# Supplementary material for: Economically viable geological CO2 storage from direct air capture has critical threshold of 70% CO2 concentration
Source: Commun Eng. 2025 Jul 15;4:127. doi: 10.1038/s44172-025-00468-5 (PMC12264126; doi:10.1038/s44172-025-00468-5)
Supplement: Supplementary file 4 — Supplementary Data 1 [file 44172_2025_468_MOESM4_ESM.zip › Critical-Threshold-of-70-CO2-Concentration-for-Economically-Viable-Geological-Storage-from-DAC-main/100percent_293.15K-60bar-final.gro]

CO2
 6900
    1CO2     D1    1   1.565   3.228   4.788 -0.2222  0.5334  0.4335
    1CO2     D2    2   1.663   3.384   4.716  0.1731  0.2116  0.2725
    1CO2      C    3   1.614   3.306   4.752 -0.0245  0.3725  0.3530
    1CO2     O1    4   1.672   3.397   4.710  0.2073  0.1838  0.2585
    1CO2     O2    5   1.557   3.214   4.794 -0.2563  0.5612  0.4474
    2CO2     D1    6   1.319   3.605   1.463  0.2352 -0.5562  0.2774
    2CO2     D2    7   1.484   3.702   1.414 -0.3925  0.3863  0.0151
    2CO2      C    8   1.401   3.653   1.438 -0.0786 -0.0850  0.1462
    2CO2     O1    9   1.498   3.710   1.409 -0.4467  0.4677 -0.0075
    2CO2     O2   10   1.305   3.597   1.467  0.2894 -0.6376  0.3000
    3CO2     D1   11   4.813   3.037   4.641  0.2663  0.3415 -0.4809
    3CO2     D2   12   4.856   2.995   4.452  0.8777 -0.2172 -0.2214
    3CO2      C   13   4.835   3.016   4.547  0.5720  0.0621 -0.3511
    3CO2     O1   14   4.859   2.991   4.436  0.9305 -0.2654 -0.1990
    3CO2     O2   15   4.810   3.040   4.657  0.2134  0.3897 -0.5033
    4CO2     D1   16   2.448   4.340   3.641  0.3089  0.1132 -0.4836
    4CO2     D2   17   2.500   4.465   3.785 -0.1625 -0.2928  0.0399
    4CO2      C   18   2.474   4.403   3.713  0.0732 -0.0898 -0.2219
    4CO2     O1   19   2.504   4.476   3.798 -0.2032 -0.3279  0.0851
    4CO2     O2   20   2.443   4.329   3.628  0.3496  0.1483 -0.5288
    5CO2     D1   21   0.381   2.174   4.487 -0.1288 -0.1546 -0.0352
    5CO2     D2   22   0.333   2.267   4.319  0.3424 -0.4687 -0.3444
    5CO2      C   23   0.357   2.221   4.403  0.1068 -0.3117 -0.1898
    5CO2     O1   24   0.329   2.275   4.304  0.3831 -0.4959 -0.3711
    5CO2     O2   25   0.385   2.166   4.501 -0.1695 -0.1275 -0.0084
    6CO2     D1   26   2.479   2.965   4.514  0.0161  0.0613 -0.1124
    6CO2     D2   27   2.383   3.115   4.426 -0.3621  0.0030  0.2005
    6CO2      C   28   2.431   3.040   4.470 -0.1730  0.0321  0.0440
    6CO2     O1   29   2.375   3.128   4.419 -0.3948 -0.0021  0.2275
    6CO2     O2   30   2.487   2.952   4.521  0.0488  0.0663 -0.1394
    7CO2     D1   31   3.330   4.063   3.020  0.2022 -0.5486  0.4136
    7CO2     D2   32   3.438   4.156   3.157 -0.2609  0.2543  0.2323
    7CO2      C   33   3.384   4.110   3.089 -0.0293 -0.1471  0.3230
    7CO2     O1   34   3.447   4.164   3.169 -0.3009  0.3237  0.2167
    7CO2     O2   35   3.321   4.055   3.008  0.2422 -0.6180  0.4293
    8CO2     D1   36   4.658   0.409   2.647  0.1663  0.0970  0.0070
    8CO2     D2   37   4.646   0.217   2.689  0.0695  0.0616 -0.1833
    8CO2      C   38   4.652   0.313   2.668  0.1179  0.0793 -0.0881
    8CO2     O1   39   4.645   0.200   2.693  0.0612  0.0586 -0.1997
    8CO2     O2   40   4.660   0.426   2.644  0.1746  0.1000  0.0235
    9CO2     D1   41   4.997   3.047   4.080  0.2974  0.0394  0.0831
    9CO2     D2   42   5.095   3.218   4.094 -0.5608  0.5386  0.0263
    9CO2      C   43   5.046   3.133   4.087 -0.1317  0.2890  0.0547
    9CO2     O1   44   5.103   3.233   4.095 -0.6350  0.5818  0.0214
    9CO2     O2   45   4.988   3.032   4.079  0.3716 -0.0037  0.0880
   10CO2     D1   46   0.416   3.526   0.508 -0.2031 -0.1954  0.1008
   10CO2     D2   47   0.392   3.526   0.311  0.3603 -0.4298  0.0306
   10CO2      C   48   0.404   3.526   0.410  0.0786 -0.3126  0.0657
   10CO2     O1   49   0.390   3.526   0.294  0.4090 -0.4501  0.0245
   10CO2     O2   50   0.419   3.526   0.525 -0.2518 -0.1752  0.1068
   11CO2     D1   51   2.926   1.396   2.808  0.0919 -0.1666  0.0543
   11CO2     D2   52   2.775   1.278   2.855 -0.3696  0.2070 -0.4835
   11CO2      C   53   2.851   1.337   2.832 -0.1389  0.0202 -0.2146
   11CO2     O1   54   2.762   1.268   2.859 -0.4095  0.2393 -0.5300
   11CO2     O2   55   2.939   1.406   2.804  0.1318 -0.1989  0.1007
   12CO2     D1   56   0.153   0.991   3.292 -0.6606 -0.2532  0.4948
   12CO2     D2   57   0.035   1.018   3.136  0.0969 -0.0662 -0.0492
   12CO2      C   58   0.094   1.004   3.214 -0.2819 -0.1597  0.2228
   12CO2     O1   59   0.025   1.020   3.122  0.1623 -0.0501 -0.0962
   12CO2     O2   60   0.163   0.989   3.306 -0.7261 -0.2693  0.5418
   13CO2     D1   61   2.191   4.057   1.163 -0.0117 -0.7317 -0.1462
   13CO2     D2   62   2.247   3.998   1.343  0.0014  0.1802  0.1534
   13CO2      C   63   2.219   4.027   1.253 -0.0052 -0.2757  0.0036
   13CO2     O1   64   2.252   3.992   1.358  0.0025  0.2590  0.1793
   13CO2     O2   65   2.186   4.062   1.147 -0.0128 -0.8105 -0.1721
   14CO2     D1   66   3.470   4.246   1.983 -0.0008  0.0367 -0.0805
   14CO2     D2   67   3.368   4.076   1.979 -0.1001  0.0898  0.2356
   14CO2      C   68   3.419   4.161   1.981 -0.0505  0.0632  0.0775
   14CO2     O1   69   3.360   4.062   1.979 -0.1087  0.0943  0.2629
   14CO2     O2   70   3.479   4.261   1.983  0.0077  0.0321 -0.1078
   15CO2     D1   71   2.871   2.287   4.623  0.3571  0.4783 -0.0339
   15CO2     D2   72   2.849   2.409   4.777  0.9722 -0.0976  0.5153
   15CO2      C   73   2.860   2.348   4.700  0.6646  0.1904  0.2407
   15CO2     O1   74   2.847   2.419   4.790  1.0253 -0.1473  0.5627
   15CO2     O2   75   2.873   2.276   4.610  0.3039  0.5281 -0.0813
   16CO2     D1   76   0.877   0.261   1.282  0.4233 -0.1310 -0.2565
   16CO2     D2   77   0.751   0.413   1.272  0.2099 -0.3231 -0.4727
   16CO2      C   78   0.814   0.337   1.277  0.3166 -0.2271 -0.3646
   16CO2     O1   79   0.740   0.426   1.271  0.1915 -0.3397 -0.4914
   16CO2     O2   80   0.888   0.248   1.283  0.4418 -0.1145 -0.2378
   17CO2     D1   81   1.244   3.492   0.234  0.1606 -0.3472 -0.1429
   17CO2     D2   82   1.208   3.457   0.425 -0.1398  0.3851 -0.0633
   17CO2      C   83   1.226   3.474   0.329  0.0104  0.0189 -0.1031
   17CO2     O1   84   1.205   3.454   0.441 -0.1658  0.4484 -0.0565
   17CO2     O2   85   1.247   3.495   0.217  0.1866 -0.4105 -0.1497
   18CO2     D1   86   4.443   3.115   0.938 -0.3614 -0.2393 -0.2289
   18CO2     D2   87   4.603   3.130   0.823 -0.2415 -0.3711 -0.0794
   18CO2      C   88   4.523   3.123   0.880 -0.3015 -0.3052 -0.1542
   18CO2     O1   89   4.617   3.131   0.813 -0.2312 -0.3825 -0.0665
   18CO2     O2   90   4.429   3.114   0.948 -0.3717 -0.2279 -0.2418
   19CO2     D1   91   4.427   0.222   1.691  0.2711  0.3559 -0.0852
   19CO2     D2   92   4.488   0.393   1.770 -0.1145  0.4913 -0.0789
   19CO2      C   93   4.457   0.307   1.730  0.0783  0.4236 -0.0820
   19CO2     O1   94   4.493   0.408   1.777 -0.1478  0.5030 -0.0784
   19CO2     O2   95   4.421   0.207   1.684  0.3044  0.3442 -0.0857
   20CO2     D1   96   5.002   1.700   4.408  0.0389  0.2144  0.0508
   20CO2     D2   97   5.115   1.820   4.518  0.0138 -0.0383  0.3516
   20CO2      C   98   5.058   1.760   4.463  0.0264  0.0880  0.2012
   20CO2     O1   99   5.125   1.830   4.528  0.0117 -0.0601  0.3776
   20CO2     O2  100   4.992   1.690   4.399  0.0411  0.2362  0.0248
   21CO2     D1  101   1.564   1.056   2.782  0.2425 -0.0138  0.3283
   21CO2     D2  102   1.494   1.174   2.640  0.1461 -0.2415  0.1860
   21CO2      C  103   1.529   1.115   2.711  0.1943 -0.1277  0.2572
   21CO2     O1  104   1.488   1.184   2.628  0.1378 -0.2612  0.1737
   21CO2     O2  105   1.570   1.046   2.795  0.2509  0.0059  0.3406
   22CO2     D1  106   0.902   2.584   0.417  0.0889  0.7309 -0.0798
   22CO2     D2  107   0.739   2.557   0.309  0.1417  0.2940 -0.0497
   22CO2      C  108   0.820   2.571   0.363  0.1153  0.5124 -0.0648
   22CO2     O1  109   0.725   2.555   0.299  0.1463  0.2563 -0.0471
   22CO2     O2  110   0.916   2.587   0.427  0.0844  0.7686 -0.0824
   23CO2     D1  111   3.153   1.063   4.493 -0.1165  0.3356 -0.4940
   23CO2     D2  112   3.332   1.070   4.411  0.0509  0.5277 -0.1127
   23CO2      C  113   3.243   1.067   4.452 -0.0328  0.4317 -0.3033
   23CO2     O1  114   3.348   1.071   4.403  0.0654  0.5443 -0.0797
   23CO2     O2  115   3.137   1.063   4.500 -0.1309  0.3190 -0.5269
   24CO2     D1  116   3.858   2.261   4.007  0.4397 -0.6158  0.1531
   24CO2     D2  117   3.748   2.270   3.843  0.0802 -0.1644  0.4178
   24CO2      C  118   3.803   2.266   3.925  0.2600 -0.3901  0.2854
   24CO2     O1  119   3.738   2.271   3.828  0.0491 -0.1254  0.4407
   24CO2     O2  120   3.867   2.260   4.021  0.4708 -0.6548  0.1302
   25CO2     D1  121   2.403   0.126   0.323 -0.4388 -0.1536  0.6559
   25CO2     D2  122   2.215   0.111   0.264 -0.4335 -0.1133  0.6282
   25CO2      C  123   2.309   0.118   0.293 -0.4362 -0.1334  0.6421
   25CO2     O1  124   2.199   0.110   0.259 -0.4331 -0.1098  0.6258
   25CO2     O2  125   2.420   0.127   0.328 -0.4392 -0.1570  0.6583
   26CO2     D1  126   3.176   3.776   2.209  0.1206  0.0504 -0.0177
   26CO2     D2  127   3.349   3.685   2.184  0.1007 -0.1416  0.5347
   26CO2      C  128   3.263   3.730   2.197  0.1107 -0.0456  0.2585
   26CO2     O1  129   3.364   3.677   2.182  0.0990 -0.1582  0.5824
   26CO2     O2  130   3.161   3.784   2.212  0.1223  0.0670 -0.0654
   27CO2     D1  131   2.940   2.041   2.460  0.1364 -0.1988  0.3190
   27CO2     D2  132   2.832   2.099   2.305  0.2738 -0.0218  0.2892
   27CO2      C  133   2.886   2.070   2.382  0.2051 -0.1103  0.3041
   27CO2     O1  134   2.822   2.103   2.291  0.2857 -0.0065  0.2867
   27CO2     O2  135   2.949   2.036   2.473  0.1245 -0.2141  0.3216
   28CO2     D1  136   3.887   3.657   3.339 -0.1750 -0.4336 -0.0299
   28CO2     D2  137   3.972   3.484   3.386 -0.5484 -0.5542  0.2019
   28CO2      C  138   3.930   3.571   3.363 -0.3617 -0.4939  0.0860
   28CO2     O1  139   3.979   3.469   3.390 -0.5806 -0.5646  0.2219
   28CO2     O2  140   3.880   3.672   3.335 -0.1428 -0.4232 -0.0499
   29CO2     D1  141   0.708   1.433   2.176 -0.0975  0.2654  0.5834
   29CO2     D2  142   0.733   1.242   2.129 -0.3694  0.2669  0.4310
   29CO2      C  143   0.720   1.337   2.152 -0.2335  0.2661  0.5072
   29CO2     O1  144   0.735   1.225   2.125 -0.3929  0.2670  0.4178
   29CO2     O2  145   0.706   1.449   2.180 -0.0741  0.2653  0.5966
   30CO2     D1  146   1.459   1.157   3.429 -0.2496 -0.0082 -0.0239
   30CO2     D2  147   1.619   1.267   3.390 -0.0175 -0.2257  0.3061
   30CO2      C  148   1.539   1.212   3.410 -0.1336 -0.1170  0.1411
   30CO2     O1  149   1.632   1.277   3.387  0.0026 -0.2445  0.3346
   30CO2     O2  150   1.445   1.147   3.433 -0.2697  0.0106 -0.0524
   31CO2     D1  151   3.341   1.684   0.536 -0.0241 -0.1008 -0.0829
   31CO2     D2  152   3.534   1.667   0.573 -0.0575  0.2337  0.2434
   31CO2      C  153   3.437   1.676   0.555 -0.0408  0.0664  0.0802
   31CO2     O1  154   3.551   1.666   0.577 -0.0604  0.2626  0.2716
   31CO2     O2  155   3.324   1.685   0.533 -0.0212 -0.1297 -0.1111
   32CO2     D1  156   1.332   4.462   4.283  0.6186 -0.3679 -0.3907
   32CO2     D2  157   1.388   4.454   4.472  0.0555  0.3332 -0.1935
   32CO2      C  158   1.360   4.458   4.377  0.3370 -0.0174 -0.2921
   32CO2     O1  159   1.393   4.454   4.489  0.0069  0.3938 -0.1765
   32CO2     O2  160   1.327   4.463   4.266  0.6672 -0.4285 -0.4078
   33CO2     D1  161   4.261   3.550   2.011  0.2060 -0.3632  0.1599
   33CO2     D2  162   4.371   3.654   1.884  0.0256 -0.2309  0.1109
   33CO2      C  163   4.316   3.602   1.948  0.1158 -0.2970  0.1354
   33CO2     O1  164   4.380   3.662   1.873  0.0101 -0.2195  0.1067
   33CO2     O2  165   4.251   3.541   2.022  0.2216 -0.3746  0.1641
   34CO2     D1  166   2.213   0.758   2.491 -0.1275 -0.6522  0.1266
   34CO2     D2  167   2.237   0.904   2.623 -0.0901 -0.3393 -0.2246
   34CO2      C  168   2.225   0.831   2.557 -0.1088 -0.4957 -0.0490
   34CO2     O1  169   2.239   0.917   2.634 -0.0869 -0.3122 -0.2550
   34CO2     O2  170   2.211   0.746   2.480 -0.1307 -0.6793  0.1570
   35CO2     D1  171   2.302   4.100   3.854  0.4358  0.0613 -0.4539
   35CO2     D2  172   2.473   4.173   3.920  0.0682  0.0412  0.5158
   35CO2      C  173   2.388   4.136   3.887  0.2520  0.0513  0.0309
   35CO2     O1  174   2.488   4.180   3.926  0.0364  0.0395  0.5995
   35CO2     O2  175   2.287   4.093   3.848  0.4675  0.0630 -0.5376
   36CO2     D1  176   3.386   3.245   4.612 -0.1556 -0.0171 -0.1425
   36CO2     D2  177   3.423   3.251   4.418  0.1560  0.4726 -0.0691
   36CO2      C  178   3.404   3.248   4.515  0.0002  0.2277 -0.1058
   36CO2     O1  179   3.426   3.251   4.401  0.1830  0.5149 -0.0628
   36CO2     O2  180   3.383   3.245   4.629 -0.1825 -0.0594 -0.1488
   37CO2     D1  181   1.993   0.622   1.408 -0.3330  0.1362  0.5358
   37CO2     D2  182   2.118   0.776   1.413 -0.1244  0.0022 -0.5039
   37CO2      C  183   2.056   0.699   1.410 -0.2287  0.0692  0.0159
   37CO2     O1  184   2.129   0.789   1.413 -0.1064 -0.0094 -0.5937
   37CO2     O2  185   1.982   0.609   1.407 -0.3511  0.1478  0.6256
   38CO2     D1  186   2.039   2.166   0.496  0.3624 -0.1011  0.1294
   38CO2     D2  187   2.095   2.327   0.596 -0.3027  0.0812  0.2100
   38CO2      C  188   2.067   2.247   0.546  0.0299 -0.0099  0.1697
   38CO2     O1  189   2.100   2.341   0.605 -0.3601  0.0970  0.2169
   38CO2     O2  190   2.034   2.152   0.487  0.4198 -0.1168  0.1224
   39CO2     D1  191   3.614   3.117   2.330  0.1204  0.0310  0.1715
   39CO2     D2  192   3.495   3.187   2.187 -0.0143  0.3323  0.4303
   39CO2      C  193   3.554   3.152   2.258  0.0530  0.1816  0.3009
   39CO2     O1  194   3.485   3.193   2.175 -0.0259  0.3583  0.4526
   39CO2     O2  195   3.624   3.111   2.342  0.1320  0.0050  0.1492
   40CO2     D1  196   1.555   4.243   3.292 -0.2290 -0.4014 -0.7406
   40CO2     D2  197   1.591   4.395   3.171  0.0261 -0.2039 -0.4146
   40CO2      C  198   1.573   4.319   3.231 -0.1015 -0.3026 -0.5776
   40CO2     O1  199   1.594   4.408   3.160  0.0482 -0.1868 -0.3864
   40CO2     O2  200   1.552   4.229   3.302 -0.2511 -0.4184 -0.7688
   41CO2     D1  201   1.129   1.111   3.133 -0.1514 -0.1551  0.1176
   41CO2     D2  202   0.977   0.985   3.148 -0.2687 -0.0528 -0.1914
   41CO2      C  203   1.053   1.048   3.141 -0.2100 -0.1040 -0.0369
   41CO2     O1  204   0.964   0.974   3.150 -0.2788 -0.0440 -0.2181
   41CO2     O2  205   1.142   1.122   3.131 -0.1413 -0.1639  0.1443
   42CO2     D1  206   2.971   0.252   3.610 -0.0726 -0.1085 -0.2514
   42CO2     D2  207   3.061   0.183   3.772 -0.4647  0.1142  0.0606
   42CO2      C  208   3.016   0.217   3.691 -0.2687  0.0029 -0.0954
   42CO2     O1  209   3.069   0.177   3.786 -0.4986  0.1334  0.0876
   42CO2     O2  210   2.963   0.258   3.596 -0.0388 -0.1277 -0.2783
   43CO2     D1  211   4.226   3.026   1.524  0.4032  0.3996  0.0757
   43CO2     D2  212   4.293   2.853   1.455 -0.3788  0.0132  0.2716
   43CO2      C  213   4.259   2.940   1.490  0.0122  0.2064  0.1737
   43CO2     O1  214   4.299   2.838   1.449 -0.4463 -0.0202  0.2886
   43CO2     O2  215   4.220   3.041   1.530  0.4707  0.4330  0.0588
   44CO2     D1  216   0.065   4.857   0.091 -0.0178  0.1069  0.3273
   44CO2     D2  217   0.114   4.715   0.221  0.2434  0.0879  0.2078
   44CO2      C  218   0.089   4.786   0.156  0.1128  0.0974  0.2675
   44CO2     O1  219   0.118   4.703   0.232  0.2660  0.0862  0.1975
   44CO2     O2  220   0.060   4.869   0.080 -0.0403  0.1086  0.3376
   45CO2     D1  221   1.341   4.943   0.143  0.3816 -0.1107  0.1219
   45CO2     D2  222   1.317   4.841  -0.025  0.2621 -0.3380  0.2770
   45CO2      C  223   1.329   4.892   0.059  0.3218 -0.2244  0.1995
   45CO2     O1  224   1.315   4.832  -0.040  0.2517 -0.3577  0.2904
   45CO2     O2  225   1.343   4.951   0.157  0.3920 -0.0911  0.1085
   46CO2     D1  226   2.207   3.200   2.772  0.3006  0.0092  0.1873
   46CO2     D2  227   2.128   3.354   2.869 -0.4750  0.1747 -0.6977
   46CO2      C  228   2.168   3.277   2.821 -0.0872  0.0919 -0.2552
   46CO2     O1  229   2.122   3.367   2.878 -0.5420  0.1890 -0.7741
   46CO2     O2  230   2.214   3.187   2.764  0.3676 -0.0051  0.2637
   47CO2     D1  231   2.100   1.280   3.548  0.3028 -0.0517  0.2941
   47CO2     D2  232   1.960   1.143   3.576  0.0153  0.2403  0.2802
   47CO2      C  233   2.030   1.211   3.562  0.1590  0.0943  0.2872
   47CO2     O1  234   1.948   1.131   3.579 -0.0096  0.2655  0.2790
   47CO2     O2  235   2.112   1.291   3.545  0.3276 -0.0769  0.2953
   48CO2     D1  236   1.434   2.735   0.858  0.3991  0.0849  0.2654
   48CO2     D2  237   1.467   2.919   0.923  0.3540  0.1263  0.1715
   48CO2      C  238   1.450   2.827   0.890  0.3766  0.1056  0.2184
   48CO2     O1  239   1.470   2.935   0.928  0.3501  0.1299  0.1634
   48CO2     O2  240   1.431   2.720   0.852  0.4030  0.0813  0.2735
   49CO2     D1  241   4.212   3.774   4.492  0.0798 -0.0212 -0.3299
   49CO2     D2  242   4.190   3.759   4.688  0.2249  0.4267 -0.2789
   49CO2      C  243   4.201   3.767   4.590  0.1523  0.2027 -0.3044
   49CO2     O1  244   4.188   3.758   4.705  0.2374  0.4653 -0.2745
   49CO2     O2  245   4.214   3.775   4.475  0.0672 -0.0599 -0.3343
   50CO2     D1  246   4.352   0.235   3.260 -0.0978 -0.2455  0.0198
   50CO2     D2  247   4.441   0.385   3.167 -0.1356  0.0441  0.4474
   50CO2      C  248   4.396   0.310   3.213 -0.1167 -0.1007  0.2336
   50CO2     O1  249   4.448   0.398   3.159 -0.1388  0.0691  0.4844
   50CO2     O2  250   4.344   0.222   3.268 -0.0945 -0.2706 -0.0171
   51CO2     D1  251   2.940   4.453   3.843 -0.1421  0.0633 -0.0517
   51CO2     D2  252   2.861   4.605   3.744 -0.5356  0.1447  0.3868
   51CO2      C  253   2.901   4.529   3.794 -0.3389  0.1040  0.1675
   51CO2     O1  254   2.854   4.618   3.736 -0.5696  0.1517  0.4247
   51CO2     O2  255   2.947   4.440   3.852 -0.1081  0.0562 -0.0896
   52CO2     D1  256   0.628   4.799   4.554  0.1943 -0.0402 -0.1020
   52CO2     D2  257   0.594   4.696   4.389  0.5898 -0.4009  0.0388
   52CO2      C  258   0.611   4.748   4.471  0.3921 -0.2206 -0.0316
   52CO2     O1  259   0.591   4.687   4.374  0.6240 -0.4321  0.0509
   52CO2     O2  260   0.631   4.808   4.568  0.1601 -0.0091 -0.1141
   53CO2     D1  261   2.613   3.287   3.816  0.2750 -0.3416  0.4821
   53CO2     D2  262   2.803   3.341   3.830  0.1834  0.0637  0.1661
   53CO2      C  263   2.708   3.314   3.823  0.2292 -0.1390  0.3241
   53CO2     O1  264   2.819   3.346   3.831  0.1755  0.0987  0.1388
   53CO2     O2  265   2.597   3.282   3.815  0.2829 -0.3766  0.5094
   54CO2     D1  266   4.070   1.253   3.734  0.0954 -0.1771  0.1803
   54CO2     D2  267   4.100   1.440   3.676 -0.1216 -0.0039  0.6307
   54CO2      C  268   4.085   1.347   3.705 -0.0131 -0.0905  0.4055
   54CO2     O1  269   4.102   1.457   3.671 -0.1403  0.0111  0.6696
   54CO2     O2  270   4.068   1.237   3.739  0.1141 -0.1921  0.1414
   55CO2     D1  271   3.796   0.939   4.589  0.2817 -0.1640 -0.1684
   55CO2     D2  272   3.664   0.882   4.454  0.2554 -0.1625 -0.1429
   55CO2      C  273   3.730   0.911   4.522  0.2685 -0.1633 -0.1556
   55CO2     O1  274   3.652   0.877   4.442  0.2531 -0.1624 -0.1407
   55CO2     O2  275   3.807   0.944   4.601  0.2839 -0.1642 -0.1706
   56CO2     D1  276   2.317   2.586   1.179 -0.1957  0.4105  0.1301
   56CO2     D2  277   2.370   2.694   1.021  0.0951  0.5001  0.2902
   56CO2      C  278   2.344   2.640   1.100 -0.0503  0.4553  0.2101
   56CO2     O1  279   2.375   2.703   1.008  0.1202  0.5078  0.3040
   56CO2     O2  280   2.312   2.577   1.192 -0.2208  0.4027  0.1163
   57CO2     D1  281   5.026   4.205   1.382  0.2249 -0.0716  0.0378
   57CO2     D2  282   4.926   4.058   1.295 -0.3570  0.7409 -0.6739
   57CO2      C  283   4.976   4.132   1.339 -0.0661  0.3347 -0.3181
   57CO2     O1  284   4.917   4.046   1.288 -0.4072  0.8111 -0.7354
   57CO2     O2  285   5.034   4.218   1.390  0.2751 -0.1418  0.0992
   58CO2     D1  286   3.029   1.508   1.368 -0.0738  0.4662  0.4320
   58CO2     D2  287   3.190   1.494   1.254 -0.1770  0.4907  0.2837
   58CO2      C  288   3.109   1.501   1.311 -0.1254  0.4784  0.3579
   58CO2     O1  289   3.204   1.493   1.244 -0.1859  0.4928  0.2709
   58CO2     O2  290   3.015   1.509   1.378 -0.0649  0.4641  0.4448
   59CO2     D1  291   3.737   3.857   3.713 -0.1766 -0.6459  0.0171
   59CO2     D2  292   3.742   3.928   3.898  0.0946  0.4336 -0.3994
   59CO2      C  293   3.739   3.892   3.806 -0.0410 -0.1061 -0.1912
   59CO2     O1  294   3.743   3.934   3.914  0.1180  0.5269 -0.4354
   59CO2     O2  295   3.736   3.851   3.697 -0.2000 -0.7391  0.0531
   60CO2     D1  296   2.695   4.987   1.989 -0.2568  0.0401  0.1533
   60CO2     D2  297   2.814   4.846   1.916 -0.4162  0.2329 -0.4839
   60CO2      C  298   2.754   4.917   1.952 -0.3365  0.1365 -0.1653
   60CO2     O1  299   2.824   4.834   1.910 -0.4299  0.2496 -0.5390
   60CO2     O2  300   2.684   4.999   1.995 -0.2431  0.0235  0.2084
   61CO2     D1  301   2.663   3.025   3.144 -0.1122  0.1197  0.4188
   61CO2     D2  302   2.696   2.842   3.078 -0.1859  0.3584 -0.2867
   61CO2      C  303   2.679   2.933   3.111 -0.1491  0.2390  0.0661
   61CO2     O1  304   2.699   2.826   3.072 -0.1923  0.3790 -0.3476
   61CO2     O2  305   2.660   3.041   3.150 -0.1059  0.0991  0.4798
   62CO2     D1  306   0.943   4.920   0.053 -0.0817 -0.3133  0.1072
   62CO2     D2  307   0.781   4.971   0.154  0.1449  0.2718  0.1774
   62CO2      C  308   0.862   4.945   0.103  0.0316 -0.0208  0.1423
   62CO2     O1  309   0.767   4.975   0.162  0.1645  0.3223  0.1834
   62CO2     O2  310   0.957   4.915   0.044 -0.1012 -0.3639  0.1011
   63CO2     D1  311   1.751   2.121   1.162  0.0964  0.5212  0.4394
   63CO2     D2  312   1.830   2.245   1.029  0.6471 -0.2158  0.0710
   63CO2      C  313   1.790   2.183   1.095  0.3718  0.1527  0.2552
   63CO2     O1  314   1.837   2.256   1.018  0.6947 -0.2795  0.0392
   63CO2     O2  315   1.744   2.110   1.173  0.0488  0.5849  0.4712
   64CO2     D1  316   3.938   2.186   0.732 -0.2847 -0.1322 -0.2486
   64CO2     D2  317   3.968   2.269   0.554  0.0330 -0.2725 -0.2606
   64CO2      C  318   3.953   2.228   0.643 -0.1259 -0.2023 -0.2546
   64CO2     O1  319   3.970   2.276   0.539  0.0605 -0.2846 -0.2616
   64CO2     O2  320   3.935   2.179   0.747 -0.3122 -0.1201 -0.2476
   65CO2     D1  321   3.032   4.955   3.256 -0.1712  0.1155  0.0537
   65CO2     D2  322   2.910   5.071   3.360  0.2704  0.0563  0.6394
   65CO2      C  323   2.971   5.013   3.308  0.0496  0.0859  0.3465
   65CO2     O1  324   2.899   5.081   3.369  0.3085  0.0512  0.6900
   65CO2     O2  325   3.042   4.945   3.247 -0.2093  0.1207  0.0031
   66CO2     D1  326   4.316   0.526   3.661 -0.0855 -0.1956 -0.5112
   66CO2     D2  327   4.415   0.654   3.774 -0.6534 -0.0531 -0.1779
   66CO2      C  328   4.366   0.590   3.718 -0.3694 -0.1244 -0.3446
   66CO2     O1  329   4.423   0.665   3.784 -0.7024 -0.0408 -0.1491
   66CO2     O2  330   4.308   0.515   3.651 -0.0364 -0.2080 -0.5400
   67CO2     D1  331   0.611   3.440   2.034 -0.1158 -0.3266 -0.2364
   67CO2     D2  332   0.484   3.304   2.101 -0.1312 -0.1580  0.0784
   67CO2      C  333   0.547   3.372   2.068 -0.1235 -0.2423 -0.0790
   67CO2     O1  334   0.473   3.292   2.107 -0.1325 -0.1435  0.1056
   67CO2     O2  335   0.622   3.451   2.029 -0.1145 -0.3412 -0.2636
   68CO2     D1  336   0.463   3.290   1.740  0.6446  0.1121 -0.4484
   68CO2     D2  337   0.315   3.324   1.613  0.4724  0.3807 -0.1787
   68CO2      C  338   0.389   3.307   1.676  0.5585  0.2464 -0.3136
   68CO2     O1  339   0.303   3.327   1.602  0.4576  0.4040 -0.1554
   68CO2     O2  340   0.476   3.287   1.751  0.6594  0.0889 -0.4718
   69CO2     D1  341   1.577   2.647   1.107  0.1684 -0.1629 -0.4990
   69CO2     D2  342   1.628   2.496   1.224  0.1505  0.1884 -0.0392
   69CO2      C  343   1.602   2.572   1.166  0.1595  0.0127 -0.2691
   69CO2     O1  344   1.632   2.483   1.235  0.1490  0.2188  0.0005
   69CO2     O2  345   1.573   2.660   1.097  0.1700 -0.1933 -0.5387
   70CO2     D1  346   2.025   2.134   3.815 -0.1222 -0.4711  0.0756
   70CO2     D2  347   1.893   2.168   3.959 -0.3589 -0.3216 -0.1768
   70CO2      C  348   1.959   2.151   3.887 -0.2406 -0.3963 -0.0506
   70CO2     O1  349   1.881   2.170   3.971 -0.3794 -0.3087 -0.1986
   70CO2     O2  350   2.036   2.131   3.803 -0.1017 -0.4840  0.0974
   71CO2     D1  351   2.545   0.807   1.543 -0.0722  0.2987 -0.2492
   71CO2     D2  352   2.593   0.993   1.592  0.1194  0.1380  0.1721
   71CO2      C  353   2.569   0.900   1.568  0.0236  0.2183 -0.0386
   71CO2     O1  354   2.597   1.009   1.597  0.1360  0.1241  0.2084
   71CO2     O2  355   2.541   0.791   1.539 -0.0888  0.3125 -0.2856
   72CO2     D1  356   4.887   2.433   0.671 -0.2570  0.1860 -0.3376
   72CO2     D2  357   4.978   2.320   0.538 -0.1107 -0.0792 -0.0118
   72CO2      C  358   4.933   2.377   0.605 -0.1838  0.0534 -0.1747
   72CO2     O1  359   4.986   2.310   0.527 -0.0980 -0.1022  0.0163
   72CO2     O2  360   4.879   2.443   0.683 -0.2696  0.2089 -0.3657
   73CO2     D1  361   4.408   2.374   1.818  0.3116 -0.1960  0.3801
   73CO2     D2  362   4.286   2.313   1.675  0.2715 -0.8690  0.6957
   73CO2      C  363   4.347   2.344   1.747  0.2915 -0.5325  0.5379
   73CO2     O1  364   4.276   2.308   1.662  0.2680 -0.9271  0.7230
   73CO2     O2  365   4.419   2.379   1.831  0.3151 -0.1378  0.3528
   74CO2     D1  366   2.403   2.169   4.191 -0.1238 -0.4328 -0.1356
   74CO2     D2  367   2.361   2.302   4.050  0.0200 -0.0778  0.1569
   74CO2      C  368   2.382   2.235   4.121 -0.0519 -0.2553  0.0106
   74CO2     O1  369   2.357   2.313   4.038  0.0324 -0.0472  0.1821
   74CO2     O2  370   2.406   2.157   4.203 -0.1362 -0.4635 -0.1609
   75CO2     D1  371   1.896   3.452   3.895  0.3166  0.1989  0.3211
   75CO2     D2  372   1.780   3.453   4.056  0.3892 -0.1342  0.3763
   75CO2      C  373   1.838   3.452   3.976  0.3529  0.0323  0.3487
   75CO2     O1  374   1.770   3.453   4.070  0.3954 -0.1630  0.3811
   75CO2     O2  375   1.906   3.451   3.881  0.3103  0.2277  0.3163
   76CO2     D1  376   3.788   3.820   4.397  0.6092 -0.1344  0.0110
   76CO2     D2  377   3.733   3.883   4.217 -0.2204 -0.6115  0.0974
   76CO2      C  378   3.760   3.852   4.307  0.1944 -0.3729  0.0542
   76CO2     O1  379   3.728   3.888   4.202 -0.2920 -0.6527  0.1048
   76CO2     O2  380   3.793   3.815   4.412  0.6809 -0.0932  0.0035
   77CO2     D1  381   0.354   2.653   0.435 -0.5699  0.1297 -0.2276
   77CO2     D2  382   0.252   2.508   0.521 -0.4921 -0.0499 -0.4383
   77CO2      C  383   0.303   2.580   0.478 -0.5310  0.0399 -0.3329
   77CO2     O1  384   0.243   2.495   0.529 -0.4854 -0.0654 -0.4565
   77CO2     O2  385   0.363   2.666   0.427 -0.5766  0.1452 -0.2094
   78CO2     D1  386   3.945   4.602   1.835 -0.0745  0.3001  0.0561
   78CO2     D2  387   3.955   4.715   1.673  0.1572  0.5037  0.2116
   78CO2      C  388   3.950   4.659   1.754  0.0414  0.4019  0.1338
   78CO2     O1  389   3.956   4.725   1.659  0.1772  0.5213  0.2250
   78CO2     O2  390   3.945   4.592   1.849 -0.0945  0.2825  0.0426
   79CO2     D1  391   0.914   3.131   0.665 -0.1072 -0.2098  0.4205
   79CO2     D2  392   0.831   3.015   0.802 -0.3419 -0.1823  0.3029
   79CO2      C  393   0.873   3.073   0.734 -0.2245 -0.1960  0.3617
   79CO2     O1  394   0.824   3.005   0.814 -0.3621 -0.1799  0.2927
   79CO2     O2  395   0.921   3.141   0.653 -0.0870 -0.2121  0.4307
   80CO2     D1  396   4.689   4.053   3.333  0.3077 -0.1676 -0.4428
   80CO2     D2  397   4.793   4.109   3.491 -0.3240  0.4059 -0.2296
   80CO2      C  398   4.741   4.081   3.412 -0.0082  0.1191 -0.3362
   80CO2     O1  399   4.802   4.114   3.505 -0.3786  0.4554 -0.2112
   80CO2     O2  400   4.680   4.048   3.319  0.3622 -0.2172 -0.4612
   81CO2     D1  401   0.119   2.300   0.750  0.1035  0.1946 -0.1967
   81CO2     D2  402   0.289   2.201   0.727 -0.0318 -0.0844  0.0003
   81CO2      C  403   0.204   2.251   0.738  0.0358  0.0551 -0.0982
   81CO2     O1  404   0.304   2.193   0.725 -0.0435 -0.1085  0.0173
   81CO2     O2  405   0.105   2.309   0.752  0.1152  0.2187 -0.2137
   82CO2     D1  406   0.787   1.410   4.668  0.0649 -0.0822  0.0382
   82CO2     D2  407   0.976   1.407   4.724  0.0542  0.5030  0.1099
   82CO2      C  408   0.881   1.409   4.696  0.0596  0.2104  0.0740
   82CO2     O1  409   0.993   1.407   4.729  0.0533  0.5535  0.1161
   82CO2     O2  410   0.770   1.410   4.663  0.0658 -0.1328  0.0320
   83CO2     D1  411   2.649   1.158   4.714 -0.0941 -0.1403 -0.3310
   83CO2     D2  412   2.780   1.306   4.700 -0.2129  0.0500  0.5704
   83CO2      C  413   2.715   1.232   4.707 -0.1535 -0.0452  0.1197
   83CO2     O1  414   2.791   1.319   4.699 -0.2232  0.0665  0.6482
   83CO2     O2  415   2.638   1.145   4.715 -0.0838 -0.1568 -0.4088
   84CO2     D1  416   4.707   2.390   4.799  0.5140  0.6824  0.3201
   84CO2     D2  417   4.624   2.495   4.944 -0.0106  0.0126  0.5082
   84CO2      C  418   4.665   2.442   4.872  0.2517  0.3475  0.4141
   84CO2     O1  419   4.616   2.504   4.957 -0.0559 -0.0453  0.5244
   84CO2     O2  420   4.714   2.381   4.786  0.5593  0.7402  0.3038
   85CO2     D1  421   1.126   4.650   3.523  0.4876  0.3144 -0.1781
   85CO2     D2  422   1.231   4.490   3.471  0.2190 -0.1663  0.7528
   85CO2      C  423   1.178   4.570   3.497  0.3533  0.0741  0.2874
   85CO2     O1  424   1.240   4.476   3.466  0.1958 -0.2078  0.8332
   85CO2     O2  425   1.117   4.663   3.527  0.5108  0.3560 -0.2585
   86CO2     D1  426   2.244   0.385   1.742  0.1816  0.1197  0.4559
   86CO2     D2  427   2.108   0.383   1.886 -0.0696 -0.1981  0.2158
   86CO2      C  428   2.176   0.384   1.814  0.0560 -0.0392  0.3359
   86CO2     O1  429   2.097   0.383   1.898 -0.0913 -0.2256  0.1951
   86CO2     O2  430   2.256   0.385   1.730  0.2033  0.1472  0.4767
   87CO2     D1  431   4.632   2.067   0.922 -0.2174 -0.4529  0.3127
   87CO2     D2  432   4.564   2.248   0.963  0.1260 -0.2180 -0.1515
   87CO2      C  433   4.598   2.158   0.943 -0.0457 -0.3354  0.0806
   87CO2     O1  434   4.558   2.264   0.967  0.1557 -0.1977 -0.1916
   87CO2     O2  435   4.637   2.052   0.919 -0.2471 -0.4732  0.3528
   88CO2     D1  436   4.888   0.730   2.664  0.0741  0.0423  0.4564
   88CO2     D2  437   5.079   0.695   2.704  0.1443  0.2605  0.3145
   88CO2      C  438   4.984   0.713   2.684  0.1092  0.1514  0.3854
   88CO2     O1  439   5.095   0.692   2.708  0.1503  0.2793  0.3022
   88CO2     O2  440   4.872   0.733   2.660  0.0680  0.0235  0.4686
   89CO2     D1  441   4.041   4.559   3.667  0.1931 -0.0916 -0.2726
   89CO2     D2  442   4.121   4.487   3.832 -0.3021 -0.1572 -0.0587
   89CO2      C  443   4.081   4.523   3.749 -0.0545 -0.1244 -0.1656
   89CO2     O1  444   4.128   4.481   3.847 -0.3449 -0.1629 -0.0402
   89CO2     O2  445   4.034   4.565   3.652  0.2359 -0.0859 -0.2910
   90CO2     D1  446   3.620   1.524   4.927  0.4831  0.0242  0.3167
   90CO2     D2  447   3.719   1.661   4.824  0.2590 -0.1097 -0.0793
   90CO2      C  448   3.669   1.593   4.875  0.3710 -0.0427  0.1187
   90CO2     O1  449   3.727   1.673   4.815  0.2396 -0.1213 -0.1135
   90CO2     O2  450   3.611   1.512   4.936  0.5024  0.0358  0.3510
   91CO2     D1  451   1.668   4.212   4.591  0.1763  0.2916 -0.2542
   91CO2     D2  452   1.703   4.258   4.780  0.0548  0.0651 -0.1765
   91CO2      C  453   1.685   4.235   4.686  0.1156  0.1783 -0.2153
   91CO2     O1  454   1.706   4.262   4.797  0.0443  0.0456 -0.1697
   91CO2     O2  455   1.665   4.208   4.575  0.1868  0.3111 -0.2609
   92CO2     D1  456   3.151   1.650   2.677 -0.1360  0.0019 -0.0608
   92CO2     D2  457   3.143   1.810   2.794  0.4287 -0.1596  0.2027
   92CO2      C  458   3.147   1.730   2.736  0.1463 -0.0789  0.0710
   92CO2     O1  459   3.142   1.824   2.804  0.4774 -0.1736  0.2255
   92CO2     O2  460   3.152   1.636   2.667 -0.1848  0.0158 -0.0835
   93CO2     D1  461   1.701   3.396   4.413 -0.2281 -0.2948 -0.4620
   93CO2     D2  462   1.625   3.540   4.300 -0.1334 -0.0436 -0.2077
   93CO2      C  463   1.663   3.468   4.356 -0.1807 -0.1692 -0.3348
   93CO2     O1  464   1.618   3.552   4.290 -0.1252 -0.0219 -0.1857
   93CO2     O2  465   1.708   3.384   4.422 -0.2363 -0.3165 -0.4839
   94CO2     D1  466   1.137   1.227   4.891  0.6499 -0.1288 -0.1594
   94CO2     D2  467   1.161   1.410   4.963 -0.1649  0.1178 -0.5062
   94CO2      C  468   1.149   1.318   4.927  0.2425 -0.0055 -0.3328
   94CO2     O1  469   1.163   1.426   4.970 -0.2353  0.1390 -0.5362
   94CO2     O2  470   1.135   1.211   4.885  0.7203 -0.1500 -0.1295
   95CO2     D1  471   3.591   0.680   2.218  0.1677 -0.2775 -0.0711
   95CO2     D2  472   3.734   0.703   2.084  0.1072 -0.2001 -0.1231
   95CO2      C  473   3.663   0.691   2.151  0.1375 -0.2388 -0.0971
   95CO2     O1  474   3.747   0.704   2.072  0.1020 -0.1934 -0.1276
   95CO2     O2  475   3.579   0.678   2.230  0.1729 -0.2841 -0.0666
   96CO2     D1  476   0.398   3.082   0.913  0.6293  0.3560 -0.2330
   96CO2     D2  477   0.458   3.100   1.101  0.4864  0.6238 -0.2132
   96CO2      C  478   0.428   3.091   1.007  0.5578  0.4899 -0.2231
   96CO2     O1  479   0.463   3.101   1.117  0.4740  0.6469 -0.2115
   96CO2     O2  480   0.393   3.080   0.897  0.6416  0.3328 -0.2347
   97CO2     D1  481   1.623   4.822   3.861 -0.2714  0.0575 -0.3658
   97CO2     D2  482   1.748   4.973   3.837 -0.5092  0.2898 -0.1385
   97CO2      C  483   1.685   4.897   3.849 -0.3903  0.1736 -0.2521
   97CO2     O1  484   1.759   4.986   3.835 -0.5297  0.3098 -0.1189
   97CO2     O2  485   1.612   4.809   3.863 -0.2508  0.0375 -0.3854
   98CO2     D1  486   4.230   0.939   1.250 -0.3884  0.4540  0.4726
   98CO2     D2  487   4.155   1.078   1.131 -0.2405  0.1205 -0.0079
   98CO2      C  488   4.193   1.008   1.190 -0.3144  0.2872  0.2324
   98CO2     O1  489   4.149   1.090   1.120 -0.2277  0.0917 -0.0494
   98CO2     O2  490   4.236   0.927   1.261 -0.4012  0.4828  0.5141
   99CO2     D1  491   4.459   4.127   4.231 -0.0713  0.3213 -0.2327
   99CO2     D2  492   4.578   4.005   4.132 -0.0996 -0.2102  0.3779
   99CO2      C  493   4.519   4.066   4.181 -0.0854  0.0556  0.0726
   99CO2     O1  494   4.589   3.994   4.123 -0.1020 -0.2561  0.4306
   99CO2     O2  495   4.449   4.137   4.240 -0.0688  0.3672 -0.2854
  100CO2     D1  496   0.846   0.308   1.567  0.0575  0.2228  0.4530
  100CO2     D2  497   0.782   0.242   1.742 -0.5394  0.3128  0.2679
  100CO2      C  498   0.814   0.275   1.655 -0.2410  0.2678  0.3604
  100CO2     O1  499   0.776   0.236   1.757 -0.5910  0.3206  0.2519
  100CO2     O2  500   0.852   0.314   1.552  0.1091  0.2150  0.4690
  101CO2     D1  501   0.851   1.216   3.571 -0.3490  0.1592 -0.2501
  101CO2     D2  502   0.988   1.122   3.462 -0.0093  0.4570 -0.0808
  101CO2      C  503   0.920   1.169   3.517 -0.1791  0.3081 -0.1655
  101CO2     O1  504   1.000   1.114   3.453  0.0201  0.4827 -0.0662
  101CO2     O2  505   0.840   1.224   3.580 -0.3783  0.1335 -0.2647
  102CO2     D1  506   2.238   4.627   1.302  0.0192  0.3593 -0.3746
  102CO2     D2  507   2.278   4.435   1.323 -0.5721  0.2184 -0.5275
  102CO2      C  508   2.258   4.531   1.312 -0.2764  0.2888 -0.4510
  102CO2     O1  509   2.281   4.418   1.325 -0.6231  0.2063 -0.5407
  102CO2     O2  510   2.235   4.644   1.300  0.0703  0.3714 -0.3613
  103CO2     D1  511   4.090   4.156   1.123  0.1306  0.1977  0.0531
  103CO2     D2  512   4.250   4.069   1.046  0.0130 -0.3615  0.4373
  103CO2      C  513   4.170   4.112   1.085  0.0718 -0.0819  0.2452
  103CO2     O1  514   4.264   4.062   1.039  0.0028 -0.4098  0.4704
  103CO2     O2  515   4.076   4.163   1.130  0.1407  0.2460  0.0200
  104CO2     D1  516   3.378   0.877   3.721  0.1284  0.2459 -0.0261
  104CO2     D2  517   3.341   1.049   3.812  0.1435  0.2255  0.0191
  104CO2      C  518   3.359   0.963   3.767  0.1359  0.2357 -0.0035
  104CO2     O1  519   3.338   1.064   3.820  0.1448  0.2237  0.0230
  104CO2     O2  520   3.381   0.863   3.714  0.1271  0.2476 -0.0300
  105CO2     D1  521   1.683   2.983   3.384  0.1985  0.0867 -0.1035
  105CO2     D2  522   1.809   3.108   3.472  0.0274 -0.2204  0.5798
  105CO2      C  523   1.746   3.045   3.428  0.1129 -0.0669  0.2382
  105CO2     O1  524   1.820   3.118   3.480  0.0126 -0.2470  0.6388
  105CO2     O2  525   1.672   2.972   3.377  0.2133  0.1132 -0.1625
  106CO2     D1  526   4.175   1.864   4.037 -0.1638  0.3867  0.2797
  106CO2     D2  527   4.192   1.699   3.928  0.8672  0.8677 -0.2877
  106CO2      C  528   4.183   1.781   3.982  0.3517  0.6272 -0.0040
  106CO2     O1  529   4.194   1.685   3.919  0.9562  0.9093 -0.3367
  106CO2     O2  530   4.173   1.878   4.046 -0.2529  0.3452  0.3288
  107CO2     D1  531   1.018   1.128   4.249 -0.6373 -0.4083 -0.6744
  107CO2     D2  532   0.850   1.220   4.301  0.0833  0.5591 -0.0425
  107CO2      C  533   0.934   1.174   4.275 -0.2770  0.0754 -0.3585
  107CO2     O1  534   0.836   1.228   4.305  0.1456  0.6427  0.0120
  107CO2     O2  535   1.032   1.120   4.245 -0.6995 -0.4919 -0.7290
  108CO2     D1  536   4.110   0.628   3.021 -0.0059 -0.0004 -0.0882
  108CO2     D2  537   4.172   0.465   2.926  0.6393 -0.0132  0.3549
  108CO2      C  538   4.141   0.547   2.973  0.3167 -0.0068  0.1334
  108CO2     O1  539   4.177   0.451   2.918  0.6951 -0.0143  0.3932
  108CO2     O2  540   4.104   0.642   3.029 -0.0617  0.0007 -0.1264
  109CO2     D1  541   3.430   3.133   1.873 -0.3518 -0.2657  0.5440
  109CO2     D2  542   3.346   3.303   1.929  0.2528  0.1408  0.2278
  109CO2      C  543   3.388   3.218   1.901 -0.0495 -0.0624  0.3859
  109CO2     O1  544   3.338   3.317   1.933  0.3051  0.1759  0.2005
  109CO2     O2  545   3.437   3.118   1.868 -0.4041 -0.3008  0.5713
  110CO2     D1  546   2.067   3.099   4.331  0.1902 -0.1097 -0.1728
  110CO2     D2  547   2.023   3.083   4.139 -0.0565 -0.3971 -0.0927
  110CO2      C  548   2.045   3.091   4.235  0.0668 -0.2534 -0.1328
  110CO2     O1  549   2.019   3.082   4.122 -0.0778 -0.4219 -0.0858
  110CO2     O2  550   2.071   3.100   4.348  0.2115 -0.0848 -0.1798
  111CO2     D1  551   2.694   1.142   0.319  0.4611 -0.1439 -0.0226
  111CO2     D2  552   2.723   1.156   0.124  0.3286 -0.2920 -0.0539
  111CO2      C  553   2.709   1.149   0.221  0.3948 -0.2179 -0.0382
  111CO2     O1  554   2.726   1.158   0.107  0.3171 -0.3048 -0.0566
  111CO2     O2  555   2.692   1.140   0.336  0.4726 -0.1311 -0.0199
  112CO2     D1  556   0.789   1.700   3.429  0.3697  0.2328  0.3361
  112CO2     D2  557   0.678   1.860   3.394 -0.2015 -0.2798 -0.2183
  112CO2      C  558   0.733   1.780   3.412  0.0841 -0.0235  0.0589
  112CO2     O1  559   0.668   1.874   3.391 -0.2509 -0.3240 -0.2662
  112CO2     O2  560   0.798   1.686   3.432  0.4190  0.2771  0.3840
  113CO2     D1  561   3.179   0.865   0.598  0.0098 -0.0504 -0.0970
  113CO2     D2  562   3.135   0.892   0.789  0.5138 -0.5901  0.0982
  113CO2      C  563   3.157   0.878   0.693  0.2618 -0.3202  0.0006
  113CO2     O1  564   3.131   0.894   0.805  0.5574 -0.6367  0.1151
  113CO2     O2  565   3.183   0.862   0.581 -0.0338 -0.0038 -0.1139
  114CO2     D1  566   4.701   0.615   1.177  0.0377 -0.2863 -0.1596
  114CO2     D2  567   4.874   0.589   1.085  0.0965  0.0203 -0.1365
  114CO2      C  568   4.788   0.602   1.131  0.0671 -0.1330 -0.1481
  114CO2     O1  569   4.889   0.587   1.077  0.1015  0.0467 -0.1345
  114CO2     O2  570   4.686   0.617   1.185  0.0326 -0.3128 -0.1616
  115CO2     D1  571   2.041   0.113   1.737  0.1777 -0.5345 -0.1343
  115CO2     D2  572   1.875   0.055   1.826  0.0854 -0.0994 -0.0221
  115CO2      C  573   1.958   0.084   1.782  0.1315 -0.3170 -0.0782
  115CO2     O1  574   1.860   0.050   1.834  0.0774 -0.0619 -0.0124
  115CO2     O2  575   2.056   0.118   1.730  0.1856 -0.5721 -0.1440
  116CO2     D1  576   2.826   2.724   1.779  0.0777  0.0986 -0.5618
  116CO2     D2  577   2.977   2.602   1.742 -0.2015 -0.3069 -0.3677
  116CO2      C  578   2.901   2.663   1.761 -0.0619 -0.1041 -0.4647
  116CO2     O1  579   2.990   2.591   1.739 -0.2256 -0.3419 -0.3509
  116CO2     O2  580   2.813   2.734   1.783  0.1019  0.1336 -0.5786
  117CO2     D1  581   1.322   3.713   3.121  0.1104  0.0934 -0.2499
  117CO2     D2  582   1.387   3.527   3.099 -0.0272  0.0286 -0.1001
  117CO2      C  583   1.354   3.620   3.110  0.0416  0.0610 -0.1750
  117CO2     O1  584   1.392   3.511   3.098 -0.0391  0.0230 -0.0872
  117CO2     O2  585   1.317   3.729   3.122  0.1223  0.0990 -0.2628
  118CO2     D1  586   2.747   4.239   2.240  0.3594 -0.0199  0.1056
  118CO2     D2  587   2.663   4.353   2.101  0.3384 -0.2671 -0.0849
  118CO2      C  588   2.705   4.296   2.171  0.3489 -0.1435  0.0104
  118CO2     O1  589   2.656   4.363   2.089  0.3366 -0.2885 -0.1013
  118CO2     O2  590   2.754   4.229   2.252  0.3612  0.0015  0.1221
  119CO2     D1  591   3.364   0.099   0.064  0.1495  0.0393  0.3465
  119CO2     D2  592   3.374  -0.053  -0.063 -0.4352  0.3677 -0.0945
  119CO2      C  593   3.369   0.023   0.001 -0.1428  0.2035  0.1260
  119CO2     O1  594   3.375  -0.066  -0.074 -0.4857  0.3960 -0.1326
  119CO2     O2  595   3.363   0.112   0.075  0.2000  0.0109  0.3846
  120CO2     D1  596   1.205   2.056   2.982 -0.6247  0.1248 -0.0305
  120CO2     D2  597   1.213   1.933   3.137  0.6669  0.2393 -0.0075
  120CO2      C  598   1.209   1.995   3.059  0.0211  0.1820 -0.0190
  120CO2     O1  599   1.214   1.923   3.150  0.7784  0.2492 -0.0055
  120CO2     O2  600   1.204   2.066   2.968 -0.7363  0.1149 -0.0325
  121CO2     D1  601   2.515   4.851   4.164  0.2433 -0.0394 -0.3153
  121CO2     D2  602   2.657   4.940   4.268 -0.1203  0.4868 -0.2710
  121CO2      C  603   2.586   4.895   4.216  0.0615  0.2237 -0.2931
  121CO2     O1  604   2.670   4.948   4.277 -0.1517  0.5323 -0.2672
  121CO2     O2  605   2.503   4.843   4.155  0.2747 -0.0849 -0.3191
  122CO2     D1  606   4.689   0.041   1.908 -0.1847 -0.3555  0.2257
  122CO2     D2  607   4.502   0.013   1.966 -0.2970 -0.0816 -0.0095
  122CO2      C  608   4.595   0.027   1.937 -0.2409 -0.2186  0.1081
  122CO2     O1  609   4.486   0.011   1.971 -0.3067 -0.0580 -0.0298
  122CO2     O2  610   4.705   0.043   1.903 -0.1750 -0.3792  0.2460
  123CO2     D1  611   1.659   0.275   0.823 -0.2460  0.5615  0.2791
  123CO2     D2  612   1.625   0.160   0.981  0.2716  0.0512  0.0226
  123CO2      C  613   1.642   0.217   0.902  0.0128  0.3064  0.1509
  123CO2     O1  614   1.622   0.150   0.995  0.3163  0.0072  0.0004
  123CO2     O2  615   1.662   0.284   0.810 -0.2907  0.6056  0.3013
  124CO2     D1  616   5.026   0.773   3.380  0.0200  0.2075 -0.3014
  124CO2     D2  617   5.022   0.676   3.551 -0.0678 -0.0146 -0.4299
  124CO2      C  618   5.024   0.724   3.466 -0.0239  0.0964 -0.3657
  124CO2     O1  619   5.022   0.667   3.566 -0.0754 -0.0338 -0.4410
  124CO2     O2  620   5.027   0.782   3.365  0.0276  0.2267 -0.2903
  125CO2     D1  621   1.426   0.366   4.704  0.0174 -0.0190  0.0074
  125CO2     D2  622   1.567   0.468   4.797 -0.1933 -0.0092  0.3154
  125CO2      C  623   1.496   0.417   4.750 -0.0879 -0.0141  0.1614
  125CO2     O1  624   1.579   0.477   4.805 -0.2115 -0.0083  0.3420
  125CO2     O2  625   1.414   0.357   4.696  0.0356 -0.0199 -0.0192
  126CO2     D1  626   4.137   2.723   0.525 -0.0252  0.1006  0.2197
  126CO2     D2  627   4.078   2.606   0.674  0.4068 -0.3148  0.0628
  126CO2      C  628   4.108   2.664   0.600  0.1908 -0.1071  0.1412
  126CO2     O1  629   4.073   2.595   0.686  0.4441 -0.3507  0.0492
  126CO2     O2  630   4.142   2.733   0.513 -0.0625  0.1365  0.2332
  127CO2     D1  631   3.437   4.968   0.738 -0.0168 -0.0404 -0.1239
  127CO2     D2  632   3.534   5.057   0.591 -0.8370  0.4867 -0.3468
  127CO2      C  633   3.485   5.013   0.665 -0.4269  0.2231 -0.2353
  127CO2     O1  634   3.542   5.065   0.578 -0.9078  0.5322 -0.3660
  127CO2     O2  635   3.428   4.960   0.751  0.0541 -0.0860 -0.1046
  128CO2     D1  636   1.330   3.340   3.473  0.3292  0.3670 -0.0302
  128CO2     D2  637   1.456   3.224   3.374  0.1954  0.2661 -0.0831
  128CO2      C  638   1.393   3.282   3.424  0.2623  0.3165 -0.0566
  128CO2     O1  639   1.467   3.214   3.366  0.1839  0.2574 -0.0877
  128CO2     O2  640   1.319   3.350   3.482  0.3408  0.3757 -0.0256
  129CO2     D1  641   3.929   3.985   4.736  0.0019  0.4559 -0.2228
  129CO2     D2  642   3.991   4.162   4.800 -0.6204  0.3707  0.6184
  129CO2      C  643   3.960   4.073   4.768 -0.3092  0.4133  0.1978
  129CO2     O1  644   3.996   4.177   4.805 -0.6742  0.3633  0.6911
  129CO2     O2  645   3.924   3.970   4.730  0.0557  0.4633 -0.2955
  130CO2     D1  646   1.559   2.327   4.092  0.4901 -0.0860 -0.1043
  130CO2     D2  647   1.528   2.247   3.914  0.0592 -0.2436  0.0412
  130CO2      C  648   1.544   2.287   4.003  0.2746 -0.1648 -0.0315
  130CO2     O1  649   1.525   2.240   3.898  0.0219 -0.2572  0.0538
  130CO2     O2  650   1.562   2.333   4.108  0.5273 -0.0724 -0.1169
  131CO2     D1  651   3.917   4.523   4.079 -0.1199  0.3095  0.7048
  131CO2     D2  652   4.001   4.699   4.043  0.1909 -0.0119 -0.1349
  131CO2      C  653   3.959   4.611   4.061  0.0355  0.1488  0.2849
  131CO2     O1  654   4.008   4.714   4.039  0.2177 -0.0396 -0.2075
  131CO2     O2  655   3.910   4.508   4.082 -0.1468  0.3373  0.7773
  132CO2     D1  656   0.404   3.962   2.948  0.7718  0.1555 -0.1734
  132CO2     D2  657   0.439   3.837   3.098 -0.1564  0.2601  0.1344
  132CO2      C  658   0.421   3.900   3.023  0.3077  0.2078 -0.0195
  132CO2     O1  659   0.442   3.827   3.111 -0.2366  0.2691  0.1610
  132CO2     O2  660   0.401   3.972   2.935  0.8520  0.1465 -0.2000
  133CO2     D1  661   1.258   1.232   0.586  0.4492  0.1778 -0.5425
  133CO2     D2  662   1.180   1.384   0.684 -0.1617 -0.0543 -0.6705
  133CO2      C  663   1.219   1.308   0.635  0.1437  0.0617 -0.6065
  133CO2     O1  664   1.173   1.398   0.693 -0.2144 -0.0744 -0.6815
  133CO2     O2  665   1.265   1.218   0.578  0.5019  0.1978 -0.5315
  134CO2     D1  666   1.894   1.036   0.725 -0.1394 -0.1576  0.6496
  134CO2     D2  667   1.914   0.889   0.594  0.2008  0.3916  0.0823
  134CO2      C  668   1.904   0.963   0.660  0.0307  0.1170  0.3659
  134CO2     O1  669   1.916   0.877   0.583  0.2302  0.4391  0.0333
  134CO2     O2  670   1.892   1.049   0.737 -0.1688 -0.2051  0.6986
  135CO2     D1  671   3.896   2.165   2.576 -0.1077  0.2528 -0.0811
  135CO2     D2  672   4.070   2.108   2.503 -0.1443  0.3405 -0.2366
  135CO2      C  673   3.983   2.137   2.540 -0.1260  0.2966 -0.1589
  135CO2     O1  674   4.085   2.103   2.497 -0.1475  0.3481 -0.2500
  135CO2     O2  675   3.880   2.170   2.583 -0.1045  0.2452 -0.0677
  136CO2     D1  676   1.379   2.555   3.304 -0.0675  0.2674 -0.2674
  136CO2     D2  677   1.351   2.404   3.428  0.3748  0.4730  0.0822
  136CO2      C  678   1.365   2.479   3.366  0.1536  0.3702 -0.0926
  136CO2     O1  679   1.348   2.391   3.439  0.4130  0.4907  0.1124
  136CO2     O2  680   1.381   2.568   3.293 -0.1057  0.2496 -0.2975
  137CO2     D1  681   4.948   4.567   1.614 -0.2699 -0.1061  0.4856
  137CO2     D2  682   4.885   4.750   1.653  0.2123  0.0543  0.5218
  137CO2      C  683   4.916   4.658   1.634 -0.0288 -0.0259  0.5037
  137CO2     O1  684   4.879   4.766   1.657  0.2540  0.0682  0.5249
  137CO2     O2  685   4.954   4.551   1.611 -0.3115 -0.1200  0.4825
  138CO2     D1  686   3.180   3.118   4.826 -0.3600  0.3936  0.5948
  138CO2     D2  687   3.129   3.299   4.764 -0.0881  0.1867 -0.2430
  138CO2      C  688   3.154   3.208   4.795 -0.2240  0.2901  0.1759
  138CO2     O1  689   3.124   3.314   4.758 -0.0646  0.1688 -0.3154
  138CO2     O2  690   3.185   3.102   4.831 -0.3835  0.4115  0.6671
  139CO2     D1  691   1.461   3.698   4.523 -0.1231  0.2403 -0.3211
  139CO2     D2  692   1.424   3.841   4.392  0.1282  0.0124 -0.6434
  139CO2      C  693   1.442   3.770   4.457  0.0026  0.1263 -0.4823
  139CO2     O1  694   1.421   3.854   4.381  0.1499 -0.0073 -0.6712
  139CO2     O2  695   1.464   3.685   4.534 -0.1448  0.2600 -0.2933
  140CO2     D1  696   2.078   3.928   1.580  0.0125  0.4454 -0.3512
  140CO2     D2  697   2.205   3.869   1.719  0.0523 -0.0566 -0.6014
  140CO2      C  698   2.142   3.899   1.649  0.0324  0.1944 -0.4763
  140CO2     O1  699   2.216   3.864   1.731  0.0557 -0.1000 -0.6230
  140CO2     O2  700   2.067   3.933   1.568  0.0091  0.4887 -0.3296
  141CO2     D1  701   2.159   3.578   2.376 -0.1382  0.0153 -0.1293
  141CO2     D2  702   2.167   3.380   2.382  0.3388  0.0353 -0.1344
  141CO2      C  703   2.163   3.479   2.379  0.1003  0.0253 -0.1318
  141CO2     O1  704   2.168   3.363   2.383  0.3800  0.0370 -0.1349
  141CO2     O2  705   2.158   3.595   2.375 -0.1794  0.0136 -0.1288
  142CO2     D1  706   0.337   3.376   0.961  0.1514  0.4006  0.8388
  142CO2     D2  707   0.442   3.525   0.884 -0.2654  0.2799  0.0280
  142CO2      C  708   0.389   3.450   0.922 -0.0570  0.3402  0.4334
  142CO2     O1  709   0.451   3.537   0.877 -0.3014  0.2695 -0.0420
  142CO2     O2  710   0.327   3.363   0.967  0.1874  0.4110  0.9089
  143CO2     D1  711   2.027   0.285   1.340 -0.5200 -0.0735  0.4808
  143CO2     D2  712   1.890   0.352   1.214 -0.2283 -0.2451  0.0751
  143CO2      C  713   1.959   0.318   1.277 -0.3741 -0.1593  0.2780
  143CO2     O1  714   1.879   0.357   1.203 -0.2031 -0.2599  0.0400
  143CO2     O2  715   2.039   0.279   1.351 -0.5451 -0.0587  0.5159
  144CO2     D1  716   3.117   3.563   3.781 -0.2429 -0.1513  0.1137
  144CO2     D2  717   2.986   3.668   3.675 -0.2030 -0.0394  0.1753
  144CO2      C  718   3.051   3.615   3.728 -0.2229 -0.0953  0.1445
  144CO2     O1  719   2.975   3.677   3.666 -0.1995 -0.0297  0.1806
  144CO2     O2  720   3.128   3.554   3.790 -0.2463 -0.1609  0.1083
  145CO2     D1  721   4.987   1.114   4.936  0.0737 -0.3882  0.0738
  145CO2     D2  722   4.897   1.247   5.052 -0.3520 -0.5812 -0.0313
  145CO2      C  723   4.942   1.180   4.994 -0.1391 -0.4847  0.0213
  145CO2     O1  724   4.890   1.259   5.062 -0.3887 -0.5979 -0.0403
  145CO2     O2  725   4.994   1.102   4.926  0.1105 -0.3716  0.0829
  146CO2     D1  726   4.420   2.263   0.471 -0.2960  0.6379  0.0841
  146CO2     D2  727   4.522   2.277   0.640 -0.4495  0.0294  0.2278
  146CO2      C  728   4.471   2.270   0.556 -0.3727  0.3336  0.1560
  146CO2     O1  729   4.531   2.278   0.655 -0.4627 -0.0231  0.2402
  146CO2     O2  730   4.412   2.262   0.457 -0.2828  0.6904  0.0717
  147CO2     D1  731   4.006   0.313   2.684  0.3359 -0.4653 -0.1674
  147CO2     D2  732   3.941   0.197   2.831 -0.5307  0.0470 -0.1417
  147CO2      C  733   3.973   0.255   2.757 -0.0974 -0.2092 -0.1546
  147CO2     O1  734   3.936   0.187   2.843 -0.6055  0.0912 -0.1395
  147CO2     O2  735   4.011   0.323   2.671  0.4108 -0.5096 -0.1697
  148CO2     D1  736   3.436   4.809   3.791  0.4785 -0.2042  0.5429
  148CO2     D2  737   3.324   4.645   3.796  0.4359 -0.2060 -0.3666
  148CO2      C  738   3.380   4.727   3.794  0.4572 -0.2051  0.0882
  148CO2     O1  739   3.314   4.631   3.797  0.4322 -0.2062 -0.4451
  148CO2     O2  740   3.445   4.823   3.791  0.4822 -0.2041  0.6215
  149CO2     D1  741   2.623   3.959   0.530  0.6183 -0.4701  0.4552
  149CO2     D2  742   2.670   3.932   0.720  0.4070  0.3451  0.6202
  149CO2      C  743   2.647   3.945   0.625  0.5126 -0.0625  0.5377
  149CO2     O1  744   2.674   3.930   0.737  0.3887  0.4155  0.6345
  149CO2     O2  745   2.619   3.961   0.513  0.6365 -0.5406  0.4410
  150CO2     D1  746   3.054   2.641   4.530  0.4054 -0.1232  0.3275
  150CO2     D2  747   3.016   2.558   4.354  0.3959  0.2744  0.1408
  150CO2      C  748   3.035   2.599   4.442  0.4006  0.0756  0.2342
  150CO2     O1  749   3.013   2.551   4.339  0.3951  0.3087  0.1247
  150CO2     O2  750   3.058   2.648   4.545  0.4062 -0.1575  0.3436
  151CO2     D1  751   4.271   0.850   0.961 -0.3507 -0.1682  0.7925
  151CO2     D2  752   4.196   0.691   0.869  0.3520 -0.2621  0.3809
  151CO2      C  753   4.234   0.771   0.915  0.0007 -0.2151  0.5867
  151CO2     O1  754   4.190   0.678   0.861  0.4127 -0.2702  0.3453
  151CO2     O2  755   4.277   0.863   0.969 -0.4114 -0.1601  0.8281
  152CO2     D1  756   3.832   0.299   1.156 -0.2338 -0.1605 -0.2244
  152CO2     D2  757   3.733   0.419   1.033 -0.1754 -0.4908 -0.5927
  152CO2      C  758   3.783   0.359   1.095 -0.2046 -0.3256 -0.4086
  152CO2     O1  759   3.725   0.429   1.023 -0.1704 -0.5193 -0.6246
  152CO2     O2  760   3.840   0.289   1.167 -0.2388 -0.1320 -0.1926
  153CO2     D1  761   4.334   1.737   1.012  0.1703 -0.1149 -0.4410
  153CO2     D2  762   4.432   1.690   0.846  0.7445  0.0019 -0.1361
  153CO2      C  763   4.383   1.713   0.929  0.4574 -0.0565 -0.2886
  153CO2     O1  764   4.441   1.686   0.832  0.7942  0.0120 -0.1098
  153CO2     O2  765   4.326   1.741   1.026  0.1207 -0.1249 -0.4673
  154CO2     D1  766   4.130   1.603   2.276 -0.0272  0.0718  0.5577
  154CO2     D2  767   3.963   1.583   2.380 -0.1954 -0.3798  0.2040
  154CO2      C  768   4.047   1.593   2.328 -0.1113 -0.1540  0.3808
  154CO2     O1  769   3.949   1.582   2.389 -0.2100 -0.4189  0.1735
  154CO2     O2  770   4.144   1.605   2.267 -0.0127  0.1108  0.5882
  155CO2     D1  771   2.626   0.497   2.571  0.3237  0.4346 -0.3838
  155CO2     D2  772   2.653   0.391   2.406  0.3680  0.2128 -0.2349
  155CO2      C  773   2.639   0.444   2.488  0.3459  0.3237 -0.3094
  155CO2     O1  774   2.655   0.382   2.392  0.3718  0.1937 -0.2221
  155CO2     O2  775   2.624   0.506   2.585  0.3199  0.4537 -0.3967
  156CO2     D1  776   0.069   1.488   4.692 -0.3084  0.4862  0.0889
  156CO2     D2  777   0.065   1.292   4.712 -0.1546  0.4524 -0.2217
  156CO2      C  778   0.067   1.390   4.702 -0.2315  0.4693 -0.0664
  156CO2     O1  779   0.065   1.275   4.713 -0.1413  0.4495 -0.2485
  156CO2     O2  780   0.070   1.505   4.691 -0.3217  0.4892  0.1158
  157CO2     D1  781   2.664   2.612   3.528 -0.0282 -0.0670 -0.1002
  157CO2     D2  782   2.667   2.809   3.515  0.1576 -0.0511  0.1843
  157CO2      C  783   2.666   2.710   3.521  0.0647 -0.0590  0.0420
  157CO2     O1  784   2.668   2.826   3.514  0.1736 -0.0497  0.2089
  157CO2     O2  785   2.664   2.595   3.529 -0.0443 -0.0684 -0.1248
  158CO2     D1  786   0.557   2.631   0.830 -0.4811 -0.6356  1.1042
  158CO2     D2  787   0.587   2.819   0.885 -0.3382 -0.3057 -0.0759
  158CO2      C  788   0.572   2.725   0.857 -0.4096 -0.4706  0.5141
  158CO2     O1  789   0.590   2.835   0.890 -0.3258 -0.2772 -0.1778
  158CO2     O2  790   0.554   2.615   0.825 -0.4935 -0.6641  1.2061
  159CO2     D1  791   2.112   3.736   0.251 -0.2849  0.0087  0.2398
  159CO2     D2  792   2.119   3.920   0.179 -0.4578 -0.2365 -0.4136
  159CO2      C  793   2.116   3.828   0.215 -0.3713 -0.1139 -0.0869
  159CO2     O1  794   2.120   3.936   0.173 -0.4727 -0.2577 -0.4700
  159CO2     O2  795   2.111   3.720   0.257 -0.2700  0.0299  0.2962
  160CO2     D1  796   2.476   0.149   4.172  0.3075  0.7291  0.1112
  160CO2     D2  797   2.384   0.318   4.212 -0.2828  0.3899  0.1854
  160CO2      C  798   2.430   0.234   4.192  0.0124  0.5595  0.1483
  160CO2     O1  799   2.376   0.333   4.216 -0.3337  0.3606  0.1918
  160CO2     O2  800   2.484   0.134   4.168  0.3584  0.7584  0.1048
  161CO2     D1  801   1.541   3.255   1.010  0.2969 -0.3856  0.2031
  161CO2     D2  802   1.597   3.183   0.835  0.0009  0.0165 -0.0562
  161CO2      C  803   1.569   3.219   0.923  0.1489 -0.1846  0.0734
  161CO2     O1  804   1.602   3.177   0.819 -0.0247  0.0512 -0.0786
  161CO2     O2  805   1.536   3.261   1.026  0.3225 -0.4203  0.2255
  162CO2     D1  806   3.398   2.017   3.731  0.3282  0.1255  0.2875
  162CO2     D2  807   3.357   2.204   3.682 -0.0481 -0.2091 -0.6981
  162CO2      C  808   3.377   2.110   3.706  0.1400 -0.0418 -0.2053
  162CO2     O1  809   3.353   2.220   3.678 -0.0806 -0.2381 -0.7833
  162CO2     O2  810   3.401   2.000   3.735  0.3607  0.1544  0.3727
  163CO2     D1  811   0.407   3.779   2.387 -0.2700 -0.2799 -0.0896
  163CO2     D2  812   0.382   3.656   2.235  0.2032 -0.2202 -0.2176
  163CO2      C  813   0.395   3.717   2.311 -0.0334 -0.2501 -0.1536
  163CO2     O1  814   0.380   3.645   2.222  0.2441 -0.2151 -0.2287
  163CO2     O2  815   0.410   3.790   2.400 -0.3109 -0.2851 -0.0785
  164CO2     D1  816   2.754   4.433   2.529 -0.1695 -0.1569 -0.1645
  164CO2     D2  817   2.647   4.349   2.672 -0.2970  0.2284 -0.0319
  164CO2      C  818   2.700   4.391   2.601 -0.2333  0.0358 -0.0982
  164CO2     O1  819   2.637   4.341   2.685 -0.3080  0.2617 -0.0205
  164CO2     O2  820   2.763   4.440   2.517 -0.1585 -0.1902 -0.1760
  165CO2     D1  821   0.901   0.021   3.453 -0.0928  0.3912  0.3984
  165CO2     D2  822   0.883   0.108   3.630 -0.8092 -0.5667  0.8034
  165CO2      C  823   0.892   0.064   3.542 -0.4510 -0.0877  0.6009
  165CO2     O1  824   0.882   0.115   3.645 -0.8711 -0.6494  0.8384
  165CO2     O2  825   0.902   0.013   3.438 -0.0309  0.4740  0.3635
  166CO2     D1  826   3.762   4.532   0.036 -0.2497 -0.0059 -0.2496
  166CO2     D2  827   3.749   4.454  -0.146 -0.4151  0.0741 -0.2714
  166CO2      C  828   3.755   4.493  -0.055 -0.3324  0.0341 -0.2605
  166CO2     O1  829   3.748   4.448  -0.162 -0.4294  0.0810 -0.2733
  166CO2     O2  830   3.763   4.538   0.051 -0.2354 -0.0128 -0.2477
  167CO2     D1  831   4.366   3.274   1.635 -0.1357 -0.0505  0.1638
  167CO2     D2  832   4.462   3.248   1.464 -0.4889 -0.1458 -0.0222
  167CO2      C  833   4.414   3.261   1.550 -0.3123 -0.0982  0.0708
  167CO2     O1  834   4.471   3.246   1.450 -0.5195 -0.1540 -0.0382
  167CO2     O2  835   4.358   3.276   1.650 -0.1051 -0.0423  0.1799
  168CO2     D1  836   0.634   2.038   4.733  0.4232  0.4256 -0.0928
  168CO2     D2  837   0.540   2.207   4.775 -0.2447  0.1569 -0.5113
  168CO2      C  838   0.587   2.122   4.754  0.0893  0.2913 -0.3020
  168CO2     O1  839   0.532   2.221   4.778 -0.3024  0.1337 -0.5474
  168CO2     O2  840   0.642   2.023   4.729  0.4809  0.4488 -0.0566
  169CO2     D1  841   2.665   3.514   0.280  0.1196  0.5735  0.8200
  169CO2     D2  842   2.819   3.633   0.242  0.2761  0.2169  0.3256
  169CO2      C  843   2.742   3.574   0.261  0.1979  0.3952  0.5728
  169CO2     O1  844   2.832   3.643   0.239  0.2897  0.1861  0.2829
  169CO2     O2  845   2.652   3.504   0.283  0.1061  0.6042  0.8627
  170CO2     D1  846   4.754   2.949   3.683  0.4488 -0.2521 -0.0574
  170CO2     D2  847   4.814   2.761   3.692 -0.4393 -0.5211  0.3298
  170CO2      C  848   4.784   2.855   3.687  0.0048 -0.3866  0.1362
  170CO2     O1  849   4.819   2.745   3.692 -0.5160 -0.5444  0.3632
  170CO2     O2  850   4.748   2.966   3.682  0.5256 -0.2288 -0.0908
  171CO2     D1  851   1.226   0.595   4.627  0.2574 -0.0423 -0.3276
  171CO2     D2  852   1.219   0.522   4.811  0.2409  0.0415 -0.2944
  171CO2      C  853   1.222   0.558   4.719  0.2491 -0.0004 -0.3110
  171CO2     O1  854   1.218   0.515   4.826  0.2394  0.0487 -0.2915
  171CO2     O2  855   1.226   0.601   4.611  0.2588 -0.0495 -0.3304
  172CO2     D1  856   1.469   4.671   0.859  0.0822  0.0902  0.1180
  172CO2     D2  857   1.341   4.547   0.774 -0.2556  0.3162  0.2948
  172CO2      C  858   1.405   4.609   0.816 -0.0867  0.2032  0.2064
  172CO2     O1  859   1.330   4.536   0.767 -0.2848  0.3358  0.3101
  172CO2     O2  860   1.480   4.682   0.866  0.1114  0.0707  0.1027
  173CO2     D1  861   2.049   5.025   4.558  0.4946 -0.0097 -1.0223
  173CO2     D2  862   2.010   4.840   4.499  0.3423 -0.2632 -0.1345
  173CO2      C  863   2.029   4.932   4.529  0.4184 -0.1365 -0.5784
  173CO2     O1  864   2.006   4.824   4.494  0.3291 -0.2851 -0.0578
  173CO2     O2  865   2.052   5.041   4.563  0.5077  0.0122 -1.0989
  174CO2     D1  866   0.247   0.713   4.435  0.0882 -0.2663 -0.3034
  174CO2     D2  867   0.392   0.795   4.328 -0.0942 -0.5269 -0.7503
  174CO2      C  868   0.320   0.754   4.382 -0.0030 -0.3966 -0.5268
  174CO2     O1  869   0.404   0.802   4.319 -0.1100 -0.5494 -0.7889
  174CO2     O2  870   0.235   0.706   4.445  0.1040 -0.2438 -0.2648
  175CO2     D1  871   0.792   2.945   0.372  0.3213  0.2706  0.1596
  175CO2     D2  872   0.657   3.041   0.480 -0.3140 -0.0586 -0.3374
  175CO2      C  873   0.724   2.993   0.426  0.0037  0.1060 -0.0889
  175CO2     O1  874   0.645   3.049   0.490 -0.3688 -0.0870 -0.3803
  175CO2     O2  875   0.803   2.937   0.363  0.3762  0.2991  0.2025
  176CO2     D1  876   4.409   3.694   4.230  0.4618  0.7610 -0.2685
  176CO2     D2  877   4.515   3.656   4.393  0.1485  0.0036 -0.2360
  176CO2      C  878   4.462   3.675   4.312  0.3051  0.3823 -0.2522
  176CO2     O1  879   4.524   3.653   4.408  0.1215 -0.0618 -0.2332
  176CO2     O2  880   4.400   3.697   4.216  0.4888  0.8264 -0.2713
  177CO2     D1  881   3.446   2.833   1.525 -0.2415 -0.0282  0.1714
  177CO2     D2  882   3.629   2.793   1.462 -0.1798  0.3375  0.1191
  177CO2      C  883   3.538   2.813   1.493 -0.2106  0.1546  0.1452
  177CO2     O1  884   3.645   2.790   1.456 -0.1745  0.3690  0.1146
  177CO2     O2  885   3.430   2.837   1.530 -0.2468 -0.0597  0.1759
  178CO2     D1  886   2.560   4.400   0.423 -0.2519  0.4482 -0.4163
  178CO2     D2  887   2.506   4.248   0.538  0.1552  0.3547 -0.3519
  178CO2      C  888   2.533   4.324   0.480 -0.0484  0.4015 -0.3841
  178CO2     O1  889   2.502   4.235   0.548  0.1903  0.3467 -0.3463
  178CO2     O2  890   2.564   4.413   0.413 -0.2870  0.4563 -0.4219
  179CO2     D1  891   4.241   1.336   3.052  0.1577 -0.0904 -0.3057
  179CO2     D2  892   4.432   1.381   3.076  0.1567  0.0930 -0.6545
  179CO2      C  893   4.337   1.358   3.064  0.1572  0.0013 -0.4801
  179CO2     O1  894   4.449   1.385   3.077  0.1566  0.1089 -0.6846
  179CO2     O2  895   4.225   1.332   3.050  0.1578 -0.1062 -0.2755
  180CO2     D1  896   3.846   1.815   0.371  0.0131 -0.1846  0.1902
  180CO2     D2  897   3.666   1.786   0.294 -0.2248  0.4890  0.4910
  180CO2      C  898   3.756   1.801   0.332 -0.1058  0.1522  0.3406
  180CO2     O1  899   3.651   1.784   0.287 -0.2453  0.5471  0.5170
  180CO2     O2  900   3.862   1.817   0.377  0.0337 -0.2428  0.1642
  181CO2     D1  901   3.027   1.914   4.489  0.6827  0.2533 -0.4107
  181CO2     D2  902   2.890   1.904   4.347  0.1339 -0.0950  0.1379
  181CO2      C  903   2.958   1.909   4.418  0.4083  0.0791 -0.1364
  181CO2     O1  904   2.878   1.903   4.334  0.0865 -0.1251  0.1852
  181CO2     O2  905   3.039   1.915   4.501  0.7301  0.2833 -0.4580
  182CO2     D1  906   2.189   2.549   1.557  0.3842  0.1940  0.0921
  182CO2     D2  907   2.231   2.742   1.541  0.2851  0.2200  0.1481
  182CO2      C  908   2.210   2.645   1.549  0.3346  0.2070  0.1201
  182CO2     O1  909   2.234   2.758   1.540  0.2765  0.2222  0.1529
  182CO2     O2  910   2.185   2.532   1.558  0.3928  0.1918  0.0872
  183CO2     D1  911   5.046   2.388   0.056  0.0942 -0.3206  0.0281
  183CO2     D2  912   5.150   2.455   0.210 -0.2769  0.3770 -0.0253
  183CO2      C  913   5.098   2.422   0.133 -0.0913  0.0282  0.0014
  183CO2     O1  914   5.159   2.461   0.223 -0.3090  0.4372 -0.0299
  183CO2     O2  915   5.037   2.382   0.042  0.1263 -0.3809  0.0327
  184CO2     D1  916   1.281   1.724   1.525  0.3107 -0.0299 -0.3482
  184CO2     D2  917   1.326   1.911   1.478 -0.0674  0.0913 -0.2284
  184CO2      C  918   1.304   1.817   1.501  0.1217  0.0307 -0.2883
  184CO2     O1  919   1.330   1.927   1.474 -0.1001  0.1018 -0.2181
  184CO2     O2  920   1.277   1.708   1.529  0.3434 -0.0404 -0.3586
  185CO2     D1  921   3.911   1.652   4.526 -0.3865 -0.3724 -0.0314
  185CO2     D2  922   3.787   1.805   4.506  0.2694  0.2336  0.4614
  185CO2      C  923   3.849   1.729   4.516 -0.0585 -0.0694  0.2150
  185CO2     O1  924   3.776   1.818   4.504  0.3261  0.2860  0.5039
  185CO2     O2  925   3.922   1.639   4.528 -0.4431 -0.4248 -0.0740
  186CO2     D1  926   0.262   2.736   2.820  0.3690  0.0197 -0.1604
  186CO2     D2  927   0.280   2.569   2.924 -0.5651 -0.1738 -0.3094
  186CO2      C  928   0.271   2.652   2.872 -0.0981 -0.0771 -0.2349
  186CO2     O1  929   0.281   2.554   2.933 -0.6458 -0.1905 -0.3223
  186CO2     O2  930   0.261   2.751   2.812  0.4497  0.0364 -0.1475
  187CO2     D1  931   2.917   1.015   4.963  0.6393 -0.4081 -0.4278
  187CO2     D2  932   2.805   0.852   4.970 -0.1698  0.1644  0.0869
  187CO2      C  933   2.861   0.933   4.967  0.2348 -0.1218 -0.1705
  187CO2     O1  934   2.796   0.838   4.971 -0.2397  0.2139  0.1314
  187CO2     O2  935   2.927   1.029   4.963  0.7092 -0.4576 -0.4723
  188CO2     D1  936   4.552   4.268   0.205 -0.0906 -0.0289 -0.1189
  188CO2     D2  937   4.565   4.452   0.279  0.1391 -0.3482  0.6382
  188CO2      C  938   4.559   4.360   0.242  0.0242 -0.1886  0.2596
  188CO2     O1  939   4.566   4.467   0.286  0.1589 -0.3758  0.7036
  188CO2     O2  940   4.551   4.253   0.199 -0.1105 -0.0013 -0.1843
  189CO2     D1  941   1.112   4.597   0.059 -0.1693  0.2860 -0.2224
  189CO2     D2  942   1.149   4.432  -0.044  0.5402  0.1828  0.1945
  189CO2      C  943   1.130   4.515   0.008  0.1854  0.2344 -0.0140
  189CO2     O1  944   1.152   4.418  -0.053  0.6015  0.1739  0.2305
  189CO2     O2  945   1.109   4.611   0.068 -0.2306  0.2949 -0.2585
  190CO2     D1  946   3.083   4.171   4.806 -0.1261 -0.1249  0.4061
  190CO2     D2  947   3.133   3.995   4.882  0.9846 -0.0485 -0.1224
  190CO2      C  948   3.108   4.083   4.844  0.4293 -0.0867  0.1418
  190CO2     O1  949   3.137   3.980   4.889  1.0806 -0.0419 -0.1681
  190CO2     O2  950   3.079   4.186   4.800 -0.2220 -0.1315  0.4518
  191CO2     D1  951   3.368   0.592   3.285 -0.5328  0.4111 -0.3088
  191CO2     D2  952   3.314   0.401   3.278 -0.3830  0.3602 -0.0882
  191CO2      C  953   3.341   0.497   3.282 -0.4579  0.3857 -0.1985
  191CO2     O1  954   3.309   0.385   3.278 -0.3701  0.3558 -0.0692
  191CO2     O2  955   3.372   0.608   3.286 -0.5457  0.4155 -0.3279
  192CO2     D1  956   4.545   3.425   2.848  0.1881 -0.6324  0.2896
  192CO2     D2  957   4.590   3.240   2.798 -0.1746 -0.5774 -0.2343
  192CO2      C  958   4.567   3.332   2.823  0.0067 -0.6049  0.0277
  192CO2     O1  959   4.593   3.223   2.793 -0.2060 -0.5726 -0.2795
  192CO2     O2  960   4.541   3.441   2.853  0.2194 -0.6371  0.3348
  193CO2     D1  961   3.188   1.232   3.487 -0.1449  0.3816 -0.0259
  193CO2     D2  962   3.003   1.220   3.555 -0.0547  0.6677  0.2731
  193CO2      C  963   3.096   1.226   3.521 -0.0998  0.5246  0.1236
  193CO2     O1  964   2.987   1.219   3.561 -0.0469  0.6924  0.2989
  193CO2     O2  965   3.204   1.233   3.481 -0.1526  0.3569 -0.0518
  194CO2     D1  966   3.668   3.218   0.865 -0.1077  0.1203 -0.2309
  194CO2     D2  967   3.783   3.058   0.879 -0.3308 -0.0091  0.1251
  194CO2      C  968   3.725   3.138   0.872 -0.2192  0.0556 -0.0529
  194CO2     O1  969   3.793   3.044   0.881 -0.3500 -0.0203  0.1558
  194CO2     O2  970   3.658   3.232   0.864 -0.0884  0.1315 -0.2616
  195CO2     D1  971   0.795   0.618   2.783  0.0457  0.2754  0.2602
  195CO2     D2  972   0.727   0.789   2.856 -0.3344  0.1915  0.1030
  195CO2      C  973   0.761   0.703   2.820 -0.1444  0.2334  0.1816
  195CO2     O1  974   0.721   0.803   2.863 -0.3673  0.1842  0.0894
  195CO2     O2  975   0.801   0.603   2.777  0.0785  0.2826  0.2738
  196CO2     D1  976   0.565   1.460   3.848 -0.1195  0.2436  0.2673
  196CO2     D2  977   0.697   1.608   3.840  0.1223  0.0243  0.1869
  196CO2      C  978   0.631   1.534   3.844  0.0014  0.1340  0.2271
  196CO2     O1  979   0.708   1.621   3.839  0.1432  0.0054  0.1800
  196CO2     O2  980   0.554   1.448   3.849 -0.1404  0.2626  0.2742
  197CO2     D1  981   4.678   0.991   3.660  0.1939  0.6246  0.4597
  197CO2     D2  982   4.505   0.981   3.755 -0.0647 -0.4809 -0.1225
  197CO2      C  983   4.591   0.986   3.708  0.0646  0.0718  0.1686
  197CO2     O1  984   4.490   0.980   3.763 -0.0870 -0.5764 -0.1727
  197CO2     O2  985   4.693   0.992   3.652  0.2162  0.7201  0.5099
  198CO2     D1  986   3.830   2.494   3.533 -0.3221  0.0762  0.3136
  198CO2     D2  987   3.871   2.608   3.689 -0.3066 -0.0470  0.3992
  198CO2      C  988   3.850   2.551   3.611 -0.3143  0.0146  0.3564
  198CO2     O1  989   3.875   2.618   3.703 -0.3052 -0.0577  0.4066
  198CO2     O2  990   3.826   2.484   3.519 -0.3234  0.0868  0.3062
  199CO2     D1  991   4.881   1.604   1.601  0.3682 -0.3092  0.2563
  199CO2     D2  992   4.779   1.468   1.499 -0.1232  0.2502 -0.0097
  199CO2      C  993   4.830   1.536   1.550  0.1225 -0.0295  0.1233
  199CO2     O1  994   4.771   1.456   1.491 -0.1656  0.2986 -0.0327
  199CO2     O2  995   4.889   1.616   1.610  0.4107 -0.3575  0.2793
  200CO2     D1  996   2.910   0.231   1.285 -0.2051 -0.3035  0.3016
  200CO2     D2  997   3.105   0.243   1.317 -0.0838 -0.5985 -0.3217
  200CO2      C  998   3.008   0.237   1.301 -0.1445 -0.4510 -0.0101
  200CO2     O1  999   3.122   0.244   1.320 -0.0733 -0.6239 -0.3756
  200CO2     O2 1000   2.893   0.230   1.283 -0.2156 -0.2780  0.3554
  201CO2     D1 1001   0.423   3.605   5.025  0.1457  0.0512  0.0169
  201CO2     D2 1002   0.548   3.455   5.058  0.0738 -0.0160 -0.0185
  201CO2      C 1003   0.485   3.530   5.041  0.1098  0.0176 -0.0008
  201CO2     O1 1004   0.558   3.442   5.061  0.0676 -0.0218 -0.0216
  201CO2     O2 1005   0.412   3.618   5.022  0.1519  0.0570  0.0200
  202CO2     D1 1006   0.742   4.205   4.700 -0.1252 -0.4701  0.0969
  202CO2     D2 1007   0.605   4.178   4.560 -0.0348  0.2061 -0.1236
  202CO2      C 1008   0.673   4.191   4.630 -0.0800 -0.1320 -0.0133
  202CO2     O1 1009   0.593   4.175   4.548 -0.0270  0.2645 -0.1427
  202CO2     O2 1010   0.753   4.207   4.712 -0.1330 -0.5285  0.1160
  203CO2     D1 1011   1.284   0.113   1.476 -0.0147  0.0516 -0.0053
  203CO2     D2 1012   1.129   0.125   1.598 -0.0522  0.2268 -0.0696
  203CO2      C 1013   1.206   0.119   1.537 -0.0334  0.1392 -0.0375
  203CO2     O1 1014   1.115   0.126   1.609 -0.0554  0.2420 -0.0751
  203CO2     O2 1015   1.297   0.112   1.465 -0.0115  0.0365  0.0002
  204CO2     D1 1016   4.245   4.632   2.147 -0.1274 -0.5310  0.6032
  204CO2     D2 1017   4.079   4.740   2.146  0.2370  0.0338 -0.2399
  204CO2      C 1018   4.162   4.686   2.147  0.0548 -0.2486  0.1816
  204CO2     O1 1019   4.065   4.750   2.146  0.2684  0.0826 -0.3127
  204CO2     O2 1020   4.260   4.623   2.147 -0.1589 -0.5798  0.6760
  205CO2     D1 1021   4.463   4.503   1.764  0.4669  0.0909 -0.3204
  205CO2     D2 1022   4.505   4.417   1.937 -0.1947  0.4025  0.0005
  205CO2      C 1023   4.484   4.460   1.851  0.1361  0.2467 -0.1600
  205CO2     O1 1024   4.509   4.410   1.952 -0.2519  0.4294  0.0282
  205CO2     O2 1025   4.459   4.511   1.749  0.5241  0.0640 -0.3481
  206CO2     D1 1026   0.765   4.452   1.206  0.1647  0.0827 -0.3393
  206CO2     D2 1027   0.818   4.570   1.356 -0.4101  0.0881 -0.1357
  206CO2      C 1028   0.792   4.511   1.281 -0.1227  0.0854 -0.2375
  206CO2     O1 1029   0.823   4.580   1.369 -0.4597  0.0886 -0.1181
  206CO2     O2 1030   0.760   4.442   1.193  0.2143  0.0822 -0.3569
  207CO2     D1 1031   2.719   3.286   2.187  0.3073 -0.0536 -0.2141
  207CO2     D2 1032   2.911   3.290   2.138  0.2743  0.4668 -0.3004
  207CO2      C 1033   2.815   3.288   2.163  0.2908  0.2066 -0.2573
  207CO2     O1 1034   2.927   3.291   2.133  0.2714  0.5117 -0.3079
  207CO2     O2 1035   2.703   3.286   2.192  0.3101 -0.0985 -0.2066
  208CO2     D1 1036   0.193   2.225   2.561 -0.1719  0.2002 -0.8225
  208CO2     D2 1037   0.325   2.106   2.647 -0.5584 -0.0512 -0.5781
  208CO2      C 1038   0.259   2.165   2.604 -0.3652  0.0745 -0.7003
  208CO2     O1 1039   0.336   2.096   2.655 -0.5918 -0.0729 -0.5569
  208CO2     O2 1040   0.181   2.235   2.553 -0.1386  0.2219 -0.8436
  209CO2     D1 1041   4.015   2.146   3.101 -0.1348 -0.1615 -0.1232
  209CO2     D2 1042   3.908   2.301   3.161  0.0594  0.0296 -0.2672
  209CO2      C 1043   3.961   2.223   3.131 -0.0377 -0.0659 -0.1952
  209CO2     O1 1044   3.898   2.314   3.167  0.0761  0.0461 -0.2796
  209CO2     O2 1045   4.024   2.133   3.095 -0.1516 -0.1780 -0.1107
  210CO2     D1 1046   3.587   3.663   3.059 -0.0655  0.4564  0.0555
  210CO2     D2 1047   3.565   3.799   2.917  0.0853  0.1211 -0.2883
  210CO2      C 1048   3.576   3.731   2.988  0.0099  0.2887 -0.1164
  210CO2     O1 1049   3.563   3.811   2.905  0.0983  0.0922 -0.3180
  210CO2     O2 1050   3.589   3.651   3.071 -0.0785  0.4853  0.0852
  211CO2     D1 1051   2.989   0.320   1.707 -0.1975 -0.2787 -0.0628
  211CO2     D2 1052   2.932   0.489   1.792  0.1869 -0.1872  0.0091
  211CO2      C 1053   2.961   0.404   1.749 -0.0053 -0.2329 -0.0268
  211CO2     O1 1054   2.928   0.504   1.799  0.2201 -0.1793  0.0154
  211CO2     O2 1055   2.993   0.305   1.699 -0.2307 -0.2866 -0.0690
  212CO2     D1 1056   0.277   1.807   3.343  0.0294  0.1121  0.1577
  212CO2     D2 1057   0.171   1.698   3.469 -0.1522  0.1633  0.0492
  212CO2      C 1058   0.224   1.753   3.406 -0.0614  0.1377  0.1035
  212CO2     O1 1059   0.162   1.688   3.480 -0.1679  0.1677  0.0398
  212CO2     O2 1060   0.287   1.817   3.332  0.0451  0.1077  0.1671
  213CO2     D1 1061   4.101   0.490   3.951  0.4824  0.6300  0.2612
  213CO2     D2 1062   4.115   0.393   4.123  0.4275  0.3123  0.0863
  213CO2      C 1063   4.108   0.441   4.037  0.4550  0.4711  0.1738
  213CO2     O1 1064   4.116   0.384   4.138  0.4228  0.2849  0.0712
  213CO2     O2 1065   4.099   0.498   3.936  0.4872  0.6574  0.2763
  214CO2     D1 1066   3.495   0.377   0.027  0.1562  0.7914 -0.0724
  214CO2     D2 1067   3.649   0.352   0.149  0.5214 -0.2724 -0.7410
  214CO2      C 1068   3.572   0.364   0.088  0.3388  0.2595 -0.4067
  214CO2     O1 1069   3.662   0.350   0.160  0.5529 -0.3643 -0.7988
  214CO2     O2 1070   3.482   0.379   0.017  0.1247  0.8833 -0.0146
  215CO2     D1 1071   2.424   0.205   1.926  0.1497 -0.2712 -0.3289
  215CO2     D2 1072   2.304   0.048   1.937 -0.1613 -0.0421 -0.4337
  215CO2      C 1073   2.364   0.127   1.932 -0.0058 -0.1567 -0.3813
  215CO2     O1 1074   2.294   0.035   1.938 -0.1881 -0.0223 -0.4428
  215CO2     O2 1075   2.434   0.219   1.925  0.1765 -0.2910 -0.3199
  216CO2     D1 1076   3.572   4.574   1.896 -0.5049  0.0463 -0.2846
  216CO2     D2 1077   3.546   4.565   2.092  0.0646 -0.1395 -0.2160
  216CO2      C 1078   3.559   4.569   1.994 -0.2201 -0.0466 -0.2503
  216CO2     O1 1079   3.543   4.564   2.109  0.1138 -0.1555 -0.2101
  216CO2     O2 1080   3.574   4.575   1.879 -0.5541  0.0624 -0.2905
  217CO2     D1 1081   0.550   4.469   3.450  0.0942 -0.2724 -0.1899
  217CO2     D2 1082   0.666   4.629   3.436 -0.5413  0.2017 -0.0510
  217CO2      C 1083   0.608   4.549   3.443 -0.2235 -0.0353 -0.1205
  217CO2     O1 1084   0.676   4.643   3.435 -0.5962  0.2427 -0.0390
  217CO2     O2 1085   0.540   4.455   3.451  0.1491 -0.3133 -0.2019
  218CO2     D1 1086   2.640   4.155   3.169  0.0183 -0.5582  0.1302
  218CO2     D2 1087   2.473   4.071   3.104 -0.1022 -0.3605  0.1838
  218CO2      C 1088   2.557   4.113   3.137 -0.0420 -0.4593  0.1570
  218CO2     O1 1089   2.459   4.064   3.099 -0.1126 -0.3435  0.1884
  218CO2     O2 1090   2.655   4.163   3.175  0.0287 -0.5752  0.1256
  219CO2     D1 1091   3.618   4.843   3.368  0.1199  0.1701 -0.2264
  219CO2     D2 1092   3.699   5.023   3.362  0.2229  0.1349  0.0427
  219CO2      C 1093   3.658   4.933   3.365  0.1714  0.1525 -0.0919
  219CO2     O1 1094   3.706   5.039   3.361  0.2318  0.1318  0.0659
  219CO2     O2 1095   3.611   4.827   3.369  0.1110  0.1731 -0.2496
  220CO2     D1 1096   0.805   3.121   1.298 -0.5868 -0.3719  0.2370
  220CO2     D2 1097   0.701   3.273   1.369 -0.5866 -0.2277 -0.0723
  220CO2      C 1098   0.753   3.197   1.334 -0.5867 -0.2998  0.0823
  220CO2     O1 1099   0.692   3.287   1.375 -0.5866 -0.2153 -0.0990
  220CO2     O2 1100   0.814   3.107   1.292 -0.5868 -0.3844  0.2637
  221CO2     D1 1101   1.402   1.454   3.160 -0.1464  0.2048 -0.1608
  221CO2     D2 1102   1.225   1.540   3.135 -0.2269  0.1014  0.0526
  221CO2      C 1103   1.313   1.497   3.148 -0.1867  0.1531 -0.0541
  221CO2     O1 1104   1.210   1.547   3.133 -0.2339  0.0924  0.0710
  221CO2     O2 1105   1.417   1.447   3.163 -0.1395  0.2137 -0.1793
  222CO2     D1 1106   0.254   2.731   1.683  0.1006 -0.1278  0.4255
  222CO2     D2 1107   0.072   2.739   1.607  0.0628  0.0995  0.5406
  222CO2      C 1108   0.163   2.735   1.645  0.0817 -0.0141  0.4831
  222CO2     O1 1109   0.056   2.740   1.600  0.0596  0.1191  0.5506
  222CO2     O2 1110   0.270   2.730   1.690  0.1038 -0.1474  0.4155
  223CO2     D1 1111   4.142   2.561   3.484  0.5469  0.2211  0.1818
  223CO2     D2 1112   4.199   2.512   3.301  0.3983  0.2431  0.1297
  223CO2      C 1113   4.171   2.536   3.392  0.4726  0.2321  0.1557
  223CO2     O1 1114   4.204   2.508   3.285  0.3855  0.2450  0.1251
  223CO2     O2 1115   4.137   2.565   3.500  0.5598  0.2192  0.1863
  224CO2     D1 1116   0.379   4.690   4.838 -0.0118 -0.2317 -0.0353
  224CO2     D2 1117   0.185   4.706   4.872 -0.0983 -0.5346 -0.3890
  224CO2      C 1118   0.282   4.698   4.855 -0.0550 -0.3831 -0.2121
  224CO2     O1 1119   0.168   4.707   4.875 -0.1057 -0.5607 -0.4195
  224CO2     O2 1120   0.396   4.689   4.835 -0.0043 -0.2055 -0.0048
  225CO2     D1 1121   3.557   2.768   0.459 -0.2943  0.2858 -0.4253
  225CO2     D2 1122   3.641   2.773   0.280  0.7092  0.5871  0.0488
  225CO2      C 1123   3.599   2.770   0.369  0.2075  0.4364 -0.1882
  225CO2     O1 1124   3.648   2.773   0.264  0.7959  0.6131  0.0898
  225CO2     O2 1125   3.550   2.768   0.474 -0.3810  0.2598 -0.4662
  226CO2     D1 1126   3.349   1.488   0.178  0.4225 -0.1942 -0.1041
  226CO2     D2 1127   3.308   1.648   0.068  0.1344 -0.2475 -0.0758
  226CO2      C 1128   3.329   1.568   0.123  0.2784 -0.2208 -0.0899
  226CO2     O1 1129   3.305   1.661   0.059  0.1095 -0.2521 -0.0733
  226CO2     O2 1130   3.352   1.475   0.188  0.4474 -0.1896 -0.1065
  227CO2     D1 1131   1.301   2.414   0.946  0.4460  0.3664  0.1378
  227CO2     D2 1132   1.473   2.434   0.851  0.2575 -0.2618 -0.3396
  227CO2      C 1133   1.387   2.424   0.898  0.3518  0.0523 -0.1009
  227CO2     O1 1134   1.488   2.436   0.842  0.2412 -0.3161 -0.3808
  227CO2     O2 1135   1.286   2.412   0.954  0.4623  0.4207  0.1791
  228CO2     D1 1136   0.298   0.500   1.520  0.3680 -0.0331 -0.5584
  228CO2     D2 1137   0.102   0.512   1.540  0.4573  0.3847  0.0973
  228CO2      C 1138   0.200   0.506   1.530  0.4127  0.1758 -0.2306
  228CO2     O1 1139   0.085   0.513   1.541  0.4650  0.4207  0.1539
  228CO2     O2 1140   0.315   0.499   1.518  0.3603 -0.0692 -0.6151
  229CO2     D1 1141   1.390   2.380   1.708 -0.0342  0.0321 -0.2671
  229CO2     D2 1142   1.333   2.198   1.763  0.1619 -0.1593 -0.6977
  229CO2      C 1143   1.362   2.289   1.736  0.0638 -0.0636 -0.4824
  229CO2     O1 1144   1.328   2.183   1.768  0.1789 -0.1758 -0.7349
  229CO2     O2 1145   1.395   2.396   1.704 -0.0512  0.0486 -0.2299
  230CO2     D1 1146   0.129   0.111   1.083 -0.5067 -0.1584 -0.1614
  230CO2     D2 1147  -0.043   0.176   1.009 -0.6814 -0.4184  0.0158
  230CO2      C 1148   0.043   0.143   1.046 -0.5941 -0.2884 -0.0728
  230CO2     O1 1149  -0.058   0.181   1.002 -0.6965 -0.4408  0.0311
  230CO2     O2 1150   0.144   0.105   1.089 -0.4917 -0.1359 -0.1767
  231CO2     D1 1151   3.815   3.354   4.047 -0.0607  0.1008  0.2506
  231CO2     D2 1152   3.845   3.202   4.170 -0.5389 -0.0164  0.2234
  231CO2      C 1153   3.830   3.278   4.108 -0.2998  0.0422  0.2370
  231CO2     O1 1154   3.848   3.189   4.181 -0.5802 -0.0265  0.2211
  231CO2     O2 1155   3.813   3.367   4.036 -0.0194  0.1110  0.2530
  232CO2     D1 1156   0.220   2.482   1.470  0.4474  0.2840  0.3698
  232CO2     D2 1157   0.411   2.431   1.467  0.3747  0.0465 -0.2503
  232CO2      C 1158   0.315   2.456   1.468  0.4111  0.1653  0.0598
  232CO2     O1 1159   0.427   2.426   1.467  0.3684  0.0260 -0.3039
  232CO2     O2 1160   0.203   2.486   1.470  0.4537  0.3045  0.4234
  233CO2     D1 1161   1.679   3.863   4.001  0.2614 -0.0497 -0.0755
  233CO2     D2 1162   1.759   3.891   4.180  0.1364  0.0550 -0.0360
  233CO2      C 1163   1.719   3.877   4.090  0.1989  0.0026 -0.0557
  233CO2     O1 1164   1.766   3.894   4.195  0.1256  0.0640 -0.0325
  233CO2     O2 1165   1.672   3.861   3.986  0.2722 -0.0587 -0.0789
  234CO2     D1 1166   2.427   3.803   0.212  0.3697 -0.0038  0.0580
  234CO2     D2 1167   2.421   3.728   0.396  0.1306 -0.1443 -0.0064
  234CO2      C 1168   2.424   3.765   0.304  0.2501 -0.0740  0.0258
  234CO2     O1 1169   2.421   3.722   0.411  0.1100 -0.1564 -0.0120
  234CO2     O2 1170   2.428   3.809   0.197  0.3903  0.0084  0.0636
  235CO2     D1 1171   0.238   0.628   3.917 -0.2824  0.2703  0.0955
  235CO2     D2 1172   0.062   0.719   3.914 -0.4877 -0.1301  0.0102
  235CO2      C 1173   0.150   0.673   3.915 -0.3851  0.0701  0.0528
  235CO2     O1 1174   0.047   0.727   3.913 -0.5055 -0.1647  0.0028
  235CO2     O2 1175   0.253   0.620   3.917 -0.2647  0.3049  0.1028
  236CO2     D1 1176   3.233   2.102   3.330 -0.4058  0.1252 -0.3323
  236CO2     D2 1177   3.208   2.287   3.264 -0.3004  0.1783 -0.2239
  236CO2      C 1178   3.220   2.194   3.297 -0.3531  0.1518 -0.2781
  236CO2     O1 1179   3.206   2.303   3.258 -0.2913  0.1829 -0.2145
  236CO2     O2 1180   3.235   2.086   3.336 -0.4149  0.1206 -0.3417
  237CO2     D1 1181   3.271   1.504   3.739  0.3258  0.0555  0.0986
  237CO2     D2 1182   3.418   1.479   3.869  0.2962 -0.2226  0.0793
  237CO2      C 1183   3.345   1.491   3.804  0.3110 -0.0835  0.0890
  237CO2     O1 1184   3.431   1.477   3.880  0.2937 -0.2466  0.0777
  237CO2     O2 1185   3.258   1.506   3.728  0.3284  0.0795  0.1003
  238CO2     D1 1186   3.067   2.586   3.715 -0.1174  0.5386  0.1518
  238CO2     D2 1187   2.872   2.599   3.745 -0.1554  0.1489  0.0771
  238CO2      C 1188   2.969   2.592   3.730 -0.1364  0.3438  0.1145
  238CO2     O1 1189   2.855   2.600   3.748 -0.1587  0.1152  0.0707
  238CO2     O2 1190   3.084   2.584   3.712 -0.1141  0.5723  0.1583
  239CO2     D1 1191   0.676   2.380   1.638  0.1814  0.0612 -0.1112
  239CO2     D2 1192   0.536   2.253   1.697  0.3390 -0.0510  0.0205
  239CO2      C 1193   0.606   2.317   1.667  0.2602  0.0051 -0.0454
  239CO2     O1 1194   0.524   2.242   1.702  0.3526 -0.0606  0.0319
  239CO2     O2 1195   0.688   2.391   1.633  0.1678  0.0709 -0.1226
  240CO2     D1 1196   2.039   4.450   1.743 -0.2470 -0.4943 -0.1249
  240CO2     D2 1197   2.047   4.528   1.562 -0.4858 -0.0258  0.0659
  240CO2      C 1198   2.043   4.489   1.653 -0.3664 -0.2600 -0.0295
  240CO2     O1 1199   2.047   4.535   1.546 -0.5064  0.0147  0.0823
  240CO2     O2 1200   2.038   4.443   1.759 -0.2264 -0.5348 -0.1414
  241CO2     D1 1201   4.314   1.905   2.723 -0.4068 -0.1662 -0.1068
  241CO2     D2 1202   4.279   1.723   2.792  0.0961  0.0074  0.6035
  241CO2      C 1203   4.297   1.814   2.758 -0.1554 -0.0794  0.2483
  241CO2     O1 1204   4.276   1.708   2.798  0.1396  0.0224  0.6649
  241CO2     O2 1205   4.317   1.921   2.717 -0.4503 -0.1812 -0.1682
  242CO2     D1 1206   3.654   4.467   2.996 -0.2590 -0.0037 -0.1962
  242CO2     D2 1207   3.581   4.298   2.923 -0.2057  0.2082 -0.7328
  242CO2      C 1208   3.617   4.382   2.960 -0.2323  0.1023 -0.4645
  242CO2     O1 1209   3.574   4.284   2.916 -0.2010  0.2266 -0.7792
  242CO2     O2 1210   3.660   4.481   3.003 -0.2637 -0.0220 -0.1499
  243CO2     D1 1211   3.925   2.888   0.694 -0.0025  0.2072  0.0167
  243CO2     D2 1212   3.784   2.754   0.731 -0.1223  0.4196  0.3231
  243CO2      C 1213   3.855   2.821   0.713 -0.0624  0.3134  0.1699
  243CO2     O1 1214   3.772   2.743   0.735 -0.1327  0.4380  0.3496
  243CO2     O2 1215   3.938   2.899   0.691  0.0079  0.1888 -0.0097
  244CO2     D1 1216   3.841   4.099   3.464 -0.2902 -0.1119  0.0566
  244CO2     D2 1217   3.924   4.009   3.308 -0.0598 -0.0500  0.1431
  244CO2      C 1218   3.883   4.054   3.386 -0.1750 -0.0810  0.0998
  244CO2     O1 1219   3.931   4.002   3.294 -0.0399 -0.0447  0.1506
  244CO2     O2 1220   3.834   4.107   3.477 -0.3101 -0.1172  0.0491
  245CO2     D1 1221   0.612   4.083   1.689  0.3555 -0.3712 -0.4847
  245CO2     D2 1222   0.604   4.210   1.538 -0.1233  0.4747  0.2420
  245CO2      C 1223   0.608   4.146   1.614  0.1161  0.0517 -0.1214
  245CO2     O1 1224   0.603   4.220   1.525 -0.1646  0.5477  0.3047
  245CO2     O2 1225   0.612   4.072   1.703  0.3969 -0.4442 -0.5475
  246CO2     D1 1226   3.924   0.217   4.642 -0.2682 -0.3796 -0.2676
  246CO2     D2 1227   3.831   0.068   4.552 -0.4568 -0.2240 -0.3324
  246CO2      C 1228   3.878   0.143   4.597 -0.3625 -0.3018 -0.3000
  246CO2     O1 1229   3.823   0.055   4.544 -0.4731 -0.2106 -0.3380
  246CO2     O2 1230   3.932   0.230   4.650 -0.2519 -0.3931 -0.2620
  247CO2     D1 1231   0.354   3.480   3.842 -0.3702 -0.4158 -0.0756
  247CO2     D2 1232   0.378   3.649   3.943  0.4330 -0.2862 -0.4813
  247CO2      C 1233   0.366   3.564   3.893  0.0314 -0.3510 -0.2785
  247CO2     O1 1234   0.380   3.663   3.952  0.5024 -0.2750 -0.5164
  247CO2     O2 1235   0.352   3.466   3.833 -0.4395 -0.4270 -0.0406
  248CO2     D1 1236   1.785   2.649   0.840 -0.2898 -0.6772  0.1185
  248CO2     D2 1237   1.732   2.665   0.650 -0.1608 -0.0293  0.1357
  248CO2      C 1238   1.759   2.657   0.745 -0.2253 -0.3532  0.1271
  248CO2     O1 1239   1.727   2.666   0.633 -0.1496  0.0267  0.1372
  248CO2     O2 1240   1.790   2.647   0.856 -0.3010 -0.7332  0.1170
  249CO2     D1 1241   1.827   4.578   0.899 -0.2877  0.0469  0.1794
  249CO2     D2 1242   1.672   4.461   0.864  0.3900 -0.8052  0.0099
  249CO2      C 1243   1.749   4.519   0.882  0.0511 -0.3792  0.0947
  249CO2     O1 1244   1.658   4.450   0.861  0.4485 -0.8788 -0.0047
  249CO2     O2 1245   1.840   4.588   0.903 -0.3463  0.1205  0.1941
  250CO2     D1 1246   4.035   0.418   1.561  0.2785 -0.2384  0.6175
  250CO2     D2 1247   4.069   0.419   1.366  0.1356  0.6730  0.5960
  250CO2      C 1248   4.052   0.418   1.463  0.2070  0.2173  0.6067
  250CO2     O1 1249   4.071   0.419   1.349  0.1232  0.7518  0.5941
  250CO2     O2 1250   4.032   0.418   1.577  0.2909 -0.3171  0.6193
  251CO2     D1 1251   2.910   4.150   3.822 -0.2309 -0.1380  0.0315
  251CO2     D2 1252   2.809   4.237   3.675 -0.3680 -0.1434  0.1225
  251CO2      C 1253   2.859   4.194   3.749 -0.2995 -0.1407  0.0770
  251CO2     O1 1254   2.800   4.244   3.663 -0.3799 -0.1438  0.1304
  251CO2     O2 1255   2.918   4.143   3.835 -0.2190 -0.1375  0.0236
  252CO2     D1 1256   0.929   2.493   1.850  0.1442 -0.0612 -0.2151
  252CO2     D2 1257   1.090   2.380   1.869 -0.2652 -0.6191 -0.0402
  252CO2      C 1258   1.010   2.437   1.859 -0.0605 -0.3402 -0.1277
  252CO2     O1 1259   1.104   2.370   1.870 -0.3006 -0.6673 -0.0251
  252CO2     O2 1260   0.915   2.503   1.848  0.1795 -0.0130 -0.2302
  253CO2     D1 1261   0.670   5.048   2.198  0.0396 -0.1750 -0.6581
  253CO2     D2 1262   0.703   4.870   2.278 -0.0863  0.0724 -0.0559
  253CO2      C 1263   0.686   4.959   2.238 -0.0234 -0.0513 -0.3570
  253CO2     O1 1264   0.705   4.855   2.285 -0.0972  0.0938 -0.0038
  253CO2     O2 1265   0.667   5.063   2.191  0.0504 -0.1964 -0.7102
  254CO2     D1 1266   2.129   2.789   3.146 -0.1071 -0.6026  0.7397
  254CO2     D2 1267   1.960   2.841   3.234 -0.1934  0.0913  0.1696
  254CO2      C 1268   2.044   2.815   3.190 -0.1503 -0.2557  0.4547
  254CO2     O1 1269   1.945   2.845   3.241 -0.2009  0.1512  0.1204
  254CO2     O2 1270   2.144   2.784   3.138 -0.0996 -0.6626  0.7890
  255CO2     D1 1271   0.749   4.791   1.703 -0.0162  0.3156  0.1556
  255CO2     D2 1272   0.636   4.628   1.710  0.3291  0.0581 -0.2654
  255CO2      C 1273   0.693   4.709   1.707  0.1565  0.1869 -0.0549
  255CO2     O1 1274   0.627   4.614   1.711  0.3590  0.0359 -0.3017
  255CO2     O2 1275   0.758   4.805   1.703 -0.0461  0.3378  0.1920
  256CO2     D1 1276   1.404   1.446   1.293 -0.0442  0.5062  0.0864
  256CO2     D2 1277   1.280   1.293   1.311  0.7114 -0.1452 -0.2214
  256CO2      C 1278   1.342   1.370   1.302  0.3336  0.1805 -0.0675
  256CO2     O1 1279   1.269   1.280   1.313  0.7767 -0.2014 -0.2480
  256CO2     O2 1280   1.415   1.459   1.291 -0.1095  0.5624  0.1129
  257CO2     D1 1281   4.420   0.255   1.267  0.0494 -0.1157 -0.0360
  257CO2     D2 1282   4.370   0.346   1.435 -0.1361  0.0637 -0.1874
  257CO2      C 1283   4.395   0.300   1.351 -0.0433 -0.0260 -0.1117
  257CO2     O1 1284   4.365   0.353   1.450 -0.1521  0.0792 -0.2005
  257CO2     O2 1285   4.424   0.247   1.252  0.0654 -0.1311 -0.0229
  258CO2     D1 1286   3.150   3.825   4.302  0.4705 -0.0130 -0.2703
  258CO2     D2 1287   3.023   3.867   4.157  0.0678 -0.5102 -0.0660
  258CO2      C 1288   3.087   3.846   4.229  0.2691 -0.2616 -0.1682
  258CO2     O1 1289   3.012   3.871   4.144  0.0330 -0.5532 -0.0484
  258CO2     O2 1290   3.161   3.822   4.315  0.5053  0.0300 -0.2880
  259CO2     D1 1291   2.772   0.317   0.043  0.0741 -0.1162  0.1643
  259CO2     D2 1292   2.653   0.211  -0.076  0.2525 -0.4319  0.2665
  259CO2      C 1293   2.712   0.264  -0.017  0.1633 -0.2741  0.2154
  259CO2     O1 1294   2.643   0.202  -0.086  0.2679 -0.4592  0.2753
  259CO2     O2 1295   2.782   0.326   0.053  0.0587 -0.0889  0.1555
  260CO2     D1 1296   3.920   2.457   1.820 -0.2712 -0.2518 -0.4033
  260CO2     D2 1297   3.750   2.358   1.797 -0.0634 -0.6409 -0.2568
  260CO2      C 1298   3.835   2.408   1.809 -0.1673 -0.4464 -0.3301
  260CO2     O1 1299   3.736   2.349   1.795 -0.0455 -0.6745 -0.2442
  260CO2     O2 1300   3.934   2.466   1.822 -0.2892 -0.2182 -0.4160
  261CO2     D1 1301   3.517   1.173   3.331 -0.1902 -0.2983 -0.0555
  261CO2     D2 1302   3.575   1.201   3.518 -0.2046  0.2047 -0.1245
  261CO2      C 1303   3.546   1.187   3.424 -0.1974 -0.0468 -0.0900
  261CO2     O1 1304   3.580   1.203   3.534 -0.2058  0.2481 -0.1305
  261CO2     O2 1305   3.512   1.171   3.315 -0.1889 -0.3417 -0.0495
  262CO2     D1 1306   4.438   1.641   1.423  0.1239 -0.0059  0.4340
  262CO2     D2 1307   4.313   1.587   1.567 -0.4116  0.2176  0.0535
  262CO2      C 1308   4.375   1.614   1.495 -0.1439  0.1058  0.2437
  262CO2     O1 1309   4.302   1.582   1.579 -0.4578  0.2369  0.0206
  262CO2     O2 1310   4.449   1.645   1.410  0.1701 -0.0252  0.4668
  263CO2     D1 1311   2.388   4.326   3.316  0.0777  0.1931 -0.3496
  263CO2     D2 1312   2.459   4.499   3.381 -0.6742  0.5279 -0.4219
  263CO2      C 1313   2.423   4.412   3.349 -0.2982  0.3605 -0.3858
  263CO2     O1 1314   2.465   4.514   3.387 -0.7392  0.5568 -0.4282
  263CO2     O2 1315   2.382   4.311   3.311  0.1427  0.1642 -0.3434
  264CO2     D1 1316   3.198   4.591   0.200 -0.0665 -0.4184  0.6529
  264CO2     D2 1317   3.370   4.638   0.114 -0.4952 -0.0665 -0.0121
  264CO2      C 1318   3.284   4.615   0.157 -0.2809 -0.2425  0.3204
  264CO2     O1 1319   3.385   4.642   0.107 -0.5323 -0.0361 -0.0695
  264CO2     O2 1320   3.184   4.587   0.208 -0.0295 -0.4488  0.7103
  265CO2     D1 1321   0.271   1.217   1.980  0.0826 -0.0656  0.2689
  265CO2     D2 1322   0.384   1.317   2.107 -0.4542  0.6390  0.1942
  265CO2      C 1323   0.328   1.267   2.043 -0.1858  0.2867  0.2316
  265CO2     O1 1324   0.394   1.325   2.118 -0.5006  0.6998  0.1877
  265CO2     O2 1325   0.261   1.208   1.969  0.1289 -0.1264  0.2754
  266CO2     D1 1326   2.626   2.891   0.584 -0.0342  0.1008 -0.1249
  266CO2     D2 1327   2.534   3.054   0.520 -0.1826 -0.0462 -0.2827
  266CO2      C 1328   2.580   2.972   0.552 -0.1084  0.0273 -0.2038
  266CO2     O1 1329   2.526   3.068   0.515 -0.1954 -0.0589 -0.2963
  266CO2     O2 1330   2.634   2.877   0.590 -0.0214  0.1135 -0.1113
  267CO2     D1 1331   2.053   1.589   4.152 -0.1151  0.0041  0.4486
  267CO2     D2 1332   2.111   1.678   4.319  0.4252 -0.1185  0.3290
  267CO2      C 1333   2.082   1.633   4.236  0.1550 -0.0572  0.3888
  267CO2     O1 1334   2.116   1.686   4.334  0.4719 -0.1291  0.3187
  267CO2     O2 1335   2.048   1.581   4.138 -0.1618  0.0146  0.4590
  268CO2     D1 1336   4.239   4.591   3.433  0.4987 -0.2533 -0.3427
  268CO2     D2 1337   4.106   4.471   3.349 -0.1296  0.0005  0.2852
  268CO2      C 1338   4.172   4.531   3.391  0.1846 -0.1264 -0.0287
  268CO2     O1 1339   4.094   4.461   3.341 -0.1839  0.0224  0.3394
  268CO2     O2 1340   4.251   4.601   3.440  0.5530 -0.2752 -0.3969
  269CO2     D1 1341   0.534   3.969   3.645  0.1822 -0.4523 -0.0710
  269CO2     D2 1342   0.446   4.118   3.549  0.2320 -0.5568 -0.2798
  269CO2      C 1343   0.490   4.043   3.597  0.2071 -0.5046 -0.1754
  269CO2     O1 1344   0.438   4.130   3.541  0.2363 -0.5659 -0.2978
  269CO2     O2 1345   0.542   3.956   3.654  0.1779 -0.4433 -0.0530
  270CO2     D1 1346   4.227   1.315   1.331  0.3429 -0.5321 -0.6734
  270CO2     D2 1347   4.289   1.411   1.170  0.1512  0.0976 -0.3752
  270CO2      C 1348   4.258   1.363   1.250  0.2471 -0.2172 -0.5243
  270CO2     O1 1349   4.294   1.419   1.156  0.1346  0.1520 -0.3494
  270CO2     O2 1350   4.222   1.307   1.345  0.3595 -0.5865 -0.6991
  271CO2     D1 1351   3.050   1.395   0.373  0.2528  0.1908 -0.1460
  271CO2     D2 1352   3.214   1.352   0.475 -0.0780 -0.4087  0.1330
  271CO2      C 1353   3.132   1.374   0.424  0.0874 -0.1089 -0.0065
  271CO2     O1 1354   3.228   1.348   0.484 -0.1066 -0.4605  0.1571
  271CO2     O2 1355   3.036   1.399   0.364  0.2814  0.2426 -0.1700
  272CO2     D1 1356   3.428   3.038   0.655 -0.0786 -1.1019 -0.3913
  272CO2     D2 1357   3.619   3.052   0.606 -0.0655  0.2123  0.0224
  272CO2      C 1358   3.524   3.045   0.630 -0.0721 -0.4448 -0.1845
  272CO2     O1 1359   3.636   3.054   0.601 -0.0644  0.3258  0.0582
  272CO2     O2 1360   3.412   3.037   0.659 -0.0798 -1.2155 -0.4271
  273CO2     D1 1361   0.348   2.995   4.691 -0.1959 -0.1787 -0.0175
  273CO2     D2 1362   0.163   2.948   4.640 -0.1074 -0.0028 -0.4985
  273CO2      C 1363   0.256   2.972   4.666 -0.1516 -0.0908 -0.2580
  273CO2     O1 1364   0.147   2.944   4.635 -0.0997  0.0124 -0.5400
  273CO2     O2 1365   0.364   2.999   4.696 -0.2036 -0.1939  0.0240
  274CO2     D1 1366   4.530   2.698   2.158 -0.3853  0.2336 -0.1552
  274CO2     D2 1367   4.722   2.689   2.206 -0.4240 -0.4904 -0.1165
  274CO2      C 1368   4.626   2.694   2.182 -0.4047 -0.1284 -0.1358
  274CO2     O1 1369   4.738   2.689   2.211 -0.4274 -0.5530 -0.1131
  274CO2     O2 1370   4.513   2.698   2.154 -0.3819  0.2961 -0.1586
  275CO2     D1 1371   1.243   0.592   2.290  0.0743  0.0221 -0.0882
  275CO2     D2 1372   1.095   0.690   2.377  0.2006  0.1315  0.0026
  275CO2      C 1373   1.169   0.641   2.333  0.1374  0.0768 -0.0428
  275CO2     O1 1374   1.083   0.699   2.384  0.2115  0.1409  0.0105
  275CO2     O2 1375   1.256   0.583   2.282  0.0634  0.0126 -0.0961
  276CO2     D1 1376   4.798   0.555   4.711  0.1948 -0.1940  0.2410
  276CO2     D2 1377   4.956   0.446   4.761  0.3793 -0.1738 -0.2945
  276CO2      C 1378   4.877   0.501   4.736  0.2871 -0.1839 -0.0268
  276CO2     O1 1379   4.969   0.437   4.765  0.3952 -0.1720 -0.3408
  276CO2     O2 1380   4.785   0.565   4.707  0.1789 -0.1958  0.2873
  277CO2     D1 1381   2.132   4.355   3.757 -0.3647  0.3696 -0.4552
  277CO2     D2 1382   1.939   4.376   3.717 -0.4274 -0.1483 -0.4190
  277CO2      C 1383   2.035   4.365   3.737 -0.3960  0.1106 -0.4371
  277CO2     O1 1384   1.922   4.377   3.714 -0.4328 -0.1930 -0.4158
  277CO2     O2 1385   2.148   4.354   3.760 -0.3593  0.4143 -0.4583
  278CO2     D1 1386   3.890   3.305   0.652  0.1149  1.0167 -0.6233
  278CO2     D2 1387   3.844   3.236   0.473 -0.1472 -0.9542  0.1889
  278CO2      C 1388   3.867   3.270   0.563 -0.0162  0.0312 -0.2172
  278CO2     O1 1389   3.840   3.230   0.457 -0.1699 -1.1245  0.2590
  278CO2     O2 1390   3.894   3.311   0.668  0.1376  1.1869 -0.6935
  279CO2     D1 1391   2.491   3.088   0.194  0.0164 -0.0927 -0.2112
  279CO2     D2 1392   2.406   2.941   0.296  0.3434 -0.1302  0.0092
  279CO2      C 1393   2.449   3.014   0.245  0.1799 -0.1114 -0.1010
  279CO2     O1 1394   2.399   2.928   0.304  0.3717 -0.1335  0.0283
  279CO2     O2 1395   2.499   3.100   0.185 -0.0119 -0.0894 -0.2302
  280CO2     D1 1396   3.062   0.944   0.283 -0.1481 -0.2153  0.0267
  280CO2     D2 1397   3.258   0.974   0.277 -0.1570 -0.0865  0.3303
  280CO2      C 1398   3.160   0.959   0.280 -0.1526 -0.1509  0.1785
  280CO2     O1 1399   3.274   0.976   0.276 -0.1577 -0.0753  0.3566
  280CO2     O2 1400   3.045   0.942   0.284 -0.1474 -0.2264  0.0005
  281CO2     D1 1401   2.099   3.942   3.301  0.3449  0.4148 -0.8472
  281CO2     D2 1402   2.208   3.804   3.394 -0.0352  0.5245 -0.2360
  281CO2      C 1403   2.154   3.873   3.347  0.1548  0.4696 -0.5416
  281CO2     O1 1404   2.217   3.792   3.401 -0.0681  0.5339 -0.1832
  281CO2     O2 1405   2.090   3.954   3.293  0.3777  0.4053 -0.9000
  282CO2     D1 1406   0.476   0.838   0.653 -0.4612 -0.1950 -0.3872
  282CO2     D2 1407   0.645   0.773   0.733 -0.4879 -0.1504 -0.2948
  282CO2      C 1408   0.561   0.805   0.693 -0.4746 -0.1727 -0.3410
  282CO2     O1 1409   0.660   0.767   0.740 -0.4902 -0.1465 -0.2868
  282CO2     O2 1410   0.462   0.843   0.646 -0.4589 -0.1988 -0.3952
  283CO2     D1 1411   2.797   1.240   1.879  0.3064 -0.4922 -0.2869
  283CO2     D2 1412   2.876   1.405   1.805  0.1646 -0.2461  0.1105
  283CO2      C 1413   2.837   1.322   1.842  0.2355 -0.3692 -0.0882
  283CO2     O1 1414   2.883   1.420   1.798  0.1524 -0.2249  0.1449
  283CO2     O2 1415   2.791   1.225   1.885  0.3186 -0.5134 -0.3212
  284CO2     D1 1416   0.297   4.565   1.503  0.1314  0.1595 -0.1537
  284CO2     D2 1417   0.480   4.541   1.432  0.0572  0.2538 -0.3796
  284CO2      C 1418   0.389   4.553   1.467  0.0943  0.2067 -0.2667
  284CO2     O1 1419   0.496   4.539   1.426  0.0508  0.2620 -0.3991
  284CO2     O2 1420   0.281   4.568   1.509  0.1378  0.1514 -0.1342
  285CO2     D1 1421   0.004   0.346   3.829  0.2556  0.1340  0.2544
  285CO2     D2 1422  -0.026   0.315   4.022  0.3649 -0.8111  0.1227
  285CO2      C 1423  -0.011   0.331   3.926  0.3102 -0.3386  0.1885
  285CO2     O1 1424  -0.029   0.313   4.039  0.3743 -0.8927  0.1113
  285CO2     O2 1425   0.007   0.349   3.813  0.2462  0.2156  0.2658
  286CO2     D1 1426   0.706   4.330   2.644 -0.3929 -0.0406 -0.3737
  286CO2     D2 1427   0.731   4.505   2.554  0.4257  0.0379 -0.0090
  286CO2      C 1428   0.719   4.418   2.599  0.0164 -0.0013 -0.1913
  286CO2     O1 1429   0.733   4.520   2.546  0.4964  0.0447  0.0226
  286CO2     O2 1430   0.704   4.315   2.652 -0.4636 -0.0474 -0.4053
  287CO2     D1 1431   0.686   1.942   4.443  0.0995  0.1230 -0.1997
  287CO2     D2 1432   0.817   1.813   4.518 -0.2785 -0.0577  0.1579
  287CO2      C 1433   0.751   1.878   4.481 -0.0895  0.0326 -0.0209
  287CO2     O1 1434   0.828   1.802   4.524 -0.3111 -0.0733  0.1888
  287CO2     O2 1435   0.674   1.953   4.437  0.1322  0.1386 -0.2306
  288CO2     D1 1436   1.061   0.605   1.753 -0.2158 -0.0604  0.3196
  288CO2     D2 1437   1.129   0.471   1.624  0.2406  0.0914  0.4003
  288CO2      C 1438   1.095   0.538   1.688  0.0124  0.0155  0.3599
  288CO2     O1 1439   1.134   0.459   1.613  0.2800  0.1045  0.4073
  288CO2     O2 1440   1.055   0.616   1.764 -0.2552 -0.0735  0.3126
  289CO2     D1 1441   1.808   0.282   2.840 -0.0067 -0.6014 -0.0995
  289CO2     D2 1442   1.725   0.320   2.664 -0.0492  0.0935  0.0701
  289CO2      C 1443   1.767   0.301   2.752 -0.0279 -0.2539 -0.0147
  289CO2     O1 1444   1.718   0.323   2.649 -0.0528  0.1535  0.0847
  289CO2     O2 1445   1.815   0.278   2.855 -0.0030 -0.6614 -0.1141
  290CO2     D1 1446   1.582   1.241   1.032  0.1472 -0.1187  0.3635
  290CO2     D2 1447   1.763   1.307   0.989 -0.2421  0.7884  0.0987
  290CO2      C 1448   1.672   1.274   1.010 -0.0474  0.3349  0.2311
  290CO2     O1 1449   1.779   1.313   0.985 -0.2757  0.8667  0.0759
  290CO2     O2 1450   1.566   1.235   1.035  0.1809 -0.1970  0.3863
  291CO2     D1 1451   1.194   3.869   0.457  0.3975 -0.7207  0.0716
  291CO2     D2 1452   1.054   3.812   0.329 -0.0719 -0.0632  0.2926
  291CO2      C 1453   1.124   3.841   0.393  0.1628 -0.3920  0.1821
  291CO2     O1 1454   1.042   3.808   0.318 -0.1125 -0.0064  0.3117
  291CO2     O2 1455   1.206   3.874   0.468  0.4381 -0.7775  0.0525
  292CO2     D1 1456   1.613   5.004   3.429 -0.3029 -0.2372  0.2731
  292CO2     D2 1457   1.804   5.055   3.424 -0.2414 -0.4969 -0.0489
  292CO2      C 1458   1.708   5.029   3.427 -0.2722 -0.3670  0.1121
  292CO2     O1 1459   1.820   5.059   3.424 -0.2361 -0.5193 -0.0767
  292CO2     O2 1460   1.596   4.999   3.429 -0.3082 -0.2147  0.3009
  293CO2     D1 1461   0.926   3.948   2.413  0.1325  0.2090  0.5373
  293CO2     D2 1462   0.734   3.976   2.452 -0.1495 -0.1449 -0.5546
  293CO2      C 1463   0.830   3.962   2.432 -0.0085  0.0321 -0.0086
  293CO2     O1 1464   0.718   3.979   2.456 -0.1739 -0.1754 -0.6489
  293CO2     O2 1465   0.943   3.946   2.409  0.1569  0.2396  0.6316
  294CO2     D1 1466   3.915   2.415   4.623 -0.1742  0.1332 -0.4240
  294CO2     D2 1467   3.954   2.223   4.652 -0.2791  0.1364 -0.2596
  294CO2      C 1468   3.935   2.319   4.638 -0.2267  0.1348 -0.3418
  294CO2     O1 1469   3.958   2.207   4.655 -0.2882  0.1367 -0.2454
  294CO2     O2 1470   3.912   2.432   4.621 -0.1652  0.1329 -0.4382
  295CO2     D1 1471   0.531   2.667   3.318  0.0906 -0.2044 -0.2339
  295CO2     D2 1472   0.669   2.776   3.408 -0.1791 -0.1368  0.0986
  295CO2      C 1473   0.600   2.722   3.363 -0.0443 -0.1706 -0.0677
  295CO2     O1 1474   0.681   2.786   3.415 -0.2024 -0.1310  0.1273
  295CO2     O2 1475   0.519   2.657   3.310  0.1139 -0.2102 -0.2627
  296CO2     D1 1476   2.182   2.310   1.022  0.3120 -0.0780  0.1273
  296CO2     D2 1477   2.060   2.395   1.153 -0.0106  0.2727 -0.4030
  296CO2      C 1478   2.121   2.352   1.087  0.1507  0.0974 -0.1378
  296CO2     O1 1479   2.049   2.402   1.164 -0.0384  0.3030 -0.4488
  296CO2     O2 1480   2.193   2.302   1.011  0.3398 -0.1083  0.1731
  297CO2     D1 1481   3.433   0.618   4.673 -0.3114 -0.1421 -0.1673
  297CO2     D2 1482   3.316   0.505   4.785 -0.1145 -0.3020 -0.1214
  297CO2      C 1483   3.374   0.561   4.729 -0.2130 -0.2221 -0.1443
  297CO2     O1 1484   3.306   0.495   4.795 -0.0975 -0.3158 -0.1174
  297CO2     O2 1485   3.443   0.627   4.663 -0.3285 -0.1283 -0.1713
  298CO2     D1 1486   3.340   4.792   2.218 -0.0217 -0.0194  0.0118
  298CO2     D2 1487   3.308   4.966   2.128 -0.1081  0.0135  0.1050
  298CO2      C 1488   3.324   4.879   2.173 -0.0649 -0.0029  0.0584
  298CO2     O1 1489   3.306   4.981   2.121 -0.1156  0.0163  0.1131
  298CO2     O2 1490   3.342   4.777   2.226 -0.0143 -0.0222  0.0037
  299CO2     D1 1491   0.936   0.329   4.708  0.3111  0.2137  0.2556
  299CO2     D2 1492   0.911   0.254   4.889 -0.6128  0.6382  0.3068
  299CO2      C 1493   0.923   0.292   4.798 -0.1509  0.4259  0.2812
  299CO2     O1 1494   0.909   0.248   4.905 -0.6926  0.6748  0.3112
  299CO2     O2 1495   0.938   0.336   4.692  0.3909  0.1770  0.2512
  300CO2     D1 1496   0.798   2.216   3.215  0.4061  0.2494  0.6147
  300CO2     D2 1497   0.920   2.064   3.182 -0.3890 -0.2503 -0.0659
  300CO2      C 1498   0.859   2.140   3.198  0.0085 -0.0005  0.2744
  300CO2     O1 1499   0.931   2.051   3.179 -0.4577 -0.2935 -0.1247
  300CO2     O2 1500   0.787   2.229   3.218  0.4747  0.2925  0.6734
  301CO2     D1 1501   3.538   2.286   1.129 -0.3283 -0.4422 -0.0447
  301CO2     D2 1502   3.379   2.293   1.012 -0.4218  0.0162  0.1109
  301CO2      C 1503   3.459   2.289   1.071 -0.3750 -0.2130  0.0331
  301CO2     O1 1504   3.365   2.294   1.002 -0.4299  0.0558  0.1244
  301CO2     O2 1505   3.552   2.285   1.139 -0.3202 -0.4818 -0.0581
  302CO2     D1 1506   3.916   1.341   1.854  0.1788 -0.0502 -0.0253
  302CO2     D2 1507   3.976   1.514   1.928 -0.2751 -0.0996  0.4598
  302CO2      C 1508   3.946   1.427   1.891 -0.0481 -0.0749  0.2173
  302CO2     O1 1509   3.981   1.529   1.934 -0.3143 -0.1039  0.5017
  302CO2     O2 1510   3.911   1.326   1.848  0.2180 -0.0459 -0.0672
  303CO2     D1 1511   2.695   4.512   0.149  0.1262  0.1228  0.2518
  303CO2     D2 1512   2.595   4.682   0.158 -0.3437 -0.1586  0.3767
  303CO2      C 1513   2.645   4.597   0.154 -0.1088 -0.0179  0.3142
  303CO2     O1 1514   2.587   4.697   0.159 -0.3843 -0.1829  0.3875
  303CO2     O2 1515   2.704   4.497   0.148  0.1667  0.1471  0.2410
  304CO2     D1 1516   0.991   4.461   3.942  0.0522  0.1301 -0.0453
  304CO2     D2 1517   1.013   4.341   4.098 -0.2680  0.1016 -0.0229
  304CO2      C 1518   1.002   4.401   4.020 -0.1079  0.1158 -0.0341
  304CO2     O1 1519   1.014   4.331   4.111 -0.2956  0.0992 -0.0210
  304CO2     O2 1520   0.989   4.472   3.928  0.0799  0.1325 -0.0472
  305CO2     D1 1521   2.566   3.602   3.737 -0.1953 -0.0922 -0.4711
  305CO2     D2 1522   2.509   3.614   3.926  0.2291 -0.1253 -0.3410
  305CO2      C 1523   2.537   3.608   3.832  0.0169 -0.1087 -0.4060
  305CO2     O1 1524   2.504   3.615   3.942  0.2658 -0.1281 -0.3297
  305CO2     O2 1525   2.571   3.601   3.721 -0.2319 -0.0894 -0.4823
  306CO2     D1 1526   0.035   4.175   4.804  0.0663  0.1567 -0.1126
  306CO2     D2 1527  -0.114   4.288   4.739 -0.1075  0.1429  0.2634
  306CO2      C 1528  -0.040   4.232   4.771 -0.0206  0.1498  0.0754
  306CO2     O1 1529  -0.127   4.298   4.733 -0.1226  0.1417  0.2959
  306CO2     O2 1530   0.048   4.165   4.809  0.0813  0.1579 -0.1450
  307CO2     D1 1531   1.973   5.046   2.801 -0.3959 -0.4240  0.0660
  307CO2     D2 1532   2.085   4.924   2.693 -0.4113  0.0641 -0.5071
  307CO2      C 1533   2.029   4.985   2.747 -0.4036 -0.1799 -0.2206
  307CO2     O1 1534   2.095   4.913   2.684 -0.4126  0.1063 -0.5566
  307CO2     O2 1535   1.963   5.057   2.810 -0.3945 -0.4662  0.1155
  308CO2     D1 1536   4.971   3.504   0.206  0.3600  0.7722  0.2260
  308CO2     D2 1537   4.828   3.615   0.126 -0.2906 -0.1049  0.1598
  308CO2      C 1538   4.900   3.559   0.166  0.0347  0.3336  0.1929
  308CO2     O1 1539   4.816   3.625   0.119 -0.3468 -0.1807  0.1540
  308CO2     O2 1540   4.984   3.494   0.213  0.4163  0.8480  0.2317
  309CO2     D1 1541   0.302   2.566   4.094 -0.0335  0.3956 -0.0605
  309CO2     D2 1542   0.154   2.539   4.223 -0.3037  0.0223 -0.4455
  309CO2      C 1543   0.228   2.552   4.158 -0.1686  0.2089 -0.2530
  309CO2     O1 1544   0.142   2.536   4.234 -0.3270 -0.0099 -0.4787
  309CO2     O2 1545   0.314   2.568   4.082 -0.0101  0.4278 -0.0272
  310CO2     D1 1546   4.703   2.675   3.938 -0.0278 -0.4211  0.3966
  310CO2     D2 1547   4.791   2.515   3.862  0.0980 -0.0470 -0.2522
  310CO2      C 1548   4.747   2.595   3.900  0.0351 -0.2340  0.0722
  310CO2     O1 1549   4.798   2.501   3.856  0.1088 -0.0147 -0.3083
  310CO2     O2 1550   4.695   2.689   3.945 -0.0387 -0.4534  0.4526
  311CO2     D1 1551   1.264   0.036   4.864 -0.2892  0.0516 -0.0427
  311CO2     D2 1552   1.346  -0.054   4.709 -0.3025  0.0382 -0.0413
  311CO2      C 1553   1.305  -0.009   4.787 -0.2959  0.0449 -0.0420
  311CO2     O1 1554   1.353  -0.062   4.696 -0.3037  0.0371 -0.0412
  311CO2     O2 1555   1.256   0.044   4.878 -0.2881  0.0528 -0.0428
  312CO2     D1 1556   1.982   4.517   4.559  0.1771 -0.1244  0.3318
  312CO2     D2 1557   2.102   4.537   4.403 -0.2463 -0.6755 -0.0677
  312CO2      C 1558   2.042   4.527   4.481 -0.0346 -0.4000  0.1321
  312CO2     O1 1559   2.112   4.539   4.390 -0.2828 -0.7232 -0.1022
  312CO2     O2 1560   1.972   4.515   4.573  0.2137 -0.0768  0.3663
  313CO2     D1 1561   1.797   4.691   3.429 -0.3481  0.0377 -0.2147
  313CO2     D2 1562   1.856   4.667   3.242 -0.3070  0.0713 -0.2064
  313CO2      C 1563   1.827   4.679   3.336 -0.3275  0.0545 -0.2106
  313CO2     O1 1564   1.861   4.665   3.226 -0.3034  0.0742 -0.2057
  313CO2     O2 1565   1.792   4.693   3.446 -0.3517  0.0348 -0.2154
  314CO2     D1 1566   1.887   2.547   1.574  0.3576  0.3472  0.3191
  314CO2     D2 1567   1.799   2.390   1.491 -0.2353  0.5169  0.6186
  314CO2      C 1568   1.843   2.468   1.532  0.0611  0.4320  0.4688
  314CO2     O1 1569   1.792   2.376   1.484 -0.2865  0.5316  0.6444
  314CO2     O2 1570   1.894   2.560   1.581  0.4088  0.3325  0.2932
  315CO2     D1 1571   0.843   4.408   3.069 -0.7145  0.0215  0.6710
  315CO2     D2 1572   0.720   4.260   3.023 -0.1438 -0.4388  0.6226
  315CO2      C 1573   0.781   4.334   3.046 -0.4291 -0.2086  0.6468
  315CO2     O1 1574   0.709   4.247   3.019 -0.0945 -0.4785  0.6184
  315CO2     O2 1575   0.853   4.421   3.073 -0.7638  0.0613  0.6752
  316CO2     D1 1576   0.807   2.129   1.711 -0.0993 -0.4071  0.5779
  316CO2     D2 1577   0.952   2.138   1.844 -0.1093  0.2073  0.5503
  316CO2      C 1578   0.879   2.133   1.778 -0.1043 -0.0999  0.5641
  316CO2     O1 1579   0.965   2.138   1.856 -0.1101  0.2604  0.5479
  316CO2     O2 1580   0.794   2.128   1.699 -0.0985 -0.4601  0.5803
  317CO2     D1 1581   1.925   0.366   3.162 -0.2555  0.0039  0.0479
  317CO2     D2 1582   1.815   0.270   3.297  0.1125 -0.1273  0.2546
  317CO2      C 1583   1.870   0.318   3.229 -0.0715 -0.0617  0.1512
  317CO2     O1 1584   1.806   0.262   3.308  0.1443 -0.1387  0.2724
  317CO2     O2 1585   1.934   0.374   3.150 -0.2873  0.0152  0.0300
  318CO2     D1 1586   1.061   2.796   3.531 -0.2067  0.4394  0.1435
  318CO2     D2 1587   1.005   2.853   3.712 -0.3257 -0.3781  0.3648
  318CO2      C 1588   1.033   2.825   3.622 -0.2662  0.0307  0.2542
  318CO2     O1 1589   1.000   2.858   3.728 -0.3360 -0.4487  0.3839
  318CO2     O2 1590   1.066   2.791   3.515 -0.1964  0.5101  0.1244
  319CO2     D1 1591   2.745   3.938   4.345 -0.2560  0.9015  0.0296
  319CO2     D2 1592   2.664   4.009   4.179 -0.1476 -0.0020 -0.4122
  319CO2      C 1593   2.704   3.974   4.262 -0.2018  0.4497 -0.1913
  319CO2     O1 1594   2.657   4.015   4.164 -0.1382 -0.0801 -0.4504
  319CO2     O2 1595   2.752   3.932   4.359 -0.2653  0.9796  0.0677
  320CO2     D1 1596   1.119   2.011   3.754 -0.0900 -0.4752 -0.0649
  320CO2     D2 1597   1.272   1.904   3.820 -0.2097 -0.5686  0.0631
  320CO2      C 1598   1.196   1.958   3.787 -0.1499 -0.5219 -0.0009
  320CO2     O1 1599   1.286   1.895   3.825 -0.2200 -0.5766  0.0741
  320CO2     O2 1600   1.106   2.020   3.749 -0.0797 -0.4672 -0.0760
  321CO2     D1 1601   3.457   1.688   2.256 -0.1513 -0.4090 -0.0895
  321CO2     D2 1602   3.521   1.538   2.367 -0.6515 -0.3255  0.3186
  321CO2      C 1603   3.489   1.613   2.311 -0.4014 -0.3672  0.1146
  321CO2     O1 1604   3.527   1.525   2.376 -0.6948 -0.3183  0.3538
  321CO2     O2 1605   3.451   1.701   2.246 -0.1081 -0.4162 -0.1247
  322CO2     D1 1606   2.518   1.708   2.227  0.2003  0.1414  0.1900
  322CO2     D2 1607   2.713   1.741   2.215  0.2819 -0.4055  0.0258
  322CO2      C 1608   2.615   1.725   2.221  0.2411 -0.1320  0.1079
  322CO2     O1 1609   2.729   1.744   2.214  0.2890 -0.4527  0.0116
  322CO2     O2 1610   2.501   1.706   2.228  0.1932  0.1886  0.2042
  323CO2     D1 1611   4.079   4.564   0.326 -0.1518  0.2116  0.3422
  323CO2     D2 1612   4.244   4.515   0.424  0.0336  0.1250 -0.0141
  323CO2      C 1613   4.162   4.539   0.375 -0.0591  0.1683  0.1640
  323CO2     O1 1614   4.258   4.511   0.432  0.0496  0.1176 -0.0449
  323CO2     O2 1615   4.065   4.568   0.318 -0.1678  0.2191  0.3730
  324CO2     D1 1616   2.311   0.787   4.843  0.2258 -0.1597 -0.5608
  324CO2     D2 1617   2.407   0.635   4.925  0.0946 -0.1166 -0.3253
  324CO2      C 1618   2.359   0.711   4.884  0.1602 -0.1382 -0.4431
  324CO2     O1 1619   2.416   0.622   4.932  0.0833 -0.1129 -0.3050
  324CO2     O2 1620   2.302   0.801   4.836  0.2371 -0.1635 -0.5811
  325CO2     D1 1621   1.813   3.595   2.314  0.1197 -0.1079  0.1035
  325CO2     D2 1622   1.741   3.746   2.419 -0.2988 -0.3230  0.1316
  325CO2      C 1623   1.777   3.670   2.367 -0.0895 -0.2154  0.1175
  325CO2     O1 1624   1.735   3.759   2.428 -0.3350 -0.3416  0.1340
  325CO2     O2 1625   1.819   3.582   2.305  0.1559 -0.0893  0.1011
  326CO2     D1 1626   0.722   2.645   4.922  0.0954  0.3555  0.4438
  326CO2     D2 1627   0.793   2.474   4.852 -0.1736  0.3164  0.2673
  326CO2      C 1628   0.757   2.560   4.887 -0.0391  0.3359  0.3556
  326CO2     O1 1629   0.799   2.460   4.846 -0.1969  0.3130  0.2521
  326CO2     O2 1630   0.716   2.660   4.928  0.1186  0.3589  0.4590
  327CO2     D1 1631   1.588   2.143   1.544  0.2724  0.1280  0.3473
  327CO2     D2 1632   1.680   1.968   1.534 -0.4298 -0.1945 -0.4188
  327CO2      C 1633   1.634   2.055   1.539 -0.0787 -0.0332 -0.0357
  327CO2     O1 1634   1.688   1.953   1.533 -0.4905 -0.2223 -0.4849
  327CO2     O2 1635   1.581   2.158   1.545  0.3330  0.1559  0.4135
  328CO2     D1 1636   2.919   4.942   2.317 -0.2560  0.0097 -0.1771
  328CO2     D2 1637   2.722   4.951   2.337 -0.3127  0.1292 -0.7956
  328CO2      C 1638   2.821   4.946   2.327 -0.2843  0.0694 -0.4864
  328CO2     O1 1639   2.705   4.951   2.338 -0.3176  0.1395 -0.8490
  328CO2     O2 1640   2.936   4.941   2.316 -0.2511 -0.0006 -0.1237
  329CO2     D1 1641   1.840   2.866   1.982 -0.0063 -0.4377 -0.1634
  329CO2     D2 1642   1.745   2.865   1.809  0.4043  0.1223 -0.3921
  329CO2      C 1643   1.792   2.866   1.896  0.1990 -0.1577 -0.2778
  329CO2     O1 1644   1.737   2.865   1.794  0.4398  0.1707 -0.4119
  329CO2     O2 1645   1.848   2.867   1.998 -0.0418 -0.4861 -0.1436
  330CO2     D1 1646   2.700   1.180   3.291 -0.1757 -0.2265  0.5993
  330CO2     D2 1647   2.840   1.129   3.161 -0.5160  0.1388  0.0879
  330CO2      C 1648   2.770   1.154   3.226 -0.3458 -0.0438  0.3436
  330CO2     O1 1649   2.852   1.124   3.150 -0.5454  0.1704  0.0437
  330CO2     O2 1650   2.688   1.185   3.302 -0.1463 -0.2580  0.6434
  331CO2     D1 1651   4.497   4.943   4.163 -0.3401  0.0633 -0.2908
  331CO2     D2 1652   4.539   5.090   4.288  0.0712 -0.2913 -0.0090
  331CO2      C 1653   4.518   5.017   4.225 -0.1345 -0.1140 -0.1499
  331CO2     O1 1654   4.542   5.103   4.299  0.1067 -0.3219  0.0153
  331CO2     O2 1655   4.494   4.931   4.152 -0.3756  0.0940 -0.3151
  332CO2     D1 1656   1.538   2.018   2.832  0.1983  0.4247 -0.1489
  332CO2     D2 1657   1.391   1.886   2.826  0.2739  0.3305  0.0593
  332CO2      C 1658   1.464   1.952   2.829  0.2361  0.3776 -0.0448
  332CO2     O1 1659   1.378   1.874   2.826  0.2804  0.3224  0.0773
  332CO2     O2 1660   1.551   2.029   2.833  0.1918  0.4328 -0.1669
  333CO2     D1 1661   3.769   1.254   4.696  0.3664 -0.2929  0.4393
  333CO2     D2 1662   3.705   1.393   4.571  0.3088 -0.3779  0.3743
  333CO2      C 1663   3.737   1.323   4.634  0.3376 -0.3354  0.4068
  333CO2     O1 1664   3.699   1.405   4.560  0.3038 -0.3853  0.3687
  333CO2     O2 1665   3.775   1.242   4.707  0.3714 -0.2855  0.4449
  334CO2     D1 1666   0.502   3.846   0.659 -0.0759 -0.5692 -0.1618
  334CO2     D2 1667   0.670   3.775   0.735  0.1386  0.2332  0.1199
  334CO2      C 1668   0.586   3.811   0.697  0.0314 -0.1680 -0.0209
  334CO2     O1 1669   0.684   3.769   0.742  0.1571  0.3025  0.1443
  334CO2     O2 1670   0.487   3.853   0.652 -0.0944 -0.6385 -0.1861
  335CO2     D1 1671   1.063   1.892   3.436  0.2848  0.2016  0.0348
  335CO2     D2 1672   1.143   1.733   3.350  0.3497  0.2088  0.0816
  335CO2      C 1673   1.103   1.812   3.393  0.3173  0.2052  0.0582
  335CO2     O1 1674   1.150   1.719   3.342  0.3553  0.2094  0.0856
  335CO2     O2 1675   1.056   1.906   3.443  0.2792  0.2010  0.0308
  336CO2     D1 1676   1.657   4.274   1.125 -0.4830  0.4188 -0.2505
  336CO2     D2 1677   1.752   4.408   1.235 -0.0485 -0.0271 -0.0840
  336CO2      C 1678   1.705   4.341   1.180 -0.2657  0.1959 -0.1673
  336CO2     O1 1679   1.761   4.419   1.245 -0.0109 -0.0656 -0.0696
  336CO2     O2 1680   1.649   4.263   1.115 -0.5206  0.4573 -0.2649
  337CO2     D1 1681   1.215   3.497   3.759  0.1543  0.4004 -0.1663
  337CO2     D2 1682   1.243   3.317   3.836  0.2833  0.5657  0.1742
  337CO2      C 1683   1.229   3.407   3.797  0.2188  0.4830  0.0040
  337CO2     O1 1684   1.246   3.302   3.842  0.2944  0.5800  0.2037
  337CO2     O2 1685   1.213   3.513   3.752  0.1432  0.3861 -0.1957
  338CO2     D1 1686   4.138   4.825   0.840 -0.4118  0.0282 -0.0068
  338CO2     D2 1687   4.101   4.671   0.959 -0.0109  0.0283  0.1185
  338CO2      C 1688   4.120   4.748   0.899 -0.2114  0.0283  0.0559
  338CO2     O1 1689   4.098   4.658   0.969  0.0237  0.0283  0.1294
  338CO2     O2 1690   4.142   4.839   0.830 -0.4464  0.0282 -0.0176
  339CO2     D1 1691   3.783   3.693   0.296  0.1724 -0.4942  0.1251
  339CO2     D2 1692   3.872   3.844   0.388 -0.3972 -0.2769  0.3230
  339CO2      C 1693   3.828   3.768   0.342 -0.1124 -0.3856  0.2240
  339CO2     O1 1694   3.880   3.857   0.395 -0.4464 -0.2581  0.3401
  339CO2     O2 1695   3.776   3.679   0.289  0.2216 -0.5130  0.1080
  340CO2     D1 1696   2.211   3.644   1.913  0.3454  0.3008 -0.0807
  340CO2     D2 1697   2.195   3.807   2.024  0.6053  0.4221 -0.2208
  340CO2      C 1698   2.203   3.725   1.968  0.4753  0.3614 -0.1508
  340CO2     O1 1699   2.193   3.821   2.033  0.6277  0.4325 -0.2329
  340CO2     O2 1700   2.212   3.630   1.903  0.3229  0.2903 -0.0686
  341CO2     D1 1701   1.889   4.741   1.437  0.1058 -0.1041  0.5633
  341CO2     D2 1702   1.783   4.905   1.467 -0.1729 -0.1048 -0.4123
  341CO2      C 1703   1.836   4.823   1.452 -0.0336 -0.1045  0.0755
  341CO2     O1 1704   1.774   4.920   1.469 -0.1970 -0.1049 -0.4966
  341CO2     O2 1705   1.899   4.727   1.434  0.1299 -0.1041  0.6476
  342CO2     D1 1706   3.977   0.682   4.415 -0.4484  0.4231  0.3320
  342CO2     D2 1707   4.110   0.812   4.483  0.1204  0.0572 -0.0747
  342CO2      C 1708   4.043   0.747   4.449 -0.1640  0.2402  0.1287
  342CO2     O1 1709   4.121   0.823   4.489  0.1695  0.0256 -0.1098
  342CO2     O2 1710   3.965   0.671   4.409 -0.4976  0.4547  0.3671
  343CO2     D1 1711   4.745   0.979   0.875 -0.2571 -0.0400 -0.0514
  343CO2     D2 1712   4.762   1.025   0.684  0.0670 -0.2131 -0.0646
  343CO2      C 1713   4.754   1.002   0.780 -0.0950 -0.1266 -0.0580
  343CO2     O1 1714   4.764   1.029   0.667  0.0950 -0.2280 -0.0658
  343CO2     O2 1715   4.744   0.975   0.892 -0.2851 -0.0251 -0.0502
  344CO2     D1 1716   3.263   3.138   2.733 -0.4503 -0.1691 -0.2313
  344CO2     D2 1717   3.348   3.053   2.576 -0.4233 -0.7136  0.0757
  344CO2      C 1718   3.305   3.096   2.655 -0.4368 -0.4413 -0.0778
  344CO2     O1 1719   3.356   3.046   2.563 -0.4210 -0.7606  0.1022
  344CO2     O2 1720   3.255   3.145   2.747 -0.4526 -0.1220 -0.2578
  345CO2     D1 1721   1.716   1.018   1.454 -0.1752  0.2392  0.1640
  345CO2     D2 1722   1.560   1.122   1.392 -0.0608  0.2035 -0.1835
  345CO2      C 1723   1.638   1.070   1.423 -0.1180  0.2213 -0.0097
  345CO2     O1 1724   1.547   1.131   1.386 -0.0509  0.2004 -0.2135
  345CO2     O2 1725   1.730   1.008   1.459 -0.1851  0.2423  0.1940
  346CO2     D1 1726   0.142   4.414   1.781 -0.0485 -0.1307 -0.0480
  346CO2     D2 1727  -0.005   4.453   1.907 -0.6752 -0.4107 -0.6937
  346CO2      C 1728   0.069   4.433   1.844 -0.3619 -0.2707 -0.3709
  346CO2     O1 1729  -0.018   4.456   1.917 -0.7294 -0.4349 -0.7495
  346CO2     O2 1730   0.155   4.410   1.770  0.0056 -0.1066  0.0078
  347CO2     D1 1731   4.017   0.083   3.243  0.1509 -0.1696  0.0037
  347CO2     D2 1732   3.959   0.265   3.192 -0.1841 -0.1185  0.5619
  347CO2      C 1733   3.988   0.174   3.217 -0.0166 -0.1441  0.2828
  347CO2     O1 1734   3.954   0.280   3.187 -0.2131 -0.1141  0.6101
  347CO2     O2 1735   4.022   0.067   3.247  0.1799 -0.1741 -0.0445
  348CO2     D1 1736   3.534   0.919   1.246 -0.0778 -0.1762 -0.3623
  348CO2     D2 1737   3.512   0.819   1.415  0.4636  0.0804 -0.1389
  348CO2      C 1738   3.523   0.869   1.330  0.1929 -0.0479 -0.2506
  348CO2     O1 1739   3.510   0.810   1.429  0.5104  0.1026 -0.1196
  348CO2     O2 1740   3.535   0.928   1.231 -0.1246 -0.1984 -0.3816
  349CO2     D1 1741   3.569   1.092   0.690 -0.0592 -0.2767 -0.4169
  349CO2     D2 1742   3.539   1.255   0.582  0.2853 -0.0758 -0.2088
  349CO2      C 1743   3.554   1.174   0.636  0.1130 -0.1763 -0.3129
  349CO2     O1 1744   3.536   1.270   0.573  0.3151 -0.0585 -0.1908
  349CO2     O2 1745   3.571   1.078   0.699 -0.0890 -0.2941 -0.4349
  350CO2     D1 1746   2.575   1.081   1.074 -0.2309  0.0623 -0.1855
  350CO2     D2 1747   2.499   1.247   1.000  0.0288  0.1065 -0.3552
  350CO2      C 1748   2.537   1.164   1.037 -0.1010  0.0844 -0.2704
  350CO2     O1 1749   2.492   1.262   0.994  0.0512  0.1103 -0.3698
  350CO2     O2 1750   2.582   1.066   1.080 -0.2533  0.0585 -0.1709
  351CO2     D1 1751   4.063   0.163   5.048  0.6771 -0.0344  0.1705
  351CO2     D2 1752   4.155   0.075   4.897 -0.3516 -0.5475 -0.1643
  351CO2      C 1753   4.109   0.119   4.972  0.1628 -0.2909  0.0031
  351CO2     O1 1754   4.163   0.067   4.884 -0.4405 -0.5918 -0.1932
  351CO2     O2 1755   4.055   0.171   5.061  0.7660  0.0100  0.1994
  352CO2     D1 1756   4.817   3.939   4.459  0.0433 -0.0860 -0.1716
  352CO2     D2 1757   4.873   3.971   4.646  0.1530 -0.3724 -0.1553
  352CO2      C 1758   4.845   3.955   4.553  0.0982 -0.2292 -0.1635
  352CO2     O1 1759   4.877   3.974   4.662  0.1625 -0.3971 -0.1539
  352CO2     O2 1760   4.812   3.937   4.443  0.0339 -0.0612 -0.1730
  353CO2     D1 1761   2.367   2.843   2.426 -0.4330  0.0206  0.2985
  353CO2     D2 1762   2.404   3.014   2.518  0.1969  0.3770 -0.6112
  353CO2      C 1763   2.385   2.928   2.472 -0.1180  0.1988 -0.1563
  353CO2     O1 1764   2.407   3.029   2.526  0.2514  0.4078 -0.6898
  353CO2     O2 1765   2.364   2.828   2.418 -0.4874 -0.0102  0.3771
  354CO2     D1 1766   2.535   0.782   4.503  0.6883  0.0371 -0.1707
  354CO2     D2 1767   2.589   0.749   4.690  0.4541  0.1438 -0.0847
  354CO2      C 1768   2.562   0.766   4.597  0.5712  0.0904 -0.1277
  354CO2     O1 1769   2.594   0.747   4.707  0.4338  0.1530 -0.0772
  354CO2     O2 1770   2.530   0.785   4.487  0.7085  0.0279 -0.1782
  355CO2     D1 1771   3.314   2.301   1.958 -0.3927 -0.6112 -0.2039
  355CO2     D2 1772   3.248   2.487   1.963 -0.1479 -0.5251 -0.1511
  355CO2      C 1773   3.281   2.394   1.960 -0.2703 -0.5681 -0.1775
  355CO2     O1 1774   3.242   2.503   1.963 -0.1268 -0.5177 -0.1466
  355CO2     O2 1775   3.320   2.284   1.958 -0.4139 -0.6186 -0.2084
  356CO2     D1 1776   2.373   3.769   0.802  0.3413  0.3856 -0.2298
  356CO2     D2 1777   2.457   3.607   0.877  0.2647  0.2872 -0.3578
  356CO2      C 1778   2.415   3.688   0.840  0.3030  0.3364 -0.2938
  356CO2     O1 1779   2.464   3.592   0.884  0.2581  0.2787 -0.3688
  356CO2     O2 1780   2.366   3.783   0.795  0.3479  0.3941 -0.2188
  357CO2     D1 1781   3.455   4.581   0.836 -0.2030  0.0539 -0.3320
  357CO2     D2 1782   3.384   4.408   0.903  0.3060  0.0203  0.1299
  357CO2      C 1783   3.420   4.495   0.870  0.0515  0.0371 -0.1010
  357CO2     O1 1784   3.378   4.394   0.909  0.3500  0.0174  0.1699
  357CO2     O2 1785   3.462   4.595   0.831 -0.2470  0.0568 -0.3719
  358CO2     D1 1786   3.556   2.615   4.335  0.7434 -0.1691  0.3546
  358CO2     D2 1787   3.491   2.658   4.517 -0.6098 -0.0183 -0.1572
  358CO2      C 1788   3.524   2.636   4.426  0.0668 -0.0937  0.0987
  358CO2     O1 1789   3.486   2.661   4.533 -0.7266 -0.0052 -0.2014
  358CO2     O2 1790   3.562   2.611   4.320  0.8603 -0.1821  0.3988
  359CO2     D1 1791   3.981   2.659   2.907 -0.3163  0.5317  0.6079
  359CO2     D2 1792   4.150   2.681   3.007  0.1355 -0.3797  0.0456
  359CO2      C 1793   4.065   2.670   2.957 -0.0904  0.0760  0.3268
  359CO2     O1 1794   4.165   2.683   3.015  0.1745 -0.4584 -0.0029
  359CO2     O2 1795   3.966   2.658   2.899 -0.3553  0.6104  0.6565
  360CO2     D1 1796   2.323   0.352   3.811 -0.1137 -0.5030 -1.1337
  360CO2     D2 1797   2.208   0.204   3.874  0.1390 -0.1140  0.2735
  360CO2      C 1798   2.266   0.278   3.843  0.0127 -0.3085 -0.4301
  360CO2     O1 1799   2.198   0.191   3.879  0.1608 -0.0804  0.3950
  360CO2     O2 1800   2.333   0.365   3.806 -0.1355 -0.5366 -1.2553
  361CO2     D1 1801   5.043   1.243   1.712 -0.2187  0.1130 -0.3752
  361CO2     D2 1802   4.992   1.075   1.803  0.4247 -0.0238 -0.2627
  361CO2      C 1803   5.018   1.159   1.758  0.1030  0.0446 -0.3189
  361CO2     O1 1804   4.987   1.061   1.811  0.4803 -0.0356 -0.2529
  361CO2     O2 1805   5.048   1.258   1.704 -0.2743  0.1248 -0.3849
  362CO2     D1 1806   1.109   3.212   4.913 -0.0530  0.3187  0.3668
  362CO2     D2 1807   1.269   3.098   4.931 -0.3690 -0.1541  0.1972
  362CO2      C 1808   1.189   3.155   4.922 -0.2110  0.0823  0.2820
  362CO2     O1 1809   1.283   3.088   4.932 -0.3963 -0.1950  0.1825
  362CO2     O2 1810   1.095   3.222   4.911 -0.0257  0.3595  0.3814
  363CO2     D1 1811   2.769   0.807   3.339 -0.3923  0.5799  0.2810
  363CO2     D2 1812   2.706   0.685   3.197  0.3038  0.4562  0.0780
  363CO2      C 1813   2.738   0.746   3.268 -0.0443  0.5180  0.1795
  363CO2     O1 1814   2.701   0.675   3.184  0.3639  0.4455  0.0605
  363CO2     O2 1815   2.775   0.818   3.352 -0.4525  0.5905  0.2986
  364CO2     D1 1816   2.747   3.190   4.773 -0.1688  0.2858 -0.0080
  364CO2     D2 1817   2.773   3.024   4.669 -0.1839 -0.0805  0.5731
  364CO2      C 1818   2.760   3.107   4.721 -0.1763  0.1027  0.2826
  364CO2     O1 1819   2.775   3.010   4.660 -0.1852 -0.1121  0.6233
  364CO2     O2 1820   2.744   3.205   4.782 -0.1675  0.3175 -0.0582
  365CO2     D1 1821   4.530   4.084   4.685  0.8134 -0.0115 -0.1048
  365CO2     D2 1822   4.525   3.891   4.646  0.4301 -0.0121 -0.0529
  365CO2      C 1823   4.528   3.987   4.665  0.6218 -0.0118 -0.0788
  365CO2     O1 1824   4.525   3.874   4.642  0.3970 -0.0122 -0.0484
  365CO2     O2 1825   4.531   4.101   4.688  0.8466 -0.0115 -0.1093
  366CO2     D1 1826   4.982   3.676   3.541 -0.2857 -0.1895 -0.2066
  366CO2     D2 1827   4.871   3.800   3.434  0.2708  0.4228 -0.0746
  366CO2      C 1828   4.926   3.738   3.488 -0.0074  0.1167 -0.1406
  366CO2     O1 1829   4.861   3.811   3.425  0.3189  0.4757 -0.0632
  366CO2     O2 1830   4.992   3.665   3.550 -0.3338 -0.2424 -0.2180
  367CO2     D1 1831   2.234   2.716   3.759  0.0427  0.0796 -0.1204
  367CO2     D2 1832   2.336   2.885   3.744 -0.1697  0.1808 -0.4299
  367CO2      C 1833   2.285   2.800   3.752 -0.0635  0.1302 -0.2752
  367CO2     O1 1834   2.344   2.899   3.743 -0.1881  0.1895 -0.4566
  367CO2     O2 1835   2.225   2.701   3.760  0.0611  0.0708 -0.0937
  368CO2     D1 1836   3.494   4.354   3.925 -0.6288  0.0001  0.0168
  368CO2     D2 1837   3.536   4.436   4.099 -0.1589  0.1163 -0.1518
  368CO2      C 1838   3.515   4.395   4.012 -0.3938  0.0582 -0.0675
  368CO2     O1 1839   3.540   4.443   4.114 -0.1183  0.1263 -0.1664
  368CO2     O2 1840   3.490   4.347   3.909 -0.6694 -0.0100  0.0314
  369CO2     D1 1841   1.887   4.043   2.096 -0.0100 -0.1537  0.3319
  369CO2     D2 1842   1.850   3.868   2.011  0.5904 -0.2768  0.3223
  369CO2      C 1843   1.869   3.955   2.054  0.2902 -0.2153  0.3271
  369CO2     O1 1844   1.847   3.853   2.004  0.6423 -0.2874  0.3214
  369CO2     O2 1845   1.890   4.058   2.103 -0.0619 -0.1431  0.3328
  370CO2     D1 1846   0.330   3.286   2.829 -0.0738 -0.2008  0.5593
  370CO2     D2 1847   0.195   3.339   2.963 -0.1248  0.2701  0.3191
  370CO2      C 1848   0.262   3.312   2.896 -0.0993  0.0347  0.4392
  370CO2     O1 1849   0.183   3.344   2.974 -0.1292  0.3108  0.2984
  370CO2     O2 1850   0.342   3.281   2.818 -0.0694 -0.2415  0.5800
  371CO2     D1 1851   1.587   2.117   0.423  0.3199  0.2463 -0.0470
  371CO2     D2 1852   1.593   1.947   0.321  0.2725  0.1657  0.0853
  371CO2      C 1853   1.590   2.032   0.372  0.2962  0.2060  0.0192
  371CO2     O1 1854   1.593   1.932   0.313  0.2684  0.1587  0.0967
  371CO2     O2 1855   1.587   2.131   0.431  0.3240  0.2533 -0.0584
  372CO2     D1 1856   3.250   3.549   2.591  0.4999  0.0520  0.1306
  372CO2     D2 1857   3.380   3.452   2.477  0.2943  0.1229 -0.1669
  372CO2      C 1858   3.315   3.500   2.534  0.3971  0.0875 -0.0182
  372CO2     O1 1859   3.391   3.443   2.468  0.2766  0.1290 -0.1926
  372CO2     O2 1860   3.238   3.557   2.600  0.5177  0.0459  0.1563
  373CO2     D1 1861   1.938   2.480   2.586 -0.0927 -0.0147 -0.5519
  373CO2     D2 1862   1.848   2.305   2.609  0.0485 -0.0107  0.0283
  373CO2      C 1863   1.893   2.393   2.597 -0.0221 -0.0127 -0.2618
  373CO2     O1 1864   1.840   2.290   2.611  0.0607 -0.0104  0.0784
  373CO2     O2 1865   1.946   2.495   2.584 -0.1048 -0.0150 -0.6020
  374CO2     D1 1866   1.790   4.948   3.084  0.3129  0.5360  0.1995
  374CO2     D2 1867   1.940   5.066   3.136  0.0801  0.9320 -0.0181
  374CO2      C 1868   1.865   5.007   3.110  0.1965  0.7340  0.0907
  374CO2     O1 1869   1.953   5.076   3.141  0.0600  0.9662 -0.0369
  374CO2     O2 1870   1.777   4.938   3.079  0.3330  0.5018  0.2183
  375CO2     D1 1871   1.814   0.959   3.269 -0.1215  0.0093 -0.5418
  375CO2     D2 1872   1.779   0.943   3.075  0.1947 -0.2629 -0.5766
  375CO2      C 1873   1.796   0.951   3.172  0.0366 -0.1268 -0.5592
  375CO2     O1 1874   1.776   0.942   3.058  0.2220 -0.2864 -0.5796
  375CO2     O2 1875   1.817   0.961   3.285 -0.1488  0.0329 -0.5388
  376CO2     D1 1876   3.575   1.107   0.235 -0.1790 -0.1211 -0.0648
  376CO2     D2 1877   3.533   1.143   0.045  0.2296  0.3061 -0.0752
  376CO2      C 1878   3.554   1.125   0.140  0.0253  0.0925 -0.0700
  376CO2     O1 1879   3.529   1.147   0.028  0.2649  0.3430 -0.0761
  376CO2     O2 1880   3.579   1.104   0.251 -0.2143 -0.1580 -0.0639
  377CO2     D1 1881   4.879   3.798   3.079  0.1182 -0.0111  0.1816
  377CO2     D2 1882   5.038   3.739   3.182  0.0123 -0.1352  0.2754
  377CO2      C 1883   4.959   3.768   3.130  0.0653 -0.0732  0.2285
  377CO2     O1 1884   5.051   3.734   3.191  0.0031 -0.1459  0.2835
  377CO2     O2 1885   4.866   3.803   3.070  0.1274 -0.0004  0.1735
  378CO2     D1 1886   4.434   4.748   4.561  0.0142  0.1387 -0.1131
  378CO2     D2 1887   4.484   4.719   4.372  0.4535 -0.0748  0.0354
  378CO2      C 1888   4.459   4.734   4.466  0.2339  0.0319 -0.0388
  378CO2     O1 1889   4.489   4.717   4.356  0.4915 -0.0933  0.0483
  378CO2     O2 1890   4.430   4.751   4.577 -0.0238  0.1571 -0.1260
  379CO2     D1 1891   0.726   3.659   1.302 -0.1184  0.2088 -0.1725
  379CO2     D2 1892   0.622   3.608   1.462  0.2227  0.0126 -0.0118
  379CO2      C 1893   0.674   3.633   1.382  0.0522  0.1107 -0.0921
  379CO2     O1 1894   0.613   3.604   1.476  0.2521 -0.0044  0.0021
  379CO2     O2 1895   0.735   3.663   1.288 -0.1478  0.2258 -0.1864
  380CO2     D1 1896   0.161   3.951   3.503 -0.4570  0.0286  0.0527
  380CO2     D2 1897   0.243   3.787   3.577  0.0931  0.4834  0.4525
  380CO2      C 1898   0.202   3.869   3.540 -0.1820  0.2560  0.2526
  380CO2     O1 1899   0.250   3.773   3.584  0.1406  0.5227  0.4870
  380CO2     O2 1900   0.154   3.965   3.497 -0.5046 -0.0107  0.0182
  381CO2     D1 1901   0.409   0.985   3.492  0.6787 -0.1957  0.1167
  381CO2     D2 1902   0.386   1.052   3.677  0.0365 -0.1346  0.0157
  381CO2      C 1903   0.398   1.019   3.585  0.3576 -0.1652  0.0662
  381CO2     O1 1904   0.384   1.058   3.693 -0.0190 -0.1294  0.0070
  381CO2     O2 1905   0.411   0.979   3.477  0.7342 -0.2010  0.1254
  382CO2     D1 1906   4.974   3.060   1.395 -0.0856 -0.4764  0.1037
  382CO2     D2 1907   4.798   2.986   1.447 -0.4440  0.2751 -0.0300
  382CO2      C 1908   4.886   3.023   1.421 -0.2648 -0.1007  0.0368
  382CO2     O1 1909   4.783   2.979   1.451 -0.4750  0.3400 -0.0416
  382CO2     O2 1910   4.989   3.066   1.391 -0.0546 -0.5413  0.1153
  383CO2     D1 1911   3.889   0.235   4.239  0.3843 -0.2425  0.2845
  383CO2     D2 1912   3.919   0.142   4.068 -0.1735 -0.1904  0.1575
  383CO2      C 1913   3.904   0.188   4.154  0.1054 -0.2165  0.2210
  383CO2     O1 1914   3.921   0.133   4.053 -0.2217 -0.1859  0.1465
  383CO2     O2 1915   3.886   0.243   4.254  0.4324 -0.2470  0.2955
  384CO2     D1 1916   2.714   4.521   1.759 -0.4179  0.1096  0.0535
  384CO2     D2 1917   2.720   4.668   1.627 -0.0751  0.0198 -0.0345
  384CO2      C 1918   2.717   4.595   1.693 -0.2465  0.0647  0.0095
  384CO2     O1 1919   2.720   4.681   1.616 -0.0455  0.0120 -0.0421
  384CO2     O2 1920   2.714   4.508   1.770 -0.4475  0.1174  0.0611
  385CO2     D1 1921   2.639   1.500   0.204 -0.2426  0.0894 -0.1531
  385CO2     D2 1922   2.558   1.673   0.254 -0.1502  0.2495 -0.5561
  385CO2      C 1923   2.598   1.586   0.229 -0.1964  0.1695 -0.3546
  385CO2     O1 1924   2.551   1.688   0.259 -0.1422  0.2634 -0.5909
  385CO2     O2 1925   2.646   1.485   0.200 -0.2506  0.0755 -0.1183
  386CO2     D1 1926   3.314   0.005   1.524  0.2483  0.1903  0.2798
  386CO2     D2 1927   3.202  -0.026   1.685  0.1696  0.3809  0.2613
  386CO2      C 1928   3.258  -0.011   1.605  0.2090  0.2856  0.2705
  386CO2     O1 1929   3.192  -0.028   1.699  0.1628  0.3974  0.2596
  386CO2     O2 1930   3.323   0.007   1.511  0.2551  0.1739  0.2814
  387CO2     D1 1931   0.300   2.498   4.564  0.2458 -0.1985  0.2853
  387CO2     D2 1932   0.443   2.514   4.700  0.0003  0.0214  0.5186
  387CO2      C 1933   0.371   2.506   4.632  0.1231 -0.0886  0.4019
  387CO2     O1 1934   0.455   2.515   4.712 -0.0209  0.0404  0.5387
  387CO2     O2 1935   0.288   2.497   4.552  0.2671 -0.2175  0.2651
  388CO2     D1 1936   0.246   4.412   0.131 -0.2300 -0.3241  0.2793
  388CO2     D2 1937   0.130   4.411  -0.029 -0.0342 -0.0050  0.1335
  388CO2      C 1938   0.188   4.411   0.051 -0.1321 -0.1646  0.2064
  388CO2     O1 1939   0.120   4.410  -0.043 -0.0173  0.0226  0.1209
  388CO2     O2 1940   0.256   4.412   0.145 -0.2469 -0.3517  0.2919
  389CO2     D1 1941   4.416   1.864   2.012 -0.2669  0.1690 -0.3713
  389CO2     D2 1942   4.353   2.050   1.990 -0.8276 -0.0283 -0.4444
  389CO2      C 1943   4.385   1.957   2.001 -0.5473  0.0704 -0.4079
  389CO2     O1 1944   4.348   2.066   1.989 -0.8761 -0.0454 -0.4507
  389CO2     O2 1945   4.422   1.848   2.014 -0.2185  0.1861 -0.3650
  390CO2     D1 1946   0.428   0.752   0.931  0.3409  0.1307 -0.3594
  390CO2     D2 1947   0.246   0.828   0.911  0.2004 -0.0511  0.2072
  390CO2      C 1948   0.337   0.790   0.921  0.2707  0.0398 -0.0761
  390CO2     O1 1949   0.231   0.835   0.909  0.1883 -0.0667  0.2562
  390CO2     O2 1950   0.444   0.746   0.933  0.3530  0.1464 -0.4084
  391CO2     D1 1951   2.037   4.038   2.912 -0.1610 -0.0263 -0.1596
  391CO2     D2 1952   1.990   4.192   2.798  0.5379 -0.0728 -0.5114
  391CO2      C 1953   2.013   4.115   2.855  0.1884 -0.0495 -0.3355
  391CO2     O1 1954   1.986   4.205   2.788  0.5982 -0.0768 -0.5418
  391CO2     O2 1955   2.041   4.025   2.922 -0.2214 -0.0223 -0.1292
  392CO2     D1 1956   1.058   0.463   0.999  0.0314 -0.6273  0.0832
  392CO2     D2 1957   1.134   0.620   0.906 -0.2714 -0.2299  0.5077
  392CO2      C 1958   1.096   0.541   0.953 -0.1200 -0.4286  0.2955
  392CO2     O1 1959   1.140   0.634   0.898 -0.2975 -0.1956  0.5443
  392CO2     O2 1960   1.052   0.449   1.007  0.0575 -0.6616  0.0466
  393CO2     D1 1961   2.006   3.687   4.885 -0.4008 -0.1735 -0.1316
  393CO2     D2 1962   1.817   3.738   4.915 -0.3961 -0.1595 -0.1240
  393CO2      C 1963   1.911   3.712   4.900 -0.3984 -0.1665 -0.1278
  393CO2     O1 1964   1.801   3.742   4.918 -0.3956 -0.1583 -0.1234
  393CO2     O2 1965   2.022   3.682   4.883 -0.4012 -0.1747 -0.1322
  394CO2     D1 1966   1.149   3.472   2.732  0.0007 -0.2717 -0.0538
  394CO2     D2 1967   1.174   3.660   2.790  0.0815 -0.1652 -0.4297
  394CO2      C 1968   1.161   3.566   2.761  0.0411 -0.2185 -0.2418
  394CO2     O1 1969   1.176   3.676   2.795  0.0884 -0.1560 -0.4622
  394CO2     O2 1970   1.147   3.456   2.727 -0.0063 -0.2809 -0.0213
  395CO2     D1 1971   1.973   3.000   4.648 -0.0225 -0.7614  0.6941
  395CO2     D2 1972   1.868   3.103   4.780 -0.0773 -0.1656  0.1860
  395CO2      C 1973   1.920   3.051   4.714 -0.0499 -0.4635  0.4401
  395CO2     O1 1974   1.859   3.112   4.792 -0.0820 -0.1142  0.1421
  395CO2     O2 1975   1.982   2.991   4.637 -0.0178 -0.8129  0.7380
  396CO2     D1 1976   4.773   0.345   4.369  0.8251 -0.3144  0.1578
  396CO2     D2 1977   4.822   0.163   4.308 -0.0654 -0.5466  0.1268
  396CO2      C 1978   4.797   0.254   4.339  0.3798 -0.4305  0.1423
  396CO2     O1 1979   4.826   0.148   4.303 -0.1423 -0.5667  0.1241
  396CO2     O2 1980   4.769   0.361   4.375  0.9020 -0.2943  0.1605
  397CO2     D1 1981   0.297   0.842   1.512 -0.4100 -0.2372  0.0790
  397CO2     D2 1982   0.390   0.980   1.403 -0.4439 -0.6999 -0.5386
  397CO2      C 1983   0.344   0.911   1.458 -0.4269 -0.4685 -0.2298
  397CO2     O1 1984   0.398   0.991   1.394 -0.4468 -0.7398 -0.5919
  397CO2     O2 1985   0.289   0.831   1.521 -0.4071 -0.1972  0.1324
  398CO2     D1 1986   1.370   4.679   1.530  0.7171  0.2990  0.6411
  398CO2     D2 1987   1.294   4.832   1.632 -0.4159  0.0010  0.2471
  398CO2      C 1988   1.332   4.756   1.581  0.1506  0.1500  0.4441
  398CO2     O1 1989   1.287   4.845   1.640 -0.5138 -0.0248  0.2131
  398CO2     O2 1990   1.376   4.666   1.522  0.8150  0.3247  0.6751
  399CO2     D1 1991   0.544   3.593   1.767 -0.0413  0.1073  0.0548
  399CO2     D2 1992   0.686   3.730   1.750 -0.5844  0.6660 -0.0044
  399CO2      C 1993   0.615   3.662   1.759 -0.3128  0.3866  0.0252
  399CO2     O1 1994   0.698   3.742   1.749 -0.6313  0.7142 -0.0095
  399CO2     O2 1995   0.532   3.581   1.768  0.0056  0.0590  0.0599
  400CO2     D1 1996   1.211   0.395   2.686 -0.7015  0.0302  0.3527
  400CO2     D2 1997   1.086   0.263   2.608 -0.4338 -0.1471  0.2254
  400CO2      C 1998   1.149   0.329   2.647 -0.5677 -0.0585  0.2890
  400CO2     O1 1999   1.076   0.251   2.601 -0.4107 -0.1624  0.2144
  400CO2     O2 2000   1.222   0.406   2.693 -0.7246  0.0455  0.3637
  401CO2     D1 2001   0.923   1.486   0.961  0.4297  0.5041 -0.3133
  401CO2     D2 2002   0.863   1.523   1.146 -0.1467 -0.4242 -0.3130
  401CO2      C 2003   0.893   1.504   1.054  0.1415  0.0400 -0.3131
  401CO2     O1 2004   0.858   1.526   1.162 -0.1965 -0.5044 -0.3129
  401CO2     O2 2005   0.928   1.483   0.945  0.4794  0.5843 -0.3133
  402CO2     D1 2006   3.818   1.000   1.711  0.9096 -0.1394 -0.0539
  402CO2     D2 2007   3.904   1.003   1.889 -0.1803 -0.0998  0.4782
  402CO2      C 2008   3.861   1.002   1.800  0.3647 -0.1196  0.2121
  402CO2     O1 2009   3.912   1.004   1.904 -0.2745 -0.0964  0.5241
  402CO2     O2 2010   3.811   1.000   1.695  1.0038 -0.1428 -0.0999
  403CO2     D1 2011   0.446   2.825   1.436  0.1486  0.3144  0.4257
  403CO2     D2 2012   0.642   2.797   1.427  0.0789  0.0485 -0.2532
  403CO2      C 2013   0.544   2.811   1.432  0.1138  0.1814  0.0862
  403CO2     O1 2014   0.659   2.795   1.426  0.0729  0.0255 -0.3118
  403CO2     O2 2015   0.429   2.827   1.437  0.1546  0.3374  0.4843
  404CO2     D1 2016   4.960   2.326   4.553  0.0185 -0.2348 -0.0680
  404CO2     D2 2017   5.124   2.223   4.511  0.3053  0.1786  0.0271
  404CO2      C 2018   5.042   2.274   4.532  0.1619 -0.0281 -0.0205
  404CO2     O1 2019   5.138   2.214   4.507  0.3300  0.2144  0.0353
  404CO2     O2 2020   4.946   2.335   4.557 -0.0063 -0.2706 -0.0762
  405CO2     D1 2021   0.220   0.343   0.149 -0.2373  0.1554 -0.1974
  405CO2     D2 2022   0.115   0.374   0.314  0.0730  0.6228 -0.0865
  405CO2      C 2023   0.168   0.358   0.232 -0.0821  0.3891 -0.1419
  405CO2     O1 2024   0.106   0.376   0.328  0.0998  0.6631 -0.0769
  405CO2     O2 2025   0.229   0.340   0.135 -0.2641  0.1151 -0.2070
  406CO2     D1 2026   2.167   2.581   0.023 -0.0919  0.0034  0.2940
  406CO2     D2 2027   2.262   2.754   0.024 -0.1062  0.0137 -0.0126
  406CO2      C 2028   2.215   2.668   0.023 -0.0991  0.0086  0.1407
  406CO2     O1 2029   2.271   2.769   0.024 -0.1075  0.0146 -0.0390
  406CO2     O2 2030   2.159   2.566   0.023 -0.0907  0.0025  0.3205
  407CO2     D1 2031   4.574   2.150   4.200  0.3194 -0.2763 -0.0492
  407CO2     D2 2032   4.492   2.171   4.021  0.4473 -0.4034 -0.1233
  407CO2      C 2033   4.533   2.161   4.110  0.3833 -0.3398 -0.0863
  407CO2     O1 2034   4.484   2.173   4.006  0.4583 -0.4144 -0.1297
  407CO2     O2 2035   4.582   2.148   4.215  0.3084 -0.2653 -0.0428
  408CO2     D1 2036   0.402   1.830   0.234 -0.0484 -0.1747  0.0224
  408CO2     D2 2037   0.537   1.809   0.376  0.2762 -0.3516 -0.3139
  408CO2      C 2038   0.469   1.820   0.305  0.1139 -0.2631 -0.1458
  408CO2     O1 2039   0.549   1.807   0.388  0.3043 -0.3668 -0.3429
  408CO2     O2 2040   0.390   1.832   0.222 -0.0764 -0.1594  0.0514
  409CO2     D1 2041   3.219   0.263   3.031  0.2621 -0.2666  0.1356
  409CO2     D2 2042   3.181   0.070   3.007  0.2019 -0.2702  0.2587
  409CO2      C 2043   3.200   0.166   3.019  0.2320 -0.2684  0.1972
  409CO2     O1 2044   3.178   0.053   3.005  0.1967 -0.2705  0.2694
  409CO2     O2 2045   3.222   0.279   3.033  0.2673 -0.2662  0.1250
  410CO2     D1 2046   4.647   4.394   4.811 -0.3775 -0.1951  0.1746
  410CO2     D2 2047   4.714   4.485   4.649 -0.5399 -0.3174  0.0398
  410CO2      C 2048   4.681   4.440   4.730 -0.4587 -0.2563  0.1072
  410CO2     O1 2049   4.720   4.493   4.635 -0.5540 -0.3280  0.0281
  410CO2     O2 2050   4.642   4.386   4.825 -0.3635 -0.1846  0.1862
  411CO2     D1 2051   0.042   2.602   4.736 -0.3575  0.0620  0.1012
  411CO2     D2 2052  -0.059   2.650   4.573  0.2242  0.0369 -0.2676
  411CO2      C 2053  -0.009   2.626   4.654 -0.0667  0.0495 -0.0832
  411CO2     O1 2054  -0.068   2.654   4.558  0.2744  0.0348 -0.2995
  411CO2     O2 2055   0.051   2.598   4.750 -0.4077  0.0641  0.1330
  412CO2     D1 2056   3.254   0.102   4.209 -0.2771 -0.0276 -0.2026
  412CO2     D2 2057   3.124  -0.046   4.188 -0.5443  0.1084  0.4751
  412CO2      C 2058   3.189   0.028   4.198 -0.4107  0.0404  0.1363
  412CO2     O1 2059   3.113  -0.059   4.186 -0.5674  0.1201  0.5337
  412CO2     O2 2060   3.265   0.114   4.211 -0.2540 -0.0393 -0.2611
  413CO2     D1 2061   2.255   3.187   1.550 -0.4089  0.3096 -0.1212
  413CO2     D2 2062   2.058   3.195   1.529 -0.4422 -0.4140 -0.0858
  413CO2      C 2063   2.156   3.191   1.539 -0.4255 -0.0522 -0.1035
  413CO2     O1 2064   2.041   3.195   1.527 -0.4451 -0.4765 -0.0827
  413CO2     O2 2065   2.272   3.186   1.552 -0.4060  0.3721 -0.1242
  414CO2     D1 2066   1.829   3.276   3.165 -0.7853 -0.3583  0.2010
  414CO2     D2 2067   1.837   3.280   2.967 -0.4076  0.2451  0.2303
  414CO2      C 2068   1.833   3.278   3.066 -0.5965 -0.0566  0.2156
  414CO2     O1 2069   1.838   3.281   2.950 -0.3750  0.2972  0.2328
  414CO2     O2 2070   1.828   3.275   3.182 -0.8179 -0.4105  0.1985
  415CO2     D1 2071   4.487   3.715   1.028  0.2514  0.0541 -0.0590
  415CO2     D2 2072   4.659   3.627   0.987  0.3457  0.2399 -0.0577
  415CO2      C 2073   4.573   3.671   1.007  0.2986  0.1470 -0.0584
  415CO2     O1 2074   4.674   3.619   0.983  0.3539  0.2560 -0.0576
  415CO2     O2 2075   4.472   3.722   1.032  0.2433  0.0380 -0.0591
  416CO2     D1 2076   2.631   1.016   3.534 -0.1636  0.0776  0.2869
  416CO2     D2 2077   2.817   0.966   3.581  0.0121 -0.0386 -0.5317
  416CO2      C 2078   2.724   0.991   3.558 -0.0758  0.0195 -0.1224
  416CO2     O1 2079   2.833   0.962   3.585  0.0273 -0.0486 -0.6024
  416CO2     O2 2080   2.615   1.020   3.530 -0.1788  0.0876  0.3576
  417CO2     D1 2081   4.685   0.913   1.664 -0.0049  0.0450 -0.3517
  417CO2     D2 2082   4.742   1.030   1.515 -0.1292  0.1587 -0.3103
  417CO2      C 2083   4.714   0.972   1.589 -0.0670  0.1018 -0.3310
  417CO2     O1 2084   4.747   1.040   1.502 -0.1399  0.1685 -0.3067
  417CO2     O2 2085   4.681   0.903   1.677  0.0058  0.0352 -0.3553
  418CO2     D1 2086   2.289   0.961   3.542  0.3064  0.0060 -0.2747
  418CO2     D2 2087   2.314   0.993   3.348  0.3122  0.2161 -0.2389
  418CO2      C 2088   2.301   0.977   3.445  0.3093  0.1110 -0.2568
  418CO2     O1 2089   2.316   0.996   3.332  0.3127  0.2342 -0.2358
  418CO2     O2 2090   2.287   0.958   3.559  0.3059 -0.0122 -0.2778
  419CO2     D1 2091   0.016   4.725   1.300 -0.2142  0.2617 -0.3986
  419CO2     D2 2092   0.196   4.807   1.291 -0.1960  0.2592 -0.0332
  419CO2      C 2093   0.106   4.766   1.295 -0.2051  0.2605 -0.2159
  419CO2     O1 2094   0.212   4.814   1.291 -0.1944  0.2590 -0.0016
  419CO2     O2 2095   0.000   4.718   1.300 -0.2157  0.2619 -0.4302
  420CO2     D1 2096   1.116   0.017   0.501 -0.5684  0.2514  0.0547
  420CO2     D2 2097   1.108  -0.181   0.508  0.3210  0.1993 -0.3925
  420CO2      C 2098   1.112  -0.082   0.504 -0.1237  0.2254 -0.1689
  420CO2     O1 2099   1.108  -0.198   0.508  0.3978  0.1948 -0.4311
  420CO2     O2 2100   1.117   0.034   0.500 -0.6453  0.2559  0.0933
  421CO2     D1 2101   2.433   3.550   3.011  0.2481 -0.1262 -0.1478
  421CO2     D2 2102   2.449   3.561   2.814  0.7844 -0.2602 -0.1130
  421CO2      C 2103   2.441   3.556   2.912  0.5163 -0.1932 -0.1304
  421CO2     O1 2104   2.450   3.562   2.797  0.8307 -0.2718 -0.1100
  421CO2     O2 2105   2.432   3.549   3.028  0.2018 -0.1146 -0.1508
  422CO2     D1 2106   2.727   5.040   0.177  0.0174  0.5203 -0.0625
  422CO2     D2 2107   2.602   4.940   0.292  0.7181  0.0375  0.2826
  422CO2      C 2108   2.665   4.990   0.234  0.3677  0.2789  0.1100
  422CO2     O1 2109   2.591   4.931   0.302  0.7786 -0.0043  0.3124
  422CO2     O2 2110   2.738   5.049   0.167 -0.0431  0.5621 -0.0923
  423CO2     D1 2111   1.962   4.986   0.572 -0.1142 -0.4322  0.0823
  423CO2     D2 2112   1.785   4.995   0.661 -0.1841  0.5300 -0.1403
  423CO2      C 2113   1.874   4.991   0.616 -0.1491  0.0489 -0.0290
  423CO2     O1 2114   1.770   4.995   0.668 -0.1901  0.6131 -0.1596
  423CO2     O2 2115   1.977   4.986   0.565 -0.1081 -0.5153  0.1016
  424CO2     D1 2116   0.297   2.634   4.968 -0.2614  0.0621 -0.4379
  424CO2     D2 2117   0.220   2.802   4.900 -0.2568  0.2858  0.1110
  424CO2      C 2118   0.259   2.718   4.934 -0.2591  0.1740 -0.1635
  424CO2     O1 2119   0.213   2.817   4.894 -0.2564  0.3051  0.1584
  424CO2     O2 2120   0.304   2.619   4.974 -0.2618  0.0428 -0.4854
  425CO2     D1 2121   1.736   3.075   3.998 -0.1502 -0.2380  0.3911
  425CO2     D2 2122   1.694   2.902   3.911 -0.0399  0.1065 -0.3570
  425CO2      C 2123   1.715   2.989   3.955 -0.0951 -0.0658  0.0171
  425CO2     O1 2124   1.690   2.887   3.904 -0.0304  0.1362 -0.4216
  425CO2     O2 2125   1.740   3.090   4.005 -0.1598 -0.2678  0.4558
  426CO2     D1 2126   2.975   3.204   0.162  0.3000 -0.2622 -0.5247
  426CO2     D2 2127   2.920   3.269  -0.017  0.7346  0.0828 -0.5336
  426CO2      C 2128   2.947   3.236   0.072  0.5173 -0.0897 -0.5291
  426CO2     O1 2129   2.915   3.274  -0.032  0.7721  0.1126 -0.5344
  426CO2     O2 2130   2.979   3.198   0.177  0.2625 -0.2920 -0.5239
  427CO2     D1 2131   3.223   1.188   0.784 -0.3346  0.1387 -0.2287
  427CO2     D2 2132   3.245   1.174   0.980 -0.1544 -0.4575 -0.2935
  427CO2      C 2133   3.234   1.181   0.882 -0.2445 -0.1594 -0.2611
  427CO2     O1 2134   3.247   1.172   0.997 -0.1389 -0.5090 -0.2991
  427CO2     O2 2135   3.221   1.190   0.767 -0.3501  0.1903 -0.2231
  428CO2     D1 2136   4.483   2.771   0.569 -0.3208 -0.2314  0.2002
  428CO2     D2 2137   4.407   2.596   0.516  0.2082 -0.2887 -0.3827
  428CO2      C 2138   4.445   2.683   0.542 -0.0563 -0.2600 -0.0912
  428CO2     O1 2139   4.400   2.581   0.512  0.2538 -0.2937 -0.4330
  428CO2     O2 2140   4.489   2.786   0.573 -0.3665 -0.2264  0.2506
  429CO2     D1 2141   4.748   2.506   1.012  0.0633 -0.3272 -0.2667
  429CO2     D2 2142   4.692   2.599   0.847 -0.5895  0.1212  0.2022
  429CO2      C 2143   4.720   2.552   0.929 -0.2631 -0.1030 -0.0322
  429CO2     O1 2144   4.688   2.607   0.832 -0.6459  0.1599  0.2427
  429CO2     O2 2145   4.753   2.498   1.027  0.1197 -0.3659 -0.3072
  430CO2     D1 2146   4.008   0.284   2.329 -0.2798  0.1749 -0.1052
  430CO2     D2 2147   3.860   0.410   2.293 -0.1250  0.3221 -0.2281
  430CO2      C 2148   3.934   0.347   2.311 -0.2024  0.2485 -0.1666
  430CO2     O1 2149   3.848   0.421   2.290 -0.1116  0.3348 -0.2387
  430CO2     O2 2150   4.021   0.273   2.332 -0.2932  0.1622 -0.0945
  431CO2     D1 2151   0.046   0.589   2.413  0.3390 -0.2888  0.1974
  431CO2     D2 2152   0.068   0.550   2.220  0.0268 -0.1727  0.1370
  431CO2      C 2153   0.057   0.570   2.317  0.1829 -0.2307  0.1672
  431CO2     O1 2154   0.070   0.547   2.204 -0.0001 -0.1626  0.1318
  431CO2     O2 2155   0.044   0.592   2.429  0.3660 -0.2988  0.2026
  432CO2     D1 2156   2.140   2.924   0.467  0.4189 -0.1818 -0.0340
  432CO2     D2 2157   2.090   2.933   0.276 -0.1388 -0.4010  0.1006
  432CO2      C 2158   2.115   2.929   0.372  0.1401 -0.2914  0.0333
  432CO2     O1 2159   2.086   2.934   0.260 -0.1869 -0.4199  0.1122
  432CO2     O2 2160   2.144   2.924   0.484  0.4671 -0.1629 -0.0457
  433CO2     D1 2161   4.358   2.510   1.463  0.3853 -0.5150 -0.1977
  433CO2     D2 2162   4.375   2.398   1.301  0.2113 -0.1689 -0.4548
  433CO2      C 2163   4.367   2.454   1.382  0.2983 -0.3419 -0.3262
  433CO2     O1 2164   4.377   2.388   1.287  0.1963 -0.1390 -0.4770
  433CO2     O2 2165   4.357   2.519   1.477  0.4003 -0.5449 -0.1755
  434CO2     D1 2166   2.380   3.486   1.365 -0.0710 -0.0952 -0.0136
  434CO2     D2 2167   2.251   3.566   1.492 -0.0656 -0.4993  0.2481
  434CO2      C 2168   2.316   3.526   1.429 -0.0683 -0.2973  0.1173
  434CO2     O1 2169   2.240   3.573   1.503 -0.0652 -0.5342  0.2707
  434CO2     O2 2170   2.392   3.479   1.355 -0.0715 -0.0603 -0.0362
  435CO2     D1 2171   0.205   0.687   1.893 -0.0519 -0.3937  0.0923
  435CO2     D2 2172   0.180   0.794   2.058  0.0873 -0.2520  0.0220
  435CO2      C 2173   0.192   0.740   1.976  0.0177 -0.3228  0.0572
  435CO2     O1 2174   0.178   0.803   2.072  0.0994 -0.2398  0.0159
  435CO2     O2 2175   0.207   0.678   1.879 -0.0639 -0.4059  0.0984
  436CO2     D1 2176   1.470   1.375   2.378  0.1212 -0.2614 -0.3561
  436CO2     D2 2177   1.309   1.262   2.397  0.2522 -0.3869  0.0276
  436CO2      C 2178   1.389   1.319   2.387  0.1867 -0.3241 -0.1643
  436CO2     O1 2179   1.295   1.253   2.398  0.2636 -0.3977  0.0607
  436CO2     O2 2180   1.484   1.384   2.376  0.1098 -0.2506 -0.3893
  437CO2     D1 2181   4.037   2.972   3.539 -0.2386  0.0343 -0.0252
  437CO2     D2 2182   4.118   2.884   3.697 -0.2998  0.1390  0.0636
  437CO2      C 2183   4.077   2.928   3.618 -0.2692  0.0866  0.0192
  437CO2     O1 2184   4.125   2.877   3.711 -0.3051  0.1481  0.0713
  437CO2     O2 2185   4.030   2.979   3.526 -0.2333  0.0252 -0.0329
  438CO2     D1 2186   1.127   2.099   1.246 -0.0752 -0.2076  0.0197
  438CO2     D2 2187   1.280   2.171   1.348 -0.1599 -0.0884  0.0630
  438CO2      C 2188   1.204   2.135   1.297 -0.1175 -0.1480  0.0414
  438CO2     O1 2189   1.294   2.177   1.357 -0.1672 -0.0781  0.0668
  438CO2     O2 2190   1.114   2.092   1.237 -0.0678 -0.2179  0.0160
  439CO2     D1 2191   0.671   3.385   0.368  0.0614 -0.1541 -0.0381
  439CO2     D2 2192   0.795   3.537   0.396  0.4514 -0.5144  0.2018
  439CO2      C 2193   0.733   3.461   0.382  0.2564 -0.3342  0.0819
  439CO2     O1 2194   0.806   3.550   0.398  0.4851 -0.5455  0.2225
  439CO2     O2 2195   0.660   3.372   0.366  0.0277 -0.1230 -0.0588
  440CO2     D1 2196   0.094   2.346   1.252 -0.0388  0.0301  0.2648
  440CO2     D2 2197   0.039   2.213   1.387  0.2235 -0.2081  0.1389
  440CO2      C 2198   0.067   2.279   1.320  0.0923 -0.0890  0.2019
  440CO2     O1 2199   0.034   2.201   1.399  0.2462 -0.2286  0.1281
  440CO2     O2 2200   0.099   2.357   1.240 -0.0615  0.0506  0.2757
  441CO2     D1 2201   2.998   2.904   3.763  0.0885  0.3657 -0.1147
  441CO2     D2 2202   3.067   2.974   3.934  0.4556 -0.2162 -0.0229
  441CO2      C 2203   3.033   2.939   3.849  0.2720  0.0747 -0.0688
  441CO2     O1 2204   3.073   2.981   3.949  0.4874 -0.2664 -0.0150
  441CO2     O2 2205   2.992   2.898   3.748  0.0567  0.4159 -0.1227
  442CO2     D1 2206   3.263   0.485   0.305  0.0759 -0.3035  0.0839
  442CO2     D2 2207   3.095   0.589   0.299  0.0142 -0.4091 -0.0472
  442CO2      C 2208   3.179   0.537   0.302  0.0450 -0.3563  0.0183
  442CO2     O1 2209   3.081   0.598   0.299  0.0089 -0.4182 -0.0586
  442CO2     O2 2210   3.278   0.476   0.305  0.0812 -0.2943  0.0952
  443CO2     D1 2211   4.438   5.028   3.009  0.3525  0.7070 -0.3344
  443CO2     D2 2212   4.331   5.169   2.921 -0.6994  0.0748 -0.0809
  443CO2      C 2213   4.385   5.099   2.965 -0.1734  0.3909 -0.2077
  443CO2     O1 2214   4.322   5.182   2.913 -0.7902  0.0202 -0.0590
  443CO2     O2 2215   4.448   5.016   3.016  0.4434  0.7616 -0.3563
  444CO2     D1 2216   2.415   0.675   4.187  0.6841 -0.1292  0.0647
  444CO2     D2 2217   2.446   0.870   4.168  0.1931 -0.0664 -0.1022
  444CO2      C 2218   2.430   0.772   4.177  0.4386 -0.0978 -0.0188
  444CO2     O1 2219   2.449   0.886   4.166  0.1507 -0.0610 -0.1166
  444CO2     O2 2220   2.412   0.658   4.188  0.7265 -0.1346  0.0791
  445CO2     D1 2221   1.411   2.684   0.565 -0.4766 -0.3205 -0.1082
  445CO2     D2 2222   1.269   2.581   0.658  0.0014 -0.5769  0.3363
  445CO2      C 2223   1.340   2.633   0.612 -0.2376 -0.4487  0.1141
  445CO2     O1 2224   1.257   2.572   0.666  0.0427 -0.5990  0.3747
  445CO2     O2 2225   1.423   2.693   0.557 -0.5179 -0.2984 -0.1466
  446CO2     D1 2226   1.455   4.213   0.914  0.1420 -0.0909 -0.4140
  446CO2     D2 2227   1.611   4.096   0.879  0.3563 -0.0402  0.3562
  446CO2      C 2228   1.533   4.155   0.896  0.2491 -0.0656 -0.0289
  446CO2     O1 2229   1.624   4.086   0.876  0.3748 -0.0358  0.4228
  446CO2     O2 2230   1.441   4.223   0.917  0.1235 -0.0953 -0.4805
  447CO2     D1 2231   4.972   0.804   1.239 -0.0976 -0.6257  0.5125
  447CO2     D2 2232   5.149   0.748   1.172 -0.1082  0.2255 -0.2322
  447CO2      C 2233   5.060   0.776   1.206 -0.1029 -0.2001  0.1402
  447CO2     O1 2234   5.164   0.743   1.166 -0.1091  0.2991 -0.2965
  447CO2     O2 2235   4.956   0.809   1.245 -0.0967 -0.6992  0.5768
  448CO2     D1 2236   4.690   0.190   4.801  0.0291  0.0887  0.0852
  448CO2     D2 2237   4.547   0.153   4.669 -0.0851 -0.2857  0.3157
  448CO2      C 2238   4.618   0.172   4.735 -0.0280 -0.0985  0.2004
  448CO2     O1 2239   4.534   0.150   4.658 -0.0950 -0.3180  0.3356
  448CO2     O2 2240   4.702   0.194   4.812  0.0390  0.1210  0.0653
  449CO2     D1 2241   0.359   4.290   4.162 -0.0609 -0.0458  0.0930
  449CO2     D2 2242   0.517   4.399   4.208 -0.3276  0.4918 -0.2659
  449CO2      C 2243   0.438   4.345   4.185 -0.1943  0.2230 -0.0864
  449CO2     O1 2244   0.531   4.409   4.212 -0.3506  0.5383 -0.2969
  449CO2     O2 2245   0.345   4.280   4.158 -0.0379 -0.0923  0.1240
  450CO2     D1 2246   3.517   2.446   4.034 -0.1199  1.1001 -0.1984
  450CO2     D2 2247   3.369   2.561   4.098 -0.4574  0.5814 -0.0411
  450CO2      C 2248   3.443   2.504   4.066 -0.2886  0.8408 -0.1198
  450CO2     O1 2249   3.357   2.571   4.104 -0.4865  0.5366 -0.0275
  450CO2     O2 2250   3.529   2.436   4.029 -0.0907  1.1449 -0.2120
  451CO2     D1 2251   4.200   1.548   4.298  0.2665  0.0595 -0.2059
  451CO2     D2 2252   4.257   1.700   4.411  0.7002  0.1033 -0.4829
  451CO2      C 2253   4.228   1.624   4.355  0.4834  0.0814 -0.3444
  451CO2     O1 2254   4.262   1.713   4.421  0.7377  0.1071 -0.5069
  451CO2     O2 2255   4.195   1.535   4.288  0.2290  0.0557 -0.1820
  452CO2     D1 2256   2.476   4.405   2.379 -0.2451  0.0231 -0.6899
  452CO2     D2 2257   2.281   4.403   2.346 -0.4066 -0.2521  0.2716
  452CO2      C 2258   2.378   4.404   2.363 -0.3259 -0.1145 -0.2091
  452CO2     O1 2259   2.264   4.403   2.343 -0.4206 -0.2759  0.3546
  452CO2     O2 2260   2.493   4.406   2.382 -0.2311  0.0468 -0.7729
  453CO2     D1 2261   1.419   1.989   3.500 -0.3297  0.6204  0.0520
  453CO2     D2 2262   1.534   1.927   3.351  0.0631  0.2535  0.5045
  453CO2      C 2263   1.477   1.958   3.426 -0.1333  0.4370  0.2783
  453CO2     O1 2264   1.544   1.922   3.338  0.0971  0.2218  0.5436
  453CO2     O2 2265   1.409   1.994   3.513 -0.3636  0.6521  0.0129
  454CO2     D1 2266   2.949   1.347   0.911  0.0623 -0.4389 -0.3558
  454CO2     D2 2267   2.879   1.320   1.094  0.3504 -0.0625 -0.1887
  454CO2      C 2268   2.914   1.333   1.003  0.2064 -0.2507 -0.2723
  454CO2     O1 2269   2.873   1.317   1.110  0.3753 -0.0299 -0.1743
  454CO2     O2 2270   2.955   1.349   0.896  0.0374 -0.4714 -0.3702
  455CO2     D1 2271   2.470   4.022   4.865 -0.2816  0.2528 -0.0799
  455CO2     D2 2272   2.667   4.040   4.861 -0.2704  0.2668  0.5688
  455CO2      C 2273   2.568   4.031   4.863 -0.2760  0.2598  0.2444
  455CO2     O1 2274   2.684   4.042   4.861 -0.2695  0.2680  0.6248
  455CO2     O2 2275   2.453   4.020   4.865 -0.2826  0.2516 -0.1360
  456CO2     D1 2276   0.437   3.908   0.307 -0.1313 -0.5365 -0.1063
  456CO2     D2 2277   0.592   3.962   0.418 -0.1701  0.1484 -0.3849
  456CO2      C 2278   0.514   3.935   0.363 -0.1507 -0.1941 -0.2456
  456CO2     O1 2279   0.605   3.967   0.427 -0.1734  0.2076 -0.4089
  456CO2     O2 2280   0.423   3.903   0.298 -0.1279 -0.5957 -0.0823
  457CO2     D1 2281   4.602   2.616   4.651  0.3909  0.1099 -0.2496
  457CO2     D2 2282   4.538   2.569   4.470 -0.0918 -0.1964  0.0010
  457CO2      C 2283   4.570   2.593   4.561  0.1496 -0.0432 -0.1243
  457CO2     O1 2284   4.532   2.565   4.455 -0.1335 -0.2228  0.0226
  457CO2     O2 2285   4.608   2.620   4.667  0.4326  0.1363 -0.2712
  458CO2     D1 2286   1.522   0.955   2.440  0.0120 -0.0229 -0.2972
  458CO2     D2 2287   1.656   0.811   2.426 -0.1466 -0.1429 -0.5630
  458CO2      C 2288   1.589   0.883   2.433 -0.0673 -0.0829 -0.4301
  458CO2     O1 2289   1.667   0.798   2.424 -0.1603 -0.1532 -0.5860
  458CO2     O2 2290   1.510   0.968   2.442  0.0257 -0.0125 -0.2743
  459CO2     D1 2291   1.939   3.057   0.887 -0.0635 -0.1669  0.0606
  459CO2     D2 2292   2.097   2.939   0.870  0.2480  0.1930  0.4236
  459CO2      C 2293   2.018   2.998   0.878  0.0922  0.0130  0.2421
  459CO2     O1 2294   2.110   2.928   0.869  0.2749  0.2241  0.4550
  459CO2     O2 2295   1.926   3.068   0.888 -0.0904 -0.1980  0.0293
  460CO2     D1 2296   4.162   3.033   1.137 -0.0978  0.0396 -0.4196
  460CO2     D2 2297   4.099   3.214   1.085  0.3236  0.3599  0.1760
  460CO2      C 2298   4.131   3.124   1.111  0.1129  0.1997 -0.1218
  460CO2     O1 2299   4.094   3.229   1.081  0.3600  0.3875  0.2274
  460CO2     O2 2300   4.168   3.018   1.142 -0.1342  0.0120 -0.4710
  461CO2     D1 2301   3.856   4.461   1.078 -0.0405  0.4594 -0.1374
  461CO2     D2 2302   4.006   4.453   1.208  0.0083 -0.0321 -0.2220
  461CO2      C 2303   3.931   4.457   1.143 -0.0161  0.2136 -0.1797
  461CO2     O1 2304   4.019   4.452   1.219  0.0125 -0.0746 -0.2294
  461CO2     O2 2305   3.843   4.462   1.067 -0.0447  0.5018 -0.1300
  462CO2     D1 2306   0.908   2.220   0.622  0.5426  0.1502  0.4226
  462CO2     D2 2307   0.920   2.408   0.682 -0.6942  0.2856  0.2680
  462CO2      C 2308   0.914   2.314   0.652 -0.0758  0.2179  0.3453
  462CO2     O1 2309   0.921   2.425   0.687 -0.8011  0.2973  0.2546
  462CO2     O2 2310   0.907   2.204   0.617  0.6495  0.1385  0.4359
  463CO2     D1 2311   3.396   3.290   1.327  0.0904  0.1368  0.4058
  463CO2     D2 2312   3.230   3.223   1.242  0.2484 -0.0017  0.2063
  463CO2      C 2313   3.313   3.256   1.284  0.1694  0.0676  0.3061
  463CO2     O1 2314   3.216   3.217   1.234  0.2620 -0.0137  0.1891
  463CO2     O2 2315   3.410   3.296   1.334  0.0767  0.1488  0.4231
  464CO2     D1 2316   3.290   4.515   3.200 -0.0170 -0.4340  0.1537
  464CO2     D2 2317   3.135   4.593   3.295 -0.0274  0.2466 -0.4273
  464CO2      C 2318   3.213   4.554   3.248 -0.0222 -0.0937 -0.1368
  464CO2     O1 2319   3.122   4.600   3.303 -0.0283  0.3053 -0.4774
  464CO2     O2 2320   3.304   4.508   3.192 -0.0161 -0.4928  0.2039
  465CO2     D1 2321   3.810   4.952   3.832  0.2343 -0.2213  0.0253
  465CO2     D2 2322   3.861   5.120   3.742 -0.2973  0.0661  0.2541
  465CO2      C 2323   3.835   5.036   3.787 -0.0315 -0.0776  0.1397
  465CO2     O1 2324   3.866   5.135   3.734 -0.3432  0.0909  0.2739
  465CO2     O2 2325   3.805   4.938   3.840  0.2803 -0.2462  0.0055
  466CO2     D1 2326   2.569   2.370   3.818  0.2535 -0.3814 -0.2125
  466CO2     D2 2327   2.493   2.552   3.827  0.0323 -0.4825 -0.0520
  466CO2      C 2328   2.531   2.461   3.823  0.1429 -0.4320 -0.1322
  466CO2     O1 2329   2.486   2.568   3.828  0.0132 -0.4912 -0.0381
  466CO2     O2 2330   2.576   2.354   3.817  0.2726 -0.3727 -0.2264
  467CO2     D1 2331   2.944   4.630   0.481  0.5477 -0.2501 -0.1528
  467CO2     D2 2332   2.908   4.731   0.315 -0.2985 -0.2533  0.0267
  467CO2      C 2333   2.926   4.680   0.398  0.1246 -0.2517 -0.0631
  467CO2     O1 2334   2.905   4.740   0.300 -0.3716 -0.2535  0.0422
  467CO2     O2 2335   2.947   4.621   0.495  0.6208 -0.2498 -0.1683
  468CO2     D1 2336   3.178   0.815   1.735  0.3968  0.3621 -0.3754
  468CO2     D2 2337   3.236   0.913   1.896 -0.1922  0.1863 -0.0553
  468CO2      C 2338   3.207   0.864   1.815  0.1023  0.2742 -0.2154
  468CO2     O1 2339   3.241   0.922   1.910 -0.2430  0.1712 -0.0277
  468CO2     O2 2340   3.173   0.806   1.721  0.4477  0.3773 -0.4031
  469CO2     D1 2341   0.874   1.193   1.608 -0.5286 -0.0835 -0.2850
  469CO2     D2 2342   0.858   1.258   1.794 -0.2667  0.1960 -0.3589
  469CO2      C 2343   0.866   1.226   1.701 -0.3976  0.0563 -0.3220
  469CO2     O1 2344   0.857   1.263   1.811 -0.2441  0.2202 -0.3653
  469CO2     O2 2345   0.876   1.188   1.592 -0.5512 -0.1076 -0.2787
  470CO2     D1 2346   4.491   4.712   3.639  0.5499  0.1242  0.2617
  470CO2     D2 2347   4.658   4.763   3.732  0.5443  0.3069  0.1695
  470CO2      C 2348   4.574   4.738   3.686  0.5471  0.2155  0.2156
  470CO2     O1 2349   4.672   4.768   3.740  0.5438  0.3227  0.1615
  470CO2     O2 2350   4.476   4.707   3.631  0.5504  0.1084  0.2696
  471CO2     D1 2351   4.638   2.271   3.367  0.3550  0.4285  0.0875
  471CO2     D2 2352   4.537   2.441   3.371  0.1757  0.3231  0.0664
  471CO2      C 2353   4.588   2.356   3.369  0.2653  0.3758  0.0770
  471CO2     O1 2354   4.529   2.456   3.371  0.1602  0.3140  0.0646
  471CO2     O2 2355   4.647   2.256   3.367  0.3704  0.4376  0.0893
  472CO2     D1 2356   2.343   0.475   1.415  0.1679 -0.3579  0.1631
  472CO2     D2 2357   2.508   0.366   1.402 -0.0345 -0.6098 -0.3246
  472CO2      C 2358   2.425   0.421   1.409  0.0667 -0.4838 -0.0808
  472CO2     O1 2359   2.522   0.357   1.401 -0.0520 -0.6316 -0.3668
  472CO2     O2 2360   2.329   0.484   1.416  0.1854 -0.3361  0.2053
  473CO2     D1 2361   1.272   3.358   0.699 -0.2068 -0.1567 -0.0137
  473CO2     D2 2362   1.288   3.551   0.739  0.2259 -0.1752 -0.0944
  473CO2      C 2363   1.280   3.454   0.719  0.0096 -0.1660 -0.0541
  473CO2     O1 2364   1.289   3.567   0.743  0.2633 -0.1768 -0.1014
  473CO2     O2 2365   1.271   3.341   0.696 -0.2442 -0.1551 -0.0067
  474CO2     D1 2366   1.230   4.476   1.182  0.0087  0.4968  0.2916
  474CO2     D2 2367   1.418   4.417   1.165  0.0163  0.5688  0.1215
  474CO2      C 2368   1.324   4.446   1.174  0.0125  0.5328  0.2065
  474CO2     O1 2369   1.434   4.412   1.164  0.0169  0.5750  0.1068
  474CO2     O2 2370   1.213   4.481   1.184  0.0081  0.4905  0.3063
  475CO2     D1 2371   5.024   0.087   1.630  0.1351  0.1367 -0.2488
  475CO2     D2 2372   5.072  -0.065   1.513 -0.2973  0.0315 -0.2890
  475CO2      C 2373   5.048   0.011   1.571 -0.0811  0.0841 -0.2689
  475CO2     O1 2374   5.076  -0.078   1.502 -0.3346  0.0224 -0.2925
  475CO2     O2 2375   5.020   0.100   1.640  0.1724  0.1458 -0.2454
  476CO2     D1 2376   0.822   4.614   0.361 -0.1122 -0.4254  0.5892
  476CO2     D2 2377   0.970   4.486   0.334  0.3930  0.3299 -0.2510
  476CO2      C 2378   0.896   4.550   0.347  0.1404 -0.0477  0.1691
  476CO2     O1 2379   0.983   4.475   0.331  0.4367  0.3952 -0.3236
  476CO2     O2 2380   0.809   4.625   0.364 -0.1558 -0.4906  0.6618
  477CO2     D1 2381   1.636   3.342   1.312  0.2574 -0.4741 -0.1686
  477CO2     D2 2382   1.812   3.412   1.255 -0.2217  0.5771 -0.3633
  477CO2      C 2383   1.724   3.377   1.283  0.0178  0.0515 -0.2660
  477CO2     O1 2384   1.827   3.419   1.250 -0.2631  0.6679 -0.3801
  477CO2     O2 2385   1.621   3.336   1.317  0.2988 -0.5649 -0.1518
  478CO2     D1 2386   4.155   4.864   2.437 -0.6057 -0.3277 -0.2447
  478CO2     D2 2387   4.167   5.035   2.337  0.3961 -0.2984 -0.0822
  478CO2      C 2388   4.161   4.949   2.387 -0.1048 -0.3130 -0.1634
  478CO2     O1 2389   4.168   5.049   2.329  0.4827 -0.2959 -0.0681
  478CO2     O2 2390   4.154   4.849   2.445 -0.6922 -0.3302 -0.2587
  479CO2     D1 2391   2.870   1.851   0.662 -0.1680 -0.6149 -0.2405
  479CO2     D2 2392   2.819   1.794   0.479 -0.5693 -0.5431 -0.1492
  479CO2      C 2393   2.844   1.823   0.571 -0.3687 -0.5790 -0.1948
  479CO2     O1 2394   2.814   1.790   0.464 -0.6040 -0.5369 -0.1413
  479CO2     O2 2395   2.875   1.856   0.677 -0.1333 -0.6211 -0.2484
  480CO2     D1 2396   3.085   5.010   0.195  0.3752 -0.3897 -0.2670
  480CO2     D2 2397   3.078   4.985   0.391 -0.3433  0.0687 -0.2296
  480CO2      C 2398   3.081   4.998   0.293  0.0159 -0.1605 -0.2483
  480CO2     O1 2399   3.078   4.983   0.408 -0.4054  0.1083 -0.2263
  480CO2     O2 2400   3.085   5.012   0.178  0.4372 -0.4293 -0.2702
  481CO2     D1 2401   0.988   1.870   0.068 -0.2672  0.1569  0.1453
  481CO2     D2 2402   1.143   1.840   0.188 -0.0337  0.3788 -0.0998
  481CO2      C 2403   1.065   1.855   0.128 -0.1504  0.2678  0.0227
  481CO2     O1 2404   1.156   1.838   0.198 -0.0135  0.3979 -0.1210
  481CO2     O2 2405   0.975   1.873   0.058 -0.2873  0.1377  0.1665
  482CO2     D1 2406   4.983   4.911   0.454 -0.5005  0.2567  0.1839
  482CO2     D2 2407   5.138   5.028   0.493  0.2480 -0.4792 -0.5621
  482CO2      C 2408   5.060   4.970   0.474 -0.1262 -0.1112 -0.1891
  482CO2     O1 2409   5.151   5.039   0.496  0.3127 -0.5427 -0.6266
  482CO2     O2 2410   4.970   4.901   0.451 -0.5651  0.3202  0.2483
  483CO2     D1 2411   3.425   0.771   0.916  0.0469 -0.0608  0.1398
  483CO2     D2 2412   3.616   0.818   0.904  0.0477  0.0036  0.3999
  483CO2      C 2413   3.520   0.794   0.910  0.0473 -0.0286  0.2698
  483CO2     O1 2414   3.633   0.822   0.903  0.0478  0.0092  0.4224
  483CO2     O2 2415   3.408   0.767   0.917  0.0468 -0.0664  0.1173
  484CO2     D1 2416   4.486   1.331   3.719 -0.1647 -0.1599  0.0206
  484CO2     D2 2417   4.369   1.457   3.816 -0.4164 -0.2650 -0.1432
  484CO2      C 2418   4.428   1.394   3.767 -0.2905 -0.2124 -0.0613
  484CO2     O1 2419   4.359   1.468   3.825 -0.4381 -0.2741 -0.1573
  484CO2     O2 2420   4.496   1.320   3.710 -0.1429 -0.1508  0.0347
  485CO2     D1 2421   4.942   1.094   4.525  0.4427 -0.3391 -0.2783
  485CO2     D2 2422   4.890   0.904   4.545 -0.0909 -0.1125  0.4821
  485CO2      C 2423   4.916   0.999   4.535  0.1759 -0.2258  0.1019
  485CO2     O1 2424   4.885   0.888   4.547 -0.1370 -0.0929  0.5477
  485CO2     O2 2425   4.946   1.110   4.523  0.4888 -0.3587 -0.3439
  486CO2     D1 2426   4.579   4.838   2.579  0.0897  0.6808 -0.2461
  486CO2     D2 2427   4.406   4.900   2.650 -0.1193 -0.1852  0.0085
  486CO2      C 2428   4.492   4.869   2.615 -0.0148  0.2478 -0.1188
  486CO2     O1 2429   4.391   4.905   2.657 -0.1373 -0.2600  0.0305
  486CO2     O2 2430   4.594   4.832   2.572  0.1077  0.7556 -0.2681
  487CO2     D1 2431   4.261   5.005   4.545  0.2274  0.5781 -0.3241
  487CO2     D2 2432   4.213   4.971   4.356 -0.0781 -0.4587 -0.0637
  487CO2      C 2433   4.237   4.988   4.451  0.0746  0.0597 -0.1939
  487CO2     O1 2434   4.209   4.968   4.340 -0.1045 -0.5483 -0.0412
  487CO2     O2 2435   4.265   5.008   4.562  0.2538  0.6677 -0.3466
  488CO2     D1 2436   4.955   1.515   3.635  0.7716  0.2203 -0.1417
  488CO2     D2 2437   5.092   1.585   3.759  0.4600  0.5841 -0.0018
  488CO2      C 2438   5.024   1.550   3.697  0.6158  0.4022 -0.0717
  488CO2     O1 2439   5.104   1.591   3.770  0.4331  0.6155  0.0103
  488CO2     O2 2440   4.943   1.509   3.624  0.7985  0.1888 -0.1538
  489CO2     D1 2441   0.253   2.065   0.035  0.3456 -0.1028 -0.2678
  489CO2     D2 2442   0.130   2.090   0.188  0.0582  0.5079 -0.5941
  489CO2      C 2443   0.191   2.078   0.112  0.2019  0.2026 -0.4309
  489CO2     O1 2444   0.120   2.093   0.202  0.0333  0.5606 -0.6223
  489CO2     O2 2445   0.263   2.063   0.022  0.3704 -0.1555 -0.2396
  490CO2     D1 2446   2.993   1.072   1.632 -0.0964  0.2634  0.3775
  490CO2     D2 2447   2.919   0.923   1.524  0.5763  0.2879 -0.1160
  490CO2      C 2448   2.956   0.997   1.578  0.2399  0.2757  0.1308
  490CO2     O1 2449   2.913   0.910   1.515  0.6344  0.2900 -0.1587
  490CO2     O2 2450   2.999   1.084   1.641 -0.1546  0.2613  0.4202
  491CO2     D1 2451   5.037   2.689   0.451 -0.3755  0.1920  0.0749
  491CO2     D2 2452   5.120   2.746   0.621 -0.3763  0.6155 -0.0682
  491CO2      C 2453   5.079   2.717   0.536 -0.3759  0.4037  0.0034
  491CO2     O1 2454   5.128   2.751   0.636 -0.3764  0.6521 -0.0805
  491CO2     O2 2455   5.030   2.684   0.437 -0.3754  0.1554  0.0872
  492CO2     D1 2456   4.747   4.548   2.659 -0.2497 -0.0858 -0.0152
  492CO2     D2 2457   4.866   4.403   2.721 -0.0831  0.1834  0.3011
  492CO2      C 2458   4.807   4.475   2.690 -0.1664  0.0488  0.1430
  492CO2     O1 2459   4.877   4.390   2.726 -0.0687  0.2067  0.3285
  492CO2     O2 2460   4.737   4.561   2.654 -0.2641 -0.1091 -0.0425
  493CO2     D1 2461   4.554   3.323   2.017 -0.1638 -0.3272  0.3548
  493CO2     D2 2462   4.525   3.146   1.933 -0.1568  0.0425 -0.4256
  493CO2      C 2463   4.540   3.234   1.975 -0.1603 -0.1423 -0.0354
  493CO2     O1 2464   4.522   3.131   1.925 -0.1562  0.0744 -0.4930
  493CO2     O2 2465   4.557   3.338   2.024 -0.1644 -0.3591  0.4222
  494CO2     D1 2466   0.592   0.464   0.759 -0.1076  0.4755 -0.2845
  494CO2     D2 2467   0.734   0.470   0.897 -0.0927  0.2453 -0.2894
  494CO2      C 2468   0.663   0.467   0.828 -0.1002  0.3604 -0.2869
  494CO2     O1 2469   0.747   0.470   0.908 -0.0914  0.2254 -0.2898
  494CO2     O2 2470   0.580   0.463   0.747 -0.1089  0.4954 -0.2841
  495CO2     D1 2471   2.787   3.352   1.438  0.1092  0.7368  0.0150
  495CO2     D2 2472   2.746   3.380   1.246 -0.0314  0.0261 -0.0589
  495CO2      C 2473   2.767   3.366   1.342  0.0389  0.3815 -0.0220
  495CO2     O1 2474   2.743   3.382   1.229 -0.0436 -0.0352 -0.0653
  495CO2     O2 2475   2.791   3.350   1.454  0.1213  0.7981  0.0214
  496CO2     D1 2476   4.883   0.592   1.667 -0.4499 -0.0303  0.1947
  496CO2     D2 2477   4.738   0.609   1.533 -0.1286  0.5587 -0.0824
  496CO2      C 2478   4.811   0.601   1.600 -0.2892  0.2642  0.0561
  496CO2     O1 2479   4.726   0.611   1.522 -0.1008  0.6096 -0.1063
  496CO2     O2 2480   4.896   0.591   1.678 -0.4776 -0.0811  0.2186
  497CO2     D1 2481   4.432   2.968   3.020  0.0003 -0.2220 -0.0351
  497CO2     D2 2482   4.472   2.890   3.197  0.1615  0.2533  0.1397
  497CO2      C 2483   4.452   2.929   3.109  0.0809  0.0157  0.0523
  497CO2     O1 2484   4.475   2.883   3.213  0.1755  0.2944  0.1548
  497CO2     O2 2485   4.429   2.975   3.005 -0.0137 -0.2631 -0.0502
  498CO2     D1 2486   3.911   0.618   2.745  0.1083  0.3075 -0.1585
  498CO2     D2 2487   3.901   0.806   2.686 -0.0249  0.2412 -0.3480
  498CO2      C 2488   3.906   0.712   2.715  0.0417  0.2743 -0.2532
  498CO2     O1 2489   3.900   0.823   2.681 -0.0364  0.2354 -0.3644
  498CO2     O2 2490   3.912   0.601   2.750  0.1198  0.3132 -0.1421
  499CO2     D1 2491   3.023   0.705   3.976  0.0879 -0.1944  0.3676
  499CO2     D2 2492   3.022   0.508   3.957  0.1840 -0.1380 -0.2344
  499CO2      C 2493   3.022   0.607   3.966  0.1360 -0.1662  0.0666
  499CO2     O1 2494   3.022   0.491   3.955  0.1923 -0.1332 -0.2864
  499CO2     O2 2495   3.023   0.722   3.977  0.0796 -0.1992  0.4196
  500CO2     D1 2496   3.727   5.013   2.105  0.0513 -0.2323 -0.2231
  500CO2     D2 2497   3.776   4.877   2.240 -0.0649 -0.0347  0.0175
  500CO2      C 2498   3.751   4.945   2.173 -0.0068 -0.1335 -0.1028
  500CO2     O1 2499   3.780   4.865   2.252 -0.0750 -0.0176  0.0383
  500CO2     O2 2500   3.722   5.024   2.093  0.0613 -0.2493 -0.2438
  501CO2     D1 2501   3.828   4.054   2.702 -0.1043  0.0623 -0.3220
  501CO2     D2 2502   3.847   4.238   2.631 -0.0389  0.2299  0.1301
  501CO2      C 2503   3.838   4.146   2.667 -0.0716  0.1461 -0.0960
  501CO2     O1 2504   3.849   4.254   2.625 -0.0332  0.2444  0.1692
  501CO2     O2 2505   3.827   4.038   2.708 -0.1100  0.0478 -0.3611
  502CO2     D1 2506   1.211   4.234   0.716 -0.0373  0.0126  0.2571
  502CO2     D2 2507   1.159   4.085   0.834 -0.5825  0.0909  0.1174
  502CO2      C 2508   1.185   4.159   0.775 -0.3099  0.0517  0.1872
  502CO2     O1 2509   1.155   4.072   0.845 -0.6296  0.0977  0.1053
  502CO2     O2 2510   1.216   4.247   0.706  0.0098  0.0058  0.2691
  503CO2     D1 2511   2.133   4.876   3.322 -0.0453  0.0354 -0.1002
  503CO2     D2 2512   2.268   4.759   3.238  0.1888  0.0980  0.1884
  503CO2      C 2513   2.201   4.818   3.280  0.0718  0.0667  0.0441
  503CO2     O1 2514   2.280   4.749   3.230  0.2091  0.1034  0.2134
  503CO2     O2 2515   2.121   4.886   3.330 -0.0655  0.0300 -0.1251
  504CO2     D1 2516   4.540   3.774   2.576 -0.1178 -0.1816 -0.5500
  504CO2     D2 2517   4.541   3.927   2.451  0.4483 -0.1563 -0.5153
  504CO2      C 2518   4.541   3.850   2.513  0.1652 -0.1689 -0.5326
  504CO2     O1 2519   4.541   3.940   2.440  0.4972 -0.1541 -0.5123
  504CO2     O2 2520   4.540   3.760   2.587 -0.1668 -0.1837 -0.5530
  505CO2     D1 2521   3.088   3.234   3.753 -0.0758 -0.1781 -0.4433
  505CO2     D2 2522   3.008   3.319   3.594  0.5327  0.5617 -0.3577
  505CO2      C 2523   3.048   3.277   3.673  0.2285  0.1918 -0.4005
  505CO2     O1 2524   3.001   3.327   3.580  0.5853  0.6256 -0.3504
  505CO2     O2 2525   3.095   3.227   3.767 -0.1284 -0.2420 -0.4507
  506CO2     D1 2526   3.899   4.249   1.479  0.5697 -0.2885  0.5452
  506CO2     D2 2527   3.962   4.435   1.501 -0.2625  0.1348 -0.5963
  506CO2      C 2528   3.930   4.342   1.490  0.1536 -0.0769 -0.0256
  506CO2     O1 2529   3.967   4.451   1.503 -0.3344  0.1713 -0.6949
  506CO2     O2 2530   3.893   4.233   1.477  0.6416 -0.3251  0.6438
  507CO2     D1 2531   4.193   2.933   0.826  0.6087  0.1009  0.1528
  507CO2     D2 2532   4.173   3.106   0.732 -0.5960  0.2343  0.6511
  507CO2      C 2533   4.183   3.020   0.779  0.0064  0.1676  0.4019
  507CO2     O1 2534   4.172   3.121   0.724 -0.7000  0.2459  0.6941
  507CO2     O2 2535   4.195   2.918   0.834  0.7127  0.0894  0.1097
  508CO2     D1 2536   2.725   0.015   1.537  0.1248  0.4049  0.1532
  508CO2     D2 2537   2.614   0.007   1.373 -0.0261 -0.1387  0.2823
  508CO2      C 2538   2.669   0.011   1.455  0.0494  0.1331  0.2178
  508CO2     O1 2539   2.604   0.006   1.359 -0.0391 -0.1857  0.2935
  508CO2     O2 2540   2.735   0.016   1.551  0.1378  0.4519  0.1420
  509CO2     D1 2541   2.321   3.192   4.059 -0.2595 -0.1509  0.3286
  509CO2     D2 2542   2.320   3.005   4.122 -0.1632 -0.1923  0.2073
  509CO2      C 2543   2.320   3.099   4.091 -0.2114 -0.1716  0.2679
  509CO2     O1 2544   2.320   2.989   4.128 -0.1549 -0.1958  0.1968
  509CO2     O2 2545   2.321   3.208   4.053 -0.2678 -0.1473  0.3391
  510CO2     D1 2546   4.959   3.638   4.794  0.5476 -0.0557 -0.0425
  510CO2     D2 2547   4.971   3.688   4.603  0.1381 -0.1495 -0.0932
  510CO2      C 2548   4.965   3.663   4.699  0.3429 -0.1026 -0.0679
  510CO2     O1 2549   4.972   3.692   4.587  0.1027 -0.1576 -0.0976
  510CO2     O2 2550   4.958   3.634   4.811  0.5830 -0.0476 -0.0381
  511CO2     D1 2551   3.288   1.064   1.381  0.1691 -0.3963  0.3369
  511CO2     D2 2552   3.098   1.091   1.333  0.3826  0.7002  0.0855
  511CO2      C 2553   3.193   1.078   1.357  0.2758  0.1519  0.2112
  511CO2     O1 2554   3.081   1.093   1.329  0.4010  0.7949  0.0638
  511CO2     O2 2555   3.304   1.062   1.386  0.1506 -0.4910  0.3587
  512CO2     D1 2556   2.545   2.670   2.829 -0.1337 -0.2534 -0.1996
  512CO2     D2 2557   2.371   2.743   2.889  0.2087  0.5739 -0.2002
  512CO2      C 2558   2.458   2.707   2.859  0.0375  0.1603 -0.1999
  512CO2     O1 2559   2.356   2.749   2.894  0.2383  0.6454 -0.2002
  512CO2     O2 2560   2.560   2.664   2.824 -0.1632 -0.3248 -0.1996
  513CO2     D1 2561   2.949   4.815   1.142 -0.1571  0.2816  0.1656
  513CO2     D2 2562   2.860   4.903   1.295  0.0032  0.4501  0.1615
  513CO2      C 2563   2.905   4.859   1.218 -0.0770  0.3659  0.1635
  513CO2     O1 2564   2.853   4.910   1.308  0.0171  0.4646  0.1612
  513CO2     O2 2565   2.957   4.807   1.128 -0.1710  0.2671  0.1659
  514CO2     D1 2566   1.502   2.623   4.164 -0.1495  0.6404 -0.1152
  514CO2     D2 2567   1.355   2.543   4.270  0.0561  0.0975 -0.2393
  514CO2      C 2568   1.428   2.583   4.217 -0.0467  0.3690 -0.1773
  514CO2     O1 2569   1.342   2.536   4.279  0.0739  0.0506 -0.2500
  514CO2     O2 2570   1.514   2.630   4.155 -0.1672  0.6873 -0.1045
  515CO2     D1 2571   0.304   1.845   3.788 -0.0555 -0.1805  0.4709
  515CO2     D2 2572   0.374   1.691   3.686 -0.1171  0.0893  0.0238
  515CO2      C 2573   0.339   1.768   3.737 -0.0863 -0.0456  0.2473
  515CO2     O1 2574   0.380   1.678   3.677 -0.1224  0.1126 -0.0148
  515CO2     O2 2575   0.298   1.858   3.797 -0.0502 -0.2038  0.5095
  516CO2     D1 2576   0.021   3.207   1.651  0.4872  0.0980  0.1050
  516CO2     D2 2577   0.139   3.059   1.709  0.5419  0.0514 -0.1214
  516CO2      C 2578   0.080   3.133   1.680  0.5146  0.0747 -0.0082
  516CO2     O1 2579   0.149   3.046   1.715  0.5466  0.0473 -0.1409
  516CO2     O2 2580   0.011   3.220   1.645  0.4825  0.1020  0.1246
  517CO2     D1 2581   3.612   1.337   1.306 -0.0158 -0.0026 -0.0600
  517CO2     D2 2582   3.737   1.489   1.322 -0.3495  0.2631  0.0291
  517CO2      C 2583   3.674   1.413   1.314 -0.1826  0.1303 -0.0155
  517CO2     O1 2584   3.748   1.503   1.324 -0.3783  0.2861  0.0368
  517CO2     O2 2585   3.601   1.324   1.304  0.0130 -0.0255 -0.0677
  518CO2     D1 2586   1.069   1.779   0.711 -0.4038  0.0972 -0.1914
  518CO2     D2 2587   0.959   1.749   0.549 -0.1065 -0.0557 -0.3672
  518CO2      C 2588   1.014   1.764   0.630 -0.2551  0.0208 -0.2793
  518CO2     O1 2589   0.949   1.747   0.535 -0.0808 -0.0689 -0.3824
  518CO2     O2 2590   1.079   1.782   0.725 -0.4295  0.1104 -0.1762
  519CO2     D1 2591   2.883   0.166   2.019  0.0967 -0.2287  0.0731
  519CO2     D2 2592   2.706   0.252   2.030  0.3322  0.2502  0.1251
  519CO2      C 2593   2.794   0.209   2.025  0.2144  0.0107  0.0991
  519CO2     O1 2594   2.690   0.259   2.031  0.3525  0.2916  0.1296
  519CO2     O2 2595   2.898   0.158   2.018  0.0763 -0.2701  0.0686
  520CO2     D1 2596   0.603   3.914   4.070 -0.1582  0.0080  0.3035
  520CO2     D2 2597   0.467   3.867   4.205 -0.3686  0.1377  0.1361
  520CO2      C 2598   0.535   3.890   4.137 -0.2634  0.0729  0.2198
  520CO2     O1 2599   0.455   3.863   4.217 -0.3868  0.1489  0.1216
  520CO2     O2 2600   0.615   3.918   4.058 -0.1401 -0.0032  0.3179
  521CO2     D1 2601   2.695   3.501   1.767 -0.2518 -0.3935 -0.3010
  521CO2     D2 2602   2.537   3.392   1.818  0.2464 -0.6009  0.7999
  521CO2      C 2603   2.616   3.446   1.793 -0.0027 -0.4972  0.2494
  521CO2     O1 2604   2.524   3.383   1.823  0.2894 -0.6188  0.8949
  521CO2     O2 2605   2.708   3.510   1.763 -0.2948 -0.3756 -0.3961
  522CO2     D1 2606   3.807   1.246   2.138 -0.2602  0.0645  0.0759
  522CO2     D2 2607   3.755   1.097   2.259  0.2147 -0.0355  0.1577
  522CO2      C 2608   3.781   1.172   2.199 -0.0227  0.0145  0.1168
  522CO2     O1 2609   3.751   1.085   2.269  0.2557 -0.0441  0.1648
  522CO2     O2 2610   3.812   1.258   2.128 -0.3012  0.0731  0.0689
  523CO2     D1 2611   3.920   0.120   1.616 -0.6054  0.1481  0.3392
  523CO2     D2 2612   4.094   0.153   1.705 -0.4488 -0.1122  0.1279
  523CO2      C 2613   4.007   0.137   1.660 -0.5271  0.0179  0.2336
  523CO2     O1 2614   4.109   0.156   1.712 -0.4353 -0.1347  0.1097
  523CO2     O2 2615   3.905   0.118   1.609 -0.6190  0.1706  0.3574
  524CO2     D1 2616   1.648   1.492   0.764 -0.0654  0.1728  0.4439
  524CO2     D2 2617   1.815   1.598   0.768 -0.0054  0.0880  0.1825
  524CO2      C 2618   1.731   1.545   0.766 -0.0354  0.1304  0.3132
  524CO2     O1 2619   1.829   1.608   0.768 -0.0002  0.0806  0.1599
  524CO2     O2 2620   1.633   1.483   0.764 -0.0705  0.1801  0.4664
  525CO2     D1 2621   1.725   2.870   4.254 -0.0843  0.0016 -0.2659
  525CO2     D2 2622   1.831   2.707   4.218  0.3651  0.3207 -0.3896
  525CO2      C 2623   1.778   2.788   4.236  0.1404  0.1612 -0.3277
  525CO2     O1 2624   1.840   2.693   4.215  0.4039  0.3483 -0.4003
  525CO2     O2 2625   1.715   2.884   4.257 -0.1231 -0.0259 -0.2552
  526CO2     D1 2626   3.842   3.354   3.004 -0.4005 -0.0064  0.5156
  526CO2     D2 2627   3.725   3.200   2.967  0.0492 -0.2527  0.1125
  526CO2      C 2628   3.784   3.277   2.986 -0.1757 -0.1295  0.3140
  526CO2     O1 2629   3.715   3.186   2.964  0.0880 -0.2739  0.0776
  526CO2     O2 2630   3.853   3.368   3.008 -0.4393  0.0149  0.5504
  527CO2     D1 2631   4.379   3.050   3.560  0.0663  0.1776 -0.2696
  527CO2     D2 2632   4.472   3.165   3.429  0.0133  0.1941 -0.2928
  527CO2      C 2633   4.426   3.107   3.494  0.0398  0.1858 -0.2812
  527CO2     O1 2634   4.480   3.175   3.418  0.0087  0.1955 -0.2948
  527CO2     O2 2635   4.371   3.040   3.571  0.0709  0.1761 -0.2675
  528CO2     D1 2636   2.572   1.821   3.393 -0.3248 -0.0236  0.0400
  528CO2     D2 2637   2.763   1.825   3.344 -0.1472 -0.2262  0.7113
  528CO2      C 2638   2.668   1.823   3.368 -0.2360 -0.1249  0.3757
  528CO2     O1 2639   2.780   1.825   3.339 -0.1318 -0.2437  0.7692
  528CO2     O2 2640   2.555   1.821   3.397 -0.3401 -0.0061 -0.0179
  529CO2     D1 2641   4.276   4.262   0.149  0.1198 -0.5181 -0.1082
  529CO2     D2 2642   4.170   4.095   0.140 -0.0930 -0.3647 -0.4936
  529CO2      C 2643   4.223   4.178   0.145  0.0134 -0.4414 -0.3009
  529CO2     O1 2644   4.161   4.080   0.140 -0.1114 -0.3515 -0.5269
  529CO2     O2 2645   4.285   4.276   0.150  0.1382 -0.5313 -0.0749
  530CO2     D1 2646   2.997   3.459   3.234  0.1805 -0.2654  0.1518
  530CO2     D2 2647   2.883   3.604   3.305  0.3498  0.0179 -0.1487
  530CO2      C 2648   2.940   3.531   3.269  0.2651 -0.1238  0.0016
  530CO2     O1 2649   2.874   3.616   3.312  0.3644  0.0424 -0.1746
  530CO2     O2 2650   3.007   3.446   3.227  0.1659 -0.2899  0.1777
  531CO2     D1 2651   5.043   1.745   1.907  0.4070 -0.2478  0.0522
  531CO2     D2 2652   4.954   1.571   1.933  0.0272  0.0190  0.5390
  531CO2      C 2653   4.999   1.658   1.920  0.2171 -0.1144  0.2956
  531CO2     O1 2654   4.946   1.556   1.936 -0.0056  0.0420  0.5811
  531CO2     O2 2655   5.051   1.760   1.905  0.4398 -0.2709  0.0102
  532CO2     D1 2656   0.426   1.613   4.502 -0.0540 -0.1478  0.1773
  532CO2     D2 2657   0.247   1.555   4.441 -0.0346  0.0954 -0.1153
  532CO2      C 2658   0.337   1.584   4.471 -0.0443 -0.0262  0.0310
  532CO2     O1 2659   0.232   1.550   4.436 -0.0329  0.1164 -0.1405
  532CO2     O2 2660   0.442   1.618   4.507 -0.0557 -0.1688  0.2025
  533CO2     D1 2661   4.542   0.733   3.381 -0.2105 -0.1137  0.6866
  533CO2     D2 2662   4.429   0.776   3.224  0.3844 -0.1658  0.2439
  533CO2      C 2663   4.485   0.754   3.302  0.0870 -0.1397  0.4652
  533CO2     O1 2664   4.419   0.780   3.210  0.4358 -0.1703  0.2056
  533CO2     O2 2665   4.551   0.729   3.394 -0.2618 -0.1092  0.7248
  534CO2     D1 2666   2.995   1.073   2.399 -0.2953  0.0204 -0.3124
  534CO2     D2 2667   2.944   1.072   2.590  0.2724  0.4070 -0.1590
  534CO2      C 2668   2.970   1.072   2.495 -0.0115  0.2137 -0.2357
  534CO2     O1 2669   2.940   1.072   2.607  0.3214  0.4404 -0.1458
  534CO2     O2 2670   2.999   1.073   2.383 -0.3444 -0.0130 -0.3257
  535CO2     D1 2671   1.288   0.872   4.433 -0.0328  0.2555 -0.6217
  535CO2     D2 2672   1.415   0.723   4.406 -0.4483 -0.2802  0.3575
  535CO2      C 2673   1.351   0.797   4.419 -0.2405 -0.0124 -0.1321
  535CO2     O1 2674   1.426   0.710   4.403 -0.4842 -0.3265  0.4421
  535CO2     O2 2675   1.277   0.885   4.435  0.0031  0.3018 -0.7063
  536CO2     D1 2676   2.276   1.560   3.660  0.4852  0.2431 -0.1528
  536CO2     D2 2677   2.176   1.599   3.826  0.0000 -0.5484 -0.2596
  536CO2      C 2678   2.226   1.580   3.743  0.2426 -0.1527 -0.2062
  536CO2     O1 2679   2.167   1.602   3.840 -0.0419 -0.6168 -0.2688
  536CO2     O2 2680   2.284   1.557   3.645  0.5271  0.3115 -0.1436
  537CO2     D1 2681   4.509   2.209   5.004 -0.1843 -0.1634  0.3228
  537CO2     D2 2682   4.576   2.165   5.185  0.0688 -0.3997  0.1714
  537CO2      C 2683   4.543   2.187   5.094 -0.0577 -0.2815  0.2471
  537CO2     O1 2684   4.582   2.161   5.200  0.0907 -0.4201  0.1583
  537CO2     O2 2685   4.503   2.213   4.988 -0.2062 -0.1430  0.3359
  538CO2     D1 2686   4.579   3.929   0.765  0.3877  0.2928 -0.3236
  538CO2     D2 2687   4.414   3.835   0.708  0.1588  0.2983  0.3334
  538CO2      C 2688   4.496   3.882   0.736  0.2733  0.2955  0.0049
  538CO2     O1 2689   4.400   3.827   0.703  0.1390  0.2988  0.3902
  538CO2     O2 2690   4.593   3.937   0.769  0.4075  0.2923 -0.3803
  539CO2     D1 2691   3.501   3.665   1.333 -0.2121  0.1787  0.1550
  539CO2     D2 2692   3.533   3.538   1.184  0.1225  0.2171  0.1945
  539CO2      C 2693   3.517   3.602   1.259 -0.0448  0.1979  0.1748
  539CO2     O1 2694   3.535   3.528   1.172  0.1513  0.2204  0.1979
  539CO2     O2 2695   3.498   3.676   1.346 -0.2409  0.1754  0.1516
  540CO2     D1 2696   2.678   3.023   1.898  0.2621 -0.2380 -0.1683
  540CO2     D2 2697   2.695   2.893   2.046  0.0919  0.3809  0.3926
  540CO2      C 2698   2.686   2.958   1.972  0.1770  0.0714  0.1122
  540CO2     O1 2699   2.697   2.882   2.059  0.0772  0.4344  0.4410
  540CO2     O2 2700   2.676   3.034   1.885  0.2768 -0.2915 -0.2167
  541CO2     D1 2701   4.717   4.297   1.741 -0.1323 -0.1198 -0.4522
  541CO2     D2 2702   4.805   4.150   1.642 -0.1205 -0.2256 -0.2837
  541CO2      C 2703   4.761   4.223   1.691 -0.1264 -0.1727 -0.3679
  541CO2     O1 2704   4.812   4.137   1.633 -0.1195 -0.2347 -0.2691
  541CO2     O2 2705   4.709   4.310   1.749 -0.1333 -0.1107 -0.4668
  542CO2     D1 2706   3.559   1.615   1.928  0.3480  0.3569  0.3255
  542CO2     D2 2707   3.444   1.761   1.860 -0.1662 -0.1710  0.0567
  542CO2      C 2708   3.501   1.688   1.894  0.0909  0.0930  0.1911
  542CO2     O1 2709   3.434   1.773   1.854 -0.2106 -0.2166  0.0335
  542CO2     O2 2710   3.569   1.602   1.934  0.3924  0.4026  0.3487
  543CO2     D1 2711   4.149   4.068   0.539  0.2139  0.7511 -0.0297
  543CO2     D2 2712   4.089   4.216   0.421 -0.0627  0.5919 -0.0878
  543CO2      C 2713   4.119   4.142   0.480  0.0756  0.6715 -0.0587
  543CO2     O1 2714   4.084   4.229   0.411 -0.0866  0.5782 -0.0928
  543CO2     O2 2715   4.154   4.056   0.549  0.2378  0.7648 -0.0246
  544CO2     D1 2716   4.643   0.216   2.237  0.4283  0.1697 -0.0510
  544CO2     D2 2717   4.499   0.105   2.316  0.2812 -0.1110 -0.7074
  544CO2      C 2718   4.571   0.160   2.276  0.3547  0.0293 -0.3792
  544CO2     O1 2719   4.487   0.095   2.323  0.2684 -0.1352 -0.7641
  544CO2     O2 2720   4.655   0.225   2.230  0.4410  0.1939  0.0057
  545CO2     D1 2721   2.124   4.494   3.276  0.1118  0.1054  0.0269
  545CO2     D2 2722   2.109   4.401   3.102  0.2655 -0.0107  0.0749
  545CO2      C 2723   2.116   4.448   3.189  0.1886  0.0474  0.0509
  545CO2     O1 2724   2.107   4.393   3.087  0.2787 -0.0207  0.0791
  545CO2     O2 2725   2.126   4.502   3.291  0.0985  0.1155  0.0227
  546CO2     D1 2726   4.540   2.506   4.135 -0.0532  0.2556  0.1871
  546CO2     D2 2727   4.359   2.549   4.202 -0.1420 -0.2621  0.2784
  546CO2      C 2728   4.450   2.528   4.169 -0.0976 -0.0032  0.2328
  546CO2     O1 2729   4.343   2.553   4.208 -0.1496 -0.3068  0.2863
  546CO2     O2 2730   4.556   2.503   4.129 -0.0456  0.3003  0.1792
  547CO2     D1 2731   4.610   1.447   4.953 -0.5795  0.1467  0.2654
  547CO2     D2 2732   4.514   1.290   4.880 -0.0457  0.0939 -0.3308
  547CO2      C 2733   4.562   1.368   4.916 -0.3126  0.1203 -0.0327
  547CO2     O1 2734   4.505   1.276   4.873  0.0004  0.0894 -0.3823
  547CO2     O2 2735   4.618   1.460   4.959 -0.6256  0.1512  0.3169
  548CO2     D1 2736   0.494   2.187   0.310 -0.5079  0.1734 -0.6789
  548CO2     D2 2737   0.373   2.060   0.402 -0.1621  0.1405 -0.2685
  548CO2      C 2738   0.433   2.123   0.356 -0.3350  0.1569 -0.4737
  548CO2     O1 2739   0.363   2.049   0.410 -0.1323  0.1376 -0.2331
  548CO2     O2 2740   0.504   2.198   0.303 -0.5378  0.1763 -0.7143
  549CO2     D1 2741   5.009   4.432   4.478  0.1911 -0.0114  0.1629
  549CO2     D2 2742   4.844   4.343   4.415  0.2984 -0.3775  0.3990
  549CO2      C 2743   4.927   4.387   4.446  0.2447 -0.1945  0.2809
  549CO2     O1 2744   4.830   4.335   4.410  0.3076 -0.4091  0.4194
  549CO2     O2 2745   5.023   4.440   4.483  0.1819  0.0202  0.1425
  550CO2     D1 2746   3.286   5.007   2.554  0.4348 -0.2046 -0.1859
  550CO2     D2 2747   3.335   5.158   2.673  0.2907 -0.0216 -0.3586
  550CO2      C 2748   3.311   5.082   2.614  0.3627 -0.1131 -0.2722
  550CO2     O1 2749   3.339   5.171   2.684  0.2782 -0.0058 -0.3735
  550CO2     O2 2750   3.282   4.994   2.544  0.4472 -0.2204 -0.1710
  551CO2     D1 2751   1.982   3.441   4.494 -0.6871 -0.1098 -0.0513
  551CO2     D2 2752   2.028   3.383   4.311 -0.1238 -0.0611  0.0756
  551CO2      C 2753   2.005   3.412   4.402 -0.4054 -0.0854  0.0121
  551CO2     O1 2754   2.032   3.378   4.295 -0.0751 -0.0569  0.0865
  551CO2     O2 2755   1.977   3.446   4.510 -0.7358 -0.1140 -0.0623
  552CO2     D1 2756   0.888   1.305   3.223 -0.1593  0.1291 -0.6252
  552CO2     D2 2757   0.765   1.458   3.200 -0.2371  0.1998  0.2558
  552CO2      C 2758   0.826   1.382   3.211 -0.1982  0.1645 -0.1847
  552CO2     O1 2759   0.754   1.471   3.198 -0.2438  0.2060  0.3319
  552CO2     O2 2760   0.899   1.292   3.225 -0.1526  0.1229 -0.7013
  553CO2     D1 2761   2.471   2.015   2.315  0.1201 -0.4225 -0.1703
  553CO2     D2 2762   2.444   2.210   2.296  0.1614 -0.4164 -0.1644
  553CO2      C 2763   2.458   2.112   2.306  0.1407 -0.4194 -0.1673
  553CO2     O1 2764   2.442   2.227   2.295  0.1650 -0.4159 -0.1638
  553CO2     O2 2765   2.473   1.998   2.317  0.1165 -0.4230 -0.1709
  554CO2     D1 2766   3.249   3.653   1.755 -0.3766  0.3310 -0.3145
  554CO2     D2 2767   3.212   3.578   1.934  0.3305  0.2231 -0.2097
  554CO2      C 2768   3.231   3.616   1.844 -0.0230  0.2771 -0.2621
  554CO2     O1 2769   3.208   3.571   1.949  0.3916  0.2138 -0.2006
  554CO2     O2 2770   3.253   3.660   1.739 -0.4376  0.3404 -0.3235
  555CO2     D1 2771   2.864   3.357   2.737 -0.3270  0.1194  0.1419
  555CO2     D2 2772   2.841   3.190   2.634  0.4155  0.3574 -0.4112
  555CO2      C 2773   2.853   3.274   2.686  0.0443  0.2384 -0.1346
  555CO2     O1 2774   2.839   3.176   2.625  0.4796  0.3780 -0.4590
  555CO2     O2 2775   2.866   3.372   2.746 -0.3911  0.0988  0.1897
  556CO2     D1 2776   3.134   3.097   3.058  0.1158  0.0060  0.1894
  556CO2     D2 2777   2.944   3.124   3.012  0.2179 -0.0320 -0.2599
  556CO2      C 2778   3.039   3.111   3.035  0.1668 -0.0130 -0.0353
  556CO2     O1 2779   2.927   3.127   3.008  0.2267 -0.0353 -0.2987
  556CO2     O2 2780   3.151   3.095   3.062  0.1069  0.0092  0.2282
  557CO2     D1 2781   2.533   1.352   1.594  0.5035  0.2664 -0.2663
  557CO2     D2 2782   2.701   1.285   1.513  0.3093 -0.4491 -0.0804
  557CO2      C 2783   2.617   1.319   1.554  0.4064 -0.0913 -0.1734
  557CO2     O1 2784   2.715   1.279   1.506  0.2925 -0.5109 -0.0643
  557CO2     O2 2785   2.519   1.358   1.601  0.5203  0.3282 -0.2824
  558CO2     D1 2786   0.602   2.134   0.605  0.0111 -0.2125  0.1299
  558CO2     D2 2787   0.672   1.996   0.728  0.4427 -0.4688 -0.3979
  558CO2      C 2788   0.637   2.065   0.667  0.2269 -0.3407 -0.1340
  558CO2     O1 2789   0.678   1.984   0.739  0.4799 -0.4910 -0.4434
  558CO2     O2 2790   0.596   2.146   0.594 -0.0261 -0.1903  0.1755
  559CO2     D1 2791   4.340   4.278   1.636 -0.0129  0.0295  0.1222
  559CO2     D2 2792   4.484   4.183   1.539 -0.2708  0.1567 -0.3910
  559CO2      C 2793   4.412   4.231   1.587 -0.1419  0.0931 -0.1344
  559CO2     O1 2794   4.496   4.175   1.531 -0.2931  0.1677 -0.4353
  559CO2     O2 2795   4.327   4.287   1.644  0.0094  0.0185  0.1665
  560CO2     D1 2796   2.897   4.187   0.826 -0.2958  0.9958 -0.1766
  560CO2     D2 2797   2.742   4.164   0.947 -0.2736  0.1803 -0.2992
  560CO2      C 2798   2.819   4.175   0.887 -0.2847  0.5881 -0.2379
  560CO2     O1 2799   2.729   4.162   0.958 -0.2717  0.1098 -0.3098
  560CO2     O2 2800   2.910   4.189   0.815 -0.2978  1.0663 -0.1660
  561CO2     D1 2801   4.979   2.860   1.880  0.0296 -0.0200 -0.3486
  561CO2     D2 2802   4.960   2.693   1.984 -0.0552  0.3590  0.2470
  561CO2      C 2803   4.969   2.776   1.932 -0.0128  0.1695 -0.0508
  561CO2     O1 2804   4.958   2.678   1.993 -0.0625  0.3917  0.2985
  561CO2     O2 2805   4.980   2.874   1.871  0.0369 -0.0528 -0.4000
  562CO2     D1 2806   0.674   1.491   0.493 -0.2450  0.1630 -0.2342
  562CO2     D2 2807   0.759   1.516   0.669  0.2014 -0.1816 -0.3987
  562CO2      C 2808   0.716   1.504   0.581 -0.0218 -0.0093 -0.3164
  562CO2     O1 2809   0.766   1.519   0.685  0.2399 -0.2114 -0.4129
  562CO2     O2 2810   0.666   1.489   0.478 -0.2835  0.1928 -0.2200
  563CO2     D1 2811   2.945   4.864   2.936  0.3217  0.0754 -0.1278
  563CO2     D2 2812   3.007   4.701   3.028 -0.2190  0.0625  0.2181
  563CO2      C 2813   2.976   4.782   2.982  0.0514  0.0690  0.0451
  563CO2     O1 2814   3.012   4.686   3.036 -0.2657  0.0614  0.2479
  563CO2     O2 2815   2.939   4.878   2.928  0.3684  0.0766 -0.1577
  564CO2     D1 2816   4.673   1.031   4.820  0.5101  0.2652 -0.2915
  564CO2     D2 2817   4.809   0.902   4.881 -0.0312  0.3275  1.0467
  564CO2      C 2818   4.741   0.966   4.850  0.2394  0.2964  0.3776
  564CO2     O1 2819   4.821   0.890   4.887 -0.0780  0.3329  1.1623
  564CO2     O2 2820   4.661   1.042   4.814  0.5568  0.2598 -0.4071
  565CO2     D1 2821   0.552   3.577   2.889  0.0623 -0.5437 -0.2034
  565CO2     D2 2822   0.626   3.444   2.762  0.1267 -0.4517 -0.2619
  565CO2      C 2823   0.589   3.511   2.825  0.0945 -0.4977 -0.2326
  565CO2     O1 2824   0.633   3.433   2.751  0.1323 -0.4438 -0.2669
  565CO2     O2 2825   0.545   3.588   2.900  0.0568 -0.5516 -0.1983
  566CO2     D1 2826   4.385   2.917   2.428  0.3248 -0.0441 -0.1246
  566CO2     D2 2827   4.559   2.931   2.335  0.3571  0.1889 -0.0268
  566CO2      C 2828   4.472   2.924   2.382  0.3410  0.0724 -0.0757
  566CO2     O1 2829   4.574   2.933   2.327  0.3598  0.2090 -0.0184
  566CO2     O2 2830   4.370   2.915   2.436  0.3221 -0.0643 -0.1331
  567CO2     D1 2831   3.686   2.587   0.990 -0.4260 -0.0249 -0.5988
  567CO2     D2 2832   3.864   2.505   0.965 -0.3550  0.0104 -0.2076
  567CO2      C 2833   3.775   2.546   0.977 -0.3905 -0.0072 -0.4032
  567CO2     O1 2834   3.880   2.498   0.963 -0.3489  0.0135 -0.1738
  567CO2     O2 2835   3.670   2.594   0.992 -0.4321 -0.0279 -0.6326
  568CO2     D1 2836   1.728   0.161   4.383 -0.3156 -0.1813  0.1024
  568CO2     D2 2837   1.622   0.298   4.479 -0.2869 -0.1671  0.1143
  568CO2      C 2838   1.675   0.229   4.431 -0.3012 -0.1742  0.1084
  568CO2     O1 2839   1.613   0.310   4.488 -0.2844 -0.1659  0.1153
  568CO2     O2 2840   1.737   0.149   4.375 -0.3181 -0.1825  0.1014
  569CO2     D1 2841   4.763   2.064   4.540 -0.1813  0.0691  0.0270
  569CO2     D2 2842   4.624   2.205   4.533 -0.4869 -0.2462 -0.2532
  569CO2      C 2843   4.694   2.134   4.536 -0.3341 -0.0886 -0.1131
  569CO2     O1 2844   4.612   2.217   4.532 -0.5133 -0.2735 -0.2774
  569CO2     O2 2845   4.775   2.052   4.541 -0.1549  0.0963  0.0511
  570CO2     D1 2846   1.875   0.766   3.823  0.0371 -0.2650 -0.3141
  570CO2     D2 2847   1.958   0.742   3.645  0.1971  0.2003 -0.3021
  570CO2      C 2848   1.916   0.754   3.734  0.1171 -0.0323 -0.3081
  570CO2     O1 2849   1.965   0.740   3.629  0.2109  0.2405 -0.3011
  570CO2     O2 2850   1.868   0.768   3.838  0.0233 -0.3052 -0.3151
  571CO2     D1 2851   4.081   0.914   3.241  0.2307 -0.3725  0.0928
  571CO2     D2 2852   3.940   0.981   3.120  0.2621 -0.0781  0.2180
  571CO2      C 2853   4.010   0.948   3.181  0.2464 -0.2253  0.1554
  571CO2     O1 2854   3.927   0.987   3.110  0.2648 -0.0527  0.2288
  571CO2     O2 2855   4.093   0.908   3.252  0.2280 -0.3979  0.0819
  572CO2     D1 2856   1.107   0.623   2.910 -0.3382 -0.0106 -0.2267
  572CO2     D2 2857   0.979   0.691   3.045  0.1688 -0.2096  0.3534
  572CO2      C 2858   1.043   0.657   2.977 -0.0847 -0.1101  0.0634
  572CO2     O1 2859   0.968   0.697   3.056  0.2126 -0.2268  0.4035
  572CO2     O2 2860   1.118   0.618   2.898 -0.3820  0.0066 -0.2768
  573CO2     D1 2861   0.508   4.650   3.179  0.0419 -0.1379 -0.2045
  573CO2     D2 2862   0.598   4.812   3.108 -0.1736 -0.1405 -0.4850
  573CO2      C 2863   0.553   4.731   3.144 -0.0658 -0.1392 -0.3447
  573CO2     O1 2864   0.605   4.826   3.102 -0.1922 -0.1407 -0.5092
  573CO2     O2 2865   0.500   4.636   3.185  0.0605 -0.1377 -0.1803
  574CO2     D1 2866   4.330   1.962   2.396  0.2701 -0.4425 -0.5398
  574CO2     D2 2867   4.165   1.925   2.293 -0.2825  0.5639 -0.0256
  574CO2      C 2868   4.248   1.944   2.345 -0.0062  0.0607 -0.2827
  574CO2     O1 2869   4.151   1.922   2.284 -0.3302  0.6509  0.0189
  574CO2     O2 2870   4.344   1.965   2.405  0.3178 -0.5294 -0.5842
  575CO2     D1 2871   3.133   2.128   0.832 -0.0059 -0.2254 -0.1069
  575CO2     D2 2872   2.986   2.080   0.956 -0.1764  0.1865 -0.1493
  575CO2      C 2873   3.059   2.104   0.894 -0.0912 -0.0195 -0.1281
  575CO2     O1 2874   2.973   2.076   0.966 -0.1911  0.2221 -0.1529
  575CO2     O2 2875   3.146   2.132   0.822  0.0088 -0.2610 -0.1033
  576CO2     D1 2876   0.246   4.491   4.331  0.2063  0.1081  0.1671
  576CO2     D2 2877   0.264   4.667   4.419  0.4456  0.0579  0.2199
  576CO2      C 2878   0.255   4.579   4.375  0.3260  0.0830  0.1935
  576CO2     O1 2879   0.265   4.682   4.427  0.4663  0.0536  0.2245
  576CO2     O2 2880   0.244   4.476   4.323  0.1857  0.1124  0.1625
  577CO2     D1 2881   0.977   3.782   5.024  0.2758 -0.0160  0.0794
  577CO2     D2 2882   1.071   3.922   4.921  0.6581 -0.2904  0.0529
  577CO2      C 2883   1.024   3.852   4.973  0.4669 -0.1532  0.0662
  577CO2     O1 2884   1.079   3.935   4.913  0.6912 -0.3141  0.0506
  577CO2     O2 2885   0.969   3.770   5.033  0.2427  0.0077  0.0817
  578CO2     D1 2886   3.283   1.938   2.391 -0.0303  0.3708  0.1581
  578CO2     D2 2887   3.160   1.786   2.363  0.1401  0.2088  0.2900
  578CO2      C 2888   3.222   1.862   2.377  0.0549  0.2898  0.2241
  578CO2     O1 2889   3.150   1.773   2.361  0.1548  0.1948  0.3014
  578CO2     O2 2890   3.294   1.952   2.394 -0.0450  0.3848  0.1467
  579CO2     D1 2891   1.461   3.085   3.640  0.3009  0.1158 -0.1911
  579CO2     D2 2892   1.315   2.952   3.649  0.1362  0.2921 -0.2665
  579CO2      C 2893   1.388   3.019   3.645  0.2186  0.2040 -0.2288
  579CO2     O1 2894   1.303   2.941   3.650  0.1220  0.3074 -0.2730
  579CO2     O2 2895   1.474   3.097   3.640  0.3152  0.1006 -0.1846
  580CO2     D1 2896   3.922   0.531   4.658  0.0986 -0.3506 -0.0535
  580CO2     D2 2897   3.755   0.480   4.564 -0.1003  0.1655  0.0185
  580CO2      C 2898   3.838   0.506   4.611 -0.0009 -0.0926 -0.0175
  580CO2     O1 2899   3.741   0.476   4.556 -0.1175  0.2100  0.0247
  580CO2     O2 2900   3.936   0.535   4.666  0.1157 -0.3952 -0.0597
  581CO2     D1 2901   4.919   2.158   0.999 -0.2222 -0.7056 -0.1167
  581CO2     D2 2902   5.112   2.128   0.971 -0.1109 -0.2104  0.1032
  581CO2      C 2903   5.015   2.143   0.985 -0.1666 -0.4580 -0.0068
  581CO2     O1 2904   5.129   2.125   0.968 -0.1013 -0.1676  0.1221
  581CO2     O2 2905   4.902   2.161   1.001 -0.2318 -0.7484 -0.1357
  582CO2     D1 2906   1.702   2.113   4.723  0.0652 -0.1311 -0.3303
  582CO2     D2 2907   1.626   2.065   4.899  0.2302 -0.3724 -0.3253
  582CO2      C 2908   1.664   2.089   4.811  0.1477 -0.2517 -0.3278
  582CO2     O1 2909   1.620   2.061   4.914  0.2444 -0.3932 -0.3249
  582CO2     O2 2910   1.708   2.118   4.707  0.0509 -0.1103 -0.3307
  583CO2     D1 2911   3.183   0.491   2.403  0.2189 -0.1536 -0.2826
  583CO2     D2 2912   3.102   0.590   2.252 -0.0896  0.4961  0.3061
  583CO2      C 2913   3.142   0.541   2.328  0.0646  0.1713  0.0117
  583CO2     O1 2914   3.095   0.599   2.239 -0.1163  0.5522  0.3570
  583CO2     O2 2915   3.190   0.483   2.416  0.2455 -0.2097 -0.3335
  584CO2     D1 2916   0.055   1.584   0.457 -0.5909  0.1892 -0.0842
  584CO2     D2 2917  -0.087   1.538   0.587 -0.2319 -0.1627  0.1860
  584CO2      C 2918  -0.016   1.561   0.522 -0.4114  0.0132  0.0509
  584CO2     O1 2919  -0.099   1.534   0.599 -0.2008 -0.1931  0.2094
  584CO2     O2 2920   0.067   1.588   0.446 -0.6219  0.2196 -0.1075
  585CO2     D1 2921   4.220   2.464   0.321 -0.3926  0.5838  0.1077
  585CO2     D2 2922   4.400   2.471   0.238 -0.2284 -0.4914  0.3733
  585CO2      C 2923   4.310   2.467   0.280 -0.3105  0.0462  0.2405
  585CO2     O1 2924   4.415   2.471   0.231 -0.2142 -0.5843  0.3963
  585CO2     O2 2925   4.205   2.464   0.328 -0.4068  0.6767  0.0847
  586CO2     D1 2926   2.051   1.227   0.175  0.8118  0.0576 -0.2222
  586CO2     D2 2927   2.208   1.195   0.290  0.4588  0.0124  0.2509
  586CO2      C 2928   2.129   1.211   0.232  0.6353  0.0350  0.0143
  586CO2     O1 2929   2.222   1.192   0.299  0.4283  0.0085  0.2917
  586CO2     O2 2930   2.037   1.230   0.165  0.8423  0.0616 -0.2631
  587CO2     D1 2931   1.299   2.730   2.817 -0.2190 -0.6458  0.0882
  587CO2     D2 2932   1.402   2.686   2.654  0.1843  0.1707  0.1157
  587CO2      C 2933   1.350   2.708   2.736 -0.0173 -0.2376  0.1020
  587CO2     O1 2934   1.411   2.682   2.640  0.2191  0.2412  0.1181
  587CO2     O2 2935   1.290   2.734   2.832 -0.2538 -0.7164  0.0858
  588CO2     D1 2936   0.418   1.280   2.839 -0.1994  0.0933  0.5073
  588CO2     D2 2937   0.580   1.393   2.854  0.1099 -0.2988  0.1243
  588CO2      C 2938   0.499   1.336   2.846 -0.0448 -0.1027  0.3158
  588CO2     O1 2939   0.594   1.403   2.855  0.1366 -0.3327  0.0912
  588CO2     O2 2940   0.404   1.270   2.838 -0.2261  0.1272  0.5404
  589CO2     D1 2941   0.183   4.307   3.600 -0.0508 -0.3496  0.1039
  589CO2     D2 2942   0.154   4.408   3.433  0.2751 -0.2417  0.1112
  589CO2      C 2943   0.168   4.358   3.516  0.1122 -0.2956  0.1076
  589CO2     O1 2944   0.151   4.417   3.418  0.3032 -0.2324  0.1119
  589CO2     O2 2945   0.186   4.298   3.614 -0.0789 -0.3589  0.1033
  590CO2     D1 2946   0.692   1.494   4.375  0.2050 -0.5136  0.0688
  590CO2     D2 2947   0.526   1.389   4.350 -0.1717  0.0684  0.1097
  590CO2      C 2948   0.609   1.442   4.362  0.0167 -0.2226  0.0892
  590CO2     O1 2949   0.512   1.380   4.348 -0.2042  0.1187  0.1132
  590CO2     O2 2950   0.706   1.503   4.377  0.2375 -0.5639  0.0652
  591CO2     D1 2951   1.096   4.229   3.127 -0.0080  0.1072  0.3907
  591CO2     D2 2952   1.283   4.292   3.110  0.1469 -0.3897  0.2448
  591CO2      C 2953   1.190   4.261   3.118  0.0695 -0.1412  0.3178
  591CO2     O1 2954   1.299   4.297   3.108  0.1603 -0.4326  0.2322
  591CO2     O2 2955   1.080   4.224   3.128 -0.0213  0.1502  0.4033
  592CO2     D1 2956   0.857   4.521   4.866  0.5203  0.7135  0.2164
  592CO2     D2 2957   0.690   4.500   4.763  0.7194 -0.2278  0.0730
  592CO2      C 2958   0.774   4.510   4.815  0.6199  0.2428  0.1447
  592CO2     O1 2959   0.675   4.499   4.754  0.7366 -0.3091  0.0606
  592CO2     O2 2960   0.872   4.522   4.875  0.5031  0.7948  0.2288
  593CO2     D1 2961   3.584   0.947   2.690  0.0089  0.3234 -0.1930
  593CO2     D2 2962   3.409   0.899   2.611  0.1266  0.2939 -0.4398
  593CO2      C 2963   3.496   0.923   2.650  0.0678  0.3086 -0.3164
  593CO2     O1 2964   3.393   0.895   2.605  0.1368  0.2914 -0.4611
  593CO2     O2 2965   3.599   0.951   2.696 -0.0013  0.3259 -0.1717
  594CO2     D1 2966   1.390   3.428   2.566  0.1612 -0.2176  0.1022
  594CO2     D2 2967   1.338   3.242   2.605  0.5702 -0.3230  0.1436
  594CO2      C 2968   1.364   3.335   2.586  0.3657 -0.2703  0.1229
  594CO2     O1 2969   1.333   3.225   2.609  0.6055 -0.3321  0.1472
  594CO2     O2 2970   1.394   3.444   2.562  0.1259 -0.2084  0.0987
  595CO2     D1 2971   3.819   1.435   0.391 -0.0770 -0.5662  0.1716
  595CO2     D2 2972   3.816   1.339   0.564  0.4752 -0.6717  0.1233
  595CO2      C 2973   3.817   1.387   0.477  0.1991 -0.6190  0.1475
  595CO2     O1 2974   3.815   1.331   0.579  0.5229 -0.6808  0.1192
  595CO2     O2 2975   3.819   1.444   0.376 -0.1247 -0.5571  0.1758
  596CO2     D1 2976   1.980   0.115   0.936 -0.2910  0.4870 -0.3945
  596CO2     D2 2977   1.974   0.069   1.128 -0.2318  0.0440 -0.4997
  596CO2      C 2978   1.977   0.092   1.032 -0.2614  0.2655 -0.4471
  596CO2     O1 2979   1.974   0.065   1.145 -0.2266  0.0057 -0.5088
  596CO2     O2 2980   1.980   0.119   0.919 -0.2961  0.5252 -0.3854
  597CO2     D1 2981   0.333   1.802   2.662 -0.6219  0.0721  0.1352
  597CO2     D2 2982   0.365   1.812   2.857 -0.3221 -0.2119  0.1002
  597CO2      C 2983   0.349   1.807   2.759 -0.4720 -0.0699  0.1177
  597CO2     O1 2984   0.368   1.812   2.874 -0.2962 -0.2364  0.0972
  597CO2     O2 2985   0.330   1.801   2.645 -0.6478  0.0966  0.1382
  598CO2     D1 2986   2.391   1.129   4.932 -0.2504 -0.4203  0.2400
  598CO2     D2 2987   2.260   1.107   4.785 -0.3425  0.5644  0.1767
  598CO2      C 2988   2.325   1.118   4.859 -0.2964  0.0720  0.2083
  598CO2     O1 2989   2.249   1.106   4.773 -0.3504  0.6494  0.1712
  598CO2     O2 2990   2.402   1.130   4.945 -0.2424 -0.5054  0.2454
  599CO2     D1 2991   0.230   3.518   1.824 -0.1700  0.3654 -0.1448
  599CO2     D2 2992   0.128   3.376   1.917 -0.0503  0.2190 -0.2381
  599CO2      C 2993   0.179   3.447   1.870 -0.1102  0.2922 -0.1915
  599CO2     O1 2994   0.119   3.364   1.925 -0.0400  0.2063 -0.2462
  599CO2     O2 2995   0.238   3.531   1.816 -0.1804  0.3781 -0.1368
  600CO2     D1 2996   1.597   4.976   2.387 -0.5530 -0.0042 -0.4344
  600CO2     D2 2997   1.521   4.880   2.543  0.2989  0.1773  0.0988
  600CO2      C 2998   1.559   4.928   2.465 -0.1270  0.0866 -0.1678
  600CO2     O1 2999   1.515   4.872   2.556  0.3725  0.1930  0.1449
  600CO2     O2 3000   1.604   4.985   2.374 -0.6266 -0.0199 -0.4804
  601CO2     D1 3001   0.582   0.649   2.460  0.3180 -0.1782 -0.1067
  601CO2     D2 3002   0.388   0.684   2.474  0.2840 -0.4788  0.1768
  601CO2      C 3003   0.485   0.667   2.467  0.3010 -0.3285  0.0350
  601CO2     O1 3004   0.371   0.687   2.475  0.2810 -0.5048  0.2013
  601CO2     O2 3005   0.599   0.646   2.458  0.3210 -0.1522 -0.1312
  602CO2     D1 3006   0.625   2.676   1.811  0.1359  0.0807  0.0523
  602CO2     D2 3007   0.491   2.598   1.934 -0.0714 -0.0374 -0.2466
  602CO2      C 3008   0.558   2.637   1.873  0.0323  0.0217 -0.0972
  602CO2     O1 3009   0.479   2.592   1.945 -0.0893 -0.0476 -0.2724
  602CO2     O2 3010   0.636   2.683   1.801  0.1539  0.0909  0.0781
  603CO2     D1 3011   4.364   3.716   3.852 -0.0688 -0.1153  0.1638
  603CO2     D2 3012   4.289   3.561   3.950 -0.1411 -0.0071  0.2797
  603CO2      C 3013   4.327   3.639   3.901 -0.1049 -0.0612  0.2218
  603CO2     O1 3014   4.283   3.548   3.958 -0.1474  0.0022  0.2898
  603CO2     O2 3015   4.371   3.730   3.844 -0.0625 -0.1247  0.1538
  604CO2     D1 3016   1.439   4.092   1.852 -0.5397 -0.1511  0.2211
  604CO2     D2 3017   1.555   4.022   1.997  0.2178  0.1956 -0.2176
  604CO2      C 3018   1.497   4.057   1.925 -0.1609  0.0222  0.0018
  604CO2     O1 3019   1.565   4.016   2.009  0.2833  0.2255 -0.2555
  604CO2     O2 3020   1.429   4.098   1.840 -0.6051 -0.1811  0.2590
  605CO2     D1 3021   1.069   2.080   0.359 -0.1132 -0.2069  0.1459
  605CO2     D2 3022   1.076   2.277   0.348  0.0565 -0.1876  0.5712
  605CO2      C 3023   1.072   2.178   0.354 -0.0284 -0.1972  0.3585
  605CO2     O1 3024   1.077   2.294   0.347  0.0712 -0.1859  0.6079
  605CO2     O2 3025   1.068   2.063   0.360 -0.1279 -0.2085  0.1092
  606CO2     D1 3026   4.772   3.604   0.478 -0.1780  0.3025  0.3011
  606CO2     D2 3027   4.632   3.500   0.571  0.4212 -0.2982  0.5376
  606CO2      C 3028   4.702   3.552   0.524  0.1216  0.0022  0.4193
  606CO2     O1 3029   4.620   3.491   0.579  0.4730 -0.3501  0.5580
  606CO2     O2 3030   4.785   3.613   0.470 -0.2298  0.3544  0.2807
  607CO2     D1 3031   1.768   4.703   1.783  0.3552  0.0812  0.1308
  607CO2     D2 3032   1.603   4.652   1.879  0.2168 -0.0515 -0.1749
  607CO2      C 3033   1.686   4.677   1.831  0.2860  0.0149 -0.0220
  607CO2     O1 3034   1.589   4.647   1.888  0.2049 -0.0629 -0.2013
  607CO2     O2 3035   1.782   4.707   1.774  0.3671  0.0927  0.1573
  608CO2     D1 3036   2.386   3.925   2.794  0.2656  0.2286  0.5707
  608CO2     D2 3037   2.298   4.094   2.739 -0.4636 -0.3524 -0.0520
  608CO2      C 3038   2.342   4.009   2.767 -0.0990 -0.0619  0.2593
  608CO2     O1 3039   2.290   4.108   2.735 -0.5265 -0.4026 -0.1058
  608CO2     O2 3040   2.394   3.911   2.799  0.3286  0.2788  0.6244
  609CO2     D1 3041   2.690   0.958   0.774 -0.2273 -0.2734  0.1755
  609CO2     D2 3042   2.828   1.074   0.692 -0.6073 -0.0342 -0.1297
  609CO2      C 3043   2.759   1.016   0.733 -0.4173 -0.1538  0.0229
  609CO2     O1 3044   2.840   1.084   0.685 -0.6401 -0.0135 -0.1561
  609CO2     O2 3045   2.678   0.948   0.781 -0.1945 -0.2940  0.2018
  610CO2     D1 3046   4.931   2.379   3.599 -0.1173 -0.1019  0.2578
  610CO2     D2 3047   5.121   2.327   3.580 -0.0606  0.2971 -0.2817
  610CO2      C 3048   5.026   2.353   3.589 -0.0889  0.0976 -0.0119
  610CO2     O1 3049   5.137   2.322   3.578 -0.0557  0.3315 -0.3283
  610CO2     O2 3050   4.914   2.383   3.600 -0.1222 -0.1364  0.3044
  611CO2     D1 3051   2.793   4.044   2.749  0.1791  0.3764  0.0918
  611CO2     D2 3052   2.814   3.848   2.766 -0.4633  0.3140  0.1621
  611CO2      C 3053   2.803   3.946   2.757 -0.1421  0.3452  0.1269
  611CO2     O1 3054   2.816   3.831   2.767 -0.5188  0.3087  0.1682
  611CO2     O2 3055   2.791   4.061   2.747  0.2345  0.3817  0.0857
  612CO2     D1 3056   2.595   4.775   3.458  0.1647  0.3668 -0.0205
  612CO2     D2 3057   2.688   4.707   3.298 -0.1167 -0.2793  0.0916
  612CO2      C 3058   2.641   4.741   3.378  0.0240  0.0437  0.0355
  612CO2     O1 3059   2.696   4.701   3.284 -0.1410 -0.3351  0.1013
  612CO2     O2 3060   2.587   4.781   3.472  0.1891  0.4226 -0.0302
  613CO2     D1 3061   0.193   4.058   0.813  0.1908  0.2904  0.6510
  613CO2     D2 3062   0.296   3.899   0.869  0.0580 -0.0339 -0.0212
  613CO2      C 3063   0.244   3.979   0.841  0.1244  0.1282  0.3149
  613CO2     O1 3064   0.305   3.885   0.874  0.0465 -0.0620 -0.0792
  613CO2     O2 3065   0.184   4.072   0.808  0.2023  0.3184  0.7090
  614CO2     D1 3066   3.167   4.123   0.672  0.0997  0.2217  0.4008
  614CO2     D2 3067   3.046   3.967   0.697  0.2367  0.0408 -0.0590
  614CO2      C 3068   3.106   4.045   0.684  0.1682  0.1312  0.1709
  614CO2     O1 3069   3.036   3.954   0.699  0.2485  0.0252 -0.0987
  614CO2     O2 3070   3.177   4.136   0.670  0.0878  0.2373  0.4405
  615CO2     D1 3071   0.838   3.347   1.068 -0.1555  0.2836  0.1228
  615CO2     D2 3072   0.856   3.369   0.872  0.2001  0.0416  0.1272
  615CO2      C 3073   0.847   3.358   0.970  0.0223  0.1626  0.1250
  615CO2     O1 3074   0.858   3.371   0.856  0.2308  0.0207  0.1276
  615CO2     O2 3075   0.837   3.345   1.085 -0.1862  0.3045  0.1224
  616CO2     D1 3076   2.948   4.916   3.629 -0.1184 -0.1241  0.2547
  616CO2     D2 3077   3.111   4.814   3.673 -0.1965 -0.2729  0.1959
  616CO2      C 3078   3.029   4.865   3.651 -0.1574 -0.1985  0.2253
  616CO2     O1 3079   3.125   4.805   3.677 -0.2032 -0.2858  0.1908
  616CO2     O2 3080   2.934   4.925   3.625 -0.1116 -0.1112  0.2598
  617CO2     D1 3081   1.304   1.444   2.706  0.0792 -0.2176  0.1390
  617CO2     D2 3082   1.230   1.377   2.878  0.1098 -0.1566  0.1756
  617CO2      C 3083   1.267   1.411   2.792  0.0945 -0.1871  0.1573
  617CO2     O1 3084   1.224   1.372   2.893  0.1124 -0.1514  0.1787
  617CO2     O2 3085   1.310   1.450   2.692  0.0766 -0.2229  0.1358
  618CO2     D1 3086   1.586   3.453   0.347  0.2075  0.1710 -0.4281
  618CO2     D2 3087   1.716   3.306   0.324  0.1448  0.0507 -0.0188
  618CO2      C 3088   1.651   3.379   0.336  0.1762  0.1109 -0.2235
  618CO2     O1 3089   1.727   3.293   0.322  0.1394  0.0403  0.0165
  618CO2     O2 3090   1.575   3.466   0.349  0.2129  0.1814 -0.4635
  619CO2     D1 3091   3.189   2.729   1.418  0.1949  0.4079  0.2863
  619CO2     D2 3092   3.112   2.874   1.529 -0.0594  0.4349  0.0735
  619CO2      C 3093   3.151   2.801   1.474  0.0678  0.4214  0.1799
  619CO2     O1 3094   3.106   2.886   1.538 -0.0814  0.4372  0.0552
  619CO2     O2 3095   3.196   2.716   1.409  0.2169  0.4056  0.3047
  620CO2     D1 3096   2.134   2.189   1.412  0.2119 -0.7797  0.0983
  620CO2     D2 3097   2.038   2.139   1.578 -0.3188  0.5299  0.1960
  620CO2      C 3098   2.086   2.164   1.495 -0.0534 -0.1249  0.1471
  620CO2     O1 3099   2.030   2.134   1.592 -0.3646  0.6430  0.2044
  620CO2     O2 3100   2.142   2.193   1.398  0.2578 -0.8928  0.0898
  621CO2     D1 3101   0.871   4.204   0.688 -0.0943  0.1083 -0.5534
  621CO2     D2 3102   0.675   4.186   0.664 -0.1335  0.6715 -0.6715
  621CO2      C 3103   0.773   4.195   0.676 -0.1139  0.3899 -0.6125
  621CO2     O1 3104   0.658   4.184   0.662 -0.1369  0.7201 -0.6818
  621CO2     O2 3105   0.888   4.206   0.691 -0.0910  0.0596 -0.5432
  622CO2     D1 3106   3.493   3.446   1.625 -0.3293  0.0971 -0.0558
  622CO2     D2 3107   3.687   3.482   1.607 -0.3860  0.6662  0.4641
  622CO2      C 3108   3.590   3.464   1.616 -0.3576  0.3816  0.2042
  622CO2     O1 3109   3.703   3.485   1.606 -0.3909  0.7154  0.5090
  622CO2     O2 3110   3.476   3.443   1.626 -0.3244  0.0479 -0.1007
  623CO2     D1 3111   3.983   0.596   3.412 -0.2478  0.2401  0.0493
  623CO2     D2 3112   4.150   0.534   3.326 -0.4336 -0.1695 -0.0192
  623CO2      C 3113   4.066   0.565   3.369 -0.3407  0.0353  0.0151
  623CO2     O1 3114   4.164   0.528   3.319 -0.4497 -0.2049 -0.0251
  623CO2     O2 3115   3.968   0.601   3.419 -0.2317  0.2755  0.0553
  624CO2     D1 3116   2.059   0.122   4.855  0.0122  0.2192  0.0155
  624CO2     D2 3117   1.882   0.195   4.805 -0.0081  0.1208 -0.0551
  624CO2      C 3118   1.970   0.158   4.830  0.0020  0.1700 -0.0198
  624CO2     O1 3119   1.867   0.201   4.800 -0.0099  0.1123 -0.0612
  624CO2     O2 3120   2.074   0.116   4.859  0.0139  0.2277  0.0216
  625CO2     D1 3121   1.475   0.080   4.138  0.0882  0.0372  0.0171
  625CO2     D2 3122   1.598   0.230   4.100  0.3193 -0.2196 -0.2477
  625CO2      C 3123   1.537   0.155   4.119  0.2037 -0.0912 -0.1153
  625CO2     O1 3124   1.609   0.243   4.097  0.3393 -0.2418 -0.2705
  625CO2     O2 3125   1.465   0.067   4.142  0.0682  0.0594  0.0400
  626CO2     D1 3126   3.047   1.658   3.869 -0.3906  0.1432 -0.0720
  626CO2     D2 3127   2.945   1.656   3.699  0.0511 -0.1611 -0.3350
  626CO2      C 3128   2.996   1.657   3.784 -0.1697 -0.0090 -0.2035
  626CO2     O1 3129   2.936   1.655   3.685  0.0893 -0.1874 -0.3577
  626CO2     O2 3130   3.056   1.658   3.883 -0.4288  0.1695 -0.0493
  627CO2     D1 3131   4.257   4.803   1.545  0.1069 -0.2061 -0.3322
  627CO2     D2 3132   4.139   4.960   1.520 -0.2758 -0.4184  0.1345
  627CO2      C 3133   4.198   4.882   1.533 -0.0844 -0.3123 -0.0989
  627CO2     O1 3134   4.129   4.973   1.518 -0.3088 -0.4368  0.1748
  627CO2     O2 3135   4.268   4.790   1.548  0.1399 -0.1877 -0.3725
  628CO2     D1 3136   4.036   0.924   2.155  0.4809  0.0332  0.7191
  628CO2     D2 3137   4.181   0.915   2.021  0.0945 -0.1916  0.3142
  628CO2      C 3138   4.108   0.920   2.088  0.2877 -0.0792  0.5167
  628CO2     O1 3139   4.193   0.915   2.009  0.0611 -0.2110  0.2793
  628CO2     O2 3140   4.023   0.925   2.166  0.5142  0.0527  0.7540
  629CO2     D1 3141   0.650   2.044   2.807  0.8999 -0.1607  0.4567
  629CO2     D2 3142   0.587   2.137   2.970  0.1377  0.3961 -0.1529
  629CO2      C 3143   0.619   2.090   2.889  0.5188  0.1177  0.1519
  629CO2     O1 3144   0.582   2.145   2.984  0.0719  0.4442 -0.2056
  629CO2     O2 3145   0.655   2.036   2.793  0.9657 -0.2088  0.5094
  630CO2     D1 3146   2.216   2.608   0.457 -0.1039 -0.4366  0.0254
  630CO2     D2 3147   2.275   2.635   0.644  0.3465  0.2938 -0.2200
  630CO2      C 3148   2.245   2.621   0.551  0.1213 -0.0714 -0.0973
  630CO2     O1 3149   2.280   2.638   0.660  0.3854  0.3569 -0.2411
  630CO2     O2 3150   2.211   2.605   0.441 -0.1428 -0.4996  0.0466
  631CO2     D1 3151   3.106   4.079   2.508  0.0446  0.1615 -0.5208
  631CO2     D2 3152   3.101   4.011   2.694 -0.1401 -0.0112 -0.5878
  631CO2      C 3153   3.103   4.045   2.601 -0.0477  0.0752 -0.5543
  631CO2     O1 3154   3.101   4.005   2.710 -0.1560 -0.0261 -0.5936
  631CO2     O2 3155   3.106   4.085   2.492  0.0606  0.1765 -0.5150
  632CO2     D1 3156   3.411   1.693   4.106  0.0462 -0.3755  0.0822
  632CO2     D2 3157   3.580   1.659   4.203  0.2475  0.6388  0.0881
  632CO2      C 3158   3.495   1.676   4.155  0.1468  0.1317  0.0852
  632CO2     O1 3159   3.594   1.656   4.211  0.2649  0.7264  0.0886
  632CO2     O2 3160   3.396   1.695   4.098  0.0288 -0.4631  0.0817
  633CO2     D1 3161   0.617   2.870   2.454  0.3496  0.3643 -0.2108
  633CO2     D2 3162   0.784   2.926   2.362  0.5407 -0.2999 -0.2694
  633CO2      C 3163   0.700   2.898   2.408  0.4451  0.0322 -0.2401
  633CO2     O1 3164   0.798   2.930   2.354  0.5572 -0.3573 -0.2745
  633CO2     O2 3165   0.603   2.865   2.461  0.3331  0.4217 -0.2057
  634CO2     D1 3166   2.836   2.118   1.553 -0.3399  0.2278  0.2508
  634CO2     D2 3167   2.799   2.273   1.436 -0.1273 -0.1476 -0.3134
  634CO2      C 3168   2.817   2.196   1.495 -0.2336  0.0401 -0.0313
  634CO2     O1 3169   2.796   2.286   1.426 -0.1090 -0.1801 -0.3621
  634CO2     O2 3170   2.839   2.105   1.564 -0.3582  0.2603  0.2995
  635CO2     D1 3171   3.398   0.463   0.731 -0.0546  0.1755 -0.2832
  635CO2     D2 3172   3.460   0.282   0.781 -0.1673  0.2566  0.1546
  635CO2      C 3173   3.429   0.372   0.756 -0.1110  0.2160 -0.0643
  635CO2     O1 3174   3.465   0.266   0.785 -0.1770  0.2636  0.1924
  635CO2     O2 3175   3.392   0.479   0.727 -0.0449  0.1685 -0.3210
  636CO2     D1 3176   0.884   0.965   1.860 -0.6806  0.0111 -0.1034
  636CO2     D2 3177   0.784   0.900   2.017 -0.0113  0.3440  0.4614
  636CO2      C 3178   0.834   0.932   1.938 -0.3459  0.1775  0.1790
  636CO2     O1 3179   0.775   0.895   2.031  0.0465  0.3727  0.5102
  636CO2     O2 3180   0.893   0.970   1.846 -0.7384 -0.0176 -0.1522
  637CO2     D1 3181   4.814   2.176   2.777 -0.1106  0.6767 -0.4348
  637CO2     D2 3182   4.794   2.248   2.960  0.3725  0.2170 -0.1994
  637CO2      C 3183   4.804   2.212   2.868  0.1310  0.4469 -0.3171
  637CO2     O1 3184   4.792   2.254   2.975  0.4143  0.1773 -0.1790
  637CO2     O2 3185   4.816   2.170   2.761 -0.1524  0.7164 -0.4552
  638CO2     D1 3186   0.910   4.736   4.632 -0.1007 -0.2418  0.2025
  638CO2     D2 3187   0.962   4.618   4.483 -0.0142 -0.6082  0.5212
  638CO2      C 3188   0.936   4.677   4.557 -0.0575 -0.4250  0.3619
  638CO2     O1 3189   0.967   4.608   4.470 -0.0068 -0.6399  0.5488
  638CO2     O2 3190   0.906   4.747   4.645 -0.1082 -0.2102  0.1750
  639CO2     D1 3191   4.291   3.921   4.944  0.5266 -0.1280 -0.5055
  639CO2     D2 3192   4.126   3.821   4.984  0.5681 -0.0059 -0.0142
  639CO2      C 3193   4.208   3.871   4.964  0.5474 -0.0670 -0.2598
  639CO2     O1 3194   4.111   3.812   4.987  0.5717  0.0046  0.0283
  639CO2     O2 3195   4.306   3.930   4.941  0.5231 -0.1386 -0.5480
  640CO2     D1 3196   3.959   4.245   1.973  0.1945  0.4074 -0.2387
  640CO2     D2 3197   3.889   4.314   1.801 -0.6400  0.1972  0.0110
  640CO2      C 3198   3.924   4.280   1.887 -0.2228  0.3023 -0.1138
  640CO2     O1 3199   3.883   4.319   1.786 -0.7121  0.1791  0.0326
  640CO2     O2 3200   3.965   4.240   1.988  0.2666  0.4256 -0.2602
  641CO2     D1 3201   0.724   4.893   0.576  0.0007 -0.3897 -0.1900
  641CO2     D2 3202   0.877   4.865   0.698 -0.0971 -0.1247 -0.0050
  641CO2      C 3203   0.801   4.879   0.637 -0.0482 -0.2572 -0.0975
  641CO2     O1 3204   0.891   4.862   0.708 -0.1055 -0.1018  0.0110
  641CO2     O2 3205   0.711   4.895   0.565  0.0091 -0.4126 -0.2060
  642CO2     D1 3206   4.077   4.147   2.814 -0.2045  0.1027  0.1895
  642CO2     D2 3207   4.062   4.204   3.003  0.0939 -0.1178  0.2807
  642CO2      C 3208   4.069   4.175   2.908 -0.0553 -0.0076  0.2351
  642CO2     O1 3209   4.060   4.209   3.019  0.1197 -0.1369  0.2886
  642CO2     O2 3210   4.078   4.142   2.798 -0.2303  0.1217  0.1816
  643CO2     D1 3211   2.674   0.382   0.641 -0.0140 -0.3856 -0.3251
  643CO2     D2 3212   2.486   0.350   0.589 -0.0722 -0.2518 -0.1970
  643CO2      C 3213   2.580   0.366   0.615 -0.0431 -0.3187 -0.2611
  643CO2     O1 3214   2.470   0.347   0.584 -0.0772 -0.2402 -0.1860
  643CO2     O2 3215   2.691   0.385   0.646 -0.0089 -0.3971 -0.3362
  644CO2     D1 3216   3.480   1.616   4.635  0.3622 -0.2277  0.0390
  644CO2     D2 3217   3.373   1.631   4.469 -0.1005  0.5111  0.4025
  644CO2      C 3218   3.427   1.623   4.552  0.1309  0.1417  0.2207
  644CO2     O1 3219   3.364   1.632   4.455 -0.1405  0.5749  0.4339
  644CO2     O2 3220   3.489   1.614   4.649  0.4022 -0.2915  0.0076
  645CO2     D1 3221   4.672   1.294   1.782 -0.2824 -0.0516  0.0408
  645CO2     D2 3222   4.534   1.377   1.668 -0.2749 -0.2365 -0.1025
  645CO2      C 3223   4.603   1.335   1.725 -0.2786 -0.1440 -0.0308
  645CO2     O1 3224   4.522   1.384   1.658 -0.2743 -0.2524 -0.1149
  645CO2     O2 3225   4.684   1.287   1.792 -0.2830 -0.0357  0.0532
  646CO2     D1 3226   3.795   1.362   3.949  0.7351 -0.4887  0.0562
  646CO2     D2 3227   3.833   1.536   4.034 -0.0771 -0.2403 -0.0928
  646CO2      C 3228   3.814   1.449   3.992  0.3290 -0.3645 -0.0183
  646CO2     O1 3229   3.836   1.551   4.042 -0.1472 -0.2188 -0.1057
  646CO2     O2 3230   3.792   1.346   3.942  0.8052 -0.5101  0.0690
  647CO2     D1 3231   0.135   1.554   3.168 -0.1479 -0.0655 -0.2562
  647CO2     D2 3232   0.322   1.545   3.102  0.0373  0.2855  0.2216
  647CO2      C 3233   0.229   1.550   3.135 -0.0553  0.1100 -0.0173
  647CO2     O1 3234   0.338   1.545   3.097  0.0533  0.3158  0.2629
  647CO2     O2 3235   0.119   1.555   3.174 -0.1639 -0.0958 -0.2975
  648CO2     D1 3236   4.098   2.903   0.211 -0.1691 -0.2259  0.1891
  648CO2     D2 3237   4.050   2.713   0.188 -0.3875 -0.2021  0.4612
  648CO2      C 3238   4.074   2.808   0.200 -0.2783 -0.2140  0.3252
  648CO2     O1 3239   4.045   2.696   0.186 -0.4063 -0.2001  0.4848
  648CO2     O2 3240   4.103   2.920   0.213 -0.1502 -0.2279  0.1656
  649CO2     D1 3241   4.827   1.354   4.707 -0.0084 -0.0048 -0.0023
  649CO2     D2 3242   4.702   1.386   4.557 -0.0534 -0.3925 -0.0481
  649CO2      C 3243   4.765   1.370   4.632 -0.0309 -0.1986 -0.0252
  649CO2     O1 3244   4.692   1.389   4.544 -0.0573 -0.4260 -0.0521
  649CO2     O2 3245   4.838   1.351   4.720 -0.0045  0.0287  0.0017
  650CO2     D1 3246   2.525   4.861   3.791  0.6913 -0.7154  0.5134
  650CO2     D2 3247   2.345   4.817   3.722  0.7992 -0.1290 -0.1514
  650CO2      C 3248   2.435   4.839   3.756  0.7452 -0.4222  0.1810
  650CO2     O1 3249   2.329   4.813   3.716  0.8085 -0.0784 -0.2089
  650CO2     O2 3250   2.540   4.865   3.797  0.6819 -0.7661  0.5708
  651CO2     D1 3251   3.963   4.819   1.332  0.3069  0.1105 -0.2993
  651CO2     D2 3252   3.849   4.980   1.313  0.0890 -0.1060 -0.8325
  651CO2      C 3253   3.906   4.900   1.323  0.1979  0.0023 -0.5659
  651CO2     O1 3254   3.840   4.994   1.311  0.0702 -0.1247 -0.8786
  651CO2     O2 3255   3.973   4.805   1.334  0.3257  0.1292 -0.2532
  652CO2     D1 3256   4.078   0.842   0.356 -0.0563  0.0415  0.3243
  652CO2     D2 3257   3.978   0.747   0.213  0.3849  0.2027 -0.0918
  652CO2      C 3258   4.028   0.794   0.284  0.1643  0.1221  0.1162
  652CO2     O1 3259   3.970   0.739   0.201  0.4230  0.2167 -0.1277
  652CO2     O2 3260   4.086   0.850   0.368 -0.0944  0.0275  0.3602
  653CO2     D1 3261   1.040   0.591   2.048  0.0951  0.0799  0.2434
  653CO2     D2 3262   1.111   0.407   2.032  0.2086  0.1362  0.1007
  653CO2      C 3263   1.075   0.499   2.040  0.1519  0.1080  0.1720
  653CO2     O1 3264   1.117   0.391   2.030  0.2184  0.1410  0.0884
  653CO2     O2 3265   1.033   0.607   2.049  0.0853  0.0751  0.2557
  654CO2     D1 3266   4.869   4.000   3.945 -0.1838 -0.1218  0.6875
  654CO2     D2 3267   4.920   3.809   3.946  0.1237 -0.0413  0.5868
  654CO2      C 3268   4.894   3.905   3.946 -0.0300 -0.0816  0.6371
  654CO2     O1 3269   4.924   3.793   3.946  0.1503 -0.0344  0.5781
  654CO2     O2 3270   4.865   4.017   3.945 -0.2103 -0.1287  0.6962
  655CO2     D1 3271   4.007   1.780   2.636  0.4070  0.4683  0.2390
  655CO2     D2 3272   3.823   1.852   2.642  0.0170 -0.4756 -0.2523
  655CO2      C 3273   3.915   1.816   2.639  0.2120 -0.0037 -0.0066
  655CO2     O1 3274   3.807   1.859   2.643 -0.0167 -0.5571 -0.2947
  655CO2     O2 3275   4.023   1.774   2.635  0.4407  0.5498  0.2814
  656CO2     D1 3276   0.150   3.227   4.474 -0.2177 -0.2528 -0.1154
  656CO2     D2 3277  -0.033   3.268   4.538 -0.1420 -0.4298  0.2157
  656CO2      C 3278   0.058   3.247   4.506 -0.1798 -0.3413  0.0501
  656CO2     O1 3279  -0.049   3.271   4.543 -0.1354 -0.4451  0.2443
  656CO2     O2 3280   0.165   3.223   4.469 -0.2242 -0.2376 -0.1440
  657CO2     D1 3281   4.157   3.634   0.361  0.2645 -0.0569  0.7325
  657CO2     D2 3282   4.208   3.455   0.426  0.0552 -0.2848  0.2706
  657CO2      C 3283   4.182   3.544   0.393  0.1599 -0.1708  0.5016
  657CO2     O1 3284   4.212   3.439   0.432  0.0372 -0.3044  0.2307
  657CO2     O2 3285   4.153   3.650   0.355  0.2826 -0.0372  0.7724
  658CO2     D1 3286   2.617   1.128   2.517  0.1954 -0.7395  0.6139
  658CO2     D2 3287   2.432   1.155   2.582 -0.0186  0.2414 -0.3953
  658CO2      C 3288   2.525   1.142   2.549  0.0884 -0.2491  0.1093
  658CO2     O1 3289   2.416   1.158   2.587 -0.0370  0.3261 -0.4824
  658CO2     O2 3290   2.633   1.126   2.511  0.2138 -0.8242  0.7011
  659CO2     D1 3291   3.358   0.192   0.399  0.2286 -0.2452 -0.0353
  659CO2     D2 3292   3.496   0.326   0.446 -0.1283 -0.0543  0.4777
  659CO2      C 3293   3.427   0.259   0.423  0.0501 -0.1498  0.2212
  659CO2     O1 3294   3.507   0.337   0.450 -0.1592 -0.0379  0.5220
  659CO2     O2 3295   3.346   0.180   0.395  0.2594 -0.2616 -0.0796
  660CO2     D1 3296   2.525   2.231   2.939 -0.1933 -0.0939  0.2486
  660CO2     D2 3297   2.623   2.378   3.029 -0.0893  0.1595 -0.2780
  660CO2      C 3298   2.574   2.304   2.984 -0.1413  0.0328 -0.0147
  660CO2     O1 3299   2.631   2.391   3.037 -0.0803  0.1814 -0.3234
  660CO2     O2 3300   2.517   2.218   2.931 -0.2022 -0.1158  0.2941
  661CO2     D1 3301   1.759   0.607   4.581  0.1526  0.3351 -0.2469
  661CO2     D2 3302   1.874   0.453   4.629 -0.0944  0.2235 -0.0170
  661CO2      C 3303   1.816   0.530   4.605  0.0291  0.2793 -0.1319
  661CO2     O1 3304   1.883   0.440   4.633 -0.1157  0.2138  0.0029
  661CO2     O2 3305   1.749   0.620   4.577  0.1740  0.3447 -0.2668
  662CO2     D1 3306   2.805   1.875   1.080 -0.2248 -0.2780 -0.1017
  662CO2     D2 3307   2.922   1.769   0.961  0.2411 -0.4134  0.4739
  662CO2      C 3308   2.863   1.822   1.020  0.0081 -0.3457  0.1861
  662CO2     O1 3309   2.932   1.760   0.950  0.2813 -0.4250  0.5236
  662CO2     O2 3310   2.795   1.884   1.090 -0.2651 -0.2663 -0.1514
  663CO2     D1 3311   2.721   4.188   0.041 -0.0599 -0.1091  0.1792
  663CO2     D2 3312   2.829   4.023   0.048 -0.0858 -0.1605 -0.5571
  663CO2      C 3313   2.775   4.105   0.044 -0.0728 -0.1348 -0.1890
  663CO2     O1 3314   2.838   4.008   0.049 -0.0880 -0.1649 -0.6207
  663CO2     O2 3315   2.711   4.202   0.040 -0.0576 -0.1046  0.2428
  664CO2     D1 3316   3.385   1.228   4.750 -0.4236  0.2545 -0.0845
  664CO2     D2 3317   3.325   1.063   4.842 -0.1808  0.3892  0.3170
  664CO2      C 3318   3.355   1.146   4.796 -0.3022  0.3219  0.1162
  664CO2     O1 3319   3.320   1.049   4.850 -0.1598  0.4008  0.3516
  664CO2     O2 3320   3.390   1.242   4.742 -0.4445  0.2429 -0.1192
  665CO2     D1 3321   4.262   4.488   4.943  0.4661  0.0319  0.1736
  665CO2     D2 3322   4.325   4.556   5.117  0.2016  0.0227  0.2734
  665CO2      C 3323   4.293   4.522   5.030  0.3338  0.0273  0.2235
  665CO2     O1 3324   4.330   4.562   5.132  0.1787  0.0219  0.2820
  665CO2     O2 3325   4.256   4.482   4.927  0.4889  0.0327  0.1650
  666CO2     D1 3326   3.357   2.823   3.014 -0.4125  0.1551  0.0834
  666CO2     D2 3327   3.338   2.902   3.194 -0.3715 -0.1529  0.2216
  666CO2      C 3328   3.348   2.862   3.104 -0.3920  0.0011  0.1525
  666CO2     O1 3329   3.336   2.908   3.210 -0.3679 -0.1795  0.2335
  666CO2     O2 3330   3.359   2.817   2.998 -0.4160  0.1817  0.0715
  667CO2     D1 3331   1.652   3.116   1.537  0.3134  0.2462  0.5753
  667CO2     D2 3332   1.506   3.024   1.633  0.3244 -0.1312  0.2296
  667CO2      C 3333   1.579   3.070   1.585  0.3189  0.0575  0.4025
  667CO2     O1 3334   1.493   3.016   1.641  0.3253 -0.1638  0.1997
  667CO2     O2 3335   1.664   3.124   1.528  0.3125  0.2788  0.6052
  668CO2     D1 3336   2.294   1.496   0.542  0.4267 -0.0635  0.1433
  668CO2     D2 3337   2.382   1.605   0.681  0.0850  0.3957  0.0004
  668CO2      C 3338   2.338   1.551   0.611  0.2559  0.1661  0.0718
  668CO2     O1 3339   2.390   1.615   0.693  0.0555  0.4354 -0.0119
  668CO2     O2 3340   2.286   1.486   0.530  0.4562 -0.1031  0.1556
  669CO2     D1 3341   0.125   2.601   0.908 -0.1650 -0.3331  0.0429
  669CO2     D2 3342   0.290   2.700   0.955 -0.2080  0.0512 -0.6056
  669CO2      C 3343   0.208   2.650   0.931 -0.1865 -0.1409 -0.2813
  669CO2     O1 3344   0.304   2.708   0.959 -0.2117  0.0844 -0.6616
  669CO2     O2 3345   0.111   2.592   0.904 -0.1613 -0.3663  0.0989
  670CO2     D1 3346   0.880   4.397   1.999  0.3821 -0.0711 -0.3482
  670CO2     D2 3347   0.754   4.311   1.874  0.2412 -0.3054 -0.0454
  670CO2      C 3348   0.817   4.354   1.937  0.3117 -0.1883 -0.1968
  670CO2     O1 3349   0.743   4.303   1.863  0.2290 -0.3256 -0.0193
  670CO2     O2 3350   0.891   4.404   2.010  0.3943 -0.0509 -0.3744
  671CO2     D1 3351   3.889   1.734   0.016 -0.7170  0.4071 -0.3968
  671CO2     D2 3352   3.975   1.567  -0.048 -0.0397  0.5327  0.1735
  671CO2      C 3353   3.932   1.650  -0.016 -0.3784  0.4699 -0.1116
  671CO2     O1 3354   3.982   1.553  -0.053  0.0188  0.5436  0.2228
  671CO2     O2 3355   3.882   1.748   0.022 -0.7755  0.3962 -0.4460
  672CO2     D1 3356   4.077   2.971   3.147  0.3260  0.1919 -0.1147
  672CO2     D2 3357   4.175   2.867   3.283  0.3884 -0.5831 -0.7457
  672CO2      C 3358   4.126   2.919   3.215  0.3572 -0.1956 -0.4302
  672CO2     O1 3359   4.184   2.858   3.295  0.3938 -0.6501 -0.8002
  672CO2     O2 3360   4.069   2.980   3.135  0.3206  0.2588 -0.0602
  673CO2     D1 3361   1.002   3.453   1.478 -0.5835  0.0303  0.1586
  673CO2     D2 3362   0.932   3.630   1.532  0.0810  0.3994 -0.1867
  673CO2      C 3363   0.967   3.542   1.505 -0.2513  0.2149 -0.0140
  673CO2     O1 3364   0.926   3.646   1.537  0.1384  0.4313 -0.2165
  673CO2     O2 3365   1.008   3.438   1.474 -0.6409 -0.0016  0.1885
  674CO2     D1 3366   3.000   2.599   0.186  0.2891 -0.1718  0.1539
  674CO2     D2 3367   2.842   2.503   0.257 -0.0235  0.3443  0.1618
  674CO2      C 3368   2.921   2.551   0.222  0.1328  0.0862  0.1578
  674CO2     O1 3369   2.829   2.495   0.263 -0.0505  0.3889  0.1625
  674CO2     O2 3370   3.013   2.608   0.180  0.3161 -0.2164  0.1532
  675CO2     D1 3371   2.723   1.792   1.761  0.0735  0.1601 -0.4979
  675CO2     D2 3372   2.581   1.831   1.628 -0.3847 -0.3763 -0.1675
  675CO2      C 3373   2.652   1.812   1.694 -0.1556 -0.1081 -0.3327
  675CO2     O1 3374   2.569   1.835   1.617 -0.4243 -0.4226 -0.1390
  675CO2     O2 3375   2.735   1.789   1.772  0.1131  0.2065 -0.5265
  676CO2     D1 3376   2.822   1.497   3.059  0.4705  0.0072 -0.1413
  676CO2     D2 3377   2.881   1.425   3.234 -0.1289 -0.1765 -0.0124
  676CO2      C 3378   2.851   1.461   3.147  0.1708 -0.0846 -0.0768
  676CO2     O1 3379   2.886   1.419   3.249 -0.1807 -0.1924 -0.0012
  676CO2     O2 3380   2.817   1.504   3.044  0.5223  0.0231 -0.1524
  677CO2     D1 3381   1.655   1.299   4.517 -0.3037 -0.4443 -0.3672
  677CO2     D2 3382   1.558   1.212   4.665  0.0284  0.0980  0.1681
  677CO2      C 3383   1.606   1.256   4.591 -0.1377 -0.1731 -0.0995
  677CO2     O1 3384   1.549   1.205   4.678  0.0571  0.1448  0.2144
  677CO2     O2 3385   1.663   1.307   4.504 -0.3324 -0.4911 -0.4134
  678CO2     D1 3386   2.090   2.055   1.898 -0.1306  0.3736 -0.2119
  678CO2     D2 3387   1.895   2.028   1.888 -0.0539 -0.1401 -0.3555
  678CO2      C 3388   1.992   2.042   1.893 -0.0923  0.1167 -0.2837
  678CO2     O1 3389   1.878   2.026   1.888 -0.0473 -0.1845 -0.3679
  678CO2     O2 3390   2.107   2.058   1.899 -0.1372  0.4179 -0.1994
  679CO2     D1 3391   2.649   3.332   0.945 -0.1032  0.6317 -0.1973
  679CO2     D2 3392   2.492   3.295   1.059  0.3943 -0.6255  0.0871
  679CO2      C 3393   2.570   3.313   1.002  0.1455  0.0031 -0.0551
  679CO2     O1 3394   2.478   3.291   1.069  0.4372 -0.7341  0.1117
  679CO2     O2 3395   2.662   3.335   0.935 -0.1461  0.7403 -0.2219
  680CO2     D1 3396   3.972   2.363   0.035  0.1616 -0.1143  0.5426
  680CO2     D2 3397   3.967   2.205   0.153 -0.2005 -0.2366  0.3628
  680CO2      C 3398   3.970   2.284   0.094 -0.0195 -0.1754  0.4527
  680CO2     O1 3399   3.967   2.191   0.163 -0.2318 -0.2471  0.3472
  680CO2     O2 3400   3.973   2.377   0.024  0.1928 -0.1037  0.5581
  681CO2     D1 3401   3.503   3.296   3.750  0.0696 -0.0248  0.0219
  681CO2     D2 3402   3.532   3.108   3.695 -0.6618 -0.2117  0.2753
  681CO2      C 3403   3.517   3.202   3.723 -0.2961 -0.1182  0.1486
  681CO2     O1 3404   3.534   3.092   3.690 -0.7250 -0.2278  0.2972
  681CO2     O2 3405   3.501   3.312   3.755  0.1328 -0.0086 -0.0000
  682CO2     D1 3406   4.490   1.070   1.176  0.2134  0.4699 -0.3901
  682CO2     D2 3407   4.686   1.092   1.193  0.1907  0.4948 -0.1673
  682CO2      C 3408   4.588   1.081   1.185  0.2021  0.4824 -0.2787
  682CO2     O1 3409   4.703   1.094   1.195  0.1888  0.4970 -0.1480
  682CO2     O2 3410   4.473   1.068   1.175  0.2154  0.4678 -0.4093
  683CO2     D1 3411   2.173   0.405   2.893 -0.2074 -0.1129  0.2633
  683CO2     D2 3412   2.010   0.488   2.819 -0.0415 -0.3528 -0.3792
  683CO2      C 3413   2.091   0.447   2.856 -0.1245 -0.2328 -0.0580
  683CO2     O1 3414   1.996   0.496   2.812 -0.0272 -0.3735 -0.4347
  683CO2     O2 3415   2.187   0.398   2.899 -0.2217 -0.0922  0.3188
  684CO2     D1 3416   4.718   0.024   1.515 -0.2996  0.1161 -0.0904
  684CO2     D2 3417   4.559  -0.073   1.448  0.1718 -0.3668 -0.5100
  684CO2      C 3418   4.639  -0.024   1.482 -0.0639 -0.1253 -0.3002
  684CO2     O1 3419   4.546  -0.081   1.442  0.2125 -0.4085 -0.5462
  684CO2     O2 3420   4.732   0.033   1.521 -0.3403  0.1578 -0.0542
  685CO2     D1 3421   4.076   4.723   4.773  0.1424 -0.1152 -0.2309
  685CO2     D2 3422   4.089   4.634   4.597 -0.1421 -0.3438 -0.1361
  685CO2      C 3423   4.083   4.679   4.685  0.0001 -0.2295 -0.1835
  685CO2     O1 3424   4.090   4.627   4.582 -0.1667 -0.3636 -0.1279
  685CO2     O2 3425   4.075   4.731   4.788  0.1670 -0.0955 -0.2391
  686CO2     D1 3426   3.925   0.954   3.892  0.0836  0.8315 -0.2834
  686CO2     D2 3427   4.070   0.927   3.760  0.3451  0.5088  0.0677
  686CO2      C 3428   3.998   0.941   3.826  0.2144  0.6702 -0.1079
  686CO2     O1 3429   4.083   0.925   3.749  0.3677  0.4809  0.0980
  686CO2     O2 3430   3.913   0.956   3.904  0.0610  0.8594 -0.3137
  687CO2     D1 3431   3.445   3.785   0.946  0.2035  0.3091  0.0953
  687CO2     D2 3432   3.538   3.786   0.771 -0.0641 -0.1027 -0.0482
  687CO2      C 3433   3.492   3.786   0.858  0.0697  0.1032  0.0236
  687CO2     O1 3434   3.546   3.786   0.756 -0.0872 -0.1383 -0.0605
  687CO2     O2 3435   3.437   3.785   0.961  0.2266  0.3446  0.1077
  688CO2     D1 3436   1.182   3.177   2.280 -0.4006  0.0377  0.5045
  688CO2     D2 3437   1.067   3.123   2.431 -0.6493  0.1547  0.3588
  688CO2      C 3438   1.125   3.150   2.355 -0.5249  0.0962  0.4316
  688CO2     O1 3439   1.057   3.118   2.444 -0.6707  0.1648  0.3462
  688CO2     O2 3440   1.192   3.182   2.267 -0.3791  0.0276  0.5170
  689CO2     D1 3441   4.237   1.940   0.786  0.3205  0.3792 -0.1054
  689CO2     D2 3442   4.206   2.108   0.687 -0.2978  0.6151  0.4851
  689CO2      C 3443   4.222   2.024   0.736  0.0113  0.4972  0.1898
  689CO2     O1 3444   4.203   2.122   0.678 -0.3512  0.6355  0.5361
  689CO2     O2 3445   4.240   1.925   0.795  0.3739  0.3588 -0.1564
  690CO2     D1 3446   1.869   4.341   0.050 -0.1566  0.4373  0.5904
  690CO2     D2 3447   1.673   4.313   0.053 -0.0836 -0.1388  0.0672
  690CO2      C 3448   1.771   4.327   0.051 -0.1201  0.1492  0.3288
  690CO2     O1 3449   1.656   4.311   0.053 -0.0773 -0.1886  0.0221
  690CO2     O2 3450   1.886   4.344   0.050 -0.1629  0.4870  0.6356
  691CO2     D1 3451   0.248   1.049   2.286  0.2077 -0.3731 -0.1778
  691CO2     D2 3452   0.119   0.923   2.367 -0.2374 -0.0986 -0.4570
  691CO2      C 3453   0.183   0.986   2.326 -0.0149 -0.2359 -0.3174
  691CO2     O1 3454   0.108   0.912   2.374 -0.2759 -0.0749 -0.4811
  691CO2     O2 3455   0.259   1.060   2.279  0.2461 -0.3969 -0.1537
  692CO2     D1 3456   2.091   0.002   1.486  0.2270  0.0692  0.1784
  692CO2     D2 3457   2.254   0.114   1.497  0.2991 -0.0337  0.1476
  692CO2      C 3458   2.173   0.058   1.491  0.2630  0.0177  0.1630
  692CO2     O1 3459   2.269   0.123   1.497  0.3053 -0.0426  0.1449
  692CO2     O2 3460   2.077  -0.007   1.485  0.2208  0.0780  0.1811
  693CO2     D1 3461   3.387   3.338   0.570  0.0748  0.1749  0.5432
  693CO2     D2 3462   3.353   3.507   0.667 -0.6829  0.5747 -0.4013
  693CO2      C 3463   3.370   3.422   0.619 -0.3040  0.3748  0.0710
  693CO2     O1 3464   3.350   3.521   0.676 -0.7483  0.6092 -0.4829
  693CO2     O2 3465   3.389   3.323   0.561  0.1403  0.1403  0.6248
  694CO2     D1 3466   3.601   4.432   3.584  0.2669  0.4655  0.2991
  694CO2     D2 3467   3.440   4.444   3.471  0.5822 -0.2409 -0.2291
  694CO2      C 3468   3.521   4.438   3.528  0.4245  0.1123  0.0350
  694CO2     O1 3469   3.426   4.445   3.461  0.6094 -0.3019 -0.2747
  694CO2     O2 3470   3.615   4.431   3.594  0.2397  0.5265  0.3447
  695CO2     D1 3471   4.816   1.864   2.919  0.0988  0.5451 -0.0762
  695CO2     D2 3472   4.901   1.686   2.923  0.0616  0.5288  0.0050
  695CO2      C 3473   4.858   1.775   2.921  0.0802  0.5369 -0.0356
  695CO2     O1 3474   4.909   1.670   2.923  0.0584  0.5274  0.0120
  695CO2     O2 3475   4.808   1.879   2.918  0.1021  0.5465 -0.0832
  696CO2     D1 3476   1.200   4.266   2.557 -0.2773 -0.2679 -0.3457
  696CO2     D2 3477   1.337   4.259   2.699  0.2012 -0.0037 -0.7898
  696CO2      C 3478   1.268   4.263   2.628 -0.0380 -0.1358 -0.5677
  696CO2     O1 3479   1.349   4.259   2.712  0.2425  0.0191 -0.8282
  696CO2     O2 3480   1.188   4.267   2.545 -0.3186 -0.2908 -0.3073
  697CO2     D1 3481   3.526   2.485   3.542  0.1105 -0.5893 -0.0167
  697CO2     D2 3482   3.521   2.542   3.353  0.2272 -0.3177  0.0616
  697CO2      C 3483   3.524   2.514   3.447  0.1688 -0.4535  0.0225
  697CO2     O1 3484   3.521   2.547   3.336  0.2373 -0.2943  0.0683
  697CO2     O2 3485   3.527   2.480   3.558  0.1004 -0.6128 -0.0234
  698CO2     D1 3486   4.916   0.382   1.343 -0.1203 -0.0496 -0.5393
  698CO2     D2 3487   4.751   0.312   1.426 -0.1873  0.1351 -0.5142
  698CO2      C 3488   4.833   0.347   1.385 -0.1538  0.0428 -0.5268
  698CO2     O1 3489   4.737   0.306   1.433 -0.1931  0.1510 -0.5121
  698CO2     O2 3490   4.930   0.388   1.336 -0.1145 -0.0655 -0.5415
  699CO2     D1 3491   4.791   2.497   1.787 -0.4011 -0.0986 -0.2214
  699CO2     D2 3492   4.687   2.418   1.936  0.1444  0.2300  0.3386
  699CO2      C 3493   4.739   2.458   1.861 -0.1283  0.0657  0.0586
  699CO2     O1 3494   4.678   2.411   1.948  0.1916  0.2584  0.3870
  699CO2     O2 3495   4.799   2.504   1.774 -0.4483 -0.1270 -0.2698
  700CO2     D1 3496   2.601   0.831   2.507 -0.4100 -0.2209 -0.4639
  700CO2     D2 3497   2.768   0.769   2.420  0.1108  0.6122 -0.0628
  700CO2      C 3498   2.685   0.800   2.464 -0.1496  0.1957 -0.2634
  700CO2     O1 3499   2.783   0.764   2.413  0.1558  0.6842 -0.0281
  700CO2     O2 3500   2.587   0.837   2.514 -0.4550 -0.2928 -0.4986
  701CO2     D1 3501   1.907   1.282   1.464  0.2844  0.1163 -0.0250
  701CO2     D2 3502   1.853   1.345   1.284  0.1244  0.0243 -0.0096
  701CO2      C 3503   1.880   1.313   1.374  0.2044  0.0703 -0.0173
  701CO2     O1 3504   1.848   1.350   1.269  0.1106  0.0163 -0.0082
  701CO2     O2 3505   1.911   1.276   1.479  0.2982  0.1242 -0.0264
  702CO2     D1 3506   0.604   0.666   4.789  0.4321 -0.3518 -0.3961
  702CO2     D2 3507   0.478   0.767   4.675  0.0195 -0.2071  0.1899
  702CO2      C 3508   0.541   0.717   4.732  0.2258 -0.2794 -0.1031
  702CO2     O1 3509   0.467   0.776   4.666 -0.0161 -0.1946  0.2405
  702CO2     O2 3510   0.615   0.657   4.799  0.4677 -0.3643 -0.4467
  703CO2     D1 3511   3.921   3.909   1.429  0.0934 -0.1630 -0.0878
  703CO2     D2 3512   3.725   3.914   1.397  0.0466 -0.5734  0.1258
  703CO2      C 3513   3.823   3.911   1.413  0.0700 -0.3682  0.0190
  703CO2     O1 3514   3.708   3.915   1.395  0.0426 -0.6088  0.1443
  703CO2     O2 3515   3.937   3.908   1.432  0.0974 -0.1276 -0.1062
  704CO2     D1 3516   3.249   2.869   2.183  0.1223  0.0008  0.1605
  704CO2     D2 3517   3.148   2.895   2.351 -0.0775  0.3406 -0.0102
  704CO2      C 3518   3.199   2.882   2.267  0.0224  0.1707  0.0751
  704CO2     O1 3519   3.139   2.897   2.366 -0.0948  0.3699 -0.0250
  704CO2     O2 3520   3.258   2.867   2.169  0.1396 -0.0285  0.1752
  705CO2     D1 3521   3.708   0.691   1.642  0.3199  0.1927  0.0838
  705CO2     D2 3522   3.682   0.501   1.690 -0.5094  0.3278  0.1760
  705CO2      C 3523   3.695   0.596   1.666 -0.0947  0.2602  0.1299
  705CO2     O1 3524   3.680   0.484   1.694 -0.5811  0.3394  0.1840
  705CO2     O2 3525   3.710   0.707   1.638  0.3916  0.1810  0.0759
  706CO2     D1 3526   2.030   3.357   0.423  0.0304  0.2099 -0.1236
  706CO2     D2 3527   2.122   3.307   0.591 -0.2298 -0.0578 -0.0606
  706CO2      C 3528   2.076   3.332   0.507 -0.0997  0.0760 -0.0921
  706CO2     O1 3529   2.130   3.302   0.606 -0.2523 -0.0810 -0.0551
  706CO2     O2 3530   2.022   3.361   0.409  0.0529  0.2330 -0.1291
  707CO2     D1 3531   0.478   0.861   1.880  0.0461  0.0354 -0.0602
  707CO2     D2 3532   0.536   1.044   1.929  0.4937 -0.1611  0.1548
  707CO2      C 3533   0.507   0.952   1.905  0.2699 -0.0629  0.0473
  707CO2     O1 3534   0.541   1.060   1.933  0.5323 -0.1781  0.1733
  707CO2     O2 3535   0.473   0.845   1.876  0.0075  0.0523 -0.0788
  708CO2     D1 3536   1.819   2.684   0.314 -0.1837  0.3243 -0.0091
  708CO2     D2 3537   1.899   2.714   0.136  0.1640  0.2413  0.1332
  708CO2      C 3538   1.859   2.699   0.225 -0.0099  0.2828  0.0621
  708CO2     O1 3539   1.906   2.717   0.120  0.1940  0.2342  0.1455
  708CO2     O2 3540   1.812   2.681   0.329 -0.2137  0.3315 -0.0213
  709CO2     D1 3541   1.261   0.405   0.755  0.1018 -0.2508 -0.3121
  709CO2     D2 3542   1.390   0.256   0.775  0.1466 -0.0803  0.6643
  709CO2      C 3543   1.326   0.330   0.765  0.1242 -0.1655  0.1761
  709CO2     O1 3544   1.402   0.244   0.777  0.1505 -0.0656  0.7487
  709CO2     O2 3545   1.250   0.417   0.753  0.0979 -0.2655 -0.3965
  710CO2     D1 3546   0.937   1.756   2.533 -0.2316 -0.0351  0.0023
  710CO2     D2 3547   1.115   1.714   2.607 -0.3842 -0.3123  0.2124
  710CO2      C 3548   1.026   1.735   2.570 -0.3079 -0.1737  0.1074
  710CO2     O1 3549   1.130   1.711   2.614 -0.3974 -0.3362  0.2306
  710CO2     O2 3550   0.921   1.759   2.526 -0.2184 -0.0112 -0.0158
  711CO2     D1 3551   2.380   3.325   4.845 -0.1615  0.4648 -0.1337
  711CO2     D2 3552   2.467   3.282   4.673  0.0546  0.1802  0.0449
  711CO2      C 3553   2.424   3.304   4.759 -0.0535  0.3225 -0.0444
  711CO2     O1 3554   2.475   3.279   4.658  0.0732  0.1556  0.0603
  711CO2     O2 3555   2.373   3.329   4.860 -0.1802  0.4894 -0.1491
  712CO2     D1 3556   1.853   3.592   3.045  0.1801 -0.0532 -0.2821
  712CO2     D2 3557   1.773   3.666   2.881  0.2231  0.8424  0.0989
  712CO2      C 3558   1.813   3.629   2.963  0.2016  0.3946 -0.0916
  712CO2     O1 3559   1.766   3.673   2.866  0.2268  0.9197  0.1318
  712CO2     O2 3560   1.860   3.586   3.059  0.1764 -0.1305 -0.3150
  713CO2     D1 3561   2.708   1.653   4.231 -0.0332 -0.1431 -0.2719
  713CO2     D2 3562   2.789   1.521   4.109  0.1057 -0.4498  0.1507
  713CO2      C 3563   2.749   1.587   4.170  0.0362 -0.2964 -0.0606
  713CO2     O1 3564   2.796   1.509   4.098  0.1177 -0.4763  0.1872
  713CO2     O2 3565   2.701   1.665   4.242 -0.0452 -0.1166 -0.3084
  714CO2     D1 3566   4.649   0.508   2.106 -0.0421  0.4817  0.4841
  714CO2     D2 3567   4.746   0.620   1.975 -0.1601  0.2374  0.1872
  714CO2      C 3568   4.697   0.564   2.041 -0.1011  0.3595  0.3357
  714CO2     O1 3569   4.754   0.630   1.964 -0.1703  0.2163  0.1616
  714CO2     O2 3570   4.641   0.498   2.118 -0.0319  0.5028  0.5097
  715CO2     D1 3571   1.248   1.686   4.456 -0.0317 -0.0559 -0.2128
  715CO2     D2 3572   1.428   1.674   4.538  0.0616  0.2853 -0.3675
  715CO2      C 3573   1.338   1.680   4.497  0.0149  0.1147 -0.2901
  715CO2     O1 3574   1.443   1.673   4.545  0.0696  0.3148 -0.3809
  715CO2     O2 3575   1.232   1.687   4.449 -0.0398 -0.0854 -0.1994
  716CO2     D1 3576   3.788   3.171   2.059  0.3617 -0.2825  0.2686
  716CO2     D2 3577   3.834   3.287   1.905  0.2899 -0.3822  0.1723
  716CO2      C 3578   3.811   3.229   1.982  0.3258 -0.3323  0.2204
  716CO2     O1 3579   3.838   3.297   1.892  0.2836 -0.3908  0.1639
  716CO2     O2 3580   3.784   3.161   2.072  0.3679 -0.2739  0.2769
  717CO2     D1 3581   0.971   4.858   3.919  0.2405  0.0106  0.0424
  717CO2     D2 3582   0.811   4.972   3.936  0.4534  0.3691 -0.3496
  717CO2      C 3583   0.891   4.915   3.928  0.3470  0.1899 -0.1536
  717CO2     O1 3584   0.797   4.982   3.938  0.4718  0.4001 -0.3835
  717CO2     O2 3585   0.985   4.848   3.917  0.2221 -0.0203  0.0762
  718CO2     D1 3586   2.417   2.351   2.554  0.0474 -0.2220  0.4522
  718CO2     D2 3587   2.235   2.274   2.543 -0.0024 -0.0780  0.2494
  718CO2      C 3588   2.326   2.312   2.548  0.0225 -0.1500  0.3508
  718CO2     O1 3589   2.219   2.267   2.542 -0.0067 -0.0655  0.2318
  718CO2     O2 3590   2.433   2.357   2.555  0.0517 -0.2345  0.4697
  719CO2     D1 3591   1.375   0.326   0.083  0.7087  0.1259 -0.1003
  719CO2     D2 3592   1.461   0.236  -0.070  0.0221 -0.1178 -0.3451
  719CO2      C 3593   1.418   0.281   0.006  0.3654  0.0041 -0.2227
  719CO2     O1 3594   1.469   0.228  -0.083 -0.0372 -0.1389 -0.3663
  719CO2     O2 3595   1.367   0.334   0.096  0.7680  0.1470 -0.0791
  720CO2     D1 3596   1.777   4.357   2.003 -0.0929  0.1212  0.1764
  720CO2     D2 3597   1.895   4.507   2.055 -0.1337  0.1662  0.1376
  720CO2      C 3598   1.836   4.432   2.029 -0.1133  0.1437  0.1570
  720CO2     O1 3599   1.905   4.520   2.060 -0.1372  0.1701  0.1343
  720CO2     O2 3600   1.767   4.344   1.999 -0.0894  0.1173  0.1798
  721CO2     D1 3601   3.669   0.716   0.479 -0.0078 -0.4326  0.0661
  721CO2     D2 3602   3.509   0.758   0.587  0.0992 -0.3673  0.2000
  721CO2      C 3603   3.589   0.737   0.533  0.0457 -0.4000  0.1331
  721CO2     O1 3604   3.495   0.761   0.597  0.1084 -0.3617  0.2116
  721CO2     O2 3605   3.683   0.713   0.470 -0.0170 -0.4382  0.0546
  722CO2     D1 3606   0.674   3.738   3.473 -0.0410  0.3241 -0.1196
  722CO2     D2 3607   0.688   3.701   3.279  0.1478  0.2535 -0.0929
  722CO2      C 3608   0.681   3.720   3.376  0.0534  0.2888 -0.1062
  722CO2     O1 3609   0.689   3.698   3.263  0.1641  0.2474 -0.0906
  722CO2     O2 3610   0.673   3.741   3.490 -0.0573  0.3302 -0.1219
  723CO2     D1 3611   0.555   3.072   4.102  0.0365  0.0196  0.6144
  723CO2     D2 3612   0.447   2.954   3.985  0.3256  0.0698  0.2931
  723CO2      C 3613   0.501   3.013   4.043  0.1810  0.0447  0.4537
  723CO2     O1 3614   0.437   2.944   3.975  0.3506  0.0741  0.2654
  723CO2     O2 3615   0.565   3.082   4.112  0.0115  0.0153  0.6421
  724CO2     D1 3616   2.393   1.526   4.243 -0.0618  0.1247  0.2324
  724CO2     D2 3617   2.428   1.644   4.088 -0.5044  0.0176  0.0504
  724CO2      C 3618   2.411   1.585   4.166 -0.2831  0.0712  0.1414
  724CO2     O1 3619   2.431   1.654   4.075 -0.5426  0.0084  0.0347
  724CO2     O2 3620   2.390   1.516   4.257 -0.0236  0.1340  0.2481
  725CO2     D1 3621   2.881   3.656   2.284 -0.1910 -0.6795 -0.2405
  725CO2     D2 3622   2.893   3.730   2.467 -0.0738 -0.9287 -0.1468
  725CO2      C 3623   2.887   3.693   2.376 -0.1324 -0.8041 -0.1936
  725CO2     O1 3624   2.894   3.737   2.483 -0.0637 -0.9502 -0.1387
  725CO2     O2 3625   2.880   3.649   2.268 -0.2011 -0.6580 -0.2486
  726CO2     D1 3626   4.562   1.611   4.393 -0.0292  0.0245 -0.1270
  726CO2     D2 3627   4.646   1.715   4.246  0.5588  0.1585  0.3042
  726CO2      C 3628   4.604   1.663   4.319  0.2648  0.0915  0.0886
  726CO2     O1 3629   4.653   1.724   4.234  0.6095  0.1700  0.3415
  726CO2     O2 3630   4.555   1.602   4.405 -0.0799  0.0130 -0.1642
  727CO2     D1 3631   4.047   1.383   0.825 -0.4011 -0.1417  0.2027
  727CO2     D2 3632   4.009   1.567   0.763  0.0457 -0.0786  0.1138
  727CO2      C 3633   4.028   1.475   0.794 -0.1777 -0.1101  0.1582
  727CO2     O1 3634   4.006   1.583   0.757  0.0843 -0.0731  0.1061
  727CO2     O2 3635   4.050   1.367   0.830 -0.4396 -0.1472  0.2104
  728CO2     D1 3636   0.237   0.909   4.864  0.3524 -0.0874 -0.1920
  728CO2     D2 3637   0.395   1.027   4.877  0.5194 -0.3417  0.0801
  728CO2      C 3638   0.316   0.968   4.870  0.4359 -0.2146 -0.0559
  728CO2     O1 3639   0.408   1.038   4.879  0.5338 -0.3637  0.1037
  728CO2     O2 3640   0.223   0.899   4.862  0.3380 -0.0655 -0.2155
  729CO2     D1 3641   0.945   1.318   0.258 -0.4646 -0.0698 -0.2376
  729CO2     D2 3642   0.953   1.336   0.455 -0.1127 -0.0136 -0.2558
  729CO2      C 3643   0.949   1.327   0.356 -0.2887 -0.0417 -0.2467
  729CO2     O1 3644   0.953   1.337   0.472 -0.0824 -0.0088 -0.2574
  729CO2     O2 3645   0.944   1.316   0.241 -0.4950 -0.0746 -0.2360
  730CO2     D1 3646   1.753   0.444   2.033 -0.0262 -0.2127 -0.1817
  730CO2     D2 3647   1.813   0.310   2.166 -0.6038  0.0571  0.3527
  730CO2      C 3648   1.783   0.377   2.100 -0.3150 -0.0778  0.0855
  730CO2     O1 3649   1.818   0.298   2.178 -0.6537  0.0804  0.3988
  730CO2     O2 3650   1.748   0.456   2.022  0.0237 -0.2360 -0.2279
  731CO2     D1 3651   2.016   4.497   2.519 -0.1564 -0.3424 -0.3681
  731CO2     D2 3652   1.952   4.311   2.502  0.3924 -0.5114 -0.6003
  731CO2      C 3653   1.984   4.404   2.511  0.1180 -0.4269 -0.4842
  731CO2     O1 3654   1.946   4.295   2.501  0.4398 -0.5260 -0.6204
  731CO2     O2 3655   2.022   4.513   2.521 -0.2038 -0.3278 -0.3480
  732CO2     D1 3656   4.496   3.078   4.856  0.1748 -0.9679  0.2341
  732CO2     D2 3657   4.441   3.130   4.673  0.3715  0.0138  0.4531
  732CO2      C 3658   4.468   3.104   4.765  0.2732 -0.4771  0.3436
  732CO2     O1 3659   4.436   3.135   4.658  0.3885  0.0986  0.4720
  732CO2     O2 3660   4.500   3.074   4.872  0.1578 -1.0527  0.2151
  733CO2     D1 3661   4.008   4.033   1.690 -0.3586  0.3524 -0.0492
  733CO2     D2 3662   4.132   4.072   1.541  0.0808 -0.4019  0.1162
  733CO2      C 3663   4.070   4.052   1.616 -0.1389 -0.0248  0.0335
  733CO2     O1 3664   4.143   4.075   1.528  0.1187 -0.4670  0.1305
  733CO2     O2 3665   3.998   4.030   1.703 -0.3966  0.4175 -0.0635
  734CO2     D1 3666   2.738   3.496   4.121 -0.1658 -0.1249 -0.0964
  734CO2     D2 3667   2.906   3.568   4.198 -0.0670 -0.2905 -0.1581
  734CO2      C 3668   2.822   3.532   4.159 -0.1164 -0.2077 -0.1272
  734CO2     O1 3669   2.920   3.574   4.204 -0.0584 -0.3048 -0.1634
  734CO2     O2 3670   2.723   3.490   4.115 -0.1743 -0.1106 -0.0911
  735CO2     D1 3671   4.320   0.351   2.600  0.0734 -0.3405 -0.3597
  735CO2     D2 3672   4.207   0.488   2.514  0.1480 -0.1476 -0.1509
  735CO2      C 3673   4.263   0.420   2.557  0.1107 -0.2440 -0.2553
  735CO2     O1 3674   4.197   0.500   2.506  0.1545 -0.1309 -0.1328
  735CO2     O2 3675   4.330   0.340   2.607  0.0669 -0.3572 -0.3778
  736CO2     D1 3676   1.777   4.432   0.398 -0.0250  0.1850  0.0858
  736CO2     D2 3677   1.733   4.359   0.576 -0.1917 -0.1273 -0.0838
  736CO2      C 3678   1.755   4.395   0.487 -0.1083  0.0288  0.0010
  736CO2     O1 3679   1.729   4.352   0.591 -0.2061 -0.1543 -0.0984
  736CO2     O2 3680   1.781   4.438   0.382 -0.0106  0.2120  0.1004
  737CO2     D1 3681   3.572   1.112   4.178  0.3256  0.1439  0.4494
  737CO2     D2 3682   3.493   0.968   4.069  0.4577  0.2929  0.1566
  737CO2      C 3683   3.532   1.040   4.124  0.3916  0.2184  0.3030
  737CO2     O1 3684   3.486   0.955   4.059  0.4691  0.3057  0.1313
  737CO2     O2 3685   3.579   1.125   4.188  0.3142  0.1310  0.4747
  738CO2     D1 3686   0.864   4.098   4.249 -0.1436  0.0355 -0.3752
  738CO2     D2 3687   0.890   4.230   4.394  0.0558 -0.3317 -0.0766
  738CO2      C 3688   0.877   4.164   4.321 -0.0439 -0.1481 -0.2259
  738CO2     O1 3689   0.892   4.241   4.406  0.0730 -0.3634 -0.0508
  738CO2     O2 3690   0.861   4.086   4.236 -0.1608  0.0672 -0.4010
  739CO2     D1 3691   3.157   4.230   4.152  0.3256  0.7751  0.4877
  739CO2     D2 3692   3.214   4.413   4.101 -0.1927  0.6439 -0.5732
  739CO2      C 3693   3.186   4.321   4.126  0.0664  0.7095 -0.0428
  739CO2     O1 3694   3.219   4.428   4.096 -0.2375  0.6326 -0.6648
  739CO2     O2 3695   3.152   4.214   4.156  0.3704  0.7864  0.5793
  740CO2     D1 3696   4.855   1.236   4.067  0.2584 -0.0184 -0.0028
  740CO2     D2 3697   4.755   1.264   3.899 -0.4369 -0.3307  0.3593
  740CO2      C 3698   4.805   1.250   3.983 -0.0893 -0.1746  0.1783
  740CO2     O1 3699   4.746   1.266   3.885 -0.4970 -0.3577  0.3906
  740CO2     O2 3700   4.864   1.234   4.082  0.3184  0.0086 -0.0341
  741CO2     D1 3701   2.930   1.267   4.331 -0.4958  0.1663 -0.1095
  741CO2     D2 3702   2.857   1.086   4.366  0.0651 -0.0558 -0.0823
  741CO2      C 3703   2.894   1.176   4.348 -0.2153  0.0553 -0.0959
  741CO2     O1 3704   2.851   1.071   4.369  0.1136 -0.0750 -0.0799
  741CO2     O2 3705   2.936   1.282   4.327 -0.5442  0.1855 -0.1119
  742CO2     D1 3706   2.385   0.731   3.172  0.0511  0.5811 -0.1296
  742CO2     D2 3707   2.419   0.700   3.364  0.5822  0.4113 -0.2522
  742CO2      C 3708   2.402   0.715   3.268  0.3167  0.4962 -0.1909
  742CO2     O1 3709   2.423   0.698   3.381  0.6281  0.3967 -0.2628
  742CO2     O2 3710   2.382   0.733   3.155  0.0052  0.5957 -0.1190
  743CO2     D1 3711   2.627   1.898   5.021  0.1849  0.5360 -0.3841
  743CO2     D2 3712   2.524   2.067   5.021 -0.1049  0.3606 -0.0350
  743CO2      C 3713   2.575   1.982   5.021  0.0400  0.4483 -0.2095
  743CO2     O1 3714   2.515   2.082   5.021 -0.1299  0.3454 -0.0048
  743CO2     O2 3715   2.635   1.883   5.021  0.2099  0.5511 -0.4143
  744CO2     D1 3716   0.473   4.891   1.770 -0.9025 -0.0688 -0.2086
  744CO2     D2 3717   0.487   5.052   1.883  0.2941 -0.0469 -0.3793
  744CO2      C 3718   0.480   4.972   1.826 -0.3042 -0.0578 -0.2940
  744CO2     O1 3719   0.488   5.066   1.893  0.3975 -0.0450 -0.3940
  744CO2     O2 3720   0.472   4.877   1.760 -1.0059 -0.0707 -0.1939
  745CO2     D1 3721   2.159   2.592   4.386  0.3492 -0.0743 -0.2588
  745CO2     D2 3722   2.002   2.660   4.486  0.3611 -0.3434 -0.0580
  745CO2      C 3723   2.081   2.626   4.436  0.3551 -0.2089 -0.1584
  745CO2     O1 3724   1.989   2.665   4.495  0.3621 -0.3666 -0.0407
  745CO2     O2 3725   2.173   2.586   4.378  0.3482 -0.0511 -0.2762
  746CO2     D1 3726   0.203   1.580   1.966  0.1218  0.1251  0.1239
  746CO2     D2 3727   0.352   1.653   1.859 -0.0563  0.4237  0.0779
  746CO2      C 3728   0.277   1.616   1.912  0.0327  0.2744  0.1009
  746CO2     O1 3729   0.365   1.659   1.850 -0.0717  0.4495  0.0740
  746CO2     O2 3730   0.190   1.573   1.975  0.1372  0.0993  0.1279
  747CO2     D1 3731   1.468   3.170   4.395  0.2154  0.0139  0.3892
  747CO2     D2 3732   1.437   2.983   4.451  0.1601 -0.2093 -0.3798
  747CO2      C 3733   1.452   3.077   4.423  0.1878 -0.0977  0.0047
  747CO2     O1 3734   1.434   2.967   4.456  0.1554 -0.2286 -0.4462
  747CO2     O2 3735   1.471   3.186   4.390  0.2202  0.0332  0.4556
  748CO2     D1 3736   0.664   0.046   2.628 -0.1152  0.0607  0.4048
  748CO2     D2 3737   0.677  -0.126   2.725 -0.3001  0.1321  0.5554
  748CO2      C 3738   0.670  -0.040   2.677 -0.2077  0.0964  0.4801
  748CO2     O1 3739   0.678  -0.141   2.734 -0.3161  0.1383  0.5684
  748CO2     O2 3740   0.663   0.061   2.620 -0.0992  0.0545  0.3918
  749CO2     D1 3741   3.521   4.463   4.438  0.1148  0.0108 -0.5375
  749CO2     D2 3742   3.409   4.626   4.445  0.7049  0.4111 -0.3865
  749CO2      C 3743   3.465   4.544   4.442  0.4099  0.2110 -0.4620
  749CO2     O1 3744   3.399   4.640   4.446  0.7559  0.4457 -0.3735
  749CO2     O2 3745   3.530   4.449   4.438  0.0638 -0.0238 -0.5505
  750CO2     D1 3746   1.611   4.368   3.951  0.1499  0.0025 -0.4074
  750CO2     D2 3747   1.593   4.537   4.052  0.1646 -0.0036 -0.3941
  750CO2      C 3748   1.602   4.453   4.002  0.1573 -0.0005 -0.4007
  750CO2     O1 3749   1.591   4.552   4.061  0.1659 -0.0041 -0.3929
  750CO2     O2 3750   1.613   4.353   3.942  0.1487  0.0031 -0.4085
  751CO2     D1 3751   0.549   1.818   4.145 -0.0006  0.2811  0.1003
  751CO2     D2 3752   0.398   1.771   4.263  0.3690 -0.4796  0.2768
  751CO2      C 3753   0.473   1.794   4.204  0.1842 -0.0992  0.1885
  751CO2     O1 3754   0.384   1.767   4.273  0.4009 -0.5453  0.2920
  751CO2     O2 3755   0.562   1.822   4.135 -0.0325  0.3468  0.0851
  752CO2     D1 3756   3.236   0.757   0.057 -0.1607 -0.1615  0.2709
  752CO2     D2 3757   3.330   0.766  -0.117 -0.5404  0.4504  0.0967
  752CO2      C 3758   3.283   0.762  -0.030 -0.3506  0.1445  0.1838
  752CO2     O1 3759   3.338   0.767  -0.132 -0.5732  0.5033  0.0817
  752CO2     O2 3760   3.228   0.756   0.072 -0.1279 -0.2143  0.2859
  753CO2     D1 3761   3.984   3.731   0.766 -0.0409  0.4435  0.0887
  753CO2     D2 3762   4.104   3.750   0.922  0.0633 -0.3306  0.1029
  753CO2      C 3763   4.044   3.740   0.844  0.0112  0.0565  0.0958
  753CO2     O1 3764   4.114   3.751   0.936  0.0723 -0.3975  0.1041
  753CO2     O2 3765   3.974   3.729   0.753 -0.0499  0.5104  0.0875
  754CO2     D1 3766   4.018   0.912   0.733 -0.2094 -0.0027  0.3566
  754CO2     D2 3767   3.934   0.990   0.573  0.4360 -0.1183 -0.0418
  754CO2      C 3768   3.976   0.951   0.653  0.1133 -0.0605  0.1574
  754CO2     O1 3769   3.926   0.997   0.559  0.4917 -0.1283 -0.0762
  754CO2     O2 3770   4.026   0.905   0.747 -0.2651  0.0073  0.3910
  755CO2     D1 3771   4.237   0.931   1.632  0.1163 -0.0312  0.0256
  755CO2     D2 3772   4.090   0.828   1.714  0.0444  0.0649  0.0190
  755CO2      C 3773   4.164   0.880   1.673  0.0803  0.0168  0.0223
  755CO2     O1 3774   4.077   0.819   1.721  0.0382  0.0732  0.0184
  755CO2     O2 3775   4.250   0.940   1.625  0.1225 -0.0395  0.0262
  756CO2     D1 3776   2.599   1.805   4.571  0.2207 -0.2335  0.0804
  756CO2     D2 3777   2.587   1.614   4.621  0.6695 -0.3598 -0.2886
  756CO2      C 3778   2.593   1.710   4.596  0.4451 -0.2966 -0.1041
  756CO2     O1 3779   2.586   1.598   4.626  0.7083 -0.3707 -0.3205
  756CO2     O2 3780   2.600   1.822   4.566  0.1819 -0.2226  0.1122
  757CO2     D1 3781   2.936   1.999   3.901 -0.1189 -0.5010 -0.0892
  757CO2     D2 3782   3.091   1.972   4.022  0.0002 -0.3504 -0.2085
  757CO2      C 3783   3.014   1.986   3.961 -0.0594 -0.4257 -0.1488
  757CO2     O1 3784   3.104   1.970   4.032  0.0105 -0.3374 -0.2188
  757CO2     O2 3785   2.923   2.001   3.890 -0.1292 -0.5140 -0.0789
  758CO2     D1 3786   2.342   0.739   2.150 -0.0602  0.6444 -0.4577
  758CO2     D2 3787   2.533   0.777   2.181 -0.0966  0.1048  0.4465
  758CO2      C 3788   2.437   0.758   2.165 -0.0784  0.3746 -0.0056
  758CO2     O1 3789   2.550   0.781   2.184 -0.0998  0.0582  0.5246
  758CO2     O2 3790   2.325   0.736   2.147 -0.0571  0.6910 -0.5358
  759CO2     D1 3791   3.605   4.062   2.448 -0.4358  0.5001 -0.2669
  759CO2     D2 3792   3.574   4.041   2.254  0.1083 -0.1818 -0.2806
  759CO2      C 3793   3.589   4.051   2.351 -0.1637  0.1591 -0.2737
  759CO2     O1 3794   3.571   4.039   2.238  0.1553 -0.2407 -0.2818
  759CO2     O2 3795   3.608   4.064   2.465 -0.4828  0.5590 -0.2657
  760CO2     D1 3796   2.583   4.191   1.839  0.0279  0.2656  0.2389
  760CO2     D2 3797   2.758   4.177   1.749 -0.0554 -0.1652  0.1396
  760CO2      C 3798   2.670   4.184   1.794 -0.0138  0.0502  0.1892
  760CO2     O1 3799   2.773   4.176   1.741 -0.0626 -0.2024  0.1310
  760CO2     O2 3800   2.567   4.192   1.847  0.0351  0.3028  0.2474
  761CO2     D1 3801   3.903   2.304   2.112 -0.2212 -0.1144  0.1273
  761CO2     D2 3802   3.880   2.173   2.258 -0.1424 -0.1586  0.1007
  761CO2      C 3803   3.891   2.239   2.185 -0.1818 -0.1365  0.1140
  761CO2     O1 3804   3.878   2.162   2.271 -0.1356 -0.1624  0.0984
  761CO2     O2 3805   3.905   2.316   2.099 -0.2280 -0.1106  0.1296
  762CO2     D1 3806   2.377   4.450   0.114 -0.4661 -0.0618 -0.3470
  762CO2     D2 3807   2.279   4.472  -0.057 -0.3788 -0.1754 -0.4105
  762CO2      C 3808   2.328   4.461   0.029 -0.4225 -0.1186 -0.3788
  762CO2     O1 3809   2.271   4.474  -0.071 -0.3713 -0.1852 -0.4160
  762CO2     O2 3810   2.385   4.449   0.129 -0.4737 -0.0520 -0.3415
  763CO2     D1 3811   2.735   0.715   1.938 -0.7022  0.0315 -0.1628
  763CO2     D2 3812   2.645   0.540   1.946 -0.3349 -0.1737 -0.4698
  763CO2      C 3813   2.690   0.628   1.942 -0.5186 -0.0711 -0.3163
  763CO2     O1 3814   2.637   0.525   1.947 -0.3032 -0.1915 -0.4963
  763CO2     O2 3815   2.743   0.731   1.937 -0.7340  0.0493 -0.1362
  764CO2     D1 3816   3.372   2.784   3.540  0.0539 -0.2438 -0.0996
  764CO2     D2 3817   3.330   2.812   3.731 -0.0512  0.4534 -0.2239
  764CO2      C 3818   3.351   2.798   3.635  0.0013  0.1048 -0.1618
  764CO2     O1 3819   3.326   2.814   3.748 -0.0603  0.5136 -0.2347
  764CO2     O2 3820   3.376   2.781   3.523  0.0630 -0.3040 -0.0889
  765CO2     D1 3821   4.307   4.898   3.417  0.2179  0.0763 -0.4656
  765CO2     D2 3822   4.226   4.893   3.236  0.1131  0.0695 -0.4186
  765CO2      C 3823   4.266   4.896   3.326  0.1655  0.0729 -0.4421
  765CO2     O1 3824   4.219   4.893   3.220  0.1041  0.0689 -0.4146
  765CO2     O2 3825   4.313   4.898   3.432  0.2270  0.0769 -0.4697
  766CO2     D1 3826   1.281   2.061   4.917 -0.3087 -0.0408  0.2311
  766CO2     D2 3827   1.392   2.155   5.052  0.4017 -0.4414 -0.0682
  766CO2      C 3828   1.337   2.108   4.984  0.0465 -0.2411  0.0815
  766CO2     O1 3829   1.401   2.164   5.063  0.4631 -0.4760 -0.0941
  766CO2     O2 3830   1.272   2.053   4.905 -0.3700 -0.0062  0.2570
  767CO2     D1 3831   3.664   2.047   2.870 -0.0667 -0.0171  0.0374
  767CO2     D2 3832   3.544   1.890   2.867 -0.4257  0.2567 -0.0043
  767CO2      C 3833   3.604   1.969   2.868 -0.2462  0.1198  0.0166
  767CO2     O1 3834   3.534   1.876   2.866 -0.4567  0.2804 -0.0079
  767CO2     O2 3835   3.674   2.061   2.870 -0.0357 -0.0408  0.0410
  768CO2     D1 3836   3.763   4.053   1.989 -0.3725 -0.3940 -0.3827
  768CO2     D2 3837   3.825   3.874   2.045  1.0630  0.2683  0.1944
  768CO2      C 3838   3.794   3.964   2.017  0.3453 -0.0629 -0.0941
  768CO2     O1 3839   3.830   3.858   2.050  1.1870  0.3255  0.2442
  768CO2     O2 3840   3.758   4.069   1.984 -0.4965 -0.4512 -0.4325
  769CO2     D1 3841   5.039   0.999   3.685 -0.1448  0.1706 -0.1624
  769CO2     D2 3842   4.915   1.022   3.837 -0.3592  0.9116 -0.4486
  769CO2      C 3843   4.977   1.010   3.761 -0.2520  0.5411 -0.3055
  769CO2     O1 3844   4.904   1.024   3.850 -0.3778  0.9756 -0.4733
  769CO2     O2 3845   5.049   0.997   3.672 -0.1262  0.1066 -0.1377
  770CO2     D1 3846   1.399   0.611   3.179 -0.3051  0.1833 -0.3791
  770CO2     D2 3847   1.565   0.510   3.144 -0.3163  0.0798 -0.1394
  770CO2      C 3848   1.482   0.560   3.161 -0.3107  0.1315 -0.2593
  770CO2     O1 3849   1.579   0.501   3.140 -0.3172  0.0709 -0.1187
  770CO2     O2 3850   1.384   0.620   3.182 -0.3041  0.1922 -0.3999
  771CO2     D1 3851   2.207   0.527   0.629  0.5125  0.4412  0.2218
  771CO2     D2 3852   2.186   0.424   0.461  0.5137  0.0548  0.4569
  771CO2      C 3853   2.196   0.476   0.545  0.5131  0.2480  0.3394
  771CO2     O1 3854   2.184   0.415   0.446  0.5139  0.0214  0.4772
  771CO2     O2 3855   2.209   0.536   0.643  0.5124  0.4745  0.2015
  772CO2     D1 3856   4.755   1.906   1.897  0.0876 -0.4184 -0.2557
  772CO2     D2 3857   4.641   1.999   1.765  0.2922  0.1662 -0.0213
  772CO2      C 3858   4.698   1.952   1.831  0.1899 -0.1261 -0.1385
  772CO2     O1 3859   4.631   2.007   1.754  0.3099  0.2167 -0.0011
  772CO2     O2 3860   4.765   1.898   1.909  0.0700 -0.4689 -0.2759
  773CO2     D1 3861   1.453   0.901   1.598 -0.2807 -0.3553  0.4876
  773CO2     D2 3862   1.367   0.752   1.695 -0.0780 -0.9319 -0.2110
  773CO2      C 3863   1.410   0.827   1.647 -0.1794 -0.6436  0.1383
  773CO2     O1 3864   1.359   0.739   1.704 -0.0605 -0.9817 -0.2714
  773CO2     O2 3865   1.460   0.914   1.590 -0.2982 -0.3055  0.5479
  774CO2     D1 3866   1.443   4.725   0.497  0.0895  0.0534 -0.0579
  774CO2     D2 3867   1.382   4.669   0.317  0.3605 -0.0186 -0.1284
  774CO2      C 3868   1.412   4.697   0.407  0.2250  0.0174 -0.0932
  774CO2     O1 3869   1.376   4.665   0.302  0.3839 -0.0248 -0.1345
  774CO2     O2 3870   1.448   4.730   0.512  0.0661  0.0596 -0.0519
  775CO2     D1 3871   1.629   2.688   4.900  0.2693  0.1612 -0.2753
  775CO2     D2 3872   1.785   2.568   4.882  0.1597 -0.0954  0.4261
  775CO2      C 3873   1.707   2.628   4.891  0.2145  0.0329  0.0754
  775CO2     O1 3874   1.799   2.558   4.880  0.1502 -0.1176  0.4866
  775CO2     O2 3875   1.615   2.698   4.902  0.2788  0.1833 -0.3359
  776CO2     D1 3876   1.861   4.710   0.144 -0.3639 -0.2016 -0.1078
  776CO2     D2 3877   1.796   4.758   0.324  0.8645 -0.0232  0.2930
  776CO2      C 3878   1.828   4.734   0.234  0.2503 -0.1124  0.0926
  776CO2     O1 3879   1.790   4.762   0.340  0.9706 -0.0078  0.3276
  776CO2     O2 3880   1.866   4.706   0.128 -0.4700 -0.2170 -0.1424
  777CO2     D1 3881   3.451   4.030   4.338  0.4270  0.2337  0.1593
  777CO2     D2 3882   3.443   4.064   4.143  0.3593 -0.1026  0.1036
  777CO2      C 3883   3.447   4.047   4.240  0.3931  0.0655  0.1314
  777CO2     O1 3884   3.443   4.067   4.126  0.3534 -0.1316  0.0988
  777CO2     O2 3885   3.452   4.027   4.355  0.4329  0.2627  0.1641
  778CO2     D1 3886   4.203   0.206   3.737  0.3061 -0.0669  0.2817
  778CO2     D2 3887   4.119   0.227   3.559  0.2067 -0.1462  0.3189
  778CO2      C 3888   4.161   0.216   3.648  0.2564 -0.1065  0.3003
  778CO2     O1 3889   4.112   0.229   3.543  0.1981 -0.1530  0.3221
  778CO2     O2 3890   4.210   0.204   3.752  0.3147 -0.0600  0.2784
  779CO2     D1 3891   1.274   0.879   3.890  0.2246 -0.4076  0.0371
  779CO2     D2 3892   1.242   0.818   4.076 -0.4341 -0.1070  0.0226
  779CO2      C 3893   1.258   0.849   3.983 -0.1047 -0.2573  0.0298
  779CO2     O1 3894   1.239   0.813   4.092 -0.4910 -0.0811  0.0213
  779CO2     O2 3895   1.276   0.884   3.874  0.2815 -0.4336  0.0384
  780CO2     D1 3896   4.649   4.691   0.049  0.4515 -0.1700 -0.1841
  780CO2     D2 3897   4.584   4.813   0.190  0.2352 -0.2812 -0.1864
  780CO2      C 3898   4.616   4.752   0.119  0.3433 -0.2256 -0.1852
  780CO2     O1 3899   4.579   4.824   0.202  0.2165 -0.2908 -0.1866
  780CO2     O2 3900   4.654   4.680   0.036  0.4701 -0.1603 -0.1839
  781CO2     D1 3901   2.210   0.827   4.499 -0.1916  0.3901 -0.0180
  781CO2     D2 3902   2.081   0.721   4.604 -0.4717  0.4186 -0.3312
  781CO2      C 3903   2.146   0.774   4.552 -0.3316  0.4043 -0.1746
  781CO2     O1 3904   2.070   0.712   4.613 -0.4958  0.4210 -0.3582
  781CO2     O2 3905   2.222   0.836   4.490 -0.1674  0.3876  0.0090
  782CO2     D1 3906   2.851   0.252   0.314  0.3413 -0.0875  0.5658
  782CO2     D2 3907   3.033   0.300   0.253 -0.1397  0.1566 -0.6975
  782CO2      C 3908   2.942   0.276   0.284  0.1008  0.0346 -0.0658
  782CO2     O1 3909   3.049   0.304   0.248 -0.1813  0.1777 -0.8066
  782CO2     O2 3910   2.836   0.248   0.319  0.3829 -0.1086  0.6749
  783CO2     D1 3911   4.083   1.198   4.234  0.2238  0.1351 -0.1204
  783CO2     D2 3912   4.043   1.256   4.419  0.2433 -0.2823  0.0140
  783CO2      C 3913   4.063   1.227   4.326  0.2336 -0.0736 -0.0532
  783CO2     O1 3914   4.039   1.261   4.435  0.2450 -0.3184  0.0256
  783CO2     O2 3915   4.086   1.193   4.218  0.2222  0.1712 -0.1320
  784CO2     D1 3916   5.019   1.257   2.096  0.2819  0.0677 -0.3982
  784CO2     D2 3917   4.929   1.383   2.218 -0.1149 -0.4383 -0.1671
  784CO2      C 3918   4.974   1.320   2.157  0.0835 -0.1853 -0.2826
  784CO2     O1 3919   4.921   1.394   2.228 -0.1492 -0.4820 -0.1472
  784CO2     O2 3920   5.027   1.246   2.085  0.3162  0.1114 -0.4181
  785CO2     D1 3921   1.742   1.188   0.481  0.2013  0.3345  0.0972
  785CO2     D2 3922   1.607   1.212   0.339  0.1147 -0.1153  0.1042
  785CO2      C 3923   1.675   1.200   0.410  0.1580  0.1096  0.1007
  785CO2     O1 3924   1.595   1.214   0.327  0.1072 -0.1542  0.1048
  785CO2     O2 3925   1.754   1.186   0.494  0.2088  0.3734  0.0966
  786CO2     D1 3926   1.650   2.926   4.641  0.1935  0.1860  0.4846
  786CO2     D2 3927   1.578   2.748   4.594 -0.2069  0.4434  0.1162
  786CO2      C 3928   1.614   2.837   4.617 -0.0067  0.3147  0.3004
  786CO2     O1 3929   1.572   2.732   4.589 -0.2415  0.4657  0.0844
  786CO2     O2 3930   1.656   2.941   4.645  0.2281  0.1637  0.5165
  787CO2     D1 3931   0.304   3.963   4.515 -0.1961 -0.2984  0.1724
  787CO2     D2 3932   0.429   3.844   4.612 -0.2635 -0.0076  0.6144
  787CO2      C 3933   0.366   3.904   4.563 -0.2298 -0.1530  0.3934
  787CO2     O1 3934   0.439   3.834   4.620 -0.2694  0.0176  0.6525
  787CO2     O2 3935   0.293   3.973   4.506 -0.1903 -0.3235  0.1343
  788CO2     D1 3936   0.122   1.392   2.387 -0.1366 -0.4004 -0.2873
  788CO2     D2 3937   0.258   1.316   2.510  0.0760  0.1238 -0.1972
  788CO2      C 3938   0.190   1.354   2.449 -0.0303 -0.1383 -0.2423
  788CO2     O1 3939   0.269   1.310   2.520  0.0944  0.1691 -0.1894
  788CO2     O2 3940   0.110   1.399   2.377 -0.1550 -0.4457 -0.2951
  789CO2     D1 3941   2.541   5.044   3.283 -0.0560 -0.2782 -0.0787
  789CO2     D2 3942   2.456   5.220   3.313  0.2180 -0.0678 -0.5346
  789CO2      C 3943   2.498   5.132   3.298  0.0810 -0.1730 -0.3067
  789CO2     O1 3944   2.449   5.235   3.316  0.2416 -0.0496 -0.5740
  789CO2     O2 3945   2.548   5.029   3.280 -0.0796 -0.2963 -0.0393
  790CO2     D1 3946   2.741   0.867   4.135 -0.2258 -0.1561 -0.2028
  790CO2     D2 3947   2.728   1.053   4.072  0.1199  0.1694  0.6689
  790CO2      C 3948   2.734   0.960   4.104 -0.0529  0.0067  0.2331
  790CO2     O1 3949   2.726   1.070   4.066  0.1498  0.1975  0.7442
  790CO2     O2 3950   2.742   0.851   4.141 -0.2556 -0.1842 -0.2781
  791CO2     D1 3951   3.192   3.490   0.997 -0.1405  0.0351  0.2055
  791CO2     D2 3952   3.227   3.347   0.864 -0.4623  0.6088 -0.5027
  791CO2      C 3953   3.209   3.418   0.931 -0.3014  0.3219 -0.1486
  791CO2     O1 3954   3.230   3.334   0.853 -0.4901  0.6583 -0.5639
  791CO2     O2 3955   3.189   3.502   1.008 -0.1127 -0.0145  0.2666
  792CO2     D1 3956   4.438   0.969   4.304 -0.0400  0.2825 -0.3462
  792CO2     D2 3957   4.541   0.918   4.143  0.9240 -0.1658  0.4103
  792CO2      C 3958   4.489   0.943   4.224  0.4420  0.0584  0.0320
  792CO2     O1 3959   4.550   0.913   4.129  1.0072 -0.2045  0.4756
  792CO2     O2 3960   4.429   0.973   4.318 -0.1233  0.3213 -0.4116
  793CO2     D1 3961   4.457   2.322   3.693  0.2659  0.1107  0.1787
  793CO2     D2 3962   4.417   2.447   3.841  0.0492  0.0753  0.1498
  793CO2      C 3963   4.437   2.385   3.767  0.1576  0.0930  0.1643
  793CO2     O1 3964   4.414   2.458   3.854  0.0305  0.0722  0.1473
  793CO2     O2 3965   4.461   2.311   3.680  0.2846  0.1138  0.1812
  794CO2     D1 3966   4.830   2.057   3.559 -0.2772 -0.2758 -0.1408
  794CO2     D2 3967   4.673   2.069   3.680 -0.5105 -0.0563 -0.4671
  794CO2      C 3968   4.752   2.063   3.619 -0.3938 -0.1660 -0.3039
  794CO2     O1 3969   4.660   2.071   3.690 -0.5306 -0.0374 -0.4953
  794CO2     O2 3970   4.844   2.056   3.549 -0.2570 -0.2947 -0.1126
  795CO2     D1 3971   0.624   2.144   1.297 -0.1581 -0.5203 -0.1456
  795CO2     D2 3972   0.447   2.201   1.229 -0.1169 -0.1683  0.0391
  795CO2      C 3973   0.535   2.173   1.263 -0.1375 -0.3443 -0.0533
  795CO2     O1 3974   0.432   2.206   1.223 -0.1134 -0.1379  0.0550
  795CO2     O2 3975   0.639   2.139   1.303 -0.1617 -0.5507 -0.1616
  796CO2     D1 3976   3.885   0.006   0.872  0.3123  0.1319  0.5960
  796CO2     D2 3977   3.795  -0.152   0.950 -0.3258 -0.0601 -0.5154
  796CO2      C 3978   3.840  -0.073   0.911 -0.0067  0.0359  0.0403
  796CO2     O1 3979   3.787  -0.166   0.957 -0.3809 -0.0767 -0.6114
  796CO2     O2 3980   3.892   0.019   0.866  0.3674  0.1484  0.6920
  797CO2     D1 3981   0.163   0.613   3.192  0.2190 -0.4462  0.1119
  797CO2     D2 3982  -0.012   0.549   3.126  0.0229  0.1152  0.0842
  797CO2      C 3983   0.076   0.581   3.159  0.1210 -0.1655  0.0980
  797CO2     O1 3984  -0.027   0.544   3.120  0.0060  0.1637  0.0819
  797CO2     O2 3985   0.178   0.619   3.198  0.2359 -0.4947  0.1142
  798CO2     D1 3986   3.822   2.983   1.526  0.3738 -0.3405 -0.1453
  798CO2     D2 3987   3.929   2.928   1.369  0.3614  0.1617 -0.3271
  798CO2      C 3988   3.875   2.956   1.447  0.3676 -0.0894 -0.2362
  798CO2     O1 3989   3.938   2.924   1.355  0.3603  0.2051 -0.3428
  798CO2     O2 3990   3.813   2.987   1.540  0.3749 -0.3839 -0.1296
  799CO2     D1 3991   4.626   1.305   2.261 -0.2855 -0.0607 -0.4554
  799CO2     D2 3992   4.679   1.141   2.359 -0.0987  0.3100  0.0614
  799CO2      C 3993   4.652   1.223   2.310 -0.1921  0.1246 -0.1970
  799CO2     O1 3994   4.684   1.127   2.368 -0.0825  0.3420  0.1060
  799CO2     O2 3995   4.621   1.319   2.252 -0.3016 -0.0927 -0.5001
  800CO2     D1 3996   1.887   0.351   0.394 -0.3902  0.2930 -0.0126
  800CO2     D2 3997   1.778   0.382   0.232 -0.7962  0.1474  0.2298
  800CO2      C 3998   1.832   0.366   0.313 -0.5932  0.2202  0.1086
  800CO2     O1 3999   1.769   0.385   0.218 -0.8312  0.1348  0.2507
  800CO2     O2 4000   1.896   0.348   0.408 -0.3552  0.3056 -0.0336
  801CO2     D1 4001   4.389   1.499   2.032 -0.6029  0.2995 -0.1422
  801CO2     D2 4002   4.410   1.627   2.181  0.5966 -0.1314  0.0642
  801CO2      C 4003   4.399   1.563   2.107 -0.0031  0.0841 -0.0390
  801CO2     O1 4004   4.412   1.638   2.194  0.7002 -0.1686  0.0820
  801CO2     O2 4005   4.387   1.488   2.019 -0.7065  0.3367 -0.1600
  802CO2     D1 4006   0.840   1.591   2.771 -0.4609  0.0205 -0.3888
  802CO2     D2 4007   0.687   1.713   2.744 -0.4310  0.0777 -0.2998
  802CO2      C 4008   0.763   1.652   2.757 -0.4459  0.0491 -0.3443
  802CO2     O1 4009   0.674   1.724   2.741 -0.4284  0.0826 -0.2921
  802CO2     O2 4010   0.853   1.580   2.773 -0.4635  0.0156 -0.3965
  803CO2     D1 4011   3.792   3.507   0.927  0.0638 -0.0345  0.1458
  803CO2     D2 4012   3.691   3.523   0.758  0.0487  0.2721  0.1842
  803CO2      C 4013   3.741   3.515   0.842  0.0563  0.1188  0.1650
  803CO2     O1 4014   3.682   3.524   0.743  0.0474  0.2986  0.1875
  803CO2     O2 4015   3.800   3.505   0.942  0.0651 -0.0610  0.1424
  804CO2     D1 4016   0.916   0.590   4.018 -0.4180  0.0938  0.1105
  804CO2     D2 4017   1.051   0.446   4.012 -0.0181  0.4709  0.0064
  804CO2      C 4018   0.983   0.518   4.015 -0.2181  0.2823  0.0585
  804CO2     O1 4019   1.063   0.433   4.011  0.0164  0.5035 -0.0026
  804CO2     O2 4020   0.904   0.603   4.018 -0.4526  0.0612  0.1195
  805CO2     D1 4021   4.233   4.785   1.876 -0.0479  0.2486  0.1049
  805CO2     D2 4022   4.423   4.800   1.929 -0.0698  0.4636  0.1253
  805CO2      C 4023   4.328   4.792   1.902 -0.0588  0.3561  0.1151
  805CO2     O1 4024   4.439   4.801   1.933 -0.0717  0.4822  0.1271
  805CO2     O2 4025   4.217   4.784   1.871 -0.0460  0.2300  0.1032
  806CO2     D1 4026   2.995   1.507   2.280 -0.4621  0.1843  0.2373
  806CO2     D2 4027   3.186   1.460   2.302 -0.5290 -0.1670  0.0816
  806CO2      C 4028   3.091   1.483   2.291 -0.4956  0.0086  0.1594
  806CO2     O1 4029   3.203   1.456   2.304 -0.5348 -0.1974  0.0681
  806CO2     O2 4030   2.978   1.511   2.278 -0.4563  0.2147  0.2507
  807CO2     D1 4031   4.561   3.224   3.994  0.4244 -0.0397 -0.2401
  807CO2     D2 4032   4.505   3.242   3.805  0.0975  0.5030 -0.0913
  807CO2      C 4033   4.533   3.233   3.900  0.2609  0.2316 -0.1657
  807CO2     O1 4034   4.500   3.243   3.789  0.0692  0.5498 -0.0785
  807CO2     O2 4035   4.566   3.222   4.011  0.4527 -0.0866 -0.2530
  808CO2     D1 4036   4.378   2.165   2.941 -0.1751 -0.0679 -0.7756
  808CO2     D2 4037   4.232   2.263   2.850 -0.3998  0.2007 -0.1281
  808CO2      C 4038   4.305   2.214   2.895 -0.2874  0.0664 -0.4519
  808CO2     O1 4039   4.220   2.271   2.842 -0.4192  0.2239 -0.0722
  808CO2     O2 4040   4.391   2.156   2.949 -0.1557 -0.0911 -0.8315
  809CO2     D1 4041   4.580   2.719   1.692 -0.1038  0.3843 -0.0323
  809CO2     D2 4042   4.624   2.911   1.713  0.0310  0.3514 -0.0129
  809CO2      C 4043   4.602   2.815   1.703 -0.0364  0.3679 -0.0226
  809CO2     O1 4044   4.628   2.927   1.715  0.0426  0.3486 -0.0113
  809CO2     O2 4045   4.576   2.702   1.691 -0.1155  0.3871 -0.0340
  810CO2     D1 4046   2.122   4.060   4.432 -0.6410 -0.0782 -0.3817
  810CO2     D2 4047   2.067   3.960   4.270 -0.2256 -0.4462 -0.2971
  810CO2      C 4048   2.094   4.010   4.351 -0.4333 -0.2622 -0.3394
  810CO2     O1 4049   2.063   3.952   4.256 -0.1898 -0.4780 -0.2898
  810CO2     O2 4050   2.126   4.068   4.446 -0.6769 -0.0464 -0.3890
  811CO2     D1 4051   1.114   2.731   4.495 -0.4028  0.1136  0.0171
  811CO2     D2 4052   1.193   2.645   4.654 -0.3536 -0.2019 -0.1786
  811CO2      C 4053   1.154   2.688   4.575 -0.3782 -0.0442 -0.0807
  811CO2     O1 4054   1.200   2.637   4.668 -0.3494 -0.2292 -0.1955
  811CO2     O2 4055   1.107   2.738   4.481 -0.4071  0.1409  0.0340
  812CO2     D1 4056   4.171   0.122   1.181  0.7285 -0.2815  0.4723
  812CO2     D2 4057   4.054  -0.018   1.103  0.4661  0.0423  0.2865
  812CO2      C 4058   4.113   0.052   1.142  0.5973 -0.1196  0.3794
  812CO2     O1 4059   4.044  -0.030   1.096  0.4435  0.0702  0.2704
  812CO2     O2 4060   4.181   0.134   1.188  0.7511 -0.3095  0.4883
  813CO2     D1 4061   4.488   3.120   0.399 -0.1054 -0.1223 -0.1525
  813CO2     D2 4062   4.345   3.025   0.498 -0.1829  0.7031  0.5339
  813CO2      C 4063   4.417   3.073   0.448 -0.1441  0.2904  0.1907
  813CO2     O1 4064   4.333   3.017   0.506 -0.1896  0.7744  0.5932
  813CO2     O2 4065   4.500   3.128   0.391 -0.0987 -0.1936 -0.2118
  814CO2     D1 4066   1.347   2.983   0.651  0.0814  0.2044 -0.1942
  814CO2     D2 4067   1.241   3.020   0.488 -0.3065 -0.1169 -0.0173
  814CO2      C 4068   1.294   3.002   0.570 -0.1125  0.0437 -0.1058
  814CO2     O1 4069   1.232   3.024   0.474 -0.3400 -0.1447 -0.0020
  814CO2     O2 4070   1.356   2.980   0.665  0.1149  0.2321 -0.2095
  815CO2     D1 4071   0.555   0.447   4.093 -0.1861 -0.0011  0.0686
  815CO2     D2 4072   0.635   0.346   3.943 -0.2496  0.2225 -0.1152
  815CO2      C 4073   0.595   0.397   4.018 -0.2179  0.1107 -0.0233
  815CO2     O1 4074   0.642   0.338   3.930 -0.2551  0.2418 -0.1311
  815CO2     O2 4075   0.548   0.456   4.106 -0.1806 -0.0204  0.0845
  816CO2     D1 4076   0.935   3.752   3.684 -0.0747 -0.3785 -0.1785
  816CO2     D2 4077   0.911   3.594   3.800 -0.4669 -0.4212 -0.3172
  816CO2      C 4078   0.923   3.673   3.742 -0.2708 -0.3999 -0.2478
  816CO2     O1 4079   0.909   3.580   3.811 -0.5008 -0.4249 -0.3291
  816CO2     O2 4080   0.937   3.765   3.674 -0.0408 -0.3748 -0.1665
  817CO2     D1 4081   4.574   4.387   3.372  0.9082  0.6571 -0.0202
  817CO2     D2 4082   4.514   4.561   3.299  0.2480  0.4454  0.0202
  817CO2      C 4083   4.544   4.474   3.335  0.5781  0.5513 -0.0000
  817CO2     O1 4084   4.509   4.576   3.292  0.1909  0.4272  0.0237
  817CO2     O2 4085   4.580   4.372   3.379  0.9652  0.6754 -0.0237
  818CO2     D1 4086   0.185   2.031   3.068 -0.1359 -0.2313  0.1500
  818CO2     D2 4087   0.059   1.986   2.922 -0.4795  0.1015  0.3442
  818CO2      C 4088   0.122   2.008   2.995 -0.3077 -0.0649  0.2471
  818CO2     O1 4089   0.048   1.982   2.909 -0.5092  0.1303  0.3610
  818CO2     O2 4090   0.196   2.034   3.080 -0.1063 -0.2601  0.1332
  819CO2     D1 4091   5.047   2.055   1.923 -0.2443 -0.1578  0.5171
  819CO2     D2 4092   4.996   2.007   1.738  0.5281 -0.8377  0.4804
  819CO2      C 4093   5.022   2.031   1.831  0.1419 -0.4977  0.4987
  819CO2     O1 4094   4.992   2.003   1.722  0.5948 -0.8964  0.4772
  819CO2     O2 4095   5.051   2.059   1.939 -0.3110 -0.0991  0.5203
  820CO2     D1 4096   0.012   4.542   3.054  0.0530  0.0904  0.3517
  820CO2     D2 4097   0.169   4.598   2.948 -0.1202  0.1429  0.1211
  820CO2      C 4098   0.091   4.570   3.001 -0.0336  0.1167  0.2364
  820CO2     O1 4099   0.183   4.603   2.939 -0.1352  0.1474  0.1012
  820CO2     O2 4100  -0.002   4.537   3.063  0.0680  0.0859  0.3716
  821CO2     D1 4101   3.722   4.219   0.670 -0.1262  0.0467 -0.6111
  821CO2     D2 4102   3.843   4.080   0.742 -0.0978  0.3176 -0.1342
  821CO2      C 4103   3.783   4.150   0.706 -0.1120  0.1821 -0.3727
  821CO2     O1 4104   3.854   4.068   0.748 -0.0954  0.3410 -0.0931
  821CO2     O2 4105   3.712   4.231   0.663 -0.1287  0.0233 -0.6523
  822CO2     D1 4106   3.066   2.689   2.829  0.1148  0.3684 -0.0883
  822CO2     D2 4107   3.043   2.885   2.840  0.5537  0.3984  0.2701
  822CO2      C 4108   3.054   2.787   2.834  0.3342  0.3834  0.0909
  822CO2     O1 4109   3.041   2.902   2.841  0.5916  0.4010  0.3010
  822CO2     O2 4110   3.068   2.672   2.828  0.0768  0.3658 -0.1192
  823CO2     D1 4111   3.677   3.555   2.090 -0.1788 -0.4457  0.1906
  823CO2     D2 4112   3.703   3.681   2.241 -0.0648 -0.3263  0.0708
  823CO2      C 4113   3.690   3.618   2.165 -0.1218 -0.3860  0.1307
  823CO2     O1 4114   3.705   3.691   2.254 -0.0549 -0.3160  0.0605
  823CO2     O2 4115   3.675   3.544   2.077 -0.1886 -0.4560  0.2009
  824CO2     D1 4116   1.477   4.249   0.372  0.0487 -0.7060 -0.6177
  824CO2     D2 4117   1.322   4.372   0.373  0.1078 -0.6356 -0.2077
  824CO2      C 4118   1.400   4.310   0.372  0.0783 -0.6708 -0.4127
  824CO2     O1 4119   1.309   4.383   0.373  0.1129 -0.6295 -0.1723
  824CO2     O2 4120   1.490   4.238   0.372  0.0436 -0.7120 -0.6531
  825CO2     D1 4121   1.392   4.503   2.325  0.2196  0.2586  0.0333
  825CO2     D2 4122   1.245   4.553   2.447 -0.0284 -0.2091 -0.0759
  825CO2      C 4123   1.319   4.528   2.386  0.0956  0.0248 -0.0213
  825CO2     O1 4124   1.232   4.557   2.458 -0.0499 -0.2494 -0.0853
  825CO2     O2 4125   1.405   4.499   2.315  0.2410  0.2990  0.0427
  826CO2     D1 4126   2.251   4.145   0.715 -0.0009  0.3772  0.2650
  826CO2     D2 4127   2.425   4.176   0.805  0.0546 -0.2011  0.3618
  826CO2      C 4128   2.338   4.160   0.760  0.0269  0.0880  0.3134
  826CO2     O1 4129   2.440   4.179   0.813  0.0594 -0.2511  0.3702
  826CO2     O2 4130   2.236   4.142   0.707 -0.0057  0.4271  0.2566
  827CO2     D1 4131   3.698   1.464   3.644 -0.5735  0.4017  0.1130
  827CO2     D2 4132   3.672   1.531   3.460 -0.1795 -0.0903 -0.1211
  827CO2      C 4133   3.685   1.498   3.552 -0.3765  0.1557 -0.0041
  827CO2     O1 4134   3.670   1.537   3.444 -0.1454 -0.1328 -0.1414
  827CO2     O2 4135   3.701   1.459   3.660 -0.6076  0.4442  0.1332
  828CO2     D1 4136   1.937   0.736   1.744  0.1728 -0.3118  0.7078
  828CO2     D2 4137   1.750   0.798   1.725  0.2324 -0.3231  0.0565
  828CO2      C 4138   1.844   0.767   1.734  0.2026 -0.3174  0.3821
  828CO2     O1 4139   1.734   0.803   1.723  0.2376 -0.3241  0.0002
  828CO2     O2 4140   1.953   0.730   1.745  0.1677 -0.3108  0.7641
  829CO2     D1 4141   1.161   3.599   1.080 -0.0334  0.2788 -0.1246
  829CO2     D2 4142   1.170   3.741   1.218 -0.0296  0.1396  0.0187
  829CO2      C 4143   1.165   3.670   1.149 -0.0315  0.2092 -0.0530
  829CO2     O1 4144   1.171   3.753   1.230 -0.0293  0.1275  0.0311
  829CO2     O2 4145   1.160   3.587   1.068 -0.0337  0.2908 -0.1370
  830CO2     D1 4146   4.012   3.960   2.423  0.3057 -0.4095 -0.2865
  830CO2     D2 4147   4.203   3.922   2.459  0.2892 -0.0791  0.1618
  830CO2      C 4148   4.108   3.941   2.441  0.2975 -0.2443 -0.0624
  830CO2     O1 4149   4.219   3.918   2.462  0.2878 -0.0506  0.2005
  830CO2     O2 4150   3.996   3.964   2.420  0.3071 -0.4380 -0.3252
  831CO2     D1 4151   0.914   0.069   4.288  0.3904  0.1733 -0.0731
  831CO2     D2 4152   0.864  -0.118   4.329 -0.3644  0.4372  0.2212
  831CO2      C 4153   0.889  -0.025   4.309  0.0130  0.3052  0.0740
  831CO2     O1 4154   0.860  -0.135   4.332 -0.4296  0.4600  0.2466
  831CO2     O2 4155   0.918   0.085   4.285  0.4556  0.1505 -0.0986
  832CO2     D1 4156   3.547   2.955   4.341 -0.2031 -0.2308  0.0664
  832CO2     D2 4157   3.562   3.083   4.191  0.3966 -0.1817  0.1643
  832CO2      C 4158   3.554   3.019   4.266  0.0967 -0.2062  0.1154
  832CO2     O1 4159   3.563   3.094   4.178  0.4484 -0.1774  0.1727
  832CO2     O2 4160   3.546   2.944   4.354 -0.2550 -0.2351  0.0580
  833CO2     D1 4161   1.784   1.610   1.672  0.2877  0.0707 -0.4915
  833CO2     D2 4162   1.707   1.746   1.794  0.3930 -0.5043  0.2206
  833CO2      C 4163   1.746   1.678   1.733  0.3403 -0.2168 -0.1355
  833CO2     O1 4164   1.701   1.758   1.804  0.4020 -0.5539  0.2821
  833CO2     O2 4165   1.791   1.599   1.662  0.2786  0.1204 -0.5530
  834CO2     D1 4166   1.743   4.653   2.907 -0.1047  0.0501  0.0529
  834CO2     D2 4167   1.933   4.708   2.893 -0.1792  0.1823 -0.4604
  834CO2      C 4168   1.838   4.681   2.900 -0.1420  0.1162 -0.2037
  834CO2     O1 4169   1.949   4.713   2.892 -0.1856  0.1937 -0.5047
  834CO2     O2 4170   1.727   4.648   2.908 -0.0983  0.0386  0.0973
  835CO2     D1 4171   4.941   2.704   1.345 -0.1484 -0.3419 -0.2837
  835CO2     D2 4172   4.947   2.528   1.433  0.1223 -0.1871  0.0074
  835CO2      C 4173   4.944   2.616   1.389 -0.0130 -0.2645 -0.1381
  835CO2     O1 4174   4.948   2.512   1.441  0.1457 -0.1737  0.0326
  835CO2     O2 4175   4.941   2.720   1.337 -0.1718 -0.3553 -0.3088
  836CO2     D1 4176   0.125   1.154   1.278  0.3291  0.3796  0.2501
  836CO2     D2 4177   0.122   1.337   1.353  0.5885  0.4444  0.1023
  836CO2      C 4178   0.124   1.246   1.315  0.4588  0.4120  0.1762
  836CO2     O1 4179   0.122   1.353   1.360  0.6110  0.4500  0.0895
  836CO2     O2 4180   0.125   1.139   1.271  0.3067  0.3740  0.2628
  837CO2     D1 4181   1.898   1.760   1.121 -0.5485 -0.2463 -0.0045
  837CO2     D2 4182   1.954   1.741   1.310 -0.0382  0.1494 -0.1150
  837CO2      C 4183   1.926   1.751   1.215 -0.2934 -0.0484 -0.0597
  837CO2     O1 4184   1.959   1.740   1.326  0.0058  0.1836 -0.1245
  837CO2     O2 4185   1.894   1.762   1.105 -0.5926 -0.2804  0.0051
  838CO2     D1 4186   0.776   2.429   4.451 -0.2473  0.3530 -0.1346
  838CO2     D2 4187   0.784   2.241   4.513 -0.4624  0.3009 -0.2615
  838CO2      C 4188   0.780   2.335   4.482 -0.3549  0.3270 -0.1981
  838CO2     O1 4189   0.785   2.225   4.518 -0.4810  0.2964 -0.2725
  838CO2     O2 4190   0.775   2.445   4.446 -0.2287  0.3575 -0.1236
  839CO2     D1 4191   0.204   3.508   4.699 -0.0993  0.0844  0.1158
  839CO2     D2 4192   0.402   3.505   4.698 -0.0925  0.4377  0.5526
  839CO2      C 4193   0.303   3.507   4.699 -0.0959  0.2610  0.3342
  839CO2     O1 4194   0.419   3.505   4.698 -0.0919  0.4682  0.5903
  839CO2     O2 4195   0.187   3.508   4.699 -0.0999  0.0539  0.0781
  840CO2     D1 4196   2.167   4.708   0.603 -0.0372 -0.4092 -0.4451
  840CO2     D2 4197   1.989   4.633   0.562 -0.3937 -0.0967  0.5189
  840CO2      C 4198   2.078   4.670   0.583 -0.2155 -0.2530  0.0369
  840CO2     O1 4199   1.973   4.626   0.559 -0.4245 -0.0697  0.6021
  840CO2     O2 4200   2.182   4.715   0.607 -0.0064 -0.4362 -0.5283
  841CO2     D1 4201   0.433   3.339   1.322 -0.0843 -0.1917  0.0675
  841CO2     D2 4202   0.522   3.452   1.187 -0.1301  0.1426  0.3168
  841CO2      C 4203   0.478   3.396   1.254 -0.1072 -0.0246  0.1921
  841CO2     O1 4204   0.530   3.462   1.175 -0.1341  0.1714  0.3383
  841CO2     O2 4205   0.425   3.329   1.333 -0.0804 -0.2206  0.0460
  842CO2     D1 4206   1.011   2.523   2.956  0.3452 -0.2613  0.0351
  842CO2     D2 4207   1.036   2.429   3.128  0.5796 -0.4409 -0.0965
  842CO2      C 4208   1.024   2.476   3.042  0.4624 -0.3511 -0.0307
  842CO2     O1 4209   1.038   2.421   3.143  0.5998 -0.4564 -0.1079
  842CO2     O2 4210   1.009   2.531   2.941  0.3249 -0.2458  0.0464
  843CO2     D1 4211   0.116   1.167   3.899 -0.1704 -0.5534 -0.6296
  843CO2     D2 4212   0.247   1.029   3.954 -0.3845 -0.5708 -0.1612
  843CO2      C 4213   0.182   1.098   3.926 -0.2774 -0.5621 -0.3954
  843CO2     O1 4214   0.258   1.017   3.959 -0.4029 -0.5723 -0.1208
  843CO2     O2 4215   0.105   1.178   3.894 -0.1519 -0.5519 -0.6701
  844CO2     D1 4216   0.546   4.983   3.369 -0.0526 -0.3408  0.3699
  844CO2     D2 4217   0.534   5.155   3.272 -0.1496  0.0108  1.0041
  844CO2      C 4218   0.540   5.069   3.321 -0.1011 -0.1650  0.6870
  844CO2     O1 4219   0.532   5.170   3.264 -0.1580  0.0412  1.0589
  844CO2     O2 4220   0.547   4.968   3.378 -0.0442 -0.3712  0.3151
  845CO2     D1 4221   1.303   2.078   4.327  0.2020 -0.2775  0.2436
  845CO2     D2 4222   1.374   2.158   4.494 -0.0189  0.2795  0.0719
  845CO2      C 4223   1.339   2.118   4.411  0.0915  0.0010  0.1577
  845CO2     O1 4224   1.380   2.165   4.508 -0.0380  0.3276  0.0570
  845CO2     O2 4225   1.297   2.071   4.313  0.2210 -0.3256  0.2584
  846CO2     D1 4226   0.581   1.012   4.115 -0.2713 -0.3905 -0.1864
  846CO2     D2 4227   0.438   1.147   4.132  0.2399  0.0322  0.7841
  846CO2      C 4228   0.510   1.080   4.123 -0.0157 -0.1792  0.2989
  846CO2     O1 4229   0.426   1.159   4.133  0.2841  0.0687  0.8679
  846CO2     O2 4230   0.594   1.000   4.113 -0.3154 -0.4270 -0.2702
  847CO2     D1 4231   4.638   0.127   1.006 -0.7367 -0.4864  0.0421
  847CO2     D2 4232   4.684   0.149   0.815 -0.2417  0.6107  0.2850
  847CO2      C 4233   4.661   0.138   0.910 -0.4892  0.0622  0.1636
  847CO2     O1 4234   4.688   0.151   0.798 -0.1989  0.7055  0.3060
  847CO2     O2 4235   4.634   0.125   1.022 -0.7795 -0.5811  0.0212
  848CO2     D1 4236   1.732   1.849   3.630  0.3861  0.2085 -0.6354
  848CO2     D2 4237   1.768   1.975   3.778  0.6561 -0.1921 -0.3581
  848CO2      C 4238   1.750   1.912   3.704  0.5211  0.0082 -0.4967
  848CO2     O1 4239   1.771   1.986   3.790  0.6794 -0.2267 -0.3342
  848CO2     O2 4240   1.729   1.838   3.617  0.3628  0.2431 -0.6593
  849CO2     D1 4241   4.401   4.374   4.629  0.1123 -0.0968  0.7164
  849CO2     D2 4242   4.239   4.273   4.680 -0.2966  0.1380 -0.0988
  849CO2      C 4243   4.320   4.324   4.654 -0.0922  0.0206  0.3088
  849CO2     O1 4244   4.225   4.265   4.685 -0.3320  0.1582 -0.1692
  849CO2     O2 4245   4.415   4.383   4.624  0.1476 -0.1171  0.7868
  850CO2     D1 4246   1.024   0.852   2.625  0.2605 -0.2067  0.2821
  850CO2     D2 4247   1.064   0.991   2.490  0.3967 -0.4568  0.0656
  850CO2      C 4248   1.044   0.921   2.558  0.3286 -0.3317  0.1739
  850CO2     O1 4249   1.067   1.003   2.478  0.4085 -0.4784  0.0469
  850CO2     O2 4250   1.020   0.840   2.637  0.2487 -0.1851  0.3008
  851CO2     D1 4251   0.126   3.204   3.743  0.3498 -0.2508  0.2741
  851CO2     D2 4252   0.076   3.039   3.647 -0.0378  0.1506 -0.2139
  851CO2      C 4253   0.101   3.121   3.695  0.1560 -0.0501  0.0301
  851CO2     O1 4254   0.071   3.024   3.638 -0.0712  0.1852 -0.2561
  851CO2     O2 4255   0.130   3.218   3.752  0.3833 -0.2855  0.3163
  852CO2     D1 4256   2.766   3.086   4.078  0.1122  0.3580  0.4680
  852CO2     D2 4257   2.646   3.207   4.179 -0.3343  0.2229  0.1043
  852CO2      C 4258   2.706   3.147   4.128 -0.1111  0.2904  0.2862
  852CO2     O1 4259   2.636   3.217   4.188 -0.3729  0.2112  0.0729
  852CO2     O2 4260   2.776   3.076   4.069  0.1507  0.3696  0.4994
  853CO2     D1 4261   4.888   1.838   0.803 -0.1658  0.0449 -0.0228
  853CO2     D2 4262   4.721   1.759   0.874 -0.3011 -0.0211 -0.4175
  853CO2      C 4263   4.804   1.799   0.839 -0.2335  0.0119 -0.2201
  853CO2     O1 4264   4.706   1.753   0.880 -0.3128 -0.0268 -0.4516
  853CO2     O2 4265   4.902   1.845   0.797 -0.1542  0.0506  0.0113
  854CO2     D1 4266   2.749   2.658   4.612 -0.3087  0.2164  0.3304
  854CO2     D2 4267   2.782   2.701   4.803 -0.2782  0.1389  0.3425
  854CO2      C 4268   2.765   2.679   4.707 -0.2935  0.1777  0.3364
  854CO2     O1 4269   2.784   2.705   4.819 -0.2756  0.1322  0.3435
  854CO2     O2 4270   2.746   2.654   4.596 -0.3113  0.2231  0.3294
  855CO2     D1 4271   0.745   4.266   3.949  0.0753  0.3203  0.1447
  855CO2     D2 4272   0.569   4.218   3.872  0.1910  0.2419 -0.0720
  855CO2      C 4273   0.657   4.242   3.911  0.1331  0.2811  0.0364
  855CO2     O1 4274   0.554   4.214   3.866  0.2010  0.2352 -0.0907
  855CO2     O2 4275   0.760   4.271   3.955  0.0653  0.3271  0.1634
  856CO2     D1 4276   3.569   1.764   3.854  0.3602 -0.0435 -0.2360
  856CO2     D2 4277   3.539   1.756   3.658  0.0809 -0.0751 -0.1920
  856CO2      C 4278   3.554   1.760   3.756  0.2205 -0.0593 -0.2140
  856CO2     O1 4279   3.536   1.755   3.641  0.0568 -0.0778 -0.1882
  856CO2     O2 4280   3.571   1.764   3.871  0.3843 -0.0407 -0.2398
  857CO2     D1 4281   1.063   1.094   3.842 -0.3412  0.3397 -0.2446
  857CO2     D2 4282   1.166   1.257   3.797  0.2471  0.0258 -0.0426
  857CO2      C 4283   1.114   1.176   3.820 -0.0471  0.1828 -0.1436
  857CO2     O1 4284   1.174   1.271   3.793  0.2979 -0.0014 -0.0251
  857CO2     O2 4285   1.054   1.080   3.846 -0.3920  0.3669 -0.2621
  858CO2     D1 4286   2.079   1.799   1.680 -0.0562  0.2781 -0.2207
  858CO2     D2 4287   2.249   1.838   1.585  0.1029 -0.2170 -0.1409
  858CO2      C 4288   2.164   1.819   1.633  0.0233  0.0306 -0.1808
  858CO2     O1 4289   2.263   1.842   1.577  0.1166 -0.2597 -0.1340
  858CO2     O2 4290   2.065   1.796   1.688 -0.0699  0.3209 -0.2276
  859CO2     D1 4291   4.480   0.374   4.150 -0.1402  0.0690  0.1901
  859CO2     D2 4292   4.410   0.557   4.123  0.0556  0.0787 -0.2538
  859CO2      C 4293   4.445   0.465   4.136 -0.0423  0.0739 -0.0319
  859CO2     O1 4294   4.403   0.572   4.120  0.0725  0.0796 -0.2922
  859CO2     O2 4295   4.486   0.358   4.152 -0.1571  0.0682  0.2284
  860CO2     D1 4296   3.998   4.682   2.863 -0.3307 -0.3588 -0.2626
  860CO2     D2 4297   3.876   4.835   2.836  0.3641  0.1825 -0.3362
  860CO2      C 4298   3.937   4.759   2.850  0.0167 -0.0882 -0.2994
  860CO2     O1 4299   3.865   4.849   2.833  0.4242  0.2292 -0.3426
  860CO2     O2 4300   4.008   4.669   2.866 -0.3907 -0.4056 -0.2562
  861CO2     D1 4301   0.765   0.728   4.327  0.1928 -0.3646 -0.2112
  861CO2     D2 4302   0.853   0.603   4.453 -0.0639 -0.1404  0.1933
  861CO2      C 4303   0.809   0.665   4.390  0.0645 -0.2525 -0.0089
  861CO2     O1 4304   0.861   0.592   4.464 -0.0860 -0.1211  0.2283
  861CO2     O2 4305   0.757   0.738   4.316  0.2149 -0.3839 -0.2461
  862CO2     D1 4306   1.672   0.778   0.891  0.5597 -0.0343 -0.1416
  862CO2     D2 4307   1.643   0.617   1.002 -0.3789  0.4802  0.3625
  862CO2      C 4308   1.657   0.697   0.946  0.0904  0.2229  0.1104
  862CO2     O1 4309   1.640   0.603   1.012 -0.4599  0.5246  0.4060
  862CO2     O2 4310   1.675   0.791   0.881  0.6407 -0.0787 -0.1851
  863CO2     D1 4311   2.874   0.417   3.085  0.3477 -0.1260 -0.0115
  863CO2     D2 4312   2.851   0.420   2.888  0.3352 -0.1867 -0.0108
  863CO2      C 4313   2.862   0.418   2.987  0.3415 -0.1564 -0.0111
  863CO2     O1 4314   2.849   0.420   2.871  0.3342 -0.1920 -0.0107
  863CO2     O2 4315   2.876   0.416   3.102  0.3488 -0.1208 -0.0115
  864CO2     D1 4316   0.112   4.398   0.870  0.0707 -0.0329 -0.4281
  864CO2     D2 4317   0.243   4.522   0.950 -0.3133 -0.1198  0.3396
  864CO2      C 4318   0.178   4.460   0.910 -0.1213 -0.0763 -0.0443
  864CO2     O1 4319   0.255   4.533   0.957 -0.3465 -0.1273  0.4059
  864CO2     O2 4320   0.101   4.387   0.864  0.1039 -0.0254 -0.4945
  865CO2     D1 4321   0.347   3.032   2.616  0.0010  0.2481 -0.0805
  865CO2     D2 4322   0.246   3.136   2.481 -0.2020  0.3764  0.1693
  865CO2      C 4323   0.297   3.084   2.548 -0.1005  0.3123  0.0444
  865CO2     O1 4324   0.237   3.145   2.469 -0.2196  0.3875  0.1909
  865CO2     O2 4325   0.356   3.023   2.628  0.0186  0.2371 -0.1020
  866CO2     D1 4326   1.967   4.773   2.368  0.1049  0.2208  0.6333
  866CO2     D2 4327   2.160   4.752   2.331 -0.0210  0.4139 -0.1363
  866CO2      C 4328   2.064   4.763   2.350  0.0420  0.3173  0.2485
  866CO2     O1 4329   2.177   4.750   2.328 -0.0318  0.4306 -0.2027
  866CO2     O2 4330   1.951   4.775   2.371  0.1157  0.2041  0.6998
  867CO2     D1 4331   3.858   0.898   3.554  0.2548 -0.4652 -0.3637
  867CO2     D2 4332   3.942   1.059   3.476 -0.4029  0.0379 -0.0386
  867CO2      C 4333   3.900   0.979   3.515 -0.0741 -0.2137 -0.2011
  867CO2     O1 4334   3.950   1.073   3.470 -0.4597  0.0813 -0.0105
  867CO2     O2 4335   3.851   0.884   3.560  0.3116 -0.5087 -0.3918
  868CO2     D1 4336   2.269   1.959   0.425 -0.1865  0.1447 -0.5582
  868CO2     D2 4337   2.214   1.770   0.412  0.0780  0.0016  0.3153
  868CO2      C 4338   2.242   1.864   0.418 -0.0543  0.0732 -0.1215
  868CO2     O1 4339   2.209   1.753   0.411  0.1008 -0.0107  0.3907
  868CO2     O2 4340   2.274   1.975   0.426 -0.2094  0.1571 -0.6336
  869CO2     D1 4341   5.031   2.220   2.326  0.0395 -0.1146  0.6056
  869CO2     D2 4342   4.905   2.312   2.447  0.0077  0.4671  0.1349
  869CO2      C 4343   4.968   2.266   2.386  0.0236  0.1763  0.3702
  869CO2     O1 4344   4.894   2.320   2.458  0.0050  0.5173  0.0942
  869CO2     O2 4345   5.041   2.212   2.315  0.0423 -0.1648  0.6463
  870CO2     D1 4346   2.455   3.530   2.460  0.1393 -0.3591 -0.1761
  870CO2     D2 4347   2.652   3.542   2.478  0.0656 -0.2915  0.5969
  870CO2      C 4348   2.554   3.536   2.469  0.1024 -0.3253  0.2104
  870CO2     O1 4349   2.669   3.543   2.479  0.0592 -0.2857  0.6637
  870CO2     O2 4350   2.438   3.529   2.458  0.1457 -0.3649 -0.2428
  871CO2     D1 4351   1.797   0.258   3.741 -0.0209  0.3753 -0.0644
  871CO2     D2 4352   1.951   0.349   3.826 -0.3295  0.3933  0.4738
  871CO2      C 4353   1.874   0.304   3.783 -0.1752  0.3843  0.2047
  871CO2     O1 4354   1.964   0.357   3.834 -0.3561  0.3949  0.5203
  871CO2     O2 4355   1.784   0.251   3.733  0.0057  0.3737 -0.1109
  872CO2     D1 4356   2.957   4.214   3.357  0.2562  0.3526 -0.2533
  872CO2     D2 4357   3.051   4.083   3.241 -0.2214 -0.3990  0.2094
  872CO2      C 4358   3.004   4.149   3.299  0.0174 -0.0232 -0.0219
  872CO2     O1 4359   3.059   4.072   3.231 -0.2627 -0.4640  0.2494
  872CO2     O2 4360   2.949   4.225   3.366  0.2975  0.4175 -0.2933
  873CO2     D1 4361   1.126   2.947   4.016  0.0761 -0.3810  0.0609
  873CO2     D2 4362   1.318   2.990   3.999  0.0689 -0.2910  0.2012
  873CO2      C 4363   1.222   2.968   4.007  0.0725 -0.3360  0.1311
  873CO2     O1 4364   1.335   2.993   3.997  0.0683 -0.2832  0.2134
  873CO2     O2 4365   1.109   2.944   4.017  0.0768 -0.3888  0.0488
  874CO2     D1 4366   1.587   2.511   2.324  0.0748  0.4050 -0.6351
  874CO2     D2 4367   1.675   2.676   2.390  0.0153  0.1120  0.1811
  874CO2      C 4368   1.631   2.593   2.357  0.0451  0.2585 -0.2270
  874CO2     O1 4369   1.683   2.690   2.396  0.0102  0.0867  0.2516
  874CO2     O2 4370   1.579   2.497   2.318  0.0800  0.4303 -0.7056
  875CO2     D1 4371   1.435   4.513   4.912 -0.4377 -0.3029 -0.2960
  875CO2     D2 4372   1.285   4.580   4.802 -0.1348  0.6333 -0.1473
  875CO2      C 4373   1.360   4.546   4.857 -0.2863  0.1652 -0.2216
  875CO2     O1 4374   1.272   4.585   4.793 -0.1087  0.7142 -0.1344
  875CO2     O2 4375   1.448   4.507   4.921 -0.4639 -0.3838 -0.3088
  876CO2     D1 4376   0.139   2.536   2.103 -0.1861  0.5492 -0.5188
  876CO2     D2 4377  -0.004   2.409   2.053  0.3747 -0.0270 -0.6597
  876CO2      C 4378   0.067   2.473   2.078  0.0943  0.2611 -0.5892
  876CO2     O1 4379  -0.016   2.398   2.048  0.4232 -0.0768 -0.6719
  876CO2     O2 4380   0.151   2.547   2.108 -0.2345  0.5990 -0.5066
  877CO2     D1 4381   3.036   0.093   0.871 -0.0818  0.4846  0.3264
  877CO2     D2 4382   3.167   0.137   0.729 -0.2694 -0.3087 -0.0964
  877CO2      C 4383   3.102   0.115   0.800 -0.1756  0.0880  0.1150
  877CO2     O1 4384   3.178   0.141   0.717 -0.2856 -0.3772 -0.1329
  877CO2     O2 4385   3.025   0.089   0.883 -0.0656  0.5532  0.3629
  878CO2     D1 4386   1.147   0.629   4.274  0.3872  0.1202 -0.7028
  878CO2     D2 4387   1.267   0.491   4.199  0.4781 -0.1286 -0.1055
  878CO2      C 4388   1.207   0.560   4.236  0.4327 -0.0042 -0.4041
  878CO2     O1 4389   1.278   0.479   4.192  0.4859 -0.1501 -0.0539
  878CO2     O2 4390   1.137   0.641   4.281  0.3794  0.1417 -0.7544
  879CO2     D1 4391   3.564   0.220   4.660 -0.6377 -0.0666 -0.0487
  879CO2     D2 4392   3.475   0.194   4.835 -0.4914  0.0676  0.0451
  879CO2      C 4393   3.519   0.207   4.747 -0.5645  0.0005 -0.0018
  879CO2     O1 4394   3.467   0.192   4.850 -0.4788  0.0792  0.0532
  879CO2     O2 4395   3.572   0.222   4.645 -0.6503 -0.0782 -0.0568
  880CO2     D1 4396   4.947   0.108   0.145  0.1027 -0.7486  0.1100
  880CO2     D2 4397   4.847   0.020  -0.001 -0.5048  0.0897  0.0171
  880CO2      C 4398   4.897   0.064   0.072 -0.2010 -0.3294  0.0636
  880CO2     O1 4399   4.838   0.012  -0.014 -0.5572  0.1621  0.0091
  880CO2     O2 4400   4.955   0.116   0.158  0.1552 -0.8210  0.1180
  881CO2     D1 4401   0.923   4.754   2.614 -0.3440  0.3435 -0.0067
  881CO2     D2 4402   0.910   4.618   2.756 -0.3889  0.0800 -0.2623
  881CO2      C 4403   0.917   4.686   2.685 -0.3664  0.2117 -0.1345
  881CO2     O1 4404   0.909   4.606   2.769 -0.3928  0.0572 -0.2844
  881CO2     O2 4405   0.924   4.766   2.601 -0.3401  0.3663  0.0153
  882CO2     D1 4406   0.578   3.916   1.027  0.0354 -0.0168  0.1291
  882CO2     D2 4407   0.547   3.939   1.221 -0.2275  0.2291  0.0592
  882CO2      C 4408   0.563   3.927   1.124 -0.0960  0.1062  0.0941
  882CO2     O1 4409   0.545   3.941   1.238 -0.2502  0.2504  0.0532
  882CO2     O2 4410   0.581   3.914   1.010  0.0581 -0.0380  0.1351
  883CO2     D1 4411   3.463   2.962   4.649  0.1815 -0.1122 -0.2191
  883CO2     D2 4412   3.500   2.834   4.795 -0.3254  0.6151  0.5527
  883CO2      C 4413   3.481   2.898   4.722 -0.0720  0.2515  0.1668
  883CO2     O1 4414   3.503   2.823   4.808 -0.3692  0.6780  0.6194
  883CO2     O2 4415   3.459   2.974   4.637  0.2253 -0.1750 -0.2857
  884CO2     D1 4416   3.665   2.301   0.251  0.5739 -0.1771 -0.3064
  884CO2     D2 4417   3.687   2.471   0.350  0.3762 -0.1069 -0.3813
  884CO2      C 4418   3.676   2.386   0.300  0.4751 -0.1420 -0.3439
  884CO2     O1 4419   3.689   2.485   0.359  0.3592 -0.1009 -0.3878
  884CO2     O2 4420   3.663   2.287   0.242  0.5910 -0.1832 -0.2999
  885CO2     D1 4421   3.634   3.428   2.618 -0.0877  0.2882 -0.0857
  885CO2     D2 4422   3.722   3.424   2.441 -0.0091 -0.0884 -0.0383
  885CO2      C 4423   3.678   3.426   2.530 -0.0484  0.0999 -0.0620
  885CO2     O1 4424   3.729   3.423   2.426 -0.0023 -0.1210 -0.0342
  885CO2     O2 4425   3.626   3.429   2.634 -0.0945  0.3207 -0.0898
  886CO2     D1 4426   2.972   3.284   1.760  0.0092  0.0136 -0.2107
  886CO2     D2 4427   3.018   3.465   1.696 -0.0309  0.0721 -0.0711
  886CO2      C 4428   2.995   3.374   1.728 -0.0109  0.0428 -0.1409
  886CO2     O1 4429   3.022   3.481   1.691 -0.0344  0.0772 -0.0590
  886CO2     O2 4430   2.968   3.268   1.765  0.0127  0.0085 -0.2228
  887CO2     D1 4431   0.074   1.722   2.653 -0.0202 -0.1702 -0.7474
  887CO2     D2 4432   0.093   1.700   2.458 -0.0249 -0.2241 -0.7419
  887CO2      C 4433   0.084   1.711   2.556 -0.0226 -0.1972 -0.7447
  887CO2     O1 4434   0.095   1.698   2.441 -0.0253 -0.2287 -0.7415
  887CO2     O2 4435   0.072   1.724   2.670 -0.0198 -0.1656 -0.7479
  888CO2     D1 4436   2.075   0.540   0.002 -0.0997  0.3857  0.2636
  888CO2     D2 4437   2.133   0.351  -0.005  0.0158  0.4018  0.7732
  888CO2      C 4438   2.104   0.446  -0.002 -0.0420  0.3937  0.5184
  888CO2     O1 4439   2.138   0.335  -0.006  0.0257  0.4032  0.8172
  888CO2     O2 4440   2.070   0.556   0.002 -0.1097  0.3843  0.2196
  889CO2     D1 4441   4.658   1.426   3.363 -0.1300 -0.0716 -0.4503
  889CO2     D2 4442   4.499   1.470   3.472 -0.0936  0.1341 -0.4811
  889CO2      C 4443   4.578   1.448   3.417 -0.1118  0.0312 -0.4657
  889CO2     O1 4444   4.485   1.474   3.481 -0.0905  0.1519 -0.4837
  889CO2     O2 4445   4.672   1.422   3.353 -0.1332 -0.0894 -0.4476
  890CO2     D1 4446   0.188   1.973   2.128 -0.0103 -0.3182 -0.2997
  890CO2     D2 4447   0.228   2.157   2.067 -0.2661 -0.3143 -0.4545
  890CO2      C 4448   0.208   2.065   2.098 -0.1382 -0.3163 -0.3771
  890CO2     O1 4449   0.231   2.173   2.062 -0.2882 -0.3140 -0.4679
  890CO2     O2 4450   0.185   1.957   2.133  0.0118 -0.3186 -0.2863
  891CO2     D1 4451   1.531   2.504   3.660  0.4819 -0.1878  0.2959
  891CO2     D2 4452   1.535   2.527   3.856 -0.0652 -0.1527  0.3032
  891CO2      C 4453   1.533   2.515   3.758  0.2083 -0.1703  0.2996
  891CO2     O1 4454   1.535   2.529   3.873 -0.1125 -0.1497  0.3039
  891CO2     O2 4455   1.531   2.502   3.643  0.5291 -0.1909  0.2953
  892CO2     D1 4456   1.257   0.947   4.745  0.2008  0.3406 -0.2729
  892CO2     D2 4457   1.120   1.039   4.636  0.0770 -0.0227 -0.4256
  892CO2      C 4458   1.188   0.993   4.691  0.1389  0.1590 -0.3493
  892CO2     O1 4459   1.108   1.047   4.627  0.0663 -0.0541 -0.4388
  892CO2     O2 4460   1.268   0.939   4.754  0.2114  0.3720 -0.2597
  893CO2     D1 4461   3.517   0.375   4.203 -0.4438  0.3677 -0.2832
  893CO2     D2 4462   3.418   0.418   4.369 -0.5549 -0.1734 -0.2069
  893CO2      C 4463   3.467   0.396   4.286 -0.4994  0.0971 -0.2450
  893CO2     O1 4464   3.410   0.422   4.383 -0.5645 -0.2202 -0.2003
  893CO2     O2 4465   3.525   0.371   4.188 -0.4342  0.4144 -0.2898
  894CO2     D1 4466   4.378   4.445   0.904  0.1370 -0.4420  0.2183
  894CO2     D2 4467   4.214   4.334   0.894 -0.1243 -0.0463  0.0985
  894CO2      C 4468   4.296   4.389   0.899  0.0063 -0.2442  0.1584
  894CO2     O1 4469   4.200   4.324   0.893 -0.1469 -0.0121  0.0882
  894CO2     O2 4470   4.392   4.454   0.905  0.1596 -0.4762  0.2287
  895CO2     D1 4471   3.085   2.051   0.161  0.0252 -0.0456  0.2131
  895CO2     D2 4472   2.944   1.962   0.055  0.3082  0.4005 -0.5403
  895CO2      C 4473   3.014   2.007   0.108  0.1667  0.1775 -0.1636
  895CO2     O1 4474   2.932   1.954   0.046  0.3327  0.4390 -0.6054
  895CO2     O2 4475   3.097   2.059   0.170  0.0008 -0.0841  0.2781
  896CO2     D1 4476   4.565   1.623   3.942 -0.6558  0.3592  0.2879
  896CO2     D2 4477   4.569   1.465   4.061  0.1488  0.1492 -0.0152
  896CO2      C 4478   4.567   1.544   4.002 -0.2535  0.2542  0.1364
  896CO2     O1 4479   4.570   1.452   4.071  0.2183  0.1310 -0.0414
  896CO2     O2 4480   4.565   1.637   3.932 -0.7253  0.3773  0.3141
  897CO2     D1 4481   2.422   3.071   2.022 -0.7066 -0.1778 -0.4943
  897CO2     D2 4482   2.264   3.042   2.138 -0.3879  0.2983  0.0579
  897CO2      C 4483   2.343   3.057   2.080 -0.5472  0.0602 -0.2182
  897CO2     O1 4484   2.251   3.040   2.148 -0.3603  0.3394  0.1056
  897CO2     O2 4485   2.435   3.073   2.012 -0.7341 -0.2190 -0.5420
  898CO2     D1 4486   0.985   4.307   0.956 -0.0527 -0.0338 -0.1421
  898CO2     D2 4487   0.875   4.191   1.073  0.6681 -0.0014  0.5736
  898CO2      C 4488   0.930   4.249   1.015  0.3077 -0.0176  0.2158
  898CO2     O1 4489   0.865   4.181   1.083  0.7303  0.0014  0.6354
  898CO2     O2 4490   0.995   4.317   0.946 -0.1150 -0.0366 -0.2039
  899CO2     D1 4491   2.156   1.684   2.378 -0.3764  0.1642  0.2799
  899CO2     D2 4492   2.100   1.717   2.191 -0.1279 -0.4343  0.0960
  899CO2      C 4493   2.128   1.701   2.285 -0.2522 -0.1351  0.1880
  899CO2     O1 4494   2.095   1.720   2.175 -0.1064 -0.4860  0.0801
  899CO2     O2 4495   2.161   1.681   2.394 -0.3979  0.2159  0.2958
  900CO2     D1 4496   3.838   4.430   4.525  0.3407 -0.1319  0.5838
  900CO2     D2 4497   3.989   4.326   4.453 -0.2526 -0.4060 -0.2751
  900CO2      C 4498   3.913   4.378   4.489  0.0440 -0.2689  0.1543
  900CO2     O1 4499   4.002   4.317   4.447 -0.3039 -0.4296 -0.3493
  900CO2     O2 4500   3.825   4.440   4.531  0.3919 -0.1082  0.6580
  901CO2     D1 4501   1.291   3.182   1.202 -0.1544 -0.1214  0.1971
  901CO2     D2 4502   1.242   3.356   1.283  0.1518  0.0815 -0.0525
  901CO2      C 4503   1.266   3.269   1.243 -0.0013 -0.0199  0.0723
  901CO2     O1 4504   1.238   3.371   1.290  0.1782  0.0991 -0.0740
  901CO2     O2 4505   1.295   3.167   1.195 -0.1808 -0.1389  0.2187
  902CO2     D1 4506   3.698   4.851   0.261 -0.1987  0.0229 -0.3312
  902CO2     D2 4507   3.608   4.991   0.155  0.0558  0.1815 -0.3377
  902CO2      C 4508   3.653   4.921   0.208 -0.0714  0.1022 -0.3345
  902CO2     O1 4509   3.601   5.003   0.146  0.0778  0.1952 -0.3383
  902CO2     O2 4510   3.706   4.839   0.270 -0.2207  0.0092 -0.3307
  903CO2     D1 4511   0.216   3.131   0.614 -0.4451  0.3933  0.1809
  903CO2     D2 4512   0.089   3.141   0.765 -0.0019  0.0327  0.5816
  903CO2      C 4513   0.153   3.136   0.690 -0.2235  0.2130  0.3813
  903CO2     O1 4514   0.078   3.142   0.778  0.0364  0.0015  0.6162
  903CO2     O2 4515   0.227   3.130   0.601 -0.4833  0.4245  0.1463
  904CO2     D1 4516   1.333   0.285   1.169  0.4482 -0.4732 -0.0279
  904CO2     D2 4517   1.167   0.177   1.178  0.1515 -0.0409 -0.2948
  904CO2      C 4518   1.250   0.231   1.174  0.2999 -0.2570 -0.1613
  904CO2     O1 4519   1.153   0.168   1.179  0.1259 -0.0035 -0.3178
  904CO2     O2 4520   1.347   0.295   1.169  0.4738 -0.5105 -0.0049
  905CO2     D1 4521   0.551   0.354   2.753 -0.0445 -0.4795 -0.0388
  905CO2     D2 4522   0.445   0.520   2.764  0.1384 -0.3856  0.3132
  905CO2      C 4523   0.498   0.437   2.758  0.0469 -0.4325  0.1372
  905CO2     O1 4524   0.436   0.534   2.765  0.1542 -0.3775  0.3436
  905CO2     O2 4525   0.560   0.339   2.752 -0.0603 -0.4876 -0.0692
  906CO2     D1 4526   0.669   3.629   4.428 -0.1765  0.0530  0.0038
  906CO2     D2 4527   0.497   3.566   4.354 -0.2115  0.2775 -0.1067
  906CO2      C 4528   0.583   3.597   4.391 -0.1940  0.1653 -0.0515
  906CO2     O1 4529   0.482   3.560   4.347 -0.2145  0.2969 -0.1162
  906CO2     O2 4530   0.684   3.634   4.434 -0.1735  0.0336  0.0133
  907CO2     D1 4531   4.575   3.815   3.661 -0.0607 -0.7825  0.3940
  907CO2     D2 4532   4.425   3.840   3.533 -0.1736 -0.4689  0.5857
  907CO2      C 4533   4.500   3.827   3.597 -0.1171 -0.6257  0.4899
  907CO2     O1 4534   4.412   3.842   3.522 -0.1834 -0.4419  0.6023
  907CO2     O2 4535   4.587   3.813   3.672 -0.0509 -0.8095  0.3775
  908CO2     D1 4536   0.336   4.269   0.603 -0.2001 -0.2097 -0.1583
  908CO2     D2 4537   0.293   4.113   0.488  0.2732  0.0470 -0.6812
  908CO2      C 4538   0.315   4.191   0.546  0.0366 -0.0814 -0.4198
  908CO2     O1 4539   0.290   4.100   0.478  0.3141  0.0691 -0.7263
  908CO2     O2 4540   0.339   4.282   0.613 -0.2409 -0.2319 -0.1132
  909CO2     D1 4541   4.680   2.819   4.243 -0.0685  0.0119 -0.0833
  909CO2     D2 4542   4.683   2.965   4.110  0.7400 -0.3056 -0.4114
  909CO2      C 4543   4.682   2.892   4.176  0.3358 -0.1469 -0.2473
  909CO2     O1 4544   4.684   2.978   4.098  0.8099 -0.3331 -0.4397
  909CO2     O2 4545   4.679   2.807   4.255 -0.1384  0.0393 -0.0550
  910CO2     D1 4546   0.809   2.142   5.026  0.1444 -0.2030  0.1621
  910CO2     D2 4547   0.972   2.202   5.120  0.2565 -0.5697  0.2048
  910CO2      C 4548   0.890   2.172   5.073  0.2005 -0.3864  0.1835
  910CO2     O1 4549   0.986   2.208   5.129  0.2662 -0.6014  0.2085
  910CO2     O2 4550   0.795   2.136   5.018  0.1347 -0.1714  0.1584
  911CO2     D1 4551   4.836   0.959   2.036 -0.5276 -0.2683  0.0792
  911CO2     D2 4552   4.952   0.823   1.951 -0.1216 -0.0925  0.3499
  911CO2      C 4553   4.894   0.891   1.993 -0.3246 -0.1804  0.2146
  911CO2     O1 4554   4.962   0.811   1.944 -0.0866 -0.0773  0.3732
  911CO2     O2 4555   4.826   0.971   2.043 -0.5627 -0.2835  0.0559
  912CO2     D1 4556   2.993   4.820   4.503  0.2816  0.1129  0.0147
  912CO2     D2 4557   3.041   4.985   4.601  0.2717 -0.0587  0.3071
  912CO2      C 4558   3.017   4.902   4.552  0.2767  0.0271  0.1609
  912CO2     O1 4559   3.046   4.999   4.610  0.2708 -0.0735  0.3323
  912CO2     O2 4560   2.989   4.806   4.495  0.2825  0.1277 -0.0106
  913CO2     D1 4561   3.529   4.137   1.025  0.1947  0.4101  0.1764
  913CO2     D2 4562   3.540   4.225   1.202 -0.0802  0.0780  0.3579
  913CO2      C 4563   3.535   4.181   1.113  0.0573  0.2440  0.2671
  913CO2     O1 4564   3.541   4.233   1.217 -0.1040  0.0493  0.3736
  913CO2     O2 4565   3.529   4.130   1.010  0.2185  0.4388  0.1607
  914CO2     D1 4566   3.087   4.143   1.618 -0.3190  0.1187 -0.2184
  914CO2     D2 4567   3.240   4.212   1.722 -0.0125 -0.1475 -0.4897
  914CO2      C 4568   3.163   4.178   1.670 -0.1657 -0.0144 -0.3540
  914CO2     O1 4569   3.253   4.218   1.731  0.0140 -0.1705 -0.5131
  914CO2     O2 4570   3.074   4.137   1.609 -0.3454  0.1417 -0.1950
  915CO2     D1 4571   2.847   2.768   1.351  0.0253 -0.1686 -0.0647
  915CO2     D2 4572   2.730   2.721   1.199 -0.1449  0.0691 -0.0093
  915CO2      C 4573   2.788   2.744   1.275 -0.0598 -0.0497 -0.0370
  915CO2     O1 4574   2.720   2.716   1.186 -0.1596  0.0896 -0.0045
  915CO2     O2 4575   2.857   2.772   1.364  0.0400 -0.1891 -0.0695
  916CO2     D1 4576   2.258   2.992   4.811  0.0259  0.5964 -0.2658
  916CO2     D2 4577   2.091   2.971   4.917  0.2870 -0.3682 -0.0398
  916CO2      C 4578   2.174   2.982   4.864  0.1564  0.1141 -0.1528
  916CO2     O1 4579   2.077   2.969   4.926  0.3096 -0.4515 -0.0203
  916CO2     O2 4580   2.272   2.994   4.802  0.0033  0.6797 -0.2853
  917CO2     D1 4581   3.155   3.892   1.108  0.1812  0.3398 -0.5234
  917CO2     D2 4582   2.963   3.940   1.096 -0.0134 -0.3322 -0.1531
  917CO2      C 4583   3.059   3.916   1.102  0.0839  0.0038 -0.3382
  917CO2     O1 4584   2.947   3.945   1.095 -0.0302 -0.3903 -0.1211
  917CO2     O2 4585   3.171   3.888   1.110  0.1980  0.3979 -0.5553
  918CO2     D1 4586   1.039   3.079   1.046  0.3540  0.0543 -0.1711
  918CO2     D2 4587   1.026   2.922   1.166 -0.2363 -0.0493 -0.3707
  918CO2      C 4588   1.032   3.000   1.106  0.0588  0.0025 -0.2709
  918CO2     O1 4589   1.024   2.909   1.176 -0.2873 -0.0583 -0.3879
  918CO2     O2 4590   1.040   3.092   1.035  0.4050  0.0633 -0.1539
  919CO2     D1 4591   3.900   0.976   1.055 -0.1576 -0.0602  0.4835
  919CO2     D2 4592   3.861   1.166   1.093 -0.1432 -0.0341  0.3680
  919CO2      C 4593   3.880   1.071   1.074 -0.1504 -0.0472  0.4257
  919CO2     O1 4594   3.857   1.183   1.096 -0.1420 -0.0319  0.3580
  919CO2     O2 4595   3.904   0.960   1.052 -0.1588 -0.0624  0.4934
  920CO2     D1 4596   5.002   2.758   2.543 -0.1755 -0.3059 -0.6306
  920CO2     D2 4597   5.174   2.664   2.516  0.1966  0.2045 -0.0607
  920CO2      C 4598   5.088   2.711   2.530  0.0106 -0.0507 -0.3457
  920CO2     O1 4599   5.189   2.655   2.514  0.2288  0.2486 -0.0115
  920CO2     O2 4600   4.987   2.766   2.546 -0.2077 -0.3500 -0.6799
  921CO2     D1 4601   4.922   1.705   3.394  0.1902  0.0261 -0.2250
  921CO2     D2 4602   4.944   1.806   3.226 -0.2285  0.2565 -0.1406
  921CO2      C 4603   4.933   1.755   3.310 -0.0191  0.1413 -0.1828
  921CO2     O1 4604   4.946   1.815   3.211 -0.2647  0.2764 -0.1333
  921CO2     O2 4605   4.920   1.696   3.408  0.2264  0.0062 -0.2323
  922CO2     D1 4606   2.952   3.707   4.866 -0.3116 -0.1862 -0.1335
  922CO2     D2 4607   2.928   3.829   4.713  0.3340  0.3897  0.2215
  922CO2      C 4608   2.940   3.768   4.790  0.0112  0.1017  0.0440
  922CO2     O1 4609   2.926   3.840   4.699  0.3897  0.4394  0.2522
  922CO2     O2 4610   2.954   3.696   4.880 -0.3673 -0.2360 -0.1641
  923CO2     D1 4611   2.008   2.941   2.268 -0.0516  0.2633 -0.2442
  923CO2     D2 4612   2.085   2.772   2.201 -0.2844  0.1161 -0.1421
  923CO2      C 4613   2.047   2.856   2.234 -0.1680  0.1897 -0.1931
  923CO2     O1 4614   2.092   2.757   2.195 -0.3045  0.1034 -0.1332
  923CO2     O2 4615   2.001   2.955   2.274 -0.0315  0.2760 -0.2530
  924CO2     D1 4616   5.027   1.498   4.061  0.0070  0.0308  0.4985
  924CO2     D2 4617   5.151   1.641   4.117  0.0162  0.1937  0.0623
  924CO2      C 4618   5.089   1.569   4.089  0.0116  0.1123  0.2804
  924CO2     O1 4619   5.162   1.653   4.122  0.0170  0.2078  0.0246
  924CO2     O2 4620   5.016   1.485   4.056  0.0062  0.0167  0.5361
  925CO2     D1 4621   2.414   3.005   3.299  0.6078  0.3747 -0.2167
  925CO2     D2 4622   2.451   2.811   3.294 -0.4462  0.1594  0.2573
  925CO2      C 4623   2.432   2.908   3.296  0.0808  0.2671  0.0203
  925CO2     O1 4624   2.454   2.794   3.294 -0.5372  0.1408  0.2982
  925CO2     O2 4625   2.410   3.022   3.299  0.6988  0.3933 -0.2576
  926CO2     D1 4626   2.673   2.493   0.710  0.1340 -0.4439  0.0526
  926CO2     D2 4627   2.573   2.342   0.789  0.0248 -0.3840  0.0304
  926CO2      C 4628   2.623   2.418   0.749  0.0794 -0.4139  0.0415
  926CO2     O1 4629   2.564   2.329   0.796  0.0154 -0.3788  0.0285
  926CO2     O2 4630   2.681   2.507   0.703  0.1435 -0.4490  0.0545
  927CO2     D1 4631   3.622   2.073   4.434  0.0796 -0.1426  0.0233
  927CO2     D2 4632   3.685   2.030   4.251  0.3576 -0.0106  0.0885
  927CO2      C 4633   3.653   2.051   4.342  0.2186 -0.0766  0.0559
  927CO2     O1 4634   3.690   2.026   4.235  0.3816  0.0008  0.0942
  927CO2     O2 4635   3.617   2.077   4.450  0.0555 -0.1540  0.0177
  928CO2     D1 4636   4.807   2.202   1.555  0.0666  0.1178  0.1273
  928CO2     D2 4637   4.780   2.259   1.368  0.0056  0.1501  0.1461
  928CO2      C 4638   4.793   2.231   1.461  0.0361  0.1340  0.1367
  928CO2     O1 4639   4.778   2.264   1.352  0.0003  0.1529  0.1477
  928CO2     O2 4640   4.809   2.197   1.571  0.0719  0.1150  0.1257
  929CO2     D1 4641   0.949   2.705   0.822 -0.1551  0.1954 -0.4277
  929CO2     D2 4642   0.868   2.720   1.002  0.3270 -0.1017 -0.1858
  929CO2      C 4643   0.908   2.713   0.912  0.0860  0.0469 -0.3068
  929CO2     O1 4644   0.861   2.722   1.017  0.3687 -0.1273 -0.1649
  929CO2     O2 4645   0.956   2.704   0.806 -0.1967  0.2211 -0.4486
  930CO2     D1 4646   4.643   0.348   3.792 -0.3658  0.3842 -0.2945
  930CO2     D2 4647   4.465   0.309   3.869 -0.1971 -0.0577 -0.1259
  930CO2      C 4648   4.554   0.328   3.830 -0.2815  0.1632 -0.2102
  930CO2     O1 4649   4.450   0.305   3.875 -0.1825 -0.0959 -0.1113
  930CO2     O2 4650   4.659   0.351   3.785 -0.3804  0.4224 -0.3090
  931CO2     D1 4651   2.063   1.875   0.662 -0.1856  0.0123 -0.1960
  931CO2     D2 4652   1.876   1.925   0.703 -0.2040 -0.2761  0.0757
  931CO2      C 4653   1.970   1.900   0.683 -0.1948 -0.1319 -0.0602
  931CO2     O1 4654   1.860   1.929   0.707 -0.2056 -0.3010  0.0991
  931CO2     O2 4655   2.079   1.870   0.659 -0.1840  0.0372 -0.2195
  932CO2     D1 4656   0.994   2.204   4.162 -0.0337 -0.4424  0.5922
  932CO2     D2 4657   1.041   2.036   4.069 -0.5467 -0.2027 -0.1066
  932CO2      C 4658   1.017   2.120   4.115 -0.2902 -0.3225  0.2428
  932CO2     O1 4659   1.045   2.021   4.061 -0.5910 -0.1819 -0.1669
  932CO2     O2 4660   0.989   2.218   4.170  0.0106 -0.4631  0.6526
  933CO2     D1 4661   2.405   3.995   3.447 -0.1664  0.0216 -0.0721
  933CO2     D2 4662   2.469   3.976   3.634  0.1349  0.3609 -0.1405
  933CO2      C 4663   2.437   3.986   3.540 -0.0157  0.1912 -0.1063
  933CO2     O1 4664   2.474   3.975   3.650  0.1609  0.3902 -0.1464
  933CO2     O2 4665   2.399   3.997   3.431 -0.1924 -0.0078 -0.0662
  934CO2     D1 4666   3.712   0.775   4.192  0.3743 -0.1607  0.0751
  934CO2     D2 4667   3.536   0.691   4.224  0.0835  0.4525  0.0908
  934CO2      C 4668   3.624   0.733   4.208  0.2289  0.1459  0.0829
  934CO2     O1 4669   3.520   0.684   4.227  0.0584  0.5054  0.0922
  934CO2     O2 4670   3.727   0.782   4.189  0.3995 -0.2136  0.0737
  935CO2     D1 4671   2.171   1.141   1.124 -0.1025 -0.3562  0.0775
  935CO2     D2 4672   2.040   0.992   1.122  0.2087 -0.6300  0.0237
  935CO2      C 4673   2.106   1.067   1.123  0.0531 -0.4931  0.0506
  935CO2     O1 4674   2.029   0.980   1.122  0.2355 -0.6536  0.0190
  935CO2     O2 4675   2.182   1.154   1.124 -0.1294 -0.3326  0.0822
  936CO2     D1 4676   1.764   4.043   2.579  0.4067  0.4745  0.7686
  936CO2     D2 4677   1.596   4.141   2.543  0.4834  0.1860 -0.4028
  936CO2      C 4678   1.680   4.092   2.561  0.4451  0.3303  0.1829
  936CO2     O1 4679   1.581   4.149   2.540  0.4900  0.1611 -0.5040
  936CO2     O2 4680   1.779   4.035   2.582  0.4001  0.4994  0.8698
  937CO2     D1 4681   0.620   0.396   0.011 -0.4363  0.4691 -0.1928
  937CO2     D2 4682   0.540   0.388  -0.170 -0.5286 -0.0520 -0.1302
  937CO2      C 4683   0.580   0.392  -0.079 -0.4825  0.2086 -0.1615
  937CO2     O1 4684   0.533   0.387  -0.185 -0.5366 -0.0970 -0.1248
  937CO2     O2 4685   0.627   0.396   0.026 -0.4284  0.5141 -0.1982
  938CO2     D1 4686   4.819   4.359   3.187  0.2417  0.1638  0.4064
  938CO2     D2 4687   4.731   4.335   3.011 -0.0665  0.3059  0.5409
  938CO2      C 4688   4.775   4.347   3.099  0.0876  0.2349  0.4737
  938CO2     O1 4689   4.723   4.333   2.996 -0.0931  0.3182  0.5525
  938CO2     O2 4690   4.827   4.361   3.202  0.2683  0.1515  0.3948
  939CO2     D1 4691   3.166   1.806   4.773 -0.0056 -0.0499  0.0093
  939CO2     D2 4692   2.983   1.743   4.733 -0.2189  0.2691  0.4716
  939CO2      C 4693   3.074   1.775   4.753 -0.1123  0.1096  0.2405
  939CO2     O1 4694   2.967   1.737   4.729 -0.2374  0.2967  0.5116
  939CO2     O2 4695   3.181   1.812   4.777  0.0129 -0.0775 -0.0307
  940CO2     D1 4696   4.642   4.571   1.014 -0.0469  0.4040 -0.7681
  940CO2     D2 4697   4.651   4.374   1.026  0.1532  0.4609  0.0401
  940CO2      C 4698   4.646   4.473   1.020  0.0531  0.4325 -0.3640
  940CO2     O1 4699   4.651   4.357   1.027  0.1705  0.4658  0.1099
  940CO2     O2 4700   4.641   4.588   1.013 -0.0642  0.3991 -0.8380
  941CO2     D1 4701   4.838   0.403   0.125  0.5549  0.3722 -0.0546
  941CO2     D2 4702   4.737   0.506  -0.011 -0.0491 -0.2372 -0.0722
  941CO2      C 4703   4.788   0.455   0.057  0.2529  0.0675 -0.0634
  941CO2     O1 4704   4.729   0.515  -0.023 -0.1013 -0.2899 -0.0738
  941CO2     O2 4705   4.846   0.395   0.137  0.6071  0.4249 -0.0531
  942CO2     D1 4706   2.479   4.884   0.815 -0.0229  0.1879 -0.0504
  942CO2     D2 4707   2.484   4.749   0.959  0.3304 -0.1384 -0.3667
  942CO2      C 4708   2.481   4.816   0.887  0.1538  0.0247 -0.2085
  942CO2     O1 4709   2.484   4.737   0.972  0.3610 -0.1666 -0.3940
  942CO2     O2 4710   2.478   4.896   0.802 -0.0535  0.2161 -0.0231
  943CO2     D1 4711   4.181   2.629   2.095  0.3974 -0.3027  0.0761
  943CO2     D2 4712   4.112   2.808   2.048 -0.1287 -0.5202  0.0219
  943CO2      C 4713   4.147   2.719   2.072  0.1344 -0.4115  0.0490
  943CO2     O1 4714   4.106   2.824   2.044 -0.1741 -0.5390  0.0172
  943CO2     O2 4715   4.187   2.614   2.099  0.4429 -0.2839  0.0808
  944CO2     D1 4716   2.099   1.179   4.373 -0.1566  0.2892 -0.1234
  944CO2     D2 4717   1.993   1.052   4.482  0.1918 -0.3606 -0.5421
  944CO2      C 4718   2.046   1.116   4.428  0.0176 -0.0357 -0.3328
  944CO2     O1 4719   1.984   1.041   4.492  0.2219 -0.4167 -0.5783
  944CO2     O2 4720   2.108   1.190   4.364 -0.1867  0.3453 -0.0873
  945CO2     D1 4721   3.099   3.153   4.462  0.5851 -0.5721 -0.2799
  945CO2     D2 4722   3.003   3.100   4.297 -0.4540  0.2991  0.0380
  945CO2      C 4723   3.051   3.126   4.379  0.0656 -0.1365 -0.1210
  945CO2     O1 4724   2.995   3.095   4.283 -0.5438  0.3744  0.0654
  945CO2     O2 4725   3.107   3.158   4.476  0.6749 -0.6474 -0.3074
  946CO2     D1 4726   2.582   0.187   1.025 -0.7273 -0.6258 -0.0781
  946CO2     D2 4727   2.707   0.058   0.944  0.4165  0.4777 -0.0857
  946CO2      C 4728   2.645   0.123   0.985 -0.1554 -0.0741 -0.0819
  946CO2     O1 4729   2.718   0.047   0.937  0.5153  0.5730 -0.0864
  946CO2     O2 4730   2.571   0.198   1.033 -0.8261 -0.7211 -0.0774
  947CO2     D1 4731   3.416   4.762   2.773  0.0549 -0.2714 -0.0245
  947CO2     D2 4732   3.411   4.570   2.820  0.0445 -0.2663 -0.0067
  947CO2      C 4733   3.414   4.666   2.797  0.0497 -0.2689 -0.0156
  947CO2     O1 4734   3.411   4.553   2.824  0.0436 -0.2659 -0.0051
  947CO2     O2 4735   3.416   4.779   2.769  0.0558 -0.2719 -0.0260
  948CO2     D1 4736   0.809   0.650   3.297  0.0199  0.1559 -0.1260
  948CO2     D2 4737   0.969   0.751   3.356  0.0708  0.1179 -0.1986
  948CO2      C 4738   0.889   0.700   3.326  0.0454  0.1369 -0.1623
  948CO2     O1 4739   0.983   0.759   3.361  0.0751  0.1146 -0.2048
  948CO2     O2 4740   0.795   0.642   3.292  0.0156  0.1592 -0.1198
  949CO2     D1 4741   4.780   4.903   1.019  0.6220  0.1679 -0.2349
  949CO2     D2 4742   4.779   4.967   1.206 -0.3758 -0.4787 -0.0138
  949CO2      C 4743   4.780   4.935   1.113  0.1231 -0.1554 -0.1244
  949CO2     O1 4744   4.779   4.973   1.222 -0.4620 -0.5345  0.0053
  949CO2     O2 4745   4.781   4.897   1.003  0.7082  0.2237 -0.2540
  950CO2     D1 4746   0.719   0.990   1.372  0.4208  0.3039  0.6425
  950CO2     D2 4747   0.635   1.160   1.314  0.8434  0.3118  0.0508
  950CO2      C 4748   0.677   1.075   1.343  0.6321  0.3079  0.3467
  950CO2     O1 4749   0.628   1.174   1.309  0.8799  0.3125 -0.0003
  950CO2     O2 4750   0.726   0.976   1.377  0.3843  0.3032  0.6937
  951CO2     D1 4751   1.361   4.051   4.989 -0.6362  0.1339  0.2844
  951CO2     D2 4752   1.360   4.226   5.082 -0.5252  0.3072 -0.0429
  951CO2      C 4753   1.361   4.138   5.035 -0.5807  0.2205  0.1208
  951CO2     O1 4754   1.360   4.241   5.090 -0.5156  0.3221 -0.0711
  951CO2     O2 4755   1.361   4.036   4.981 -0.6458  0.1189  0.3127
  952CO2     D1 4756   1.172   2.504   3.755  0.1854  0.4365  0.0580
  952CO2     D2 4757   1.267   2.465   3.924  0.4696 -0.2804 -0.2598
  952CO2      C 4758   1.219   2.484   3.840  0.3275  0.0781 -0.1009
  952CO2     O1 4759   1.275   2.462   3.939  0.4942 -0.3423 -0.2872
  952CO2     O2 4760   1.164   2.507   3.740  0.1608  0.4984  0.0854
  953CO2     D1 4761   0.881   0.267   0.487 -0.2469 -0.0747  0.1224
  953CO2     D2 4762   0.834   0.139   0.631  0.2604 -0.3352  0.0555
  953CO2      C 4763   0.857   0.203   0.559  0.0067 -0.2049  0.0889
  953CO2     O1 4764   0.830   0.128   0.643  0.3042 -0.3577  0.0497
  953CO2     O2 4765   0.885   0.278   0.475 -0.2907 -0.0522  0.1282
  954CO2     D1 4766   2.013   2.317   4.257  0.1176  0.2025  0.2463
  954CO2     D2 4767   2.085   2.134   4.277 -0.5265 -0.0860 -0.0662
  954CO2      C 4768   2.049   2.225   4.267 -0.2044  0.0583  0.0900
  954CO2     O1 4769   2.091   2.118   4.279 -0.5821 -0.1109 -0.0932
  954CO2     O2 4770   2.007   2.333   4.255  0.1733  0.2274  0.2732
  955CO2     D1 4771   1.380   2.880   1.236  0.3905  0.0021  0.3978
  955CO2     D2 4772   1.551   2.980   1.246  0.1704  0.3760  0.4383
  955CO2      C 4773   1.465   2.930   1.241  0.2805  0.1890  0.4181
  955CO2     O1 4774   1.565   2.988   1.247  0.1514  0.4083  0.4418
  955CO2     O2 4775   1.365   2.872   1.235  0.4095 -0.0302  0.3944
  956CO2     D1 4776   5.048   4.902   0.976 -0.0334 -0.3009  0.0592
  956CO2     D2 4777   5.015   4.752   0.851 -0.3340 -0.2945  0.1316
  956CO2      C 4778   5.032   4.827   0.914 -0.1837 -0.2977  0.0954
  956CO2     O1 4779   5.012   4.740   0.840 -0.3599 -0.2940  0.1378
  956CO2     O2 4780   5.051   4.914   0.987 -0.0075 -0.3015  0.0529
  957CO2     D1 4781   2.226   3.473   0.081 -0.2684 -0.3797 -0.0638
  957CO2     D2 4782   2.290   3.286   0.098  0.0562 -0.2600  0.0377
  957CO2      C 4783   2.258   3.380   0.089 -0.1061 -0.3198 -0.0130
  957CO2     O1 4784   2.296   3.270   0.099  0.0843 -0.2496  0.0465
  957CO2     O2 4785   2.221   3.489   0.080 -0.2964 -0.3900 -0.0725
  958CO2     D1 4786   0.230   0.390   4.594 -0.5977 -0.1842  0.2235
  958CO2     D2 4787   0.284   0.531   4.721  0.0110 -0.3629  0.1686
  958CO2      C 4788   0.257   0.461   4.658 -0.2934 -0.2736  0.1961
  958CO2     O1 4789   0.289   0.544   4.732  0.0636 -0.3783  0.1639
  958CO2     O2 4790   0.226   0.377   4.583 -0.6503 -0.1688  0.2283
  959CO2     D1 4791   1.344   3.509   4.984  0.6563  0.3787 -0.4818
  959CO2     D2 4792   1.441   3.659   5.068  0.2013  0.0086  0.7115
  959CO2      C 4793   1.393   3.584   5.026  0.4288  0.1937  0.1148
  959CO2     O1 4794   1.450   3.672   5.076  0.1620 -0.0233  0.8146
  959CO2     O2 4795   1.336   3.496   4.977  0.6956  0.4107 -0.5849
  960CO2     D1 4796   4.574   2.971   1.235 -0.1269  0.3095 -0.1969
  960CO2     D2 4797   4.595   2.776   1.259  0.0001  0.2621 -0.6772
  960CO2      C 4798   4.585   2.874   1.247 -0.0634  0.2858 -0.4370
  960CO2     O1 4799   4.597   2.759   1.261  0.0111  0.2580 -0.7186
  960CO2     O2 4800   4.573   2.988   1.233 -0.1379  0.3136 -0.1554
  961CO2     D1 4801   1.480   1.112   4.356 -0.2956 -0.0920  0.4805
  961CO2     D2 4802   1.504   1.028   4.178 -0.1750  0.0379  0.4348
  961CO2      C 4803   1.492   1.070   4.267 -0.2353 -0.0270  0.4577
  961CO2     O1 4804   1.506   1.020   4.163 -0.1646  0.0491  0.4308
  961CO2     O2 4805   1.478   1.119   4.371 -0.3061 -0.1032  0.4845
  962CO2     D1 4806   3.125   4.683   4.153  0.2398 -0.7388 -0.2577
  962CO2     D2 4807   3.271   4.770   4.051 -0.4090  0.0961 -0.4845
  962CO2      C 4808   3.198   4.726   4.102 -0.0846 -0.3213 -0.3711
  962CO2     O1 4809   3.284   4.777   4.042 -0.4650  0.1682 -0.5041
  962CO2     O2 4810   3.113   4.676   4.162  0.2958 -0.8109 -0.2381
  963CO2     D1 4811   1.459   0.763   0.131 -0.0166 -0.3154  0.0152
  963CO2     D2 4812   1.496   0.916   0.251 -0.1233 -0.0774 -0.2563
  963CO2      C 4813   1.477   0.839   0.191 -0.0699 -0.1964 -0.1205
  963CO2     O1 4814   1.499   0.929   0.261 -0.1325 -0.0569 -0.2797
  963CO2     O2 4815   1.456   0.749   0.120 -0.0074 -0.3359  0.0387
  964CO2     D1 4816   3.251   1.308   1.725  0.0618 -0.0237  0.2248
  964CO2     D2 4817   3.233   1.268   1.532 -0.5373  0.3564  0.2024
  964CO2      C 4818   3.242   1.288   1.628 -0.2377  0.1663  0.2136
  964CO2     O1 4819   3.231   1.265   1.515 -0.5890  0.3893  0.2005
  964CO2     O2 4820   3.253   1.311   1.741  0.1135 -0.0566  0.2268
  965CO2     D1 4821   5.023   3.129   4.985  0.0679  0.2222 -0.2536
  965CO2     D2 4822   4.928   3.221   5.133  0.2480 -0.0614  0.0362
  965CO2      C 4823   4.976   3.175   5.059  0.1580  0.0804 -0.1087
  965CO2     O1 4824   4.920   3.228   5.146  0.2636 -0.0859  0.0612
  965CO2     O2 4825   5.031   3.122   4.972  0.0523  0.2467 -0.2786
  966CO2     D1 4826   1.301   1.550   3.605  0.0244  0.5087  0.6559
  966CO2     D2 4827   1.426   1.579   3.756  0.4682  0.2105  0.3482
  966CO2      C 4828   1.363   1.564   3.680  0.2463  0.3596  0.5021
  966CO2     O1 4829   1.437   1.581   3.769  0.5065  0.1847  0.3216
  966CO2     O2 4830   1.290   1.547   3.592 -0.0139  0.5344  0.6825
  967CO2     D1 4831   0.791   2.982   1.665 -0.1319 -0.2195 -0.2089
  967CO2     D2 4832   0.596   3.002   1.639 -0.1542  0.2085  0.2816
  967CO2      C 4833   0.694   2.992   1.652 -0.1431 -0.0055  0.0363
  967CO2     O1 4834   0.580   3.004   1.636 -0.1562  0.2455  0.3240
  967CO2     O2 4835   0.808   2.980   1.667 -0.1300 -0.2564 -0.2513
  968CO2     D1 4836   0.708   1.397   2.517  0.0131 -0.2598 -0.1653
  968CO2     D2 4837   0.596   1.236   2.493 -0.0471 -0.2085 -0.2274
  968CO2      C 4838   0.652   1.316   2.505 -0.0170 -0.2342 -0.1963
  968CO2     O1 4839   0.587   1.222   2.490 -0.0523 -0.2041 -0.2327
  968CO2     O2 4840   0.718   1.411   2.519  0.0183 -0.2642 -0.1600
  969CO2     D1 4841   2.023   4.185   3.448 -0.1257 -0.1782  0.4160
  969CO2     D2 4842   1.900   4.220   3.297  0.2677 -0.5119  0.0196
  969CO2      C 4843   1.962   4.203   3.373  0.0710 -0.3451  0.2178
  969CO2     O1 4844   1.890   4.223   3.284  0.3016 -0.5407 -0.0147
  969CO2     O2 4845   2.033   4.182   3.461 -0.1596 -0.1494  0.4502
  970CO2     D1 4846   1.677   2.595   2.021  0.1813  0.3089 -0.3319
  970CO2     D2 4847   1.702   2.496   1.852  0.2561  0.6798 -0.5380
  970CO2      C 4848   1.689   2.545   1.936  0.2187  0.4944 -0.4350
  970CO2     O1 4849   1.704   2.487   1.837  0.2625  0.7119 -0.5558
  970CO2     O2 4850   1.675   2.603   2.036  0.1749  0.2769 -0.3141
  971CO2     D1 4851   3.570   0.002   4.031  0.3971 -0.2758  0.2409
  971CO2     D2 4852   3.637   0.055   4.209  0.1178 -0.0133  0.2690
  971CO2      C 4853   3.604   0.028   4.120  0.2575 -0.1445  0.2550
  971CO2     O1 4854   3.643   0.060   4.224  0.0937  0.0093  0.2714
  971CO2     O2 4855   3.564  -0.003   4.015  0.4212 -0.2984  0.2385
  972CO2     D1 4856   3.114   4.524   1.079 -0.1051  0.3729  0.2127
  972CO2     D2 4857   2.919   4.504   1.053 -0.1050  0.0221  0.4684
  972CO2      C 4858   3.016   4.514   1.066 -0.1051  0.1975  0.3406
  972CO2     O1 4859   2.902   4.502   1.051 -0.1050 -0.0082  0.4905
  972CO2     O2 4860   3.131   4.525   1.082 -0.1052  0.4032  0.1906
  973CO2     D1 4861   3.899   0.352   1.963 -0.4066  0.2819 -0.2849
  973CO2     D2 4862   3.961   0.529   1.899  0.1656  0.1129 -0.1946
  973CO2      C 4863   3.930   0.440   1.931 -0.1205  0.1974 -0.2397
  973CO2     O1 4864   3.967   0.544   1.894  0.2151  0.0983 -0.1868
  973CO2     O2 4865   3.893   0.337   1.969 -0.4561  0.2965 -0.2927
  974CO2     D1 4866   0.743   3.382   4.164  0.2137 -0.3217 -0.2019
  974CO2     D2 4867   0.933   3.419   4.124  0.3333 -0.2900  0.3862
  974CO2      C 4868   0.838   3.401   4.144  0.2735 -0.3059  0.0922
  974CO2     O1 4869   0.949   3.422   4.120  0.3437 -0.2873  0.4370
  974CO2     O2 4870   0.726   3.379   4.167  0.2033 -0.3244 -0.2527
  975CO2     D1 4871   2.347   1.400   0.037  0.1892 -0.5950 -0.0208
  975CO2     D2 4872   2.440   1.437  -0.133 -0.0471 -0.1454 -0.0512
  975CO2      C 4873   2.394   1.419  -0.048  0.0711 -0.3702 -0.0360
  975CO2     O1 4874   2.448   1.441  -0.148 -0.0675 -0.1066 -0.0539
  975CO2     O2 4875   2.339   1.397   0.052  0.2096 -0.6339 -0.0181
  976CO2     D1 4876   2.444   1.252   4.009  0.2804  0.1492 -0.2353
  976CO2     D2 4877   2.513   1.240   4.194 -0.4957 -0.3826  0.0200
  976CO2      C 4878   2.479   1.246   4.102 -0.1076 -0.1167 -0.1077
  976CO2     O1 4879   2.519   1.239   4.210 -0.5628 -0.4286  0.0420
  976CO2     O2 4880   2.438   1.253   3.993  0.3475  0.1951 -0.2574
  977CO2     D1 4881   3.513   3.277   3.189 -0.3663 -0.1254  0.0616
  977CO2     D2 4882   3.328   3.336   3.151 -0.1200  0.3088 -0.4684
  977CO2      C 4883   3.420   3.306   3.170 -0.2431  0.0917 -0.2034
  977CO2     O1 4884   3.312   3.341   3.148 -0.0987  0.3463 -0.5141
  977CO2     O2 4885   3.529   3.272   3.193 -0.3875 -0.1629  0.1074
  978CO2     D1 4886   0.874   3.101   4.237  0.0438 -0.2777 -0.0805
  978CO2     D2 4887   0.801   2.920   4.267 -0.0017 -0.2235  0.1385
  978CO2      C 4888   0.838   3.010   4.252  0.0211 -0.2506  0.0290
  978CO2     O1 4889   0.795   2.904   4.270 -0.0056 -0.2188  0.1574
  978CO2     O2 4890   0.880   3.117   4.235  0.0477 -0.2823 -0.0995
  979CO2     D1 4891   2.108   0.418   3.410  0.6138  0.7456  0.5064
  979CO2     D2 4892   2.181   0.258   3.500  0.1229  0.5046  0.4764
  979CO2      C 4893   2.145   0.338   3.455  0.3684  0.6251  0.4914
  979CO2     O1 4894   2.188   0.244   3.508  0.0805  0.4838  0.4738
  979CO2     O2 4895   2.102   0.432   3.403  0.6562  0.7665  0.5090
  980CO2     D1 4896   2.499   4.639   2.767 -0.3014 -0.1585  0.4034
  980CO2     D2 4897   2.570   4.815   2.821 -0.0101 -0.1813  0.0901
  980CO2      C 4898   2.535   4.727   2.794 -0.1557 -0.1699  0.2468
  980CO2     O1 4899   2.577   4.830   2.825  0.0150 -0.1833  0.0631
  980CO2     O2 4900   2.492   4.623   2.762 -0.3265 -0.1566  0.4305
  981CO2     D1 4901   3.472   2.352   2.270 -0.1274  0.1965  0.1073
  981CO2     D2 4902   3.617   2.435   2.375 -0.1587  0.2886  0.0787
  981CO2      C 4903   3.544   2.394   2.323 -0.1431  0.2426  0.0930
  981CO2     O1 4904   3.630   2.442   2.385 -0.1615  0.2965  0.0762
  981CO2     O2 4905   3.459   2.345   2.261 -0.1246  0.1886  0.1098
  982CO2     D1 4906   3.660   0.177   1.423  0.2359 -0.2865  0.2926
  982CO2     D2 4907   3.615  -0.003   1.494  0.2033 -0.0221  0.9457
  982CO2      C 4908   3.638   0.087   1.458  0.2196 -0.1543  0.6192
  982CO2     O1 4909   3.611  -0.018   1.500  0.2005  0.0007  1.0021
  982CO2     O2 4910   3.664   0.192   1.417  0.2387 -0.3093  0.2362
  983CO2     D1 4911   2.996   4.050   2.141 -0.1327 -0.0807 -0.1796
  983CO2     D2 4912   3.156   4.163   2.165 -0.1372 -0.0671 -0.2147
  983CO2      C 4913   3.076   4.106   2.153 -0.1349 -0.0739 -0.1972
  983CO2     O1 4914   3.170   4.172   2.167 -0.1376 -0.0660 -0.2178
  983CO2     O2 4915   2.982   4.040   2.139 -0.1323 -0.0819 -0.1765
  984CO2     D1 4916   2.955   3.721   0.552  0.1292  0.3111  0.3886
  984CO2     D2 4917   3.071   3.811   0.419 -0.1395 -0.0024 -0.0568
  984CO2      C 4918   3.013   3.766   0.486 -0.0051  0.1543  0.1659
  984CO2     O1 4919   3.081   3.819   0.408 -0.1627 -0.0295 -0.0953
  984CO2     O2 4920   2.946   3.713   0.564  0.1524  0.3382  0.4271
  985CO2     D1 4921   3.630   2.060   3.492 -0.4558  0.3354 -0.0610
  985CO2     D2 4922   3.728   2.069   3.320  0.1051  0.4444  0.2663
  985CO2      C 4923   3.679   2.064   3.406 -0.1753  0.3899  0.1026
  985CO2     O1 4924   3.737   2.070   3.306  0.1536  0.4538  0.2946
  985CO2     O2 4925   3.621   2.059   3.506 -0.5042  0.3260 -0.0893
  986CO2     D1 4926   0.924   0.049   2.088  0.2941  0.4827 -0.0364
  986CO2     D2 4927   0.834   0.224   2.071 -0.0583  0.2739 -0.3206
  986CO2      C 4928   0.879   0.136   2.080  0.1179  0.3783 -0.1785
  986CO2     O1 4929   0.826   0.239   2.069 -0.0888  0.2558 -0.3452
  986CO2     O2 4930   0.932   0.034   2.090  0.3245  0.5007 -0.0119
  987CO2     D1 4931   1.423   3.875   2.402  0.0940 -0.3370 -0.1049
  987CO2     D2 4932   1.325   3.705   2.381  0.1216 -0.3955  0.2464
  987CO2      C 4933   1.374   3.790   2.391  0.1078 -0.3662  0.0708
  987CO2     O1 4934   1.317   3.690   2.379  0.1240 -0.4005  0.2767
  987CO2     O2 4935   1.431   3.890   2.403  0.0916 -0.3319 -0.1352
  988CO2     D1 4936   3.732   0.545   0.755 -0.2944  0.7499 -0.0632
  988CO2     D2 4937   3.912   0.493   0.693 -0.3691  0.2091  0.1683
  988CO2      C 4938   3.822   0.519   0.724 -0.3318  0.4795  0.0526
  988CO2     O1 4939   3.928   0.489   0.687 -0.3756  0.1624  0.1883
  988CO2     O2 4940   3.717   0.550   0.761 -0.2879  0.7966 -0.0832
  989CO2     D1 4941   1.878   1.676   0.178 -0.2566  0.1110 -0.5657
  989CO2     D2 4942   1.852   1.802   0.328  0.1265 -0.8723  0.3336
  989CO2      C 4943   1.865   1.739   0.253 -0.0651 -0.3807 -0.1161
  989CO2     O1 4944   1.850   1.813   0.341  0.1596 -0.9573  0.4113
  989CO2     O2 4945   1.880   1.665   0.165 -0.2897  0.1959 -0.6434
  990CO2     D1 4946   1.184   4.948   4.138 -0.5157 -0.1507 -0.2594
  990CO2     D2 4947   1.253   4.923   3.954 -0.2631  0.1925 -0.2114
  990CO2      C 4948   1.219   4.936   4.046 -0.3894  0.0209 -0.2354
  990CO2     O1 4949   1.259   4.921   3.938 -0.2413  0.2222 -0.2073
  990CO2     O2 4950   1.178   4.950   4.154 -0.5375 -0.1804 -0.2636
  991CO2     D1 4951   4.515   4.819   2.256  0.2053  0.1481  0.0392
  991CO2     D2 4952   4.670   4.907   2.170  0.2370 -0.1171 -0.1774
  991CO2      C 4953   4.593   4.863   2.213  0.2212  0.0155 -0.0691
  991CO2     O1 4954   4.684   4.914   2.163  0.2397 -0.1400 -0.1961
  991CO2     O2 4955   4.502   4.811   2.263  0.2026  0.1710  0.0580
  992CO2     D1 4956   1.536   4.954   1.309 -0.5201 -0.1332  0.3901
  992CO2     D2 4957   1.601   5.139   1.329 -0.3842 -0.1013 -0.3607
  992CO2      C 4958   1.569   5.047   1.319 -0.4522 -0.1172  0.0147
  992CO2     O1 4959   1.607   5.156   1.330 -0.3725 -0.0985 -0.4255
  992CO2     O2 4960   1.530   4.938   1.308 -0.5319 -0.1359  0.4550
  993CO2     D1 4961   0.248   4.931   4.613  0.0386 -0.0206 -0.2345
  993CO2     D2 4962   0.343   4.960   4.442  0.3545 -0.2436 -0.0953
  993CO2      C 4963   0.296   4.946   4.527  0.1966 -0.1321 -0.1649
  993CO2     O1 4964   0.352   4.962   4.427  0.3818 -0.2628 -0.0832
  993CO2     O2 4965   0.240   4.929   4.627  0.0113 -0.0013 -0.2465
  994CO2     D1 4966   4.667   1.914   3.962 -0.3549  0.4680 -0.0537
  994CO2     D2 4967   4.495   1.911   3.865 -0.3079 -0.7727 -0.1086
  994CO2      C 4968   4.581   1.912   3.914 -0.3314 -0.1523 -0.0811
  994CO2     O1 4969   4.480   1.911   3.857 -0.3038 -0.8799 -0.1133
  994CO2     O2 4970   4.682   1.914   3.970 -0.3590  0.5752 -0.0489
  995CO2     D1 4971   4.576   0.572   2.898  0.0089 -0.3103  0.0366
  995CO2     D2 4972   4.716   0.462   2.986  0.2637 -0.1962 -0.2286
  995CO2      C 4973   4.646   0.517   2.942  0.1363 -0.2533 -0.0960
  995CO2     O1 4974   4.728   0.453   2.993  0.2857 -0.1864 -0.2515
  995CO2     O2 4975   4.564   0.581   2.891 -0.0131 -0.3201  0.0595
  996CO2     D1 4976   0.737   4.020   0.049 -0.1095 -0.0125 -0.1002
  996CO2     D2 4977   0.659   3.867  -0.050 -0.0145 -0.0077 -0.1843
  996CO2      C 4978   0.698   3.943  -0.000 -0.0620 -0.0101 -0.1422
  996CO2     O1 4979   0.652   3.854  -0.058 -0.0063 -0.0073 -0.1915
  996CO2     O2 4980   0.744   4.033   0.057 -0.1177 -0.0129 -0.0930
  997CO2     D1 4981   0.919   3.742   2.644  0.1814  0.2772 -0.0370
  997CO2     D2 4982   0.743   3.768   2.729  0.0496 -0.2473 -0.1502
  997CO2      C 4983   0.831   3.755   2.686  0.1155  0.0149 -0.0936
  997CO2     O1 4984   0.728   3.770   2.736  0.0382 -0.2927 -0.1599
  997CO2     O2 4985   0.935   3.740   2.636  0.1928  0.3225 -0.0272
  998CO2     D1 4986   4.263   5.003   3.973  0.3309  0.5931 -0.3503
  998CO2     D2 4987   4.258   5.145   4.111 -0.0603  0.0105  0.2388
  998CO2      C 4988   4.261   5.074   4.042  0.1353  0.3018 -0.0558
  998CO2     O1 4989   4.258   5.158   4.123 -0.0941 -0.0398  0.2897
  998CO2     O2 4990   4.264   4.991   3.961  0.3647  0.6434 -0.4012
  999CO2     D1 4991   2.123   3.231   3.324  0.5264 -0.2035 -0.0039
  999CO2     D2 4992   2.143   3.172   3.136 -0.2265 -0.2741 -0.0626
  999CO2      C 4993   2.133   3.201   3.230  0.1500 -0.2388 -0.0333
  999CO2     O1 4994   2.145   3.167   3.120 -0.2915 -0.2802 -0.0677
  999CO2     O2 4995   2.121   3.236   3.340  0.5915 -0.1974  0.0011
 1000CO2     D1 4996   2.387   1.187   0.600 -0.3240 -0.4484  0.6396
 1000CO2     D2 4997   2.253   1.259   0.727 -0.4355 -0.2904  0.4356
 1000CO2      C 4998   2.320   1.223   0.664 -0.3797 -0.3694  0.5376
 1000CO2     O1 4999   2.242   1.265   0.738 -0.4451 -0.2768  0.4180
 1000CO2     O2 5000   2.398   1.181   0.589 -0.3143 -0.4620  0.6572
 1001CO2     D1 5001   0.185   3.842   1.264 -0.0888 -0.3178 -0.2309
 1001CO2     D2 5002   0.308   3.710   1.343 -0.0970 -0.0823  0.1764
 1001CO2      C 5003   0.247   3.776   1.303 -0.0929 -0.2000 -0.0273
 1001CO2     O1 5004   0.319   3.698   1.350 -0.0977 -0.0620  0.2116
 1001CO2     O2 5005   0.174   3.854   1.257 -0.0881 -0.3381 -0.2661
 1002CO2     D1 5006   3.169   0.442   5.047  0.1211 -0.2925 -0.5469
 1002CO2     D2 5007   3.071   0.288   4.969 -0.1331 -0.5199  0.2185
 1002CO2      C 5008   3.120   0.365   5.008 -0.0060 -0.4062 -0.1642
 1002CO2     O1 5009   3.063   0.275   4.962 -0.1551 -0.5395  0.2846
 1002CO2     O2 5010   3.177   0.455   5.053  0.1431 -0.2729 -0.6131
 1003CO2     D1 5011   4.834   3.550   1.294  0.3753 -0.1611  0.1914
 1003CO2     D2 5012   4.972   3.650   1.196  0.3445 -0.7409 -0.4458
 1003CO2      C 5013   4.903   3.600   1.245  0.3599 -0.4510 -0.1272
 1003CO2     O1 5014   4.984   3.659   1.187  0.3418 -0.7910 -0.5008
 1003CO2     O2 5015   4.822   3.541   1.303  0.3780 -0.1110  0.2464
 1004CO2     D1 5016   0.305   4.578   2.487  0.1468  0.3140  0.0293
 1004CO2     D2 5017   0.111   4.591   2.454  0.2461  0.1912 -0.5988
 1004CO2      C 5018   0.208   4.585   2.470  0.1965  0.2526 -0.2848
 1004CO2     O1 5019   0.094   4.593   2.451  0.2546  0.1806 -0.6531
 1004CO2     O2 5020   0.322   4.577   2.490  0.1383  0.3246  0.0836
 1005CO2     D1 5021   3.150   1.517   4.202  0.2749 -0.1056  0.3952
 1005CO2     D2 5022   3.007   1.619   4.293  0.3444  0.4043 -0.0651
 1005CO2      C 5023   3.079   1.568   4.247  0.3097  0.1493  0.1650
 1005CO2     O1 5024   2.995   1.628   4.301  0.3504  0.4483 -0.1049
 1005CO2     O2 5025   3.163   1.509   4.194  0.2689 -0.1497  0.4350
 1006CO2     D1 5026   4.129   2.814   4.114 -0.1960  0.1795  0.2463
 1006CO2     D2 5027   3.957   2.837   4.019 -0.1928 -0.3081  0.1230
 1006CO2      C 5028   4.043   2.826   4.067 -0.1944 -0.0643  0.1846
 1006CO2     O1 5029   3.942   2.839   4.011 -0.1925 -0.3502  0.1124
 1006CO2     O2 5030   4.143   2.812   4.122 -0.1963  0.2216  0.2569
 1007CO2     D1 5031   0.003   3.328   2.543 -0.0897  0.0708 -0.0273
 1007CO2     D2 5032   0.071   3.362   2.360  0.0208  0.2155  0.0407
 1007CO2      C 5033   0.037   3.345   2.452 -0.0345  0.1432  0.0067
 1007CO2     O1 5034   0.077   3.364   2.345  0.0303  0.2280  0.0466
 1007CO2     O2 5035  -0.003   3.325   2.559 -0.0992  0.0583 -0.0332
 1008CO2     D1 5036   0.652   0.326   4.527  0.1344 -0.3279 -0.7275
 1008CO2     D2 5037   0.529   0.481   4.515  0.3033 -0.1194  0.2262
 1008CO2      C 5038   0.590   0.404   4.521  0.2189 -0.2236 -0.2507
 1008CO2     O1 5039   0.518   0.494   4.514  0.3179 -0.1014  0.3086
 1008CO2     O2 5040   0.663   0.313   4.528  0.1198 -0.3459 -0.8099
 1009CO2     D1 5041   1.351   3.061   0.195 -0.3188  0.1916  0.3211
 1009CO2     D2 5042   1.439   3.238   0.179  0.0644 -0.0303 -0.0368
 1009CO2      C 5043   1.395   3.149   0.187 -0.1272  0.0806  0.1421
 1009CO2     O1 5044   1.446   3.253   0.178  0.0975 -0.0495 -0.0677
 1009CO2     O2 5045   1.343   3.046   0.196 -0.3519  0.2108  0.3520
 1010CO2     D1 5046   3.798   4.512   2.273 -0.0105  0.0180  0.3939
 1010CO2     D2 5047   3.770   4.611   2.442 -0.2529  0.0219  0.3513
 1010CO2      C 5048   3.784   4.562   2.358 -0.1317  0.0200  0.3726
 1010CO2     O1 5049   3.768   4.619   2.457 -0.2738  0.0223  0.3476
 1010CO2     O2 5050   3.801   4.504   2.258  0.0105  0.0177  0.3976
 1011CO2     D1 5051   4.062   3.263   3.654  0.1577  0.1954  0.3868
 1011CO2     D2 5052   4.050   3.452   3.711 -0.4588  0.1346  0.4571
 1011CO2      C 5053   4.056   3.358   3.683 -0.1506  0.1650  0.4219
 1011CO2     O1 5054   4.049   3.469   3.716 -0.5121  0.1293  0.4632
 1011CO2     O2 5055   4.064   3.247   3.649  0.2109  0.2006  0.3807
 1012CO2     D1 5056   4.047   1.443   2.833 -0.4202 -0.3381  0.1250
 1012CO2     D2 5057   4.188   1.368   2.717 -0.1128  0.2797  0.0997
 1012CO2      C 5058   4.118   1.405   2.775 -0.2665 -0.0292  0.1123
 1012CO2     O1 5059   4.201   1.361   2.707 -0.0863  0.3330  0.0975
 1012CO2     O2 5060   4.034   1.449   2.843 -0.4467 -0.3915  0.1271
 1013CO2     D1 5061   3.101   1.635   3.070 -0.4198  0.2447 -0.0325
 1013CO2     D2 5062   3.045   1.821   3.110  0.0186  0.3413  0.1271
 1013CO2      C 5063   3.073   1.728   3.090 -0.2006  0.2930  0.0473
 1013CO2     O1 5064   3.041   1.837   3.114  0.0565  0.3497  0.1409
 1013CO2     O2 5065   3.105   1.619   3.067 -0.4577  0.2364 -0.0463
 1014CO2     D1 5066   0.683   1.775   0.058 -0.2153  0.4949  0.0296
 1014CO2     D2 5067   0.769   1.630  -0.045 -0.4602  0.4351 -0.0891
 1014CO2      C 5068   0.726   1.702   0.007 -0.3378  0.4650 -0.0298
 1014CO2     O1 5069   0.776   1.617  -0.054 -0.4813  0.4299 -0.0993
 1014CO2     O2 5070   0.676   1.788   0.067 -0.1942  0.5001  0.0398
 1015CO2     D1 5071   0.511   2.844   3.629 -0.1381  0.1400 -0.0096
 1015CO2     D2 5072   0.365   2.739   3.712 -0.1764  0.4775  0.3527
 1015CO2      C 5073   0.438   2.791   3.670 -0.1573  0.3088  0.1716
 1015CO2     O1 5074   0.352   2.730   3.719 -0.1797  0.5067  0.3840
 1015CO2     O2 5075   0.523   2.853   3.622 -0.1348  0.1108 -0.0409
 1016CO2     D1 5076   1.464   4.154   2.259  0.0903 -0.1731  0.0828
 1016CO2     D2 5077   1.646   4.230   2.261  0.0840 -0.1547 -0.0930
 1016CO2      C 5078   1.555   4.192   2.260  0.0872 -0.1639 -0.0051
 1016CO2     O1 5079   1.662   4.236   2.261  0.0834 -0.1531 -0.1082
 1016CO2     O2 5080   1.448   4.147   2.259  0.0909 -0.1747  0.0980
 1017CO2     D1 5081   2.091   0.270   4.327 -0.0664 -0.0431 -0.2869
 1017CO2     D2 5082   2.150   0.323   4.509 -0.1150  0.1176 -0.3189
 1017CO2      C 5083   2.120   0.296   4.418 -0.0907  0.0373 -0.3029
 1017CO2     O1 5084   2.155   0.327   4.524 -0.1192  0.1315 -0.3217
 1017CO2     O2 5085   2.086   0.266   4.311 -0.0622 -0.0570 -0.2842
 1018CO2     D1 5086   3.679   0.533   3.198 -0.0521  0.3566  0.1493
 1018CO2     D2 5087   3.769   0.490   3.027 -0.1888  0.2022  0.1155
 1018CO2      C 5088   3.724   0.512   3.113 -0.1204  0.2794  0.1324
 1018CO2     O1 5089   3.777   0.487   3.013 -0.2006  0.1889  0.1126
 1018CO2     O2 5090   3.671   0.537   3.213 -0.0403  0.3699  0.1522
 1019CO2     D1 5091   4.323   1.225   2.128 -0.2974  0.2563  0.3591
 1019CO2     D2 5092   4.172   1.326   2.050 -0.2181  0.1069  0.0068
 1019CO2      C 5093   4.248   1.275   2.089 -0.2577  0.1816  0.1829
 1019CO2     O1 5094   4.159   1.335   2.044 -0.2113  0.0940 -0.0237
 1019CO2     O2 5095   4.337   1.216   2.134 -0.3042  0.2692  0.3895
 1020CO2     D1 5096   1.682   4.918   4.461 -0.1985  0.2063  0.1833
 1020CO2     D2 5097   1.553   4.771   4.430  0.2113 -0.0996 -0.0787
 1020CO2      C 5098   1.617   4.845   4.445  0.0064  0.0533  0.0523
 1020CO2     O1 5099   1.542   4.759   4.427  0.2467 -0.1261 -0.1014
 1020CO2     O2 5100   1.693   4.931   4.463 -0.2339  0.2327  0.2059
 1021CO2     D1 5101   4.888   4.491   3.679 -0.0292  0.3394  0.3095
 1021CO2     D2 5102   4.700   4.472   3.737 -0.0565 -0.3277  0.0029
 1021CO2      C 5103   4.794   4.481   3.708 -0.0429  0.0059  0.1562
 1021CO2     O1 5104   4.684   4.470   3.742 -0.0589 -0.3853 -0.0235
 1021CO2     O2 5105   4.905   4.493   3.674 -0.0269  0.3970  0.3360
 1022CO2     D1 5106   4.813   4.674   4.238  0.0294  0.5018 -0.4997
 1022CO2     D2 5107   4.764   4.842   4.330  0.4873 -0.1004  0.8561
 1022CO2      C 5108   4.788   4.758   4.284  0.2584  0.2007  0.1782
 1022CO2     O1 5109   4.760   4.857   4.338  0.5269 -0.1524  0.9732
 1022CO2     O2 5110   4.817   4.659   4.230 -0.0101  0.5539 -0.6168
 1023CO2     D1 5111   4.456   1.729   3.141  0.2471  0.1316 -0.0724
 1023CO2     D2 5112   4.625   1.821   3.189 -0.2266  0.3839  1.1295
 1023CO2      C 5113   4.541   1.775   3.165  0.0102  0.2578  0.5286
 1023CO2     O1 5114   4.639   1.829   3.193 -0.2676  0.4057  1.2333
 1023CO2     O2 5115   4.442   1.721   3.137  0.2880  0.1098 -0.1762
 1024CO2     D1 5116   1.048   3.839   4.113 -0.1464 -0.3386 -0.6987
 1024CO2     D2 5117   0.931   3.772   4.257  0.3779  0.0453 -0.0861
 1024CO2      C 5118   0.990   3.806   4.185  0.1158 -0.1467 -0.3924
 1024CO2     O1 5119   0.920   3.766   4.270  0.4232  0.0784 -0.0332
 1024CO2     O2 5120   1.059   3.845   4.101 -0.1917 -0.3718 -0.7516
 1025CO2     D1 5121   4.094   4.034   3.624 -0.0409  0.3381 -0.0401
 1025CO2     D2 5122   4.020   3.946   3.786  0.0823 -0.1969 -0.2728
 1025CO2      C 5123   4.057   3.990   3.705  0.0207  0.0706 -0.1565
 1025CO2     O1 5124   4.013   3.939   3.800  0.0929 -0.2432 -0.2929
 1025CO2     O2 5125   4.100   4.041   3.610 -0.0516  0.3843 -0.0200
 1026CO2     D1 5126   2.306   3.579   4.700  0.4651 -0.3655  0.0173
 1026CO2     D2 5127   2.457   3.676   4.784 -0.0250  0.2835  0.1538
 1026CO2      C 5128   2.381   3.627   4.742  0.2200 -0.0410  0.0855
 1026CO2     O1 5129   2.470   3.684   4.791 -0.0674  0.3395  0.1656
 1026CO2     O2 5130   2.293   3.570   4.693  0.5075 -0.4216  0.0055
 1027CO2     D1 5131   0.520   2.868   0.206  0.3041 -0.3514  0.2111
 1027CO2     D2 5132   0.487   2.853   0.012 -0.1154 -0.2944  0.2775
 1027CO2      C 5133   0.503   2.860   0.109  0.0944 -0.3229  0.2443
 1027CO2     O1 5134   0.484   2.851  -0.005 -0.1516 -0.2895  0.2832
 1027CO2     O2 5135   0.523   2.869   0.223  0.3403 -0.3563  0.2054
 1028CO2     D1 5136   2.425   1.872   1.312  0.0653 -0.0579 -0.0149
 1028CO2     D2 5137   2.251   1.954   1.266  0.1071 -0.0610 -0.1794
 1028CO2      C 5138   2.338   1.913   1.289  0.0862 -0.0595 -0.0971
 1028CO2     O1 5139   2.236   1.961   1.262  0.1107 -0.0613 -0.1936
 1028CO2     O2 5140   2.440   1.864   1.316  0.0617 -0.0577 -0.0007
 1029CO2     D1 5141   1.681   4.185   1.649  0.0929 -0.7123  0.1764
 1029CO2     D2 5142   1.644   4.220   1.458  0.3167  0.7951  0.3976
 1029CO2      C 5143   1.663   4.202   1.553  0.2048  0.0414  0.2870
 1029CO2     O1 5144   1.641   4.223   1.441  0.3360  0.9254  0.4167
 1029CO2     O2 5145   1.685   4.182   1.665  0.0736 -0.8425  0.1573
 1030CO2     D1 5146   2.124   2.718   4.055 -0.0971  0.2143 -0.0439
 1030CO2     D2 5147   2.042   2.568   3.954  0.2620  0.0438 -0.0839
 1030CO2      C 5148   2.083   2.643   4.005  0.0824  0.1290 -0.0639
 1030CO2     O1 5149   2.035   2.556   3.946  0.2930  0.0291 -0.0874
 1030CO2     O2 5150   2.131   2.731   4.064 -0.1281  0.2290 -0.0405
 1031CO2     D1 5151   0.498   1.956   1.986  0.0944  0.4119 -0.1868
 1031CO2     D2 5152   0.611   1.895   1.834  0.0094 -0.0297 -0.0750
 1031CO2      C 5153   0.554   1.925   1.910  0.0519  0.1911 -0.1309
 1031CO2     O1 5154   0.620   1.890   1.821  0.0021 -0.0678 -0.0654
 1031CO2     O2 5155   0.489   1.961   1.999  0.1018  0.4501 -0.1964
 1032CO2     D1 5156   0.314   0.208   3.675 -0.0123 -0.0803  0.0619
 1032CO2     D2 5157   0.367   0.392   3.726 -0.4101  0.1023 -0.1807
 1032CO2      C 5158   0.340   0.300   3.701 -0.2112  0.0110 -0.0594
 1032CO2     O1 5159   0.371   0.408   3.730 -0.4445  0.1180 -0.2017
 1032CO2     O2 5160   0.309   0.192   3.671  0.0221 -0.0960  0.0829
 1033CO2     D1 5161   1.654   4.709   1.158  0.3176 -0.0871 -0.3351
 1033CO2     D2 5162   1.679   4.841   1.013  0.6851  0.1042 -0.0997
 1033CO2      C 5163   1.667   4.775   1.086  0.5014  0.0086 -0.2174
 1033CO2     O1 5164   1.681   4.852   1.000  0.7169  0.1207 -0.0793
 1033CO2     O2 5165   1.652   4.698   1.171  0.2859 -0.1036 -0.3555
 1034CO2     D1 5166   0.300   4.311   4.658  0.3462  0.0379 -0.8159
 1034CO2     D2 5167   0.347   4.137   4.739  0.1327  0.0501 -0.6661
 1034CO2      C 5168   0.324   4.224   4.699  0.2395  0.0440 -0.7410
 1034CO2     O1 5169   0.351   4.122   4.746  0.1143  0.0511 -0.6532
 1034CO2     O2 5170   0.296   4.326   4.652  0.3647  0.0369 -0.8288
 1035CO2     D1 5171   2.213   4.444   2.797 -0.1410  0.0196  0.0333
 1035CO2     D2 5172   2.367   4.381   2.904 -0.1825  0.0558  0.1144
 1035CO2      C 5173   2.290   4.413   2.851 -0.1618  0.0377  0.0739
 1035CO2     O1 5174   2.381   4.376   2.913 -0.1861  0.0589  0.1214
 1035CO2     O2 5175   2.199   4.449   2.788 -0.1374  0.0165  0.0263
 1036CO2     D1 5176   3.047   1.100   3.995 -0.5190 -0.1243 -0.0696
 1036CO2     D2 5177   3.078   1.234   3.853 -0.1707  0.2079  0.3166
 1036CO2      C 5178   3.062   1.167   3.924 -0.3449  0.0418  0.1235
 1036CO2     O1 5179   3.080   1.246   3.841 -0.1406  0.2366  0.3500
 1036CO2     O2 5180   3.045   1.088   4.007 -0.5491 -0.1530 -0.1030
 1037CO2     D1 5181   3.294   0.475   2.787  0.2633  0.5038  0.1301
 1037CO2     D2 5182   3.463   0.395   2.850 -0.1617 -0.3971  0.1313
 1037CO2      C 5183   3.378   0.435   2.818  0.0508  0.0534  0.1307
 1037CO2     O1 5184   3.478   0.388   2.855 -0.1984 -0.4749  0.1314
 1037CO2     O2 5185   3.279   0.482   2.782  0.3000  0.5816  0.1300
 1038CO2     D1 5186   0.351   1.362   1.734 -0.5032 -0.5764 -0.4310
 1038CO2     D2 5187   0.346   1.181   1.655 -0.1967 -0.6841 -0.2016
 1038CO2      C 5188   0.348   1.272   1.694 -0.3500 -0.6303 -0.3163
 1038CO2     O1 5189   0.346   1.165   1.648 -0.1702 -0.6935 -0.1818
 1038CO2     O2 5190   0.351   1.378   1.741 -0.5297 -0.5671 -0.4509
 1039CO2     D1 5191   0.991   3.409   4.452  0.1518 -0.2281 -0.0747
 1039CO2     D2 5192   1.064   3.257   4.555 -0.0356 -0.2751 -0.0106
 1039CO2      C 5193   1.028   3.333   4.503  0.0581 -0.2516 -0.0426
 1039CO2     O1 5194   1.071   3.244   4.564 -0.0517 -0.2792 -0.0050
 1039CO2     O2 5195   0.984   3.422   4.443  0.1679 -0.2241 -0.0802
 1040CO2     D1 5196   2.428   3.430   3.369  0.2567  0.7520 -0.2354
 1040CO2     D2 5197   2.600   3.434   3.467  0.1250 -0.9780  0.0784
 1040CO2      C 5198   2.514   3.432   3.418  0.1909 -0.1130 -0.0785
 1040CO2     O1 5199   2.615   3.435   3.475  0.1137 -1.1274  0.1056
 1040CO2     O2 5200   2.413   3.430   3.360  0.2681  0.9014 -0.2626
 1041CO2     D1 5201   0.388   1.730   2.258  0.0751 -0.0364  0.0346
 1041CO2     D2 5202   0.393   1.578   2.385  0.0702  0.1323  0.2369
 1041CO2      C 5203   0.390   1.654   2.322  0.0727  0.0480  0.1358
 1041CO2     O1 5204   0.393   1.565   2.396  0.0697  0.1469  0.2543
 1041CO2     O2 5205   0.387   1.743   2.248  0.0756 -0.0510  0.0172
 1042CO2     D1 5206   1.294   4.333   1.454 -0.2008 -0.5036 -0.4582
 1042CO2     D2 5207   1.306   4.185   1.585 -0.5734 -0.0128  0.1297
 1042CO2      C 5208   1.300   4.259   1.519 -0.3871 -0.2582 -0.1642
 1042CO2     O1 5209   1.307   4.172   1.596 -0.6055  0.0296  0.1805
 1042CO2     O2 5210   1.293   4.346   1.442 -0.1686 -0.5460 -0.5090
 1043CO2     D1 5211   1.983   4.783   1.090  0.1415 -0.0742 -0.3300
 1043CO2     D2 5212   2.170   4.756   1.032  0.2810  0.3728 -0.0853
 1043CO2      C 5213   2.076   4.769   1.061  0.2112  0.1493 -0.2077
 1043CO2     O1 5214   2.186   4.754   1.027  0.2930  0.4115 -0.0642
 1043CO2     O2 5215   1.966   4.785   1.095  0.1294 -0.1128 -0.3511
 1044CO2     D1 5216   2.218   4.758   4.102 -0.2794 -0.0484  0.3173
 1044CO2     D2 5217   2.278   4.929   4.022  0.0764 -0.2072  0.2428
 1044CO2      C 5218   2.248   4.843   4.062 -0.1015 -0.1278  0.2801
 1044CO2     O1 5219   2.283   4.943   4.015  0.1072 -0.2210  0.2363
 1044CO2     O2 5220   2.212   4.743   4.109 -0.3102 -0.0347  0.3238
 1045CO2     D1 5221   3.629   2.066   0.710 -0.1977  0.0707  0.2068
 1045CO2     D2 5222   3.551   2.004   0.881  0.3490 -0.3078  0.3182
 1045CO2      C 5223   3.590   2.035   0.796  0.0756 -0.1186  0.2625
 1045CO2     O1 5224   3.545   1.999   0.896  0.3962 -0.3405  0.3278
 1045CO2     O2 5225   3.635   2.071   0.695 -0.2449  0.1033  0.1972
 1046CO2     D1 5226   0.131   2.508   3.220  0.1439 -0.1340  0.1107
 1046CO2     D2 5227   0.228   2.559   3.385  0.3804  0.1529 -0.1165
 1046CO2      C 5228   0.180   2.533   3.302  0.2621  0.0094 -0.0029
 1046CO2     O1 5229   0.237   2.563   3.399  0.4008  0.1777 -0.1362
 1046CO2     O2 5230   0.123   2.504   3.206  0.1235 -0.1588  0.1303
 1047CO2     D1 5231   1.217   3.922   3.301 -0.1084 -0.2354 -0.3273
 1047CO2     D2 5232   1.029   3.910   3.241 -0.1875  0.0751 -0.1474
 1047CO2      C 5233   1.123   3.916   3.271 -0.1479 -0.0802 -0.2374
 1047CO2     O1 5234   1.013   3.909   3.236 -0.1943  0.1019 -0.1319
 1047CO2     O2 5235   1.233   3.923   3.307 -0.1015 -0.2622 -0.3428
 1048CO2     D1 5236   1.029   2.579   4.090  0.7842 -0.4401  0.5685
 1048CO2     D2 5237   0.847   2.562   4.167  0.3872 -0.0695 -0.2809
 1048CO2      C 5238   0.938   2.570   4.128  0.5857 -0.2548  0.1438
 1048CO2     O1 5239   0.832   2.561   4.174  0.3529 -0.0374 -0.3543
 1048CO2     O2 5240   1.044   2.580   4.083  0.8185 -0.4721  0.6419
 1049CO2     D1 5241   4.711   3.345   3.459  0.0169 -0.0641 -0.2509
 1049CO2     D2 5242   4.805   3.221   3.337 -0.0051 -0.6833  0.3609
 1049CO2      C 5243   4.758   3.283   3.398  0.0059 -0.3737  0.0550
 1049CO2     O1 5244   4.813   3.210   3.327 -0.0070 -0.7368  0.4137
 1049CO2     O2 5245   4.703   3.356   3.470  0.0188 -0.0107 -0.3037
 1050CO2     D1 5246   3.656   4.921   4.851  0.4204  0.0755  0.0968
 1050CO2     D2 5247   3.762   5.087   4.868  0.2375  0.2016 -0.0006
 1050CO2      C 5248   3.709   5.004   4.860  0.3290  0.1385  0.0481
 1050CO2     O1 5249   3.771   5.102   4.869  0.2217  0.2125 -0.0090
 1050CO2     O2 5250   3.647   4.907   4.850  0.4362  0.0646  0.1052
 1051CO2     D1 5251   4.391   0.759   0.057 -0.1354  0.1515 -0.3545
 1051CO2     D2 5252   4.493   0.920   0.003  0.2558 -0.0974 -0.3499
 1051CO2      C 5253   4.442   0.840   0.030  0.0602  0.0270 -0.3522
 1051CO2     O1 5254   4.502   0.934  -0.002  0.2896 -0.1189 -0.3495
 1051CO2     O2 5255   4.382   0.746   0.062 -0.1692  0.1730 -0.3549
 1052CO2     D1 5256   2.439   2.848   1.810 -0.1804 -0.3195  0.2645
 1052CO2     D2 5257   2.495   2.917   1.633  0.1537 -0.5125  0.2941
 1052CO2      C 5258   2.467   2.882   1.721 -0.0133 -0.4160  0.2793
 1052CO2     O1 5259   2.500   2.923   1.618  0.1826 -0.5292  0.2966
 1052CO2     O2 5260   2.435   2.842   1.825 -0.2092 -0.3028  0.2620
 1053CO2     D1 5261   2.928   1.585   4.988 -0.0647 -0.5401 -0.3173
 1053CO2     D2 5262   2.759   1.639   4.902  0.1999  0.0273 -0.4820
 1053CO2      C 5263   2.844   1.612   4.945  0.0676 -0.2564 -0.3997
 1053CO2     O1 5264   2.744   1.644   4.895  0.2228  0.0763 -0.4962
 1053CO2     O2 5265   2.943   1.580   4.995 -0.0876 -0.5891 -0.3031
 1054CO2     D1 5266   3.493   2.975   0.969  0.4364 -0.4656  0.0115
 1054CO2     D2 5267   3.410   2.940   1.145 -0.1290 -0.2642 -0.2138
 1054CO2      C 5268   3.452   2.957   1.057  0.1537 -0.3649 -0.1012
 1054CO2     O1 5269   3.403   2.937   1.161 -0.1779 -0.2468 -0.2333
 1054CO2     O2 5270   3.500   2.977   0.954  0.4852 -0.4830  0.0309
 1055CO2     D1 5271   3.127   2.887   0.314 -0.2909  0.5111 -0.2248
 1055CO2     D2 5272   3.322   2.863   0.295 -0.2557  0.7879 -0.2120
 1055CO2      C 5273   3.224   2.875   0.305 -0.2733  0.6495 -0.2184
 1055CO2     O1 5274   3.339   2.861   0.294 -0.2526  0.8118 -0.2109
 1055CO2     O2 5275   3.110   2.889   0.316 -0.2940  0.4872 -0.2259
 1056CO2     D1 5276   0.988   4.120   0.290  0.2438  0.0218  0.0687
 1056CO2     D2 5277   0.835   4.216   0.369  0.0510 -0.3404  0.1373
 1056CO2      C 5278   0.911   4.168   0.330  0.1474 -0.1593  0.1030
 1056CO2     O1 5279   0.821   4.225   0.376  0.0344 -0.3717  0.1432
 1056CO2     O2 5280   1.001   4.112   0.283  0.2604  0.0531  0.0628
 1057CO2     D1 5281   0.905   0.306   2.886 -0.1257  0.2414  0.1762
 1057CO2     D2 5282   0.981   0.371   3.057 -0.1359 -0.2871  0.3812
 1057CO2      C 5283   0.943   0.338   2.971 -0.1308 -0.0229  0.2787
 1057CO2     O1 5284   0.987   0.376   3.071 -0.1368 -0.3327  0.3989
 1057CO2     O2 5285   0.899   0.300   2.871 -0.1248  0.2870  0.1585
 1058CO2     D1 5286   4.420   4.872   1.155  0.3926  0.2281  0.3554
 1058CO2     D2 5287   4.411   4.687   1.224 -0.1473  0.1492  0.0764
 1058CO2      C 5288   4.416   4.779   1.189  0.1227  0.1887  0.2159
 1058CO2     O1 5289   4.410   4.671   1.230 -0.1940  0.1424  0.0522
 1058CO2     O2 5290   4.421   4.888   1.149  0.4393  0.2349  0.3795
 1059CO2     D1 5291   3.831   2.907   4.326  0.2657 -0.6652  0.8260
 1059CO2     D2 5292   3.888   3.059   4.440 -0.3403 -0.1036  0.3779
 1059CO2      C 5293   3.860   2.983   4.383 -0.0373 -0.3844  0.6019
 1059CO2     O1 5294   3.893   3.072   4.450 -0.3926 -0.0551  0.3391
 1059CO2     O2 5295   3.827   2.894   4.317  0.3181 -0.7138  0.8647
 1060CO2     D1 5296   0.350   4.784   3.784 -0.0646  0.1431  0.0878
 1060CO2     D2 5297   0.209   4.654   3.832  0.1059  0.0027  0.2095
 1060CO2      C 5298   0.279   4.719   3.808  0.0207  0.0729  0.1486
 1060CO2     O1 5299   0.197   4.643   3.836  0.1207 -0.0094  0.2200
 1060CO2     O2 5300   0.362   4.795   3.780 -0.0794  0.1552  0.0773
 1061CO2     D1 5301   1.235   2.621   1.356 -0.4126 -0.3333 -0.2377
 1061CO2     D2 5302   1.225   2.597   1.160 -0.2937  0.2436 -0.3130
 1061CO2      C 5303   1.230   2.609   1.258 -0.3531 -0.0449 -0.2754
 1061CO2     O1 5304   1.224   2.595   1.143 -0.2834  0.2934 -0.3195
 1061CO2     O2 5305   1.236   2.623   1.373 -0.4229 -0.3832 -0.2312
 1062CO2     D1 5306   0.867   1.927   1.457 -0.2415  0.2926  0.0579
 1062CO2     D2 5307   0.674   1.897   1.425 -0.1616 -0.5774  0.3701
 1062CO2      C 5308   0.771   1.912   1.441 -0.2015 -0.1424  0.2140
 1062CO2     O1 5309   0.658   1.894   1.423 -0.1547 -0.6525  0.3970
 1062CO2     O2 5310   0.884   1.929   1.460 -0.2484  0.3678  0.0310
 1063CO2     D1 5311   1.694   1.936   3.066 -0.4660 -0.0310 -0.1664
 1063CO2     D2 5312   1.674   2.132   3.086 -0.7207 -0.1161  0.4359
 1063CO2      C 5313   1.684   2.034   3.076 -0.5934 -0.0736  0.1348
 1063CO2     O1 5314   1.672   2.149   3.087 -0.7427 -0.1235  0.4879
 1063CO2     O2 5315   1.695   1.919   3.064 -0.4440 -0.0237 -0.2184
 1064CO2     D1 5316   0.135   0.077   3.412  0.3604 -0.6585  0.2369
 1064CO2     D2 5317   0.083   0.267   3.400  0.2492 -0.7023  0.0126
 1064CO2      C 5318   0.109   0.172   3.406  0.3048 -0.6804  0.1248
 1064CO2     O1 5319   0.079   0.284   3.399  0.2396 -0.7061 -0.0068
 1064CO2     O2 5320   0.139   0.060   3.413  0.3700 -0.6547  0.2563
 1065CO2     D1 5321   3.513   4.921   4.582  0.3661  0.0879 -0.2991
 1065CO2     D2 5322   3.340   4.959   4.494 -0.1317  0.2026  0.7147
 1065CO2      C 5323   3.427   4.940   4.538  0.1172  0.1452  0.2078
 1065CO2     O1 5324   3.325   4.963   4.486 -0.1747  0.2125  0.8023
 1065CO2     O2 5325   3.528   4.917   4.590  0.4091  0.0779 -0.3867
 1066CO2     D1 5326   0.782   1.816   1.035  0.1556  0.5649  0.4091
 1066CO2     D2 5327   0.854   2.000   1.050  0.2849  0.5075  0.4891
 1066CO2      C 5328   0.818   1.908   1.043  0.2202  0.5362  0.4491
 1066CO2     O1 5329   0.861   2.015   1.052  0.2961  0.5025  0.4960
 1066CO2     O2 5330   0.776   1.800   1.034  0.1444  0.5699  0.4022
 1067CO2     D1 5331   1.817   1.477   2.419 -0.1345 -0.0901 -0.3554
 1067CO2     D2 5332   1.806   1.673   2.401 -0.2577 -0.1125 -0.5206
 1067CO2      C 5333   1.812   1.575   2.410 -0.1961 -0.1013 -0.4380
 1067CO2     O1 5334   1.805   1.690   2.399 -0.2683 -0.1145 -0.5349
 1067CO2     O2 5335   1.818   1.460   2.421 -0.1238 -0.0881 -0.3411
 1068CO2     D1 5336   3.257   2.247   2.494 -0.1462  0.2870 -0.1419
 1068CO2     D2 5337   3.105   2.253   2.368 -0.3314  0.2063  0.0764
 1068CO2      C 5338   3.181   2.250   2.431 -0.2388  0.2467 -0.0327
 1068CO2     O1 5339   3.092   2.254   2.357 -0.3474  0.1994  0.0953
 1068CO2     O2 5340   3.270   2.247   2.505 -0.1302  0.2940 -0.1608
 1069CO2     D1 5341   4.581   4.079   1.203  0.0543 -0.2919 -0.0153
 1069CO2     D2 5342   4.644   4.239   1.301  0.1629 -0.2442 -0.1639
 1069CO2      C 5343   4.612   4.159   1.252  0.1086 -0.2680 -0.0896
 1069CO2     O1 5344   4.650   4.253   1.310  0.1722 -0.2401 -0.1767
 1069CO2     O2 5345   4.575   4.065   1.195  0.0449 -0.2960 -0.0025
 1070CO2     D1 5346   1.007   1.914   4.775 -0.3094 -0.6490  0.1489
 1070CO2     D2 5347   1.084   1.915   4.592 -0.0482  0.0236  0.2611
 1070CO2      C 5348   1.045   1.914   4.683 -0.1788 -0.3127  0.2050
 1070CO2     O1 5349   1.090   1.915   4.576 -0.0256  0.0817  0.2707
 1070CO2     O2 5350   1.001   1.913   4.790 -0.3319 -0.7072  0.1392
 1071CO2     D1 5351   1.842   1.805   4.010 -0.2737  0.1079 -0.0479
 1071CO2     D2 5352   1.739   1.939   4.112  0.1295  0.1644  0.2840
 1071CO2      C 5353   1.791   1.872   4.061 -0.0721  0.1362  0.1181
 1071CO2     O1 5354   1.730   1.951   4.121  0.1643  0.1693  0.3127
 1071CO2     O2 5355   1.851   1.793   4.001 -0.3085  0.1030 -0.0765
 1072CO2     D1 5356   0.245   1.217   0.311  0.0523  0.0428 -0.1858
 1072CO2     D2 5357   0.228   1.165   0.121  0.4123  0.1226 -0.2401
 1072CO2      C 5358   0.236   1.191   0.216  0.2323  0.0827 -0.2130
 1072CO2     O1 5359   0.226   1.161   0.104  0.4434  0.1295 -0.2448
 1072CO2     O2 5360   0.246   1.221   0.327  0.0212  0.0359 -0.1811
 1073CO2     D1 5361   0.867   2.132   3.518 -0.1562  0.0738 -0.3812
 1073CO2     D2 5362   0.962   2.290   3.589 -0.5150 -0.1985  0.7080
 1073CO2      C 5363   0.915   2.211   3.553 -0.3356 -0.0623  0.1634
 1073CO2     O1 5364   0.970   2.304   3.595 -0.5460 -0.2220  0.8021
 1073CO2     O2 5365   0.859   2.119   3.511 -0.1252  0.0973 -0.4753
 1074CO2     D1 5366   0.957   4.315   3.474  0.1261 -0.5580 -0.2071
 1074CO2     D2 5367   0.814   4.306   3.609 -0.4694  0.3255 -0.7761
 1074CO2      C 5368   0.885   4.310   3.541 -0.1716 -0.1162 -0.4916
 1074CO2     O1 5369   0.801   4.305   3.621 -0.5208  0.4019 -0.8252
 1074CO2     O2 5370   0.970   4.315   3.462  0.1776 -0.6343 -0.1579
 1075CO2     D1 5371   4.250   0.768   2.782 -0.1608 -0.4176 -0.4466
 1075CO2     D2 5372   4.190   0.942   2.853  0.3591 -0.2140 -0.4999
 1075CO2      C 5373   4.220   0.855   2.818  0.0992 -0.3158 -0.4732
 1075CO2     O1 5374   4.185   0.957   2.859  0.4040 -0.1965 -0.5045
 1075CO2     O2 5375   4.256   0.753   2.776 -0.2057 -0.4352 -0.4420
 1076CO2     D1 5376   4.904   2.984   2.129  0.1431  0.0335 -0.0382
 1076CO2     D2 5377   4.936   3.098   2.288  0.0412 -0.3071  0.2282
 1076CO2      C 5378   4.920   3.041   2.209  0.0921 -0.1368  0.0950
 1076CO2     O1 5379   4.939   3.107   2.301  0.0324 -0.3365  0.2512
 1076CO2     O2 5380   4.901   2.974   2.116  0.1518  0.0630 -0.0612
 1077CO2     D1 5381   2.234   0.289   1.038 -0.5331  0.4954  0.3283
 1077CO2     D2 5382   2.362   0.386   0.922 -0.0475 -0.2930  0.2052
 1077CO2      C 5383   2.298   0.337   0.980 -0.2903  0.1012  0.2667
 1077CO2     O1 5384   2.373   0.394   0.912 -0.0056 -0.3611  0.1946
 1077CO2     O2 5385   2.223   0.281   1.048 -0.5750  0.5635  0.3389
 1078CO2     D1 5386   2.333   2.304   4.730  0.0156 -0.1210  0.3419
 1078CO2     D2 5387   2.212   2.460   4.714  0.0399 -0.1282  0.0835
 1078CO2      C 5388   2.272   2.382   4.722  0.0278 -0.1246  0.2127
 1078CO2     O1 5389   2.201   2.474   4.713  0.0420 -0.1288  0.0612
 1078CO2     O2 5390   2.343   2.291   4.731  0.0135 -0.1203  0.3642
 1079CO2     D1 5391   4.051   2.160   1.868  0.2471  0.3284 -0.1537
 1079CO2     D2 5392   4.092   1.996   1.765  0.2615  0.4029 -0.2662
 1079CO2      C 5393   4.071   2.078   1.816  0.2543  0.3656 -0.2099
 1079CO2     O1 5394   4.096   1.982   1.756  0.2627  0.4094 -0.2759
 1079CO2     O2 5395   4.047   2.174   1.877  0.2459  0.3219 -0.1440
 1080CO2     D1 5396   1.603   0.743   3.645  0.0321  0.0159  0.0013
 1080CO2     D2 5397   1.509   0.911   3.689 -0.3048 -0.2370  0.2496
 1080CO2      C 5398   1.556   0.827   3.667 -0.1364 -0.1105  0.1254
 1080CO2     O1 5399   1.501   0.926   3.693 -0.3339 -0.2588  0.2711
 1080CO2     O2 5400   1.611   0.728   3.641  0.0612  0.0377 -0.0202
 1081CO2     D1 5401   2.787   2.199   4.081  0.4019  0.2018 -0.1010
 1081CO2     D2 5402   2.653   2.090   3.985  0.0725  0.4547  0.0691
 1081CO2      C 5403   2.720   2.144   4.033  0.2372  0.3282 -0.0159
 1081CO2     O1 5404   2.641   2.080   3.976  0.0441  0.4765  0.0838
 1081CO2     O2 5405   2.798   2.209   4.089  0.4303  0.1799 -0.1157
 1082CO2     D1 5406   3.772   1.253   2.680  0.0169 -0.1364  0.0536
 1082CO2     D2 5407   3.607   1.220   2.575 -0.0416  0.2511  0.0249
 1082CO2      C 5408   3.689   1.237   2.627 -0.0124  0.0574  0.0393
 1082CO2     O1 5409   3.593   1.218   2.566 -0.0467  0.2846  0.0224
 1082CO2     O2 5410   3.786   1.256   2.689  0.0219 -0.1699  0.0561
 1083CO2     D1 5411   3.353   0.397   1.073 -0.2811  0.4331 -0.0750
 1083CO2     D2 5412   3.455   0.549   1.147  0.2218  0.1293 -0.1472
 1083CO2      C 5413   3.404   0.473   1.110 -0.0296  0.2812 -0.1111
 1083CO2     O1 5414   3.464   0.562   1.154  0.2652  0.1031 -0.1534
 1083CO2     O2 5415   3.344   0.384   1.067 -0.3245  0.4593 -0.0687
 1084CO2     D1 5416   3.252   3.075   3.455  0.2534  0.4081 -0.3811
 1084CO2     D2 5417   3.100   2.980   3.372  0.0273  0.4135  0.0264
 1084CO2      C 5418   3.176   3.027   3.413  0.1404  0.4108 -0.1774
 1084CO2     O1 5419   3.087   2.972   3.364  0.0078  0.4139  0.0616
 1084CO2     O2 5420   3.265   3.083   3.462  0.2730  0.4077 -0.4163
 1085CO2     D1 5421   4.235   3.510   0.766  0.3641 -0.3509  0.0195
 1085CO2     D2 5422   4.372   3.410   0.867  0.4881 -0.2378 -0.0386
 1085CO2      C 5423   4.304   3.460   0.817  0.4261 -0.2943 -0.0095
 1085CO2     O1 5424   4.384   3.402   0.876  0.4988 -0.2280 -0.0436
 1085CO2     O2 5425   4.223   3.518   0.757  0.3533 -0.3607  0.0245
 1086CO2     D1 5426   4.827   0.887   2.405 -0.1435 -0.1734  0.6445
 1086CO2     D2 5427   4.692   0.742   2.406 -0.0919 -0.2331 -0.4679
 1086CO2      C 5428   4.759   0.815   2.406 -0.1177 -0.2033  0.0883
 1086CO2     O1 5429   4.680   0.730   2.406 -0.0875 -0.2382 -0.5640
 1086CO2     O2 5430   4.838   0.900   2.405 -0.1479 -0.1683  0.7406
 1087CO2     D1 5431   0.991   3.777   0.706 -0.2275  0.0494 -0.0982
 1087CO2     D2 5432   1.022   3.788   0.901  0.7462  0.7048 -0.2866
 1087CO2      C 5433   1.006   3.783   0.803  0.2593  0.3771 -0.1924
 1087CO2     O1 5434   1.025   3.789   0.918  0.8303  0.7614 -0.3028
 1087CO2     O2 5435   0.988   3.776   0.689 -0.3116 -0.0072 -0.0819
 1088CO2     D1 5436   2.775   1.507   0.586 -0.0110 -0.5167 -0.0121
 1088CO2     D2 5437   2.678   1.362   0.679  0.1076 -0.3311  0.4014
 1088CO2      C 5438   2.726   1.435   0.632  0.0483 -0.4239  0.1947
 1088CO2     O1 5439   2.669   1.350   0.687  0.1179 -0.3151  0.4371
 1088CO2     O2 5440   2.783   1.520   0.578 -0.0212 -0.5327 -0.0478
 1089CO2     D1 5441   4.759   1.653   4.710  0.1915  0.0102 -0.1076
 1089CO2     D2 5442   4.812   1.751   4.873 -0.6498  0.1288  0.0965
 1089CO2      C 5443   4.785   1.702   4.792 -0.2292  0.0695 -0.0055
 1089CO2     O1 5444   4.816   1.759   4.888 -0.7225  0.1391  0.1141
 1089CO2     O2 5445   4.754   1.645   4.696  0.2642 -0.0000 -0.1252
 1090CO2     D1 5446   4.458   3.366   1.145 -0.0641 -0.0152 -0.1906
 1090CO2     D2 5447   4.630   3.268   1.134  0.1418  0.3015  0.2011
 1090CO2      C 5448   4.544   3.317   1.139  0.0389  0.1432  0.0053
 1090CO2     O1 5449   4.644   3.260   1.133  0.1596  0.3288  0.2350
 1090CO2     O2 5450   4.443   3.374   1.146 -0.0818 -0.0425 -0.2244
 1091CO2     D1 5451   1.308   1.491   2.053  0.0540  0.5128  0.0080
 1091CO2     D2 5452   1.322   1.657   2.160  0.1615  0.1236  0.5971
 1091CO2      C 5453   1.315   1.574   2.107  0.1078  0.3182  0.3025
 1091CO2     O1 5454   1.323   1.671   2.169  0.1708  0.0900  0.6480
 1091CO2     O2 5455   1.306   1.477   2.044  0.0447  0.5465 -0.0429
 1092CO2     D1 5456   1.725   3.924   3.669 -0.2280 -0.0145  0.3646
 1092CO2     D2 5457   1.745   3.995   3.486 -0.6079  0.1814  0.3984
 1092CO2      C 5458   1.735   3.960   3.578 -0.4180  0.0835  0.3815
 1092CO2     O1 5459   1.747   4.002   3.470 -0.6407  0.1984  0.4014
 1092CO2     O2 5460   1.723   3.918   3.685 -0.1952 -0.0314  0.3616
 1093CO2     D1 5461   2.607   2.265   0.265 -0.0284  0.1680  0.2806
 1093CO2     D2 5462   2.512   2.419   0.186 -0.2559 -0.1758 -0.1224
 1093CO2      C 5463   2.560   2.342   0.225 -0.1421 -0.0039  0.0791
 1093CO2     O1 5464   2.504   2.433   0.179 -0.2755 -0.2056 -0.1572
 1093CO2     O2 5465   2.615   2.251   0.272 -0.0088  0.1978  0.3155
 1094CO2     D1 5466   4.716   2.037   0.472 -0.2218  0.1389 -0.1802
 1094CO2     D2 5467   4.705   1.842   0.500 -0.1778  0.0915 -0.4842
 1094CO2      C 5468   4.710   1.940   0.486 -0.1998  0.1152 -0.3322
 1094CO2     O1 5469   4.704   1.825   0.503 -0.1740  0.0874 -0.5104
 1094CO2     O2 5470   4.717   2.054   0.469 -0.2256  0.1430 -0.1539
 1095CO2     D1 5471   4.251   3.597   3.315 -0.0074  0.1761  0.1082
 1095CO2     D2 5472   4.313   3.497   3.475 -0.0567 -0.1164 -0.0557
 1095CO2      C 5473   4.282   3.547   3.395 -0.0321  0.0299  0.0263
 1095CO2     O1 5474   4.319   3.489   3.488 -0.0610 -0.1416 -0.0698
 1095CO2     O2 5475   4.246   3.606   3.302 -0.0031  0.2014  0.1224
 1096CO2     D1 5476   3.007   4.125   0.365  0.0893 -0.2176  0.0724
 1096CO2     D2 5477   2.827   4.193   0.413  0.1290  0.0885 -0.2079
 1096CO2      C 5478   2.917   4.159   0.389  0.1091 -0.0645 -0.0678
 1096CO2     O1 5479   2.812   4.199   0.417  0.1324  0.1150 -0.2321
 1096CO2     O2 5480   3.022   4.120   0.361  0.0859 -0.2441  0.0966
 1097CO2     D1 5481   1.030   3.754   4.680  0.4836 -0.0223 -0.1056
 1097CO2     D2 5482   0.850   3.836   4.686  0.3620 -0.3102  0.2542
 1097CO2      C 5483   0.940   3.795   4.683  0.4228 -0.1662  0.0743
 1097CO2     O1 5484   0.834   3.844   4.686  0.3515 -0.3350  0.2853
 1097CO2     O2 5485   1.045   3.747   4.680  0.4941  0.0026 -0.1367
 1098CO2     D1 5486   1.944   2.837   1.107  0.1361 -0.5785 -0.0587
 1098CO2     D2 5487   2.082   2.818   1.248  0.1968 -0.0110 -0.0380
 1098CO2      C 5488   2.013   2.827   1.177  0.1665 -0.2947 -0.0484
 1098CO2     O1 5489   2.093   2.816   1.260  0.2021  0.0381 -0.0362
 1098CO2     O2 5490   1.932   2.839   1.095  0.1309 -0.6275 -0.0605
 1099CO2     D1 5491   3.600   4.217   1.729  0.6141  0.1637 -0.2163
 1099CO2     D2 5492   3.550   4.383   1.634  0.1192  0.2069  0.1184
 1099CO2      C 5493   3.575   4.300   1.682  0.3667  0.1853 -0.0489
 1099CO2     O1 5494   3.546   4.398   1.626  0.0765  0.2106  0.1474
 1099CO2     O2 5495   3.605   4.203   1.737  0.6569  0.1599 -0.2452
 1100CO2     D1 5496   5.008   3.768   0.661 -0.1530  0.5001 -0.0973
 1100CO2     D2 5497   4.851   3.884   0.630 -0.3199  0.3087  0.0306
 1100CO2      C 5498   4.929   3.826   0.646 -0.2365  0.4044 -0.0333
 1100CO2     O1 5499   4.837   3.894   0.628 -0.3343  0.2921  0.0417
 1100CO2     O2 5500   5.021   3.758   0.664 -0.1386  0.5166 -0.1083
 1101CO2     D1 5501   4.182   2.698   1.082 -0.2201 -0.2653  0.4129
 1101CO2     D2 5502   4.251   2.593   0.929  0.0337  0.3905  0.0713
 1101CO2      C 5503   4.216   2.646   1.005 -0.0932  0.0626  0.2421
 1101CO2     O1 5504   4.257   2.584   0.916  0.0556  0.4471  0.0418
 1101CO2     O2 5505   4.176   2.708   1.095 -0.2420 -0.3220  0.4424
 1102CO2     D1 5506   4.848   2.125   4.939  0.1940  0.0827  0.3561
 1102CO2     D2 5507   5.023   2.145   4.850 -0.0149  0.3027 -0.0036
 1102CO2      C 5508   4.935   2.135   4.895  0.0895  0.1927  0.1763
 1102CO2     O1 5509   5.038   2.147   4.842 -0.0330  0.3217 -0.0347
 1102CO2     O2 5510   4.833   2.123   4.947  0.2121  0.0637  0.3872
 1103CO2     D1 5511   0.722   0.738   1.202 -0.1037  0.1998  0.4156
 1103CO2     D2 5512   0.542   0.704   1.276  0.1345  0.5079  1.1405
 1103CO2      C 5513   0.632   0.721   1.239  0.0154  0.3538  0.7781
 1103CO2     O1 5514   0.526   0.701   1.282  0.1551  0.5345  1.2031
 1103CO2     O2 5515   0.738   0.740   1.196 -0.1243  0.1732  0.3530
 1104CO2     D1 5516   2.231   3.189   3.727  0.1496 -0.0252  0.5016
 1104CO2     D2 5517   2.199   3.378   3.778 -0.2002  0.1142 -0.2171
 1104CO2      C 5518   2.215   3.283   3.752 -0.0253  0.0445  0.1422
 1104CO2     O1 5519   2.197   3.394   3.782 -0.2304  0.1263 -0.2792
 1104CO2     O2 5520   2.233   3.173   3.722  0.1798 -0.0373  0.5637
 1105CO2     D1 5521   1.254   2.130   0.717 -0.2541 -0.6137 -0.2479
 1105CO2     D2 5522   1.413   2.050   0.803 -0.2068 -0.1533  0.0980
 1105CO2      C 5523   1.334   2.090   0.760 -0.2304 -0.3835 -0.0750
 1105CO2     O1 5524   1.427   2.043   0.811 -0.2027 -0.1135  0.1279
 1105CO2     O2 5525   1.240   2.137   0.710 -0.2581 -0.6535 -0.2778
 1106CO2     D1 5526   1.881   4.286   4.355 -0.3581 -0.2925  0.2909
 1106CO2     D2 5527   1.721   4.373   4.277 -0.2686 -0.1543  0.2614
 1106CO2      C 5528   1.801   4.330   4.316 -0.3134 -0.2234  0.2762
 1106CO2     O1 5529   1.707   4.380   4.271 -0.2609 -0.1424  0.2589
 1106CO2     O2 5530   1.895   4.279   4.362 -0.3658 -0.3045  0.2935
 1107CO2     D1 5531   2.933   2.307   0.593 -0.1588 -0.1620  0.0041
 1107CO2     D2 5532   3.020   2.461   0.504  0.5346 -0.2838  0.4631
 1107CO2      C 5533   2.976   2.384   0.549  0.1879 -0.2229  0.2336
 1107CO2     O1 5534   3.027   2.474   0.497  0.5945 -0.2943  0.5027
 1107CO2     O2 5535   2.926   2.293   0.601 -0.2187 -0.1515 -0.0356
 1108CO2     D1 5536   1.021   0.098   0.927  0.0355  0.1864  0.5740
 1108CO2     D2 5537   0.864  -0.000   0.996  0.1075  0.0567  0.5542
 1108CO2      C 5538   0.943   0.049   0.962  0.0715  0.1215  0.5641
 1108CO2     O1 5539   0.850  -0.009   1.002  0.1137  0.0455  0.5525
 1108CO2     O2 5540   1.035   0.106   0.921  0.0293  0.1976  0.5757
 1109CO2     D1 5541   1.817   0.410   4.261 -0.0142  0.0509 -0.4186
 1109CO2     D2 5542   1.750   0.499   4.098 -0.0131 -0.1292 -0.5185
 1109CO2      C 5543   1.784   0.455   4.180 -0.0136 -0.0392 -0.4685
 1109CO2     O1 5544   1.744   0.507   4.084 -0.0130 -0.1448 -0.5271
 1109CO2     O2 5545   1.823   0.402   4.275 -0.0143  0.0665 -0.4099
 1110CO2     D1 5546   1.433   1.483   0.398 -0.3594 -0.3433  0.1585
 1110CO2     D2 5547   1.309   1.378   0.285 -0.0050 -0.3093 -0.2605
 1110CO2      C 5548   1.371   1.430   0.342 -0.1822 -0.3263 -0.0510
 1110CO2     O1 5549   1.299   1.369   0.275  0.0256 -0.3064 -0.2967
 1110CO2     O2 5550   1.444   1.492   0.408 -0.3900 -0.3462  0.1947
 1111CO2     D1 5551   4.891   0.039   3.115 -0.3585  0.4963  0.8102
 1111CO2     D2 5552   4.779   0.130   2.980  0.3998 -0.2597 -0.3401
 1111CO2      C 5553   4.835   0.084   3.047  0.0207  0.1183  0.2351
 1111CO2     O1 5554   4.769   0.138   2.968  0.4653 -0.3250 -0.4394
 1111CO2     O2 5555   4.901   0.031   3.126 -0.4240  0.5616  0.9096
 1112CO2     D1 5556   0.166   3.202   1.172  0.0035  0.2692  0.0220
 1112CO2     D2 5557  -0.026   3.193   1.124  0.0325  0.1738 -0.0762
 1112CO2      C 5558   0.070   3.198   1.148  0.0180  0.2215 -0.0271
 1112CO2     O1 5559  -0.043   3.192   1.120  0.0350  0.1656 -0.0847
 1112CO2     O2 5560   0.182   3.203   1.176  0.0010  0.2774  0.0305
 1113CO2     D1 5561   4.960   3.408   0.731 -0.4359 -0.4037  0.4503
 1113CO2     D2 5562   4.907   3.259   0.611 -0.3402 -0.0300 -0.0597
 1113CO2      C 5563   4.934   3.333   0.671 -0.3881 -0.2169  0.1953
 1113CO2     O1 5564   4.903   3.246   0.601 -0.3320  0.0023 -0.1037
 1113CO2     O2 5565   4.965   3.421   0.741 -0.4442 -0.4360  0.4944
 1114CO2     D1 5566   5.038   0.166   1.935 -0.2131  0.2091 -0.4042
 1114CO2     D2 5567   4.902   0.278   2.024  0.4646  0.1264  0.7391
 1114CO2      C 5568   4.970   0.222   1.979  0.1257  0.1678  0.1675
 1114CO2     O1 5569   4.890   0.288   2.032  0.5231  0.1193  0.8379
 1114CO2     O2 5570   5.050   0.156   1.927 -0.2716  0.2162 -0.5030
 1115CO2     D1 5571   0.938   4.369   1.620  0.0433 -0.1898 -0.0524
 1115CO2     D2 5572   1.046   4.519   1.548  0.0694 -0.1286  0.1141
 1115CO2      C 5573   0.992   4.444   1.584  0.0563 -0.1592  0.0309
 1115CO2     O1 5574   1.055   4.532   1.542  0.0716 -0.1233  0.1285
 1115CO2     O2 5575   0.929   4.356   1.626  0.0410 -0.1951 -0.0668
 1116CO2     D1 5576   2.268   0.684   1.010 -0.1638  0.3363 -0.2081
 1116CO2     D2 5577   2.360   0.820   0.899  0.7840  0.0012  0.1625
 1116CO2      C 5578   2.314   0.752   0.954  0.3101  0.1687 -0.0228
 1116CO2     O1 5579   2.368   0.831   0.889  0.8659 -0.0278  0.1945
 1116CO2     O2 5580   2.260   0.672   1.019 -0.2457  0.3652 -0.2401
 1117CO2     D1 5581   3.902   2.184   3.606  0.1095  0.1664  0.1928
 1117CO2     D2 5582   4.032   2.332   3.621  0.4345 -0.1655  0.6803
 1117CO2      C 5583   3.967   2.258   3.614  0.2720  0.0005  0.4365
 1117CO2     O1 5584   4.043   2.345   3.623  0.4625 -0.1942  0.7224
 1117CO2     O2 5585   3.890   2.171   3.605  0.0815  0.1951  0.1507
 1118CO2     D1 5586   2.442   2.736   4.786  0.2715 -0.0116 -0.4989
 1118CO2     D2 5587   2.534   2.909   4.812  0.0556  0.0662 -0.2475
 1118CO2      C 5588   2.488   2.822   4.799  0.1635  0.0273 -0.3732
 1118CO2     O1 5589   2.542   2.924   4.814  0.0369  0.0729 -0.2258
 1118CO2     O2 5590   2.434   2.721   4.784  0.2902 -0.0183 -0.5206
 1119CO2     D1 5591   0.879   3.979   3.886 -0.2926  0.1721  0.2237
 1119CO2     D2 5592   0.999   4.132   3.848 -0.0062 -0.0093  0.3988
 1119CO2      C 5593   0.939   4.056   3.867 -0.1494  0.0814  0.3112
 1119CO2     O1 5594   1.010   4.145   3.844  0.0185 -0.0250  0.4139
 1119CO2     O2 5595   0.869   3.966   3.889 -0.3173  0.1877  0.2085
 1120CO2     D1 5596   3.216   3.892   3.633  0.5436  0.4426  0.0412
 1120CO2     D2 5597   3.120   4.058   3.585  0.0150  0.1174 -0.0299
 1120CO2      C 5598   3.168   3.975   3.609  0.2793  0.2800  0.0057
 1120CO2     O1 5599   3.111   4.073   3.581 -0.0306  0.0893 -0.0360
 1120CO2     O2 5600   3.224   3.878   3.637  0.5892  0.4706  0.0474
 1121CO2     D1 5601   4.352   3.790   0.172  0.0681 -0.2032  0.1600
 1121CO2     D2 5602   4.414   3.613   0.236  0.5587 -0.1181 -0.0764
 1121CO2      C 5603   4.383   3.701   0.204  0.3134 -0.1606  0.0418
 1121CO2     O1 5604   4.419   3.598   0.241  0.6011 -0.1107 -0.0968
 1121CO2     O2 5605   4.347   3.805   0.167  0.0257 -0.2105  0.1804
 1122CO2     D1 5606   3.703   4.102   0.149 -0.1010 -0.3407 -0.0396
 1122CO2     D2 5607   3.736   4.152   0.337 -0.3692  0.0607 -0.0957
 1122CO2      C 5608   3.719   4.127   0.243 -0.2351 -0.1400 -0.0676
 1122CO2     O1 5609   3.739   4.156   0.354 -0.3924  0.0954 -0.1006
 1122CO2     O2 5610   3.700   4.098   0.132 -0.0778 -0.3753 -0.0347
 1123CO2     D1 5611   1.513   2.754   1.556 -0.1140 -0.0070  0.0816
 1123CO2     D2 5612   1.478   2.688   1.739 -0.1915  0.1693  0.1302
 1123CO2      C 5613   1.496   2.721   1.647 -0.1527  0.0812  0.1059
 1123CO2     O1 5614   1.475   2.683   1.754 -0.1981  0.1845  0.1344
 1123CO2     O2 5615   1.516   2.760   1.540 -0.1073 -0.0222  0.0774
 1124CO2     D1 5616   1.367   5.035   1.091 -0.0385 -0.3687  0.2677
 1124CO2     D2 5617   1.305   5.000   0.906 -0.5144 -0.4744  0.4452
 1124CO2      C 5618   1.336   5.017   0.999 -0.2765 -0.4215  0.3565
 1124CO2     O1 5619   1.300   4.997   0.890 -0.5555 -0.4835  0.4605
 1124CO2     O2 5620   1.372   5.038   1.107  0.0026 -0.3595  0.2524
 1125CO2     D1 5621   1.935   4.755   3.784  0.1415  0.4093 -0.0713
 1125CO2     D2 5622   2.081   4.663   3.688 -0.4204 -0.5340 -0.0286
 1125CO2      C 5623   2.008   4.709   3.736 -0.1394 -0.0624 -0.0499
 1125CO2     O1 5624   2.094   4.655   3.679 -0.4689 -0.6155 -0.0249
 1125CO2     O2 5625   1.923   4.763   3.793  0.1901  0.4908 -0.0750
 1126CO2     D1 5626   1.599   1.898   1.012  0.5227  0.0026  0.1236
 1126CO2     D2 5627   1.455   1.827   1.128  0.4596 -0.0933 -0.0135
 1126CO2      C 5628   1.527   1.863   1.070  0.4911 -0.0453  0.0550
 1126CO2     O1 5629   1.443   1.821   1.138  0.4541 -0.1015 -0.0254
 1126CO2     O2 5630   1.612   1.905   1.002  0.5281  0.0109  0.1354
 1127CO2     D1 5631   2.937   0.645   0.956 -0.0695 -0.2663 -0.2443
 1127CO2     D2 5632   3.092   0.652   1.079 -0.5131 -0.0000  0.2967
 1127CO2      C 5633   3.015   0.648   1.017 -0.2913 -0.1332  0.0262
 1127CO2     O1 5634   3.105   0.653   1.090 -0.5514  0.0230  0.3434
 1127CO2     O2 5635   2.924   0.644   0.945 -0.0311 -0.2893 -0.2910
 1128CO2     D1 5636   0.929   0.309   2.346  0.4616 -0.1762 -0.2309
 1128CO2     D2 5637   0.831   0.392   2.497 -0.1128 -0.5298 -0.4071
 1128CO2      C 5638   0.880   0.350   2.422  0.1744 -0.3530 -0.3190
 1128CO2     O1 5639   0.823   0.399   2.510 -0.1624 -0.5604 -0.4223
 1128CO2     O2 5640   0.937   0.302   2.333  0.5112 -0.1456 -0.2156
 1129CO2     D1 5641   2.248   1.128   3.040  0.2536  0.1593 -0.0350
 1129CO2     D2 5642   2.440   1.148   3.082  0.3662  0.0254 -0.4799
 1129CO2      C 5643   2.344   1.138   3.061  0.3099  0.0923 -0.2575
 1129CO2     O1 5644   2.456   1.150   3.086  0.3759  0.0138 -0.5184
 1129CO2     O2 5645   2.231   1.126   3.036  0.2438  0.1708  0.0034
 1130CO2     D1 5646   1.364   4.638   3.849 -0.2121  0.1019 -0.0895
 1130CO2     D2 5647   1.416   4.678   3.662 -0.0180  0.1944 -0.0155
 1130CO2      C 5648   1.390   4.658   3.755 -0.1151  0.1482 -0.0525
 1130CO2     O1 5649   1.420   4.682   3.646 -0.0013  0.2024 -0.0091
 1130CO2     O2 5650   1.359   4.635   3.865 -0.2288  0.0939 -0.0959
 1131CO2     D1 5651   0.706   0.031   4.769 -0.2930 -0.1054  0.0418
 1131CO2     D2 5652   0.746   0.022   4.575 -0.3560 -0.0396  0.0263
 1131CO2      C 5653   0.726   0.026   4.672 -0.3245 -0.0725  0.0340
 1131CO2     O1 5654   0.749   0.021   4.559 -0.3614 -0.0339  0.0250
 1131CO2     O2 5655   0.702   0.032   4.785 -0.2876 -0.1111  0.0431
 1132CO2     D1 5656   3.890   0.221   0.488 -0.0074  0.2658 -0.3218
 1132CO2     D2 5657   3.801   0.059   0.416 -0.1893 -0.0072  0.5168
 1132CO2      C 5658   3.846   0.140   0.452 -0.0984  0.1293  0.0975
 1132CO2     O1 5659   3.793   0.045   0.410 -0.2051 -0.0308  0.5893
 1132CO2     O2 5660   3.898   0.235   0.494  0.0083  0.2894 -0.3943
 1133CO2     D1 5661   4.228   0.284   4.520 -0.2887 -0.1913 -0.3650
 1133CO2     D2 5662   4.251   0.298   4.716 -0.1611 -0.0910 -0.3870
 1133CO2      C 5663   4.239   0.291   4.618 -0.2249 -0.1411 -0.3760
 1133CO2     O1 5664   4.253   0.299   4.733 -0.1500 -0.0823 -0.3889
 1133CO2     O2 5665   4.226   0.283   4.503 -0.2997 -0.1999 -0.3631
 1134CO2     D1 5666   3.606   4.815   1.749  0.2521  0.0214 -0.2103
 1134CO2     D2 5667   3.613   4.724   1.573  0.2422 -0.1963 -0.0982
 1134CO2      C 5668   3.609   4.769   1.661  0.2472 -0.0875 -0.1542
 1134CO2     O1 5669   3.614   4.716   1.558  0.2413 -0.2151 -0.0885
 1134CO2     O2 5670   3.605   4.823   1.764  0.2530  0.0402 -0.2200
 1135CO2     D1 5671   4.839   3.837   2.206  0.2237 -0.5960  0.3038
 1135CO2     D2 5672   4.677   3.729   2.241 -0.3494  0.2360  0.2311
 1135CO2      C 5673   4.758   3.783   2.223 -0.0628 -0.1800  0.2675
 1135CO2     O1 5674   4.663   3.720   2.244 -0.3989  0.3079  0.2248
 1135CO2     O2 5675   4.853   3.846   2.203  0.2733 -0.6679  0.3101
 1136CO2     D1 5676   0.370   2.386   0.106 -0.0428  0.5014  0.3686
 1136CO2     D2 5677   0.541   2.428   0.016 -0.0025 -0.0830  0.1690
 1136CO2      C 5678   0.456   2.407   0.061 -0.0227  0.2092  0.2688
 1136CO2     O1 5679   0.556   2.432   0.009  0.0010 -0.1335  0.1518
 1136CO2     O2 5680   0.355   2.383   0.113 -0.0463  0.5519  0.3858
 1137CO2     D1 5681   1.469   3.352   1.752  0.2615 -0.0294 -0.2382
 1137CO2     D2 5682   1.556   3.481   1.629  0.3507  0.2195  0.0861
 1137CO2      C 5683   1.512   3.417   1.690  0.3061  0.0951 -0.0761
 1137CO2     O1 5684   1.564   3.492   1.619  0.3584  0.2410  0.1141
 1137CO2     O2 5685   1.461   3.341   1.762  0.2538 -0.0509 -0.2663
 1138CO2     D1 5686   0.423   0.035   0.326 -0.1188  0.5486 -0.0345
 1138CO2     D2 5687   0.474   0.026   0.516 -0.3220  0.1387  0.0011
 1138CO2      C 5688   0.449   0.031   0.421 -0.2204  0.3437 -0.0167
 1138CO2     O1 5689   0.479   0.025   0.533 -0.3396  0.1033  0.0042
 1138CO2     O2 5690   0.418   0.036   0.309 -0.1012  0.5840 -0.0376
 1139CO2     D1 5691   2.621   1.242   3.763 -0.3737  0.4422 -0.3362
 1139CO2     D2 5692   2.766   1.325   3.870 -0.4271 -0.0728  0.1361
 1139CO2      C 5693   2.694   1.284   3.817 -0.4004  0.1847 -0.1001
 1139CO2     O1 5694   2.778   1.332   3.879 -0.4317 -0.1173  0.1769
 1139CO2     O2 5695   2.609   1.235   3.754 -0.3691  0.4867 -0.3770
 1140CO2     D1 5696   1.047   0.344   4.372 -0.1472  0.1922  0.3956
 1140CO2     D2 5697   1.131   0.220   4.501 -0.0429  0.1961  0.3324
 1140CO2      C 5698   1.089   0.282   4.436 -0.0950  0.1941  0.3640
 1140CO2     O1 5699   1.138   0.209   4.512 -0.0339  0.1964  0.3270
 1140CO2     O2 5700   1.040   0.354   4.360 -0.1562  0.1918  0.4011
 1141CO2     D1 5701   0.260   2.042   4.094  0.0708 -0.1010  0.0778
 1141CO2     D2 5702   0.122   2.069   3.955  0.1229  0.4807  0.1382
 1141CO2      C 5703   0.191   2.056   4.024  0.0968  0.1898  0.1080
 1141CO2     O1 5704   0.110   2.071   3.943  0.1274  0.5310  0.1435
 1141CO2     O2 5705   0.272   2.040   4.106  0.0663 -0.1513  0.0726
 1142CO2     D1 5706   0.840   0.709   0.370  0.2862  0.2853 -0.0161
 1142CO2     D2 5707   0.682   0.598   0.327  0.3322  0.1876  0.0654
 1142CO2      C 5708   0.761   0.653   0.349  0.3092  0.2364  0.0246
 1142CO2     O1 5709   0.668   0.589   0.324  0.3362  0.1792  0.0724
 1142CO2     O2 5710   0.854   0.718   0.374  0.2823  0.2937 -0.0232
 1143CO2     D1 5711   1.888   3.129   0.075 -0.0088 -0.1436 -0.1054
 1143CO2     D2 5712   1.736   3.010   0.031 -0.6011  0.4085  0.4574
 1143CO2      C 5713   1.812   3.070   0.053 -0.3050  0.1324  0.1760
 1143CO2     O1 5714   1.723   3.000   0.028 -0.6523  0.4561  0.5060
 1143CO2     O2 5715   1.902   3.139   0.079  0.0424 -0.1913 -0.1541
 1144CO2     D1 5716   3.979   1.054   2.436  0.1778  0.2806 -0.2576
 1144CO2     D2 5717   4.135   0.941   2.478 -0.1248 -0.1445 -0.2723
 1144CO2      C 5718   4.057   0.997   2.457  0.0265  0.0681 -0.2650
 1144CO2     O1 5719   4.149   0.931   2.481 -0.1510 -0.1812 -0.2736
 1144CO2     O2 5720   3.965   1.064   2.433  0.2039  0.3173 -0.2564
 1145CO2     D1 5721   2.132   3.959   2.343 -0.1879  0.1093  0.2797
 1145CO2     D2 5722   2.212   4.116   2.433 -0.1585  0.1844  0.1231
 1145CO2      C 5723   2.172   4.037   2.388 -0.1732  0.1469  0.2014
 1145CO2     O1 5724   2.219   4.129   2.441 -0.1559  0.1909  0.1096
 1145CO2     O2 5725   2.125   3.946   2.335 -0.1904  0.1028  0.2932
 1146CO2     D1 5726   2.102   4.041   0.473  0.1549  0.3212  0.1125
 1146CO2     D2 5727   2.010   4.216   0.463 -0.0516  0.2001 -0.1162
 1146CO2      C 5728   2.056   4.129   0.468  0.0516  0.2607 -0.0018
 1146CO2     O1 5729   2.002   4.231   0.462 -0.0694  0.1897 -0.1360
 1146CO2     O2 5730   2.110   4.026   0.474  0.1727  0.3317  0.1323
 1147CO2     D1 5731   0.970   5.006   2.422  0.0506  0.3717 -0.9064
 1147CO2     D2 5732   1.145   4.944   2.490 -0.3642  0.3547  0.1692
 1147CO2      C 5733   1.058   4.975   2.456 -0.1568  0.3632 -0.3686
 1147CO2     O1 5734   1.160   4.938   2.495 -0.4000  0.3532  0.2621
 1147CO2     O2 5735   0.955   5.011   2.416  0.0864  0.3732 -0.9993
 1148CO2     D1 5736   3.763   3.250   4.756  0.1772  0.5909  0.4014
 1148CO2     D2 5737   3.949   3.192   4.723 -0.1114 -0.0531 -0.1133
 1148CO2      C 5738   3.856   3.221   4.740  0.0329  0.2689  0.1441
 1148CO2     O1 5739   3.965   3.187   4.720 -0.1363 -0.1087 -0.1578
 1148CO2     O2 5740   3.747   3.255   4.759  0.2021  0.6466  0.4459
 1149CO2     D1 5741   3.734   4.823   4.333  0.0846 -0.0084  0.1532
 1149CO2     D2 5742   3.905   4.828   4.433  0.6208  0.0166 -0.7638
 1149CO2      C 5743   3.820   4.826   4.383  0.3527  0.0041 -0.3053
 1149CO2     O1 5744   3.920   4.829   4.441  0.6672  0.0187 -0.8430
 1149CO2     O2 5745   3.719   4.823   4.325  0.0383 -0.0106  0.2324
 1150CO2     D1 5746   1.121   3.216   1.676 -0.0863  0.1405  0.2342
 1150CO2     D2 5747   1.180   3.063   1.564 -0.5032  0.2245 -0.1018
 1150CO2      C 5748   1.151   3.140   1.620 -0.2948  0.1825  0.0662
 1150CO2     O1 5749   1.185   3.050   1.555 -0.5392  0.2318 -0.1308
 1150CO2     O2 5750   1.116   3.229   1.686 -0.0503  0.1332  0.2632
 1151CO2     D1 5751   3.861   1.817   3.322 -0.0294 -0.1461 -0.3258
 1151CO2     D2 5752   3.863   1.811   3.124  0.0052  0.1104 -0.3346
 1151CO2      C 5753   3.862   1.814   3.223 -0.0121 -0.0179 -0.3302
 1151CO2     O1 5754   3.863   1.810   3.107  0.0082  0.1325 -0.3353
 1151CO2     O2 5755   3.860   1.818   3.339 -0.0324 -0.1682 -0.3250
 1152CO2     D1 5756   1.350   4.822   3.371 -0.2454 -0.0434 -0.1751
 1152CO2     D2 5757   1.431   4.676   3.264  0.2641  0.0135  0.1352
 1152CO2      C 5758   1.391   4.749   3.317  0.0094 -0.0149 -0.0200
 1152CO2     O1 5759   1.438   4.663   3.255  0.3082  0.0185  0.1620
 1152CO2     O2 5760   1.343   4.834   3.380 -0.2894 -0.0483 -0.2020
 1153CO2     D1 5761   1.893   0.725   4.232  0.0431 -0.1442 -0.2464
 1153CO2     D2 5762   1.945   0.915   4.212  0.1099 -0.0999  0.3500
 1153CO2      C 5763   1.919   0.820   4.222  0.0765 -0.1221  0.0518
 1153CO2     O1 5764   1.949   0.931   4.211  0.1157 -0.0961  0.4016
 1153CO2     O2 5765   1.889   0.708   4.234  0.0374 -0.1480 -0.2979
 1154CO2     D1 5766   2.632   0.077   3.656  0.6202 -0.0544  0.0241
 1154CO2     D2 5767   2.558   0.200   3.793  0.0561 -0.0232 -0.3080
 1154CO2      C 5768   2.595   0.138   3.724  0.3382 -0.0388 -0.1420
 1154CO2     O1 5769   2.552   0.210   3.804  0.0074 -0.0205 -0.3367
 1154CO2     O2 5770   2.639   0.067   3.644  0.6689 -0.0571  0.0528
 1155CO2     D1 5771   3.403   4.002   1.520  0.2572  0.3338 -0.0021
 1155CO2     D2 5772   3.418   3.979   1.324 -0.1468  0.4003 -0.0409
 1155CO2      C 5773   3.410   3.991   1.422  0.0552  0.3670 -0.0215
 1155CO2     O1 5774   3.419   3.977   1.307 -0.1817  0.4061 -0.0443
 1155CO2     O2 5775   3.402   4.004   1.537  0.2921  0.3280  0.0013
 1156CO2     D1 5776   0.335   1.051   2.670 -0.1171  0.3478  0.2923
 1156CO2     D2 5777   0.511   0.965   2.639 -0.4105 -0.2020  0.1542
 1156CO2      C 5778   0.423   1.008   2.655 -0.2638  0.0729  0.2233
 1156CO2     O1 5779   0.526   0.957   2.636 -0.4358 -0.2495  0.1423
 1156CO2     O2 5780   0.320   1.058   2.673 -0.0918  0.3953  0.3043
 1157CO2     D1 5781   2.962   3.798   1.887 -0.2904  0.0724  0.1961
 1157CO2     D2 5782   2.784   3.880   1.913 -0.1898  0.5114 -0.4977
 1157CO2      C 5783   2.873   3.839   1.900 -0.2401  0.2919 -0.1508
 1157CO2     O1 5784   2.769   3.887   1.915 -0.1811  0.5493 -0.5576
 1157CO2     O2 5785   2.977   3.791   1.885 -0.2991  0.0345  0.2560
 1158CO2     D1 5786   0.471   0.824   0.232 -0.0159  0.0785  0.0349
 1158CO2     D2 5787   0.283   0.781   0.276  0.2152 -0.2037  0.7557
 1158CO2      C 5788   0.377   0.803   0.254  0.0997 -0.0626  0.3953
 1158CO2     O1 5789   0.267   0.778   0.280  0.2352 -0.2280  0.8179
 1158CO2     O2 5790   0.488   0.827   0.228 -0.0358  0.1029 -0.0274
 1159CO2     D1 5791   0.043   1.077   4.249  0.3097 -0.2656  0.0994
 1159CO2     D2 5792   0.070   1.268   4.293 -0.2368 -0.1987  0.1488
 1159CO2      C 5793   0.057   1.172   4.271  0.0365 -0.2321  0.1241
 1159CO2     O1 5794   0.073   1.284   4.297 -0.2840 -0.1929  0.1531
 1159CO2     O2 5795   0.041   1.060   4.245  0.3569 -0.2713  0.0951
 1160CO2     D1 5796   4.218   3.893   2.072  0.7395 -0.3492  0.0108
[truncated: 76,208 more chars]
