# Supplementary material for: Economically viable geological CO2 storage from direct air capture has critical threshold of 70% CO2 concentration
Source: Commun Eng. 2025 Jul 15;4:127. doi: 10.1038/s44172-025-00468-5 (PMC12264126; doi:10.1038/s44172-025-00468-5)
Supplement: Supplementary file 4 — Supplementary Data 1 [file 44172_2025_468_MOESM4_ESM.zip › Critical-Threshold-of-70-CO2-Concentration-for-Economically-Viable-Geological-Storage-from-DAC-main/100percent_293.15K-60bar-initial.gro]

CO2 with dummy masses
 6900
    1CO2     D1    1   4.221   0.485   1.807
    1CO2     D2    2   4.375   0.595   1.864
    1CO2      C    3   4.298   0.540   1.836
    1CO2     O1    4   4.207   0.476   1.802
    1CO2     O2    5   4.388   0.605   1.869
    2CO2     D1    6   1.522   3.917   2.913
    2CO2     D2    7   1.532   4.114   2.903
    2CO2      C    8   1.527   4.016   2.908
    2CO2     O1    9   1.522   3.900   2.914
    2CO2     O2   10   1.533   4.131   2.902
    3CO2     D1   11   4.818   3.094   2.415
    3CO2     D2   12   4.781   3.138   2.226
    3CO2      C   13   4.799   3.116   2.321
    3CO2     O1   14   4.821   3.090   2.432
    3CO2     O2   15   4.777   3.141   2.210
    4CO2     D1   16   2.325   1.432   3.160
    4CO2     D2   17   2.308   1.500   3.345
    4CO2      C   18   2.317   1.466   3.253
    4CO2     O1   19   2.327   1.426   3.144
    4CO2     O2   20   2.306   1.506   3.361
    5CO2     D1   21   2.351   5.064   0.530
    5CO2     D2   22   2.224   5.070   0.378
    5CO2      C   23   2.288   5.067   0.454
    5CO2     O1   24   2.362   5.064   0.543
    5CO2     O2   25   2.214   5.070   0.365
    6CO2     D1   26   2.740   3.150   4.776
    6CO2     D2   27   2.700   2.988   4.670
    6CO2      C   28   2.720   3.069   4.723
    6CO2     O1   29   2.744   3.164   4.785
    6CO2     O2   30   2.697   2.974   4.660
    7CO2     D1   31   0.694   3.425   3.011
    7CO2     D2   32   0.857   3.477   2.912
    7CO2      C   33   0.776   3.451   2.962
    7CO2     O1   34   0.680   3.420   3.020
    7CO2     O2   35   0.871   3.482   2.903
    8CO2     D1   36   4.038   3.239   5.800
    8CO2     D2   37   4.195   3.125   5.762
    8CO2      C   38   4.117   3.182   5.781
    8CO2     O1   39   4.024   3.249   5.804
    8CO2     O2   40   4.209   3.116   5.759
    9CO2     D1   41   0.109   4.213   5.962
    9CO2     D2   42   0.231   4.368   5.971
    9CO2      C   43   0.170   4.291   5.967
    9CO2     O1   44   0.098   4.200   5.961
    9CO2     O2   45   0.241   4.382   5.972
   10CO2     D1   46   2.986   5.965   5.668
   10CO2     D2   47   2.992   5.773   5.711
   10CO2      C   48   2.989   5.869   5.690
   10CO2     O1   49   2.986   5.982   5.664
   10CO2     O2   50   2.993   5.756   5.715
   11CO2     D1   51   2.862   4.976   2.146
   11CO2     D2   52   2.861   4.979   1.949
   11CO2      C   53   2.861   4.977   2.048
   11CO2     O1   54   2.862   4.975   2.164
   11CO2     O2   55   2.861   4.979   1.932
   12CO2     D1   56   0.762   0.784   3.208
   12CO2     D2   57   0.759   0.792   3.406
   12CO2      C   58   0.761   0.788   3.307
   12CO2     O1   59   0.762   0.783   3.191
   12CO2     O2   60   0.759   0.793   3.423
   13CO2     D1   61   3.655   2.366   4.947
   13CO2     D2   62   3.540   2.250   5.058
   13CO2      C   63   3.598   2.308   5.002
   13CO2     O1   64   3.665   2.376   4.937
   13CO2     O2   65   3.530   2.240   5.068
   14CO2     D1   66   0.602   3.241   0.411
   14CO2     D2   67   0.517   3.341   0.559
   14CO2      C   68   0.560   3.291   0.485
   14CO2     O1   69   0.610   3.233   0.398
   14CO2     O2   70   0.510   3.350   0.572
   15CO2     D1   71   1.616   0.995   5.270
   15CO2     D2   72   1.434   1.014   5.195
   15CO2      C   73   1.525   1.005   5.233
   15CO2     O1   74   1.631   0.994   5.277
   15CO2     O2   75   1.418   1.015   5.188
   16CO2     D1   76   3.451   0.582   5.186
   16CO2     D2   77   3.422   0.707   5.035
   16CO2      C   78   3.437   0.645   5.110
   16CO2     O1   79   3.453   0.571   5.199
   16CO2     O2   80   3.420   0.718   5.022
   17CO2     D1   81   2.278   2.887   1.273
   17CO2     D2   82   2.276   2.898   1.471
   17CO2      C   83   2.277   2.892   1.372
   17CO2     O1   84   2.278   2.886   1.256
   17CO2     O2   85   2.276   2.899   1.488
   18CO2     D1   86   2.978   1.581   2.060
   18CO2     D2   87   2.848   1.561   1.913
   18CO2      C   88   2.913   1.571   1.987
   18CO2     O1   89   2.989   1.583   2.073
   18CO2     O2   90   2.836   1.559   1.900
   19CO2     D1   91   5.350   1.587   5.303
   19CO2     D2   92   5.506   1.467   5.288
   19CO2      C   93   5.428   1.527   5.295
   19CO2     O1   94   5.336   1.598   5.304
   19CO2     O2   95   5.520   1.457   5.287
   20CO2     D1   96   4.216   5.203   4.692
   20CO2     D2   97   4.235   5.399   4.709
   20CO2      C   98   4.225   5.301   4.700
   20CO2     O1   99   4.214   5.186   4.691
   20CO2     O2  100   4.237   5.416   4.710
   21CO2     D1  101   2.205   3.843   0.119
   21CO2     D2  102   2.301   3.868   0.290
   21CO2      C  103   2.253   3.856   0.204
   21CO2     O1  104   2.197   3.841   0.104
   21CO2     O2  105   2.309   3.870   0.305
   22CO2     D1  106   1.545   3.119   4.072
   22CO2     D2  107   1.550   3.170   3.880
   22CO2      C  108   1.548   3.145   3.976
   22CO2     O1  109   1.545   3.115   4.088
   22CO2     O2  110   1.551   3.174   3.864
   23CO2     D1  111   0.797   0.476   4.097
   23CO2     D2  112   0.895   0.311   4.052
   23CO2      C  113   0.846   0.393   4.075
   23CO2     O1  114   0.788   0.490   4.101
   23CO2     O2  115   0.904   0.296   4.048
   24CO2     D1  116   0.190   3.087   1.395
   24CO2     D2  117   0.115   3.017   1.564
   24CO2      C  118   0.153   3.052   1.480
   24CO2     O1  119   0.196   3.093   1.380
   24CO2     O2  120   0.109   3.011   1.579
   25CO2     D1  121   0.830   3.945   0.325
   25CO2     D2  122   0.821   4.142   0.332
   25CO2      C  123   0.826   4.044   0.328
   25CO2     O1  124   0.831   3.928   0.324
   25CO2     O2  125   0.820   4.159   0.333
   26CO2     D1  126   3.401   4.648   1.084
   26CO2     D2  127   3.217   4.594   1.132
   26CO2      C  128   3.309   4.621   1.108
   26CO2     O1  129   3.417   4.653   1.080
   26CO2     O2  130   3.201   4.590   1.136
   27CO2     D1  131   5.341   4.999   1.725
   27CO2     D2  132   5.387   4.807   1.705
   27CO2      C  133   5.364   4.903   1.715
   27CO2     O1  134   5.337   5.015   1.726
   27CO2     O2  135   5.391   4.791   1.703
   28CO2     D1  136   3.779   1.336   5.343
   28CO2     D2  137   3.779   1.336   5.541
   28CO2      C  138   3.779   1.336   5.442
   28CO2     O1  139   3.779   1.336   5.326
   28CO2     O2  140   3.779   1.336   5.558
   29CO2     D1  141   3.746   5.662   2.747
   29CO2     D2  142   3.746   5.703   2.554
   29CO2      C  143   3.746   5.682   2.651
   29CO2     O1  144   3.746   5.659   2.764
   29CO2     O2  145   3.746   5.706   2.537
   30CO2     D1  146   5.082   2.683   4.898
   30CO2     D2  147   5.129   2.874   4.921
   30CO2      C  148   5.105   2.778   4.910
   30CO2     O1  149   5.078   2.666   4.896
   30CO2     O2  150   5.133   2.890   4.923
   31CO2     D1  151   0.815   5.391   0.343
   31CO2     D2  152   0.898   5.248   0.453
   31CO2      C  153   0.857   5.320   0.398
   31CO2     O1  154   0.808   5.403   0.334
   31CO2     O2  155   0.905   5.236   0.462
   32CO2     D1  156   2.754   0.234   2.619
   32CO2     D2  157   2.930   0.239   2.528
   32CO2      C  158   2.842   0.236   2.573
   32CO2     O1  159   2.739   0.233   2.627
   32CO2     O2  160   2.945   0.239   2.520
   33CO2     D1  161   2.617   2.725   2.311
   33CO2     D2  162   2.445   2.630   2.336
   33CO2      C  163   2.531   2.678   2.324
   33CO2     O1  164   2.632   2.733   2.309
   33CO2     O2  165   2.430   2.622   2.338
   34CO2     D1  166   4.246   0.891   5.697
   34CO2     D2  167   4.262   0.787   5.530
   34CO2      C  168   4.254   0.839   5.613
   34CO2     O1  169   4.245   0.900   5.711
   34CO2     O2  170   4.263   0.778   5.515
   35CO2     D1  171   3.783   1.339   3.165
   35CO2     D2  172   3.673   1.365   3.328
   35CO2      C  173   3.728   1.352   3.246
   35CO2     O1  174   3.792   1.337   3.151
   35CO2     O2  175   3.664   1.368   3.342
   36CO2     D1  176   0.357   0.192   3.790
   36CO2     D2  177   0.394   0.126   3.973
   36CO2      C  178   0.376   0.159   3.882
   36CO2     O1  179   0.354   0.198   3.775
   36CO2     O2  180   0.397   0.120   3.989
   37CO2     D1  181   0.356   1.081   1.964
   37CO2     D2  182   0.283   1.020   2.138
   37CO2      C  183   0.319   1.051   2.051
   37CO2     O1  184   0.362   1.086   1.949
   37CO2     O2  185   0.277   1.015   2.153
   38CO2     D1  186   4.464   1.681   3.888
   38CO2     D2  187   4.526   1.714   3.703
   38CO2      C  188   4.495   1.698   3.796
   38CO2     O1  189   4.459   1.678   3.904
   38CO2     O2  190   4.531   1.717   3.687
   39CO2     D1  191   0.448   0.814   5.339
   39CO2     D2  192   0.483   0.998   5.403
   39CO2      C  193   0.465   0.906   5.371
   39CO2     O1  194   0.444   0.798   5.334
   39CO2     O2  195   0.486   1.014   5.408
   40CO2     D1  196   2.031   3.726   3.275
   40CO2     D2  197   2.036   3.696   3.470
   40CO2      C  198   2.034   3.711   3.372
   40CO2     O1  199   2.031   3.729   3.258
   40CO2     O2  200   2.037   3.693   3.487
   41CO2     D1  201   0.251   2.152   3.860
   41CO2     D2  202   0.127   2.300   3.818
   41CO2      C  203   0.189   2.226   3.839
   41CO2     O1  204   0.262   2.139   3.864
   41CO2     O2  205   0.117   2.313   3.814
   42CO2     D1  206   2.407   3.480   0.466
   42CO2     D2  207   2.353   3.494   0.276
   42CO2      C  208   2.380   3.487   0.371
   42CO2     O1  209   2.411   3.479   0.482
   42CO2     O2  210   2.348   3.495   0.260
   43CO2     D1  211   6.028   4.197   2.340
   43CO2     D2  212   5.865   4.190   2.228
   43CO2      C  213   5.946   4.194   2.284
   43CO2     O1  214   6.042   4.198   2.349
   43CO2     O2  215   5.850   4.189   2.218
   44CO2     D1  216   3.016   1.177   3.863
   44CO2     D2  217   3.198   1.106   3.831
   44CO2      C  218   3.107   1.141   3.847
   44CO2     O1  219   3.000   1.183   3.866
   44CO2     O2  220   3.213   1.100   3.828
   45CO2     D1  221   1.174   5.855   4.818
   45CO2     D2  222   1.134   5.679   4.900
   45CO2      C  223   1.154   5.767   4.859
   45CO2     O1  224   1.177   5.870   4.811
   45CO2     O2  225   1.130   5.664   4.907
   46CO2     D1  226   3.606   5.731   2.216
   46CO2     D2  227   3.594   5.894   2.326
   46CO2      C  228   3.600   5.813   2.271
   46CO2     O1  229   3.607   5.716   2.206
   46CO2     O2  230   3.593   5.909   2.336
   47CO2     D1  231   2.192   2.768   1.949
   47CO2     D2  232   2.182   2.856   2.126
   47CO2      C  233   2.187   2.812   2.037
   47CO2     O1  234   2.192   2.761   1.933
   47CO2     O2  235   2.181   2.863   2.141
   48CO2     D1  236   1.061   3.540   5.107
   48CO2     D2  237   0.985   3.526   4.925
   48CO2      C  238   1.023   3.533   5.016
   48CO2     O1  239   1.067   3.541   5.123
   48CO2     O2  240   0.979   3.525   4.909
   49CO2     D1  241   0.442   0.199   3.541
   49CO2     D2  242   0.329   0.075   3.435
   49CO2      C  243   0.385   0.137   3.488
   49CO2     O1  244   0.451   0.210   3.550
   49CO2     O2  245   0.319   0.065   3.426
   50CO2     D1  246   4.110   0.589   5.035
   50CO2     D2  247   4.296   0.536   4.991
   50CO2      C  248   4.203   0.563   5.013
   50CO2     O1  249   4.094   0.594   5.038
   50CO2     O2  250   4.312   0.532   4.988
   51CO2     D1  251   4.206   1.193   4.781
   51CO2     D2  252   4.198   1.122   4.597
   51CO2      C  253   4.202   1.158   4.689
   51CO2     O1  254   4.207   1.199   4.797
   51CO2     O2  255   4.198   1.116   4.581
   52CO2     D1  256   1.194   0.374   0.319
   52CO2     D2  257   1.220   0.184   0.366
   52CO2      C  258   1.207   0.279   0.342
   52CO2     O1  259   1.192   0.391   0.314
   52CO2     O2  260   1.222   0.167   0.370
   53CO2     D1  261   0.313   4.971   4.540
   53CO2     D2  262   0.302   5.017   4.348
   53CO2      C  263   0.307   4.994   4.444
   53CO2     O1  264   0.314   4.967   4.557
   53CO2     O2  265   0.301   5.021   4.332
   54CO2     D1  266   1.906   3.631   4.464
   54CO2     D2  267   1.832   3.754   4.328
   54CO2      C  268   1.869   3.692   4.396
   54CO2     O1  269   1.912   3.620   4.476
   54CO2     O2  270   1.825   3.764   4.316
   55CO2     D1  271   5.943   5.301   4.937
   55CO2     D2  272   6.051   5.410   4.811
   55CO2      C  273   5.997   5.355   4.874
   55CO2     O1  274   5.934   5.291   4.948
   55CO2     O2  275   6.060   5.419   4.801
   56CO2     D1  276   1.600   0.413   1.682
   56CO2     D2  277   1.427   0.430   1.587
   56CO2      C  278   1.514   0.422   1.634
   56CO2     O1  279   1.615   0.412   1.690
   56CO2     O2  280   1.412   0.432   1.578
   57CO2     D1  281   2.477   4.660   4.332
   57CO2     D2  282   2.436   4.467   4.324
   57CO2      C  283   2.456   4.564   4.328
   57CO2     O1  284   2.480   4.677   4.333
   57CO2     O2  285   2.432   4.450   4.323
   58CO2     D1  286   4.967   4.118   3.285
   58CO2     D2  287   4.929   3.942   3.366
   58CO2      C  288   4.948   4.030   3.325
   58CO2     O1  289   4.970   4.134   3.278
   58CO2     O2  290   4.925   3.927   3.373
   59CO2     D1  291   5.757   4.238   0.839
   59CO2     D2  292   5.876   4.207   0.684
   59CO2      C  293   5.816   4.223   0.761
   59CO2     O1  294   5.746   4.241   0.852
   59CO2     O2  295   5.887   4.205   0.671
   60CO2     D1  296   4.088   1.658   2.579
   60CO2     D2  297   3.912   1.610   2.655
   60CO2      C  298   4.000   1.634   2.617
   60CO2     O1  299   4.103   1.662   2.573
   60CO2     O2  300   3.897   1.606   2.662
   61CO2     D1  301   3.896   4.410   3.884
   61CO2     D2  302   3.796   4.512   4.021
   61CO2      C  303   3.846   4.461   3.953
   61CO2     O1  304   3.905   4.401   3.873
   61CO2     O2  305   3.787   4.521   4.033
   62CO2     D1  306   4.986   1.263   0.027
   62CO2     D2  307   5.169   1.321   0.077
   62CO2      C  308   5.078   1.292   0.052
   62CO2     O1  309   4.970   1.258   0.023
   62CO2     O2  310   5.185   1.326   0.081
   63CO2     D1  311   5.311   1.793   3.133
   63CO2     D2  312   5.293   1.725   2.948
   63CO2      C  313   5.302   1.759   3.040
   63CO2     O1  314   5.313   1.799   3.149
   63CO2     O2  315   5.292   1.719   2.932
   64CO2     D1  316   2.877   0.475   1.548
   64CO2     D2  317   2.696   0.422   1.608
   64CO2      C  318   2.787   0.449   1.578
   64CO2     O1  319   2.893   0.480   1.543
   64CO2     O2  320   2.681   0.418   1.613
   65CO2     D1  321   4.819   3.137   4.101
   65CO2     D2  322   4.809   3.319   4.179
   65CO2      C  323   4.814   3.228   4.140
   65CO2     O1  324   4.819   3.121   4.094
   65CO2     O2  325   4.808   3.334   4.186
   66CO2     D1  326   0.693   0.663   5.136
   66CO2     D2  327   0.625   0.478   5.152
   66CO2      C  328   0.659   0.571   5.144
   66CO2     O1  329   0.699   0.679   5.135
   66CO2     O2  330   0.619   0.463   5.154
   67CO2     D1  331   4.860   0.042   4.903
   67CO2     D2  332   5.042   0.064   4.977
   67CO2      C  333   4.951   0.053   4.940
   67CO2     O1  334   4.845   0.040   4.896
   67CO2     O2  335   5.058   0.065   4.983
   68CO2     D1  336   1.183   2.700   3.629
   68CO2     D2  337   1.352   2.610   3.679
   68CO2      C  338   1.267   2.655   3.654
   68CO2     O1  339   1.168   2.708   3.625
   68CO2     O2  340   1.366   2.602   3.683
   69CO2     D1  341   0.932   0.766   4.868
   69CO2     D2  342   0.757   0.682   4.828
   69CO2      C  343   0.844   0.724   4.848
   69CO2     O1  344   0.947   0.773   4.871
   69CO2     O2  345   0.742   0.675   4.824
   70CO2     D1  346   3.045   4.353   1.710
   70CO2     D2  347   3.093   4.304   1.525
   70CO2      C  348   3.069   4.329   1.617
   70CO2     O1  349   3.041   4.357   1.726
   70CO2     O2  350   3.098   4.300   1.509
   71CO2     D1  351   1.127   0.170   1.021
   71CO2     D2  352   0.998   0.233   0.885
   71CO2      C  353   1.063   0.202   0.953
   71CO2     O1  354   1.138   0.165   1.033
   71CO2     O2  355   0.987   0.238   0.873
   72CO2     D1  356   4.342   0.651   3.548
   72CO2     D2  357   4.166   0.576   3.497
   72CO2      C  358   4.254   0.613   3.522
   72CO2     O1  359   4.357   0.657   3.553
   72CO2     O2  360   4.151   0.570   3.492
   73CO2     D1  361   4.690   1.164   1.023
   73CO2     D2  362   4.728   1.333   1.117
   73CO2      C  363   4.709   1.249   1.070
   73CO2     O1  364   4.686   1.149   1.015
   73CO2     O2  365   4.732   1.348   1.125
   74CO2     D1  366   2.179   1.399   0.735
   74CO2     D2  367   2.226   1.248   0.854
   74CO2      C  368   2.202   1.324   0.794
   74CO2     O1  369   2.175   1.412   0.724
   74CO2     O2  370   2.230   1.235   0.864
   75CO2     D1  371   2.526   3.033   5.055
   75CO2     D2  372   2.358   2.930   5.052
   75CO2      C  373   2.442   2.982   5.054
   75CO2     O1  374   2.541   3.042   5.056
   75CO2     O2  375   2.343   2.921   5.052
   76CO2     D1  376   4.286   3.859   3.637
   76CO2     D2  377   4.428   3.841   3.774
   76CO2      C  378   4.357   3.850   3.706
   76CO2     O1  379   4.274   3.861   3.625
   76CO2     O2  380   4.440   3.839   3.786
   77CO2     D1  381   4.901   0.931   5.727
   77CO2     D2  382   4.960   1.110   5.790
   77CO2      C  383   4.931   1.020   5.758
   77CO2     O1  384   4.896   0.916   5.722
   77CO2     O2  385   4.965   1.125   5.795
   78CO2     D1  386   5.857   2.074   4.071
   78CO2     D2  387   6.034   2.160   4.053
   78CO2      C  388   5.945   2.117   4.062
   78CO2     O1  389   5.841   2.067   4.073
   78CO2     O2  390   6.049   2.168   4.051
   79CO2     D1  391   3.343   2.900   2.703
   79CO2     D2  392   3.295   2.986   2.532
   79CO2      C  393   3.319   2.943   2.618
   79CO2     O1  394   3.347   2.893   2.718
   79CO2     O2  395   3.291   2.994   2.517
   80CO2     D1  396   1.351   5.853   3.372
   80CO2     D2  397   1.540   5.800   3.397
   80CO2      C  398   1.446   5.827   3.384
   80CO2     O1  399   1.335   5.857   3.370
   80CO2     O2  400   1.557   5.796   3.399
   81CO2     D1  401   2.847   0.683   2.657
   81CO2     D2  402   2.902   0.868   2.615
   81CO2      C  403   2.874   0.776   2.636
   81CO2     O1  404   2.842   0.667   2.660
   81CO2     O2  405   2.907   0.884   2.611
   82CO2     D1  406   3.426   2.503   3.096
   82CO2     D2  407   3.507   2.623   2.961
   82CO2      C  408   3.467   2.563   3.028
   82CO2     O1  409   3.419   2.493   3.107
   82CO2     O2  410   3.514   2.634   2.949
   83CO2     D1  411   5.327   5.874   0.246
   83CO2     D2  412   5.204   5.853   0.399
   83CO2      C  413   5.265   5.864   0.323
   83CO2     O1  414   5.338   5.876   0.233
   83CO2     O2  415   5.193   5.851   0.412
   84CO2     D1  416   0.786   4.549   0.657
   84CO2     D2  417   0.761   4.521   0.462
   84CO2      C  418   0.773   4.535   0.559
   84CO2     O1  419   0.788   4.551   0.673
   84CO2     O2  420   0.759   4.519   0.445
   85CO2     D1  421   4.498   5.457   0.297
   85CO2     D2  422   4.368   5.313   0.337
   85CO2      C  423   4.433   5.385   0.317
   85CO2     O1  424   4.509   5.469   0.294
   85CO2     O2  425   4.357   5.301   0.341
   86CO2     D1  426   4.452   0.926   5.414
   86CO2     D2  427   4.440   1.001   5.232
   86CO2      C  428   4.446   0.963   5.323
   86CO2     O1  429   4.452   0.919   5.430
   86CO2     O2  430   4.439   1.008   5.216
   87CO2     D1  431   2.733   0.237   5.550
   87CO2     D2  432   2.789   0.299   5.371
   87CO2      C  433   2.761   0.268   5.461
   87CO2     O1  434   2.729   0.232   5.566
   87CO2     O2  435   2.794   0.305   5.356
   88CO2     D1  436   4.817   1.171   2.093
   88CO2     D2  437   4.805   1.116   2.282
   88CO2      C  438   4.811   1.144   2.188
   88CO2     O1  439   4.818   1.176   2.076
   88CO2     O2  440   4.804   1.111   2.299
   89CO2     D1  441   4.449   5.113   4.719
   89CO2     D2  442   4.457   5.067   4.527
   89CO2      C  443   4.453   5.090   4.623
   89CO2     O1  444   4.448   5.117   4.736
   89CO2     O2  445   4.458   5.063   4.510
   90CO2     D1  446   1.233   0.359   5.193
   90CO2     D2  447   1.221   0.286   5.009
   90CO2      C  448   1.227   0.323   5.101
   90CO2     O1  449   1.234   0.365   5.209
   90CO2     O2  450   1.220   0.280   4.993
   91CO2     D1  451   2.714   0.338   5.849
   91CO2     D2  452   2.884   0.407   5.774
   91CO2      C  453   2.799   0.373   5.812
   91CO2     O1  454   2.700   0.332   5.855
   91CO2     O2  455   2.899   0.413   5.768
   92CO2     D1  456   0.765   5.185   2.724
   92CO2     D2  457   0.776   5.330   2.590
   92CO2      C  458   0.771   5.257   2.657
   92CO2     O1  459   0.764   5.172   2.736
   92CO2     O2  460   0.777   5.342   2.579
   93CO2     D1  461   1.551   3.280   5.484
   93CO2     D2  462   1.476   3.181   5.638
   93CO2      C  463   1.513   3.231   5.561
   93CO2     O1  464   1.557   3.289   5.471
   93CO2     O2  465   1.470   3.173   5.652
   94CO2     D1  466   4.637   4.506   0.326
   94CO2     D2  467   4.495   4.397   0.243
   94CO2      C  468   4.566   4.451   0.284
   94CO2     O1  469   4.649   4.516   0.334
   94CO2     O2  470   4.483   4.387   0.235
   95CO2     D1  471   0.235   5.909   5.553
   95CO2     D2  472   0.236   5.810   5.725
   95CO2      C  473   0.235   5.859   5.639
   95CO2     O1  474   0.234   5.917   5.538
   95CO2     O2  475   0.236   5.802   5.740
   96CO2     D1  476   0.668   0.847   3.690
   96CO2     D2  477   0.599   0.665   3.729
   96CO2      C  478   0.633   0.756   3.710
   96CO2     O1  479   0.673   0.862   3.687
   96CO2     O2  480   0.593   0.649   3.733
   97CO2     D1  481   4.795   3.635   5.067
   97CO2     D2  482   4.801   3.649   4.870
   97CO2      C  483   4.798   3.642   4.969
   97CO2     O1  484   4.794   3.633   5.084
   97CO2     O2  485   4.802   3.650   4.853
   98CO2     D1  486   4.094   3.192   4.503
   98CO2     D2  487   4.232   3.162   4.364
   98CO2      C  488   4.163   3.177   4.434
   98CO2     O1  489   4.083   3.195   4.515
   98CO2     O2  490   4.244   3.159   4.352
   99CO2     D1  491   2.867   5.169   3.697
   99CO2     D2  492   2.873   5.349   3.778
   99CO2      C  493   2.870   5.259   3.738
   99CO2     O1  494   2.866   5.153   3.690
   99CO2     O2  495   2.873   5.365   3.785
  100CO2     D1  496   2.099   4.478   3.176
  100CO2     D2  497   2.079   4.285   3.215
  100CO2      C  498   2.089   4.381   3.196
  100CO2     O1  499   2.101   4.494   3.173
  100CO2     O2  500   2.077   4.268   3.219
  101CO2     D1  501   0.376   3.250   5.112
  101CO2     D2  502   0.388   3.246   4.915
  101CO2      C  503   0.382   3.248   5.013
  101CO2     O1  504   0.375   3.251   5.129
  101CO2     O2  505   0.389   3.246   4.898
  102CO2     D1  506   1.438   2.156   1.789
  102CO2     D2  507   1.248   2.122   1.746
  102CO2      C  508   1.343   2.139   1.768
  102CO2     O1  509   1.454   2.159   1.793
  102CO2     O2  510   1.231   2.119   1.743
  103CO2     D1  511   3.515   5.280   2.255
  103CO2     D2  512   3.464   5.113   2.348
  103CO2      C  513   3.489   5.197   2.301
  103CO2     O1  514   3.519   5.295   2.247
  103CO2     O2  515   3.459   5.099   2.356
  104CO2     D1  516   3.940   0.773   4.252
  104CO2     D2  517   3.913   0.963   4.300
  104CO2      C  518   3.926   0.868   4.276
  104CO2     O1  519   3.942   0.756   4.248
  104CO2     O2  520   3.911   0.979   4.304
  105CO2     D1  521   4.780   0.738   3.107
  105CO2     D2  522   4.656   0.842   3.220
  105CO2      C  523   4.718   0.790   3.163
  105CO2     O1  524   4.791   0.729   3.097
  105CO2     O2  525   4.645   0.851   3.230
  106CO2     D1  526   1.291   3.238   0.572
  106CO2     D2  527   1.475   3.166   0.568
  106CO2      C  528   1.383   3.202   0.570
  106CO2     O1  529   1.275   3.244   0.572
  106CO2     O2  530   1.491   3.159   0.568
  107CO2     D1  531   1.838   2.230   1.742
  107CO2     D2  532   1.847   2.424   1.780
  107CO2      C  533   1.842   2.327   1.761
  107CO2     O1  534   1.837   2.213   1.739
  107CO2     O2  535   1.848   2.440   1.784
  108CO2     D1  536   4.804   5.376   3.529
  108CO2     D2  537   4.810   5.309   3.343
  108CO2      C  538   4.807   5.343   3.436
  108CO2     O1  539   4.803   5.382   3.545
  108CO2     O2  540   4.810   5.303   3.327
  109CO2     D1  541   5.231   5.049   4.970
  109CO2     D2  542   5.236   4.852   4.991
  109CO2      C  543   5.234   4.950   4.980
  109CO2     O1  544   5.230   5.066   4.968
  109CO2     O2  545   5.237   4.835   4.993
  110CO2     D1  546   3.705   3.865   1.396
  110CO2     D2  547   3.607   3.961   1.254
  110CO2      C  548   3.656   3.913   1.325
  110CO2     O1  549   3.713   3.856   1.408
  110CO2     O2  550   3.599   3.970   1.241
  111CO2     D1  551   5.640   1.696   2.131
  111CO2     D2  552   5.628   1.634   1.944
  111CO2      C  553   5.634   1.665   2.037
  111CO2     O1  554   5.641   1.701   2.147
  111CO2     O2  555   5.626   1.628   1.928
  112CO2     D1  556   2.746   0.482   0.125
  112CO2     D2  557   2.790   0.561  -0.051
  112CO2      C  558   2.768   0.521   0.037
  112CO2     O1  559   2.742   0.475   0.140
  112CO2     O2  560   2.794   0.568  -0.066
  113CO2     D1  561   2.464   4.245   2.287
  113CO2     D2  562   2.525   4.059   2.315
  113CO2      C  563   2.495   4.152   2.301
  113CO2     O1  564   2.459   4.261   2.285
  113CO2     O2  565   2.531   4.043   2.318
  114CO2     D1  566   3.789   4.289   0.882
  114CO2     D2  567   3.710   4.354   0.713
  114CO2      C  568   3.749   4.322   0.798
  114CO2     O1  569   3.796   4.284   0.897
  114CO2     O2  570   3.703   4.360   0.698
  115CO2     D1  571   2.280   0.435   4.914
  115CO2     D2  572   2.345   0.435   5.101
  115CO2      C  573   2.312   0.435   5.008
  115CO2     O1  574   2.274   0.435   4.898
  115CO2     O2  575   2.351   0.434   5.117
  116CO2     D1  576   2.527   5.659   2.618
  116CO2     D2  577   2.545   5.850   2.567
  116CO2      C  578   2.536   5.754   2.592
  116CO2     O1  579   2.526   5.643   2.622
  116CO2     O2  580   2.547   5.866   2.563
  117CO2     D1  581   0.919   3.097   5.024
  117CO2     D2  582   1.098   3.096   4.941
  117CO2      C  583   1.009   3.097   4.983
  117CO2     O1  584   0.904   3.097   5.032
  117CO2     O2  585   1.114   3.096   4.933
  118CO2     D1  586   2.668   5.802   0.060
  118CO2     D2  587   2.680   5.611   0.109
  118CO2      C  588   2.674   5.706   0.085
  118CO2     O1  589   2.667   5.818   0.056
  118CO2     O2  590   2.682   5.594   0.113
  119CO2     D1  591   5.623   3.975   3.645
  119CO2     D2  592   5.782   3.863   3.608
  119CO2      C  593   5.703   3.919   3.627
  119CO2     O1  594   5.610   3.984   3.649
  119CO2     O2  595   5.796   3.853   3.605
  120CO2     D1  596   3.765   5.402   1.799
  120CO2     D2  597   3.699   5.403   1.612
  120CO2      C  598   3.732   5.403   1.705
  120CO2     O1  599   3.770   5.402   1.815
  120CO2     O2  600   3.693   5.404   1.596
  121CO2     D1  601   3.995   5.280   0.691
  121CO2     D2  602   4.049   5.153   0.549
  121CO2      C  603   4.022   5.217   0.620
  121CO2     O1  604   3.990   5.291   0.703
  121CO2     O2  605   4.054   5.142   0.537
  122CO2     D1  606   2.453   5.895   2.212
  122CO2     D2  607   2.338   6.056   2.223
  122CO2      C  608   2.395   5.976   2.218
  122CO2     O1  609   2.463   5.882   2.211
  122CO2     O2  610   2.328   6.070   2.224
  123CO2     D1  611   1.326   4.831   0.633
  123CO2     D2  612   1.340   4.861   0.438
  123CO2      C  613   1.333   4.846   0.535
  123CO2     O1  614   1.325   4.828   0.649
  123CO2     O2  615   1.341   4.864   0.421
  124CO2     D1  616   0.277   0.872   2.380
  124CO2     D2  617   0.116   0.762   2.415
  124CO2      C  618   0.196   0.817   2.398
  124CO2     O1  619   0.291   0.881   2.377
  124CO2     O2  620   0.102   0.752   2.418
  125CO2     D1  621   0.057   5.617   3.603
  125CO2     D2  622   0.109   5.805   3.569
  125CO2      C  623   0.083   5.711   3.586
  125CO2     O1  624   0.052   5.601   3.606
  125CO2     O2  625   0.114   5.821   3.566
  126CO2     D1  626   2.107   2.405   3.726
  126CO2     D2  627   1.968   2.484   3.609
  126CO2      C  628   2.037   2.445   3.667
  126CO2     O1  629   2.119   2.399   3.736
  126CO2     O2  630   1.955   2.491   3.599
  127CO2     D1  631   2.689   1.705   4.615
  127CO2     D2  632   2.780   1.532   4.587
  127CO2      C  633   2.734   1.619   4.601
  127CO2     O1  634   2.681   1.720   4.618
  127CO2     O2  635   2.788   1.517   4.584
  128CO2     D1  636   4.913   4.241   0.524
  128CO2     D2  637   4.809   4.321   0.376
  128CO2      C  638   4.861   4.281   0.450
  128CO2     O1  639   4.922   4.234   0.537
  128CO2     O2  640   4.800   4.328   0.363
  129CO2     D1  641   1.623   5.852   2.423
  129CO2     D2  642   1.819   5.824   2.429
  129CO2      C  643   1.721   5.838   2.426
  129CO2     O1  644   1.606   5.855   2.422
  129CO2     O2  645   1.836   5.821   2.430
  130CO2     D1  646   5.743   4.692   1.984
  130CO2     D2  647   5.819   4.728   1.805
  130CO2      C  648   5.781   4.710   1.895
  130CO2     O1  649   5.736   4.688   2.000
  130CO2     O2  650   5.826   4.731   1.790
  131CO2     D1  651   5.938   2.799   4.592
  131CO2     D2  652   5.985   2.664   4.456
  131CO2      C  653   5.962   2.731   4.524
  131CO2     O1  654   5.934   2.811   4.604
  131CO2     O2  655   5.989   2.652   4.444
  132CO2     D1  656   2.107   5.038   5.730
  132CO2     D2  657   2.121   5.039   5.533
  132CO2      C  658   2.114   5.039   5.632
  132CO2     O1  659   2.106   5.038   5.748
  132CO2     O2  660   2.122   5.040   5.516
  133CO2     D1  661   2.581   3.450   0.815
  133CO2     D2  662   2.682   3.609   0.754
  133CO2      C  663   2.631   3.530   0.784
  133CO2     O1  664   2.572   3.437   0.820
  133CO2     O2  665   2.690   3.623   0.748
  134CO2     D1  666   1.296  -0.030   0.102
  134CO2     D2  667   1.417   0.093   0.005
  134CO2      C  668   1.357   0.031   0.054
  134CO2     O1  669   1.286  -0.041   0.110
  134CO2     O2  670   1.428   0.104  -0.003
  135CO2     D1  671   2.639   4.595   0.319
  135CO2     D2  672   2.736   4.434   0.381
  135CO2      C  673   2.687   4.515   0.350
  135CO2     O1  674   2.630   4.609   0.314
  135CO2     O2  675   2.744   4.420   0.386
  136CO2     D1  676   0.496   4.225   0.336
  136CO2     D2  677   0.497   4.170   0.146
  136CO2      C  678   0.497   4.197   0.241
  136CO2     O1  679   0.496   4.230   0.352
  136CO2     O2  680   0.497   4.165   0.129
  137CO2     D1  681   1.405   5.970   4.200
  137CO2     D2  682   1.303   5.825   4.113
  137CO2      C  683   1.354   5.898   4.157
  137CO2     O1  684   1.413   5.983   4.208
  137CO2     O2  685   1.294   5.812   4.106
  138CO2     D1  686   1.226   1.702   0.211
  138CO2     D2  687   1.153   1.639   0.383
  138CO2      C  688   1.189   1.670   0.297
  138CO2     O1  689   1.232   1.707   0.196
  138CO2     O2  690   1.147   1.633   0.398
  139CO2     D1  691   5.328   0.118   3.813
  139CO2     D2  692   5.326   0.061   4.002
  139CO2      C  693   5.327   0.090   3.907
  139CO2     O1  694   5.328   0.123   3.796
  139CO2     O2  695   5.326   0.056   4.018
  140CO2     D1  696   1.042   5.478   3.367
  140CO2     D2  697   1.058   5.657   3.283
  140CO2      C  698   1.050   5.568   3.325
  140CO2     O1  699   1.041   5.463   3.374
  140CO2     O2  700   1.060   5.672   3.276
  141CO2     D1  701   0.037   3.881   2.432
  141CO2     D2  702   0.011   3.871   2.628
  141CO2      C  703   0.024   3.876   2.530
  141CO2     O1  704   0.040   3.882   2.415
  141CO2     O2  705   0.009   3.871   2.645
  142CO2     D1  706   4.634   0.523   5.021
  142CO2     D2  707   4.641   0.532   4.824
  142CO2      C  708   4.638   0.527   4.922
  142CO2     O1  709   4.633   0.522   5.038
  142CO2     O2  710   4.642   0.532   4.807
  143CO2     D1  711   0.614   2.261   1.674
  143CO2     D2  712   0.730   2.179   1.812
  143CO2      C  713   0.672   2.220   1.743
  143CO2     O1  714   0.604   2.268   1.662
  143CO2     O2  715   0.741   2.172   1.824
  144CO2     D1  716   0.608   2.820   0.986
  144CO2     D2  717   0.614   2.637   1.062
  144CO2      C  718   0.611   2.728   1.024
  144CO2     O1  719   0.608   2.835   0.980
  144CO2     O2  720   0.614   2.621   1.069
  145CO2     D1  721   1.872   2.953   4.564
  145CO2     D2  722   1.974   2.906   4.726
  145CO2      C  723   1.923   2.930   4.645
  145CO2     O1  724   1.863   2.958   4.550
  145CO2     O2  725   1.983   2.902   4.740
  146CO2     D1  726   4.273   4.020   0.219
  146CO2     D2  727   4.417   3.921   0.126
  146CO2      C  728   4.345   3.970   0.173
  146CO2     O1  729   4.261   4.028   0.227
  146CO2     O2  730   4.429   3.913   0.118
  147CO2     D1  731   4.050   5.991   2.495
  147CO2     D2  732   4.210   5.916   2.583
  147CO2      C  733   4.130   5.953   2.539
  147CO2     O1  734   4.036   5.997   2.487
  147CO2     O2  735   4.224   5.909   2.591
  148CO2     D1  736   4.310   5.216   2.647
  148CO2     D2  737   4.225   5.134   2.488
  148CO2      C  738   4.268   5.175   2.568
  148CO2     O1  739   4.317   5.223   2.661
  148CO2     O2  740   4.218   5.127   2.475
  149CO2     D1  741   4.308   1.943   3.997
  149CO2     D2  742   4.112   1.943   4.022
  149CO2      C  743   4.210   1.943   4.010
  149CO2     O1  744   4.325   1.943   3.995
  149CO2     O2  745   4.095   1.943   4.024
  150CO2     D1  746   3.228   2.281   4.059
  150CO2     D2  747   3.352   2.144   4.129
  150CO2      C  748   3.290   2.212   4.094
  150CO2     O1  749   3.217   2.293   4.053
  150CO2     O2  750   3.362   2.132   4.135
  151CO2     D1  751   1.103   4.412   2.456
  151CO2     D2  752   1.245   4.528   2.380
  151CO2      C  753   1.174   4.470   2.418
  151CO2     O1  754   1.091   4.402   2.463
  151CO2     O2  755   1.257   4.538   2.374
  152CO2     D1  756   5.130   3.734   2.703
  152CO2     D2  757   5.096   3.576   2.588
  152CO2      C  758   5.113   3.655   2.646
  152CO2     O1  759   5.133   3.747   2.713
  152CO2     O2  760   5.093   3.563   2.578
  153CO2     D1  761   3.487   5.805   4.567
  153CO2     D2  762   3.534   5.789   4.758
  153CO2      C  763   3.511   5.797   4.663
  153CO2     O1  764   3.483   5.806   4.550
  153CO2     O2  765   3.538   5.787   4.775
  154CO2     D1  766   0.494   4.357   1.468
  154CO2     D2  767   0.637   4.488   1.504
  154CO2      C  768   0.565   4.422   1.486
  154CO2     O1  769   0.481   4.345   1.464
  154CO2     O2  770   0.649   4.499   1.507
  155CO2     D1  771   2.973   2.739   4.427
  155CO2     D2  772   2.912   2.925   4.398
  155CO2      C  773   2.943   2.832   4.413
  155CO2     O1  774   2.978   2.723   4.430
  155CO2     O2  775   2.907   2.941   4.396
  156CO2     D1  776   3.441   1.709   4.451
  156CO2     D2  777   3.627   1.764   4.410
  156CO2      C  778   3.534   1.736   4.430
  156CO2     O1  779   3.425   1.704   4.454
  156CO2     O2  780   3.643   1.769   4.406
  157CO2     D1  781   0.652   4.123   3.727
  157CO2     D2  782   0.743   3.955   3.675
  157CO2      C  783   0.697   4.039   3.701
  157CO2     O1  784   0.644   4.138   3.731
  157CO2     O2  785   0.751   3.940   3.671
  158CO2     D1  786   1.853   0.073   1.888
  158CO2     D2  787   1.895   0.119   1.701
  158CO2      C  788   1.874   0.096   1.794
  158CO2     O1  789   1.849   0.069   1.904
  158CO2     O2  790   1.899   0.123   1.684
  159CO2     D1  791   2.950   4.711   2.144
  159CO2     D2  792   3.086   4.617   2.253
  159CO2      C  793   3.018   4.664   2.198
  159CO2     O1  794   2.938   4.719   2.135
  159CO2     O2  795   3.098   4.609   2.262
  160CO2     D1  796   0.899   5.194   4.360
  160CO2     D2  797   1.057   5.311   4.336
  160CO2      C  798   0.978   5.253   4.348
  160CO2     O1  799   0.885   5.184   4.362
  160CO2     O2  800   1.070   5.321   4.334
  161CO2     D1  801   1.171   3.642   3.411
  161CO2     D2  802   1.152   3.685   3.603
  161CO2      C  803   1.162   3.664   3.507
  161CO2     O1  804   1.173   3.638   3.394
  161CO2     O2  805   1.150   3.689   3.620
  162CO2     D1  806   5.693   5.818   4.969
  162CO2     D2  807   5.847   5.935   5.013
  162CO2      C  808   5.770   5.877   4.991
  162CO2     O1  809   5.680   5.808   4.965
  162CO2     O2  810   5.860   5.945   5.017
  163CO2     D1  811   5.832   2.197   1.796
  163CO2     D2  812   5.983   2.324   1.805
  163CO2      C  813   5.908   2.260   1.801
  163CO2     O1  814   5.819   2.186   1.796
  163CO2     O2  815   5.996   2.335   1.806
  164CO2     D1  816   0.914   2.430   2.737
  164CO2     D2  817   0.925   2.496   2.924
  164CO2      C  818   0.920   2.463   2.830
  164CO2     O1  819   0.914   2.425   2.721
  164CO2     O2  820   0.926   2.502   2.940
  165CO2     D1  821   4.113   1.022   2.576
  165CO2     D2  822   4.219   0.902   2.460
  165CO2      C  823   4.166   0.962   2.518
  165CO2     O1  824   4.104   1.032   2.586
  165CO2     O2  825   4.228   0.891   2.450
  166CO2     D1  826   2.385   5.639   1.616
  166CO2     D2  827   2.358   5.670   1.422
  166CO2      C  828   2.371   5.655   1.519
  166CO2     O1  829   2.387   5.636   1.633
  166CO2     O2  830   2.355   5.673   1.406
  167CO2     D1  831   0.750   2.693   4.752
  167CO2     D2  832   0.560   2.737   4.787
  167CO2      C  833   0.655   2.715   4.769
  167CO2     O1  834   0.766   2.689   4.749
  167CO2     O2  835   0.544   2.741   4.790
  168CO2     D1  836   2.574   2.420   5.603
  168CO2     D2  837   2.722   2.470   5.483
  168CO2      C  838   2.648   2.445   5.543
  168CO2     O1  839   2.561   2.415   5.613
  168CO2     O2  840   2.735   2.475   5.472
  169CO2     D1  841   0.333   1.269   5.195
  169CO2     D2  842   0.526   1.294   5.231
  169CO2      C  843   0.430   1.281   5.213
  169CO2     O1  844   0.317   1.267   5.191
  169CO2     O2  845   0.543   1.296   5.235
  170CO2     D1  846   0.224   0.175   4.838
  170CO2     D2  847   0.216   0.232   5.027
  170CO2      C  848   0.220   0.203   4.932
  170CO2     O1  849   0.225   0.170   4.821
  170CO2     O2  850   0.216   0.237   5.043
  171CO2     D1  851   3.041   2.518   2.977
  171CO2     D2  852   3.180   2.451   3.101
  171CO2      C  853   3.111   2.484   3.039
  171CO2     O1  854   3.029   2.523   2.966
  171CO2     O2  855   3.192   2.445   3.112
  172CO2     D1  856   1.937   5.585   0.601
  172CO2     D2  857   1.979   5.609   0.409
  172CO2      C  858   1.958   5.597   0.505
  172CO2     O1  859   1.933   5.583   0.618
  172CO2     O2  860   1.982   5.611   0.393
  173CO2     D1  861   5.583   2.798   1.196
  173CO2     D2  862   5.510   2.916   1.055
  173CO2      C  863   5.547   2.857   1.126
  173CO2     O1  864   5.589   2.788   1.208
  173CO2     O2  865   5.504   2.926   1.043
  174CO2     D1  866   0.708   3.429   0.439
  174CO2     D2  867   0.803   3.587   0.512
  174CO2      C  868   0.755   3.508   0.476
  174CO2     O1  869   0.700   3.416   0.433
  174CO2     O2  870   0.811   3.601   0.519
  175CO2     D1  871   0.215   1.714   1.143
  175CO2     D2  872   0.149   1.893   1.191
  175CO2      C  873   0.182   1.804   1.167
  175CO2     O1  874   0.221   1.698   1.139
  175CO2     O2  875   0.143   1.909   1.196
  176CO2     D1  876   3.285   3.162   0.386
  176CO2     D2  877   3.304   3.244   0.565
  176CO2      C  878   3.294   3.203   0.476
  176CO2     O1  879   3.283   3.155   0.371
  176CO2     O2  880   3.305   3.251   0.581
  177CO2     D1  881   1.816   5.511   3.726
  177CO2     D2  882   1.960   5.377   3.726
  177CO2      C  883   1.888   5.444   3.726
  177CO2     O1  884   1.803   5.523   3.726
  177CO2     O2  885   1.973   5.365   3.726
  178CO2     D1  886   1.407   3.023   2.630
  178CO2     D2  887   1.358   2.985   2.442
  178CO2      C  888   1.382   3.004   2.536
  178CO2     O1  889   1.411   3.027   2.646
  178CO2     O2  890   1.353   2.981   2.426
  179CO2     D1  891   3.159   4.281   2.890
  179CO2     D2  892   3.181   4.477   2.869
  179CO2      C  893   3.170   4.379   2.880
  179CO2     O1  894   3.157   4.264   2.892
  179CO2     O2  895   3.182   4.493   2.867
  180CO2     D1  896   4.614   2.277   4.226
  180CO2     D2  897   4.542   2.193   4.061
  180CO2      C  898   4.578   2.235   4.144
  180CO2     O1  899   4.620   2.284   4.240
  180CO2     O2  900   4.536   2.186   4.047
  181CO2     D1  901   3.245   5.299   2.974
  181CO2     D2  902   3.272   5.105   2.946
  181CO2      C  903   3.258   5.202   2.960
  181CO2     O1  904   3.243   5.316   2.976
  181CO2     O2  905   3.274   5.089   2.944
  182CO2     D1  906   2.430   0.774   2.434
  182CO2     D2  907   2.563   0.821   2.573
  182CO2      C  908   2.496   0.798   2.504
  182CO2     O1  909   2.419   0.770   2.422
  182CO2     O2  910   2.574   0.826   2.585
  183CO2     D1  911   1.423   4.228   5.257
  183CO2     D2  912   1.317   4.067   5.210
  183CO2      C  913   1.370   4.147   5.234
  183CO2     O1  914   1.432   4.242   5.261
  183CO2     O2  915   1.308   4.053   5.206
  184CO2     D1  916   2.951   0.249   1.204
  184CO2     D2  917   3.063   0.310   1.356
  184CO2      C  918   3.007   0.279   1.280
  184CO2     O1  919   2.942   0.243   1.191
  184CO2     O2  920   3.072   0.315   1.369
  185CO2     D1  921   3.612   3.319   4.545
  185CO2     D2  922   3.722   3.338   4.381
  185CO2      C  923   3.667   3.328   4.463
  185CO2     O1  924   3.602   3.317   4.559
  185CO2     O2  925   3.731   3.340   4.367
  186CO2     D1  926   3.130   2.636   4.691
  186CO2     D2  927   3.127   2.630   4.889
  186CO2      C  928   3.128   2.633   4.790
  186CO2     O1  929   3.131   2.636   4.674
  186CO2     O2  930   3.126   2.629   4.906
  187CO2     D1  931   1.182   4.053   1.349
  187CO2     D2  932   1.066   4.057   1.508
  187CO2      C  933   1.124   4.055   1.428
  187CO2     O1  934   1.192   4.053   1.335
  187CO2     O2  935   1.056   4.057   1.522
  188CO2     D1  936   3.887   3.502   3.905
  188CO2     D2  937   3.700   3.439   3.915
  188CO2      C  938   3.793   3.470   3.910
  188CO2     O1  939   3.903   3.507   3.904
  188CO2     O2  940   3.683   3.434   3.916
  189CO2     D1  941   0.302   5.853   4.502
  189CO2     D2  942   0.461   5.793   4.604
  189CO2      C  943   0.381   5.823   4.553
  189CO2     O1  944   0.288   5.858   4.493
  189CO2     O2  945   0.474   5.788   4.612
  190CO2     D1  946   4.860   1.287   0.317
  190CO2     D2  947   4.813   1.115   0.232
  190CO2      C  948   4.837   1.201   0.275
  190CO2     O1  949   4.865   1.301   0.324
  190CO2     O2  950   4.808   1.100   0.225
  191CO2     D1  951   5.643   4.946   4.734
  191CO2     D2  952   5.699   5.044   4.896
  191CO2      C  953   5.671   4.995   4.815
  191CO2     O1  954   5.638   4.937   4.720
  191CO2     O2  955   5.704   5.052   4.910
  192CO2     D1  956   0.921   5.905   2.213
  192CO2     D2  957   1.081   5.807   2.275
  192CO2      C  958   1.001   5.856   2.244
  192CO2     O1  959   0.907   5.913   2.207
  192CO2     O2  960   1.095   5.799   2.281
  193CO2     D1  961   3.225   2.271   5.966
  193CO2     D2  962   3.184   2.318   5.778
  193CO2      C  963   3.204   2.295   5.872
  193CO2     O1  964   3.228   2.267   5.982
  193CO2     O2  965   3.181   2.322   5.762
  194CO2     D1  966   4.722   2.769   3.458
  194CO2     D2  967   4.757   2.949   3.385
  194CO2      C  968   4.739   2.859   3.422
  194CO2     O1  969   4.718   2.753   3.464
  194CO2     O2  970   4.760   2.965   3.379
  195CO2     D1  971   4.384   5.632   1.558
  195CO2     D2  972   4.571   5.655   1.497
  195CO2      C  973   4.477   5.643   1.528
  195CO2     O1  974   4.368   5.630   1.564
  195CO2     O2  975   4.587   5.657   1.491
  196CO2     D1  976   5.395   5.893   4.196
  196CO2     D2  977   5.210   5.854   4.254
  196CO2      C  978   5.303   5.873   4.225
  196CO2     O1  979   5.411   5.897   4.191
  196CO2     O2  980   5.194   5.850   4.259
  197CO2     D1  981   1.765   1.921   0.461
  197CO2     D2  982   1.725   1.921   0.268
  197CO2      C  983   1.745   1.921   0.365
  197CO2     O1  984   1.769   1.920   0.478
  197CO2     O2  985   1.721   1.921   0.251
  198CO2     D1  986   5.639   3.811   0.429
  198CO2     D2  987   5.652   3.830   0.626
  198CO2      C  988   5.645   3.820   0.527
  198CO2     O1  989   5.638   3.809   0.412
  198CO2     O2  990   5.653   3.831   0.643
  199CO2     D1  991   2.699   0.517   1.974
  199CO2     D2  992   2.571   0.640   2.062
  199CO2      C  993   2.635   0.579   2.018
  199CO2     O1  994   2.710   0.507   1.967
  199CO2     O2  995   2.560   0.651   2.069
  200CO2     D1  996   3.154   5.453   2.785
  200CO2     D2  997   3.175   5.302   2.659
  200CO2      C  998   3.165   5.377   2.722
  200CO2     O1  999   3.152   5.466   2.795
  200CO2     O2 1000   3.177   5.289   2.648
  201CO2     D1 1001   1.920   1.705   2.602
  201CO2     D2 1002   1.942   1.850   2.734
  201CO2      C 1003   1.931   1.777   2.668
  201CO2     O1 1004   1.918   1.692   2.590
  201CO2     O2 1005   1.944   1.862   2.746
  202CO2     D1 1006   2.003   5.172   0.812
  202CO2     D2 1007   1.824   5.235   0.867
  202CO2      C 1008   1.914   5.203   0.839
  202CO2     O1 1009   2.019   5.166   0.807
  202CO2     O2 1010   1.809   5.241   0.871
  203CO2     D1 1011   4.634   0.084   3.023
  203CO2     D2 1012   4.541   0.165   3.178
  203CO2      C 1013   4.588   0.125   3.100
  203CO2     O1 1014   4.642   0.077   3.010
  203CO2     O2 1015   4.533   0.172   3.191
  204CO2     D1 1016   0.936   1.619   4.460
  204CO2     D2 1017   0.905   1.424   4.449
  204CO2      C 1018   0.921   1.522   4.454
  204CO2     O1 1019   0.939   1.636   4.461
  204CO2     O2 1020   0.902   1.408   4.448
  205CO2     D1 1021   3.394   2.518   0.190
  205CO2     D2 1022   3.393   2.477  -0.003
  205CO2      C 1023   3.394   2.497   0.093
  205CO2     O1 1024   3.394   2.522   0.207
  205CO2     O2 1025   3.393   2.473  -0.020
  206CO2     D1 1026   0.872   5.618   2.337
  206CO2     D2 1027   0.703   5.525   2.296
  206CO2      C 1028   0.787   5.572   2.316
  206CO2     O1 1029   0.887   5.626   2.340
  206CO2     O2 1030   0.688   5.517   2.292
  207CO2     D1 1031   3.211   3.124   0.122
  207CO2     D2 1032   3.265   3.076  -0.062
  207CO2      C 1033   3.238   3.100   0.030
  207CO2     O1 1034   3.206   3.128   0.138
  207CO2     O2 1035   3.270   3.072  -0.078
  208CO2     D1 1036   0.297   0.739   1.527
  208CO2     D2 1037   0.381   0.657   1.687
  208CO2      C 1038   0.339   0.698   1.607
  208CO2     O1 1039   0.290   0.746   1.513
  208CO2     O2 1040   0.388   0.650   1.700
  209CO2     D1 1041   4.652   0.365   2.375
  209CO2     D2 1042   4.547   0.533   2.380
  209CO2      C 1043   4.600   0.449   2.377
  209CO2     O1 1044   4.661   0.351   2.374
  209CO2     O2 1045   4.538   0.547   2.380
  210CO2     D1 1046   1.136   4.566   4.895
  210CO2     D2 1047   1.024   4.625   5.047
  210CO2      C 1048   1.080   4.595   4.971
  210CO2     O1 1049   1.146   4.560   4.881
  210CO2     O2 1050   1.015   4.630   5.060
  211CO2     D1 1051   5.374   2.493   1.218
  211CO2     D2 1052   5.314   2.449   1.401
  211CO2      C 1053   5.344   2.471   1.310
  211CO2     O1 1054   5.380   2.497   1.202
  211CO2     O2 1055   5.309   2.446   1.417
  212CO2     D1 1056   5.114   5.988   2.139
  212CO2     D2 1057   5.115   5.972   2.336
  212CO2      C 1058   5.114   5.980   2.237
  212CO2     O1 1059   5.113   5.989   2.121
  212CO2     O2 1060   5.115   5.971   2.353
  213CO2     D1 1061   5.811   6.047   1.374
  213CO2     D2 1062   5.726   5.903   1.268
  213CO2      C 1063   5.769   5.975   1.321
  213CO2     O1 1064   5.819   6.059   1.383
  213CO2     O2 1065   5.719   5.891   1.258
  214CO2     D1 1066   0.103   3.145   5.479
  214CO2     D2 1067   0.041   3.015   5.615
  214CO2      C 1068   0.072   3.080   5.547
  214CO2     O1 1069   0.108   3.157   5.468
  214CO2     O2 1070   0.035   3.004   5.626
  215CO2     D1 1071   1.543   3.927   5.692
  215CO2     D2 1072   1.596   4.111   5.743
  215CO2      C 1073   1.569   4.019   5.717
  215CO2     O1 1074   1.538   3.911   5.687
  215CO2     O2 1075   1.600   4.127   5.748
  216CO2     D1 1076   2.664   0.199   4.400
  216CO2     D2 1077   2.792   0.327   4.480
  216CO2      C 1078   2.728   0.263   4.440
  216CO2     O1 1079   2.653   0.188   4.393
  216CO2     O2 1080   2.803   0.338   4.487
  217CO2     D1 1081   0.175   5.499   4.965
  217CO2     D2 1082   0.224   5.584   4.793
  217CO2      C 1083   0.199   5.542   4.879
  217CO2     O1 1084   0.171   5.492   4.979
  217CO2     O2 1085   0.228   5.592   4.778
  218CO2     D1 1086   3.014   3.718   0.641
  218CO2     D2 1087   2.986   3.675   0.832
  218CO2      C 1088   3.000   3.697   0.736
  218CO2     O1 1089   3.016   3.722   0.624
  218CO2     O2 1090   2.983   3.671   0.848
  219CO2     D1 1091   1.509   1.164   3.143
  219CO2     D2 1092   1.598   1.125   3.315
  219CO2      C 1093   1.553   1.145   3.229
  219CO2     O1 1094   1.501   1.168   3.128
  219CO2     O2 1095   1.606   1.122   3.330
  220CO2     D1 1096   3.798   0.042   1.910
  220CO2     D2 1097   3.952   0.161   1.874
  220CO2      C 1098   3.875   0.102   1.892
  220CO2     O1 1099   3.785   0.032   1.914
  220CO2     O2 1100   3.965   0.172   1.871
  221CO2     D1 1101   5.466   3.560   3.347
  221CO2     D2 1102   5.577   3.487   3.201
  221CO2      C 1103   5.522   3.524   3.274
  221CO2     O1 1104   5.456   3.566   3.360
  221CO2     O2 1105   5.587   3.481   3.188
  222CO2     D1 1106   5.603   2.537   4.946
  222CO2     D2 1107   5.700   2.647   4.814
  222CO2      C 1108   5.651   2.592   4.880
  222CO2     O1 1109   5.594   2.527   4.958
  222CO2     O2 1110   5.708   2.657   4.803
  223CO2     D1 1111   3.222   4.954   1.510
  223CO2     D2 1112   3.110   5.036   1.369
  223CO2      C 1113   3.166   4.995   1.440
  223CO2     O1 1114   3.232   4.947   1.522
  223CO2     O2 1115   3.101   5.043   1.357
  224CO2     D1 1116   1.674   2.422   5.669
  224CO2     D2 1117   1.725   2.384   5.856
  224CO2      C 1118   1.700   2.403   5.763
  224CO2     O1 1119   1.669   2.425   5.653
  224CO2     O2 1120   1.730   2.380   5.872
  225CO2     D1 1121   0.784   4.231   1.803
  225CO2     D2 1122   0.849   4.373   1.681
  225CO2      C 1123   0.816   4.302   1.742
  225CO2     O1 1124   0.779   4.219   1.813
  225CO2     O2 1125   0.854   4.385   1.670
  226CO2     D1 1126   5.299   4.025   0.350
  226CO2     D2 1127   5.495   4.028   0.325
  226CO2      C 1128   5.397   4.027   0.337
  226CO2     O1 1129   5.282   4.025   0.352
  226CO2     O2 1130   5.512   4.028   0.323
  227CO2     D1 1131   1.259   0.508   4.524
  227CO2     D2 1132   1.299   0.569   4.708
  227CO2      C 1133   1.279   0.539   4.616
  227CO2     O1 1134   1.256   0.503   4.508
  227CO2     O2 1135   1.303   0.574   4.723
  228CO2     D1 1136   0.228   0.439   3.101
  228CO2     D2 1137   0.245   0.400   3.294
  228CO2      C 1138   0.236   0.419   3.197
  228CO2     O1 1139   0.226   0.442   3.084
  228CO2     O2 1140   0.246   0.397   3.311
  229CO2     D1 1141   3.625   1.358   0.980
  229CO2     D2 1142   3.566   1.170   0.995
  229CO2      C 1143   3.596   1.264   0.987
  229CO2     O1 1144   3.631   1.375   0.979
  229CO2     O2 1145   3.561   1.154   0.996
  230CO2     D1 1146   0.476   4.994   0.974
  230CO2     D2 1147   0.443   4.938   1.161
  230CO2      C 1148   0.460   4.966   1.068
  230CO2     O1 1149   0.479   4.998   0.958
  230CO2     O2 1150   0.440   4.934   1.177
  231CO2     D1 1151   0.443   2.430   5.351
  231CO2     D2 1152   0.424   2.460   5.545
  231CO2      C 1153   0.434   2.445   5.448
  231CO2     O1 1154   0.445   2.428   5.334
  231CO2     O2 1155   0.422   2.462   5.562
  232CO2     D1 1156   0.662   4.642   4.697
  232CO2     D2 1157   0.720   4.823   4.750
  232CO2      C 1158   0.691   4.733   4.724
  232CO2     O1 1159   0.656   4.626   4.693
  232CO2     O2 1160   0.725   4.839   4.755
  233CO2     D1 1161   1.112   5.433   5.401
  233CO2     D2 1162   1.144   5.528   5.230
  233CO2      C 1163   1.128   5.481   5.315
  233CO2     O1 1164   1.109   5.425   5.415
  233CO2     O2 1165   1.147   5.537   5.215
  234CO2     D1 1166   0.752   1.975   5.595
  234CO2     D2 1167   0.804   1.792   5.541
  234CO2      C 1168   0.778   1.884   5.568
  234CO2     O1 1169   0.747   1.991   5.600
  234CO2     O2 1170   0.808   1.776   5.536
  235CO2     D1 1171   2.972   5.864   1.984
  235CO2     D2 1172   2.841   5.857   2.132
  235CO2      C 1173   2.906   5.860   2.058
  235CO2     O1 1174   2.983   5.864   1.971
  235CO2     O2 1175   2.829   5.856   2.144
  236CO2     D1 1176   1.368   5.722   0.561
  236CO2     D2 1177   1.276   5.584   0.454
  236CO2      C 1178   1.322   5.653   0.507
  236CO2     O1 1179   1.376   5.734   0.570
  236CO2     O2 1180   1.268   5.572   0.445
  237CO2     D1 1181   5.863   0.783   1.650
  237CO2     D2 1182   6.056   0.745   1.627
  237CO2      C 1183   5.959   0.764   1.639
  237CO2     O1 1184   5.846   0.786   1.652
  237CO2     O2 1185   6.073   0.742   1.625
  238CO2     D1 1186   5.402   4.721   0.714
  238CO2     D2 1187   5.414   4.745   0.910
  238CO2      C 1188   5.408   4.733   0.812
  238CO2     O1 1189   5.401   4.719   0.697
  238CO2     O2 1190   5.415   4.748   0.927
  239CO2     D1 1191   2.342   3.549   0.718
  239CO2     D2 1192   2.310   3.389   0.829
  239CO2      C 1193   2.326   3.469   0.773
  239CO2     O1 1194   2.345   3.563   0.708
  239CO2     O2 1195   2.307   3.375   0.839
  240CO2     D1 1196   5.093   5.609   1.587
  240CO2     D2 1197   5.070   5.422   1.646
  240CO2      C 1198   5.081   5.515   1.617
  240CO2     O1 1199   5.095   5.625   1.582
  240CO2     O2 1200   5.068   5.405   1.651
  241CO2     D1 1201   3.187   5.214   3.459
  241CO2     D2 1202   3.198   5.262   3.651
  241CO2      C 1203   3.192   5.238   3.555
  241CO2     O1 1204   3.186   5.210   3.443
  241CO2     O2 1205   3.199   5.266   3.667
  242CO2     D1 1206   2.387   5.500   1.063
  242CO2     D2 1207   2.387   5.499   0.865
  242CO2      C 1208   2.387   5.500   0.964
  242CO2     O1 1209   2.387   5.501   1.080
  242CO2     O2 1210   2.387   5.499   0.848
  243CO2     D1 1211   3.263   4.121   4.913
  243CO2     D2 1212   3.150   3.960   4.934
  243CO2      C 1213   3.207   4.040   4.924
  243CO2     O1 1214   3.273   4.135   4.912
  243CO2     O2 1215   3.141   3.946   4.936
  244CO2     D1 1216   3.538   0.843   1.004
  244CO2     D2 1217   3.566   0.828   0.808
  244CO2      C 1218   3.552   0.836   0.906
  244CO2     O1 1219   3.535   0.844   1.021
  244CO2     O2 1220   3.568   0.827   0.792
  245CO2     D1 1221   1.390   2.018   4.360
  245CO2     D2 1222   1.425   1.853   4.464
  245CO2      C 1223   1.408   1.935   4.412
  245CO2     O1 1224   1.387   2.032   4.351
  245CO2     O2 1225   1.428   1.839   4.473
  246CO2     D1 1226   4.443   1.246   0.240
  246CO2     D2 1227   4.295   1.187   0.357
  246CO2      C 1228   4.369   1.217   0.298
  246CO2     O1 1229   4.456   1.251   0.230
  246CO2     O2 1230   4.282   1.182   0.367
  247CO2     D1 1231   3.346   0.892   0.302
  247CO2     D2 1232   3.515   0.963   0.228
  247CO2      C 1233   3.431   0.928   0.265
  247CO2     O1 1234   3.332   0.886   0.309
  247CO2     O2 1235   3.530   0.969   0.221
  248CO2     D1 1236   5.121   5.439   1.158
  248CO2     D2 1237   4.996   5.317   1.252
  248CO2      C 1238   5.059   5.378   1.205
  248CO2     O1 1239   5.132   5.450   1.150
  248CO2     O2 1240   4.986   5.307   1.260
  249CO2     D1 1241   5.409   2.198   3.939
  249CO2     D2 1242   5.288   2.051   3.886
  249CO2      C 1243   5.349   2.125   3.913
  249CO2     O1 1244   5.420   2.211   3.944
  249CO2     O2 1245   5.278   2.039   3.881
  250CO2     D1 1246   2.874   1.669   4.922
  250CO2     D2 1247   2.806   1.801   4.792
  250CO2      C 1248   2.840   1.735   4.857
  250CO2     O1 1249   2.880   1.657   4.933
  250CO2     O2 1250   2.800   1.813   4.781
  251CO2     D1 1251   0.322   2.919   4.679
  251CO2     D2 1252   0.267   2.853   4.501
  251CO2      C 1253   0.295   2.886   4.590
  251CO2     O1 1254   0.327   2.925   4.694
  251CO2     O2 1255   0.262   2.847   4.485
  252CO2     D1 1256   2.690   1.174   5.711
  252CO2     D2 1257   2.695   1.337   5.822
  252CO2      C 1258   2.692   1.256   5.766
  252CO2     O1 1259   2.689   1.160   5.701
  252CO2     O2 1260   2.695   1.352   5.831
  253CO2     D1 1261   4.243   0.292   5.588
  253CO2     D2 1262   4.366   0.245   5.441
  253CO2      C 1263   4.304   0.269   5.515
  253CO2     O1 1264   4.232   0.296   5.601
  253CO2     O2 1265   4.377   0.241   5.428
  254CO2     D1 1266   4.419   5.937   2.734
  254CO2     D2 1267   4.454   5.842   2.904
  254CO2      C 1268   4.436   5.890   2.819
  254CO2     O1 1269   4.416   5.945   2.719
  254CO2     O2 1270   4.457   5.834   2.919
  255CO2     D1 1271   3.951   3.776   3.160
  255CO2     D2 1272   3.950   3.776   3.358
  255CO2      C 1273   3.950   3.776   3.259
  255CO2     O1 1274   3.951   3.776   3.143
  255CO2     O2 1275   3.950   3.776   3.375
  256CO2     D1 1276   3.738   3.172   2.857
  256CO2     D2 1277   3.915   3.221   2.930
  256CO2      C 1278   3.826   3.197   2.893
  256CO2     O1 1279   3.722   3.168   2.851
  256CO2     O2 1280   3.930   3.225   2.936
  257CO2     D1 1281   1.801   1.217   3.914
  257CO2     D2 1282   1.808   1.019   3.919
  257CO2      C 1283   1.804   1.118   3.916
  257CO2     O1 1284   1.800   1.234   3.913
  257CO2     O2 1285   1.808   1.002   3.919
  258CO2     D1 1286   2.852   5.846   0.720
  258CO2     D2 1287   2.863   5.963   0.561
  258CO2      C 1288   2.858   5.904   0.640
  258CO2     O1 1289   2.851   5.836   0.734
  258CO2     O2 1290   2.864   5.973   0.547
  259CO2     D1 1291   3.710   4.717   2.704
  259CO2     D2 1292   3.542   4.821   2.710
  259CO2      C 1293   3.626   4.769   2.707
  259CO2     O1 1294   3.725   4.708   2.703
  259CO2     O2 1295   3.527   4.829   2.710
  260CO2     D1 1296   5.629   1.969   5.098
  260CO2     D2 1297   5.614   2.033   5.285
  260CO2      C 1298   5.621   2.001   5.191
  260CO2     O1 1299   5.630   1.963   5.082
  260CO2     O2 1300   5.612   2.039   5.301
  261CO2     D1 1301   0.041   1.499   5.816
  261CO2     D2 1302   0.046   1.511   6.013
  261CO2      C 1303   0.043   1.505   5.914
  261CO2     O1 1304   0.040   1.497   5.798
  261CO2     O2 1305   0.046   1.512   6.030
  262CO2     D1 1306   3.395   0.085   3.076
  262CO2     D2 1307   3.400   0.112   2.880
  262CO2      C 1308   3.397   0.098   2.978
  262CO2     O1 1309   3.394   0.082   3.093
  262CO2     O2 1310   3.401   0.114   2.863
  263CO2     D1 1311   0.681   5.413   1.992
  263CO2     D2 1312   0.492   5.458   2.030
  263CO2      C 1313   0.586   5.436   2.011
  263CO2     O1 1314   0.697   5.409   1.989
  263CO2     O2 1315   0.476   5.462   2.034
  264CO2     D1 1316   3.375   0.342   2.001
  264CO2     D2 1317   3.417   0.320   2.193
  264CO2      C 1318   3.396   0.331   2.097
  264CO2     O1 1319   3.371   0.344   1.985
  264CO2     O2 1320   3.421   0.318   2.210
  265CO2     D1 1321   4.990   0.845   2.982
  265CO2     D2 1322   4.991   0.932   2.805
  265CO2      C 1323   4.990   0.889   2.894
  265CO2     O1 1324   4.990   0.837   2.998
  265CO2     O2 1325   4.991   0.940   2.790
  266CO2     D1 1326   3.994   4.338   2.022
  266CO2     D2 1327   3.883   4.175   2.046
  266CO2      C 1328   3.938   4.256   2.034
  266CO2     O1 1329   4.003   4.352   2.020
  266CO2     O2 1330   3.874   4.161   2.048
  267CO2     D1 1331   3.667   2.751   1.203
  267CO2     D2 1332   3.710   2.578   1.119
  267CO2      C 1333   3.689   2.664   1.161
  267CO2     O1 1334   3.663   2.766   1.210
  267CO2     O2 1335   3.714   2.563   1.111
  268CO2     D1 1336   6.041   2.355   0.572
  268CO2     D2 1337   5.906   2.359   0.716
  268CO2      C 1338   5.974   2.357   0.644
  268CO2     O1 1339   6.053   2.355   0.559
  268CO2     O2 1340   5.895   2.359   0.729
  269CO2     D1 1341   5.274   2.941   4.064
  269CO2     D2 1342   5.201   2.777   3.981
  269CO2      C 1343   5.237   2.859   4.023
  269CO2     O1 1344   5.280   2.956   4.071
  269CO2     O2 1345   5.195   2.763   3.974
  270CO2     D1 1346   3.885   4.926   5.794
  270CO2     D2 1347   3.940   4.918   5.984
  270CO2      C 1348   3.912   4.922   5.889
  270CO2     O1 1349   3.880   4.927   5.778
  270CO2     O2 1350   3.945   4.917   6.000
  271CO2     D1 1351   5.671   5.471   2.891
  271CO2     D2 1352   5.496   5.476   2.982
  271CO2      C 1353   5.583   5.473   2.937
  271CO2     O1 1354   5.686   5.470   2.883
  271CO2     O2 1355   5.481   5.477   2.990
  272CO2     D1 1356   0.985   5.823   3.762
  272CO2     D2 1357   0.849   5.748   3.884
  272CO2      C 1358   0.917   5.785   3.823
  272CO2     O1 1359   0.997   5.830   3.751
  272CO2     O2 1360   0.837   5.741   3.895
  273CO2     D1 1361   3.415   2.227   2.865
  273CO2     D2 1362   3.414   2.220   3.062
  273CO2      C 1363   3.414   2.223   2.963
  273CO2     O1 1364   3.415   2.227   2.848
  273CO2     O2 1365   3.413   2.219   3.079
  274CO2     D1 1366   5.577   2.573   0.494
  274CO2     D2 1367   5.632   2.417   0.604
  274CO2      C 1368   5.604   2.495   0.549
  274CO2     O1 1369   5.572   2.586   0.485
  274CO2     O2 1370   5.636   2.404   0.613
  275CO2     D1 1371   0.867   0.327   1.095
  275CO2     D2 1372   0.980   0.488   1.071
  275CO2      C 1373   0.924   0.408   1.083
  275CO2     O1 1374   0.858   0.313   1.097
  275CO2     O2 1375   0.990   0.502   1.069
  276CO2     D1 1376   2.734   1.197   5.351
  276CO2     D2 1377   2.809   1.019   5.307
  276CO2      C 1378   2.772   1.108   5.329
  276CO2     O1 1379   2.728   1.212   5.355
  276CO2     O2 1380   2.816   1.004   5.303
  277CO2     D1 1381   4.055   2.411   5.859
  277CO2     D2 1382   4.039   2.395   6.055
  277CO2      C 1383   4.047   2.403   5.957
  277CO2     O1 1384   4.057   2.413   5.842
  277CO2     O2 1385   4.037   2.393   6.072
  278CO2     D1 1386   5.010   3.921   2.398
  278CO2     D2 1387   5.203   3.911   2.438
  278CO2      C 1388   5.107   3.916   2.418
  278CO2     O1 1389   4.993   3.921   2.395
  278CO2     O2 1390   5.220   3.911   2.442
  279CO2     D1 1391   0.936   4.288   1.038
  279CO2     D2 1392   0.777   4.399   0.998
  279CO2      C 1393   0.856   4.344   1.018
  279CO2     O1 1394   0.949   4.279   1.041
  279CO2     O2 1395   0.763   4.409   0.995
  280CO2     D1 1396   3.573   1.406   4.605
  280CO2     D2 1397   3.744   1.454   4.518
  280CO2      C 1398   3.658   1.430   4.561
  280CO2     O1 1399   3.558   1.402   4.612
  280CO2     O2 1400   3.759   1.458   4.511
  281CO2     D1 1401   2.557   2.097   5.267
  281CO2     D2 1402   2.613   2.019   5.094
  281CO2      C 1403   2.585   2.058   5.181
  281CO2     O1 1404   2.552   2.103   5.282
  281CO2     O2 1405   2.618   2.013   5.079
  282CO2     D1 1406   2.715   4.866   4.109
  282CO2     D2 1407   2.615   5.005   4.210
  282CO2      C 1408   2.665   4.935   4.159
  282CO2     O1 1409   2.724   4.854   4.101
  282CO2     O2 1410   2.607   5.017   4.218
  283CO2     D1 1411   5.289   1.414   0.499
  283CO2     D2 1412   5.353   1.488   0.671
  283CO2      C 1413   5.321   1.451   0.585
  283CO2     O1 1414   5.283   1.408   0.484
  283CO2     O2 1415   5.359   1.494   0.686
  284CO2     D1 1416   3.283   3.247   1.675
  284CO2     D2 1417   3.413   3.243   1.824
  284CO2      C 1418   3.348   3.245   1.750
  284CO2     O1 1419   3.271   3.247   1.662
  284CO2     O2 1420   3.424   3.243   1.837
  285CO2     D1 1421   4.020   5.684   4.624
  285CO2     D2 1422   4.128   5.831   4.548
  285CO2      C 1423   4.074   5.757   4.586
  285CO2     O1 1424   4.011   5.671   4.631
  285CO2     O2 1425   4.137   5.844   4.541
  286CO2     D1 1426   3.833   0.546   4.908
  286CO2     D2 1427   3.644   0.497   4.875
  286CO2      C 1428   3.738   0.521   4.891
  286CO2     O1 1429   3.849   0.550   4.910
  286CO2     O2 1430   3.628   0.493   4.872
  287CO2     D1 1431   1.297   1.231   4.681
  287CO2     D2 1432   1.304   1.241   4.879
  287CO2      C 1433   1.301   1.236   4.780
  287CO2     O1 1434   1.297   1.230   4.664
  287CO2     O2 1435   1.305   1.242   4.896
  288CO2     D1 1436   5.039   5.314   0.826
  288CO2     D2 1437   5.102   5.353   0.643
  288CO2      C 1438   5.070   5.333   0.734
  288CO2     O1 1439   5.033   5.310   0.842
  288CO2     O2 1440   5.107   5.356   0.627
  289CO2     D1 1441   1.275   0.907   3.517
  289CO2     D2 1442   1.186   1.032   3.392
  289CO2      C 1443   1.231   0.970   3.454
  289CO2     O1 1444   1.283   0.896   3.527
  289CO2     O2 1445   1.179   1.043   3.381
  290CO2     D1 1446   0.809   5.259   3.140
  290CO2     D2 1447   0.880   5.370   2.993
  290CO2      C 1448   0.845   5.315   3.066
  290CO2     O1 1449   0.803   5.249   3.153
  290CO2     O2 1450   0.886   5.380   2.980
  291CO2     D1 1451   0.644   0.027   4.560
  291CO2     D2 1452   0.715   0.051   4.377
  291CO2      C 1453   0.679   0.039   4.468
  291CO2     O1 1454   0.638   0.024   4.576
  291CO2     O2 1455   0.721   0.053   4.361
  292CO2     D1 1456   4.240   3.461   4.421
  292CO2     D2 1457   4.279   3.504   4.232
  292CO2      C 1458   4.259   3.483   4.326
  292CO2     O1 1459   4.237   3.457   4.437
  292CO2     O2 1460   4.282   3.508   4.215
  293CO2     D1 1461   3.199   4.075   1.094
  293CO2     D2 1462   3.177   4.055   0.899
  293CO2      C 1463   3.188   4.065   0.997
  293CO2     O1 1464   3.201   4.077   1.111
  293CO2     O2 1465   3.175   4.053   0.882
  294CO2     D1 1466   5.825   4.298   5.326
  294CO2     D2 1467   5.695   4.328   5.472
  294CO2      C 1468   5.760   4.313   5.399
  294CO2     O1 1469   5.837   4.295   5.314
  294CO2     O2 1470   5.684   4.330   5.484
  295CO2     D1 1471   1.038   4.587   4.551
  295CO2     D2 1472   1.104   4.730   4.431
  295CO2      C 1473   1.071   4.658   4.491
  295CO2     O1 1474   1.032   4.575   4.562
  295CO2     O2 1475   1.110   4.742   4.420
  296CO2     D1 1476   5.563   0.062   4.318
  296CO2     D2 1477   5.443   0.210   4.372
  296CO2      C 1478   5.503   0.136   4.345
  296CO2     O1 1479   5.574   0.049   4.314
  296CO2     O2 1480   5.432   0.222   4.377
  297CO2     D1 1481   0.119   3.664   0.185
  297CO2     D2 1482   0.138   3.667  -0.012
  297CO2      C 1483   0.129   3.666   0.086
  297CO2     O1 1484   0.117   3.664   0.202
  297CO2     O2 1485   0.140   3.667  -0.029
  298CO2     D1 1486   3.898   2.142   4.965
  298CO2     D2 1487   4.067   2.080   5.046
  298CO2      C 1488   3.983   2.111   5.006
  298CO2     O1 1489   3.884   2.148   4.958
  298CO2     O2 1490   4.082   2.075   5.053
  299CO2     D1 1491   4.394   0.497   4.706
  299CO2     D2 1492   4.204   0.551   4.721
  299CO2      C 1493   4.299   0.524   4.714
  299CO2     O1 1494   4.410   0.493   4.705
  299CO2     O2 1495   4.188   0.556   4.722
  300CO2     D1 1496   2.616   5.122   1.677
  300CO2     D2 1497   2.672   5.288   1.586
  300CO2      C 1498   2.644   5.205   1.631
  300CO2     O1 1499   2.611   5.107   1.685
  300CO2     O2 1500   2.676   5.303   1.578
  301CO2     D1 1501   4.771   5.738   2.870
  301CO2     D2 1502   4.835   5.686   3.049
  301CO2      C 1503   4.803   5.712   2.960
  301CO2     O1 1504   4.765   5.742   2.854
  301CO2     O2 1505   4.841   5.681   3.065
  302CO2     D1 1506   4.742   3.145   5.094
  302CO2     D2 1507   4.780   3.169   4.901
  302CO2      C 1508   4.761   3.157   4.998
  302CO2     O1 1509   4.739   3.143   5.111
  302CO2     O2 1510   4.783   3.171   4.885
  303CO2     D1 1511   3.319   5.666   2.816
  303CO2     D2 1512   3.514   5.647   2.791
  303CO2      C 1513   3.416   5.656   2.803
  303CO2     O1 1514   3.302   5.667   2.818
  303CO2     O2 1515   3.531   5.645   2.788
  304CO2     D1 1516   0.258   2.851   2.153
  304CO2     D2 1517   0.340   2.986   2.272
  304CO2      C 1518   0.299   2.919   2.212
  304CO2     O1 1519   0.251   2.839   2.142
  304CO2     O2 1520   0.347   2.998   2.282
  305CO2     D1 1521   0.102   4.093   1.134
  305CO2     D2 1522   0.092   4.268   1.043
  305CO2      C 1523   0.097   4.181   1.088
  305CO2     O1 1524   0.103   4.078   1.142
  305CO2     O2 1525   0.091   4.284   1.035
  306CO2     D1 1526   4.658   5.221   1.556
  306CO2     D2 1527   4.575   5.262   1.731
  306CO2      C 1528   4.616   5.241   1.643
  306CO2     O1 1529   4.665   5.217   1.541
  306CO2     O2 1530   4.567   5.265   1.746
  307CO2     D1 1531   1.248   2.314   0.514
  307CO2     D2 1532   1.166   2.159   0.421
  307CO2      C 1533   1.207   2.237   0.468
  307CO2     O1 1534   1.255   2.327   0.522
  307CO2     O2 1535   1.159   2.146   0.413
  308CO2     D1 1536   2.154   0.392   1.598
  308CO2     D2 1537   2.120   0.498   1.435
  308CO2      C 1538   2.137   0.445   1.516
  308CO2     O1 1539   2.157   0.383   1.612
  308CO2     O2 1540   2.117   0.508   1.421
  309CO2     D1 1541   5.643   3.641   5.010
  309CO2     D2 1542   5.474   3.538   5.001
  309CO2      C 1543   5.559   3.589   5.005
  309CO2     O1 1544   5.658   3.650   5.011
  309CO2     O2 1545   5.460   3.529   5.000
  310CO2     D1 1546   2.278   4.118   0.173
  310CO2     D2 1547   2.459   4.146   0.100
  310CO2      C 1548   2.369   4.132   0.136
  310CO2     O1 1549   2.262   4.116   0.180
  310CO2     O2 1550   2.475   4.148   0.093
  311CO2     D1 1551   0.778   4.576   5.803
  311CO2     D2 1552   0.825   4.454   5.655
  311CO2      C 1553   0.801   4.515   5.729
  311CO2     O1 1554   0.773   4.587   5.816
  311CO2     O2 1555   0.829   4.443   5.642
  312CO2     D1 1556   5.524   0.821   5.446
  312CO2     D2 1557   5.694   0.721   5.435
  312CO2      C 1558   5.609   0.771   5.441
  312CO2     O1 1559   5.509   0.830   5.447
  312CO2     O2 1560   5.709   0.712   5.434
  313CO2     D1 1561   2.623   4.742   3.725
  313CO2     D2 1562   2.748   4.705   3.576
  313CO2      C 1563   2.686   4.723   3.651
  313CO2     O1 1564   2.613   4.745   3.738
  313CO2     O2 1565   2.759   4.702   3.563
  314CO2     D1 1566   0.783   2.127   4.086
  314CO2     D2 1567   0.828   2.215   3.915
  314CO2      C 1568   0.806   2.171   4.001
  314CO2     O1 1569   0.780   2.119   4.101
  314CO2     O2 1570   0.832   2.223   3.900
  315CO2     D1 1571   1.702   0.721   3.936
  315CO2     D2 1572   1.590   0.861   3.853
  315CO2      C 1573   1.646   0.791   3.894
  315CO2     O1 1574   1.712   0.709   3.943
  315CO2     O2 1575   1.580   0.874   3.846
  316CO2     D1 1576   5.183   2.115   0.792
  316CO2     D2 1577   5.150   2.154   0.601
  316CO2      C 1578   5.166   2.135   0.696
  316CO2     O1 1579   5.186   2.112   0.808
  316CO2     O2 1580   5.147   2.157   0.584
  317CO2     D1 1581   4.498   5.189   1.264
  317CO2     D2 1582   4.527   5.383   1.293
  317CO2      C 1583   4.512   5.286   1.278
  317CO2     O1 1584   4.495   5.173   1.261
  317CO2     O2 1585   4.529   5.400   1.295
  318CO2     D1 1586   0.644   0.517   2.654
  318CO2     D2 1587   0.641   0.591   2.470
  318CO2      C 1588   0.642   0.554   2.562
  318CO2     O1 1589   0.644   0.510   2.670
  318CO2     O2 1590   0.641   0.597   2.454
  319CO2     D1 1591   2.582   3.944   0.943
  319CO2     D2 1592   2.734   3.827   0.991
  319CO2      C 1593   2.658   3.886   0.967
  319CO2     O1 1594   2.568   3.954   0.939
  319CO2     O2 1595   2.747   3.817   0.995
  320CO2     D1 1596   5.171   0.716   0.474
  320CO2     D2 1597   5.180   0.709   0.276
  320CO2      C 1598   5.175   0.712   0.375
  320CO2     O1 1599   5.170   0.716   0.491
  320CO2     O2 1600   5.180   0.708   0.259
  321CO2     D1 1601   5.096   0.309   0.254
  321CO2     D2 1602   4.977   0.466   0.268
  321CO2      C 1603   5.036   0.388   0.261
  321CO2     O1 1604   5.106   0.296   0.253
  321CO2     O2 1605   4.966   0.480   0.269
  322CO2     D1 1606   1.317   2.457   3.988
  322CO2     D2 1607   1.244   2.627   3.916
  322CO2      C 1608   1.280   2.542   3.952
  322CO2     O1 1609   1.323   2.443   3.994
  322CO2     O2 1610   1.238   2.641   3.910
  323CO2     D1 1611   5.936   0.428   0.154
  323CO2     D2 1612   5.837   0.550   0.033
  323CO2      C 1613   5.887   0.489   0.094
  323CO2     O1 1614   5.944   0.418   0.165
  323CO2     O2 1615   5.829   0.560   0.023
  324CO2     D1 1616   1.824   0.415   4.942
  324CO2     D2 1617   2.001   0.330   4.922
  324CO2      C 1618   1.912   0.373   4.932
  324CO2     O1 1619   1.808   0.422   4.943
  324CO2     O2 1620   2.016   0.323   4.921
  325CO2     D1 1621   2.086   4.433   1.466
  325CO2     D2 1622   1.899   4.475   1.515
  325CO2      C 1623   1.992   4.454   1.491
  325CO2     O1 1624   2.102   4.429   1.462
  325CO2     O2 1625   1.883   4.478   1.519
  326CO2     D1 1626   5.860   5.837   3.756
  326CO2     D2 1627   5.718   5.904   3.636
  326CO2      C 1628   5.789   5.871   3.696
  326CO2     O1 1629   5.873   5.831   3.766
  326CO2     O2 1630   5.706   5.910   3.625
  327CO2     D1 1631   3.094   4.782   3.249
  327CO2     D2 1632   3.226   4.719   3.117
  327CO2      C 1633   3.160   4.750   3.183
  327CO2     O1 1634   3.082   4.787   3.261
  327CO2     O2 1635   3.238   4.713   3.106
  328CO2     D1 1636   5.964   5.235   4.426
  328CO2     D2 1637   5.820   5.103   4.456
  328CO2      C 1638   5.892   5.169   4.441
  328CO2     O1 1639   5.976   5.247   4.424
  328CO2     O2 1640   5.808   5.091   4.458
  329CO2     D1 1641   5.114   0.376   2.779
  329CO2     D2 1642   5.113   0.382   2.581
  329CO2      C 1643   5.114   0.379   2.680
  329CO2     O1 1644   5.115   0.375   2.796
  329CO2     O2 1645   5.113   0.382   2.564
  330CO2     D1 1646   0.256   3.286   3.798
  330CO2     D2 1647   0.062   3.270   3.834
  330CO2      C 1648   0.159   3.278   3.816
  330CO2     O1 1649   0.273   3.288   3.794
  330CO2     O2 1650   0.046   3.268   3.837
  331CO2     D1 1651   0.669   4.343   5.213
  331CO2     D2 1652   0.787   4.203   5.288
  331CO2      C 1653   0.728   4.273   5.250
  331CO2     O1 1654   0.659   4.355   5.206
  331CO2     O2 1655   0.798   4.191   5.294
  332CO2     D1 1656   1.306   5.041   2.741
  332CO2     D2 1657   1.240   5.037   2.928
  332CO2      C 1658   1.273   5.039   2.835
  332CO2     O1 1659   1.311   5.041   2.725
  332CO2     O2 1660   1.235   5.037   2.944
  333CO2     D1 1661   2.703   2.781   3.882
  333CO2     D2 1662   2.816   2.718   4.032
  333CO2      C 1663   2.760   2.750   3.957
  333CO2     O1 1664   2.693   2.786   3.869
  333CO2     O2 1665   2.826   2.713   4.045
  334CO2     D1 1666   4.875   1.137   4.844
  334CO2     D2 1667   5.001   1.127   4.692
  334CO2      C 1668   4.938   1.132   4.768
  334CO2     O1 1669   4.864   1.138   4.857
  334CO2     O2 1670   5.012   1.126   4.679
  335CO2     D1 1671   3.250   4.843   0.442
  335CO2     D2 1672   3.316   4.763   0.274
  335CO2      C 1673   3.283   4.803   0.358
  335CO2     O1 1674   3.244   4.850   0.456
  335CO2     O2 1675   3.322   4.756   0.259
  336CO2     D1 1676   3.825   2.749   3.266
  336CO2     D2 1677   3.816   2.744   3.464
  336CO2      C 1678   3.821   2.747   3.365
  336CO2     O1 1679   3.826   2.750   3.249
  336CO2     O2 1680   3.815   2.743   3.481
  337CO2     D1 1681   3.092   4.830   1.030
  337CO2     D2 1682   2.975   4.987   1.004
  337CO2      C 1683   3.034   4.908   1.017
  337CO2     O1 1684   3.102   4.816   1.032
  337CO2     O2 1685   2.965   5.001   1.001
  338CO2     D1 1686   3.844   0.167   5.283
  338CO2     D2 1687   3.819   0.081   5.460
  338CO2      C 1688   3.832   0.124   5.371
  338CO2     O1 1689   3.846   0.174   5.268
  338CO2     O2 1690   3.817   0.074   5.475
  339CO2     D1 1691   3.152   5.413   1.074
  339CO2     D2 1692   3.132   5.478   0.888
  339CO2      C 1693   3.142   5.445   0.981
  339CO2     O1 1694   3.154   5.407   1.090
  339CO2     O2 1695   3.131   5.483   0.872
  340CO2     D1 1696   5.788   5.460   2.059
  340CO2     D2 1697   5.804   5.399   2.246
  340CO2      C 1698   5.796   5.430   2.153
  340CO2     O1 1699   5.787   5.466   2.043
  340CO2     O2 1700   5.805   5.394   2.263
  341CO2     D1 1701   4.936   4.746   0.875
  341CO2     D2 1702   5.072   4.708   0.736
  341CO2      C 1703   5.004   4.727   0.806
  341CO2     O1 1704   4.924   4.749   0.887
  341CO2     O2 1705   5.084   4.705   0.724
  342CO2     D1 1706   4.066   4.872   3.659
  342CO2     D2 1707   4.068   4.875   3.461
  342CO2      C 1708   4.067   4.873   3.560
  342CO2     O1 1709   4.065   4.872   3.676
  342CO2     O2 1710   4.069   4.875   3.444
  343CO2     D1 1711   4.006   4.660   5.425
  343CO2     D2 1712   4.135   4.617   5.282
  343CO2      C 1713   4.070   4.638   5.354
  343CO2     O1 1714   3.995   4.664   5.438
  343CO2     O2 1715   4.146   4.613   5.270
  344CO2     D1 1716   3.794   3.217   5.868
  344CO2     D2 1717   3.846   3.104   5.713
  344CO2      C 1718   3.820   3.161   5.790
  344CO2     O1 1719   3.789   3.226   5.881
  344CO2     O2 1720   3.850   3.095   5.700
  345CO2     D1 1721   0.257   1.662   0.831
  345CO2     D2 1722   0.170   1.820   0.749
  345CO2      C 1723   0.213   1.741   0.790
  345CO2     O1 1724   0.264   1.648   0.838
  345CO2     O2 1725   0.163   1.834   0.742
  346CO2     D1 1726   1.542   1.624   1.932
  346CO2     D2 1727   1.479   1.486   1.806
  346CO2      C 1728   1.511   1.555   1.869
  346CO2     O1 1729   1.548   1.636   1.943
  346CO2     O2 1730   1.474   1.474   1.795
  347CO2     D1 1731   0.700   1.754   4.712
  347CO2     D2 1732   0.508   1.717   4.745
  347CO2      C 1733   0.604   1.735   4.729
  347CO2     O1 1734   0.716   1.757   4.709
  347CO2     O2 1735   0.492   1.713   4.748
  348CO2     D1 1736   1.621   4.820   2.103
  348CO2     D2 1737   1.813   4.823   2.053
  348CO2      C 1738   1.717   4.821   2.078
  348CO2     O1 1739   1.605   4.819   2.107
  348CO2     O2 1740   1.829   4.823   2.049
  349CO2     D1 1741   0.731   0.277   3.471
  349CO2     D2 1742   0.714   0.090   3.533
  349CO2      C 1743   0.723   0.184   3.502
  349CO2     O1 1744   0.732   0.294   3.466
  349CO2     O2 1745   0.713   0.074   3.539
  350CO2     D1 1746   5.538   2.589   3.025
  350CO2     D2 1747   5.643   2.569   2.859
  350CO2      C 1748   5.591   2.579   2.942
  350CO2     O1 1749   5.529   2.590   3.039
  350CO2     O2 1750   5.652   2.567   2.844
  351CO2     D1 1751   0.733   3.602   5.264
  351CO2     D2 1752   0.642   3.552   5.096
  351CO2      C 1753   0.687   3.577   5.180
  351CO2     O1 1754   0.741   3.606   5.279
  351CO2     O2 1755   0.634   3.548   5.081
  352CO2     D1 1756   2.135   1.380   1.615
  352CO2     D2 1757   2.093   1.488   1.775
  352CO2      C 1758   2.114   1.434   1.695
  352CO2     O1 1759   2.138   1.371   1.601
  352CO2     O2 1760   2.090   1.498   1.789
  353CO2     D1 1761   3.518   5.200   3.430
  353CO2     D2 1762   3.511   5.215   3.627
  353CO2      C 1763   3.514   5.208   3.529
  353CO2     O1 1764   3.518   5.199   3.413
  353CO2     O2 1765   3.510   5.217   3.644
  354CO2     D1 1766   4.814   4.435   2.337
  354CO2     D2 1767   4.886   4.509   2.505
  354CO2      C 1768   4.850   4.472   2.421
  354CO2     O1 1769   4.808   4.429   2.322
  354CO2     O2 1770   4.893   4.516   2.520
  355CO2     D1 1771   3.868   2.430   4.559
  355CO2     D2 1772   3.942   2.612   4.580
  355CO2      C 1773   3.905   2.521   4.570
  355CO2     O1 1774   3.861   2.414   4.558
  355CO2     O2 1775   3.948   2.628   4.582
  356CO2     D1 1776   1.802   0.869   3.222
  356CO2     D2 1777   1.699   0.864   3.053
  356CO2      C 1778   1.750   0.867   3.137
  356CO2     O1 1779   1.811   0.870   3.236
  356CO2     O2 1780   1.690   0.863   3.038
  357CO2     D1 1781   3.889   2.316   3.385
  357CO2     D2 1782   3.872   2.311   3.582
  357CO2      C 1783   3.880   2.313   3.484
  357CO2     O1 1784   3.890   2.316   3.368
  357CO2     O2 1785   3.870   2.310   3.599
  358CO2     D1 1786   0.660   1.785   3.380
  358CO2     D2 1787   0.658   1.794   3.182
  358CO2      C 1788   0.659   1.790   3.281
  358CO2     O1 1789   0.660   1.784   3.397
  358CO2     O2 1790   0.658   1.795   3.165
  359CO2     D1 1791   0.731   2.254   5.018
  359CO2     D2 1792   0.717   2.443   5.072
  359CO2      C 1793   0.724   2.348   5.045
  359CO2     O1 1794   0.732   2.237   5.013
  359CO2     O2 1795   0.716   2.460   5.077
  360CO2     D1 1796   0.452   3.256   0.157
  360CO2     D2 1797   0.462   3.263  -0.040
  360CO2      C 1798   0.457   3.260   0.059
  360CO2     O1 1799   0.452   3.256   0.174
  360CO2     O2 1800   0.463   3.264  -0.057
  361CO2     D1 1801   4.253   0.137   0.460
  361CO2     D2 1802   4.358   0.158   0.293
  361CO2      C 1803   4.306   0.147   0.377
  361CO2     O1 1804   4.244   0.135   0.474
  361CO2     O2 1805   4.367   0.160   0.279
  362CO2     D1 1806   1.957   3.384   3.954
  362CO2     D2 1807   1.962   3.374   3.756
  362CO2      C 1808   1.960   3.379   3.855
  362CO2     O1 1809   1.956   3.385   3.971
  362CO2     O2 1810   1.963   3.373   3.739
  363CO2     D1 1811   1.931   4.881   5.267
  363CO2     D2 1812   1.794   4.812   5.142
  363CO2      C 1813   1.862   4.846   5.205
  363CO2     O1 1814   1.943   4.887   5.278
  363CO2     O2 1815   1.782   4.806   5.132
  364CO2     D1 1816   1.883   3.439   5.220
  364CO2     D2 1817   2.076   3.441   5.262
  364CO2      C 1818   1.979   3.440   5.241
  364CO2     O1 1819   1.866   3.439   5.217
  364CO2     O2 1820   2.093   3.441   5.266
  365CO2     D1 1821   3.907   5.402   3.545
  365CO2     D2 1822   4.044   5.308   3.651
  365CO2      C 1823   3.975   5.355   3.598
  365CO2     O1 1824   3.895   5.410   3.536
  365CO2     O2 1825   4.056   5.300   3.661
  366CO2     D1 1826   4.375   0.828   0.373
  366CO2     D2 1827   4.310   0.979   0.264
  366CO2      C 1828   4.343   0.903   0.319
  366CO2     O1 1829   4.381   0.814   0.383
  366CO2     O2 1830   4.305   0.992   0.255
  367CO2     D1 1831   2.197   2.530   5.128
  367CO2     D2 1832   2.182   2.539   5.325
  367CO2      C 1833   2.190   2.535   5.227
  367CO2     O1 1834   2.198   2.530   5.111
  367CO2     O2 1835   2.181   2.540   5.342
  368CO2     D1 1836   2.890   4.286   4.726
  368CO2     D2 1837   3.037   4.158   4.691
  368CO2      C 1838   2.963   4.222   4.708
  368CO2     O1 1839   2.877   4.297   4.729
  368CO2     O2 1840   3.049   4.147   4.688
  369CO2     D1 1841   2.296   5.212   2.135
  369CO2     D2 1842   2.291   5.112   1.964
  369CO2      C 1843   2.293   5.162   2.050
  369CO2     O1 1844   2.296   5.221   2.149
  369CO2     O2 1845   2.290   5.103   1.950
  370CO2     D1 1846   5.304   2.861   4.658
  370CO2     D2 1847   5.477   2.781   4.607
  370CO2      C 1848   5.390   2.821   4.632
  370CO2     O1 1849   5.289   2.868   4.662
  370CO2     O2 1850   5.492   2.774   4.602
  371CO2     D1 1851   5.195   1.190   2.413
  371CO2     D2 1852   5.014   1.121   2.373
  371CO2      C 1853   5.104   1.156   2.393
  371CO2     O1 1854   5.211   1.196   2.417
  371CO2     O2 1855   4.998   1.115   2.369
  372CO2     D1 1856   3.301   4.826   5.682
  372CO2     D2 1857   3.330   4.852   5.876
  372CO2      C 1858   3.316   4.839   5.779
  372CO2     O1 1859   3.299   4.823   5.665
  372CO2     O2 1860   3.333   4.854   5.893
  373CO2     D1 1861   0.534   4.438   4.478
  373CO2     D2 1862   0.409   4.397   4.625
  373CO2      C 1863   0.472   4.418   4.552
  373CO2     O1 1864   0.545   4.442   4.465
  373CO2     O2 1865   0.398   4.393   4.638
  374CO2     D1 1866   2.345   3.467   1.714
  374CO2     D2 1867   2.455   3.604   1.623
  374CO2      C 1868   2.400   3.535   1.668
  374CO2     O1 1869   2.335   3.455   1.722
  374CO2     O2 1870   2.464   3.616   1.615
  375CO2     D1 1871   2.648   2.215   0.715
  375CO2     D2 1872   2.623   2.377   0.604
  375CO2      C 1873   2.636   2.296   0.660
  375CO2     O1 1874   2.650   2.200   0.724
  375CO2     O2 1875   2.621   2.391   0.595
  376CO2     D1 1876   4.034   5.331   0.053
  376CO2     D2 1877   3.904   5.207   0.136
  376CO2      C 1878   3.969   5.269   0.095
  376CO2     O1 1879   4.046   5.341   0.046
  376CO2     O2 1880   3.893   5.196   0.143
  377CO2     D1 1881   5.852   1.157   5.818
  377CO2     D2 1882   5.891   1.205   6.006
  377CO2      C 1883   5.872   1.181   5.912
  377CO2     O1 1884   5.849   1.153   5.802
  377CO2     O2 1885   5.895   1.209   6.022
  378CO2     D1 1886   0.428   1.040   4.753
  378CO2     D2 1887   0.448   0.920   4.909
  378CO2      C 1888   0.438   0.980   4.831
  378CO2     O1 1889   0.426   1.051   4.740
  378CO2     O2 1890   0.449   0.910   4.922
  379CO2     D1 1891   3.474   4.521   0.185
  379CO2     D2 1892   3.500   4.635   0.345
  379CO2      C 1893   3.487   4.578   0.265
  379CO2     O1 1894   3.472   4.511   0.172
  379CO2     O2 1895   3.502   4.644   0.359
  380CO2     D1 1896   0.277   2.109   4.965
  380CO2     D2 1897   0.303   2.120   5.161
  380CO2      C 1898   0.290   2.115   5.063
  380CO2     O1 1899   0.275   2.108   4.948
  380CO2     O2 1900   0.305   2.121   5.178
  381CO2     D1 1901   0.556   5.496   5.349
  381CO2     D2 1902   0.428   5.632   5.412
  381CO2      C 1903   0.492   5.564   5.381
  381CO2     O1 1904   0.568   5.484   5.344
  381CO2     O2 1905   0.417   5.644   5.418
  382CO2     D1 1906   2.400   0.465   0.434
  382CO2     D2 1907   2.382   0.292   0.340
  382CO2      C 1908   2.391   0.378   0.387
  382CO2     O1 1909   2.401   0.480   0.443
  382CO2     O2 1910   2.381   0.277   0.332
  383CO2     D1 1911   0.184   4.638   1.329
  383CO2     D2 1912   0.376   4.624   1.373
  383CO2      C 1913   0.280   4.631   1.351
  383CO2     O1 1914   0.167   4.639   1.325
  383CO2     O2 1915   0.393   4.623   1.376
  384CO2     D1 1916   3.792   0.618   1.814
  384CO2     D2 1917   3.678   0.711   1.947
  384CO2      C 1918   3.735   0.665   1.881
  384CO2     O1 1919   3.801   0.610   1.803
  384CO2     O2 1920   3.669   0.719   1.959
  385CO2     D1 1921   0.912   4.248   4.062
  385CO2     D2 1922   0.914   4.324   3.880
  385CO2      C 1923   0.913   4.286   3.971
  385CO2     O1 1924   0.912   4.242   4.078
  385CO2     O2 1925   0.915   4.330   3.864
  386CO2     D1 1926   0.188   5.471   2.845
  386CO2     D2 1927   0.251   5.450   2.659
  386CO2      C 1928   0.220   5.460   2.752
  386CO2     O1 1929   0.183   5.473   2.862
  386CO2     O2 1930   0.256   5.448   2.643
  387CO2     D1 1931   0.775   2.856   3.210
  387CO2     D2 1932   0.872   2.898   3.378
  387CO2      C 1933   0.824   2.877   3.294
  387CO2     O1 1934   0.767   2.853   3.196
  387CO2     O2 1935   0.880   2.902   3.392
  388CO2     D1 1936   3.902   4.713   1.476
  388CO2     D2 1937   3.919   4.518   1.445
  388CO2      C 1938   3.911   4.616   1.460
  388CO2     O1 1939   3.901   4.730   1.478
  388CO2     O2 1940   3.920   4.502   1.443
  389CO2     D1 1941   1.182   1.974   5.162
  389CO2     D2 1942   1.056   1.935   5.310
  389CO2      C 1943   1.119   1.954   5.236
  389CO2     O1 1944   1.192   1.977   5.149
  389CO2     O2 1945   1.045   1.931   5.323
  390CO2     D1 1946   1.912   1.659   4.904
  390CO2     D2 1947   1.892   1.679   4.709
  390CO2      C 1948   1.902   1.669   4.806
  390CO2     O1 1949   1.914   1.657   4.921
  390CO2     O2 1950   1.890   1.681   4.692
  391CO2     D1 1951   0.067   1.997   5.743
  391CO2     D2 1952   0.019   2.164   5.649
  391CO2      C 1953   0.043   2.081   5.696
  391CO2     O1 1954   0.071   1.983   5.751
  391CO2     O2 1955   0.015   2.179   5.641
  392CO2     D1 1956   3.319   3.707   1.152
  392CO2     D2 1957   3.503   3.738   1.217
  392CO2      C 1958   3.411   3.722   1.185
  392CO2     O1 1959   3.303   3.704   1.146
  392CO2     O2 1960   3.519   3.740   1.223
  393CO2     D1 1961   0.217   2.618   0.175
  393CO2     D2 1962   0.078   2.479   0.197
  393CO2      C 1963   0.147   2.549   0.186
  393CO2     O1 1964   0.229   2.630   0.173
  393CO2     O2 1965   0.066   2.467   0.199
  394CO2     D1 1966   4.007   6.040   3.809
  394CO2     D2 1967   3.976   5.907   3.666
  394CO2      C 1968   3.991   5.974   3.738
  394CO2     O1 1969   4.010   6.052   3.821
  394CO2     O2 1970   3.973   5.896   3.654
  395CO2     D1 1971   3.009   2.593   5.192
  395CO2     D2 1972   2.833   2.504   5.179
  395CO2      C 1973   2.921   2.548   5.186
  395CO2     O1 1974   3.025   2.600   5.193
  395CO2     O2 1975   2.818   2.496   5.178
  396CO2     D1 1976   4.331   3.137   2.968
  396CO2     D2 1977   4.319   3.145   3.165
  396CO2      C 1978   4.325   3.141   3.066
  396CO2     O1 1979   4.332   3.136   2.951
  396CO2     O2 1980   4.318   3.146   3.182
  397CO2     D1 1981   4.982   5.553   5.139
  397CO2     D2 1982   4.796   5.569   5.203
  397CO2      C 1983   4.889   5.561   5.171
  397CO2     O1 1984   4.998   5.552   5.133
  397CO2     O2 1985   4.780   5.570   5.209
  398CO2     D1 1986   2.526   0.871   0.985
  398CO2     D2 1987   2.720   0.875   1.023
  398CO2      C 1988   2.623   0.873   1.004
  398CO2     O1 1989   2.509   0.871   0.982
  398CO2     O2 1990   2.737   0.876   1.026
  399CO2     D1 1991   0.155   3.987   4.234
  399CO2     D2 1992   0.018   4.114   4.170
  399CO2      C 1993   0.086   4.051   4.202
  399CO2     O1 1994   0.167   3.976   4.239
  399CO2     O2 1995   0.006   4.125   4.165
  400CO2     D1 1996   3.480   4.531   5.120
  400CO2     D2 1997   3.666   4.584   5.159
  400CO2      C 1998   3.573   4.558   5.140
  400CO2     O1 1999   3.464   4.526   5.116
  400CO2     O2 2000   3.683   4.589   5.163
  401CO2     D1 2001   0.510   0.840   1.468
  401CO2     D2 2002   0.483   0.888   1.658
  401CO2      C 2003   0.497   0.864   1.563
  401CO2     O1 2004   0.513   0.836   1.451
  401CO2     O2 2005   0.481   0.892   1.674
  402CO2     D1 2006   0.980   2.288   2.163
  402CO2     D2 2007   1.068   2.415   2.286
  402CO2      C 2008   1.024   2.352   2.224
  402CO2     O1 2009   0.972   2.277   2.152
  402CO2     O2 2010   1.076   2.426   2.297
  403CO2     D1 2011   1.846   4.470   5.690
  403CO2     D2 2012   1.949   4.619   5.609
  403CO2      C 2013   1.897   4.544   5.649
  403CO2     O1 2014   1.837   4.457   5.697
  403CO2     O2 2015   1.957   4.631   5.601
  404CO2     D1 2016   1.825  -0.020   5.913
  404CO2     D2 2017   1.663   0.071   5.845
  404CO2      C 2018   1.744   0.026   5.879
  404CO2     O1 2019   1.839  -0.027   5.919
  404CO2     O2 2020   1.649   0.079   5.839
  405CO2     D1 2021   0.652   1.529   3.085
  405CO2     D2 2022   0.656   1.418   2.921
  405CO2      C 2023   0.654   1.473   3.003
  405CO2     O1 2024   0.652   1.538   3.100
  405CO2     O2 2025   0.656   1.409   2.907
  406CO2     D1 2026   5.147   2.707   4.201
  406CO2     D2 2027   5.128   2.730   4.396
  406CO2      C 2028   5.137   2.718   4.298
  406CO2     O1 2029   5.149   2.705   4.184
  406CO2     O2 2030   5.126   2.732   4.413
  407CO2     D1 2031   4.709   1.937   0.867
  407CO2     D2 2032   4.605   1.833   0.735
  407CO2      C 2033   4.657   1.885   0.801
  407CO2     O1 2034   4.718   1.946   0.879
  407CO2     O2 2035   4.596   1.824   0.723
  408CO2     D1 2036   5.539   4.225   5.166
  408CO2     D2 2037   5.450   4.296   5.328
  408CO2      C 2038   5.494   4.260   5.247
  408CO2     O1 2039   5.547   4.219   5.152
  408CO2     O2 2040   5.442   4.302   5.342
  409CO2     D1 2041   4.741   4.824   3.018
  409CO2     D2 2042   4.693   4.718   3.178
  409CO2      C 2043   4.717   4.771   3.098
  409CO2     O1 2044   4.745   4.833   3.005
  409CO2     O2 2045   4.689   4.709   3.192
  410CO2     D1 2046   3.280   3.897   5.578
  410CO2     D2 2047   3.312   3.913   5.773
  410CO2      C 2048   3.296   3.905   5.676
  410CO2     O1 2049   3.278   3.896   5.561
  410CO2     O2 2050   3.315   3.914   5.790
  411CO2     D1 2051   0.037   2.444   1.136
  411CO2     D2 2052   0.008   2.628   1.204
  411CO2      C 2053   0.023   2.536   1.170
  411CO2     O1 2054   0.040   2.428   1.131
  411CO2     O2 2055   0.006   2.644   1.209
  412CO2     D1 2056   5.492   4.832   5.759
  412CO2     D2 2057   5.454   4.869   5.569
  412CO2      C 2058   5.473   4.850   5.664
  412CO2     O1 2059   5.496   4.829   5.776
  412CO2     O2 2060   5.450   4.872   5.552
  413CO2     D1 2061   4.424   4.998   2.809
  413CO2     D2 2062   4.595   4.899   2.819
  413CO2      C 2063   4.510   4.948   2.814
  413CO2     O1 2064   4.409   5.006   2.808
  413CO2     O2 2065   4.610   4.891   2.820
  414CO2     D1 2066   2.510   5.802   5.497
  414CO2     D2 2067   2.490   5.810   5.301
  414CO2      C 2068   2.500   5.806   5.399
  414CO2     O1 2069   2.512   5.801   5.514
  414CO2     O2 2070   2.488   5.811   5.284
  415CO2     D1 2071   1.086   4.189   0.614
  415CO2     D2 2072   0.894   4.173   0.660
  415CO2      C 2073   0.990   4.181   0.637
  415CO2     O1 2074   1.103   4.190   0.610
  415CO2     O2 2075   0.878   4.172   0.664
  416CO2     D1 2076   1.905   5.342   3.379
  416CO2     D2 2077   2.031   5.494   3.361
  416CO2      C 2078   1.968   5.418   3.370
  416CO2     O1 2079   1.894   5.329   3.381
  416CO2     O2 2080   2.042   5.507   3.360
  417CO2     D1 2081   3.878   5.862   5.488
  417CO2     D2 2082   3.817   5.877   5.300
  417CO2      C 2083   3.847   5.869   5.394
  417CO2     O1 2084   3.883   5.860   5.504
  417CO2     O2 2085   3.812   5.878   5.284
  418CO2     D1 2086   0.153   4.610   2.147
  418CO2     D2 2087   0.098   4.567   1.962
  418CO2      C 2088   0.125   4.589   2.054
  418CO2     O1 2089   0.158   4.614   2.163
  418CO2     O2 2090   0.093   4.564   1.946
  419CO2     D1 2091   1.494   0.744   4.542
  419CO2     D2 2092   1.495   0.751   4.344
  419CO2      C 2093   1.495   0.748   4.443
  419CO2     O1 2094   1.494   0.743   4.559
  419CO2     O2 2095   1.495   0.752   4.327
  420CO2     D1 2096   2.437   1.401   3.897
  420CO2     D2 2097   2.322   1.506   4.019
  420CO2      C 2098   2.380   1.453   3.958
  420CO2     O1 2099   2.447   1.392   3.886
  420CO2     O2 2100   2.312   1.515   4.030
  421CO2     D1 2101   2.821   1.901   5.680
  421CO2     D2 2102   2.863   1.787   5.524
  421CO2      C 2103   2.842   1.844   5.602
  421CO2     O1 2104   2.817   1.911   5.693
  421CO2     O2 2105   2.867   1.777   5.511
  422CO2     D1 2106   2.203   4.430   3.478
  422CO2     D2 2107   2.108   4.411   3.651
  422CO2      C 2108   2.156   4.421   3.565
  422CO2     O1 2109   2.211   4.432   3.463
  422CO2     O2 2110   2.100   4.409   3.666
  423CO2     D1 2111   4.902   5.286   2.188
  423CO2     D2 2112   4.878   5.432   2.056
  423CO2      C 2113   4.890   5.359   2.122
  423CO2     O1 2114   4.904   5.273   2.199
  423CO2     O2 2115   4.876   5.444   2.045
  424CO2     D1 2116   1.285   4.380   2.881
  424CO2     D2 2117   1.103   4.316   2.924
  424CO2      C 2118   1.194   4.348   2.903
  424CO2     O1 2119   1.301   4.385   2.877
  424CO2     O2 2120   1.088   4.310   2.928
  425CO2     D1 2121   0.100   4.340   4.752
  425CO2     D2 2122   0.071   4.345   4.948
  425CO2      C 2123   0.086   4.342   4.850
  425CO2     O1 2124   0.103   4.339   4.736
  425CO2     O2 2125   0.069   4.345   4.965
  426CO2     D1 2126   1.097   2.443   5.405
  426CO2     D2 2127   1.219   2.349   5.530
  426CO2      C 2128   1.158   2.396   5.468
  426CO2     O1 2129   1.086   2.451   5.395
  426CO2     O2 2130   1.229   2.341   5.541
  427CO2     D1 2131   3.074   0.010   2.236
  427CO2     D2 2132   3.113   0.038   2.044
  427CO2      C 2133   3.093   0.024   2.140
  427CO2     O1 2134   3.071   0.008   2.253
  427CO2     O2 2135   3.116   0.040   2.027
  428CO2     D1 2136   0.130   2.067   4.477
  428CO2     D2 2137  -0.064   2.042   4.450
  428CO2      C 2138   0.033   2.055   4.463
  428CO2     O1 2139   0.147   2.069   4.479
  428CO2     O2 2140  -0.081   2.040   4.448
  429CO2     D1 2141   0.880   2.627   5.492
  429CO2     D2 2142   0.894   2.565   5.305
  429CO2      C 2143   0.887   2.596   5.398
  429CO2     O1 2144   0.879   2.633   5.508
  429CO2     O2 2145   0.895   2.560   5.289
  430CO2     D1 2146   3.874   0.914   2.083
  430CO2     D2 2147   3.872   0.917   1.885
  430CO2      C 2148   3.873   0.916   1.984
  430CO2     O1 2149   3.874   0.914   2.100
  430CO2     O2 2150   3.872   0.918   1.868
  431CO2     D1 2151   5.576   5.468   0.933
  431CO2     D2 2152   5.514   5.584   1.081
  431CO2      C 2153   5.545   5.526   1.007
  431CO2     O1 2154   5.582   5.458   0.920
  431CO2     O2 2155   5.509   5.594   1.094
  432CO2     D1 2156   2.556   1.644   4.997
  432CO2     D2 2157   2.593   1.770   5.146
  432CO2      C 2158   2.574   1.707   5.072
  432CO2     O1 2159   2.553   1.633   4.984
  432CO2     O2 2160   2.596   1.780   5.159
  433CO2     D1 2161   1.666   1.182   2.564
  433CO2     D2 2162   1.486   1.102   2.547
  433CO2      C 2163   1.576   1.142   2.555
  433CO2     O1 2164   1.681   1.189   2.565
  433CO2     O2 2165   1.470   1.095   2.546
  434CO2     D1 2166   4.637   5.076   5.788
  434CO2     D2 2167   4.823   5.140   5.769
  434CO2      C 2168   4.730   5.108   5.778
  434CO2     O1 2169   4.620   5.070   5.789
  434CO2     O2 2170   4.839   5.145   5.767
  435CO2     D1 2171   0.410   3.518   4.087
  435CO2     D2 2172   0.434   3.503   3.891
  435CO2      C 2173   0.422   3.510   3.989
  435CO2     O1 2174   0.408   3.519   4.104
  435CO2     O2 2175   0.436   3.502   3.874
  436CO2     D1 2176   3.137   1.453   5.715
  436CO2     D2 2177   3.141   1.453   5.517
  436CO2      C 2178   3.139   1.453   5.616
  436CO2     O1 2179   3.137   1.453   5.732
  436CO2     O2 2180   3.141   1.453   5.500
  437CO2     D1 2181   3.770   5.013   3.062
  437CO2     D2 2182   3.796   4.936   3.242
  437CO2      C 2183   3.783   4.975   3.152
  437CO2     O1 2184   3.768   5.020   3.047
  437CO2     O2 2185   3.798   4.929   3.258
  438CO2     D1 2186   2.056   3.291   1.258
  438CO2     D2 2187   2.090   3.315   1.452
  438CO2      C 2188   2.073   3.303   1.355
  438CO2     O1 2189   2.053   3.288   1.242
  438CO2     O2 2190   2.093   3.317   1.468
  439CO2     D1 2191   5.835   2.380   6.089
  439CO2     D2 2192   5.836   2.378   5.891
  439CO2      C 2193   5.835   2.379   5.990
  439CO2     O1 2194   5.835   2.380   6.106
  439CO2     O2 2195   5.836   2.377   5.874
  440CO2     D1 2196   2.490   0.267   0.965
  440CO2     D2 2197   2.592   0.428   1.018
  440CO2      C 2198   2.541   0.347   0.992
  440CO2     O1 2199   2.481   0.253   0.960
  440CO2     O2 2200   2.601   0.442   1.023
  441CO2     D1 2201   3.589   1.611   1.467
  441CO2     D2 2202   3.754   1.552   1.559
  441CO2      C 2203   3.671   1.582   1.513
  441CO2     O1 2204   3.575   1.616   1.459
  441CO2     O2 2205   3.768   1.547   1.567
  442CO2     D1 2206   0.158   0.746   5.462
  442CO2     D2 2207   0.091   0.782   5.279
  442CO2      C 2208   0.124   0.764   5.371
  442CO2     O1 2209   0.163   0.743   5.478
  442CO2     O2 2210   0.085   0.785   5.264
  443CO2     D1 2211   0.907   4.372   2.384
  443CO2     D2 2212   0.899   4.187   2.455
  443CO2      C 2213   0.903   4.280   2.420
  443CO2     O1 2214   0.908   4.388   2.378
  443CO2     O2 2215   0.898   4.172   2.461
  444CO2     D1 2216   5.935   1.696   0.153
  444CO2     D2 2217   5.831   1.755   0.310
  444CO2      C 2218   5.883   1.725   0.231
  444CO2     O1 2219   5.944   1.690   0.139
  444CO2     O2 2220   5.822   1.760   0.324
  445CO2     D1 2221   2.506   3.266   3.835
  445CO2     D2 2222   2.559   3.419   3.721
  445CO2      C 2223   2.533   3.342   3.778
  445CO2     O1 2224   2.501   3.252   3.845
  445CO2     O2 2225   2.564   3.432   3.712
  446CO2     D1 2226   4.201   4.916   4.410
  446CO2     D2 2227   4.209   4.719   4.421
  446CO2      C 2228   4.205   4.818   4.415
  446CO2     O1 2229   4.201   4.933   4.409
  446CO2     O2 2230   4.210   4.702   4.422
  447CO2     D1 2231   2.724   3.928   2.694
  447CO2     D2 2232   2.645   3.808   2.830
  447CO2      C 2233   2.685   3.868   2.762
  447CO2     O1 2234   2.731   3.938   2.682
  447CO2     O2 2235   2.638   3.798   2.841
  448CO2     D1 2236   0.370   5.451   3.011
  448CO2     D2 2237   0.471   5.303   3.095
  448CO2      C 2238   0.421   5.377   3.053
  448CO2     O1 2239   0.362   5.464   3.004
  448CO2     O2 2240   0.480   5.290   3.102
  449CO2     D1 2241   5.022   4.576   2.948
  449CO2     D2 2242   5.004   4.502   3.131
  449CO2      C 2243   5.013   4.539   3.039
  449CO2     O1 2244   5.023   4.583   2.933
  449CO2     O2 2245   5.002   4.495   3.146
  450CO2     D1 2246   2.733   5.854   1.357
  450CO2     D2 2247   2.556   5.766   1.348
  450CO2      C 2248   2.644   5.810   1.353
  450CO2     O1 2249   2.748   5.862   1.358
  450CO2     O2 2250   2.541   5.758   1.347
  451CO2     D1 2251   4.854   2.809   4.486
  451CO2     D2 2252   4.830   2.855   4.677
  451CO2      C 2253   4.842   2.832   4.581
  451CO2     O1 2254   4.857   2.805   4.470
  451CO2     O2 2255   4.828   2.859   4.693
  452CO2     D1 2256   1.703   3.391   0.828
  452CO2     D2 2257   1.591   3.544   0.885
  452CO2      C 2258   1.647   3.467   0.856
  452CO2     O1 2259   1.713   3.378   0.823
  452CO2     O2 2260   1.581   3.557   0.889
  453CO2     D1 2261   3.604   5.613   5.389
  453CO2     D2 2262   3.649   5.430   5.328
  453CO2      C 2263   3.626   5.522   5.359
  453CO2     O1 2264   3.600   5.629   5.394
  453CO2     O2 2265   3.653   5.414   5.323
  454CO2     D1 2266   5.177   4.469   4.982
  454CO2     D2 2267   5.284   4.304   4.954
  454CO2      C 2268   5.230   4.387   4.968
  454CO2     O1 2269   5.168   4.483   4.984
  454CO2     O2 2270   5.293   4.290   4.952
  455CO2     D1 2271   5.730   1.193   4.509
  455CO2     D2 2272   5.545   1.124   4.502
  455CO2      C 2273   5.637   1.158   4.506
  455CO2     O1 2274   5.746   1.199   4.510
  455CO2     O2 2275   5.529   1.118   4.501
  456CO2     D1 2276   3.711   3.995   2.928
  456CO2     D2 2277   3.825   3.989   2.766
  456CO2      C 2278   3.768   3.992   2.847
  456CO2     O1 2279   3.702   3.996   2.942
  456CO2     O2 2280   3.835   3.989   2.752
  457CO2     D1 2281   5.948   2.905   2.006
  457CO2     D2 2282   5.868   3.032   1.877
  457CO2      C 2283   5.908   2.969   1.942
  457CO2     O1 2284   5.955   2.894   2.017
  457CO2     O2 2285   5.862   3.043   1.866
  458CO2     D1 2286   4.632   0.878   4.203
  458CO2     D2 2287   4.507   0.857   4.052
  458CO2      C 2288   4.569   0.868   4.127
  458CO2     O1 2289   4.643   0.880   4.217
  458CO2     O2 2290   4.496   0.855   4.038
  459CO2     D1 2291   3.339   1.408   2.811
  459CO2     D2 2292   3.221   1.396   2.969
  459CO2      C 2293   3.280   1.402   2.890
  459CO2     O1 2294   3.350   1.409   2.798
  459CO2     O2 2295   3.211   1.395   2.983
  460CO2     D1 2296   2.088   5.243   2.341
  460CO2     D2 2297   2.027   5.181   2.519
  460CO2      C 2298   2.057   5.212   2.430
  460CO2     O1 2299   2.093   5.249   2.326
  460CO2     O2 2300   2.022   5.176   2.535
  461CO2     D1 2301   5.777   3.313   0.711
  461CO2     D2 2302   5.588   3.330   0.767
  461CO2      C 2303   5.682   3.322   0.739
  461CO2     O1 2304   5.793   3.312   0.706
  461CO2     O2 2305   5.571   3.331   0.771
  462CO2     D1 2306   1.756   5.041   3.030
  462CO2     D2 2307   1.863   5.027   2.864
  462CO2      C 2308   1.810   5.034   2.947
  462CO2     O1 2309   1.747   5.042   3.044
  462CO2     O2 2310   1.873   5.026   2.850
  463CO2     D1 2311   5.805   0.370   5.216
  463CO2     D2 2312   5.804   0.442   5.032
  463CO2      C 2313   5.804   0.406   5.124
  463CO2     O1 2314   5.805   0.364   5.232
  463CO2     O2 2315   5.803   0.449   5.016
  464CO2     D1 2316   0.097   0.913   0.616
  464CO2     D2 2317  -0.034   0.823   0.733
  464CO2      C 2318   0.031   0.868   0.675
  464CO2     O1 2319   0.108   0.921   0.606
  464CO2     O2 2320  -0.045   0.815   0.744
  465CO2     D1 2321   4.808   4.182   0.953
  465CO2     D2 2322   4.970   4.288   0.995
  465CO2      C 2323   4.889   4.235   0.974
  465CO2     O1 2324   4.794   4.173   0.950
  465CO2     O2 2325   4.984   4.297   0.998
  466CO2     D1 2326   4.572   1.760   2.326
  466CO2     D2 2327   4.463   1.765   2.491
  466CO2      C 2328   4.518   1.762   2.408
  466CO2     O1 2329   4.582   1.759   2.312
  466CO2     O2 2330   4.453   1.765   2.505
  467CO2     D1 2331   1.361   1.831   1.921
  467CO2     D2 2332   1.381   1.888   1.732
  467CO2      C 2333   1.371   1.859   1.827
  467CO2     O1 2334   1.359   1.826   1.937
  467CO2     O2 2335   1.382   1.893   1.716
  468CO2     D1 2336   2.738   4.470   4.735
  468CO2     D2 2337   2.781   4.486   4.927
  468CO2      C 2338   2.760   4.478   4.831
  468CO2     O1 2339   2.734   4.469   4.718
  468CO2     O2 2340   2.785   4.487   4.943
  469CO2     D1 2341   1.631   2.092   0.136
  469CO2     D2 2342   1.515   1.993   0.262
  469CO2      C 2343   1.573   2.042   0.199
  469CO2     O1 2344   1.641   2.100   0.125
  469CO2     O2 2345   1.505   1.984   0.273
  470CO2     D1 2346   3.619   4.145   1.431
  470CO2     D2 2347   3.798   4.080   1.378
  470CO2      C 2348   3.708   4.113   1.404
  470CO2     O1 2349   3.603   4.150   1.435
  470CO2     O2 2350   3.814   4.075   1.373
  471CO2     D1 2351   4.021   2.019   0.203
  471CO2     D2 2352   4.123   2.086   0.359
  471CO2      C 2353   4.072   2.052   0.281
  471CO2     O1 2354   4.012   2.013   0.190
  471CO2     O2 2355   4.132   2.092   0.372
  472CO2     D1 2356   2.257   2.970   0.479
  472CO2     D2 2357   2.329   3.062   0.638
  472CO2      C 2358   2.293   3.016   0.558
  472CO2     O1 2359   2.250   2.962   0.465
  472CO2     O2 2360   2.336   3.070   0.652
  473CO2     D1 2361   1.476   2.001   3.123
  473CO2     D2 2362   1.373   2.168   3.095
  473CO2      C 2363   1.424   2.085   3.109
  473CO2     O1 2364   1.485   1.987   3.125
  473CO2     O2 2365   1.364   2.182   3.093
  474CO2     D1 2366   4.883   2.012   1.184
  474CO2     D2 2367   4.983   2.182   1.205
  474CO2      C 2368   4.933   2.097   1.194
  474CO2     O1 2369   4.875   1.997   1.182
  474CO2     O2 2370   4.991   2.196   1.207
  475CO2     D1 2371   2.758   0.130   0.812
  475CO2     D2 2372   2.864   0.069   0.967
  475CO2      C 2373   2.811   0.100   0.890
  475CO2     O1 2374   2.749   0.135   0.799
  475CO2     O2 2375   2.873   0.064   0.981
  476CO2     D1 2376   4.497   2.915   1.128
  476CO2     D2 2377   4.615   2.844   0.986
  476CO2      C 2378   4.556   2.879   1.057
  476CO2     O1 2379   4.487   2.921   1.141
  476CO2     O2 2380   4.625   2.838   0.974
  477CO2     D1 2381   0.260   3.015   5.158
  477CO2     D2 2382   0.075   3.056   5.101
  477CO2      C 2383   0.167   3.035   5.129
  477CO2     O1 2384   0.276   3.011   5.163
  477CO2     O2 2385   0.059   3.059   5.096
  478CO2     D1 2386   4.949   1.146   3.090
  478CO2     D2 2387   4.877   0.980   3.171
  478CO2      C 2388   4.913   1.063   3.130
  478CO2     O1 2389   4.955   1.160   3.084
  478CO2     O2 2390   4.870   0.965   3.177
  479CO2     D1 2391   5.339   4.806   4.500
  479CO2     D2 2392   5.349   4.679   4.651
  479CO2      C 2393   5.344   4.742   4.576
  479CO2     O1 2394   5.338   4.817   4.487
  479CO2     O2 2395   5.350   4.667   4.664
  480CO2     D1 2396   4.349   0.313   3.292
  480CO2     D2 2397   4.384   0.293   3.485
  480CO2      C 2398   4.366   0.303   3.389
  480CO2     O1 2399   4.346   0.315   3.275
  480CO2     O2 2400   4.387   0.291   3.502
  481CO2     D1 2401   5.829   1.307   1.445
  481CO2     D2 2402   5.830   1.401   1.271
  481CO2      C 2403   5.830   1.354   1.358
  481CO2     O1 2404   5.829   1.298   1.460
  481CO2     O2 2405   5.831   1.409   1.256
  482CO2     D1 2406   1.329   1.600   2.524
  482CO2     D2 2407   1.435   1.754   2.587
  482CO2      C 2408   1.382   1.677   2.555
  482CO2     O1 2409   1.319   1.586   2.519
  482CO2     O2 2410   1.444   1.768   2.592
  483CO2     D1 2411   4.619   1.266   3.284
  483CO2     D2 2412   4.709   1.273   3.108
  483CO2      C 2413   4.664   1.270   3.196
  483CO2     O1 2414   4.611   1.266   3.299
  483CO2     O2 2415   4.716   1.273   3.093
  484CO2     D1 2416   0.506   2.341   3.216
  484CO2     D2 2417   0.372   2.279   3.085
  484CO2      C 2418   0.439   2.310   3.151
  484CO2     O1 2419   0.517   2.347   3.228
  484CO2     O2 2420   0.360   2.274   3.073
  485CO2     D1 2421   0.758   1.665   3.747
  485CO2     D2 2422   0.864   1.725   3.592
  485CO2      C 2423   0.811   1.695   3.669
  485CO2     O1 2424   0.748   1.660   3.761
  485CO2     O2 2425   0.873   1.730   3.578
  486CO2     D1 2426   4.696   3.888   2.084
  486CO2     D2 2427   4.723   3.913   1.890
  486CO2      C 2428   4.709   3.901   1.987
  486CO2     O1 2429   4.694   3.886   2.101
  486CO2     O2 2430   4.725   3.915   1.873
  487CO2     D1 2431   2.466   0.241   5.076
  487CO2     D2 2432   2.636   0.278   5.170
  487CO2      C 2433   2.551   0.260   5.123
  487CO2     O1 2434   2.451   0.238   5.068
  487CO2     O2 2435   2.651   0.281   5.178
  488CO2     D1 2436   0.564   1.323   5.765
  488CO2     D2 2437   0.376   1.329   5.826
  488CO2      C 2438   0.470   1.326   5.795
  488CO2     O1 2439   0.581   1.323   5.760
  488CO2     O2 2440   0.360   1.330   5.831
  489CO2     D1 2441   2.059   0.881   6.024
  489CO2     D2 2442   2.057   0.896   5.826
  489CO2      C 2443   2.058   0.889   5.925
  489CO2     O1 2444   2.059   0.880   6.041
  489CO2     O2 2445   2.056   0.897   5.809
  490CO2     D1 2446   1.129   4.560   5.919
  490CO2     D2 2447   1.232   4.453   5.788
  490CO2      C 2448   1.180   4.507   5.853
  490CO2     O1 2449   1.120   4.570   5.930
  490CO2     O2 2450   1.241   4.444   5.777
  491CO2     D1 2451   5.503   3.117   3.803
  491CO2     D2 2452   5.488   2.983   3.659
  491CO2      C 2453   5.496   3.050   3.731
  491CO2     O1 2454   5.504   3.129   3.816
  491CO2     O2 2455   5.487   2.972   3.646
  492CO2     D1 2456   4.637   0.665   1.287
  492CO2     D2 2457   4.662   0.800   1.144
  492CO2      C 2458   4.650   0.733   1.215
  492CO2     O1 2459   4.635   0.654   1.299
  492CO2     O2 2460   4.664   0.812   1.132
  493CO2     D1 2461   2.765   5.896   2.895
  493CO2     D2 2462   2.752   5.890   3.093
  493CO2      C 2463   2.758   5.893   2.994
  493CO2     O1 2464   2.766   5.896   2.878
  493CO2     O2 2465   2.751   5.890   3.110
  494CO2     D1 2466   3.023   0.321   5.109
  494CO2     D2 2467   2.991   0.415   4.938
  494CO2      C 2468   3.007   0.368   5.023
  494CO2     O1 2469   3.026   0.313   5.124
  494CO2     O2 2470   2.988   0.423   4.923
  495CO2     D1 2471   2.516   0.224   3.522
  495CO2     D2 2472   2.484   0.067   3.406
  495CO2      C 2473   2.500   0.146   3.464
  495CO2     O1 2474   2.519   0.237   3.532
  495CO2     O2 2475   2.481   0.054   3.396
  496CO2     D1 2476   5.326   1.834   1.683
  496CO2     D2 2477   5.358   1.915   1.861
  496CO2      C 2478   5.342   1.875   1.772
  496CO2     O1 2479   5.324   1.828   1.668
  496CO2     O2 2480   5.360   1.922   1.877
  497CO2     D1 2481   0.471   3.356   5.677
  497CO2     D2 2482   0.392   3.309   5.502
  497CO2      C 2483   0.431   3.333   5.589
  497CO2     O1 2484   0.478   3.361   5.692
  497CO2     O2 2485   0.385   3.305   5.487
  498CO2     D1 2486   0.038   0.460   2.234
  498CO2     D2 2487   0.036   0.385   2.051
  498CO2      C 2488   0.037   0.423   2.142
  498CO2     O1 2489   0.038   0.467   2.249
  498CO2     O2 2490   0.036   0.379   2.035
  499CO2     D1 2491   0.503   2.576  -0.096
  499CO2     D2 2492   0.478   2.555   0.099
  499CO2      C 2493   0.490   2.566   0.002
  499CO2     O1 2494   0.505   2.578  -0.113
  499CO2     O2 2495   0.476   2.553   0.116
  500CO2     D1 2496   4.311   1.707   2.960
  500CO2     D2 2497   4.332   1.901   2.989
  500CO2      C 2498   4.321   1.804   2.975
  500CO2     O1 2499   4.309   1.690   2.958
  500CO2     O2 2500   4.334   1.918   2.992
  501CO2     D1 2501   0.254   1.854   4.967
  501CO2     D2 2502   0.421   1.826   5.069
  501CO2      C 2503   0.338   1.840   5.018
  501CO2     O1 2504   0.239   1.856   4.958
  501CO2     O2 2505   0.436   1.824   5.078
  502CO2     D1 2506   5.866   5.697   3.946
  502CO2     D2 2507   5.801   5.523   3.878
  502CO2      C 2508   5.833   5.610   3.912
  502CO2     O1 2509   5.871   5.713   3.952
  502CO2     O2 2510   5.795   5.508   3.872
  503CO2     D1 2511   0.451   0.623   3.267
  503CO2     D2 2512   0.442   0.717   3.441
  503CO2      C 2513   0.447   0.670   3.354
  503CO2     O1 2514   0.451   0.614   3.252
  503CO2     O2 2515   0.442   0.725   3.456
  504CO2     D1 2516   0.805   4.897   0.083
  504CO2     D2 2517   0.840   4.710   0.138
  504CO2      C 2518   0.822   4.803   0.110
  504CO2     O1 2519   0.802   4.913   0.078
  504CO2     O2 2520   0.843   4.694   0.143
  505CO2     D1 2521   0.708   5.086   5.682
  505CO2     D2 2522   0.695   5.049   5.488
  505CO2      C 2523   0.701   5.067   5.585
  505CO2     O1 2524   0.709   5.089   5.699
  505CO2     O2 2525   0.694   5.045   5.472
  506CO2     D1 2526   3.115   3.565   3.229
  506CO2     D2 2527   3.080   3.742   3.309
  506CO2      C 2528   3.097   3.654   3.269
  506CO2     O1 2529   3.118   3.550   3.222
  506CO2     O2 2530   3.077   3.758   3.316
  507CO2     D1 2531   2.454   5.482   0.487
  507CO2     D2 2532   2.534   5.450   0.665
  507CO2      C 2533   2.494   5.466   0.576
  507CO2     O1 2534   2.447   5.484   0.472
  507CO2     O2 2535   2.541   5.447   0.680
  508CO2     D1 2536   2.224   0.682   3.876
  508CO2     D2 2537   2.273   0.663   3.685
  508CO2      C 2538   2.249   0.672   3.781
  508CO2     O1 2539   2.220   0.683   3.892
  508CO2     O2 2540   2.278   0.662   3.669
  509CO2     D1 2541   5.921   3.216   4.366
  509CO2     D2 2542   5.838   3.388   4.315
  509CO2      C 2543   5.879   3.302   4.340
  509CO2     O1 2544   5.928   3.201   4.370
  509CO2     O2 2545   5.830   3.403   4.311
  510CO2     D1 2546  -0.013   5.398   1.810
  510CO2     D2 2547   0.154   5.485   1.752
  510CO2      C 2548   0.070   5.442   1.781
  510CO2     O1 2549  -0.028   5.391   1.815
  510CO2     O2 2550   0.169   5.493   1.747
  511CO2     D1 2551   3.756   3.199   0.334
  511CO2     D2 2552   3.886   3.117   0.458
  511CO2      C 2553   3.821   3.158   0.396
  511CO2     O1 2554   3.745   3.206   0.323
  511CO2     O2 2555   3.897   3.110   0.469
  512CO2     D1 2556   0.972   4.289   4.449
  512CO2     D2 2557   1.120   4.168   4.502
  512CO2      C 2558   1.046   4.229   4.475
  512CO2     O1 2559   0.960   4.300   4.444
  512CO2     O2 2560   1.132   4.158   4.506
  513CO2     D1 2561   2.250   5.322   1.561
  513CO2     D2 2562   2.231   5.347   1.366
  513CO2      C 2563   2.240   5.334   1.464
  513CO2     O1 2564   2.251   5.319   1.578
  513CO2     O2 2565   2.229   5.349   1.349
  514CO2     D1 2566   1.358   1.667   4.780
  514CO2     D2 2567   1.358   1.667   4.978
  514CO2      C 2568   1.358   1.667   4.879
  514CO2     O1 2569   1.358   1.667   4.763
  514CO2     O2 2570   1.358   1.667   4.995
  515CO2     D1 2571   0.974   0.276   2.919
  515CO2     D2 2572   0.883   0.248   3.092
  515CO2      C 2573   0.928   0.262   3.005
  515CO2     O1 2574   0.982   0.278   2.904
  515CO2     O2 2575   0.875   0.245   3.107
  516CO2     D1 2576   0.466   1.714   3.474
  516CO2     D2 2577   0.282   1.705   3.402
  516CO2      C 2578   0.374   1.709   3.438
  516CO2     O1 2579   0.481   1.714   3.481
  516CO2     O2 2580   0.266   1.704   3.396
  517CO2     D1 2581   1.263   5.155   6.067
  517CO2     D2 2582   1.199   5.097   5.889
  517CO2      C 2583   1.231   5.126   5.978
  517CO2     O1 2584   1.269   5.160   6.082
  517CO2     O2 2585   1.194   5.092   5.873
  518CO2     D1 2586   3.425   4.031   5.028
  518CO2     D2 2587   3.436   3.868   5.139
  518CO2      C 2588   3.431   3.950   5.084
  518CO2     O1 2589   3.425   4.045   5.018
  518CO2     O2 2590   3.437   3.854   5.149
  519CO2     D1 2591   1.575   4.003   1.252
  519CO2     D2 2592   1.493   3.928   1.416
  519CO2      C 2593   1.534   3.966   1.334
  519CO2     O1 2594   1.582   4.009   1.238
  519CO2     O2 2595   1.486   3.922   1.430
  520CO2     D1 2596   1.320   3.639   4.549
  520CO2     D2 2597   1.320   3.618   4.353
  520CO2      C 2598   1.320   3.628   4.451
  520CO2     O1 2599   1.320   3.641   4.566
  520CO2     O2 2600   1.320   3.616   4.336
  521CO2     D1 2601   1.533   4.315   5.814
  521CO2     D2 2602   1.381   4.273   5.693
  521CO2      C 2603   1.457   4.294   5.753
  521CO2     O1 2604   1.546   4.319   5.824
  521CO2     O2 2605   1.368   4.269   5.683
  522CO2     D1 2606   5.506   5.568   5.118
  522CO2     D2 2607   5.554   5.593   5.308
  522CO2      C 2608   5.530   5.580   5.213
  522CO2     O1 2609   5.502   5.566   5.102
  522CO2     O2 2610   5.558   5.595   5.325
  523CO2     D1 2611   5.624   0.586   1.052
  523CO2     D2 2612   5.485   0.726   1.045
  523CO2      C 2613   5.555   0.656   1.049
  523CO2     O1 2614   5.636   0.573   1.053
  523CO2     O2 2615   5.473   0.738   1.045
  524CO2     D1 2616   4.686   1.529   0.967
  524CO2     D2 2617   4.511   1.519   0.875
  524CO2      C 2618   4.598   1.524   0.921
  524CO2     O1 2619   4.701   1.530   0.975
  524CO2     O2 2620   4.496   1.518   0.867
  525CO2     D1 2621   1.068   1.582   1.835
  525CO2     D2 2622   1.116   1.535   1.649
  525CO2      C 2623   1.092   1.559   1.742
  525CO2     O1 2624   1.064   1.586   1.851
  525CO2     O2 2625   1.120   1.531   1.633
  526CO2     D1 2626   5.643   1.375   0.225
  526CO2     D2 2627   5.511   1.267   0.325
  526CO2      C 2628   5.577   1.321   0.275
  526CO2     O1 2629   5.654   1.385   0.217
  526CO2     O2 2630   5.500   1.257   0.333
  527CO2     D1 2631   2.433   5.616   2.176
  527CO2     D2 2632   2.458   5.632   1.980
  527CO2      C 2633   2.445   5.624   2.078
  527CO2     O1 2634   2.430   5.614   2.193
  527CO2     O2 2635   2.460   5.634   1.963
  528CO2     D1 2636   3.812   3.151   3.778
  528CO2     D2 2637   3.841   3.313   3.668
  528CO2      C 2638   3.827   3.232   3.723
  528CO2     O1 2639   3.810   3.136   3.787
  528CO2     O2 2640   3.844   3.327   3.659
  529CO2     D1 2641   4.164   2.300   2.895
  529CO2     D2 2642   4.109   2.472   2.815
  529CO2      C 2643   4.136   2.386   2.855
  529CO2     O1 2644   4.168   2.285   2.902
  529CO2     O2 2645   4.105   2.487   2.808
  530CO2     D1 2646   2.193   3.047   3.598
  530CO2     D2 2647   2.156   2.854   3.619
  530CO2      C 2648   2.175   2.950   3.608
  530CO2     O1 2649   2.197   3.064   3.596
  530CO2     O2 2650   2.153   2.837   3.620
  531CO2     D1 2651   2.091   1.556   1.160
  531CO2     D2 2652   2.119   1.640   0.983
  531CO2      C 2653   2.105   1.598   1.071
  531CO2     O1 2654   2.088   1.548   1.175
  531CO2     O2 2655   2.121   1.647   0.968
  532CO2     D1 2656   2.312   5.783   5.021
  532CO2     D2 2657   2.384   5.877   4.862
  532CO2      C 2658   2.348   5.830   4.941
  532CO2     O1 2659   2.306   5.775   5.034
  532CO2     O2 2660   2.390   5.885   4.848
  533CO2     D1 2661   5.911   2.704   5.082
  533CO2     D2 2662   5.872   2.665   5.272
  533CO2      C 2663   5.891   2.685   5.177
  533CO2     O1 2664   5.914   2.708   5.065
  533CO2     O2 2665   5.869   2.661   5.288
  534CO2     D1 2666   4.155   1.701   2.213
  534CO2     D2 2667   4.069   1.538   2.286
  534CO2      C 2668   4.112   1.619   2.250
  534CO2     O1 2669   4.162   1.715   2.207
  534CO2     O2 2670   4.062   1.524   2.292
  535CO2     D1 2671   1.218   2.829   0.374
  535CO2     D2 2672   1.088   2.713   0.467
  535CO2      C 2673   1.153   2.771   0.420
  535CO2     O1 2674   1.230   2.839   0.366
  535CO2     O2 2675   1.077   2.703   0.475
  536CO2     D1 2676   4.204   1.848   5.252
  536CO2     D2 2677   4.377   1.801   5.170
  536CO2      C 2678   4.290   1.825   5.211
  536CO2     O1 2679   4.189   1.853   5.259
  536CO2     O2 2680   4.392   1.797   5.163
  537CO2     D1 2681   4.286   1.291   5.087
  537CO2     D2 2682   4.093   1.332   5.104
  537CO2      C 2683   4.190   1.311   5.095
  537CO2     O1 2684   4.303   1.287   5.086
  537CO2     O2 2685   4.077   1.335   5.105
  538CO2     D1 2686   3.121   3.580   5.183
  538CO2     D2 2687   3.072   3.720   5.313
  538CO2      C 2688   3.096   3.650   5.248
  538CO2     O1 2689   3.125   3.568   5.172
  538CO2     O2 2690   3.068   3.732   5.325
  539CO2     D1 2691   2.635   2.729   4.737
  539CO2     D2 2692   2.791   2.794   4.840
  539CO2      C 2693   2.713   2.762   4.789
  539CO2     O1 2694   2.622   2.724   4.728
  539CO2     O2 2695   2.805   2.800   4.849
  540CO2     D1 2696   2.388   0.720   0.579
  540CO2     D2 2697   2.248   0.855   0.607
  540CO2      C 2698   2.318   0.788   0.593
  540CO2     O1 2699   2.401   0.708   0.576
  540CO2     O2 2700   2.235   0.867   0.610
  541CO2     D1 2701   1.726   5.516   0.158
  541CO2     D2 2702   1.745   5.507   0.355
  541CO2      C 2703   1.736   5.511   0.256
  541CO2     O1 2704   1.725   5.517   0.141
  541CO2     O2 2705   1.747   5.506   0.372
  542CO2     D1 2706   4.952   5.971   3.984
  542CO2     D2 2707   4.930   5.867   4.151
  542CO2      C 2708   4.941   5.919   4.068
  542CO2     O1 2709   4.954   5.980   3.970
  542CO2     O2 2710   4.929   5.857   4.165
  543CO2     D1 2711   5.456   0.432   5.198
  543CO2     D2 2712   5.446   0.448   5.001
  543CO2      C 2713   5.451   0.440   5.099
  543CO2     O1 2714   5.457   0.431   5.215
  543CO2     O2 2715   5.445   0.449   4.984
  544CO2     D1 2716   4.042   5.931   6.028
  544CO2     D2 2717   4.016   5.956   5.834
  544CO2      C 2718   4.029   5.943   5.931
  544CO2     O1 2719   4.044   5.929   6.045
  544CO2     O2 2720   4.014   5.958   5.817
  545CO2     D1 2721   4.366   1.242   1.231
  545CO2     D2 2722   4.486   1.244   1.388
  545CO2      C 2723   4.426   1.243   1.310
  545CO2     O1 2724   4.356   1.242   1.217
  545CO2     O2 2725   4.496   1.245   1.402
  546CO2     D1 2726   3.569   1.315   3.986
  546CO2     D2 2727   3.658   1.330   4.163
  546CO2      C 2728   3.614   1.323   4.075
  546CO2     O1 2729   3.562   1.314   3.971
  546CO2     O2 2730   3.666   1.331   4.178
  547CO2     D1 2731   2.074   3.591   1.596
  547CO2     D2 2732   2.160   3.713   1.726
  547CO2      C 2733   2.117   3.652   1.661
  547CO2     O1 2734   2.066   3.580   1.585
  547CO2     O2 2735   2.168   3.723   1.737
  548CO2     D1 2736   1.037   4.046   4.943
  548CO2     D2 2737   1.000   4.031   4.749
  548CO2      C 2738   1.019   4.039   4.846
  548CO2     O1 2739   1.040   4.047   4.960
  548CO2     O2 2740   0.997   4.030   4.732
  549CO2     D1 2741   0.900   3.930   1.824
  549CO2     D2 2742   0.939   3.741   1.781
  549CO2      C 2743   0.919   3.835   1.803
  549CO2     O1 2744   0.896   3.946   1.828
  549CO2     O2 2745   0.943   3.725   1.778
  550CO2     D1 2746   0.557   1.166   2.176
  550CO2     D2 2747   0.462   1.290   2.297
  550CO2      C 2748   0.509   1.228   2.236
  550CO2     O1 2749   0.566   1.155   2.165
  550CO2     O2 2750   0.453   1.301   2.307
  551CO2     D1 2751   2.538   1.248   2.068
  551CO2     D2 2752   2.490   1.251   1.876
  551CO2      C 2753   2.514   1.250   1.972
  551CO2     O1 2754   2.543   1.248   2.085
  551CO2     O2 2755   2.485   1.251   1.860
  552CO2     D1 2756   5.131   3.852   1.832
  552CO2     D2 2757   5.232   3.966   1.958
  552CO2      C 2758   5.182   3.909   1.895
  552CO2     O1 2759   5.123   3.842   1.821
  552CO2     O2 2760   5.241   3.975   1.969
  553CO2     D1 2761   3.462   5.916   3.900
  553CO2     D2 2762   3.594   5.865   4.038
  553CO2      C 2763   3.528   5.890   3.969
  553CO2     O1 2764   3.451   5.921   3.888
  553CO2     O2 2765   3.605   5.860   4.050
  554CO2     D1 2766   3.137   5.335   4.716
  554CO2     D2 2767   3.215   5.517   4.710
  554CO2      C 2768   3.176   5.426   4.713
  554CO2     O1 2769   3.131   5.320   4.717
  554CO2     O2 2770   3.222   5.533   4.709
  555CO2     D1 2771  -0.060   3.727   5.832
  555CO2     D2 2772   0.109   3.648   5.767
  555CO2      C 2773   0.024   3.687   5.800
  555CO2     O1 2774  -0.075   3.734   5.838
  555CO2     O2 2775   0.123   3.641   5.761
  556CO2     D1 2776   0.849   1.853   1.378
  556CO2     D2 2777   0.711   1.915   1.505
  556CO2      C 2778   0.780   1.884   1.441
  556CO2     O1 2779   0.861   1.848   1.367
  556CO2     O2 2780   0.699   1.920   1.516
  557CO2     D1 2781   2.505   2.467   3.325
  557CO2     D2 2782   2.405   2.529   3.483
  557CO2      C 2783   2.455   2.498   3.404
  557CO2     O1 2784   2.514   2.462   3.311
  557CO2     O2 2785   2.396   2.535   3.497
  558CO2     D1 2786   0.425   5.807   4.093
  558CO2     D2 2787   0.427   5.797   4.290
  558CO2      C 2788   0.426   5.802   4.192
  558CO2     O1 2789   0.424   5.808   4.076
  558CO2     O2 2790   0.427   5.796   4.308
  559CO2     D1 2791   2.239   4.686   1.736
  559CO2     D2 2792   2.276   4.716   1.928
  559CO2      C 2793   2.257   4.701   1.832
  559CO2     O1 2794   2.236   4.684   1.720
  559CO2     O2 2795   2.279   4.718   1.945
  560CO2     D1 2796   0.848   4.084   1.004
  560CO2     D2 2797   0.841   3.982   0.835
  560CO2      C 2798   0.845   4.033   0.920
  560CO2     O1 2799   0.849   4.093   1.019
  560CO2     O2 2800   0.841   3.973   0.820
  561CO2     D1 2801   0.184   3.115   3.993
  561CO2     D2 2802   0.314   3.222   4.098
  561CO2      C 2803   0.249   3.169   4.045
  561CO2     O1 2804   0.173   3.106   3.984
  561CO2     O2 2805   0.325   3.231   4.107
  562CO2     D1 2806   2.630   4.270   2.969
  562CO2     D2 2807   2.511   4.209   3.115
  562CO2      C 2808   2.571   4.239   3.042
  562CO2     O1 2809   2.640   4.275   2.956
  562CO2     O2 2810   2.501   4.204   3.127
  563CO2     D1 2811   5.475   2.994   2.905
  563CO2     D2 2812   5.592   3.083   3.037
  563CO2      C 2813   5.534   3.038   2.971
  563CO2     O1 2814   5.465   2.986   2.893
  563CO2     O2 2815   5.602   3.091   3.049
  564CO2     D1 2816   0.121   2.094   3.559
  564CO2     D2 2817   0.095   2.125   3.365
  564CO2      C 2818   0.108   2.110   3.462
  564CO2     O1 2819   0.124   2.092   3.575
  564CO2     O2 2820   0.093   2.127   3.348
  565CO2     D1 2821   1.529   4.076   0.700
  565CO2     D2 2822   1.519   4.146   0.515
  565CO2      C 2823   1.524   4.111   0.607
  565CO2     O1 2824   1.530   4.070   0.716
  565CO2     O2 2825   1.518   4.152   0.499
  566CO2     D1 2826   4.118   1.349   5.529
  566CO2     D2 2827   4.141   1.527   5.447
  566CO2      C 2828   4.129   1.438   5.488
  566CO2     O1 2829   4.116   1.333   5.536
  566CO2     O2 2830   4.143   1.543   5.440
  567CO2     D1 2831   1.052   0.719   2.638
  567CO2     D2 2832   1.040   0.715   2.835
  567CO2      C 2833   1.046   0.717   2.736
  567CO2     O1 2834   1.053   0.719   2.621
  567CO2     O2 2835   1.039   0.715   2.852
  568CO2     D1 2836   5.559   1.112   3.549
  568CO2     D2 2837   5.743   1.168   3.505
  568CO2      C 2838   5.651   1.140   3.527
  568CO2     O1 2839   5.543   1.107   3.553
  568CO2     O2 2840   5.759   1.173   3.501
  569CO2     D1 2841   0.884   4.505   3.274
  569CO2     D2 2842   0.869   4.494   3.471
  569CO2      C 2843   0.877   4.499   3.373
  569CO2     O1 2844   0.885   4.506   3.257
  569CO2     O2 2845   0.868   4.493   3.488
  570CO2     D1 2846   2.926   2.116   5.014
  570CO2     D2 2847   2.955   2.215   4.846
  570CO2      C 2848   2.940   2.166   4.930
  570CO2     O1 2849   2.924   2.108   5.029
  570CO2     O2 2850   2.957   2.224   4.831
  571CO2     D1 2851   2.729   3.511   3.443
  571CO2     D2 2852   2.588   3.612   3.349
  571CO2      C 2853   2.658   3.561   3.396
  571CO2     O1 2854   2.742   3.502   3.451
  571CO2     O2 2855   2.575   3.621   3.341
  572CO2     D1 2856   0.713  -0.007   5.405
  572CO2     D2 2857   0.672   0.011   5.213
  572CO2      C 2858   0.692   0.002   5.309
  572CO2     O1 2859   0.716  -0.008   5.422
  572CO2     O2 2860   0.668   0.013   5.196
  573CO2     D1 2861   5.526   2.692   1.544
  573CO2     D2 2862   5.609   2.717   1.722
  573CO2      C 2863   5.567   2.705   1.633
  573CO2     O1 2864   5.519   2.690   1.529
  573CO2     O2 2865   5.616   2.719   1.737
  574CO2     D1 2866   1.587   4.757   4.105
  574CO2     D2 2867   1.537   4.806   4.290
  574CO2      C 2868   1.562   4.782   4.198
  574CO2     O1 2869   1.591   4.753   4.089
  574CO2     O2 2870   1.533   4.810   4.306
  575CO2     D1 2871   3.564   1.980   0.676
  575CO2     D2 2872   3.568   1.986   0.479
  575CO2      C 2873   3.566   1.983   0.577
  575CO2     O1 2874   3.563   1.980   0.693
  575CO2     O2 2875   3.568   1.986   0.461
  576CO2     D1 2876   4.237   0.860   4.301
  576CO2     D2 2877   4.192   0.840   4.492
  576CO2      C 2878   4.214   0.850   4.396
  576CO2     O1 2879   4.240   0.862   4.284
  576CO2     O2 2880   4.188   0.839   4.509
  577CO2     D1 2881   1.058   2.268   2.579
  577CO2     D2 2882   1.011   2.223   2.766
  577CO2      C 2883   1.034   2.245   2.673
  577CO2     O1 2884   1.062   2.272   2.563
  577CO2     O2 2885   1.006   2.219   2.782
  578CO2     D1 2886   5.864   2.588   4.175
  578CO2     D2 2887   5.847   2.529   4.363
  578CO2      C 2888   5.855   2.559   4.269
  578CO2     O1 2889   5.865   2.593   4.159
  578CO2     O2 2890   5.846   2.524   4.380
  579CO2     D1 2891   4.188   0.640   2.729
  579CO2     D2 2892   4.098   0.529   2.592
  579CO2      C 2893   4.143   0.584   2.660
  579CO2     O1 2894   4.196   0.649   2.741
  579CO2     O2 2895   4.091   0.520   2.580
  580CO2     D1 2896   5.939   5.395   0.869
  580CO2     D2 2897   5.937   5.384   1.067
  580CO2      C 2898   5.938   5.390   0.968
  580CO2     O1 2899   5.940   5.396   0.852
  580CO2     O2 2900   5.937   5.383   1.084
  581CO2     D1 2901   5.107   4.633   3.766
  581CO2     D2 2902   5.034   4.567   3.938
  581CO2      C 2903   5.071   4.600   3.852
  581CO2     O1 2904   5.113   4.639   3.751
  581CO2     O2 2905   5.028   4.561   3.952
  582CO2     D1 2906   5.565   0.359   3.339
  582CO2     D2 2907   5.614   0.440   3.165
  582CO2      C 2908   5.589   0.400   3.252
  582CO2     O1 2909   5.560   0.353   3.354
  582CO2     O2 2910   5.618   0.447   3.150
  583CO2     D1 2911   5.485   2.305   4.153
  583CO2     D2 2912   5.320   2.350   4.253
  583CO2      C 2913   5.403   2.328   4.203
  583CO2     O1 2914   5.499   2.301   4.144
  583CO2     O2 2915   5.306   2.354   4.262
  584CO2     D1 2916   5.915   5.316   0.326
  584CO2     D2 2917   5.856   5.443   0.466
  584CO2      C 2918   5.886   5.379   0.396
  584CO2     O1 2919   5.920   5.305   0.314
  584CO2     O2 2920   5.851   5.453   0.478
  585CO2     D1 2921   0.283   3.394   3.285
  585CO2     D2 2922   0.236   3.498   3.123
  585CO2      C 2923   0.259   3.446   3.204
  585CO2     O1 2924   0.287   3.385   3.299
  585CO2     O2 2925   0.232   3.507   3.109
  586CO2     D1 2926   0.369   5.064   0.065
  586CO2     D2 2927   0.483   4.942   0.170
  586CO2      C 2928   0.426   5.003   0.118
  586CO2     O1 2929   0.359   5.075   0.055
  586CO2     O2 2930   0.493   4.931   0.180
  587CO2     D1 2931   5.528   4.615   0.016
  587CO2     D2 2932   5.364   4.509  -0.015
  587CO2      C 2933   5.446   4.562   0.000
  587CO2     O1 2934   5.542   4.625   0.019
  587CO2     O2 2935   5.350   4.500  -0.018
  588CO2     D1 2936   2.293   0.275   4.461
  588CO2     D2 2937   2.163   0.310   4.606
  588CO2      C 2938   2.228   0.293   4.534
  588CO2     O1 2939   2.304   0.272   4.449
  588CO2     O2 2940   2.152   0.313   4.619
  589CO2     D1 2941   4.484   5.257   5.291
  589CO2     D2 2942   4.499   5.237   5.488
  589CO2      C 2943   4.492   5.247   5.390
  589CO2     O1 2944   4.483   5.258   5.274
  589CO2     O2 2945   4.501   5.236   5.505
  590CO2     D1 2946   0.310   2.755   2.657
  590CO2     D2 2947   0.436   2.664   2.779
  590CO2      C 2948   0.373   2.710   2.718
  590CO2     O1 2949   0.299   2.763   2.647
  590CO2     O2 2950   0.447   2.656   2.790
  591CO2     D1 2951   5.945   2.089   0.373
  591CO2     D2 2952   5.885   1.940   0.488
  591CO2      C 2953   5.915   2.015   0.430
  591CO2     O1 2954   5.950   2.102   0.363
  591CO2     O2 2955   5.880   1.927   0.498
  592CO2     D1 2956   4.829   3.188   1.937
  592CO2     D2 2957   4.656   3.106   1.985
  592CO2      C 2958   4.742   3.147   1.961
  592CO2     O1 2959   4.844   3.195   1.933
  592CO2     O2 2960   4.641   3.099   1.989
  593CO2     D1 2961   0.237   5.178   0.819
  593CO2     D2 2962   0.183   5.367   0.797
  593CO2      C 2963   0.210   5.273   0.808
  593CO2     O1 2964   0.242   5.162   0.821
  593CO2     O2 2965   0.178   5.383   0.796
  594CO2     D1 2966   3.442   3.932   4.788
  594CO2     D2 2967   3.496   3.804   4.929
  594CO2      C 2968   3.469   3.868   4.859
  594CO2     O1 2969   3.438   3.943   4.776
  594CO2     O2 2970   3.500   3.793   4.942
  595CO2     D1 2971   4.367   1.483   0.326
  595CO2     D2 2972   4.283   1.397   0.169
  595CO2      C 2973   4.325   1.440   0.248
  595CO2     O1 2974   4.374   1.490   0.340
  595CO2     O2 2975   4.276   1.390   0.155
  596CO2     D1 2976   4.673   2.683   3.800
  596CO2     D2 2977   4.589   2.798   3.662
  596CO2      C 2978   4.631   2.741   3.731
  596CO2     O1 2979   4.680   2.673   3.811
  596CO2     O2 2980   4.581   2.808   3.650
  597CO2     D1 2981   1.630   5.653   1.518
  597CO2     D2 2982   1.824   5.636   1.549
  597CO2      C 2983   1.727   5.644   1.534
  597CO2     O1 2984   1.613   5.654   1.515
  597CO2     O2 2985   1.841   5.634   1.552
  598CO2     D1 2986   5.676   4.765   2.914
  598CO2     D2 2987   5.799   4.797   3.065
  598CO2      C 2988   5.738   4.781   2.990
  598CO2     O1 2989   5.665   4.762   2.901
  598CO2     O2 2990   5.810   4.799   3.078
  599CO2     D1 2991   1.618   2.290   2.266
  599CO2     D2 2992   1.558   2.265   2.453
  599CO2      C 2993   1.588   2.277   2.360
  599CO2     O1 2994   1.623   2.292   2.250
  599CO2     O2 2995   1.553   2.263   2.469
  600CO2     D1 2996   3.938   0.751   1.260
  600CO2     D2 2997   3.756   0.683   1.223
  600CO2      C 2998   3.847   0.717   1.242
  600CO2     O1 2999   3.954   0.757   1.263
  600CO2     O2 3000   3.740   0.677   1.220
  601CO2     D1 3001   3.963   3.785   0.109
  601CO2     D2 3002   4.039   3.849   0.280
  601CO2      C 3003   4.001   3.817   0.195
  601CO2     O1 3004   3.956   3.780   0.095
  601CO2     O2 3005   4.046   3.854   0.295
  602CO2     D1 3006   4.742   2.687   5.086
  602CO2     D2 3007   4.801   2.871   5.131
  602CO2      C 3008   4.772   2.779   5.109
  602CO2     O1 3009   4.737   2.671   5.082
  602CO2     O2 3010   4.806   2.886   5.135
  603CO2     D1 3011   0.820   1.139   4.862
  603CO2     D2 3012   0.800   1.090   5.052
  603CO2      C 3013   0.810   1.114   4.957
  603CO2     O1 3014   0.822   1.143   4.845
  603CO2     O2 3015   0.798   1.086   5.069
  604CO2     D1 3016   2.429   4.665   2.175
  604CO2     D2 3017   2.402   4.642   2.370
  604CO2      C 3018   2.415   4.654   2.273
  604CO2     O1 3019   2.431   4.667   2.159
  604CO2     O2 3020   2.399   4.640   2.387
  605CO2     D1 3021   5.007   3.130   5.384
  605CO2     D2 3022   4.817   3.140   5.329
  605CO2      C 3023   4.912   3.135   5.357
  605CO2     O1 3024   5.023   3.129   5.389
  605CO2     O2 3025   4.800   3.141   5.324
  606CO2     D1 3026   2.176   2.095   5.190
  606CO2     D2 3027   2.183   2.201   5.023
  606CO2      C 3028   2.179   2.148   5.106
  606CO2     O1 3029   2.175   2.086   5.204
  606CO2     O2 3030   2.184   2.210   5.008
  607CO2     D1 3031   3.506   2.105  -0.001
  607CO2     D2 3032   3.661   1.994   0.052
  607CO2      C 3033   3.584   2.049   0.026
  607CO2     O1 3034   3.493   2.114  -0.005
  607CO2     O2 3035   3.675   1.984   0.057
  608CO2     D1 3036   4.624   0.437   3.581
  608CO2     D2 3037   4.677   0.252   3.625
  608CO2      C 3038   4.650   0.345   3.603
  608CO2     O1 3039   4.619   0.453   3.577
  608CO2     O2 3040   4.681   0.236   3.629
  609CO2     D1 3041   2.715   3.434   4.371
  609CO2     D2 3042   2.741   3.372   4.185
  609CO2      C 3043   2.728   3.403   4.278
  609CO2     O1 3044   2.712   3.439   4.387
  609CO2     O2 3045   2.743   3.366   4.169
  610CO2     D1 3046   5.242   4.269   5.499
  610CO2     D2 3047   5.181   4.412   5.621
  610CO2      C 3048   5.212   4.340   5.560
  610CO2     O1 3049   5.248   4.256   5.489
  610CO2     O2 3050   5.176   4.424   5.631
  611CO2     D1 3051   0.135   4.969   5.086
  611CO2     D2 3052   0.071   5.109   4.962
  611CO2      C 3053   0.103   5.039   5.024
  611CO2     O1 3054   0.140   4.957   5.097
  611CO2     O2 3055   0.066   5.121   4.951
  612CO2     D1 3056   1.283   3.368   4.799
  612CO2     D2 3057   1.337   3.408   4.613
  612CO2      C 3058   1.310   3.388   4.706
  612CO2     O1 3059   1.278   3.364   4.815
  612CO2     O2 3060   1.342   3.412   4.597
  613CO2     D1 3061   3.239   2.061   0.764
  613CO2     D2 3062   3.181   1.900   0.664
  613CO2      C 3063   3.210   1.981   0.714
  613CO2     O1 3064   3.244   2.075   0.772
  613CO2     O2 3065   3.176   1.886   0.655
  614CO2     D1 3066   0.234   3.803   5.375
  614CO2     D2 3067   0.128   3.847   5.214
  614CO2      C 3068   0.181   3.825   5.294
  614CO2     O1 3069   0.243   3.799   5.389
  614CO2     O2 3070   0.119   3.850   5.200
  615CO2     D1 3071   4.946   3.560   0.928
  615CO2     D2 3072   4.956   3.383   0.840
  615CO2      C 3073   4.951   3.471   0.884
  615CO2     O1 3074   4.945   3.575   0.935
  615CO2     O2 3075   4.957   3.368   0.833
  616CO2     D1 3076   4.392   2.154   2.814
  616CO2     D2 3077   4.510   2.025   2.720
  616CO2      C 3078   4.451   2.090   2.767
  616CO2     O1 3079   4.382   2.165   2.822
  616CO2     O2 3080   4.521   2.014   2.712
  617CO2     D1 3081   1.443   5.573   1.059
  617CO2     D2 3082   1.461   5.590   0.863
  617CO2      C 3083   1.452   5.582   0.961
  617CO2     O1 3084   1.441   5.572   1.076
  617CO2     O2 3085   1.463   5.591   0.846
  618CO2     D1 3086   2.069   4.437   4.700
  618CO2     D2 3087   2.019   4.250   4.741
  618CO2      C 3088   2.044   4.343   4.720
  618CO2     O1 3089   2.073   4.453   4.696
  618CO2     O2 3090   2.015   4.234   4.745
  619CO2     D1 3091   5.234   4.627   2.325
  619CO2     D2 3092   5.413   4.599   2.246
  619CO2      C 3093   5.323   4.613   2.285
  619CO2     O1 3094   5.218   4.629   2.332
  619CO2     O2 3095   5.428   4.597   2.239
  620CO2     D1 3096   0.892   4.943   4.428
  620CO2     D2 3097   0.729   5.017   4.511
  620CO2      C 3098   0.811   4.980   4.470
  620CO2     O1 3099   0.907   4.937   4.421
  620CO2     O2 3100   0.715   5.023   4.518
  621CO2     D1 3101   4.421   1.323   0.916
  621CO2     D2 3102   4.446   1.319   0.720
  621CO2      C 3103   4.433   1.321   0.818
  621CO2     O1 3104   4.419   1.323   0.933
  621CO2     O2 3105   4.448   1.319   0.703
  622CO2     D1 3106   0.498   5.620   2.204
  622CO2     D2 3107   0.531   5.624   2.399
  622CO2      C 3108   0.514   5.622   2.302
  622CO2     O1 3109   0.495   5.620   2.187
  622CO2     O2 3110   0.534   5.624   2.416
  623CO2     D1 3111   0.314   0.351   0.773
  623CO2     D2 3112   0.266   0.421   0.952
  623CO2      C 3113   0.290   0.386   0.862
  623CO2     O1 3114   0.318   0.345   0.757
  623CO2     O2 3115   0.262   0.427   0.967
  624CO2     D1 3116   5.571   0.953   1.741
  624CO2     D2 3117   5.651   0.871   1.580
  624CO2      C 3118   5.611   0.912   1.660
  624CO2     O1 3119   5.564   0.960   1.755
  624CO2     O2 3120   5.658   0.864   1.566
  625CO2     D1 3121   1.321   4.978   1.554
  625CO2     D2 3122   1.156   5.009   1.658
  625CO2      C 3123   1.238   4.993   1.606
  625CO2     O1 3124   1.335   4.975   1.545
  625CO2     O2 3125   1.142   5.012   1.667
  626CO2     D1 3126   3.497   0.825   1.221
  626CO2     D2 3127   3.466   0.745   1.400
  626CO2      C 3128   3.481   0.785   1.311
  626CO2     O1 3129   3.499   0.832   1.206
  626CO2     O2 3130   3.463   0.738   1.415
  627CO2     D1 3131   4.891   0.732   2.313
  627CO2     D2 3132   4.818   0.724   2.129
  627CO2      C 3133   4.854   0.728   2.221
  627CO2     O1 3134   4.897   0.733   2.328
  627CO2     O2 3135   4.812   0.723   2.113
  628CO2     D1 3136   2.009   4.281   1.857
  628CO2     D2 3137   2.016   4.169   1.694
  628CO2      C 3138   2.013   4.225   1.775
  628CO2     O1 3139   2.009   4.291   1.871
  628CO2     O2 3140   2.016   4.159   1.680
  629CO2     D1 3141   0.563   0.442   1.435
  629CO2     D2 3142   0.450   0.424   1.274
  629CO2      C 3143   0.507   0.433   1.354
  629CO2     O1 3144   0.573   0.443   1.449
  629CO2     O2 3145   0.440   0.422   1.260
  630CO2     D1 3146   4.975   0.141   5.343
  630CO2     D2 3147   5.031   0.171   5.530
  630CO2      C 3148   5.003   0.156   5.436
  630CO2     O1 3149   4.970   0.139   5.326
  630CO2     O2 3150   5.036   0.174   5.546
  631CO2     D1 3151   2.278   2.839   4.621
  631CO2     D2 3152   2.189   2.762   4.781
  631CO2      C 3153   2.233   2.800   4.701
  631CO2     O1 3154   2.286   2.845   4.608
  631CO2     O2 3155   2.181   2.755   4.794
  632CO2     D1 3156   4.750   1.230   4.347
  632CO2     D2 3157   4.615   1.233   4.202
  632CO2      C 3158   4.683   1.231   4.274
  632CO2     O1 3159   4.762   1.230   4.359
  632CO2     O2 3160   4.604   1.233   4.189
  633CO2     D1 3161   2.461   1.137   4.544
  633CO2     D2 3162   2.456   1.119   4.741
  633CO2      C 3163   2.458   1.128   4.643
  633CO2     O1 3164   2.461   1.138   4.527
  633CO2     O2 3165   2.455   1.118   4.758
  634CO2     D1 3166   0.189   2.642   5.808
  634CO2     D2 3167   0.183   2.444   5.796
  634CO2      C 3168   0.186   2.543   5.802
  634CO2     O1 3169   0.190   2.659   5.809
  634CO2     O2 3170   0.183   2.427   5.794
  635CO2     D1 3171   1.772   0.552   1.756
  635CO2     D2 3172   1.763   0.746   1.795
  635CO2      C 3173   1.768   0.649   1.776
  635CO2     O1 3174   1.773   0.536   1.753
  635CO2     O2 3175   1.763   0.763   1.799
  636CO2     D1 3176   2.150   3.206   2.227
  636CO2     D2 3177   2.153   3.203   2.425
  636CO2      C 3178   2.152   3.205   2.326
  636CO2     O1 3179   2.150   3.206   2.210
  636CO2     O2 3180   2.153   3.203   2.442
  637CO2     D1 3181   1.831   0.304   2.504
  637CO2     D2 3182   1.797   0.209   2.674
  637CO2      C 3183   1.814   0.257   2.589
  637CO2     O1 3184   1.834   0.313   2.490
  637CO2     O2 3185   1.794   0.201   2.689
  638CO2     D1 3186   5.404   0.296   0.264
  638CO2     D2 3187   5.279   0.363   0.125
  638CO2      C 3188   5.342   0.329   0.194
  638CO2     O1 3189   5.415   0.290   0.276
  638CO2     O2 3190   5.269   0.368   0.113
  639CO2     D1 3191   5.470   5.690   0.533
  639CO2     D2 3192   5.360   5.597   0.398
  639CO2      C 3193   5.415   5.643   0.465
  639CO2     O1 3194   5.479   5.698   0.545
  639CO2     O2 3195   5.350   5.589   0.386
  640CO2     D1 3196   5.229   4.353   1.984
  640CO2     D2 3197   5.225   4.198   1.861
  640CO2      C 3198   5.227   4.276   1.923
  640CO2     O1 3199   5.229   4.367   1.995
  640CO2     O2 3200   5.225   4.185   1.850
  641CO2     D1 3201   5.904   5.327   2.846
  641CO2     D2 3202   5.897   5.518   2.794
  641CO2      C 3203   5.900   5.422   2.820
  641CO2     O1 3204   5.904   5.310   2.850
  641CO2     O2 3205   5.896   5.534   2.790
  642CO2     D1 3206   1.950   4.540   1.281
  642CO2     D2 3207   2.016   4.390   1.170
  642CO2      C 3208   1.983   4.465   1.225
  642CO2     O1 3209   1.945   4.553   1.290
  642CO2     O2 3210   2.021   4.377   1.161
  643CO2     D1 3211   4.005   2.191   1.784
  643CO2     D2 3212   3.966   2.162   1.592
  643CO2      C 3213   3.986   2.177   1.688
  643CO2     O1 3214   4.008   2.194   1.800
  643CO2     O2 3215   3.963   2.160   1.576
  644CO2     D1 3216   4.393   2.224   5.843
  644CO2     D2 3217   4.413   2.119   5.676
  644CO2      C 3218   4.403   2.172   5.759
  644CO2     O1 3219   4.391   2.233   5.857
  644CO2     O2 3220   4.414   2.110   5.662
  645CO2     D1 3221   4.487   1.822   5.556
  645CO2     D2 3222   4.435   1.898   5.731
  645CO2      C 3223   4.461   1.860   5.644
  645CO2     O1 3224   4.492   1.815   5.541
  645CO2     O2 3225   4.431   1.905   5.747
  646CO2     D1 3226   3.061   0.798   3.780
  646CO2     D2 3227   3.217   0.765   3.897
  646CO2      C 3228   3.139   0.782   3.839
  646CO2     O1 3229   3.048   0.801   3.770
  646CO2     O2 3230   3.231   0.762   3.908
  647CO2     D1 3231   1.368   0.673   0.556
  647CO2     D2 3232   1.180   0.639   0.607
  647CO2      C 3233   1.274   0.656   0.582
  647CO2     O1 3234   1.384   0.676   0.551
  647CO2     O2 3235   1.164   0.636   0.612
  648CO2     D1 3236   5.063   4.794   0.295
  648CO2     D2 3237   5.199   4.938   0.292
  648CO2      C 3238   5.131   4.866   0.293
  648CO2     O1 3239   5.051   4.782   0.295
  648CO2     O2 3240   5.211   4.950   0.292
  649CO2     D1 3241   1.952   3.508   1.015
  649CO2     D2 3242   1.820   3.453   1.151
  649CO2      C 3243   1.886   3.480   1.083
  649CO2     O1 3244   1.964   3.513   1.003
  649CO2     O2 3245   1.809   3.448   1.163
  650CO2     D1 3246   1.053   2.560   2.091
  650CO2     D2 3247   0.947   2.627   2.243
  650CO2      C 3248   1.000   2.594   2.167
  650CO2     O1 3249   1.062   2.555   2.077
  650CO2     O2 3250   0.937   2.633   2.257
  651CO2     D1 3251   1.608   2.853   0.579
  651CO2     D2 3252   1.628   2.714   0.718
  651CO2      C 3253   1.618   2.783   0.649
  651CO2     O1 3254   1.606   2.865   0.567
  651CO2     O2 3255   1.630   2.702   0.730
  652CO2     D1 3256   1.075   0.327   5.595
  652CO2     D2 3257   0.947   0.326   5.445
  652CO2      C 3258   1.011   0.327   5.520
  652CO2     O1 3259   1.086   0.327   5.609
  652CO2     O2 3260   0.936   0.326   5.432
  653CO2     D1 3261   2.508   0.565   5.579
  653CO2     D2 3262   2.656   0.673   5.654
  653CO2      C 3263   2.582   0.619   5.616
  653CO2     O1 3264   2.495   0.556   5.572
  653CO2     O2 3265   2.668   0.682   5.660
  654CO2     D1 3266   5.001   3.175   0.159
  654CO2     D2 3267   4.957   3.002   0.074
  654CO2      C 3268   4.979   3.088   0.116
  654CO2     O1 3269   5.005   3.190   0.166
  654CO2     O2 3270   4.953   2.987   0.066
  655CO2     D1 3271   5.390   5.836   1.027
  655CO2     D2 3272   5.264   5.883   0.882
  655CO2      C 3273   5.327   5.860   0.954
  655CO2     O1 3274   5.401   5.832   1.039
  655CO2     O2 3275   5.253   5.888   0.869
  656CO2     D1 3276   4.282   1.935   4.682
  656CO2     D2 3277   4.248   2.098   4.789
  656CO2      C 3278   4.265   2.016   4.735
  656CO2     O1 3279   4.285   1.921   4.672
  656CO2     O2 3280   4.245   2.112   4.798
  657CO2     D1 3281   4.080   5.519   1.428
  657CO2     D2 3282   4.131   5.508   1.237
  657CO2      C 3283   4.106   5.513   1.332
  657CO2     O1 3284   4.075   5.519   1.444
  657CO2     O2 3285   4.136   5.507   1.221
  658CO2     D1 3286   0.231   4.140   0.328
  658CO2     D2 3287   0.158   4.233   0.170
  658CO2      C 3288   0.194   4.186   0.249
  658CO2     O1 3289   0.237   4.132   0.342
  658CO2     O2 3290   0.151   4.241   0.156
  659CO2     D1 3291   0.241   0.882   4.734
  659CO2     D2 3292   0.169   1.049   4.811
  659CO2      C 3293   0.205   0.965   4.773
  659CO2     O1 3294   0.247   0.867   4.728
  659CO2     O2 3295   0.163   1.064   4.818
  660CO2     D1 3296   2.875   5.659   1.099
  660CO2     D2 3297   2.831   5.840   1.031
  660CO2      C 3298   2.853   5.749   1.065
  660CO2     O1 3299   2.879   5.644   1.105
  660CO2     O2 3300   2.827   5.855   1.025
  661CO2     D1 3301   1.765   4.630   0.529
  661CO2     D2 3302   1.726   4.641   0.723
  661CO2      C 3303   1.745   4.636   0.626
  661CO2     O1 3304   1.768   4.629   0.512
  661CO2     O2 3305   1.722   4.642   0.740
  662CO2     D1 3306   2.213   0.731   4.127
  662CO2     D2 3307   2.060   0.823   4.041
  662CO2      C 3308   2.136   0.777   4.084
  662CO2     O1 3309   2.226   0.723   4.134
  662CO2     O2 3310   2.047   0.831   4.033
  663CO2     D1 3311   5.577   5.082   3.135
  663CO2     D2 3312   5.488   5.249   3.079
  663CO2      C 3313   5.533   5.166   3.107
  663CO2     O1 3314   5.585   5.068   3.140
  663CO2     O2 3315   5.481   5.264   3.074
  664CO2     D1 3316   0.163   3.815   1.139
  664CO2     D2 3317   0.159   3.809   0.942
  664CO2      C 3318   0.161   3.812   1.040
  664CO2     O1 3319   0.163   3.816   1.156
  664CO2     O2 3320   0.158   3.809   0.925
  665CO2     D1 3321   4.592   4.062   5.588
  665CO2     D2 3322   4.582   4.126   5.401
  665CO2      C 3323   4.587   4.094   5.495
  665CO2     O1 3324   4.593   4.057   5.604
  665CO2     O2 3325   4.581   4.131   5.385
  666CO2     D1 3326   3.451   3.981   2.293
  666CO2     D2 3327   3.466   3.996   2.490
  666CO2      C 3328   3.459   3.988   2.392
  666CO2     O1 3329   3.450   3.980   2.276
  666CO2     O2 3330   3.468   3.997   2.507
  667CO2     D1 3331   3.755   0.336   5.673
  667CO2     D2 3332   3.804   0.345   5.864
  667CO2      C 3333   3.779   0.341   5.768
  667CO2     O1 3334   3.751   0.336   5.656
  667CO2     O2 3335   3.808   0.346   5.881
  668CO2     D1 3336   4.426   0.103   2.156
  668CO2     D2 3337   4.617   0.146   2.132
  668CO2      C 3338   4.521   0.125   2.144
  668CO2     O1 3339   4.409   0.099   2.158
  668CO2     O2 3340   4.634   0.150   2.130
  669CO2     D1 3341   0.067   0.939   3.937
  669CO2     D2 3342  -0.066   0.992   3.800
  669CO2      C 3343   0.001   0.965   3.868
  669CO2     O1 3344   0.079   0.935   3.949
  669CO2     O2 3345  -0.077   0.996   3.788
  670CO2     D1 3346   1.376   3.362   3.031
  670CO2     D2 3347   1.327   3.405   2.845
  670CO2      C 3348   1.352   3.384   2.938
  670CO2     O1 3349   1.381   3.358   3.047
  670CO2     O2 3350   1.323   3.409   2.829
  671CO2     D1 3351   3.671   3.228   5.508
  671CO2     D2 3352   3.552   3.354   5.604
  671CO2      C 3353   3.611   3.291   5.556
  671CO2     O1 3354   3.681   3.217   5.499
  671CO2     O2 3355   3.542   3.365   5.612
  672CO2     D1 3356   2.493   1.641   0.342
  672CO2     D2 3357   2.634   1.709   0.464
  672CO2      C 3358   2.563   1.675   0.403
  672CO2     O1 3359   2.481   1.635   0.331
  672CO2     O2 3360   2.646   1.714   0.474
  673CO2     D1 3361   1.644   0.780   1.168
  673CO2     D2 3362   1.467   0.693   1.188
  673CO2      C 3363   1.555   0.736   1.178
  673CO2     O1 3364   1.659   0.787   1.166
  673CO2     O2 3365   1.452   0.685   1.190
  674CO2     D1 3366   4.688   0.970   5.205
  674CO2     D2 3367   4.719   1.159   5.154
  674CO2      C 3368   4.704   1.064   5.180
  674CO2     O1 3369   4.685   0.954   5.210
  674CO2     O2 3370   4.722   1.175   5.150
  675CO2     D1 3371   4.365   2.882   3.095
  675CO2     D2 3372   4.556   2.831   3.097
  675CO2      C 3373   4.460   2.857   3.096
  675CO2     O1 3374   4.348   2.887   3.095
  675CO2     O2 3375   4.572   2.826   3.097
  676CO2     D1 3376   2.456   2.109   1.867
  676CO2     D2 3377   2.449   2.295   1.933
  676CO2      C 3378   2.453   2.202   1.900
  676CO2     O1 3379   2.457   2.093   1.861
  676CO2     O2 3380   2.448   2.312   1.939
  677CO2     D1 3381   4.694   2.625   5.756
  677CO2     D2 3382   4.512   2.684   5.805
  677CO2      C 3383   4.603   2.655   5.780
  677CO2     O1 3384   4.710   2.620   5.752
  677CO2     O2 3385   4.496   2.690   5.809
  678CO2     D1 3386   5.016   4.213   4.081
  678CO2     D2 3387   4.854   4.251   4.188
  678CO2      C 3388   4.935   4.232   4.134
  678CO2     O1 3389   5.030   4.209   4.072
  678CO2     O2 3390   4.840   4.254   4.197
  679CO2     D1 3391   3.675   4.049   5.745
  679CO2     D2 3392   3.582   4.125   5.902
  679CO2      C 3393   3.629   4.087   5.823
  679CO2     O1 3394   3.683   4.042   5.732
  679CO2     O2 3395   3.574   4.132   5.915
  680CO2     D1 3396   3.872   1.526   2.078
  680CO2     D2 3397   3.742   1.391   2.015
  680CO2      C 3398   3.807   1.459   2.046
  680CO2     O1 3399   3.883   1.538   2.084
  680CO2     O2 3400   3.731   1.380   2.009
  681CO2     D1 3401   4.582   3.002   4.063
  681CO2     D2 3402   4.472   2.950   4.219
  681CO2      C 3403   4.527   2.976   4.141
  681CO2     O1 3404   4.592   3.006   4.050
  681CO2     O2 3405   4.462   2.945   4.232
  682CO2     D1 3406   0.947   0.383   5.762
  682CO2     D2 3407   1.008   0.380   5.950
  682CO2      C 3408   0.978   0.382   5.856
  682CO2     O1 3409   0.942   0.383   5.746
  682CO2     O2 3410   1.014   0.380   5.966
  683CO2     D1 3411   0.749   0.286   5.793
  683CO2     D2 3412   0.779   0.317   5.600
  683CO2      C 3413   0.764   0.302   5.696
  683CO2     O1 3414   0.747   0.284   5.810
  683CO2     O2 3415   0.781   0.320   5.583
  684CO2     D1 3416   1.657   5.047   2.444
  684CO2     D2 3417   1.708   5.064   2.635
  684CO2      C 3418   1.683   5.056   2.539
  684CO2     O1 3419   1.653   5.046   2.428
  684CO2     O2 3420   1.713   5.065   2.651
  685CO2     D1 3421   2.790   0.103   3.650
  685CO2     D2 3422   2.679  -0.019   3.759
  685CO2      C 3423   2.734   0.042   3.704
  685CO2     O1 3424   2.799   0.114   3.640
  685CO2     O2 3425   2.669  -0.029   3.768
  686CO2     D1 3426   5.002   3.423   1.242
  686CO2     D2 3427   5.043   3.431   1.436
  686CO2      C 3428   5.023   3.427   1.339
  686CO2     O1 3429   4.999   3.422   1.226
  686CO2     O2 3430   5.046   3.431   1.452
  687CO2     D1 3431   3.505   4.614   1.665
  687CO2     D2 3432   3.329   4.705   1.675
  687CO2      C 3433   3.417   4.659   1.670
  687CO2     O1 3434   3.520   4.606   1.664
  687CO2     O2 3435   3.314   4.713   1.676
  688CO2     D1 3436   4.230   2.115   2.610
  688CO2     D2 3437   4.162   2.176   2.434
  688CO2      C 3438   4.196   2.145   2.522
  688CO2     O1 3439   4.236   2.110   2.625
  688CO2     O2 3440   4.157   2.181   2.419
  689CO2     D1 3441   4.649   2.353   1.026
  689CO2     D2 3442   4.823   2.426   0.965
  689CO2      C 3443   4.736   2.390   0.996
  689CO2     O1 3444   4.634   2.347   1.032
  689CO2     O2 3445   4.837   2.433   0.960
  690CO2     D1 3446   4.188   1.984   3.713
  690CO2     D2 3447   4.362   1.927   3.787
  690CO2      C 3448   4.275   1.956   3.750
  690CO2     O1 3449   4.173   1.989   3.707
  690CO2     O2 3450   4.377   1.922   3.794
  691CO2     D1 3451   4.264   1.832   1.367
  691CO2     D2 3452   4.239   1.824   1.563
  691CO2      C 3453   4.252   1.828   1.465
  691CO2     O1 3454   4.266   1.833   1.350
  691CO2     O2 3455   4.237   1.824   1.580
  692CO2     D1 3456   2.339   2.266   0.894
  692CO2     D2 3457   2.334   2.113   0.769
  692CO2      C 3458   2.337   2.190   0.832
  692CO2     O1 3459   2.339   2.279   0.905
  692CO2     O2 3460   2.334   2.100   0.759
  693CO2     D1 3461   2.677   3.600   0.485
  693CO2     D2 3462   2.754   3.755   0.389
  693CO2      C 3463   2.715   3.677   0.437
  693CO2     O1 3464   2.670   3.587   0.493
  693CO2     O2 3465   2.760   3.768   0.381
  694CO2     D1 3466   6.022   0.279   3.328
  694CO2     D2 3467   5.901   0.363   3.195
  694CO2      C 3468   5.961   0.321   3.261
  694CO2     O1 3469   6.032   0.272   3.339
  694CO2     O2 3470   5.890   0.370   3.184
  695CO2     D1 3471   3.924   3.419   2.338
  695CO2     D2 3472   4.047   3.357   2.480
  695CO2      C 3473   3.985   3.388   2.409
  695CO2     O1 3474   3.913   3.424   2.326
  695CO2     O2 3475   4.057   3.351   2.492
  696CO2     D1 3476   1.146   1.924   4.949
  696CO2     D2 3477   1.130   1.884   4.756
  696CO2      C 3478   1.138   1.904   4.853
  696CO2     O1 3479   1.147   1.927   4.966
  696CO2     O2 3480   1.129   1.881   4.740
  697CO2     D1 3481   5.468   4.380   2.028
  697CO2     D2 3482   5.484   4.359   2.224
  697CO2      C 3483   5.476   4.370   2.126
  697CO2     O1 3484   5.467   4.382   2.011
  697CO2     O2 3485   5.486   4.357   2.241
  698CO2     D1 3486   5.608   1.217   2.618
  698CO2     D2 3487   5.487   1.360   2.556
  698CO2      C 3488   5.548   1.289   2.587
  698CO2     O1 3489   5.619   1.205   2.623
  698CO2     O2 3490   5.476   1.373   2.551
  699CO2     D1 3491   4.171   5.859   2.091
  699CO2     D2 3492   4.220   5.926   1.911
  699CO2      C 3493   4.196   5.892   2.001
  699CO2     O1 3494   4.167   5.853   2.106
  699CO2     O2 3495   4.225   5.931   1.896
  700CO2     D1 3496   3.361   0.795   3.541
  700CO2     D2 3497   3.547   0.839   3.591
  700CO2      C 3498   3.454   0.817   3.566
  700CO2     O1 3499   3.344   0.791   3.537
  700CO2     O2 3500   3.563   0.843   3.595
  701CO2     D1 3501   2.958   2.785   2.705
  701CO2     D2 3502   2.999   2.681   2.542
  701CO2      C 3503   2.979   2.733   2.624
  701CO2     O1 3504   2.955   2.794   2.719
  701CO2     O2 3505   3.003   2.672   2.528
  702CO2     D1 3506   0.986   3.423   1.836
  702CO2     D2 3507   1.160   3.421   1.930
  702CO2      C 3508   1.073   3.422   1.883
  702CO2     O1 3509   0.971   3.423   1.828
  702CO2     O2 3510   1.175   3.420   1.938
  703CO2     D1 3511   5.209   2.505   5.277
  703CO2     D2 3512   5.202   2.334   5.178
  703CO2      C 3513   5.206   2.420   5.227
  703CO2     O1 3514   5.210   2.520   5.285
  703CO2     O2 3515   5.201   2.319   5.170
  704CO2     D1 3516   0.008   4.815   1.367
  704CO2     D2 3517   0.001   4.815   1.169
  704CO2      C 3518   0.004   4.815   1.268
  704CO2     O1 3519   0.008   4.816   1.384
  704CO2     O2 3520   0.000   4.815   1.152
  705CO2     D1 3521   3.993   2.200   2.094
  705CO2     D2 3522   3.950   2.174   2.285
  705CO2      C 3523   3.971   2.187   2.189
  705CO2     O1 3524   3.997   2.202   2.077
  705CO2     O2 3525   3.946   2.171   2.301
  706CO2     D1 3526   0.958   2.699   2.601
  706CO2     D2 3527   0.827   2.754   2.464
  706CO2      C 3528   0.893   2.727   2.533
  706CO2     O1 3529   0.970   2.695   2.613
  706CO2     O2 3530   0.816   2.759   2.452
  707CO2     D1 3531   2.627   3.706   4.120
  707CO2     D2 3532   2.678   3.863   4.229
  707CO2      C 3533   2.652   3.785   4.175
  707CO2     O1 3534   2.623   3.693   4.110
  707CO2     O2 3535   2.682   3.877   4.239
  708CO2     D1 3536   2.153   1.264   4.950
  708CO2     D2 3537   2.076   1.132   5.076
  708CO2      C 3538   2.114   1.198   5.013
  708CO2     O1 3539   2.160   1.275   4.939
  708CO2     O2 3540   2.069   1.121   5.087
  709CO2     D1 3541   2.151   0.901   2.187
  709CO2     D2 3542   2.054   0.850   2.023
  709CO2      C 3543   2.102   0.876   2.105
  709CO2     O1 3544   2.160   0.905   2.201
  709CO2     O2 3545   2.045   0.846   2.008
  710CO2     D1 3546   5.197   3.827   4.761
  710CO2     D2 3547   5.171   3.884   4.573
  710CO2      C 3548   5.184   3.856   4.667
  710CO2     O1 3549   5.199   3.822   4.777
  710CO2     O2 3550   5.169   3.889   4.557
  711CO2     D1 3551   1.425   0.864   3.194
  711CO2     D2 3552   1.395   0.996   3.050
  711CO2      C 3553   1.410   0.930   3.122
  711CO2     O1 3554   1.428   0.853   3.207
  711CO2     O2 3555   1.393   1.007   3.038
  712CO2     D1 3556   0.281   0.688   2.674
  712CO2     D2 3557   0.297   0.629   2.486
  712CO2      C 3558   0.289   0.658   2.580
  712CO2     O1 3559   0.280   0.693   2.690
  712CO2     O2 3560   0.298   0.624   2.470
  713CO2     D1 3561   5.319   4.201   4.088
  713CO2     D2 3562   5.316   4.204   3.891
  713CO2      C 3563   5.318   4.202   3.989
  713CO2     O1 3564   5.319   4.201   4.105
  713CO2     O2 3565   5.316   4.204   3.873
  714CO2     D1 3566   3.104   2.728   3.601
  714CO2     D2 3567   2.943   2.622   3.646
  714CO2      C 3568   3.023   2.675   3.624
  714CO2     O1 3569   3.118   2.737   3.597
  714CO2     O2 3570   2.929   2.613   3.650
  715CO2     D1 3571   4.319   2.536   0.673
  715CO2     D2 3572   4.177   2.660   0.732
  715CO2      C 3573   4.248   2.598   0.702
  715CO2     O1 3574   4.331   2.525   0.667
  715CO2     O2 3575   4.165   2.671   0.737
  716CO2     D1 3576   4.639   3.547   0.456
  716CO2     D2 3577   4.685   3.358   0.493
  716CO2      C 3578   4.662   3.452   0.475
  716CO2     O1 3579   4.635   3.563   0.453
  716CO2     O2 3580   4.689   3.341   0.496
  717CO2     D1 3581   0.316   5.502   0.024
  717CO2     D2 3582   0.421   5.376   0.135
  717CO2      C 3583   0.368   5.439   0.079
  717CO2     O1 3584   0.307   5.513   0.014
  717CO2     O2 3585   0.430   5.366   0.145
  718CO2     D1 3586   5.092   5.711  -0.042
  718CO2     D2 3587   5.095   5.738   0.154
  718CO2      C 3588   5.093   5.725   0.056
  718CO2     O1 3589   5.092   5.709  -0.059
  718CO2     O2 3590   5.095   5.741   0.171
  719CO2     D1 3591   5.007   4.812   1.262
  719CO2     D2 3592   5.139   4.731   1.385
  719CO2      C 3593   5.073   4.772   1.323
  719CO2     O1 3594   4.996   4.819   1.251
  719CO2     O2 3595   5.151   4.724   1.395
  720CO2     D1 3596   1.426   5.700   3.956
  720CO2     D2 3597   1.585   5.620   3.869
  720CO2      C 3598   1.506   5.660   3.913
  720CO2     O1 3599   1.413   5.707   3.963
  720CO2     O2 3600   1.599   5.613   3.862
  721CO2     D1 3601   0.884   1.289   3.403
  721CO2     D2 3602   0.874   1.460   3.305
  721CO2      C 3603   0.879   1.374   3.354
  721CO2     O1 3604   0.885   1.274   3.412
  721CO2     O2 3605   0.873   1.475   3.296
  722CO2     D1 3606   2.770   3.403   5.075
  722CO2     D2 3607   2.840   3.566   5.162
  722CO2      C 3608   2.805   3.485   5.118
  722CO2     O1 3609   2.764   3.389   5.067
  722CO2     O2 3610   2.846   3.580   5.170
  723CO2     D1 3611   2.104   1.274   0.315
  723CO2     D2 3612   2.301   1.295   0.321
  723CO2      C 3613   2.202   1.284   0.318
  723CO2     O1 3614   2.087   1.272   0.314
  723CO2     O2 3615   2.318   1.296   0.321
  724CO2     D1 3616   2.829   3.793   2.058
  724CO2     D2 3617   2.821   3.761   1.863
  724CO2      C 3618   2.825   3.777   1.960
  724CO2     O1 3619   2.829   3.796   2.075
  724CO2     O2 3620   2.820   3.758   1.846
  725CO2     D1 3621   5.404   0.010   3.440
  725CO2     D2 3622   5.434   0.004   3.244
  725CO2      C 3623   5.419   0.007   3.342
  725CO2     O1 3624   5.401   0.010   3.456
  725CO2     O2 3625   5.437   0.004   3.227
  726CO2     D1 3626   1.962   4.136   0.193
  726CO2     D2 3627   1.802   4.204   0.288
  726CO2      C 3628   1.882   4.170   0.240
  726CO2     O1 3629   1.976   4.130   0.185
  726CO2     O2 3630   1.788   4.210   0.296
  727CO2     D1 3631   5.019   2.519   1.262
  727CO2     D2 3632   4.947   2.693   1.202
  727CO2      C 3633   4.983   2.606   1.232
  727CO2     O1 3634   5.025   2.504   1.268
  727CO2     O2 3635   4.941   2.708   1.197
  728CO2     D1 3636   0.437   0.556   4.869
  728CO2     D2 3637   0.503   0.481   4.698
  728CO2      C 3638   0.470   0.519   4.783
  728CO2     O1 3639   0.431   0.563   4.883
  728CO2     O2 3640   0.508   0.475   4.683
  729CO2     D1 3641   0.857   4.088   2.771
  729CO2     D2 3642   0.884   4.253   2.664
  729CO2      C 3643   0.871   4.170   2.718
  729CO2     O1 3644   0.855   4.074   2.780
  729CO2     O2 3645   0.887   4.267   2.655
  730CO2     D1 3646   2.201   3.125   4.072
  730CO2     D2 3647   2.352   3.140   3.946
  730CO2      C 3648   2.276   3.133   4.009
  730CO2     O1 3649   2.188   3.124   4.083
  730CO2     O2 3650   2.365   3.142   3.935
  731CO2     D1 3651   1.781   4.047   2.412
  731CO2     D2 3652   1.822   4.075   2.604
  731CO2      C 3653   1.802   4.061   2.508
  731CO2     O1 3654   1.778   4.045   2.396
  731CO2     O2 3655   1.825   4.077   2.620
  732CO2     D1 3656   3.438   3.183   1.221
  732CO2     D2 3657   3.611   3.255   1.284
  732CO2      C 3658   3.525   3.219   1.253
  732CO2     O1 3659   3.423   3.177   1.216
  732CO2     O2 3660   3.626   3.261   1.289
  733CO2     D1 3661   1.097   4.418   5.545
  733CO2     D2 3662   1.183   4.374   5.373
  733CO2      C 3663   1.140   4.396   5.459
  733CO2     O1 3664   1.090   4.422   5.560
  733CO2     O2 3665   1.191   4.371   5.358
  734CO2     D1 3666   3.761   0.864   1.373
  734CO2     D2 3667   3.791   0.787   1.553
  734CO2      C 3668   3.776   0.825   1.463
  734CO2     O1 3669   3.759   0.871   1.358
  734CO2     O2 3670   3.794   0.780   1.568
  735CO2     D1 3671   0.268   1.726   5.370
  735CO2     D2 3672   0.409   1.788   5.494
  735CO2      C 3673   0.338   1.757   5.432
  735CO2     O1 3674   0.256   1.721   5.359
  735CO2     O2 3675   0.421   1.794   5.505
  736CO2     D1 3676   1.568   3.502   3.777
  736CO2     D2 3677   1.588   3.532   3.971
  736CO2      C 3678   1.578   3.517   3.874
  736CO2     O1 3679   1.567   3.500   3.760
  736CO2     O2 3680   1.590   3.535   3.988
  737CO2     D1 3681   3.052   3.691   4.908
  737CO2     D2 3682   3.072   3.681   4.711
  737CO2      C 3683   3.062   3.686   4.810
  737CO2     O1 3684   3.050   3.692   4.925
  737CO2     O2 3685   3.073   3.680   4.694
  738CO2     D1 3686   4.760   3.973   0.666
  738CO2     D2 3687   4.799   3.807   0.766
  738CO2      C 3688   4.779   3.890   0.716
  738CO2     O1 3689   4.756   3.988   0.658
  738CO2     O2 3690   4.802   3.793   0.775
  739CO2     D1 3691   0.954   5.708   1.690
  739CO2     D2 3692   1.078   5.862   1.681
  739CO2      C 3693   1.016   5.785   1.686
  739CO2     O1 3694   0.944   5.694   1.691
  739CO2     O2 3695   1.089   5.875   1.680
  740CO2     D1 3696   1.255   4.387   3.693
  740CO2     D2 3697   1.332   4.367   3.511
  740CO2      C 3698   1.293   4.377   3.602
  740CO2     O1 3699   1.248   4.388   3.708
  740CO2     O2 3700   1.339   4.366   3.496
  741CO2     D1 3701   3.568   3.769   2.887
  741CO2     D2 3702   3.565   3.806   2.692
  741CO2      C 3703   3.567   3.788   2.790
  741CO2     O1 3704   3.568   3.766   2.903
  741CO2     O2 3705   3.565   3.810   2.676
  742CO2     D1 3706   3.168   3.174   2.578
  742CO2     D2 3707   3.139   3.338   2.471
  742CO2      C 3708   3.153   3.256   2.525
  742CO2     O1 3709   3.171   3.160   2.588
  742CO2     O2 3710   3.136   3.352   2.461
  743CO2     D1 3711   4.359   0.213   4.183
  743CO2     D2 3712   4.306   0.038   4.259
  743CO2      C 3713   4.333   0.125   4.221
  743CO2     O1 3714   4.364   0.228   4.177
  743CO2     O2 3715   4.301   0.023   4.266
  744CO2     D1 3716   5.754   3.712   1.532
  744CO2     D2 3717   5.943   3.696   1.587
  744CO2      C 3718   5.848   3.704   1.559
  744CO2     O1 3719   5.737   3.713   1.527
  744CO2     O2 3720   5.959   3.694   1.592
  745CO2     D1 3721   3.089   3.531   1.403
  745CO2     D2 3722   3.130   3.604   1.224
  745CO2      C 3723   3.109   3.567   1.313
  745CO2     O1 3724   3.085   3.525   1.419
  745CO2     O2 3725   3.133   3.610   1.208
  746CO2     D1 3726   2.261   1.885   2.435
  746CO2     D2 3727   2.337   1.743   2.320
  746CO2      C 3728   2.299   1.814   2.378
  746CO2     O1 3729   2.255   1.897   2.445
  746CO2     O2 3730   2.343   1.731   2.310
  747CO2     D1 3731   5.072   2.285   3.808
  747CO2     D2 3732   4.893   2.248   3.882
  747CO2      C 3733   4.982   2.266   3.845
  747CO2     O1 3734   5.088   2.288   3.801
  747CO2     O2 3735   4.877   2.245   3.888
  748CO2     D1 3736   0.505   2.031   5.333
  748CO2     D2 3737   0.401   2.098   5.486
  748CO2      C 3738   0.453   2.065   5.410
  748CO2     O1 3739   0.514   2.025   5.319
  748CO2     O2 3740   0.392   2.104   5.500
  749CO2     D1 3741   2.435   0.141   3.027
  749CO2     D2 3742   2.459   0.164   2.832
  749CO2      C 3743   2.447   0.152   2.929
  749CO2     O1 3744   2.433   0.139   3.044
  749CO2     O2 3745   2.461   0.166   2.815
  750CO2     D1 3746   1.759   4.434   4.226
  750CO2     D2 3747   1.920   4.466   4.337
  750CO2      C 3748   1.839   4.450   4.281
  750CO2     O1 3749   1.745   4.431   4.216
  750CO2     O2 3750   1.934   4.469   4.346
  751CO2     D1 3751   5.202   1.405   5.691
  751CO2     D2 3752   5.052   1.528   5.653
  751CO2      C 3753   5.127   1.467   5.672
  751CO2     O1 3754   5.215   1.394   5.695
  751CO2     O2 3755   5.039   1.539   5.649
  752CO2     D1 3756   2.304   3.359   3.122
  752CO2     D2 3757   2.340   3.484   3.271
  752CO2      C 3758   2.322   3.422   3.196
  752CO2     O1 3759   2.301   3.348   3.109
  752CO2     O2 3760   2.343   3.495   3.283
  753CO2     D1 3761   5.922   0.834   2.659
  753CO2     D2 3762   5.899   0.795   2.467
  753CO2      C 3763   5.910   0.815   2.563
  753CO2     O1 3764   5.924   0.838   2.676
  753CO2     O2 3765   5.897   0.792   2.450
  754CO2     D1 3766   2.126   4.949   0.550
  754CO2     D2 3767   2.155   5.000   0.739
  754CO2      C 3768   2.141   4.974   0.645
  754CO2     O1 3769   2.124   4.944   0.534
  754CO2     O2 3770   2.158   5.004   0.755
  755CO2     D1 3771   3.782   2.448   1.683
  755CO2     D2 3772   3.810   2.610   1.794
  755CO2      C 3773   3.796   2.529   1.738
  755CO2     O1 3774   3.780   2.434   1.674
  755CO2     O2 3775   3.813   2.624   1.803
  756CO2     D1 3776   5.181   0.938   0.936
  756CO2     D2 3777   5.090   1.066   0.816
  756CO2      C 3778   5.135   1.002   0.876
  756CO2     O1 3779   5.189   0.927   0.946
  756CO2     O2 3780   5.082   1.077   0.806
  757CO2     D1 3781   4.147   4.907   2.043
  757CO2     D2 3782   4.064   5.054   1.941
  757CO2      C 3783   4.105   4.981   1.992
  757CO2     O1 3784   4.155   4.895   2.052
  757CO2     O2 3785   4.056   5.067   1.932
  758CO2     D1 3786   1.359   3.859   0.581
  758CO2     D2 3787   1.320   3.778   0.757
  758CO2      C 3788   1.340   3.819   0.669
  758CO2     O1 3789   1.363   3.866   0.566
  758CO2     O2 3790   1.317   3.771   0.772
  759CO2     D1 3791   4.113   3.699   5.546
  759CO2     D2 3792   4.121   3.697   5.744
  759CO2      C 3793   4.117   3.698   5.645
  759CO2     O1 3794   4.112   3.699   5.529
  759CO2     O2 3795   4.122   3.697   5.761
  760CO2     D1 3796   4.149   5.831   0.555
  760CO2     D2 3797   4.048   5.668   0.505
  760CO2      C 3798   4.099   5.750   0.530
  760CO2     O1 3799   4.158   5.845   0.559
  760CO2     O2 3800   4.040   5.654   0.501
  761CO2     D1 3801   3.689   5.477  -0.090
  761CO2     D2 3802   3.641   5.529   0.094
  761CO2      C 3803   3.665   5.503   0.002
  761CO2     O1 3804   3.693   5.473  -0.106
  761CO2     O2 3805   3.637   5.533   0.110
  762CO2     D1 3806   6.001   2.998   2.998
  762CO2     D2 3807   5.891   3.103   2.871
  762CO2      C 3808   5.946   3.050   2.935
  762CO2     O1 3809   6.010   2.989   3.009
  762CO2     O2 3810   5.882   3.112   2.860
  763CO2     D1 3811   4.964   2.095   3.072
  763CO2     D2 3812   4.925   2.141   2.883
  763CO2      C 3813   4.944   2.118   2.978
  763CO2     O1 3814   4.967   2.091   3.088
  763CO2     O2 3815   4.921   2.145   2.867
  764CO2     D1 3816   0.218   0.712   0.132
  764CO2     D2 3817   0.178   0.644  -0.049
  764CO2      C 3818   0.198   0.678   0.041
  764CO2     O1 3819   0.222   0.718   0.148
  764CO2     O2 3820   0.174   0.638  -0.065
  765CO2     D1 3821   1.327   4.884   2.066
  765CO2     D2 3822   1.226   4.805   1.916
  765CO2      C 3823   1.276   4.845   1.991
  765CO2     O1 3824   1.336   4.891   2.079
  765CO2     O2 3825   1.217   4.799   1.903
  766CO2     D1 3826   1.815   0.779   5.459
  766CO2     D2 3827   1.809   0.742   5.264
  766CO2      C 3828   1.812   0.761   5.361
  766CO2     O1 3829   1.816   0.782   5.475
  766CO2     O2 3830   1.808   0.739   5.247
  767CO2     D1 3831   2.662   5.326   2.317
  767CO2     D2 3832   2.749   5.480   2.229
  767CO2      C 3833   2.705   5.403   2.273
  767CO2     O1 3834   2.654   5.313   2.325
  767CO2     O2 3835   2.757   5.493   2.221
  768CO2     D1 3836   3.747   0.623   2.254
  768CO2     D2 3837   3.647   0.763   2.351
  768CO2      C 3838   3.697   0.693   2.302
  768CO2     O1 3839   3.756   0.611   2.245
  768CO2     O2 3840   3.638   0.775   2.360
  769CO2     D1 3841   0.229   1.908   3.243
  769CO2     D2 3842   0.308   2.057   3.139
  769CO2      C 3843   0.269   1.983   3.191
  769CO2     O1 3844   0.223   1.895   3.252
  769CO2     O2 3845   0.315   2.070   3.131
  770CO2     D1 3846   3.593   4.525   2.115
  770CO2     D2 3847   3.641   4.652   2.259
  770CO2      C 3848   3.617   4.589   2.187
  770CO2     O1 3849   3.589   4.514   2.102
  770CO2     O2 3850   3.645   4.663   2.271
  771CO2     D1 3851   5.843   3.817   2.060
  771CO2     D2 3852   5.813   3.887   1.878
  771CO2      C 3853   5.828   3.852   1.969
  771CO2     O1 3854   5.846   3.810   2.076
  771CO2     O2 3855   5.810   3.893   1.862
  772CO2     D1 3856   3.553   1.546   0.231
  772CO2     D2 3857   3.471   1.487   0.062
  772CO2      C 3858   3.512   1.517   0.146
  772CO2     O1 3859   3.561   1.552   0.246
  772CO2     O2 3860   3.463   1.482   0.047
  773CO2     D1 3861   3.382   5.299   1.391
  773CO2     D2 3862   3.194   5.334   1.341
  773CO2      C 3863   3.288   5.316   1.366
  773CO2     O1 3864   3.398   5.296   1.395
  773CO2     O2 3865   3.178   5.337   1.336
  774CO2     D1 3866   4.222   5.307   1.921
  774CO2     D2 3867   4.211   5.287   1.725
  774CO2      C 3868   4.216   5.297   1.823
  774CO2     O1 3869   4.223   5.309   1.938
  774CO2     O2 3870   4.210   5.286   1.708
  775CO2     D1 3871   0.926   0.704   1.974
  775CO2     D2 3872   1.107   0.660   1.908
  775CO2      C 3873   1.017   0.682   1.941
  775CO2     O1 3874   0.910   0.707   1.979
  775CO2     O2 3875   1.123   0.656   1.903
  776CO2     D1 3876   2.768   5.236   5.097
  776CO2     D2 3877   2.811   5.289   4.911
  776CO2      C 3878   2.789   5.262   5.004
  776CO2     O1 3879   2.764   5.231   5.113
  776CO2     O2 3880   2.815   5.293   4.895
  777CO2     D1 3881   1.830   2.423   1.232
  777CO2     D2 3882   1.915   2.461   1.058
  777CO2      C 3883   1.872   2.442   1.145
  777CO2     O1 3884   1.822   2.419   1.247
  777CO2     O2 3885   1.922   2.465   1.042
  778CO2     D1 3886   2.932   4.695   5.090
  778CO2     D2 3887   2.987   4.882   5.124
  778CO2      C 3888   2.959   4.789   5.107
  778CO2     O1 3889   2.927   4.679   5.087
  778CO2     O2 3890   2.991   4.899   5.127
  779CO2     D1 3891   4.488   4.659   5.735
  779CO2     D2 3892   4.413   4.657   5.553
  779CO2      C 3893   4.451   4.658   5.644
  779CO2     O1 3894   4.495   4.660   5.751
  779CO2     O2 3895   4.407   4.657   5.537
  780CO2     D1 3896   5.178   5.413   4.972
  780CO2     D2 3897   5.140   5.443   4.780
  780CO2      C 3898   5.159   5.428   4.876
  780CO2     O1 3899   5.181   5.410   4.989
  780CO2     O2 3900   5.137   5.445   4.764
  781CO2     D1 3901   3.310   2.161   3.422
  781CO2     D2 3902   3.149   2.087   3.512
  781CO2      C 3903   3.229   2.124   3.467
  781CO2     O1 3904   3.323   2.167   3.414
  781CO2     O2 3905   3.136   2.080   3.519
  782CO2     D1 3906   4.426   3.130   4.554
  782CO2     D2 3907   4.453   2.944   4.617
  782CO2      C 3908   4.440   3.037   4.586
  782CO2     O1 3909   4.423   3.146   4.549
  782CO2     O2 3910   4.456   2.928   4.623
  783CO2     D1 3911   2.646   0.472   4.649
  783CO2     D2 3912   2.694   0.458   4.841
  783CO2      C 3913   2.670   0.465   4.745
  783CO2     O1 3914   2.642   0.473   4.633
  783CO2     O2 3915   2.698   0.457   4.857
  784CO2     D1 3916   4.001   3.404   1.107
  784CO2     D2 3917   3.895   3.445   0.945
  784CO2      C 3918   3.948   3.424   1.026
  784CO2     O1 3919   4.011   3.400   1.121
  784CO2     O2 3920   3.886   3.449   0.931
  785CO2     D1 3921   3.261   3.506   0.901
  785CO2     D2 3922   3.260   3.505   0.703
  785CO2      C 3923   3.261   3.505   0.802
  785CO2     O1 3924   3.262   3.506   0.918
  785CO2     O2 3925   3.260   3.505   0.686
  786CO2     D1 3926   1.443   4.032   4.010
  786CO2     D2 3927   1.435   3.851   3.930
  786CO2      C 3928   1.439   3.941   3.970
  786CO2     O1 3929   1.444   4.047   4.016
  786CO2     O2 3930   1.434   3.835   3.923
  787CO2     D1 3931   0.548   5.244   1.036
  787CO2     D2 3932   0.730   5.314   1.070
  787CO2      C 3933   0.639   5.279   1.053
  787CO2     O1 3934   0.532   5.238   1.033
  787CO2     O2 3935   0.746   5.320   1.073
  788CO2     D1 3936   4.785   2.152   0.285
  788CO2     D2 3937   4.878   1.979   0.306
  788CO2      C 3938   4.832   2.066   0.296
  788CO2     O1 3939   4.777   2.167   0.283
  788CO2     O2 3940   4.886   1.964   0.308
  789CO2     D1 3941   3.421   3.711   3.727
  789CO2     D2 3942   3.238   3.653   3.678
  789CO2      C 3943   3.330   3.682   3.702
  789CO2     O1 3944   3.437   3.716   3.731
  789CO2     O2 3945   3.223   3.648   3.674
  790CO2     D1 3946   3.428   1.869   3.507
  790CO2     D2 3947   3.295   1.794   3.632
  790CO2      C 3948   3.361   1.831   3.570
  790CO2     O1 3949   3.440   1.875   3.496
  790CO2     O2 3950   3.283   1.788   3.643
  791CO2     D1 3951   3.378   4.583   3.012
  791CO2     D2 3952   3.349   4.728   2.880
  791CO2      C 3953   3.364   4.655   2.946
  791CO2     O1 3954   3.381   4.571   3.023
  791CO2     O2 3955   3.346   4.740   2.868
  792CO2     D1 3956   3.808   2.014   1.874
  792CO2     D2 3957   3.801   1.997   1.677
  792CO2      C 3958   3.804   2.005   1.776
  792CO2     O1 3959   3.809   2.015   1.891
  792CO2     O2 3960   3.800   1.996   1.660
  793CO2     D1 3961   1.099   2.823   3.183
  793CO2     D2 3962   1.113   2.829   2.986
  793CO2      C 3963   1.106   2.826   3.085
  793CO2     O1 3964   1.098   2.822   3.200
  793CO2     O2 3965   1.114   2.830   2.969
  794CO2     D1 3966   4.305   2.341   5.663
  794CO2     D2 3967   4.181   2.206   5.590
  794CO2      C 3968   4.243   2.274   5.626
  794CO2     O1 3969   4.316   2.353   5.669
  794CO2     O2 3970   4.170   2.194   5.584
  795CO2     D1 3971   6.003   0.133   1.180
  795CO2     D2 3972   5.978   0.102   0.987
  795CO2      C 3973   5.990   0.117   1.084
  795CO2     O1 3974   6.005   0.135   1.197
  795CO2     O2 3975   5.975   0.099   0.970
  796CO2     D1 3976   5.405   0.195   1.778
  796CO2     D2 3977   5.565   0.157   1.669
  796CO2      C 3978   5.485   0.176   1.723
  796CO2     O1 3979   5.392   0.198   1.788
  796CO2     O2 3980   5.579   0.153   1.659
  797CO2     D1 3981   0.880   3.170   5.506
  797CO2     D2 3982   0.999   3.299   5.598
  797CO2      C 3983   0.939   3.235   5.552
  797CO2     O1 3984   0.870   3.159   5.498
  797CO2     O2 3985   1.009   3.311   5.605
  798CO2     D1 3986   4.428   3.911   4.022
  798CO2     D2 3987   4.474   3.846   4.203
  798CO2      C 3988   4.451   3.878   4.112
  798CO2     O1 3989   4.424   3.916   4.006
  798CO2     O2 3990   4.478   3.840   4.218
  799CO2     D1 3991   5.029   2.162   1.581
  799CO2     D2 3992   4.952   2.196   1.760
  799CO2      C 3993   4.991   2.179   1.671
  799CO2     O1 3994   5.036   2.159   1.566
  799CO2     O2 3995   4.946   2.198   1.776
  800CO2     D1 3996   4.792   4.042   4.401
  800CO2     D2 3997   4.614   4.103   4.340
  800CO2      C 3998   4.703   4.073   4.371
  800CO2     O1 3999   4.808   4.037   4.407
  800CO2     O2 4000   4.599   4.109   4.335
  801CO2     D1 4001   3.003   4.783   4.090
  801CO2     D2 4002   2.923   4.695   4.248
  801CO2      C 4003   2.963   4.739   4.169
  801CO2     O1 4004   3.010   4.791   4.076
  801CO2     O2 4005   2.916   4.687   4.261
  802CO2     D1 4006   2.619   4.199   5.439
  802CO2     D2 4007   2.593   4.201   5.242
  802CO2      C 4008   2.606   4.200   5.341
  802CO2     O1 4009   2.621   4.199   5.456
  802CO2     O2 4010   2.591   4.201   5.226
  803CO2     D1 4011   1.805   4.375   3.195
  803CO2     D2 4012   1.697   4.219   3.251
  803CO2      C 4013   1.751   4.297   3.223
  803CO2     O1 4014   1.815   4.388   3.191
  803CO2     O2 4015   1.687   4.206   3.255
  804CO2     D1 4016   1.215   1.284   0.037
  804CO2     D2 4017   1.276   1.300   0.225
  804CO2      C 4018   1.246   1.292   0.131
  804CO2     O1 4019   1.210   1.283   0.021
  804CO2     O2 4020   1.281   1.301   0.241
  805CO2     D1 4021   5.060   2.491   2.102
  805CO2     D2 4022   5.154   2.410   2.256
  805CO2      C 4023   5.107   2.451   2.179
  805CO2     O1 4024   5.052   2.499   2.089
  805CO2     O2 4025   5.163   2.403   2.269
  806CO2     D1 4026   2.843   2.776   0.409
  806CO2     D2 4027   2.875   2.751   0.216
  806CO2      C 4028   2.859   2.764   0.313
  806CO2     O1 4029   2.841   2.779   0.426
  806CO2     O2 4030   2.878   2.749   0.199
  807CO2     D1 4031   0.933   3.701   5.570
  807CO2     D2 4032   0.762   3.763   5.648
  807CO2      C 4033   0.848   3.732   5.609
  807CO2     O1 4034   0.948   3.695   5.563
  807CO2     O2 4035   0.748   3.768   5.655
  808CO2     D1 4036   5.316   2.160   2.415
  808CO2     D2 4037   5.438   2.259   2.535
  808CO2      C 4038   5.377   2.209   2.475
  808CO2     O1 4039   5.306   2.151   2.404
  808CO2     O2 4040   5.448   2.268   2.545
  809CO2     D1 4041   4.019   4.609   1.721
  809CO2     D2 4042   3.943   4.437   1.658
  809CO2      C 4043   3.981   4.523   1.689
  809CO2     O1 4044   4.025   4.624   1.726
  809CO2     O2 4045   3.937   4.422   1.653
  810CO2     D1 4046   0.886   0.375   2.334
  810CO2     D2 4047   0.884   0.310   2.521
  810CO2      C 4048   0.885   0.343   2.427
  810CO2     O1 4049   0.886   0.380   2.318
  810CO2     O2 4050   0.884   0.305   2.537
  811CO2     D1 4051   0.482   3.922   3.182
  811CO2     D2 4052   0.368   3.777   3.111
  811CO2      C 4053   0.425   3.849   3.147
  811CO2     O1 4054   0.492   3.934   3.188
  811CO2     O2 4055   0.358   3.765   3.105
  812CO2     D1 4056   2.602   0.114   4.062
  812CO2     D2 4057   2.607   0.152   3.868
  812CO2      C 4058   2.604   0.133   3.965
  812CO2     O1 4059   2.602   0.111   4.079
  812CO2     O2 4060   2.607   0.155   3.851
  813CO2     D1 4061   2.676   2.384   4.785
  813CO2     D2 4062   2.767   2.439   4.618
  813CO2      C 4063   2.722   2.412   4.701
  813CO2     O1 4064   2.668   2.380   4.799
  813CO2     O2 4065   2.775   2.443   4.603
  814CO2     D1 4066   2.456   1.688   3.134
  814CO2     D2 4067   2.266   1.726   3.094
  814CO2      C 4068   2.361   1.707   3.114
  814CO2     O1 4069   2.472   1.685   3.138
  814CO2     O2 4070   2.249   1.730   3.091
  815CO2     D1 4071   5.273   0.890   1.303
  815CO2     D2 4072   5.388   0.948   1.152
  815CO2      C 4073   5.330   0.919   1.228
  815CO2     O1 4074   5.263   0.885   1.316
  815CO2     O2 4075   5.398   0.953   1.139
  816CO2     D1 4076   4.909   2.240   4.148
  816CO2     D2 4077   4.916   2.438   4.147
  816CO2      C 4078   4.912   2.339   4.147
  816CO2     O1 4079   4.908   2.223   4.148
  816CO2     O2 4080   4.916   2.455   4.147
  817CO2     D1 4081   5.813   0.663   3.632
  817CO2     D2 4082   5.711   0.628   3.798
  817CO2      C 4083   5.762   0.645   3.715
  817CO2     O1 4084   5.822   0.665   3.618
  817CO2     O2 4085   5.702   0.625   3.812
  818CO2     D1 4086   3.077   5.903   4.521
  818CO2     D2 4087   3.173   6.032   4.405
  818CO2      C 4088   3.125   5.967   4.463
  818CO2     O1 4089   3.068   5.892   4.530
  818CO2     O2 4090   3.182   6.043   4.395
  819CO2     D1 4091   0.689   5.955   3.086
  819CO2     D2 4092   0.747   6.000   2.902
  819CO2      C 4093   0.718   5.977   2.994
  819CO2     O1 4094   0.684   5.951   3.102
  819CO2     O2 4095   0.752   6.004   2.886
  820CO2     D1 4096   1.732   3.777   0.166
  820CO2     D2 4097   1.822   3.763  -0.010
  820CO2      C 4098   1.777   3.770   0.078
  820CO2     O1 4099   1.725   3.779   0.181
  820CO2     O2 4100   1.830   3.762  -0.025
  821CO2     D1 4101   5.492   1.706   4.899
  821CO2     D2 4102   5.656   1.695   4.789
  821CO2      C 4103   5.574   1.701   4.844
  821CO2     O1 4104   5.478   1.707   4.908
  821CO2     O2 4105   5.670   1.694   4.779
  822CO2     D1 4106   2.595   1.916   3.518
  822CO2     D2 4107   2.629   2.000   3.693
  822CO2      C 4108   2.612   1.958   3.605
  822CO2     O1 4109   2.592   1.909   3.502
  822CO2     O2 4110   2.632   2.007   3.709
  823CO2     D1 4111   4.910   3.986   3.078
  823CO2     D2 4112   4.818   4.151   3.020
  823CO2      C 4113   4.864   4.068   3.049
  823CO2     O1 4114   4.918   3.972   3.083
  823CO2     O2 4115   4.810   4.165   3.015
  824CO2     D1 4116   2.886   2.863   5.299
  824CO2     D2 4117   2.934   2.880   5.108
  824CO2      C 4118   2.910   2.872   5.203
  824CO2     O1 4119   2.882   2.862   5.315
  824CO2     O2 4120   2.939   2.881   5.091
  825CO2     D1 4121   4.714   2.854   1.493
  825CO2     D2 4122   4.648   2.836   1.307
  825CO2      C 4123   4.681   2.845   1.400
  825CO2     O1 4124   4.720   2.856   1.509
  825CO2     O2 4125   4.643   2.835   1.291
  826CO2     D1 4126   1.769   5.859   1.261
  826CO2     D2 4127   1.742   5.836   1.455
  826CO2      C 4128   1.755   5.847   1.358
  826CO2     O1 4129   1.771   5.861   1.244
  826CO2     O2 4130   1.739   5.834   1.472
  827CO2     D1 4131   3.582   2.391   1.897
  827CO2     D2 4132   3.582   2.391   2.094
  827CO2      C 4133   3.582   2.391   1.996
  827CO2     O1 4134   3.581   2.391   1.880
  827CO2     O2 4135   3.582   2.391   2.112
  828CO2     D1 4136   1.845   0.193   4.659
  828CO2     D2 4137   1.776   0.144   4.838
  828CO2      C 4138   1.811   0.168   4.749
  828CO2     O1 4139   1.851   0.197   4.644
  828CO2     O2 4140   1.771   0.140   4.854
  829CO2     D1 4141   5.633   4.937   3.827
  829CO2     D2 4142   5.441   4.972   3.790
  829CO2      C 4143   5.537   4.955   3.809
  829CO2     O1 4144   5.649   4.934   3.831
  829CO2     O2 4145   5.425   4.975   3.787
  830CO2     D1 4146   0.626   2.623   1.567
  830CO2     D2 4147   0.768   2.679   1.442
  830CO2      C 4148   0.697   2.651   1.504
  830CO2     O1 4149   0.613   2.618   1.577
  830CO2     O2 4150   0.781   2.684   1.431
  831CO2     D1 4151   3.646   1.701   2.389
  831CO2     D2 4152   3.739   1.555   2.293
  831CO2      C 4153   3.692   1.628   2.341
  831CO2     O1 4154   3.638   1.714   2.397
  831CO2     O2 4155   3.747   1.542   2.284
  832CO2     D1 4156   4.509   0.164   0.768
  832CO2     D2 4157   4.576   0.189   0.583
  832CO2      C 4158   4.542   0.176   0.675
  832CO2     O1 4159   4.503   0.162   0.784
  832CO2     O2 4160   4.581   0.191   0.567
  833CO2     D1 4161   5.634   2.630   5.570
  833CO2     D2 4162   5.797   2.654   5.679
  833CO2      C 4163   5.715   2.642   5.624
  833CO2     O1 4164   5.620   2.628   5.560
  833CO2     O2 4165   5.811   2.656   5.688
  834CO2     D1 4166   3.845   3.374   0.748
  834CO2     D2 4167   3.722   3.372   0.593
  834CO2      C 4168   3.784   3.373   0.670
  834CO2     O1 4169   3.856   3.374   0.761
  834CO2     O2 4170   3.711   3.372   0.580
  835CO2     D1 4171   3.062   2.336   5.217
  835CO2     D2 4172   3.257   2.367   5.205
  835CO2      C 4173   3.160   2.352   5.211
  835CO2     O1 4174   3.046   2.333   5.218
  835CO2     O2 4175   3.274   2.370   5.204
  836CO2     D1 4176   4.657   1.496   3.555
  836CO2     D2 4177   4.641   1.678   3.478
  836CO2      C 4178   4.649   1.587   3.517
  836CO2     O1 4179   4.659   1.481   3.562
  836CO2     O2 4180   4.639   1.693   3.471
  837CO2     D1 4181   3.576   5.687   1.921
  837CO2     D2 4182   3.403   5.768   1.869
  837CO2      C 4183   3.489   5.727   1.895
  837CO2     O1 4184   3.590   5.680   1.926
  837CO2     O2 4185   3.388   5.775   1.865
  838CO2     D1 4186   1.288   2.132   4.789
  838CO2     D2 4187   1.370   2.187   4.960
  838CO2      C 4188   1.329   2.160   4.874
  838CO2     O1 4189   1.280   2.127   4.774
  838CO2     O2 4190   1.378   2.192   4.975
  839CO2     D1 4191   1.369   4.961   3.566
  839CO2     D2 4192   1.395   4.981   3.371
  839CO2      C 4193   1.382   4.971   3.469
  839CO2     O1 4194   1.367   4.959   3.583
  839CO2     O2 4195   1.397   4.982   3.354
  840CO2     D1 4196   4.301   1.099   6.072
  840CO2     D2 4197   4.370   1.155   5.895
  840CO2      C 4198   4.335   1.127   5.984
  840CO2     O1 4199   4.295   1.094   6.087
  840CO2     O2 4200   4.376   1.160   5.880
  841CO2     D1 4201   4.867   1.740   1.006
  841CO2     D2 4202   4.937   1.831   0.845
  841CO2      C 4203   4.902   1.785   0.925
  841CO2     O1 4204   4.861   1.732   1.020
  841CO2     O2 4205   4.943   1.839   0.831
  842CO2     D1 4206   5.731   1.643   4.262
  842CO2     D2 4207   5.679   1.582   4.081
  842CO2      C 4208   5.705   1.612   4.171
  842CO2     O1 4209   5.735   1.648   4.277
  842CO2     O2 4210   5.675   1.577   4.065
  843CO2     D1 4211   5.848   0.106   4.470
  843CO2     D2 4212   5.859   0.101   4.272
  843CO2      C 4213   5.853   0.103   4.371
  843CO2     O1 4214   5.847   0.106   4.487
  843CO2     O2 4215   5.860   0.100   4.255
  844CO2     D1 4216   0.569   5.693   1.675
  844CO2     D2 4217   0.710   5.589   1.767
  844CO2      C 4218   0.640   5.641   1.721
  844CO2     O1 4219   0.557   5.702   1.667
  844CO2     O2 4220   0.722   5.580   1.775
  845CO2     D1 4221   2.272   0.280   1.847
  845CO2     D2 4222   2.379   0.266   1.682
  845CO2      C 4223   2.325   0.273   1.765
  845CO2     O1 4224   2.262   0.281   1.862
  845CO2     O2 4225   2.388   0.265   1.668
  846CO2     D1 4226   5.487   1.901   2.543
  846CO2     D2 4227   5.413   1.861   2.722
  846CO2      C 4228   5.450   1.881   2.632
  846CO2     O1 4229   5.494   1.904   2.527
  846CO2     O2 4230   5.407   1.858   2.737
  847CO2     D1 4231   3.611   2.647   2.526
  847CO2     D2 4232   3.476   2.507   2.491
  847CO2      C 4233   3.544   2.577   2.509
  847CO2     O1 4234   3.623   2.659   2.529
  847CO2     O2 4235   3.464   2.495   2.488
  848CO2     D1 4236   5.726   5.034   2.818
  848CO2     D2 4237   5.536   5.086   2.802
  848CO2      C 4238   5.631   5.060   2.810
  848CO2     O1 4239   5.742   5.030   2.820
  848CO2     O2 4240   5.519   5.091   2.800
  849CO2     D1 4241   2.109   1.550   3.882
  849CO2     D2 4242   2.028   1.423   4.011
  849CO2      C 4243   2.069   1.486   3.946
  849CO2     O1 4244   2.116   1.560   3.871
  849CO2     O2 4245   2.021   1.412   4.022
  850CO2     D1 4246   5.203   3.506   5.440
  850CO2     D2 4247   5.015   3.518   5.379
  850CO2      C 4248   5.109   3.512   5.409
  850CO2     O1 4249   5.219   3.505   5.446
  850CO2     O2 4250   4.999   3.519   5.373
  851CO2     D1 4251   1.767   1.298   4.516
  851CO2     D2 4252   1.670   1.358   4.354
  851CO2      C 4253   1.719   1.328   4.435
  851CO2     O1 4254   1.776   1.293   4.530
  851CO2     O2 4255   1.662   1.363   4.340
  852CO2     D1 4256   2.030   5.143   0.147
  852CO2     D2 4257   2.138   5.115  -0.016
  852CO2      C 4258   2.084   5.129   0.066
  852CO2     O1 4259   2.021   5.145   0.161
  852CO2     O2 4260   2.147   5.112  -0.030
  853CO2     D1 4261   5.877   1.033   0.753
  853CO2     D2 4262   5.874   1.040   0.950
  853CO2      C 4263   5.876   1.037   0.852
  853CO2     O1 4264   5.877   1.033   0.736
  853CO2     O2 4265   5.874   1.041   0.968
  854CO2     D1 4266   2.378   5.826   5.764
  854CO2     D2 4267   2.226   5.849   5.888
  854CO2      C 4268   2.302   5.838   5.826
  854CO2     O1 4269   2.391   5.824   5.753
  854CO2     O2 4270   2.213   5.851   5.899
  855CO2     D1 4271   0.869   5.153   3.617
  855CO2     D2 4272   0.885   5.138   3.420
  855CO2      C 4273   0.877   5.145   3.518
  855CO2     O1 4274   0.867   5.154   3.634
  855CO2     O2 4275   0.887   5.137   3.403
  856CO2     D1 4276   3.246   2.042   2.511
  856CO2     D2 4277   3.299   1.977   2.332
  856CO2      C 4278   3.273   2.010   2.421
  856CO2     O1 4279   3.242   2.048   2.526
  856CO2     O2 4280   3.304   1.972   2.316
  857CO2     D1 4281   5.282   5.572   2.316
  857CO2     D2 4282   5.436   5.651   2.411
  857CO2      C 4283   5.359   5.612   2.364
  857CO2     O1 4284   5.269   5.565   2.308
  857CO2     O2 4285   5.449   5.658   2.420
  858CO2     D1 4286   4.395   0.707   1.286
  858CO2     D2 4287   4.217   0.768   1.224
  858CO2      C 4288   4.306   0.738   1.255
  858CO2     O1 4289   4.410   0.702   1.292
  858CO2     O2 4290   4.202   0.773   1.219
  859CO2     D1 4291   1.689   3.943   4.391
  859CO2     D2 4292   1.641   4.005   4.573
  859CO2      C 4293   1.665   3.974   4.482
  859CO2     O1 4294   1.694   3.938   4.375
  859CO2     O2 4295   1.637   4.010   4.588
  860CO2     D1 4296   5.965   1.791   4.928
  860CO2     D2 4297   5.977   1.794   5.125
  860CO2      C 4298   5.971   1.792   5.026
  860CO2     O1 4299   5.964   1.790   4.911
  860CO2     O2 4300   5.978   1.794   5.142
  861CO2     D1 4301   2.752   4.542   1.597
  861CO2     D2 4302   2.792   4.544   1.791
  861CO2      C 4303   2.772   4.543   1.694
  861CO2     O1 4304   2.749   4.542   1.581
  861CO2     O2 4305   2.795   4.544   1.808
  862CO2     D1 4306   2.305   3.435   4.726
  862CO2     D2 4307   2.276   3.586   4.850
  862CO2      C 4308   2.291   3.511   4.788
  862CO2     O1 4309   2.308   3.422   4.716
  862CO2     O2 4310   2.274   3.600   4.861
  863CO2     D1 4311   2.330   0.219   2.484
  863CO2     D2 4312   2.407   0.083   2.605
  863CO2      C 4313   2.369   0.151   2.545
  863CO2     O1 4314   2.324   0.231   2.474
  863CO2     O2 4315   2.414   0.071   2.616
  864CO2     D1 4316   1.528   2.940   0.868
  864CO2     D2 4317   1.586   2.787   0.978
  864CO2      C 4318   1.557   2.863   0.923
  864CO2     O1 4319   1.522   2.954   0.859
  864CO2     O2 4320   1.591   2.773   0.987
  865CO2     D1 4321   4.055   1.038   2.359
  865CO2     D2 4322   4.136   0.958   2.197
  865CO2      C 4323   4.095   0.998   2.278
  865CO2     O1 4324   4.048   1.045   2.373
  865CO2     O2 4325   4.143   0.951   2.183
  866CO2     D1 4326   3.354   2.956   4.362
  866CO2     D2 4327   3.186   2.938   4.259
  866CO2      C 4328   3.270   2.947   4.311
  866CO2     O1 4329   3.368   2.957   4.371
  866CO2     O2 4330   3.172   2.936   4.250
  867CO2     D1 4331   5.514   1.643   5.679
  867CO2     D2 4332   5.392   1.677   5.831
  867CO2      C 4333   5.453   1.660   5.755
  867CO2     O1 4334   5.525   1.640   5.666
  867CO2     O2 4335   5.381   1.680   5.844
  868CO2     D1 4336   4.066   1.866   0.515
  868CO2     D2 4337   4.100   1.863   0.710
  868CO2      C 4338   4.083   1.864   0.613
  868CO2     O1 4339   4.063   1.866   0.498
  868CO2     O2 4340   4.103   1.862   0.727
  869CO2     D1 4341   3.471   4.150   3.333
  869CO2     D2 4342   3.500   4.147   3.529
  869CO2      C 4343   3.485   4.149   3.431
  869CO2     O1 4344   3.468   4.150   3.316
  869CO2     O2 4345   3.502   4.147   3.546
  870CO2     D1 4346   3.663   4.220   5.532
  870CO2     D2 4347   3.792   4.281   5.394
  870CO2      C 4348   3.727   4.251   5.463
  870CO2     O1 4349   3.652   4.215   5.544
  870CO2     O2 4350   3.803   4.286   5.382
  871CO2     D1 4351   5.088   5.900   0.598
  871CO2     D2 4352   5.181   6.046   0.502
  871CO2      C 4353   5.135   5.973   0.550
  871CO2     O1 4354   5.080   5.888   0.606
  871CO2     O2 4355   5.189   6.059   0.494
  872CO2     D1 4356   1.746   2.124   3.807
  872CO2     D2 4357   1.693   2.132   3.617
  872CO2      C 4358   1.720   2.128   3.712
  872CO2     O1 4359   1.751   2.124   3.823
  872CO2     O2 4360   1.688   2.133   3.600
  873CO2     D1 4361   1.720   1.820   1.778
  873CO2     D2 4362   1.680   1.793   1.970
  873CO2      C 4363   1.700   1.806   1.874
  873CO2     O1 4364   1.723   1.822   1.762
  873CO2     O2 4365   1.677   1.790   1.987
  874CO2     D1 4366   4.995   1.332   1.648
  874CO2     D2 4367   4.873   1.484   1.615
  874CO2      C 4368   4.934   1.408   1.631
  874CO2     O1 4369   5.005   1.319   1.650
  874CO2     O2 4370   4.862   1.497   1.612
  875CO2     D1 4371   3.963   4.975   2.554
  875CO2     D2 4372   3.910   5.133   2.447
  875CO2      C 4373   3.936   5.054   2.501
  875CO2     O1 4374   3.967   4.961   2.563
  875CO2     O2 4375   3.906   5.147   2.438
  876CO2     D1 4376   4.435   0.473   2.924
  876CO2     D2 4377   4.632   0.469   2.939
  876CO2      C 4378   4.534   0.471   2.932
  876CO2     O1 4379   4.418   0.474   2.923
  876CO2     O2 4380   4.650   0.469   2.940
  877CO2     D1 4381   3.351   0.092   4.913
  877CO2     D2 4382   3.443   0.001   4.763
  877CO2      C 4383   3.397   0.047   4.838
  877CO2     O1 4384   3.343   0.100   4.926
  877CO2     O2 4385   3.451  -0.006   4.751
  878CO2     D1 4386   1.130   4.079   1.943
  878CO2     D2 4387   0.998   4.189   2.041
  878CO2      C 4388   1.064   4.134   1.992
  878CO2     O1 4389   1.141   4.069   1.934
  878CO2     O2 4390   0.987   4.199   2.049
  879CO2     D1 4391   0.217   4.905   0.605
  879CO2     D2 4392   0.095   5.024   0.505
  879CO2      C 4393   0.156   4.964   0.555
  879CO2     O1 4394   0.228   4.894   0.613
  879CO2     O2 4395   0.085   5.034   0.496
  880CO2     D1 4396   3.475   1.655   2.229
  880CO2     D2 4397   3.495   1.464   2.279
  880CO2      C 4398   3.485   1.559   2.254
  880CO2     O1 4399   3.473   1.671   2.225
  880CO2     O2 4400   3.497   1.448   2.283
  881CO2     D1 4401   1.251   2.079   3.536
  881CO2     D2 4402   1.147   2.102   3.369
  881CO2      C 4403   1.199   2.091   3.453
  881CO2     O1 4404   1.260   2.077   3.550
  881CO2     O2 4405   1.138   2.104   3.355
  882CO2     D1 4406   4.594   2.524   3.484
  882CO2     D2 4407   4.725   2.380   3.456
  882CO2      C 4408   4.659   2.452   3.470
  882CO2     O1 4409   4.582   2.537   3.486
  882CO2     O2 4410   4.737   2.367   3.454
  883CO2     D1 4411   1.962   3.981   2.972
  883CO2     D2 4412   2.033   3.947   2.790
  883CO2      C 4413   1.997   3.964   2.881
  883CO2     O1 4414   1.956   3.984   2.988
  883CO2     O2 4415   2.039   3.944   2.775
  884CO2     D1 4416   0.609   2.091   2.672
  884CO2     D2 4417   0.559   2.015   2.847
  884CO2      C 4418   0.584   2.053   2.760
  884CO2     O1 4419   0.613   2.097   2.657
  884CO2     O2 4420   0.555   2.008   2.863
  885CO2     D1 4421   4.431   1.552   1.879
  885CO2     D2 4422   4.444   1.563   1.681
  885CO2      C 4423   4.438   1.557   1.780
  885CO2     O1 4424   4.430   1.551   1.896
  885CO2     O2 4425   4.445   1.564   1.664
  886CO2     D1 4426   4.270   2.475   5.279
  886CO2     D2 4427   4.179   2.337   5.388
  886CO2      C 4428   4.224   2.406   5.333
  886CO2     O1 4429   4.277   2.487   5.269
  886CO2     O2 4430   4.171   2.325   5.397
  887CO2     D1 4431   5.235   3.269   1.061
  887CO2     D2 4432   5.254   3.340   1.245
  887CO2      C 4433   5.244   3.305   1.153
  887CO2     O1 4434   5.233   3.263   1.045
  887CO2     O2 4435   5.256   3.346   1.261
  888CO2     D1 4436   1.541   3.625   1.701
  888CO2     D2 4437   1.497   3.451   1.618
  888CO2      C 4438   1.519   3.538   1.659
  888CO2     O1 4439   1.544   3.640   1.708
  888CO2     O2 4440   1.493   3.436   1.610
  889CO2     D1 4441   5.549   2.101   1.870
  889CO2     D2 4442   5.419   2.155   1.730
  889CO2      C 4443   5.484   2.128   1.800
  889CO2     O1 4444   5.560   2.096   1.882
  889CO2     O2 4445   5.408   2.160   1.718
  890CO2     D1 4446   0.019   5.997   3.964
  890CO2     D2 4447   0.152   5.850   3.964
  890CO2      C 4448   0.086   5.924   3.964
  890CO2     O1 4449   0.008   6.010   3.964
  890CO2     O2 4450   0.163   5.838   3.964
  891CO2     D1 4451   0.536   0.992   0.480
  891CO2     D2 4452   0.540   1.007   0.678
  891CO2      C 4453   0.538   0.999   0.579
  891CO2     O1 4454   0.536   0.991   0.463
  891CO2     O2 4455   0.540   1.008   0.695
  892CO2     D1 4456   0.680   5.782   5.957
  892CO2     D2 4457   0.613   5.918   5.830
  892CO2      C 4458   0.647   5.850   5.893
  892CO2     O1 4459   0.686   5.770   5.968
  892CO2     O2 4460   0.607   5.929   5.819
  893CO2     D1 4461   3.763   5.405   4.118
  893CO2     D2 4462   3.720   5.395   3.925
  893CO2      C 4463   3.741   5.400   4.022
  893CO2     O1 4464   3.766   5.406   4.135
  893CO2     O2 4465   3.716   5.394   3.908
  894CO2     D1 4466   5.788   5.456   5.111
  894CO2     D2 4467   5.767   5.441   4.915
  894CO2      C 4468   5.777   5.448   5.013
  894CO2     O1 4469   5.789   5.458   5.128
  894CO2     O2 4470   5.765   5.439   4.898
  895CO2     D1 4471   0.682   5.438   5.013
  895CO2     D2 4472   0.811   5.523   4.889
  895CO2      C 4473   0.747   5.480   4.951
  895CO2     O1 4474   0.671   5.431   5.023
  895CO2     O2 4475   0.822   5.530   4.878
  896CO2     D1 4476   3.345   2.423   4.704
  896CO2     D2 4477   3.342   2.489   4.518
  896CO2      C 4478   3.344   2.456   4.611
  896CO2     O1 4479   3.345   2.417   4.721
  896CO2     O2 4480   3.342   2.495   4.502
  897CO2     D1 4481   2.233   1.303   2.755
  897CO2     D2 4482   2.151   1.167   2.873
  897CO2      C 4483   2.192   1.235   2.814
  897CO2     O1 4484   2.240   1.315   2.745
  897CO2     O2 4485   2.144   1.156   2.883
  898CO2     D1 4486   3.774   3.220   4.136
  898CO2     D2 4487   3.645   3.130   4.016
  898CO2      C 4488   3.710   3.175   4.076
  898CO2     O1 4489   3.786   3.228   4.146
  898CO2     O2 4490   3.634   3.122   4.006
  899CO2     D1 4491   0.652   4.748   1.990
  899CO2     D2 4492   0.716   4.711   1.807
  899CO2      C 4493   0.684   4.729   1.899
  899CO2     O1 4494   0.646   4.751   2.006
  899CO2     O2 4495   0.721   4.708   1.791
  900CO2     D1 4496   5.716   3.134   3.889
  900CO2     D2 4497   5.671   3.186   4.074
  900CO2      C 4498   5.693   3.160   3.982
  900CO2     O1 4499   5.720   3.129   3.873
  900CO2     O2 4500   5.667   3.191   4.090
  901CO2     D1 4501   2.032   4.883   2.152
  901CO2     D2 4502   2.110   4.735   2.259
  901CO2      C 4503   2.071   4.809   2.205
  901CO2     O1 4504   2.026   4.895   2.143
  901CO2     O2 4505   2.117   4.723   2.268
  902CO2     D1 4506   3.447   2.700   3.721
  902CO2     D2 4507   3.475   2.895   3.734
  902CO2      C 4508   3.461   2.797   3.727
  902CO2     O1 4509   3.444   2.683   3.720
  902CO2     O2 4510   3.477   2.912   3.735
  903CO2     D1 4511   3.148   1.989   5.532
  903CO2     D2 4512   3.083   2.129   5.408
  903CO2      C 4513   3.115   2.059   5.470
  903CO2     O1 4514   3.153   1.977   5.542
  903CO2     O2 4515   3.077   2.141   5.397
  904CO2     D1 4516   2.588   3.917   5.294
  904CO2     D2 4517   2.756   3.840   5.224
  904CO2      C 4518   2.672   3.878   5.259
  904CO2     O1 4519   2.573   3.923   5.300
  904CO2     O2 4520   2.770   3.833   5.218
  905CO2     D1 4521   5.848   2.030   2.479
  905CO2     D2 4522   5.802   2.006   2.670
  905CO2      C 4523   5.825   2.018   2.575
  905CO2     O1 4524   5.852   2.032   2.463
  905CO2     O2 4525   5.798   2.004   2.687
  906CO2     D1 4526   2.901   2.740   0.665
  906CO2     D2 4527   2.993   2.790   0.833
  906CO2      C 4528   2.947   2.765   0.749
  906CO2     O1 4529   2.893   2.735   0.651
  906CO2     O2 4530   3.001   2.794   0.847
  907CO2     D1 4531   5.277   3.112   0.217
  907CO2     D2 4532   5.436   3.079   0.105
  907CO2      C 4533   5.356   3.096   0.161
  907CO2     O1 4534   5.263   3.115   0.227
  907CO2     O2 4535   5.450   3.076   0.095
  908CO2     D1 4536   4.045   2.085   3.135
  908CO2     D2 4537   4.056   1.904   3.214
  908CO2      C 4538   4.050   1.994   3.174
  908CO2     O1 4539   4.044   2.101   3.129
  908CO2     O2 4540   4.057   1.888   3.220
  909CO2     D1 4541   4.981   2.879   0.768
  909CO2     D2 4542   4.859   3.034   0.758
  909CO2      C 4543   4.920   2.957   0.763
  909CO2     O1 4544   4.991   2.866   0.769
  909CO2     O2 4545   4.848   3.048   0.757
  910CO2     D1 4546   0.278   4.174   2.676
  910CO2     D2 4547   0.299   4.164   2.872
  910CO2      C 4548   0.288   4.169   2.774
  910CO2     O1 4549   0.276   4.175   2.659
  910CO2     O2 4550   0.300   4.163   2.889
  911CO2     D1 4551   0.548   5.674   0.723
  911CO2     D2 4552   0.413   5.619   0.590
  911CO2      C 4553   0.481   5.647   0.657
  911CO2     O1 4554   0.560   5.679   0.735
  911CO2     O2 4555   0.402   5.614   0.578
  912CO2     D1 4556   0.306   4.774   1.149
  912CO2     D2 4557   0.243   4.901   1.011
  912CO2      C 4558   0.274   4.837   1.080
  912CO2     O1 4559   0.311   4.763   1.161
  912CO2     O2 4560   0.238   4.912   0.999
  913CO2     D1 4561   4.159   1.683   4.957
  913CO2     D2 4562   4.250   1.637   5.126
  913CO2      C 4563   4.204   1.660   5.042
  913CO2     O1 4564   4.151   1.687   4.942
  913CO2     O2 4565   4.258   1.633   5.141
  914CO2     D1 4566   0.941   1.189   0.616
  914CO2     D2 4567   0.826   1.330   0.695
  914CO2      C 4568   0.884   1.259   0.656
  914CO2     O1 4569   0.951   1.177   0.610
  914CO2     O2 4570   0.816   1.342   0.701
  915CO2     D1 4571   4.962   1.392   2.711
  915CO2     D2 4572   4.882   1.270   2.578
  915CO2      C 4573   4.922   1.331   2.644
  915CO2     O1 4574   4.969   1.403   2.722
  915CO2     O2 4575   4.875   1.259   2.566
  916CO2     D1 4576   5.746   2.389   4.092
  916CO2     D2 4577   5.659   2.385   4.269
  916CO2      C 4578   5.702   2.387   4.181
  916CO2     O1 4579   5.754   2.389   4.077
  916CO2     O2 4580   5.651   2.385   4.284
  917CO2     D1 4581   4.752   2.385   4.738
  917CO2     D2 4582   4.606   2.456   4.625
  917CO2      C 4583   4.679   2.420   4.681
  917CO2     O1 4584   4.764   2.378   4.748
  917CO2     O2 4585   4.594   2.462   4.615
  918CO2     D1 4586   2.277   5.611   0.632
  918CO2     D2 4587   2.170   5.498   0.754
  918CO2      C 4588   2.223   5.554   0.693
  918CO2     O1 4589   2.286   5.620   0.621
  918CO2     O2 4590   2.161   5.488   0.765
  919CO2     D1 4591   1.896   1.630   3.969
  919CO2     D2 4592   2.042   1.754   3.921
  919CO2      C 4593   1.969   1.692   3.945
  919CO2     O1 4594   1.883   1.619   3.973
  919CO2     O2 4595   2.055   1.765   3.917
  920CO2     D1 4596   0.021   1.445   4.439
  920CO2     D2 4597   0.072   1.463   4.629
  920CO2      C 4598   0.047   1.454   4.534
  920CO2     O1 4599   0.017   1.443   4.423
  920CO2     O2 4600   0.076   1.465   4.646
  921CO2     D1 4601   2.522   4.561   6.002
  921CO2     D2 4602   2.532   4.709   5.872
  921CO2      C 4603   2.527   4.635   5.937
  921CO2     O1 4604   2.521   4.548   6.013
  921CO2     O2 4605   2.533   4.722   5.860
  922CO2     D1 4606   0.676   2.131   2.040
  922CO2     D2 4607   0.577   2.047   2.189
  922CO2      C 4608   0.627   2.089   2.115
  922CO2     O1 4609   0.684   2.138   2.027
  922CO2     O2 4610   0.569   2.039   2.202
  923CO2     D1 4611   0.478   4.132   4.334
  923CO2     D2 4612   0.396   4.097   4.157
  923CO2      C 4613   0.437   4.114   4.245
  923CO2     O1 4614   0.485   4.134   4.349
  923CO2     O2 4615   0.389   4.094   4.141
  924CO2     D1 4616   2.950   2.254   2.547
  924CO2     D2 4617   2.863   2.115   2.656
  924CO2      C 4618   2.906   2.185   2.601
  924CO2     O1 4619   2.957   2.267   2.537
  924CO2     O2 4620   2.855   2.103   2.666
  925CO2     D1 4621   4.743   1.365   5.042
  925CO2     D2 4622   4.756   1.412   4.851
  925CO2      C 4623   4.750   1.389   4.947
  925CO2     O1 4624   4.742   1.361   5.059
  925CO2     O2 4625   4.758   1.416   4.834
  926CO2     D1 4626   0.932   0.700   4.013
  926CO2     D2 4627   0.877   0.876   4.084
  926CO2      C 4628   0.905   0.788   4.048
  926CO2     O1 4629   0.937   0.684   4.007
  926CO2     O2 4630   0.872   0.891   4.090
  927CO2     D1 4631   0.314   1.826   1.369
  927CO2     D2 4632   0.397   1.761   1.537
  927CO2      C 4633   0.355   1.793   1.453
  927CO2     O1 4634   0.307   1.831   1.354
  927CO2     O2 4635   0.404   1.756   1.551
  928CO2     D1 4636   4.129   4.318   5.758
  928CO2     D2 4637   4.124   4.302   5.955
  928CO2      C 4638   4.127   4.310   5.856
  928CO2     O1 4639   4.130   4.319   5.741
  928CO2     O2 4640   4.123   4.300   5.972
  929CO2     D1 4641   1.316   0.547   3.358
  929CO2     D2 4642   1.222   0.716   3.400
  929CO2      C 4643   1.269   0.631   3.379
  929CO2     O1 4644   1.324   0.532   3.354
  929CO2     O2 4645   1.214   0.731   3.403
  930CO2     D1 4646   0.287   1.351   1.880
  930CO2     D2 4647   0.284   1.543   1.925
  930CO2      C 4648   0.285   1.447   1.902
  930CO2     O1 4649   0.287   1.334   1.876
  930CO2     O2 4650   0.284   1.560   1.929
  931CO2     D1 4651   0.625   3.855   3.832
  931CO2     D2 4652   0.500   3.881   3.681
  931CO2      C 4653   0.562   3.868   3.757
  931CO2     O1 4654   0.636   3.853   3.845
  931CO2     O2 4655   0.489   3.883   3.668
  932CO2     D1 4656   4.392   5.728   3.769
  932CO2     D2 4657   4.393   5.729   3.571
  932CO2      C 4658   4.393   5.729   3.670
  932CO2     O1 4659   4.392   5.728   3.786
  932CO2     O2 4660   4.393   5.729   3.554
  933CO2     D1 4661   1.666   4.477   0.291
  933CO2     D2 4662   1.761   4.405   0.132
  933CO2      C 4663   1.714   4.441   0.211
  933CO2     O1 4664   1.658   4.483   0.304
  933CO2     O2 4665   1.769   4.399   0.119
  934CO2     D1 4666   1.902   3.635   2.015
  934CO2     D2 4667   1.914   3.762   2.166
  934CO2      C 4668   1.908   3.699   2.090
  934CO2     O1 4669   1.901   3.624   2.001
  934CO2     O2 4670   1.915   3.773   2.179
  935CO2     D1 4671   4.393   1.190   1.762
  935CO2     D2 4672   4.328   1.022   1.846
  935CO2      C 4673   4.360   1.106   1.804
  935CO2     O1 4674   4.398   1.204   1.755
  935CO2     O2 4675   4.323   1.008   1.853
  936CO2     D1 4676   4.619   0.901   0.381
  936CO2     D2 4677   4.652   1.016   0.539
  936CO2      C 4678   4.636   0.959   0.460
  936CO2     O1 4679   4.617   0.891   0.368
  936CO2     O2 4680   4.655   1.026   0.552
  937CO2     D1 4681   0.875   4.856   5.549
  937CO2     D2 4682   1.026   4.984   5.557
  937CO2      C 4683   0.950   4.920   5.553
  937CO2     O1 4684   0.862   4.845   5.548
  937CO2     O2 4685   1.039   4.995   5.558
  938CO2     D1 4686   1.516   5.705   4.932
  938CO2     D2 4687   1.456   5.721   5.120
  938CO2      C 4688   1.486   5.713   5.026
  938CO2     O1 4689   1.521   5.704   4.916
  938CO2     O2 4690   1.451   5.723   5.136
  939CO2     D1 4691   3.585   1.154   3.775
  939CO2     D2 4692   3.548   1.116   3.584
  939CO2      C 4693   3.566   1.135   3.679
  939CO2     O1 4694   3.588   1.157   3.791
  939CO2     O2 4695   3.544   1.113   3.568
  940CO2     D1 4696   1.187   5.556   1.934
  940CO2     D2 4697   1.171   5.650   1.761
  940CO2      C 4698   1.179   5.603   1.848
  940CO2     O1 4699   1.189   5.548   1.949
  940CO2     O2 4700   1.169   5.658   1.746
  941CO2     D1 4701   1.029   1.654   0.778
  941CO2     D2 4702   1.100   1.839   0.785
  941CO2      C 4703   1.064   1.746   0.782
  941CO2     O1 4704   1.022   1.638   0.778
  941CO2     O2 4705   1.106   1.854   0.786
  942CO2     D1 4706   2.669   1.389   4.725
  942CO2     D2 4707   2.542   1.496   4.618
  942CO2      C 4708   2.606   1.443   4.671
  942CO2     O1 4709   2.680   1.379   4.734
  942CO2     O2 4710   2.531   1.506   4.608
  943CO2     D1 4711   2.633   1.179   0.591
  943CO2     D2 4712   2.526   1.333   0.653
  943CO2      C 4713   2.579   1.256   0.622
  943CO2     O1 4714   2.642   1.165   0.586
  943CO2     O2 4715   2.516   1.346   0.658
  944CO2     D1 4716   4.663   5.070   4.864
  944CO2     D2 4717   4.818   5.190   4.889
  944CO2      C 4718   4.740   5.130   4.877
  944CO2     O1 4719   4.650   5.059   4.862
  944CO2     O2 4720   4.831   5.201   4.891
  945CO2     D1 4721   5.175   3.652   0.997
  945CO2     D2 4722   5.179   3.688   0.803
  945CO2      C 4723   5.177   3.670   0.900
  945CO2     O1 4724   5.175   3.649   1.014
  945CO2     O2 4725   5.179   3.691   0.786
  946CO2     D1 4726   4.268   2.581   2.249
  946CO2     D2 4727   4.227   2.396   2.307
  946CO2      C 4728   4.247   2.488   2.278
  946CO2     O1 4729   4.271   2.596   2.244
  946CO2     O2 4730   4.223   2.380   2.312
  947CO2     D1 4731   3.115   1.142   4.886
  947CO2     D2 4732   3.107   1.055   5.063
  947CO2      C 4733   3.111   1.098   4.975
  947CO2     O1 4734   3.116   1.149   4.870
  947CO2     O2 4735   3.107   1.047   5.079
  948CO2     D1 4736   1.636   5.040   0.383
  948CO2     D2 4737   1.693   5.020   0.194
  948CO2      C 4738   1.665   5.030   0.289
  948CO2     O1 4739   1.631   5.042   0.399
  948CO2     O2 4740   1.698   5.018   0.178
  949CO2     D1 4741   2.615   5.403   3.887
  949CO2     D2 4742   2.601   5.493   4.062
  949CO2      C 4743   2.608   5.448   3.974
  949CO2     O1 4744   2.616   5.395   3.872
  949CO2     O2 4745   2.600   5.501   4.077
  950CO2     D1 4746   4.865   1.632   4.502
  950CO2     D2 4747   4.878   1.633   4.699
  950CO2      C 4748   4.871   1.632   4.600
  950CO2     O1 4749   4.864   1.632   4.485
  950CO2     O2 4750   4.879   1.633   4.716
  951CO2     D1 4751   2.603   4.060   1.935
  951CO2     D2 4752   2.628   4.005   1.746
  951CO2      C 4753   2.615   4.033   1.840
  951CO2     O1 4754   2.601   4.065   1.951
  951CO2     O2 4755   2.630   4.001   1.730
  952CO2     D1 4756   0.358   5.244   2.639
  952CO2     D2 4757   0.216   5.110   2.606
  952CO2      C 4758   0.287   5.177   2.623
  952CO2     O1 4759   0.370   5.256   2.642
  952CO2     O2 4760   0.203   5.099   2.604
  953CO2     D1 4761   0.549   3.780   0.636
  953CO2     D2 4762   0.604   3.704   0.463
  953CO2      C 4763   0.577   3.742   0.549
  953CO2     O1 4764   0.544   3.787   0.651
  953CO2     O2 4765   0.609   3.697   0.448
  954CO2     D1 4766   3.859   3.477   5.791
  954CO2     D2 4767   3.899   3.447   5.982
  954CO2      C 4768   3.879   3.462   5.887
  954CO2     O1 4769   3.855   3.480   5.774
  954CO2     O2 4770   3.903   3.445   5.999
  955CO2     D1 4771   2.354   0.585   1.891
  955CO2     D2 4772   2.418   0.741   1.787
  955CO2      C 4773   2.386   0.663   1.839
  955CO2     O1 4774   2.348   0.572   1.900
  955CO2     O2 4775   2.423   0.754   1.778
  956CO2     D1 4776   4.291   4.693   1.542
  956CO2     D2 4777   4.204   4.834   1.433
  956CO2      C 4778   4.247   4.763   1.487
  956CO2     O1 4779   4.298   4.681   1.551
  956CO2     O2 4780   4.196   4.846   1.423
  957CO2     D1 4781   0.973   2.109  -0.080
  957CO2     D2 4782   1.028   2.166   0.101
  957CO2      C 4783   1.001   2.138   0.011
  957CO2     O1 4784   0.968   2.105  -0.096
  957CO2     O2 4785   1.033   2.171   0.117
  958CO2     D1 4786   1.725   3.424   1.543
  958CO2     D2 4787   1.905   3.367   1.600
  958CO2      C 4788   1.815   3.396   1.571
  958CO2     O1 4789   1.710   3.429   1.538
  958CO2     O2 4790   1.921   3.362   1.605
  959CO2     D1 4791   0.569   4.159   2.420
  959CO2     D2 4792   0.561   4.239   2.600
  959CO2      C 4793   0.565   4.199   2.510
  959CO2     O1 4794   0.569   4.152   2.404
  959CO2     O2 4795   0.560   4.246   2.616
  960CO2     D1 4796   4.284   3.254   3.585
  960CO2     D2 4797   4.200   3.253   3.405
  960CO2      C 4798   4.242   3.253   3.495
  960CO2     O1 4799   4.291   3.254   3.600
  960CO2     O2 4800   4.193   3.253   3.390
  961CO2     D1 4801   5.378   3.668   0.338
  961CO2     D2 4802   5.409   3.817   0.465
  961CO2      C 4803   5.394   3.743   0.401
  961CO2     O1 4804   5.376   3.655   0.327
  961CO2     O2 4805   5.412   3.830   0.476
  962CO2     D1 4806   3.100   5.744   3.814
  962CO2     D2 4807   3.142   5.830   3.987
  962CO2      C 4808   3.121   5.787   3.900
  962CO2     O1 4809   3.097   5.736   3.799
  962CO2     O2 4810   3.146   5.837   4.002
  963CO2     D1 4811   4.971   2.450   0.521
  963CO2     D2 4812   5.026   2.327   0.376
  963CO2      C 4813   4.998   2.389   0.448
  963CO2     O1 4814   4.966   2.461   0.533
  963CO2     O2 4815   5.031   2.317   0.364
  964CO2     D1 4816   1.267   3.681   3.164
  964CO2     D2 4817   1.316   3.611   2.986
  964CO2      C 4818   1.292   3.646   3.075
  964CO2     O1 4819   1.263   3.687   3.180
  964CO2     O2 4820   1.320   3.605   2.970
  965CO2     D1 4821   2.469   4.635   1.271
  965CO2     D2 4822   2.660   4.631   1.323
  965CO2      C 4823   2.564   4.633   1.297
  965CO2     O1 4824   2.452   4.636   1.267
  965CO2     O2 4825   2.676   4.630   1.327
  966CO2     D1 4826   3.484   1.145   0.346
  966CO2     D2 4827   3.375   1.251   0.473
  966CO2      C 4828   3.430   1.198   0.410
  966CO2     O1 4829   3.494   1.136   0.336
  966CO2     O2 4830   3.366   1.261   0.484
  967CO2     D1 4831   4.716   3.242   3.464
  967CO2     D2 4832   4.726   3.439   3.475
  967CO2      C 4833   4.721   3.340   3.470
  967CO2     O1 4834   4.716   3.224   3.463
  967CO2     O2 4835   4.726   3.456   3.476
  968CO2     D1 4836   0.482   1.223   0.170
  968CO2     D2 4837   0.485   1.202   0.367
  968CO2      C 4838   0.484   1.212   0.268
  968CO2     O1 4839   0.482   1.225   0.153
  968CO2     O2 4840   0.485   1.200   0.384
  969CO2     D1 4841   3.909   3.876   5.189
  969CO2     D2 4842   3.996   3.801   5.028
  969CO2      C 4843   3.952   3.838   5.108
  969CO2     O1 4844   3.901   3.882   5.203
  969CO2     O2 4845   4.004   3.794   5.014
  970CO2     D1 4846   4.208   3.039   2.215
  970CO2     D2 4847   4.282   2.984   2.390
  970CO2      C 4848   4.245   3.012   2.302
  970CO2     O1 4849   4.202   3.044   2.200
  970CO2     O2 4850   4.288   2.979   2.405
  971CO2     D1 4851   3.695   4.942   4.298
  971CO2     D2 4852   3.602   5.033   4.149
  971CO2      C 4853   3.648   4.987   4.224
  971CO2     O1 4854   3.703   4.934   4.311
  971CO2     O2 4855   3.594   5.041   4.136
  972CO2     D1 4856   0.186   3.280   4.568
  972CO2     D2 4857   0.184   3.273   4.765
  972CO2      C 4858   0.185   3.276   4.667
  972CO2     O1 4859   0.186   3.281   4.551
  972CO2     O2 4860   0.184   3.272   4.782
  973CO2     D1 4861   3.266   0.732   1.712
  973CO2     D2 4862   3.192   0.819   1.873
  973CO2      C 4863   3.229   0.776   1.792
  973CO2     O1 4864   3.272   0.724   1.698
  973CO2     O2 4865   3.185   0.827   1.887
  974CO2     D1 4866   1.392   3.434   0.393
  974CO2     D2 4867   1.577   3.365   0.411
  974CO2      C 4868   1.485   3.399   0.402
  974CO2     O1 4869   1.377   3.439   0.391
  974CO2     O2 4870   1.593   3.360   0.413
  975CO2     D1 4871   3.573   2.137   4.648
  975CO2     D2 4872   3.549   2.143   4.451
  975CO2      C 4873   3.561   2.140   4.549
  975CO2     O1 4874   3.575   2.136   4.665
  975CO2     O2 4875   3.547   2.143   4.434
  976CO2     D1 4876   1.124   0.462   0.847
  976CO2     D2 4877   1.290   0.356   0.847
  976CO2      C 4878   1.207   0.409   0.847
  976CO2     O1 4879   1.109   0.471   0.847
  976CO2     O2 4880   1.305   0.346   0.847
  977CO2     D1 4881   5.643   2.258   5.285
  977CO2     D2 4882   5.645   2.265   5.087
  977CO2      C 4883   5.644   2.262   5.186
  977CO2     O1 4884   5.642   2.257   5.302
  977CO2     O2 4885   5.646   2.266   5.070
  978CO2     D1 4886   0.990   3.102   3.576
  978CO2     D2 4887   0.814   3.083   3.486
  978CO2      C 4888   0.902   3.093   3.531
  978CO2     O1 4889   1.005   3.104   3.583
  978CO2     O2 4890   0.799   3.082   3.479
  979CO2     D1 4891   1.524   3.232   2.638
  979CO2     D2 4892   1.427   3.326   2.494
  979CO2      C 4893   1.476   3.279   2.566
  979CO2     O1 4894   1.532   3.223   2.650
  979CO2     O2 4895   1.419   3.334   2.481
  980CO2     D1 4896   1.784   0.272   0.147
  980CO2     D2 4897   1.741   0.338   0.328
  980CO2      C 4898   1.763   0.305   0.238
  980CO2     O1 4899   1.788   0.267   0.131
  980CO2     O2 4900   1.738   0.343   0.344
  981CO2     D1 4901   5.301   4.528   0.333
  981CO2     D2 4902   5.224   4.364   0.412
  981CO2      C 4903   5.263   4.446   0.372
  981CO2     O1 4904   5.308   4.543   0.326
  981CO2     O2 4905   5.218   4.350   0.419
  982CO2     D1 4906   4.063   0.478   0.570
  982CO2     D2 4907   4.040   0.324   0.449
  982CO2      C 4908   4.052   0.401   0.510
  982CO2     O1 4909   4.065   0.491   0.581
  982CO2     O2 4910   4.038   0.310   0.438
  983CO2     D1 4911   2.128   5.735   2.485
  983CO2     D2 4912   2.080   5.734   2.677
  983CO2      C 4913   2.104   5.735   2.581
  983CO2     O1 4914   2.132   5.735   2.468
  983CO2     O2 4915   2.076   5.734   2.693
  984CO2     D1 4916   3.619   4.044   0.249
  984CO2     D2 4917   3.653   3.851   0.276
  984CO2      C 4918   3.636   3.947   0.263
  984CO2     O1 4919   3.616   4.060   0.247
  984CO2     O2 4920   3.656   3.834   0.279
  985CO2     D1 4921   4.301   4.369   0.918
  985CO2     D2 4922   4.106   4.349   0.941
  985CO2      C 4923   4.204   4.359   0.929
  985CO2     O1 4924   4.318   4.371   0.916
  985CO2     O2 4925   4.089   4.347   0.943
  986CO2     D1 4926   3.461   5.856   5.822
  986CO2     D2 4927   3.284   5.769   5.836
  986CO2      C 4928   3.372   5.812   5.829
  986CO2     O1 4929   3.476   5.863   5.821
  986CO2     O2 4930   3.268   5.762   5.837
  987CO2     D1 4931   5.465   2.073   0.314
  987CO2     D2 4932   5.357   1.922   0.382
  987CO2      C 4933   5.411   1.998   0.348
  987CO2     O1 4934   5.474   2.086   0.308
  987CO2     O2 4935   5.347   1.909   0.387
  988CO2     D1 4936   2.456   2.880   0.402
  988CO2     D2 4937   2.348   2.716   0.379
  988CO2      C 4938   2.402   2.798   0.391
  988CO2     O1 4939   2.466   2.894   0.404
  988CO2     O2 4940   2.339   2.702   0.377
  989CO2     D1 4941   4.941   4.148   4.683
  989CO2     D2 4942   5.115   4.108   4.597
  989CO2      C 4943   5.028   4.128   4.640
  989CO2     O1 4944   4.926   4.152   4.691
  989CO2     O2 4945   5.130   4.104   4.590
  990CO2     D1 4946   1.485   0.746   5.039
  990CO2     D2 4947   1.539   0.636   4.883
  990CO2      C 4948   1.512   0.691   4.961
  990CO2     O1 4949   1.480   0.755   5.053
  990CO2     O2 4950   1.543   0.627   4.870
  991CO2     D1 4951   1.090   2.999   5.696
  991CO2     D2 4952   1.174   2.913   5.538
  991CO2      C 4953   1.132   2.956   5.617
  991CO2     O1 4954   1.083   3.006   5.710
  991CO2     O2 4955   1.181   2.906   5.525
  992CO2     D1 4956   5.898   3.343   1.167
  992CO2     D2 4957   5.917   3.480   1.309
  992CO2      C 4958   5.907   3.412   1.238
  992CO2     O1 4959   5.896   3.332   1.155
  992CO2     O2 4960   5.919   3.492   1.321
  993CO2     D1 4961   3.738   0.038   2.898
  993CO2     D2 4962   3.735   0.055   2.701
  993CO2      C 4963   3.737   0.047   2.799
  993CO2     O1 4964   3.738   0.037   2.915
  993CO2     O2 4965   3.735   0.056   2.684
  994CO2     D1 4966   1.703   1.249   3.029
  994CO2     D2 4967   1.656   1.148   2.865
  994CO2      C 4968   1.680   1.198   2.947
  994CO2     O1 4969   1.707   1.257   3.043
  994CO2     O2 4970   1.652   1.140   2.851
  995CO2     D1 4971   1.569   2.478   1.821
  995CO2     D2 4972   1.414   2.591   1.775
  995CO2      C 4973   1.492   2.535   1.798
  995CO2     O1 4974   1.583   2.468   1.825
  995CO2     O2 4975   1.400   2.601   1.771
  996CO2     D1 4976   2.809   1.940   0.798
  996CO2     D2 4977   2.690   1.964   0.953
  996CO2      C 4978   2.750   1.952   0.875
  996CO2     O1 4979   2.820   1.938   0.784
  996CO2     O2 4980   2.680   1.966   0.967
  997CO2     D1 4981   5.125   0.807   4.012
  997CO2     D2 4982   5.104   0.864   4.200
  997CO2      C 4983   5.115   0.836   4.106
  997CO2     O1 4984   5.127   0.802   3.996
  997CO2     O2 4985   5.103   0.869   4.216
  998CO2     D1 4986   4.390   4.829   3.249
  998CO2     D2 4987   4.507   4.710   3.355
  998CO2      C 4988   4.448   4.769   3.302
  998CO2     O1 4989   4.380   4.839   3.240
  998CO2     O2 4990   4.517   4.699   3.364
  999CO2     D1 4991   4.563   5.826   2.072
  999CO2     D2 4992   4.555   5.705   2.228
  999CO2      C 4993   4.559   5.765   2.150
  999CO2     O1 4994   4.564   5.836   2.059
  999CO2     O2 4995   4.554   5.694   2.242
 1000CO2     D1 4996   0.583   0.654   2.000
 1000CO2     D2 4997   0.671   0.770   1.866
 1000CO2      C 4998   0.627   0.712   1.933
 1000CO2     O1 4999   0.576   0.643   2.011
 1000CO2     O2 5000   0.679   0.780   1.855
 1001CO2     D1 5001   5.389   3.726   3.457
 1001CO2     D2 5002   5.353   3.748   3.651
 1001CO2      C 5003   5.371   3.737   3.554
 1001CO2     O1 5004   5.392   3.724   3.440
 1001CO2     O2 5005   5.350   3.750   3.667
 1002CO2     D1 5006   2.619   1.486   2.406
 1002CO2     D2 5007   2.702   1.529   2.580
 1002CO2      C 5008   2.660   1.507   2.493
 1002CO2     O1 5009   2.612   1.482   2.391
 1002CO2     O2 5010   2.709   1.533   2.596
 1003CO2     D1 5011   6.045   1.048   0.390
 1003CO2     D2 5012   5.928   0.899   0.446
 1003CO2      C 5013   5.986   0.974   0.418
 1003CO2     O1 5014   6.055   1.061   0.385
 1003CO2     O2 5015   5.918   0.887   0.451
 1004CO2     D1 5016   5.810   4.582   0.247
 1004CO2     D2 5017   5.773   4.594   0.053
 1004CO2      C 5018   5.791   4.588   0.150
 1004CO2     O1 5019   5.813   4.581   0.263
 1004CO2     O2 5020   5.769   4.595   0.036
 1005CO2     D1 5021   4.263   4.299   3.953
 1005CO2     D2 5022   4.312   4.353   3.769
 1005CO2      C 5023   4.288   4.326   3.861
 1005CO2     O1 5024   4.259   4.294   3.969
 1005CO2     O2 5025   4.316   4.358   3.753
 1006CO2     D1 5026   1.810   0.287   3.270
 1006CO2     D2 5027   1.915   0.388   3.404
 1006CO2      C 5028   1.862   0.337   3.337
 1006CO2     O1 5029   1.800   0.278   3.259
 1006CO2     O2 5030   1.924   0.396   3.416
 1007CO2     D1 5031   2.823   2.032   3.035
 1007CO2     D2 5032   2.725   2.167   2.929
 1007CO2      C 5033   2.774   2.100   2.982
 1007CO2     O1 5034   2.832   2.021   3.044
 1007CO2     O2 5035   2.717   2.179   2.920
 1008CO2     D1 5036   2.047   1.453   2.136
 1008CO2     D2 5037   2.021   1.636   2.064
 1008CO2      C 5038   2.034   1.544   2.100
 1008CO2     O1 5039   2.049   1.438   2.143
 1008CO2     O2 5040   2.019   1.651   2.058
 1009CO2     D1 5041   1.711   2.897   1.239
 1009CO2     D2 5042   1.888   2.948   1.310
 1009CO2      C 5043   1.800   2.923   1.275
 1009CO2     O1 5044   1.696   2.892   1.233
 1009CO2     O2 5045   1.903   2.953   1.317
 1010CO2     D1 5046   3.240   0.282   2.782
 1010CO2     D2 5047   3.359   0.168   2.673
 1010CO2      C 5048   3.299   0.225   2.727
 1010CO2     O1 5049   3.229   0.292   2.791
 1010CO2     O2 5050   3.369   0.158   2.663
 1011CO2     D1 5051   2.096   2.681   2.807
 1011CO2     D2 5052   2.014   2.738   2.978
 1011CO2      C 5053   2.055   2.710   2.892
 1011CO2     O1 5054   2.103   2.676   2.792
 1011CO2     O2 5055   2.007   2.743   2.992
 1012CO2     D1 5056   2.373   4.009   2.700
 1012CO2     D2 5057   2.369   3.904   2.867
 1012CO2      C 5058   2.371   3.956   2.784
 1012CO2     O1 5059   2.373   4.018   2.686
 1012CO2     O2 5060   2.369   3.894   2.882
 1013CO2     D1 5061   3.309   0.586   4.860
 1013CO2     D2 5062   3.213   0.584   5.033
 1013CO2      C 5063   3.261   0.585   4.946
 1013CO2     O1 5064   3.317   0.587   4.845
 1013CO2     O2 5065   3.205   0.583   5.048
 1014CO2     D1 5066   1.196   2.652   0.758
 1014CO2     D2 5067   1.279   2.637   0.579
 1014CO2      C 5068   1.237   2.645   0.669
 1014CO2     O1 5069   1.189   2.653   0.774
 1014CO2     O2 5070   1.286   2.636   0.563
 1015CO2     D1 5071   2.682   4.309   3.373
 1015CO2     D2 5072   2.586   4.314   3.546
 1015CO2      C 5073   2.634   4.311   3.460
 1015CO2     O1 5074   2.691   4.308   3.359
 1015CO2     O2 5075   2.577   4.314   3.561
 1016CO2     D1 5076   2.234   5.745   2.041
 1016CO2     D2 5077   2.213   5.783   1.848
 1016CO2      C 5078   2.223   5.764   1.944
 1016CO2     O1 5079   2.236   5.742   2.058
 1016CO2     O2 5080   2.211   5.786   1.831
 1017CO2     D1 5081   1.704   1.751   3.146
 1017CO2     D2 5082   1.732   1.600   3.022
 1017CO2      C 5083   1.718   1.676   3.084
 1017CO2     O1 5084   1.701   1.764   3.157
 1017CO2     O2 5085   1.734   1.587   3.011
 1018CO2     D1 5086   1.421   3.676   1.462
 1018CO2     D2 5087   1.417   3.675   1.264
 1018CO2      C 5088   1.419   3.675   1.363
 1018CO2     O1 5089   1.422   3.676   1.479
 1018CO2     O2 5090   1.417   3.675   1.247
 1019CO2     D1 5091   0.993   0.311   3.577
 1019CO2     D2 5092   1.127   0.195   3.665
 1019CO2      C 5093   1.060   0.253   3.621
 1019CO2     O1 5094   0.982   0.321   3.570
 1019CO2     O2 5095   1.138   0.185   3.672
 1020CO2     D1 5096   1.139   1.164   2.886
 1020CO2     D2 5097   1.140   1.164   2.689
 1020CO2      C 5098   1.140   1.164   2.788
 1020CO2     O1 5099   1.139   1.164   2.903
 1020CO2     O2 5100   1.140   1.164   2.672
 1021CO2     D1 5101   3.076   1.223   1.044
 1021CO2     D2 5102   2.916   1.116   1.003
 1021CO2      C 5103   2.996   1.170   1.023
 1021CO2     O1 5104   3.090   1.232   1.048
 1021CO2     O2 5105   2.902   1.107   0.999
 1022CO2     D1 5106   0.435   2.276   0.762
 1022CO2     D2 5107   0.412   2.393   0.605
 1022CO2      C 5108   0.424   2.334   0.684
 1022CO2     O1 5109   0.437   2.266   0.776
 1022CO2     O2 5110   0.410   2.403   0.591
 1023CO2     D1 5111   2.541   0.617   5.145
 1023CO2     D2 5112   2.520   0.604   4.949
 1023CO2      C 5113   2.530   0.610   5.047
 1023CO2     O1 5114   2.543   0.618   5.162
 1023CO2     O2 5115   2.518   0.603   4.932
 1024CO2     D1 5116   3.030   1.775   3.856
 1024CO2     D2 5117   2.843   1.802   3.797
 1024CO2      C 5118   2.936   1.789   3.827
 1024CO2     O1 5119   3.046   1.772   3.862
 1024CO2     O2 5120   2.827   1.805   3.792
 1025CO2     D1 5121   2.368   0.895   4.981
 1025CO2     D2 5122   2.346   0.769   5.131
 1025CO2      C 5123   2.357   0.832   5.056
 1025CO2     O1 5124   2.370   0.906   4.968
 1025CO2     O2 5125   2.344   0.758   5.144
 1026CO2     D1 5126   1.108   4.878   2.747
 1026CO2     D2 5127   1.018   4.739   2.640
 1026CO2      C 5128   1.063   4.808   2.694
 1026CO2     O1 5129   1.116   4.890   2.757
 1026CO2     O2 5130   1.010   4.727   2.630
 1027CO2     D1 5131   3.836   4.412   4.733
 1027CO2     D2 5132   3.978   4.411   4.870
 1027CO2      C 5133   3.907   4.411   4.802
 1027CO2     O1 5134   3.823   4.412   4.721
 1027CO2     O2 5135   3.990   4.411   4.882
 1028CO2     D1 5136   1.947   4.222   4.449
 1028CO2     D2 5137   1.831   4.216   4.609
 1028CO2      C 5138   1.889   4.219   4.529
 1028CO2     O1 5139   1.957   4.222   4.435
 1028CO2     O2 5140   1.821   4.215   4.623
 1029CO2     D1 5141   1.241   0.974   1.491
 1029CO2     D2 5142   1.212   1.095   1.645
 1029CO2      C 5143   1.227   1.034   1.568
 1029CO2     O1 5144   1.244   0.963   1.478
 1029CO2     O2 5145   1.210   1.106   1.658
 1030CO2     D1 5146   1.166   4.629   1.804
 1030CO2     D2 5147   1.063   4.567   1.961
 1030CO2      C 5148   1.114   4.598   1.883
 1030CO2     O1 5149   1.174   4.634   1.790
 1030CO2     O2 5150   1.055   4.562   1.975
 1031CO2     D1 5151   4.900   3.355   1.827
 1031CO2     D2 5152   4.866   3.366   1.633
 1031CO2      C 5153   4.883   3.360   1.730
 1031CO2     O1 5154   4.902   3.354   1.844
 1031CO2     O2 5155   4.863   3.366   1.616
 1032CO2     D1 5156   4.038   1.882   5.886
 1032CO2     D2 5157   4.098   2.066   5.927
 1032CO2      C 5158   4.068   1.974   5.907
 1032CO2     O1 5159   4.032   1.866   5.883
 1032CO2     O2 5160   4.104   2.082   5.930
 1033CO2     D1 5161   3.348   1.895   0.155
 1033CO2     D2 5162   3.355   1.871  -0.041
 1033CO2      C 5163   3.351   1.883   0.057
 1033CO2     O1 5164   3.348   1.897   0.172
 1033CO2     O2 5165   3.355   1.868  -0.058
 1034CO2     D1 5166   0.493   5.314   5.941
 1034CO2     D2 5167   0.624   5.215   5.831
 1034CO2      C 5168   0.559   5.265   5.886
 1034CO2     O1 5169   0.482   5.323   5.950
 1034CO2     O2 5170   0.636   5.206   5.822
 1035CO2     D1 5171   4.678   0.095   3.816
 1035CO2     D2 5172   4.653   0.286   3.859
 1035CO2      C 5173   4.666   0.190   3.837
 1035CO2     O1 5174   4.680   0.078   3.813
 1035CO2     O2 5175   4.651   0.303   3.862
 1036CO2     D1 5176   2.280   4.018   2.317
 1036CO2     D2 5177   2.241   4.193   2.232
 1036CO2      C 5178   2.260   4.105   2.275
 1036CO2     O1 5179   2.283   4.003   2.324
 1036CO2     O2 5180   2.237   4.208   2.225
 1037CO2     D1 5181   5.964   0.815   3.259
 1037CO2     D2 5182   6.014   0.831   3.449
 1037CO2      C 5183   5.989   0.823   3.354
 1037CO2     O1 5184   5.959   0.814   3.242
 1037CO2     O2 5185   6.019   0.833   3.466
 1038CO2     D1 5186   0.297   1.352   2.631
 1038CO2     D2 5187   0.150   1.269   2.529
 1038CO2      C 5188   0.224   1.310   2.580
 1038CO2     O1 5189   0.310   1.359   2.640
 1038CO2     O2 5190   0.137   1.262   2.520
 1039CO2     D1 5191   0.752   5.655   4.606
 1039CO2     D2 5192   0.771   5.666   4.409
 1039CO2      C 5193   0.762   5.661   4.507
 1039CO2     O1 5194   0.751   5.654   4.623
 1039CO2     O2 5195   0.773   5.668   4.392
 1040CO2     D1 5196   0.582   1.835   0.192
 1040CO2     D2 5197   0.638   1.821   0.381
 1040CO2      C 5198   0.610   1.828   0.287
 1040CO2     O1 5199   0.577   1.836   0.176
 1040CO2     O2 5200   0.642   1.820   0.398
 1041CO2     D1 5201   0.782   3.962   3.024
 1041CO2     D2 5202   0.714   3.975   3.209
 1041CO2      C 5203   0.748   3.968   3.116
 1041CO2     O1 5204   0.788   3.961   3.008
 1041CO2     O2 5205   0.709   3.976   3.225
 1042CO2     D1 5206   2.684   5.085   1.195
 1042CO2     D2 5207   2.807   5.240   1.200
 1042CO2      C 5208   2.746   5.162   1.198
 1042CO2     O1 5209   2.673   5.072   1.195
 1042CO2     O2 5210   2.818   5.253   1.201
 1043CO2     D1 5211   2.984   0.841   1.963
 1043CO2     D2 5212   2.980   0.736   1.795
 1043CO2      C 5213   2.982   0.789   1.879
 1043CO2     O1 5214   2.984   0.850   1.977
 1043CO2     O2 5215   2.980   0.727   1.780
 1044CO2     D1 5216   3.785   3.979   4.793
 1044CO2     D2 5217   3.898   3.962   4.631
 1044CO2      C 5218   3.841   3.970   4.712
 1044CO2     O1 5219   3.775   3.981   4.807
 1044CO2     O2 5220   3.907   3.960   4.617
 1045CO2     D1 5221   1.565   3.342   4.140
 1045CO2     D2 5222   1.761   3.353   4.159
 1045CO2      C 5223   1.663   3.348   4.149
 1045CO2     O1 5224   1.548   3.341   4.138
 1045CO2     O2 5225   1.778   3.354   4.161
 1046CO2     D1 5226   4.288   4.140   2.364
 1046CO2     D2 5227   4.480   4.174   2.329
 1046CO2      C 5228   4.384   4.157   2.347
 1046CO2     O1 5229   4.272   4.137   2.367
 1046CO2     O2 5230   4.497   4.176   2.326
 1047CO2     D1 5231   3.947   4.821   0.989
 1047CO2     D2 5232   3.922   4.820   1.185
 1047CO2      C 5233   3.934   4.821   1.087
 1047CO2     O1 5234   3.949   4.821   0.972
 1047CO2     O2 5235   3.920   4.820   1.202
 1048CO2     D1 5236   5.945   3.490   3.094
 1048CO2     D2 5237   5.932   3.477   2.897
 1048CO2      C 5238   5.938   3.484   2.996
 1048CO2     O1 5239   5.946   3.491   3.111
 1048CO2     O2 5240   5.931   3.476   2.880
 1049CO2     D1 5241   5.790   3.636   5.257
 1049CO2     D2 5242   5.665   3.612   5.408
 1049CO2      C 5243   5.727   3.624   5.332
 1049CO2     O1 5244   5.801   3.639   5.244
 1049CO2     O2 5245   5.654   3.610   5.421
 1050CO2     D1 5246   0.699   1.302   0.133
 1050CO2     D2 5247   0.861   1.271   0.023
 1050CO2      C 5248   0.780   1.287   0.078
 1050CO2     O1 5249   0.685   1.304   0.143
 1050CO2     O2 5250   0.875   1.269   0.014
 1051CO2     D1 5251   4.474   0.638   0.554
 1051CO2     D2 5252   4.596   0.483   0.571
 1051CO2      C 5253   4.535   0.561   0.562
 1051CO2     O1 5254   4.463   0.651   0.553
 1051CO2     O2 5255   4.607   0.470   0.572
 1052CO2     D1 5256   3.434   2.042   5.097
 1052CO2     D2 5257   3.507   1.862   5.059
 1052CO2      C 5258   3.470   1.952   5.078
 1052CO2     O1 5259   3.428   2.057   5.100
 1052CO2     O2 5260   3.513   1.846   5.055
 1053CO2     D1 5261   3.330   0.250   5.362
 1053CO2     D2 5262   3.346   0.173   5.180
 1053CO2      C 5263   3.338   0.212   5.271
 1053CO2     O1 5264   3.329   0.257   5.377
 1053CO2     O2 5265   3.348   0.166   5.165
 1054CO2     D1 5266   4.686   4.409   1.215
 1054CO2     D2 5267   4.605   4.296   1.355
 1054CO2      C 5268   4.645   4.353   1.285
 1054CO2     O1 5269   4.693   4.419   1.202
 1054CO2     O2 5270   4.598   4.286   1.367
 1055CO2     D1 5271   2.121   3.281   0.916
 1055CO2     D2 5272   2.231   3.323   1.075
 1055CO2      C 5273   2.176   3.302   0.996
 1055CO2     O1 5274   2.111   3.277   0.902
 1055CO2     O2 5275   2.240   3.327   1.089
 1056CO2     D1 5276   1.118   0.896   2.475
 1056CO2     D2 5277   1.269   0.817   2.576
 1056CO2      C 5278   1.194   0.857   2.526
 1056CO2     O1 5279   1.105   0.903   2.466
 1056CO2     O2 5280   1.282   0.810   2.585
 1057CO2     D1 5281   1.830   0.690   0.829
 1057CO2     D2 5282   1.799   0.670   1.023
 1057CO2      C 5283   1.815   0.680   0.926
 1057CO2     O1 5284   1.833   0.692   0.812
 1057CO2     O2 5285   1.797   0.668   1.040
 1058CO2     D1 5286   2.598   3.107   2.856
 1058CO2     D2 5287   2.538   2.952   2.750
 1058CO2      C 5288   2.568   3.030   2.803
 1058CO2     O1 5289   2.603   3.121   2.866
 1058CO2     O2 5290   2.533   2.938   2.741
 1059CO2     D1 5291   1.980   1.149   4.835
 1059CO2     D2 5292   1.938   0.999   4.713
 1059CO2      C 5293   1.959   1.074   4.774
 1059CO2     O1 5294   1.984   1.162   4.845
 1059CO2     O2 5295   1.935   0.986   4.702
 1060CO2     D1 5296   3.299   2.079   2.064
 1060CO2     D2 5297   3.430   2.180   2.172
 1060CO2      C 5298   3.365   2.129   2.118
 1060CO2     O1 5299   3.288   2.070   2.054
 1060CO2     O2 5300   3.442   2.188   2.182
 1061CO2     D1 5301   4.811   4.507   5.286
 1061CO2     D2 5302   4.845   4.701   5.310
 1061CO2      C 5303   4.828   4.604   5.298
 1061CO2     O1 5304   4.808   4.491   5.284
 1061CO2     O2 5305   4.848   4.717   5.312
 1062CO2     D1 5306   1.660   1.612   1.462
 1062CO2     D2 5307   1.474   1.658   1.510
 1062CO2      C 5308   1.567   1.635   1.486
 1062CO2     O1 5309   1.676   1.608   1.458
 1062CO2     O2 5310   1.458   1.662   1.514
 1063CO2     D1 5311   4.378   3.597   1.649
 1063CO2     D2 5312   4.518   3.653   1.521
 1063CO2      C 5313   4.448   3.625   1.585
 1063CO2     O1 5314   4.366   3.592   1.660
 1063CO2     O2 5315   4.530   3.658   1.510
 1064CO2     D1 5316   0.207   4.540   0.132
 1064CO2     D2 5317   0.179   4.440   0.300
 1064CO2      C 5318   0.193   4.490   0.216
 1064CO2     O1 5319   0.210   4.549   0.117
 1064CO2     O2 5320   0.176   4.432   0.315
 1065CO2     D1 5321   5.492   4.602   5.447
 1065CO2     D2 5322   5.610   4.712   5.333
 1065CO2      C 5323   5.551   4.657   5.390
 1065CO2     O1 5324   5.482   4.593   5.457
 1065CO2     O2 5325   5.620   4.721   5.323
 1066CO2     D1 5326   2.284   2.418   3.996
 1066CO2     D2 5327   2.240   2.597   3.922
 1066CO2      C 5328   2.262   2.508   3.959
 1066CO2     O1 5329   2.288   2.403   4.003
 1066CO2     O2 5330   2.237   2.612   3.916
 1067CO2     D1 5331   3.982   2.031   2.453
 1067CO2     D2 5332   4.089   1.958   2.602
 1067CO2      C 5333   4.035   1.995   2.528
 1067CO2     O1 5334   3.972   2.037   2.440
 1067CO2     O2 5335   4.098   1.952   2.615
 1068CO2     D1 5336   0.607   5.215   5.149
 1068CO2     D2 5337   0.598   5.176   4.955
 1068CO2      C 5338   0.602   5.196   5.052
 1068CO2     O1 5339   0.608   5.218   5.166
 1068CO2     O2 5340   0.597   5.173   4.938
 1069CO2     D1 5341   1.621   4.714   1.278
 1069CO2     D2 5342   1.668   4.688   1.088
 1069CO2      C 5343   1.644   4.701   1.183
 1069CO2     O1 5344   1.617   4.716   1.295
 1069CO2     O2 5345   1.672   4.686   1.071
 1070CO2     D1 5346   1.729   1.562   3.859
 1070CO2     D2 5347   1.638   1.584   3.685
 1070CO2      C 5348   1.684   1.573   3.772
 1070CO2     O1 5349   1.737   1.560   3.874
 1070CO2     O2 5350   1.630   1.586   3.670
 1071CO2     D1 5351   1.235   5.773   1.241
 1071CO2     D2 5352   1.188   5.929   1.129
 1071CO2      C 5353   1.212   5.851   1.185
 1071CO2     O1 5354   1.239   5.759   1.251
 1071CO2     O2 5355   1.184   5.943   1.119
 1072CO2     D1 5356   1.516   5.402   4.545
 1072CO2     D2 5357   1.338   5.317   4.553
 1072CO2      C 5358   1.427   5.359   4.549
 1072CO2     O1 5359   1.532   5.409   4.545
 1072CO2     O2 5360   1.322   5.309   4.554
 1073CO2     D1 5361   0.944   2.935   2.894
 1073CO2     D2 5362   0.991   3.047   3.050
 1073CO2      C 5363   0.968   2.991   2.972
 1073CO2     O1 5364   0.940   2.926   2.880
 1073CO2     O2 5365   0.995   3.057   3.064
 1074CO2     D1 5366   5.045   3.985   3.740
 1074CO2     D2 5367   5.173   4.039   3.599
 1074CO2      C 5368   5.109   4.012   3.669
 1074CO2     O1 5369   5.034   3.981   3.752
 1074CO2     O2 5370   5.184   4.044   3.587
 1075CO2     D1 5371   0.916   1.806   4.707
 1075CO2     D2 5372   0.901   1.954   4.838
 1075CO2      C 5373   0.909   1.880   4.772
 1075CO2     O1 5374   0.917   1.794   4.696
 1075CO2     O2 5375   0.900   1.967   4.849
 1076CO2     D1 5376   1.887   5.130  -0.011
 1076CO2     D2 5377   1.715   5.217   0.033
 1076CO2      C 5378   1.801   5.173   0.011
 1076CO2     O1 5379   1.902   5.123  -0.015
 1076CO2     O2 5380   1.700   5.224   0.037
 1077CO2     D1 5381   2.586   1.999   2.279
 1077CO2     D2 5382   2.581   2.195   2.254
 1077CO2      C 5383   2.583   2.097   2.266
 1077CO2     O1 5384   2.586   1.982   2.281
 1077CO2     O2 5385   2.580   2.212   2.252
 1078CO2     D1 5386   1.353   5.509   1.445
 1078CO2     D2 5387   1.353   5.336   1.541
 1078CO2      C 5388   1.353   5.422   1.493
 1078CO2     O1 5389   1.352   5.524   1.437
 1078CO2     O2 5390   1.354   5.321   1.549
 1079CO2     D1 5391   5.629   3.319   0.980
 1079CO2     D2 5392   5.635   3.331   1.177
 1079CO2      C 5393   5.632   3.325   1.078
 1079CO2     O1 5394   5.629   3.318   0.963
 1079CO2     O2 5395   5.635   3.332   1.194
 1080CO2     D1 5396   3.781   0.911   5.711
 1080CO2     D2 5397   3.786   0.908   5.909
 1080CO2      C 5398   3.783   0.909   5.810
 1080CO2     O1 5399   3.780   0.911   5.694
 1080CO2     O2 5400   3.787   0.907   5.926
 1081CO2     D1 5401   4.509   1.479   2.873
 1081CO2     D2 5402   4.471   1.472   2.679
 1081CO2      C 5403   4.490   1.475   2.776
 1081CO2     O1 5404   4.513   1.479   2.889
 1081CO2     O2 5405   4.468   1.472   2.662
 1082CO2     D1 5406   4.995   0.752   5.944
 1082CO2     D2 5407   5.179   0.822   5.959
 1082CO2      C 5408   5.087   0.787   5.952
 1082CO2     O1 5409   4.979   0.746   5.943
 1082CO2     O2 5410   5.195   0.828   5.961
 1083CO2     D1 5411   4.279   4.388   2.778
 1083CO2     D2 5412   4.281   4.390   2.976
 1083CO2      C 5413   4.280   4.389   2.877
 1083CO2     O1 5414   4.279   4.388   2.761
 1083CO2     O2 5415   4.281   4.390   2.993
 1084CO2     D1 5416   0.932   2.644   0.775
 1084CO2     D2 5417   0.875   2.829   0.814
 1084CO2      C 5418   0.903   2.737   0.795
 1084CO2     O1 5419   0.937   2.628   0.772
 1084CO2     O2 5420   0.870   2.845   0.818
 1085CO2     D1 5421   3.108   6.023   2.828
 1085CO2     D2 5422   3.210   5.922   2.692
 1085CO2      C 5423   3.159   5.973   2.760
 1085CO2     O1 5424   3.099   6.032   2.840
 1085CO2     O2 5425   3.219   5.914   2.680
 1086CO2     D1 5426   1.608   1.347   5.520
 1086CO2     D2 5427   1.714   1.507   5.472
 1086CO2      C 5428   1.661   1.427   5.496
 1086CO2     O1 5429   1.599   1.333   5.525
 1086CO2     O2 5430   1.723   1.521   5.468
 1087CO2     D1 5431   1.910   3.158   5.240
 1087CO2     D2 5432   1.920   3.162   5.042
 1087CO2      C 5433   1.915   3.160   5.141
 1087CO2     O1 5434   1.909   3.158   5.257
 1087CO2     O2 5435   1.921   3.162   5.025
 1088CO2     D1 5436   2.749   0.917   1.391
 1088CO2     D2 5437   2.921   0.844   1.326
 1088CO2      C 5438   2.835   0.880   1.359
 1088CO2     O1 5439   2.734   0.923   1.397
 1088CO2     O2 5440   2.936   0.838   1.321
 1089CO2     D1 5441   3.776   0.264   0.314
 1089CO2     D2 5442   3.791   0.261   0.117
 1089CO2      C 5443   3.783   0.263   0.216
 1089CO2     O1 5444   3.775   0.264   0.331
 1089CO2     O2 5445   3.792   0.261   0.100
 1090CO2     D1 5446   5.340   5.445   1.569
 1090CO2     D2 5447   5.328   5.419   1.765
 1090CO2      C 5448   5.334   5.432   1.667
 1090CO2     O1 5449   5.342   5.448   1.552
 1090CO2     O2 5450   5.327   5.417   1.782
 1091CO2     D1 5451   2.933   5.141   5.812
 1091CO2     D2 5452   3.019   5.319   5.804
 1091CO2      C 5453   2.976   5.230   5.808
 1091CO2     O1 5454   2.926   5.126   5.813
 1091CO2     O2 5455   3.026   5.335   5.804
 1092CO2     D1 5456   5.991   5.094   0.269
 1092CO2     D2 5457   5.808   5.019   0.257
 1092CO2      C 5458   5.900   5.057   0.263
 1092CO2     O1 5459   6.007   5.100   0.270
 1092CO2     O2 5460   5.792   5.013   0.256
 1093CO2     D1 5461   5.154   5.147   5.808
 1093CO2     D2 5462   5.121   5.015   5.664
 1093CO2      C 5463   5.138   5.081   5.736
 1093CO2     O1 5464   5.157   5.158   5.820
 1093CO2     O2 5465   5.119   5.004   5.651
 1094CO2     D1 5466   2.036   4.742   0.052
 1094CO2     D2 5467   2.050   4.871   0.201
 1094CO2      C 5468   2.043   4.807   0.126
 1094CO2     O1 5469   2.034   4.731   0.039
 1094CO2     O2 5470   2.051   4.882   0.214
 1095CO2     D1 5471   1.807   0.230   3.527
 1095CO2     D2 5472   1.792   0.210   3.724
 1095CO2      C 5473   1.799   0.220   3.625
 1095CO2     O1 5474   1.808   0.231   3.510
 1095CO2     O2 5475   1.790   0.209   3.741
 1096CO2     D1 5476   1.827   0.530   5.708
 1096CO2     D2 5477   1.909   0.352   5.733
 1096CO2      C 5478   1.868   0.441   5.720
 1096CO2     O1 5479   1.820   0.546   5.705
 1096CO2     O2 5480   1.916   0.337   5.735
 1097CO2     D1 5481   4.940   1.967   4.796
 1097CO2     D2 5482   4.815   2.026   4.937
 1097CO2      C 5483   4.877   1.996   4.866
 1097CO2     O1 5484   4.951   1.962   4.783
 1097CO2     O2 5485   4.804   2.031   4.949
 1098CO2     D1 5486   0.349   5.414   5.509
 1098CO2     D2 5487   0.495   5.453   5.637
 1098CO2      C 5488   0.422   5.434   5.573
 1098CO2     O1 5489   0.337   5.411   5.498
 1098CO2     O2 5490   0.508   5.456   5.648
 1099CO2     D1 5491   5.972   5.319   3.480
 1099CO2     D2 5492   5.957   5.315   3.282
 1099CO2      C 5493   5.965   5.317   3.381
 1099CO2     O1 5494   5.973   5.319   3.497
 1099CO2     O2 5495   5.956   5.315   3.265
 1100CO2     D1 5496   3.991   5.288   4.085
 1100CO2     D2 5497   3.900   5.137   3.995
 1100CO2      C 5498   3.946   5.212   4.040
 1100CO2     O1 5499   3.999   5.301   4.093
 1100CO2     O2 5500   3.892   5.124   3.987
 1101CO2     D1 5501   3.760   0.546   1.008
 1101CO2     D2 5502   3.586   0.506   0.924
 1101CO2      C 5503   3.673   0.526   0.966
 1101CO2     O1 5504   3.775   0.549   1.015
 1101CO2     O2 5505   3.571   0.502   0.916
 1102CO2     D1 5506   4.662   1.606   4.053
 1102CO2     D2 5507   4.842   1.664   4.113
 1102CO2      C 5508   4.752   1.635   4.083
 1102CO2     O1 5509   4.647   1.601   4.047
 1102CO2     O2 5510   4.857   1.669   4.118
 1103CO2     D1 5511   4.304   5.101   5.784
 1103CO2     D2 5512   4.439   5.086   5.640
 1103CO2      C 5513   4.372   5.094   5.712
 1103CO2     O1 5514   4.293   5.103   5.797
 1103CO2     O2 5515   4.451   5.085   5.628
 1104CO2     D1 5516   4.772   1.072   1.433
 1104CO2     D2 5517   4.828   0.983   1.600
 1104CO2      C 5518   4.800   1.028   1.516
 1104CO2     O1 5519   4.767   1.080   1.418
 1104CO2     O2 5520   4.833   0.975   1.614
 1105CO2     D1 5521   2.928   5.020   3.247
 1105CO2     D2 5522   2.968   5.043   3.440
 1105CO2      C 5523   2.948   5.032   3.343
 1105CO2     O1 5524   2.925   5.018   3.231
 1105CO2     O2 5525   2.971   5.045   3.456
 1106CO2     D1 5526   4.207   2.469   4.369
 1106CO2     D2 5527   4.157   2.351   4.520
 1106CO2      C 5528   4.182   2.410   4.444
 1106CO2     O1 5529   4.211   2.480   4.356
 1106CO2     O2 5530   4.152   2.341   4.533
 1107CO2     D1 5531   4.256   2.691   2.562
 1107CO2     D2 5532   4.358   2.636   2.723
 1107CO2      C 5533   4.307   2.664   2.642
 1107CO2     O1 5534   4.248   2.696   2.548
 1107CO2     O2 5535   4.366   2.631   2.736
 1108CO2     D1 5536   2.051   3.302   5.741
 1108CO2     D2 5537   1.935   3.355   5.892
 1108CO2      C 5538   1.993   3.329   5.816
 1108CO2     O1 5539   2.061   3.298   5.727
 1108CO2     O2 5540   1.925   3.359   5.905
 1109CO2     D1 5541   4.441   5.866   6.075
 1109CO2     D2 5542   4.403   5.910   5.886
 1109CO2      C 5543   4.422   5.888   5.980
 1109CO2     O1 5544   4.444   5.862   6.091
 1109CO2     O2 5545   4.400   5.914   5.869
 1110CO2     D1 5546   5.442   0.109   3.021
 1110CO2     D2 5547   5.293   0.077   2.894
 1110CO2      C 5548   5.367   0.093   2.957
 1110CO2     O1 5549   5.454   0.112   3.032
 1110CO2     O2 5550   5.280   0.074   2.883
 1111CO2     D1 5551   1.066   4.874   4.936
 1111CO2     D2 5552   1.123   4.878   5.125
 1111CO2      C 5553   1.094   4.876   5.030
 1111CO2     O1 5554   1.061   4.874   4.920
 1111CO2     O2 5555   1.128   4.879   5.141
 1112CO2     D1 5556   2.641   3.617   2.352
 1112CO2     D2 5557   2.798   3.674   2.458
 1112CO2      C 5558   2.719   3.646   2.405
 1112CO2     O1 5559   2.628   3.613   2.343
 1112CO2     O2 5560   2.811   3.679   2.468
 1113CO2     D1 5561   4.034   5.699   1.854
 1113CO2     D2 5562   4.068   5.631   1.671
 1113CO2      C 5563   4.051   5.665   1.763
 1113CO2     O1 5564   4.031   5.705   1.870
 1113CO2     O2 5565   4.071   5.625   1.656
 1114CO2     D1 5566   2.190   1.728   0.395
 1114CO2     D2 5567   2.360   1.771   0.487
 1114CO2      C 5568   2.275   1.750   0.441
 1114CO2     O1 5569   2.175   1.725   0.387
 1114CO2     O2 5570   2.375   1.775   0.495
 1115CO2     D1 5571   6.035   4.410   5.301
 1115CO2     D2 5572   5.964   4.446   5.120
 1115CO2      C 5573   6.000   4.428   5.211
 1115CO2     O1 5574   6.041   4.407   5.317
 1115CO2     O2 5575   5.958   4.449   5.105
 1116CO2     D1 5576   2.095   4.786   5.660
 1116CO2     D2 5577   2.195   4.852   5.817
 1116CO2      C 5578   2.145   4.819   5.738
 1116CO2     O1 5579   2.087   4.780   5.646
 1116CO2     O2 5580   2.203   4.858   5.830
 1117CO2     D1 5581   0.393   5.647   3.699
 1117CO2     D2 5582   0.512   5.668   3.856
 1117CO2      C 5583   0.452   5.658   3.777
 1117CO2     O1 5584   0.382   5.646   3.686
 1117CO2     O2 5585   0.522   5.670   3.869
 1118CO2     D1 5586   0.787   1.856   1.726
 1118CO2     D2 5587   0.743   1.890   1.916
 1118CO2      C 5588   0.765   1.873   1.821
 1118CO2     O1 5589   0.791   1.853   1.709
 1118CO2     O2 5590   0.740   1.893   1.932
 1119CO2     D1 5591   5.827   0.531   4.361
 1119CO2     D2 5592   5.867   0.379   4.480
 1119CO2      C 5593   5.847   0.455   4.420
 1119CO2     O1 5594   5.824   0.544   4.350
 1119CO2     O2 5595   5.871   0.365   4.491
 1120CO2     D1 5596   0.262   3.479   2.390
 1120CO2     D2 5597   0.334   3.407   2.559
 1120CO2      C 5598   0.298   3.443   2.475
 1120CO2     O1 5599   0.256   3.486   2.375
 1120CO2     O2 5600   0.341   3.400   2.574
 1121CO2     D1 5601   4.739   2.082   3.437
 1121CO2     D2 5602   4.623   2.055   3.595
 1121CO2      C 5603   4.681   2.069   3.516
 1121CO2     O1 5604   4.749   2.084   3.423
 1121CO2     O2 5605   4.613   2.053   3.608
 1122CO2     D1 5606   5.283   4.043   0.707
 1122CO2     D2 5607   5.321   4.190   0.580
 1122CO2      C 5608   5.302   4.117   0.643
 1122CO2     O1 5609   5.280   4.031   0.718
 1122CO2     O2 5610   5.324   4.203   0.569
 1123CO2     D1 5611   1.359   0.429   5.406
 1123CO2     D2 5612   1.376   0.359   5.590
 1123CO2      C 5613   1.368   0.394   5.498
 1123CO2     O1 5614   1.357   0.435   5.390
 1123CO2     O2 5615   1.378   0.353   5.606
 1124CO2     D1 5616   0.621   2.086   3.852
 1124CO2     D2 5617   0.569   2.043   4.038
 1124CO2      C 5618   0.595   2.065   3.945
 1124CO2     O1 5619   0.625   2.090   3.836
 1124CO2     O2 5620   0.565   2.039   4.054
 1125CO2     D1 5621   2.603   0.412   3.343
 1125CO2     D2 5622   2.411   0.456   3.353
 1125CO2      C 5623   2.507   0.434   3.348
 1125CO2     O1 5624   2.620   0.408   3.342
 1125CO2     O2 5625   2.394   0.460   3.354
 1126CO2     D1 5626   2.464   4.973   4.539
 1126CO2     D2 5627   2.348   4.814   4.545
 1126CO2      C 5628   2.406   4.894   4.542
 1126CO2     O1 5629   2.475   4.987   4.538
 1126CO2     O2 5630   2.338   4.800   4.546
 1127CO2     D1 5631   2.633   0.009   5.193
 1127CO2     D2 5632   2.575   0.029   5.381
 1127CO2      C 5633   2.604   0.019   5.287
 1127CO2     O1 5634   2.638   0.007   5.177
 1127CO2     O2 5635   2.570   0.031   5.397
 1128CO2     D1 5636   5.204   5.269   2.880
 1128CO2     D2 5637   5.265   5.197   3.054
 1128CO2      C 5638   5.235   5.233   2.967
 1128CO2     O1 5639   5.199   5.275   2.865
 1128CO2     O2 5640   5.271   5.191   3.069
 1129CO2     D1 5641   3.003   0.988   5.605
 1129CO2     D2 5642   3.000   0.987   5.407
 1129CO2      C 5643   3.002   0.988   5.506
 1129CO2     O1 5644   3.003   0.988   5.622
 1129CO2     O2 5645   3.000   0.987   5.390
 1130CO2     D1 5646   3.052   5.505   4.072
 1130CO2     D2 5647   2.969   5.445   4.241
 1130CO2      C 5648   3.010   5.475   4.157
 1130CO2     O1 5649   3.059   5.510   4.057
 1130CO2     O2 5650   2.962   5.440   4.256
 1131CO2     D1 5651   2.498   2.591   1.825
 1131CO2     D2 5652   2.582   2.491   1.973
 1131CO2      C 5653   2.540   2.541   1.899
 1131CO2     O1 5654   2.490   2.600   1.813
 1131CO2     O2 5655   2.590   2.482   1.986
 1132CO2     D1 5656   5.858   1.105   2.903
 1132CO2     D2 5657   5.933   1.094   3.086
 1132CO2      C 5658   5.896   1.099   2.995
 1132CO2     O1 5659   5.852   1.106   2.888
 1132CO2     O2 5660   5.940   1.093   3.102
 1133CO2     D1 5661   2.579   5.168   2.791
 1133CO2     D2 5662   2.609   5.166   2.595
 1133CO2      C 5663   2.594   5.167   2.693
 1133CO2     O1 5664   2.576   5.168   2.808
 1133CO2     O2 5665   2.611   5.166   2.578
 1134CO2     D1 5666   4.104   2.660   4.426
 1134CO2     D2 5667   4.154   2.687   4.237
 1134CO2      C 5668   4.129   2.673   4.331
 1134CO2     O1 5669   4.100   2.658   4.443
 1134CO2     O2 5670   4.158   2.689   4.220
 1135CO2     D1 5671   5.253   5.808   2.487
 1135CO2     D2 5672   5.250   5.792   2.290
 1135CO2      C 5673   5.252   5.800   2.388
 1135CO2     O1 5674   5.254   5.810   2.504
 1135CO2     O2 5675   5.250   5.790   2.273
 1136CO2     D1 5676   0.923   0.553   0.211
 1136CO2     D2 5677   0.939   0.654   0.042
 1136CO2      C 5678   0.931   0.604   0.126
 1136CO2     O1 5679   0.922   0.544   0.225
 1136CO2     O2 5680   0.940   0.663   0.027
 1137CO2     D1 5681   4.284   5.063   4.850
 1137CO2     D2 5682   4.214   4.970   4.690
 1137CO2      C 5683   4.249   5.016   4.770
 1137CO2     O1 5684   4.290   5.071   4.863
 1137CO2     O2 5685   4.208   4.962   4.676
 1138CO2     D1 5686   0.602   5.822   1.456
 1138CO2     D2 5687   0.576   5.798   1.261
 1138CO2      C 5688   0.589   5.810   1.359
 1138CO2     O1 5689   0.604   5.824   1.473
 1138CO2     O2 5690   0.574   5.796   1.245
 1139CO2     D1 5691   3.438   1.049   4.516
 1139CO2     D2 5692   3.370   0.984   4.342
 1139CO2      C 5693   3.404   1.016   4.429
 1139CO2     O1 5694   3.443   1.055   4.531
 1139CO2     O2 5695   3.364   0.978   4.327
 1140CO2     D1 5696   2.365   5.875   4.550
 1140CO2     D2 5697   2.391   5.809   4.366
 1140CO2      C 5698   2.378   5.842   4.458
 1140CO2     O1 5699   2.363   5.880   4.566
 1140CO2     O2 5700   2.393   5.803   4.350
 1141CO2     D1 5701   0.523   0.123   5.664
 1141CO2     D2 5702   0.401   0.161   5.815
 1141CO2      C 5703   0.462   0.142   5.739
 1141CO2     O1 5704   0.534   0.120   5.650
 1141CO2     O2 5705   0.391   0.164   5.828
 1142CO2     D1 5706   3.534   0.063   0.790
 1142CO2     D2 5707   3.440   0.169   0.929
 1142CO2      C 5708   3.487   0.116   0.860
 1142CO2     O1 5709   3.542   0.054   0.778
 1142CO2     O2 5710   3.432   0.178   0.941
 1143CO2     D1 5711   2.369   4.119   3.980
 1143CO2     D2 5712   2.374   4.104   3.782
 1143CO2      C 5713   2.372   4.112   3.881
 1143CO2     O1 5714   2.369   4.120   3.997
 1143CO2     O2 5715   2.374   4.103   3.765
 1144CO2     D1 5716   1.267   0.622   2.678
 1144CO2     D2 5717   1.223   0.575   2.866
 1144CO2      C 5718   1.245   0.599   2.772
 1144CO2     O1 5719   1.271   0.626   2.662
 1144CO2     O2 5720   1.220   0.571   2.882
 1145CO2     D1 5721   0.005   3.354   5.173
 1145CO2     D2 5722  -0.003   3.539   5.243
 1145CO2      C 5723   0.001   3.446   5.208
 1145CO2     O1 5724   0.006   3.338   5.167
 1145CO2     O2 5725  -0.004   3.555   5.249
 1146CO2     D1 5726   4.510   3.572   0.839
 1146CO2     D2 5727   4.672   3.458   0.850
 1146CO2      C 5728   4.591   3.515   0.844
 1146CO2     O1 5729   4.497   3.582   0.838
 1146CO2     O2 5730   4.686   3.449   0.851
 1147CO2     D1 5731   3.765   3.629   2.297
 1147CO2     D2 5732   3.648   3.682   2.146
 1147CO2      C 5733   3.707   3.656   2.222
 1147CO2     O1 5734   3.775   3.624   2.310
 1147CO2     O2 5735   3.638   3.687   2.133
 1148CO2     D1 5736   2.007   2.709   5.073
 1148CO2     D2 5737   2.023   2.662   4.882
 1148CO2      C 5738   2.015   2.686   4.977
 1148CO2     O1 5739   2.006   2.713   5.090
 1148CO2     O2 5740   2.024   2.658   4.865
 1149CO2     D1 5741   5.110   4.817   4.431
 1149CO2     D2 5742   5.116   4.820   4.233
 1149CO2      C 5743   5.113   4.818   4.332
 1149CO2     O1 5744   5.109   4.816   4.448
 1149CO2     O2 5745   5.116   4.820   4.216
 1150CO2     D1 5746   0.333   0.136   1.457
 1150CO2     D2 5747   0.428   0.001   1.567
 1150CO2      C 5748   0.380   0.069   1.512
 1150CO2     O1 5749   0.325   0.147   1.447
 1150CO2     O2 5750   0.436  -0.010   1.576
 1151CO2     D1 5751   4.035   1.480   3.806
 1151CO2     D2 5752   4.032   1.638   3.925
 1151CO2      C 5753   4.033   1.559   3.866
 1151CO2     O1 5754   4.035   1.466   3.796
 1151CO2     O2 5755   4.031   1.651   3.936
 1152CO2     D1 5756   5.600   5.814   0.987
 1152CO2     D2 5757   5.739   5.921   0.895
 1152CO2      C 5758   5.670   5.868   0.941
 1152CO2     O1 5759   5.589   5.805   0.995
 1152CO2     O2 5760   5.751   5.930   0.887
 1153CO2     D1 5761   5.291   1.217   4.405
 1153CO2     D2 5762   5.225   1.380   4.316
 1153CO2      C 5763   5.258   1.299   4.361
 1153CO2     O1 5764   5.297   1.203   4.413
 1153CO2     O2 5765   5.219   1.395   4.308
 1154CO2     D1 5766   0.362   4.770   2.962
 1154CO2     D2 5767   0.345   4.761   3.159
 1154CO2      C 5768   0.354   4.766   3.061
 1154CO2     O1 5769   0.364   4.771   2.945
 1154CO2     O2 5770   0.344   4.760   3.176
 1155CO2     D1 5771   0.680   3.082   1.893
 1155CO2     D2 5772   0.523   2.993   1.812
 1155CO2      C 5773   0.602   3.037   1.853
 1155CO2     O1 5774   0.694   3.089   1.900
 1155CO2     O2 5775   0.509   2.986   1.805
 1156CO2     D1 5776   2.498   1.092   2.261
 1156CO2     D2 5777   2.497   1.092   2.458
 1156CO2      C 5778   2.497   1.092   2.360
 1156CO2     O1 5779   2.498   1.092   2.244
 1156CO2     O2 5780   2.497   1.092   2.476
 1157CO2     D1 5781   5.829   2.297   2.596
 1157CO2     D2 5782   5.822   2.298   2.793
 1157CO2      C 5783   5.826   2.297   2.694
 1157CO2     O1 5784   5.829   2.297   2.579
 1157CO2     O2 5785   5.822   2.298   2.810
 1158CO2     D1 5786   4.308   4.699   4.977
 1158CO2     D2 5787   4.439   4.848   4.977
 1158CO2      C 5788   4.373   4.773   4.977
 1158CO2     O1 5789   4.297   4.686   4.977
 1158CO2     O2 5790   4.450   4.861   4.977
 1159CO2     D1 5791   2.778   1.895   1.820
 1159CO2     D2 5792   2.878   1.837   1.660
 1159CO2      C 5793   2.828   1.866   1.740
 1159CO2     O1 5794   2.769   1.900   1.834
 1159CO2     O2 5795   2.887   1.832   1.647
 1160CO2     D1 5796   3.968   4.391   2.666
 1160CO2     D2 5797   4.076   4.356   2.828
 1160CO2      C 5798   4.022   4.374   2.747
 1160CO2     O1 5799   3.958   4.394   2.652
 1160CO2     O2 5800   4.085   4.353   2.842
 1161CO2     D1 5801   1.294   1.661   1.245
 1161CO2     D2 5802   1.304   1.696   1.051
 1161CO2      C 5803   1.299   1.679   1.148
 1161CO2     O1 5804   1.293   1.658   1.262
 1161CO2     O2 5805   1.305   1.699   1.034
 1162CO2     D1 5806   0.099   2.236   2.957
 1162CO2     D2 5807   0.177   2.380   2.845
 1162CO2      C 5808   0.138   2.308   2.901
 1162CO2     O1 5809   0.093   2.223   2.966
 1162CO2     O2 5810   0.183   2.392   2.835
 1163CO2     D1 5811   0.389   0.785   4.386
 1163CO2     D2 5812   0.270   0.939   4.350
 1163CO2      C 5813   0.329   0.862   4.368
 1163CO2     O1 5814   0.399   0.772   4.389
 1163CO2     O2 5815   0.260   0.952   4.347
 1164CO2     D1 5816   5.201   1.953   5.511
 1164CO2     D2 5817   5.328   2.084   5.436
 1164CO2      C 5818   5.264   2.019   5.474
 1164CO2     O1 5819   5.190   1.942   5.518
 1164CO2     O2 5820   5.339   2.096   5.429
 1165CO2     D1 5821   2.018   3.107   2.990
 1165CO2     D2 5822   1.861   3.021   3.075
 1165CO2      C 5823   1.940   3.064   3.033
 1165CO2     O1 5824   2.031   3.115   2.983
 1165CO2     O2 5825   1.848   3.014   3.083
 1166CO2     D1 5826   1.591   2.216   2.738
 1166CO2     D2 5827   1.428   2.152   2.646
 1166CO2      C 5828   1.510   2.184   2.692
 1166CO2     O1 5829   1.605   2.222   2.745
 1166CO2     O2 5830   1.414   2.147   2.638
 1167CO2     D1 5831   3.554   4.853   3.929
 1167CO2     D2 5832   3.548   4.941   3.752
 1167CO2      C 5833   3.551   4.897   3.840
 1167CO2     O1 5834   3.554   4.845   3.944
 1167CO2     O2 5835   3.547   4.949   3.737
 1168CO2     D1 5836   1.662   1.329   6.020
 1168CO2     D2 5837   1.567   1.416   5.869
 1168CO2      C 5838   1.615   1.373   5.945
 1168CO2     O1 5839   1.670   1.322   6.033
 1168CO2     O2 5840   1.559   1.424   5.856
 1169CO2     D1 5841   4.001   0.146   0.667
 1169CO2     D2 5842   4.131   0.278   0.733
 1169CO2      C 5843   4.066   0.212   0.700
 1169CO2     O1 5844   3.989   0.134   0.661
 1169CO2     O2 5845   4.143   0.290   0.739
 1170CO2     D1 5846   2.980   1.009   0.437
 1170CO2     D2 5847   3.020   1.004   0.631
 1170CO2      C 5848   3.000   1.006   0.534
 1170CO2     O1 5849   2.977   1.009   0.420
 1170CO2     O2 5850   3.023   1.003   0.647
 1171CO2     D1 5851   3.699   5.619   0.587
 1171CO2     D2 5852   3.711   5.608   0.784
 1171CO2      C 5853   3.705   5.614   0.685
 1171CO2     O1 5854   3.698   5.621   0.570
 1171CO2     O2 5855   3.712   5.607   0.801
 1172CO2     D1 5856   1.563   3.788   2.305
 1172CO2     D2 5857   1.565   3.798   2.503
 1172CO2      C 5858   1.564   3.793   2.404
 1172CO2     O1 5859   1.562   3.787   2.288
 1172CO2     O2 5860   1.566   3.799   2.520
 1173CO2     D1 5861   1.466   0.039   1.274
 1173CO2     D2 5862   1.477   0.073   1.469
 1173CO2      C 5863   1.472   0.056   1.372
 1173CO2     O1 5864   1.465   0.036   1.257
 1173CO2     O2 5865   1.478   0.076   1.486
 1174CO2     D1 5866   3.052   3.831  -0.076
 1174CO2     D2 5867   3.082   3.837   0.120
 1174CO2      C 5868   3.067   3.834   0.022
 1174CO2     O1 5869   3.050   3.830  -0.093
 1174CO2     O2 5870   3.085   3.838   0.137
 1175CO2     D1 5871   0.126   1.400   3.622
 1175CO2     D2 5872   0.113   1.477   3.804
 1175CO2      C 5873   0.119   1.438   3.713
 1175CO2     O1 5874   0.127   1.394   3.607
 1175CO2     O2 5875   0.111   1.483   3.820
 1176CO2     D1 5876   4.379   3.451   5.888
 1176CO2     D2 5877   4.566   3.394   5.917
 1176CO2      C 5878   4.472   3.422   5.903
 1176CO2     O1 5879   4.363   3.456   5.886
 1176CO2     O2 5880   4.582   3.389   5.920
 1177CO2     D1 5881   1.970   4.605   0.637
 1177CO2     D2 5882   2.053   4.702   0.487
 1177CO2      C 5883   2.011   4.654   0.562
 1177CO2     O1 5884   1.963   4.596   0.650
 1177CO2     O2 5885   2.060   4.711   0.474
 1178CO2     D1 5886   2.904   4.781   0.671
 1178CO2     D2 5887   2.902   4.936   0.794
 1178CO2      C 5888   2.903   4.858   0.733
 1178CO2     O1 5889   2.904   4.768   0.660
 1178CO2     O2 5890   2.902   4.949   0.805
 1179CO2     D1 5891   3.106   4.235   5.405
 1179CO2     D2 5892   2.909   4.239   5.393
 1179CO2      C 5893   3.008   4.237   5.399
 1179CO2     O1 5894   3.124   4.235   5.407
 1179CO2     O2 5895   2.892   4.239   5.392
 1180CO2     D1 5896   5.521   4.474   3.667
 1180CO2     D2 5897   5.492   4.309   3.561
 1180CO2      C 5898   5.506   4.392   3.614
 1180CO2     O1 5899   5.524   4.488   3.677
 1180CO2     O2 5900   5.489   4.295   3.552
 1181CO2     D1 5901   0.463   0.463   5.628
 1181CO2     D2 5902   0.462   0.371   5.453
 1181CO2      C 5903   0.463   0.417   5.541
 1181CO2     O1 5904   0.463   0.471   5.643
 1181CO2     O2 5905   0.462   0.363   5.438
 1182CO2     D1 5906   3.597   2.685   4.268
 1182CO2     D2 5907   3.621   2.694   4.072
 1182CO2      C 5908   3.609   2.690   4.170
 1182CO2     O1 5909   3.595   2.684   4.285
 1182CO2     O2 5910   3.623   2.695   4.055
 1183CO2     D1 5911   2.765   0.241   2.908
 1183CO2     D2 5912   2.682   0.185   3.078
 1183CO2      C 5913   2.723   0.213   2.993
 1183CO2     O1 5914   2.772   0.246   2.893
 1183CO2     O2 5915   2.675   0.180   3.093
 1184CO2     D1 5916   4.563   1.599   0.328
 1184CO2     D2 5917   4.687   1.752   0.314
 1184CO2      C 5918   4.625   1.675   0.321
 1184CO2     O1 5919   4.552   1.586   0.329
 1184CO2     O2 5920   4.698   1.765   0.313
 1185CO2     D1 5921   4.671   0.487   2.022
 1185CO2     D2 5922   4.697   0.475   1.827
 1185CO2      C 5923   4.684   0.481   1.925
 1185CO2     O1 5924   4.668   0.487   2.039
 1185CO2     O2 5925   4.699   0.474   1.810
 1186CO2     D1 5926   0.789   2.414   2.035
 1186CO2     D2 5927   0.595   2.403   2.073
 1186CO2      C 5928   0.692   2.409   2.054
 1186CO2     O1 5929   0.806   2.415   2.032
 1186CO2     O2 5930   0.578   2.402   2.076
 1187CO2     D1 5931   2.984   0.081  -0.029
 1187CO2     D2 5932   2.970   0.069   0.168
 1187CO2      C 5933   2.977   0.075   0.069
 1187CO2     O1 5934   2.985   0.082  -0.046
 1187CO2     O2 5935   2.969   0.068   0.185
 1188CO2     D1 5936   1.172   0.412   2.474
 1188CO2     D2 5937   1.234   0.600   2.472
 1188CO2      C 5938   1.203   0.506   2.473
 1188CO2     O1 5939   1.166   0.396   2.474
 1188CO2     O2 5940   1.240   0.616   2.471
 1189CO2     D1 5941   1.093   2.585   5.127
 1189CO2     D2 5942   0.953   2.721   5.092
 1189CO2      C 5943   1.023   2.653   5.110
 1189CO2     O1 5944   1.105   2.573   5.130
 1189CO2     O2 5945   0.941   2.732   5.089
 1190CO2     D1 5946   5.855   5.114   3.851
 1190CO2     D2 5947   6.018   5.226   3.866
 1190CO2      C 5948   5.937   5.170   3.859
 1190CO2     O1 5949   5.841   5.104   3.850
 1190CO2     O2 5950   6.032   5.235   3.867
 1191CO2     D1 5951   2.957   4.561   2.808
 1191CO2     D2 5952   2.880   4.605   2.985
 1191CO2      C 5953   2.918   4.583   2.896
 1191CO2     O1 5954   2.964   4.557   2.793
 1191CO2     O2 5955   2.873   4.609   3.000
 1192CO2     D1 5956   1.485   4.751   5.203
 1192CO2     D2 5957   1.440   4.565   5.152
 1192CO2      C 5958   1.463   4.658   5.178
 1192CO2     O1 5959   1.489   4.767   5.208
 1192CO2     O2 5960   1.436   4.549   5.147
 1193CO2     D1 5961   2.120   5.786   3.218
 1193CO2     D2 5962   2.067   5.814   3.029
 1193CO2      C 5963   2.094   5.800   3.123
 1193CO2     O1 5964   2.124   5.783   3.234
 1193CO2     O2 5965   2.063   5.816   3.013
 1194CO2     D1 5966   2.937   1.150   2.202
 1194CO2     D2 5967   2.815   1.306   2.195
 1194CO2      C 5968   2.876   1.228   2.198
 1194CO2     O1 5969   2.947   1.136   2.202
 1194CO2     O2 5970   2.805   1.319   2.195
 1195CO2     D1 5971   1.283   5.164   0.567
 1195CO2     D2 5972   1.443   5.152   0.452
 1195CO2      C 5973   1.363   5.158   0.510
 1195CO2     O1 5974   1.270   5.165   0.577
 1195CO2     O2 5975   1.457   5.151   0.442
 1196CO2     D1 5976   0.919   3.869   3.249
 1196CO2     D2 5977   1.103   3.803   3.218
 1196CO2      C 5978   1.011   3.836   3.233
 1196CO2     O1 5979   0.904   3.875   3.252
 1196CO2     O2 5980   1.119   3.797   3.215
 1197CO2     D1 5981   1.762   0.655   4.507
 1197CO2     D2 5982   1.759   0.817   4.621
 1197CO2      C 5983   1.760   0.736   4.564
 1197CO2     O1 5984   1.762   0.641   4.497
 1197CO2     O2 5985   1.759   0.831   4.631
 1198CO2     D1 5986   1.783   3.012   1.813
 1198CO2     D2 5987   1.712   3.052   1.993
 1198CO2      C 5988   1.748   3.032   1.903
 1198CO2     O1 5989   1.790   3.008   1.797
 1198CO2     O2 5990   1.705   3.055   2.008
 1199CO2     D1 5991   2.521   3.857   3.833
 1199CO2     D2 5992   2.479   3.696   3.940
 1199CO2      C 5993   2.500   3.777   3.886
 1199CO2     O1 5994   2.524   3.871   3.824
 1199CO2     O2 5995   2.475   3.682   3.949
 1200CO2     D1 5996   2.489   1.995   0.281
 1200CO2     D2 5997   2.386   2.065   0.435
 1200CO2      C 5998   2.438   2.030   0.358
 1200CO2     O1 5999   2.498   1.989   0.268
 1200CO2     O2 6000   2.377   2.071   0.448
 1201CO2     D1 6001   5.093   1.794   3.746
 1201CO2     D2 6002   4.927   1.847   3.840
 1201CO2      C 6003   5.010   1.820   3.793
 1201CO2     O1 6004   5.107   1.789   3.738
 1201CO2     O2 6005   4.913   1.852   3.848
 1202CO2     D1 6006   4.086   1.613   0.902
 1202CO2     D2 6007   3.909   1.655   0.825
 1202CO2      C 6008   3.997   1.634   0.863
 1202CO2     O1 6009   4.101   1.610   0.908
 1202CO2     O2 6010   3.893   1.658   0.818
 1203CO2     D1 6011   3.465   0.769   5.314
 1203CO2     D2 6012   3.389   0.679   5.472
 1203CO2      C 6013   3.427   0.724   5.393
 1203CO2     O1 6014   3.472   0.777   5.300
 1203CO2     O2 6015   3.382   0.671   5.486
 1204CO2     D1 6016   0.245   3.448   1.859
 1204CO2     D2 6017   0.152   3.461   2.033
 1204CO2      C 6018   0.198   3.455   1.946
 1204CO2     O1 6019   0.253   3.447   1.844
 1204CO2     O2 6020   0.144   3.462   2.048
 1205CO2     D1 6021   4.079   3.055   5.325
 1205CO2     D2 6022   4.063   2.978   5.143
 1205CO2      C 6023   4.071   3.016   5.234
 1205CO2     O1 6024   4.080   3.061   5.341
 1205CO2     O2 6025   4.062   2.971   5.128
 1206CO2     D1 6026   1.252   2.720   5.043
 1206CO2     D2 6027   1.370   2.586   5.127
 1206CO2      C 6028   1.311   2.653   5.085
 1206CO2     O1 6029   1.242   2.732   5.035
 1206CO2     O2 6030   1.380   2.574   5.135
 1207CO2     D1 6031   2.269   3.719   3.256
 1207CO2     D2 6032   2.251   3.816   3.084
 1207CO2      C 6033   2.260   3.768   3.170
 1207CO2     O1 6034   2.271   3.711   3.271
 1207CO2     O2 6035   2.249   3.824   3.070
 1208CO2     D1 6036   0.231   2.954   0.163
 1208CO2     D2 6037   0.077   2.867   0.075
 1208CO2      C 6038   0.154   2.911   0.119
 1208CO2     O1 6039   0.245   2.962   0.170
 1208CO2     O2 6040   0.064   2.859   0.068
 1209CO2     D1 6041   4.926   1.716   0.268
 1209CO2     D2 6042   4.937   1.806   0.092
 1209CO2      C 6043   4.932   1.761   0.180
 1209CO2     O1 6044   4.925   1.708   0.283
 1209CO2     O2 6045   4.938   1.813   0.076
 1210CO2     D1 6046   3.063   0.387   3.364
 1210CO2     D2 6047   3.127   0.284   3.520
 1210CO2      C 6048   3.095   0.335   3.442
 1210CO2     O1 6049   3.058   0.396   3.351
 1210CO2     O2 6050   3.132   0.275   3.534
 1211CO2     D1 6051   2.221   5.824   0.872
 1211CO2     D2 6052   2.078   5.692   0.833
 1211CO2      C 6053   2.149   5.758   0.852
 1211CO2     O1 6054   2.233   5.835   0.875
 1211CO2     O2 6055   2.066   5.681   0.829
 1212CO2     D1 6056   5.402   5.521   3.550
 1212CO2     D2 6057   5.503   5.595   3.396
 1212CO2      C 6058   5.452   5.558   3.473
 1212CO2     O1 6059   5.393   5.514   3.563
 1212CO2     O2 6060   5.512   5.601   3.383
 1213CO2     D1 6061   4.613   1.233   3.702
 1213CO2     D2 6062   4.599   1.257   3.897
 1213CO2      C 6063   4.606   1.245   3.800
 1213CO2     O1 6064   4.615   1.231   3.685
 1213CO2     O2 6065   4.597   1.259   3.914
 1214CO2     D1 6066   2.007   2.311   5.996
 1214CO2     D2 6067   2.028   2.261   5.806
 1214CO2      C 6068   2.017   2.286   5.901
 1214CO2     O1 6069   2.005   2.316   6.013
 1214CO2     O2 6070   2.029   2.256   5.790
 1215CO2     D1 6071   4.025   0.812   5.563
 1215CO2     D2 6072   3.973   0.986   5.643
 1215CO2      C 6073   3.999   0.899   5.603
 1215CO2     O1 6074   4.030   0.797   5.556
 1215CO2     O2 6075   3.969   1.001   5.650
 1216CO2     D1 6076   5.296   3.910   5.145
 1216CO2     D2 6077   5.447   3.865   5.264
 1216CO2      C 6078   5.372   3.888   5.204
 1216CO2     O1 6079   5.283   3.914   5.135
 1216CO2     O2 6080   5.460   3.861   5.274
 1217CO2     D1 6081   1.324   2.806   3.013
 1217CO2     D2 6082   1.298   2.947   3.149
 1217CO2      C 6083   1.311   2.876   3.081
 1217CO2     O1 6084   1.326   2.794   3.001
 1217CO2     O2 6085   1.296   2.959   3.161
 1218CO2     D1 6086   2.385   1.577   0.829
 1218CO2     D2 6087   2.545   1.682   0.881
 1218CO2      C 6088   2.465   1.629   0.855
 1218CO2     O1 6089   2.372   1.568   0.824
 1218CO2     O2 6090   2.559   1.691   0.886
 1219CO2     D1 6091   4.824   0.621   5.682
 1219CO2     D2 6092   4.715   0.785   5.698
 1219CO2      C 6093   4.770   0.703   5.690
 1219CO2     O1 6094   4.834   0.607   5.681
 1219CO2     O2 6095   4.705   0.799   5.700
 1220CO2     D1 6096   1.657   4.845   3.175
 1220CO2     D2 6097   1.688   4.818   3.369
 1220CO2      C 6098   1.672   4.831   3.272
 1220CO2     O1 6099   1.654   4.847   3.159
 1220CO2     O2 6100   1.690   4.816   3.386
 1221CO2     D1 6101   1.051   3.545   0.217
 1221CO2     D2 6102   1.059   3.604   0.405
 1221CO2      C 6103   1.055   3.575   0.311
 1221CO2     O1 6104   1.050   3.540   0.200
 1221CO2     O2 6105   1.059   3.609   0.422
 1222CO2     D1 6106   4.248   2.566   4.647
 1222CO2     D2 6107   4.320   2.748   4.673
 1222CO2      C 6108   4.284   2.657   4.660
 1222CO2     O1 6109   4.241   2.550   4.644
 1222CO2     O2 6110   4.327   2.764   4.675
 1223CO2     D1 6111   1.171   4.015   2.874
 1223CO2     D2 6112   1.243   3.902   3.019
 1223CO2      C 6113   1.207   3.958   2.947
 1223CO2     O1 6114   1.165   4.025   2.862
 1223CO2     O2 6115   1.249   3.892   3.032
 1224CO2     D1 6116   4.804   4.507   1.519
 1224CO2     D2 6117   4.634   4.482   1.617
 1224CO2      C 6118   4.719   4.494   1.568
 1224CO2     O1 6119   4.819   4.509   1.511
 1224CO2     O2 6120   4.619   4.480   1.625
 1225CO2     D1 6121   4.505   1.234   5.220
 1225CO2     D2 6122   4.490   1.232   5.417
 1225CO2      C 6123   4.498   1.233   5.319
 1225CO2     O1 6124   4.506   1.234   5.203
 1225CO2     O2 6125   4.489   1.232   5.434
 1226CO2     D1 6126   4.229   4.094   1.211
 1226CO2     D2 6127   4.190   3.972   1.061
 1226CO2      C 6128   4.209   4.033   1.136
 1226CO2     O1 6129   4.233   4.104   1.224
 1226CO2     O2 6130   4.186   3.961   1.048
 1227CO2     D1 6131   5.589   4.673   3.392
 1227CO2     D2 6132   5.584   4.683   3.589
 1227CO2      C 6133   5.586   4.678   3.490
 1227CO2     O1 6134   5.589   4.672   3.375
 1227CO2     O2 6135   5.584   4.684   3.606
 1228CO2     D1 6136   4.336   3.265   2.413
 1228CO2     D2 6137   4.297   3.203   2.597
 1228CO2      C 6138   4.317   3.234   2.505
 1228CO2     O1 6139   4.339   3.270   2.397
 1228CO2     O2 6140   4.294   3.198   2.613
 1229CO2     D1 6141   2.295   4.809   2.866
 1229CO2     D2 6142   2.377   4.969   2.781
 1229CO2      C 6143   2.336   4.889   2.824
 1229CO2     O1 6144   2.288   4.796   2.873
 1229CO2     O2 6145   2.384   4.982   2.774
 1230CO2     D1 6146   5.440   3.694   1.303
 1230CO2     D2 6147   5.569   3.840   1.336
 1230CO2      C 6148   5.504   3.767   1.319
 1230CO2     O1 6149   5.429   3.681   1.300
 1230CO2     O2 6150   5.580   3.853   1.338
 1231CO2     D1 6151   3.186   0.417   2.314
 1231CO2     D2 6152   3.192   0.434   2.117
 1231CO2      C 6153   3.189   0.426   2.215
 1231CO2     O1 6154   3.185   0.415   2.331
 1231CO2     O2 6155   3.193   0.436   2.100
 1232CO2     D1 6156   0.986   5.811   1.394
 1232CO2     D2 6157   0.830   5.739   1.296
 1232CO2      C 6158   0.908   5.775   1.345
 1232CO2     O1 6159   0.999   5.817   1.402
 1232CO2     O2 6160   0.817   5.732   1.287
 1233CO2     D1 6161   3.126   4.981   5.258
 1233CO2     D2 6162   2.949   4.966   5.344
 1233CO2      C 6163   3.038   4.973   5.301
 1233CO2     O1 6164   3.141   4.982   5.250
 1233CO2     O2 6165   2.934   4.964   5.352
 1234CO2     D1 6166   1.773   0.611   3.078
 1234CO2     D2 6167   1.771   0.499   3.242
 1234CO2      C 6168   1.772   0.555   3.160
 1234CO2     O1 6169   1.773   0.620   3.064
 1234CO2     O2 6170   1.770   0.489   3.256
 1235CO2     D1 6171   5.670   4.700   4.126
 1235CO2     D2 6172   5.690   4.604   3.954
 1235CO2      C 6173   5.680   4.652   4.040
 1235CO2     O1 6174   5.668   4.708   4.141
 1235CO2     O2 6175   5.691   4.596   3.939
 1236CO2     D1 6176   2.824   4.155   0.174
 1236CO2     D2 6177   2.789   4.127   0.367
 1236CO2      C 6178   2.807   4.141   0.270
 1236CO2     O1 6179   2.827   4.157   0.157
 1236CO2     O2 6180   2.786   4.125   0.383
 1237CO2     D1 6181   1.517   0.210   2.351
 1237CO2     D2 6182   1.604   0.126   2.508
 1237CO2      C 6183   1.560   0.168   2.430
 1237CO2     O1 6184   1.510   0.217   2.337
 1237CO2     O2 6185   1.611   0.118   2.522
 1238CO2     D1 6186   1.297   4.739   1.513
 1238CO2     D2 6187   1.146   4.631   1.445
 1238CO2      C 6188   1.222   4.685   1.479
 1238CO2     O1 6189   1.310   4.749   1.519
 1238CO2     O2 6190   1.133   4.622   1.439
 1239CO2     D1 6191   4.014   1.016   4.086
 1239CO2     D2 6192   4.076   1.124   4.240
 1239CO2      C 6193   4.045   1.070   4.163
 1239CO2     O1 6194   4.008   1.007   4.073
 1239CO2     O2 6195   4.081   1.133   4.254
 1240CO2     D1 6196   5.638   2.554   2.385
 1240CO2     D2 6197   5.521   2.415   2.306
 1240CO2      C 6198   5.580   2.485   2.346
 1240CO2     O1 6199   5.648   2.567   2.392
 1240CO2     O2 6200   5.511   2.403   2.300
 1241CO2     D1 6201   0.372   3.644   0.297
 1241CO2     D2 6202   0.391   3.666   0.493
 1241CO2      C 6203   0.382   3.655   0.395
 1241CO2     O1 6204   0.371   3.642   0.280
 1241CO2     O2 6205   0.392   3.668   0.510
 1242CO2     D1 6206   5.951   0.729   4.529
 1242CO2     D2 6207   5.857   0.664   4.691
 1242CO2      C 6208   5.904   0.697   4.610
 1242CO2     O1 6209   5.959   0.735   4.515
 1242CO2     O2 6210   5.849   0.659   4.705
 1243CO2     D1 6211   0.659   1.537   2.169
 1243CO2     D2 6212   0.611   1.705   2.261
 1243CO2      C 6213   0.635   1.621   2.215
 1243CO2     O1 6214   0.663   1.522   2.161
 1243CO2     O2 6215   0.607   1.720   2.269
 1244CO2     D1 6216   3.334   1.837   2.046
 1244CO2     D2 6217   3.493   1.886   1.938
 1244CO2      C 6218   3.413   1.861   1.992
 1244CO2     O1 6219   3.320   1.833   2.055
 1244CO2     O2 6220   3.506   1.890   1.928
 1245CO2     D1 6221   2.637   5.139   5.365
 1245CO2     D2 6222   2.755   5.092   5.517
 1245CO2      C 6223   2.696   5.116   5.441
 1245CO2     O1 6224   2.627   5.143   5.352
 1245CO2     O2 6225   2.766   5.088   5.530
 1246CO2     D1 6226   5.976   4.161   4.795
 1246CO2     D2 6227   5.857   4.108   4.646
 1246CO2      C 6228   5.916   4.134   4.721
 1246CO2     O1 6229   5.986   4.166   4.808
 1246CO2     O2 6230   5.847   4.103   4.633
 1247CO2     D1 6231   5.367   5.073   0.614
 1247CO2     D2 6232   5.358   5.092   0.811
 1247CO2      C 6233   5.362   5.083   0.713
 1247CO2     O1 6234   5.368   5.072   0.597
 1247CO2     O2 6235   5.357   5.094   0.828
 1248CO2     D1 6236   4.214   5.979   1.063
 1248CO2     D2 6237   4.188   6.017   1.256
 1248CO2      C 6238   4.201   5.998   1.159
 1248CO2     O1 6239   4.216   5.975   1.047
 1248CO2     O2 6240   4.186   6.021   1.272
 1249CO2     D1 6241   1.938   3.112   1.585
 1249CO2     D2 6242   1.885   2.924   1.553
 1249CO2      C 6243   1.911   3.018   1.569
 1249CO2     O1 6244   1.943   3.128   1.588
 1249CO2     O2 6245   1.880   2.908   1.550
 1250CO2     D1 6246   1.051   0.137  -0.035
 1250CO2     D2 6247   1.065   0.139   0.162
 1250CO2      C 6248   1.058   0.138   0.064
 1250CO2     O1 6249   1.050   0.137  -0.052
 1250CO2     O2 6250   1.066   0.139   0.179
 1251CO2     D1 6251   3.859   3.409   1.695
 1251CO2     D2 6252   4.012   3.289   1.660
 1251CO2      C 6253   3.936   3.349   1.678
 1251CO2     O1 6254   3.846   3.419   1.698
 1251CO2     O2 6255   4.026   3.279   1.657
 1252CO2     D1 6256   4.234   4.857   2.554
 1252CO2     D2 6257   4.312   4.677   2.579
 1252CO2      C 6258   4.273   4.767   2.567
 1252CO2     O1 6259   4.227   4.873   2.552
 1252CO2     O2 6260   4.319   4.662   2.581
 1253CO2     D1 6261   2.210   2.194   2.028
 1253CO2     D2 6262   2.131   2.043   1.928
 1253CO2      C 6263   2.171   2.118   1.978
 1253CO2     O1 6264   2.217   2.207   2.037
 1253CO2     O2 6265   2.125   2.029   1.920
 1254CO2     D1 6266   2.078   3.793   5.103
 1254CO2     D2 6267   1.945   3.898   5.002
 1254CO2      C 6268   2.012   3.846   5.053
 1254CO2     O1 6269   2.090   3.784   5.112
 1254CO2     O2 6270   1.934   3.908   4.993
 1255CO2     D1 6271   4.381   4.856   3.725
 1255CO2     D2 6272   4.500   4.700   3.755
 1255CO2      C 6273   4.440   4.778   3.740
 1255CO2     O1 6274   4.371   4.869   3.722
 1255CO2     O2 6275   4.510   4.687   3.757
 1256CO2     D1 6276   0.355   3.903   2.067
 1256CO2     D2 6277   0.400   3.925   2.259
 1256CO2      C 6278   0.377   3.914   2.163
 1256CO2     O1 6279   0.351   3.901   2.051
 1256CO2     O2 6280   0.404   3.927   2.275
 1257CO2     D1 6281   2.324   3.062   2.961
 1257CO2     D2 6282   2.314   3.064   2.764
 1257CO2      C 6283   2.319   3.063   2.863
 1257CO2     O1 6284   2.325   3.062   2.978
 1257CO2     O2 6285   2.313   3.064   2.747
 1258CO2     D1 6286   3.196   5.434   0.164
 1258CO2     D2 6287   3.170   5.415  -0.031
 1258CO2      C 6288   3.183   5.424   0.066
 1258CO2     O1 6289   3.198   5.435   0.181
 1258CO2     O2 6290   3.168   5.413  -0.048
 1259CO2     D1 6291   1.122   3.679   3.985
 1259CO2     D2 6292   1.235   3.702   3.823
 1259CO2      C 6293   1.178   3.691   3.904
 1259CO2     O1 6294   1.113   3.677   3.998
 1259CO2     O2 6295   1.244   3.704   3.809
 1260CO2     D1 6296   1.540   1.770   2.988
 1260CO2     D2 6297   1.369   1.715   3.071
 1260CO2      C 6298   1.455   1.743   3.029
 1260CO2     O1 6299   1.555   1.775   2.980
 1260CO2     O2 6300   1.355   1.710   3.079
 1261CO2     D1 6301   1.907   5.573   1.951
 1261CO2     D2 6302   1.763   5.443   1.990
 1261CO2      C 6303   1.835   5.508   1.970
 1261CO2     O1 6304   1.919   5.585   1.947
 1261CO2     O2 6305   1.751   5.431   1.993
 1262CO2     D1 6306   5.143   3.520   1.898
 1262CO2     D2 6307   5.108   3.337   1.964
 1262CO2      C 6308   5.125   3.428   1.931
 1262CO2     O1 6309   5.146   3.535   1.892
 1262CO2     O2 6310   5.104   3.321   1.970
 1263CO2     D1 6311   2.351   4.975   5.053
 1263CO2     D2 6312   2.384   4.806   4.955
 1263CO2      C 6313   2.367   4.891   5.004
 1263CO2     O1 6314   2.348   4.990   5.062
 1263CO2     O2 6315   2.387   4.792   4.947
 1264CO2     D1 6316   0.774   3.995   4.379
 1264CO2     D2 6317   0.648   4.094   4.494
 1264CO2      C 6318   0.711   4.044   4.436
 1264CO2     O1 6319   0.785   3.986   4.369
 1264CO2     O2 6320   0.637   4.103   4.503
 1265CO2     D1 6321   4.292   5.364   4.286
 1265CO2     D2 6322   4.237   5.494   4.424
 1265CO2      C 6323   4.265   5.429   4.355
 1265CO2     O1 6324   4.297   5.352   4.274
 1265CO2     O2 6325   4.232   5.506   4.436
 1266CO2     D1 6326   5.348   0.783   2.253
 1266CO2     D2 6327   5.362   0.788   2.450
 1266CO2      C 6328   5.355   0.786   2.351
 1266CO2     O1 6329   5.346   0.783   2.236
 1266CO2     O2 6330   5.363   0.789   2.467
 1267CO2     D1 6331   4.346   0.667   3.073
 1267CO2     D2 6332   4.229   0.808   2.998
 1267CO2      C 6333   4.288   0.738   3.036
 1267CO2     O1 6334   4.356   0.655   3.080
 1267CO2     O2 6335   4.219   0.820   2.992
 1268CO2     D1 6336   3.844   1.748   4.501
 1268CO2     D2 6337   4.029   1.777   4.437
 1268CO2      C 6338   3.936   1.763   4.469
 1268CO2     O1 6339   3.828   1.745   4.506
 1268CO2     O2 6340   4.045   1.780   4.431
 1269CO2     D1 6341   3.326   2.761   3.886
 1269CO2     D2 6342   3.390   2.943   3.929
 1269CO2      C 6343   3.358   2.852   3.908
 1269CO2     O1 6344   3.320   2.745   3.883
 1269CO2     O2 6345   3.396   2.959   3.932
 1270CO2     D1 6346   2.565   1.122   4.208
 1270CO2     D2 6347   2.640   1.133   4.026
 1270CO2      C 6348   2.602   1.128   4.117
 1270CO2     O1 6349   2.558   1.121   4.224
 1270CO2     O2 6350   2.647   1.134   4.010
 1271CO2     D1 6351   4.428   5.606   5.514
 1271CO2     D2 6352   4.445   5.695   5.690
 1271CO2      C 6353   4.437   5.650   5.602
 1271CO2     O1 6354   4.427   5.598   5.499
 1271CO2     O2 6355   4.446   5.703   5.705
 1272CO2     D1 6356   4.689   4.410   1.922
 1272CO2     D2 6357   4.504   4.379   1.857
 1272CO2      C 6358   4.596   4.394   1.890
 1272CO2     O1 6359   4.704   4.412   1.928
 1272CO2     O2 6360   4.489   4.376   1.851
 1273CO2     D1 6361   1.114   1.015   4.049
 1273CO2     D2 6362   1.245   1.104   4.168
 1273CO2      C 6363   1.180   1.060   4.109
 1273CO2     O1 6364   1.103   1.008   4.038
 1273CO2     O2 6365   1.256   1.111   4.179
 1274CO2     D1 6366   0.624   2.810   0.346
 1274CO2     D2 6367   0.631   2.835   0.542
 1274CO2      C 6368   0.627   2.823   0.444
 1274CO2     O1 6369   0.623   2.808   0.329
 1274CO2     O2 6370   0.631   2.837   0.559
 1275CO2     D1 6371   0.783   0.845   1.358
 1275CO2     D2 6372   0.979   0.867   1.376
 1275CO2      C 6373   0.881   0.856   1.367
 1275CO2     O1 6374   0.766   0.844   1.356
 1275CO2     O2 6375   0.996   0.869   1.377
 1276CO2     D1 6376   2.072   4.048   0.368
 1276CO2     D2 6377   1.921   4.123   0.471
 1276CO2      C 6378   1.996   4.086   0.420
 1276CO2     O1 6379   2.085   4.041   0.359
 1276CO2     O2 6380   1.908   4.130   0.480
 1277CO2     D1 6381   1.401   5.173   5.104
 1277CO2     D2 6382   1.442   5.117   5.289
 1277CO2      C 6383   1.422   5.145   5.197
 1277CO2     O1 6384   1.398   5.178   5.088
 1277CO2     O2 6385   1.446   5.112   5.306
 1278CO2     D1 6386   1.554   1.441   5.050
 1278CO2     D2 6387   1.557   1.421   4.854
 1278CO2      C 6388   1.555   1.431   4.952
 1278CO2     O1 6389   1.554   1.443   5.067
 1278CO2     O2 6390   1.557   1.419   4.837
 1279CO2     D1 6391   3.108   4.323   1.154
 1279CO2     D2 6392   2.982   4.204   1.248
 1279CO2      C 6393   3.045   4.264   1.201
 1279CO2     O1 6394   3.119   4.334   1.146
 1279CO2     O2 6395   2.971   4.193   1.256
 1280CO2     D1 6396  -0.029   0.032   0.588
 1280CO2     D2 6397   0.093   0.185   0.560
 1280CO2      C 6398   0.032   0.108   0.574
 1280CO2     O1 6399  -0.039   0.018   0.590
 1280CO2     O2 6400   0.103   0.199   0.557
 1281CO2     D1 6401   0.016   5.817   2.410
 1281CO2     D2 6402   0.181   5.810   2.301
 1281CO2      C 6403   0.098   5.814   2.356
 1281CO2     O1 6404   0.002   5.818   2.420
 1281CO2     O2 6405   0.195   5.809   2.292
 1282CO2     D1 6406   0.152   3.599   4.875
 1282CO2     D2 6407   0.304   3.475   4.849
 1282CO2      C 6408   0.228   3.537   4.862
 1282CO2     O1 6409   0.139   3.610   4.878
 1282CO2     O2 6410   0.317   3.464   4.846
 1283CO2     D1 6411   2.027   3.982   2.173
 1283CO2     D2 6412   1.987   3.959   1.980
 1283CO2      C 6413   2.007   3.970   2.076
 1283CO2     O1 6414   2.031   3.984   2.189
 1283CO2     O2 6415   1.984   3.957   1.964
 1284CO2     D1 6416   4.794   4.936   5.023
 1284CO2     D2 6417   4.904   4.989   4.868
 1284CO2      C 6418   4.849   4.963   4.945
 1284CO2     O1 6419   4.784   4.931   5.036
 1284CO2     O2 6420   4.914   4.994   4.854
 1285CO2     D1 6421   4.939   5.997   4.450
 1285CO2     D2 6422   4.950   5.822   4.542
 1285CO2      C 6423   4.944   5.910   4.496
 1285CO2     O1 6424   4.938   6.012   4.442
 1285CO2     O2 6425   4.951   5.807   4.549
 1286CO2     D1 6426   3.233   0.863   1.054
 1286CO2     D2 6427   3.226   0.821   1.247
 1286CO2      C 6428   3.230   0.842   1.150
 1286CO2     O1 6429   3.234   0.867   1.037
 1286CO2     O2 6430   3.225   0.817   1.264
 1287CO2     D1 6431   0.553   3.874   4.862
 1287CO2     D2 6432   0.615   3.813   4.684
 1287CO2      C 6433   0.584   3.844   4.773
 1287CO2     O1 6434   0.547   3.879   4.877
 1287CO2     O2 6435   0.620   3.808   4.669
 1288CO2     D1 6436   4.639   2.776   4.230
 1288CO2     D2 6437   4.506   2.738   4.371
 1288CO2      C 6438   4.572   2.757   4.301
 1288CO2     O1 6439   4.650   2.780   4.218
 1288CO2     O2 6440   4.494   2.735   4.384
 1289CO2     D1 6441   3.187   1.151   1.880
 1289CO2     D2 6442   3.227   1.228   2.057
 1289CO2      C 6443   3.207   1.190   1.969
 1289CO2     O1 6444   3.184   1.144   1.864
 1289CO2     O2 6445   3.230   1.235   2.073
 1290CO2     D1 6446   0.531   1.104   3.280
 1290CO2     D2 6447   0.723   1.067   3.250
 1290CO2      C 6448   0.627   1.086   3.265
 1290CO2     O1 6449   0.514   1.107   3.283
 1290CO2     O2 6450   0.739   1.064   3.247
 1291CO2     D1 6451   3.520   1.010   5.808
 1291CO2     D2 6452   3.512   1.005   6.005
 1291CO2      C 6453   3.516   1.007   5.907
 1291CO2     O1 6454   3.521   1.010   5.791
 1291CO2     O2 6455   3.511   1.004   6.023
 1292CO2     D1 6456   3.805   2.304   1.131
 1292CO2     D2 6457   3.935   2.262   0.988
 1292CO2      C 6458   3.870   2.283   1.059
 1292CO2     O1 6459   3.794   2.308   1.143
 1292CO2     O2 6460   3.946   2.258   0.975
 1293CO2     D1 6461   2.753   2.265   2.389
 1293CO2     D2 6462   2.576   2.235   2.472
 1293CO2      C 6463   2.664   2.250   2.430
 1293CO2     O1 6464   2.768   2.267   2.382
 1293CO2     O2 6465   2.560   2.233   2.479
 1294CO2     D1 6466   1.915   2.536   0.404
 1294CO2     D2 6467   1.880   2.533   0.598
 1294CO2      C 6468   1.897   2.534   0.501
 1294CO2     O1 6469   1.918   2.536   0.387
 1294CO2     O2 6470   1.877   2.533   0.615
 1295CO2     D1 6471   1.271   4.724   5.619
 1295CO2     D2 6472   1.279   4.840   5.779
 1295CO2      C 6473   1.275   4.782   5.699
 1295CO2     O1 6474   1.270   4.714   5.605
 1295CO2     O2 6475   1.280   4.850   5.793
 1296CO2     D1 6476   2.758   4.643   5.253
 1296CO2     D2 6477   2.801   4.519   5.400
 1296CO2      C 6478   2.780   4.581   5.327
 1296CO2     O1 6479   2.754   4.654   5.240
 1296CO2     O2 6480   2.805   4.508   5.413
 1297CO2     D1 6481   2.931   3.170   0.840
 1297CO2     D2 6482   2.919   3.350   0.760
 1297CO2      C 6483   2.925   3.260   0.800
 1297CO2     O1 6484   2.932   3.154   0.847
 1297CO2     O2 6485   2.918   3.366   0.753
 1298CO2     D1 6486   1.193   3.002   0.968
 1298CO2     D2 6487   1.232   2.973   0.776
 1298CO2      C 6488   1.213   2.988   0.872
 1298CO2     O1 6489   1.189   3.005   0.984
 1298CO2     O2 6490   1.236   2.970   0.760
 1299CO2     D1 6491   3.206   4.739   2.095
 1299CO2     D2 6492   3.354   4.622   2.037
 1299CO2      C 6493   3.280   4.680   2.066
 1299CO2     O1 6494   3.193   4.749   2.100
 1299CO2     O2 6495   3.367   4.612   2.032
 1300CO2     D1 6496   1.401   4.366   1.617
 1300CO2     D2 6497   1.414   4.295   1.432
 1300CO2      C 6498   1.408   4.330   1.524
 1300CO2     O1 6499   1.399   4.372   1.632
 1300CO2     O2 6500   1.416   4.289   1.416
 1301CO2     D1 6501   1.910   3.102   0.391
 1301CO2     D2 6502   1.713   3.094   0.405
 1301CO2      C 6503   1.812   3.098   0.398
 1301CO2     O1 6504   1.927   3.103   0.390
 1301CO2     O2 6505   1.696   3.093   0.407
 1302CO2     D1 6506   5.982   1.379   1.752
 1302CO2     D2 6507   5.963   1.483   1.585
 1302CO2      C 6508   5.972   1.431   1.669
 1302CO2     O1 6509   5.983   1.370   1.767
 1302CO2     O2 6510   5.961   1.492   1.570
 1303CO2     D1 6511   3.389   1.812   5.379
 1303CO2     D2 6512   3.390   1.796   5.576
 1303CO2      C 6513   3.390   1.804   5.477
 1303CO2     O1 6514   3.389   1.813   5.362
 1303CO2     O2 6515   3.390   1.795   5.593
 1304CO2     D1 6516   5.188   5.536   2.925
 1304CO2     D2 6517   5.320   5.663   2.999
 1304CO2      C 6518   5.254   5.600   2.962
 1304CO2     O1 6519   5.176   5.525   2.918
 1304CO2     O2 6520   5.332   5.674   3.005
 1305CO2     D1 6521   1.964   5.342   1.089
 1305CO2     D2 6522   1.826   5.474   1.038
 1305CO2      C 6523   1.895   5.408   1.064
 1305CO2     O1 6524   1.976   5.330   1.094
 1305CO2     O2 6525   1.814   5.485   1.034
 1306CO2     D1 6526   2.664   1.052   5.049
 1306CO2     D2 6527   2.768   0.983   4.896
 1306CO2      C 6528   2.716   1.017   4.973
 1306CO2     O1 6529   2.655   1.058   5.063
 1306CO2     O2 6530   2.777   0.977   4.883
 1307CO2     D1 6531   1.759   5.967   2.149
 1307CO2     D2 6532   1.585   6.025   2.074
 1307CO2      C 6533   1.672   5.996   2.112
 1307CO2     O1 6534   1.774   5.962   2.155
 1307CO2     O2 6535   1.570   6.030   2.068
 1308CO2     D1 6536   3.193   5.814   1.297
 1308CO2     D2 6537   3.224   5.817   1.102
 1308CO2      C 6538   3.209   5.815   1.200
 1308CO2     O1 6539   3.190   5.813   1.314
 1308CO2     O2 6540   3.227   5.817   1.085
 1309CO2     D1 6541   3.147   0.339   5.888
 1309CO2     D2 6542   3.102   0.306   5.699
 1309CO2      C 6543   3.124   0.322   5.794
 1309CO2     O1 6544   3.151   0.341   5.905
 1309CO2     O2 6545   3.098   0.303   5.682
 1310CO2     D1 6546   1.534   3.338   5.859
 1310CO2     D2 6547   1.706   3.273   5.933
 1310CO2      C 6548   1.620   3.306   5.896
 1310CO2     O1 6549   1.520   3.344   5.853
 1310CO2     O2 6550   1.721   3.268   5.940
 1311CO2     D1 6551   1.459   4.302   2.525
 1311CO2     D2 6552   1.415   4.304   2.332
 1311CO2      C 6553   1.437   4.303   2.428
 1311CO2     O1 6554   1.462   4.302   2.541
 1311CO2     O2 6555   1.412   4.304   2.315
 1312CO2     D1 6556   0.392   0.800   1.176
 1312CO2     D2 6557   0.566   0.713   1.137
 1312CO2      C 6558   0.479   0.756   1.157
 1312CO2     O1 6559   0.377   0.807   1.179
 1312CO2     O2 6560   0.581   0.705   1.134
 1313CO2     D1 6561   0.718   4.375   2.244
 1313CO2     D2 6562   0.807   4.444   2.082
 1313CO2      C 6563   0.763   4.409   2.163
 1313CO2     O1 6564   0.710   4.369   2.258
 1313CO2     O2 6565   0.815   4.450   2.068
 1314CO2     D1 6566   4.647   4.315   5.148
 1314CO2     D2 6567   4.511   4.233   5.030
 1314CO2      C 6568   4.579   4.274   5.089
 1314CO2     O1 6569   4.658   4.322   5.159
 1314CO2     O2 6570   4.499   4.226   5.020
 1315CO2     D1 6571   5.603   0.740   3.264
 1315CO2     D2 6572   5.537   0.629   3.414
 1315CO2      C 6573   5.570   0.685   3.339
 1315CO2     O1 6574   5.608   0.750   3.251
 1315CO2     O2 6575   5.532   0.620   3.427
 1316CO2     D1 6576   4.869   1.341   5.345
 1316CO2     D2 6577   4.999   1.474   5.413
 1316CO2      C 6578   4.934   1.407   5.379
 1316CO2     O1 6579   4.858   1.329   5.339
 1316CO2     O2 6580   5.010   1.485   5.419
 1317CO2     D1 6581   3.981   2.450   4.168
 1317CO2     D2 6582   3.952   2.361   3.994
 1317CO2      C 6583   3.967   2.405   4.081
 1317CO2     O1 6584   3.984   2.458   4.183
 1317CO2     O2 6585   3.950   2.353   3.979
 1318CO2     D1 6586   2.412   2.650   4.648
 1318CO2     D2 6587   2.299   2.492   4.690
 1318CO2      C 6588   2.355   2.571   4.669
 1318CO2     O1 6589   2.421   2.663   4.645
 1318CO2     O2 6590   2.289   2.479   4.694
 1319CO2     D1 6591   3.872   0.445   1.182
 1319CO2     D2 6592   4.057   0.433   1.116
 1319CO2      C 6593   3.964   0.439   1.149
 1319CO2     O1 6594   3.855   0.447   1.188
 1319CO2     O2 6595   4.073   0.431   1.110
 1320CO2     D1 6596   3.494   1.790   2.981
 1320CO2     D2 6597   3.618   1.875   3.110
 1320CO2      C 6598   3.556   1.833   3.045
 1320CO2     O1 6599   3.484   1.783   2.970
 1320CO2     O2 6600   3.629   1.883   3.121
 1321CO2     D1 6601   0.934   3.644   3.237
 1321CO2     D2 6602   0.831   3.494   3.160
 1321CO2      C 6603   0.883   3.569   3.199
 1321CO2     O1 6604   0.943   3.657   3.244
 1321CO2     O2 6605   0.822   3.481   3.154
 1322CO2     D1 6606   5.121   0.081  -0.051
 1322CO2     D2 6607   5.177  -0.077   0.054
 1322CO2      C 6608   5.149   0.002   0.002
 1322CO2     O1 6609   5.116   0.095  -0.060
 1322CO2     O2 6610   5.182  -0.091   0.063
 1323CO2     D1 6611   1.597   3.088   4.658
 1323CO2     D2 6612   1.514   3.259   4.715
 1323CO2      C 6613   1.556   3.173   4.687
 1323CO2     O1 6614   1.604   3.074   4.653
 1323CO2     O2 6615   1.507   3.273   4.720
 1324CO2     D1 6616   1.326   2.715   1.424
 1324CO2     D2 6617   1.350   2.742   1.230
 1324CO2      C 6618   1.338   2.728   1.327
 1324CO2     O1 6619   1.324   2.712   1.441
 1324CO2     O2 6620   1.352   2.744   1.213
 1325CO2     D1 6621   2.365   5.739   1.141
 1325CO2     D2 6622   2.410   5.788   0.955
 1325CO2      C 6623   2.388   5.763   1.048
 1325CO2     O1 6624   2.361   5.735   1.157
 1325CO2     O2 6625   2.414   5.792   0.939
 1326CO2     D1 6626   5.051   5.748   0.906
 1326CO2     D2 6627   5.053   5.740   1.104
 1326CO2      C 6628   5.052   5.744   1.005
 1326CO2     O1 6629   5.051   5.748   0.889
 1326CO2     O2 6630   5.053   5.740   1.121
 1327CO2     D1 6631   4.825   2.461   5.074
 1327CO2     D2 6632   4.828   2.264   5.087
 1327CO2      C 6633   4.826   2.363   5.080
 1327CO2     O1 6634   4.825   2.478   5.073
 1327CO2     O2 6635   4.828   2.247   5.088
 1328CO2     D1 6636   1.900   3.583   2.493
 1328CO2     D2 6637   1.992   3.730   2.398
 1328CO2      C 6638   1.946   3.656   2.446
 1328CO2     O1 6639   1.892   3.570   2.502
 1328CO2     O2 6640   2.000   3.742   2.390
 1329CO2     D1 6641   0.791   3.830   4.069
 1329CO2     D2 6642   0.671   3.902   4.209
 1329CO2      C 6643   0.731   3.866   4.139
 1329CO2     O1 6644   0.801   3.823   4.057
 1329CO2     O2 6645   0.661   3.908   4.221
 1330CO2     D1 6646   4.963   3.179   4.426
 1330CO2     D2 6647   5.120   3.207   4.543
 1330CO2      C 6648   5.042   3.193   4.485
 1330CO2     O1 6649   4.950   3.177   4.416
 1330CO2     O2 6650   5.134   3.209   4.553
 1331CO2     D1 6651   4.827   5.592   0.471
 1331CO2     D2 6652   4.799   5.585   0.275
 1331CO2      C 6653   4.813   5.589   0.373
 1331CO2     O1 6654   4.830   5.592   0.488
 1331CO2     O2 6655   4.797   5.585   0.258
 1332CO2     D1 6656   5.824   3.143   3.582
 1332CO2     D2 6657   5.948   3.078   3.443
 1332CO2      C 6658   5.886   3.111   3.513
 1332CO2     O1 6659   5.813   3.149   3.595
 1332CO2     O2 6660   5.959   3.072   3.431
 1333CO2     D1 6661   0.444   5.495   4.521
 1333CO2     D2 6662   0.547   5.489   4.352
 1333CO2      C 6663   0.496   5.492   4.436
 1333CO2     O1 6664   0.435   5.496   4.535
 1333CO2     O2 6665   0.556   5.488   4.338
 1334CO2     D1 6666   4.409   5.813   4.342
 1334CO2     D2 6667   4.394   5.629   4.270
 1334CO2      C 6668   4.402   5.721   4.306
 1334CO2     O1 6669   4.410   5.829   4.348
 1334CO2     O2 6670   4.393   5.613   4.264
 1335CO2     D1 6671   0.727   0.089   0.424
 1335CO2     D2 6672   0.883   0.144   0.315
 1335CO2      C 6673   0.805   0.117   0.369
 1335CO2     O1 6674   0.713   0.085   0.433
 1335CO2     O2 6675   0.897   0.148   0.306
 1336CO2     D1 6676   1.473  -0.048   0.639
 1336CO2     D2 6677   1.621   0.077   0.676
 1336CO2      C 6678   1.547   0.015   0.657
 1336CO2     O1 6679   1.460  -0.059   0.635
 1336CO2     O2 6680   1.634   0.088   0.679
 1337CO2     D1 6681   5.329  -0.033   5.257
 1337CO2     D2 6682   5.334   0.068   5.427
 1337CO2      C 6683   5.331   0.018   5.342
 1337CO2     O1 6684   5.328  -0.042   5.242
 1337CO2     O2 6685   5.334   0.077   5.442
 1338CO2     D1 6686   5.639   5.375   0.117
 1338CO2     D2 6687   5.651   5.427   0.308
 1338CO2      C 6688   5.645   5.401   0.213
 1338CO2     O1 6689   5.638   5.371   0.101
 1338CO2     O2 6690   5.652   5.431   0.324
 1339CO2     D1 6691   0.120   1.799   1.702
 1339CO2     D2 6692  -0.010   1.928   1.777
 1339CO2      C 6693   0.055   1.863   1.739
 1339CO2     O1 6694   0.131   1.788   1.695
 1339CO2     O2 6695  -0.021   1.939   1.783
 1340CO2     D1 6696   3.922   3.855   2.553
 1340CO2     D2 6697   3.965   3.905   2.367
 1340CO2      C 6698   3.944   3.880   2.460
 1340CO2     O1 6699   3.918   3.851   2.569
 1340CO2     O2 6700   3.969   3.909   2.351
 1341CO2     D1 6701   1.745   4.743   4.641
 1341CO2     D2 6702   1.835   4.801   4.808
 1341CO2      C 6703   1.790   4.772   4.724
 1341CO2     O1 6704   1.737   4.738   4.627
 1341CO2     O2 6705   1.842   4.806   4.822
 1342CO2     D1 6706   0.554   5.048   3.200
 1342CO2     D2 6707   0.537   4.911   3.059
 1342CO2      C 6708   0.545   4.980   3.130
 1342CO2     O1 6709   0.555   5.060   3.213
 1342CO2     O2 6710   0.536   4.900   3.046
 1343CO2     D1 6711   2.922   2.881   2.192
 1343CO2     D2 6712   2.962   2.748   2.332
 1343CO2      C 6713   2.942   2.815   2.262
 1343CO2     O1 6714   2.919   2.893   2.179
 1343CO2     O2 6715   2.965   2.736   2.344
 1344CO2     D1 6716   2.217   2.266   6.096
 1344CO2     D2 6717   2.257   2.248   5.903
 1344CO2      C 6718   2.237   2.257   5.999
 1344CO2     O1 6719   2.213   2.268   6.112
 1344CO2     O2 6720   2.260   2.246   5.886
 1345CO2     D1 6721   1.600   0.808   6.009
 1345CO2     D2 6722   1.419   0.874   5.968
 1345CO2      C 6723   1.510   0.841   5.989
 1345CO2     O1 6724   1.616   0.802   6.013
 1345CO2     O2 6725   1.403   0.879   5.964
 1346CO2     D1 6726   1.394   3.470   5.377
 1346CO2     D2 6727   1.443   3.652   5.319
 1346CO2      C 6728   1.418   3.561   5.348
 1346CO2     O1 6729   1.390   3.454   5.382
 1346CO2     O2 6730   1.447   3.668   5.314
 1347CO2     D1 6731   3.864   5.335   1.002
 1347CO2     D2 6732   3.825   5.317   0.809
 1347CO2      C 6733   3.844   5.326   0.905
 1347CO2     O1 6734   3.868   5.337   1.018
 1347CO2     O2 6735   3.821   5.315   0.792
 1348CO2     D1 6736   5.228   1.243   4.683
 1348CO2     D2 6737   5.250   1.046   4.681
 1348CO2      C 6738   5.239   1.145   4.682
 1348CO2     O1 6739   5.226   1.260   4.683
 1348CO2     O2 6740   5.252   1.029   4.681
 1349CO2     D1 6741   2.511   4.956   0.981
 1349CO2     D2 6742   2.533   4.968   0.785
 1349CO2      C 6743   2.522   4.962   0.883
 1349CO2     O1 6744   2.510   4.955   0.998
 1349CO2     O2 6745   2.535   4.970   0.768
 1350CO2     D1 6746   0.228   1.503   5.460
 1350CO2     D2 6747   0.076   1.519   5.335
 1350CO2      C 6748   0.152   1.511   5.397
 1350CO2     O1 6749   0.242   1.502   5.470
 1350CO2     O2 6750   0.063   1.520   5.324
 1351CO2     D1 6751   0.162   1.779   0.181
 1351CO2     D2 6752   0.181   1.801   0.376
 1351CO2      C 6753   0.171   1.790   0.278
 1351CO2     O1 6754   0.160   1.778   0.164
 1351CO2     O2 6755   0.183   1.802   0.393
 1352CO2     D1 6756   2.645   2.084   5.829
 1352CO2     D2 6757   2.512   1.941   5.863
 1352CO2      C 6758   2.579   2.013   5.846
 1352CO2     O1 6759   2.656   2.097   5.826
 1352CO2     O2 6760   2.501   1.929   5.866
 1353CO2     D1 6761   0.058   4.864   0.365
 1353CO2     D2 6762   0.097   4.670   0.353
 1353CO2      C 6763   0.077   4.767   0.359
 1353CO2     O1 6764   0.055   4.881   0.366
 1353CO2     O2 6765   0.100   4.654   0.352
 1354CO2     D1 6766   5.010   1.718   1.947
 1354CO2     D2 6767   5.009   1.719   2.145
 1354CO2      C 6768   5.010   1.718   2.046
 1354CO2     O1 6769   5.010   1.718   1.930
 1354CO2     O2 6770   5.009   1.719   2.162
 1355CO2     D1 6771   5.836   4.364   4.818
 1355CO2     D2 6772   5.686   4.343   4.691
 1355CO2      C 6773   5.761   4.354   4.755
 1355CO2     O1 6774   5.849   4.366   4.829
 1355CO2     O2 6775   5.673   4.341   4.680
 1356CO2     D1 6776   2.640   1.632   5.952
 1356CO2     D2 6777   2.773   1.600   5.809
 1356CO2      C 6778   2.706   1.616   5.880
 1356CO2     O1 6779   2.628   1.635   5.964
 1356CO2     O2 6780   2.785   1.598   5.797
 1357CO2     D1 6781   1.641   1.041   1.521
 1357CO2     D2 6782   1.552   1.122   1.364
 1357CO2      C 6783   1.596   1.081   1.442
 1357CO2     O1 6784   1.649   1.034   1.534
 1357CO2     O2 6785   1.544   1.129   1.350
 1358CO2     D1 6786   0.074   2.696   2.761
 1358CO2     D2 6787   0.076   2.693   2.958
 1358CO2      C 6788   0.075   2.695   2.860
 1358CO2     O1 6789   0.074   2.696   2.744
 1358CO2     O2 6790   0.077   2.693   2.976
 1359CO2     D1 6791   0.022   3.146   0.840
 1359CO2     D2 6792   0.045   3.130   1.036
 1359CO2      C 6793   0.033   3.138   0.938
 1359CO2     O1 6794   0.020   3.148   0.823
 1359CO2     O2 6795   0.047   3.129   1.053
 1360CO2     D1 6796   1.966   0.613   4.665
 1360CO2     D2 6797   2.069   0.655   4.501
 1360CO2      C 6798   2.017   0.634   4.583
 1360CO2     O1 6799   1.957   0.610   4.679
 1360CO2     O2 6800   2.078   0.659   4.487
 1361CO2     D1 6801   1.777   3.335   4.681
 1361CO2     D2 6802   1.946   3.425   4.730
 1361CO2      C 6803   1.862   3.380   4.706
 1361CO2     O1 6804   1.762   3.328   4.677
 1361CO2     O2 6805   1.961   3.432   4.734
 1362CO2     D1 6806   2.331   1.793   5.950
 1362CO2     D2 6807   2.359   1.650   5.816
 1362CO2      C 6808   2.345   1.722   5.883
 1362CO2     O1 6809   2.328   1.805   5.962
 1362CO2     O2 6810   2.361   1.638   5.804
 1363CO2     D1 6811   3.715   2.062   3.902
 1363CO2     D2 6812   3.557   1.967   3.973
 1363CO2      C 6813   3.636   2.014   3.937
 1363CO2     O1 6814   3.729   2.070   3.896
 1363CO2     O2 6815   3.543   1.959   3.979
 1364CO2     D1 6816   3.557   4.553   3.501
 1364CO2     D2 6817   3.404   4.433   3.465
 1364CO2      C 6818   3.481   4.493   3.483
 1364CO2     O1 6819   3.571   4.563   3.505
 1364CO2     O2 6820   3.391   4.423   3.462
 1365CO2     D1 6821   2.751   3.141   2.309
 1365CO2     D2 6822   2.823   3.189   2.487
 1365CO2      C 6823   2.787   3.165   2.398
 1365CO2     O1 6824   2.745   3.137   2.294
 1365CO2     O2 6825   2.829   3.194   2.502
 1366CO2     D1 6826   5.149   1.294   3.021
 1366CO2     D2 6827   5.069   1.473   3.045
 1366CO2      C 6828   5.109   1.384   3.033
 1366CO2     O1 6829   5.155   1.278   3.019
 1366CO2     O2 6830   5.062   1.489   3.047
 1367CO2     D1 6831   2.641   5.042   3.148
 1367CO2     D2 6832   2.505   5.169   3.082
 1367CO2      C 6833   2.573   5.106   3.115
 1367CO2     O1 6834   2.653   5.031   3.154
 1367CO2     O2 6835   2.493   5.180   3.076
 1368CO2     D1 6836   5.437   3.223   2.344
 1368CO2     D2 6837   5.445   3.255   2.150
 1368CO2      C 6838   5.441   3.239   2.247
 1368CO2     O1 6839   5.437   3.220   2.361
 1368CO2     O2 6840   5.446   3.258   2.133
 1369CO2     D1 6841   3.391   3.353   2.448
 1369CO2     D2 6842   3.466   3.208   2.336
 1369CO2      C 6843   3.429   3.281   2.392
 1369CO2     O1 6844   3.385   3.366   2.458
 1369CO2     O2 6845   3.473   3.196   2.326
 1370CO2     D1 6846   2.700   0.057   1.920
 1370CO2     D2 6847   2.706   0.250   1.877
 1370CO2      C 6848   2.703   0.154   1.898
 1370CO2     O1 6849   2.700   0.041   1.924
 1370CO2     O2 6850   2.706   0.267   1.873
 1371CO2     D1 6851   4.133   5.789   4.939
 1371CO2     D2 6852   4.307   5.705   4.981
 1371CO2      C 6853   4.220   5.747   4.960
 1371CO2     O1 6854   4.118   5.796   4.936
 1371CO2     O2 6855   4.322   5.698   4.984
 1372CO2     D1 6856   3.802   1.935   5.507
 1372CO2     D2 6857   3.713   2.045   5.369
 1372CO2      C 6858   3.758   1.990   5.438
 1372CO2     O1 6859   3.810   1.926   5.519
 1372CO2     O2 6860   3.705   2.054   5.357
 1373CO2     D1 6861   3.754   0.902   2.496
 1373CO2     D2 6862   3.718   0.914   2.690
 1373CO2      C 6863   3.736   0.908   2.593
 1373CO2     O1 6864   3.757   0.901   2.479
 1373CO2     O2 6865   3.715   0.915   2.707
 1374CO2     D1 6866   4.885   1.738   2.590
 1374CO2     D2 6867   4.727   1.777   2.478
 1374CO2      C 6868   4.806   1.757   2.534
 1374CO2     O1 6869   4.898   1.735   2.600
 1374CO2     O2 6870   4.713   1.780   2.468
 1375CO2     D1 6871   0.974   4.450   1.502
 1375CO2     D2 6872   1.051   4.401   1.326
 1375CO2      C 6873   1.013   4.425   1.414
 1375CO2     O1 6874   0.968   4.454   1.517
 1375CO2     O2 6875   1.057   4.397   1.311
 1376CO2     D1 6876   4.284   2.185   1.595
 1376CO2     D2 6877   4.392   2.266   1.740
 1376CO2      C 6878   4.338   2.225   1.667
 1376CO2     O1 6879   4.275   2.177   1.583
 1376CO2     O2 6880   4.401   2.273   1.752
 1377CO2     D1 6881   3.692   3.249   1.959
 1377CO2     D2 6882   3.739   3.245   2.151
 1377CO2      C 6883   3.715   3.247   2.055
 1377CO2     O1 6884   3.688   3.250   1.943
 1377CO2     O2 6885   3.743   3.244   2.168
 1378CO2     D1 6886   4.190   2.889  -0.039
 1378CO2     D2 6887   4.233   2.781   0.121
 1378CO2      C 6888   4.212   2.835   0.041
 1378CO2     O1 6889   4.186   2.898  -0.053
 1378CO2     O2 6890   4.237   2.771   0.135
 1379CO2     D1 6891   2.188   1.049   3.813
 1379CO2     D2 6892   2.152   0.940   3.652
 1379CO2      C 6893   2.170   0.995   3.732
 1379CO2     O1 6894   2.191   1.059   3.827
 1379CO2     O2 6895   2.149   0.931   3.638
 1380CO2     D1 6896   2.802   4.794   5.712
 1380CO2     D2 6897   2.892   4.778   5.537
 1380CO2      C 6898   2.847   4.786   5.625
 1380CO2     O1 6899   2.795   4.795   5.728
 1380CO2     O2 6900   2.900   4.777   5.522
   6.00000   6.00000   6.00000
