# Supplementary material for: Economically viable geological CO2 storage from direct air capture has critical threshold of 70% CO2 concentration
Source: Commun Eng. 2025 Jul 15;4:127. doi: 10.1038/s44172-025-00468-5 (PMC12264126; doi:10.1038/s44172-025-00468-5)
Supplement: Supplementary file 4 — Supplementary Data 1 [file 44172_2025_468_MOESM4_ESM.zip › Critical-Threshold-of-70-CO2-Concentration-for-Economically-Viable-Geological-Storage-from-DAC-main/50percent_293.15K-60bar-final.gro]

impurities
 5520
    1O2      O1    1   0.785   1.734   8.988  0.1551  0.3815  0.1788
    1O2      O2    2   0.848   1.651   9.051 -0.1850 -0.0437 -0.0362
    1O2      MW    3   0.817   1.692   9.020 -0.0149  0.1689  0.0706
    1O2      O1    4   5.533   8.805   5.624  0.3941  0.3383  0.2282
    1O2      O2    5   5.513   8.848   5.735 -0.6110 -0.1402  0.2467
    1O2      MW    6   5.523   8.826   5.679 -0.1082  0.0992  0.2375
    1O2      O1    7   5.980   9.083   5.338  0.8338  0.1500  0.3464
    1O2      O2    8   6.032   9.190   5.356  0.3587  0.4744 -0.1832
    1O2      MW    9   6.006   9.137   5.347  0.5960  0.3109  0.0815
    1O2      O1   10   7.372   6.626   0.415  0.0064  0.5979  0.3026
    1O2      O2   11   7.445   6.693   0.483 -0.0959  0.8066  0.2050
    1O2      MW   12   7.408   6.659   0.449 -0.0448  0.7024  0.2538
    1O2      O1   13   3.073   1.129   3.579 -0.2860 -0.5835 -0.2124
    1O2      O2   14   3.036   1.169   3.470  0.0702 -0.1351 -0.1674
    1O2      MW   15   3.054   1.149   3.524 -0.1078 -0.3594 -0.1898
    1O2      O1   16   2.124   5.661   7.376  0.4081 -0.1319  0.0403
    1O2      O2   17   2.144   5.774   7.339 -0.4927  0.0396  0.0567
    1O2      MW   18   2.134   5.717   7.357 -0.0424 -0.0458  0.0486
    1O2      O1   19   7.580   0.026   6.100  0.1368  0.2594 -0.4685
    1O2      O2   20   7.699   0.023   6.082  0.1929  0.0776 -0.0689
    1O2      MW   21   7.640   0.024   6.091  0.1650  0.1685 -0.2689
    1O2      O1   22   2.790   1.030   8.635  0.4119 -0.2115  0.7616
    1O2      O2   23   2.849   0.974   8.544 -0.2759 -0.7013  0.6116
    1O2      MW   24   2.820   1.002   8.589  0.0679 -0.4563  0.6866
    1O2      O1   25   8.083   7.577   7.802 -0.0129 -0.3273 -0.0607
    1O2      O2   26   8.188   7.630   7.773 -0.2187  0.0953 -0.0495
    1O2      MW   27   8.135   7.603   7.788 -0.1154 -0.1159 -0.0548
    1O2      O1   28   4.422   2.593   1.584  0.8073  0.2015 -0.5870
    1O2      O2   29   4.370   2.485   1.574 -0.2050  0.6269  0.0273
    1O2      MW   30   4.396   2.539   1.579  0.3009  0.4144 -0.2798
    1O2      O1   31   6.011   7.132   0.441 -0.4917 -0.0221 -0.4773
    1O2      O2   32   6.086   7.218   0.403  0.2098 -0.6404 -0.5008
    1O2      MW   33   6.049   7.175   0.422 -0.1407 -0.3309 -0.4891
    1O2      O1   34   4.046   3.132   2.618  0.0181  0.5307 -0.2274
    1O2      O2   35   4.151   3.188   2.638 -0.2441  0.9075  0.1082
    1O2      MW   36   4.098   3.160   2.628 -0.1135  0.7191 -0.0596
    1O2      O1   37   7.911   3.063   6.087  0.1649  0.0726  0.1395
    1O2      O2   38   7.870   3.174   6.068  0.2884  0.1566  0.3606
    1O2      MW   39   7.891   3.118   6.077  0.2270  0.1147  0.2499
    1O2      O1   40   4.457   4.315   5.724  0.0605  0.0677  0.1807
    1O2      O2   41   4.555   4.383   5.708  0.1017 -0.0548 -0.1061
    1O2      MW   42   4.506   4.349   5.716  0.0811  0.0067  0.0372
    1O2      O1   43   2.983   5.907   4.768 -0.6237 -0.1794  0.0869
    1O2      O2   44   2.994   5.953   4.879 -0.3073  0.3278 -0.1546
    1O2      MW   45   2.988   5.930   4.824 -0.4654  0.0744 -0.0339
    1O2      O1   46   6.198   1.039   5.730 -0.0910  0.2836  0.1400
    1O2      O2   47   6.250   1.027   5.839  0.4031 -0.6839 -0.2018
    1O2      MW   48   6.224   1.033   5.785  0.1559 -0.2002 -0.0315
    1O2      O1   49   7.399   9.419   7.456  0.8017 -0.3343  0.2824
    1O2      O2   50   7.516   9.427   7.487  0.9751 -0.5666 -0.2998
    1O2      MW   51   7.458   9.423   7.471  0.8883 -0.4505 -0.0086
    1O2      O1   52   5.466   7.077   6.985  0.5313  0.1459  0.0112
    1O2      O2   53   5.353   7.108   6.954  0.6294  0.3322 -0.1613
    1O2      MW   54   5.410   7.092   6.970  0.5803  0.2389 -0.0753
    1O2      O1   55   6.942   5.148   2.202  0.5808 -0.0197 -0.1369
    1O2      O2   56   6.977   5.138   2.317 -0.1019  0.7858  0.1486
    1O2      MW   57   6.960   5.143   2.259  0.2394  0.3829  0.0057
    1O2      O1   58   0.757   0.487   3.507  0.2823  0.1891  0.1618
    1O2      O2   59   0.857   0.484   3.437 -0.0763 -0.0593 -0.3451
    1O2      MW   60   0.807   0.485   3.472  0.1029  0.0649 -0.0916
    1O2      O1   61   7.217   7.739   6.467 -0.2053  0.4007  0.3819
    1O2      O2   62   7.238   7.848   6.419 -0.1334 -0.0606 -0.6615
    1O2      MW   63   7.228   7.794   6.443 -0.1693  0.1698 -0.1397
    1O2      O1   64   6.850   4.232   5.989 -0.3162  0.1447  0.0491
    1O2      O2   65   6.894   4.188   6.092  0.1254  0.0472 -0.1808
    1O2      MW   66   6.872   4.210   6.041 -0.0954  0.0963 -0.0658
    1O2      O1   67   8.816   0.277   0.311 -0.4863 -0.0410  0.0114
    1O2      O2   68   8.796   0.373   0.239 -1.0764 -0.0817  0.1224
    1O2      MW   69   8.806   0.325   0.275 -0.7820 -0.0613  0.0669
    1O2      O1   70   9.425   5.117   4.980  0.2019 -0.1786 -0.0042
    1O2      O2   71   9.406   5.034   4.894 -0.0472 -0.1103 -0.0167
    1O2      MW   72   9.415   5.076   4.937  0.0763 -0.1445 -0.0105
    1O2      O1   73   3.476   8.235   4.077  0.1678 -0.1392 -0.1469
    1O2      O2   74   3.584   8.182   4.087  0.5017  0.7219  0.8377
    1O2      MW   75   3.530   8.209   4.082  0.3347  0.2918  0.3452
    1O2      O1   76   2.796   5.856   2.341  0.0669 -0.1172  0.1324
    1O2      O2   77   2.807   5.948   2.419 -0.6570  0.1300 -0.0537
    1O2      MW   78   2.802   5.902   2.380 -0.2949  0.0067  0.0393
    1O2      O1   79   6.297   0.403   7.006  0.6123 -0.3148  0.0915
    1O2      O2   80   6.196   0.337   7.020  0.2325  0.3136  0.3567
    1O2      MW   81   6.247   0.370   7.013  0.4225 -0.0006  0.2241
    1O2      O1   82   7.175   3.592   1.127 -0.2163  0.1081  0.1863
    1O2      O2   83   7.190   3.478   1.163  0.5651  0.1750  0.0690
    1O2      MW   84   7.183   3.535   1.145  0.1740  0.1416  0.1276
    1O2      O1   85   6.408   0.529   0.226 -0.7148 -0.4371  0.0856
    1O2      O2   86   6.344   0.632   0.224 -0.0827 -0.0505 -0.4784
    1O2      MW   87   6.376   0.580   0.225 -0.3986 -0.2438 -0.1964
    1O2      O1   88   8.521   8.550   6.743 -0.3065 -0.3617  0.2094
    1O2      O2   89   8.563   8.450   6.796 -0.2840 -0.3631  0.1885
    1O2      MW   90   8.542   8.500   6.770 -0.2956 -0.3624  0.1993
    1O2      O1   91   1.744   4.453   3.900 -0.2307  0.3341  0.0074
    1O2      O2   92   1.662   4.381   3.848  0.0273 -0.3417  0.5268
    1O2      MW   93   1.703   4.417   3.874 -0.1018 -0.0038  0.2670
    1O2      O1   94   8.662   5.820   5.216 -0.1394 -0.2066 -0.2104
    1O2      O2   95   8.671   5.700   5.228  0.2391 -0.1551  0.0419
    1O2      MW   96   8.667   5.760   5.222  0.0496 -0.1807 -0.0844
    1O2      O1   97   3.584   7.833   8.355  0.3266 -0.6172  0.0062
    1O2      O2   98   3.511   7.837   8.259  0.1664 -0.6155  0.1298
    1O2      MW   99   3.547   7.835   8.307  0.2465 -0.6166  0.0677
    1O2      O1  100   6.223   6.018   9.263  0.1430  0.0239  0.0240
    1O2      O2  101   6.254   6.065   9.370  0.5199 -0.1266 -0.0203
    1O2      MW  102   6.239   6.042   9.316  0.3314 -0.0515  0.0019
    1O2      O1  103   2.028   5.135   1.047  0.0153 -0.0889  0.0607
    1O2      O2  104   2.067   5.211   1.133  0.4096  0.2681 -0.4318
    1O2      MW  105   2.047   5.173   1.090  0.2127  0.0896 -0.1855
    1O2      O1  106   3.291   9.146   0.672 -0.0669 -0.1326 -0.1616
    1O2      O2  107   3.216   9.240   0.661 -0.3513 -0.3196  0.1907
    1O2      MW  108   3.253   9.193   0.666 -0.2093 -0.2270  0.0145
    1O2      O1  109   4.413   1.853   3.637 -0.1299 -0.9266 -0.5725
    1O2      O2  110   4.305   1.887   3.595 -0.2592 -0.5372  0.0765
    1O2      MW  111   4.359   1.870   3.616 -0.1945 -0.7319 -0.2480
    1O2      O1  112   1.021   3.660   0.297 -0.3452 -0.1285 -0.2538
    1O2      O2  113   0.962   3.621   0.395 -0.2740  0.1242 -0.1128
    1O2      MW  114   0.991   3.641   0.346 -0.3096 -0.0024 -0.1833
    1O2      O1  115   5.749   4.998   5.992  0.0698  0.1153 -0.2795
    1O2      O2  116   5.722   5.025   6.107  0.0321  0.1083 -0.2868
    1O2      MW  117   5.736   5.011   6.049  0.0510  0.1121 -0.2828
    1O2      O1  118   5.392   8.518   4.519 -0.0433 -0.6197 -0.3460
    1O2      O2  119   5.318   8.584   4.450 -0.2121 -0.0049  0.4174
    1O2      MW  120   5.355   8.551   4.485 -0.1278 -0.3128  0.0353
    1O2      O1  121   8.896   0.668   6.136 -0.0436  0.5470 -0.2781
    1O2      O2  122   8.849   0.735   6.225  0.1756  0.3713 -0.0318
    1O2      MW  123   8.872   0.702   6.181  0.0658  0.4592 -0.1545
    1O2      O1  124   7.994   8.506   2.520  0.3310 -0.1681  0.2001
    1O2      O2  125   8.075   8.566   2.586  0.2716  0.6675 -0.4730
    1O2      MW  126   8.034   8.536   2.553  0.3004  0.2499 -0.1366
    1O2      O1  127   4.423   0.396   6.165  0.2508  0.0763 -0.2622
    1O2      O2  128   4.445   0.502   6.111  0.1485  0.1965 -0.0658
    1O2      MW  129   4.434   0.449   6.138  0.1998  0.1364 -0.1640
    1O2      O1  130   7.479   1.413   8.250 -0.5145  0.1866  0.3639
    1O2      O2  131   7.485   1.489   8.156  0.1599  0.3755  0.5572
    1O2      MW  132   7.482   1.451   8.203 -0.1774  0.2811  0.4606
    1O2      O1  133   1.319   8.028   2.720 -0.1123  0.1664  0.1818
    1O2      O2  134   1.318   8.073   2.608  0.1687 -0.4299 -0.0598
    1O2      MW  135   1.318   8.051   2.664  0.0283 -0.1316  0.0610
    1O2      O1  136   6.773   9.089   1.361  0.2661 -0.8458 -0.0783
    1O2      O2  137   6.670   9.030   1.384 -0.3993  0.3022 -0.0438
    1O2      MW  138   6.722   9.060   1.372 -0.0663 -0.2708 -0.0610
    1O2      O1  139   5.283   6.015   3.147  0.0596  0.5505  0.2464
    1O2      O2  140   5.195   6.038   3.067 -0.1874  0.0793  0.3859
    1O2      MW  141   5.239   6.027   3.107 -0.0639  0.3152  0.3161
    1O2      O1  142   1.446   3.999   6.352 -0.0074 -0.0500  0.1644
    1O2      O2  143   1.444   4.008   6.472  0.4693 -0.1442  0.1780
    1O2      MW  144   1.445   4.003   6.412  0.2310 -0.0973  0.1712
    1O2      O1  145   1.518   1.294   7.605 -0.5817  0.1823  0.0059
    1O2      O2  146   1.433   1.273   7.522 -0.7620 -0.5312  0.3687
    1O2      MW  147   1.475   1.283   7.564 -0.6719 -0.1744  0.1869
    1O2      O1  148   4.175   5.741   6.028  0.2621 -0.0539  0.7573
    1O2      O2  149   4.233   5.838   6.070 -0.3841  0.5905  0.1914
    1O2      MW  150   4.204   5.789   6.049 -0.0610  0.2685  0.4745
    1O2      O1  151   3.873   5.413   4.061  0.0896 -0.1170  0.1996
    1O2      O2  152   3.951   5.471   4.132 -0.2954  0.5258  0.1011
    1O2      MW  153   3.912   5.442   4.096 -0.1028  0.2041  0.1502
    1O2      O1  154   4.259   3.523   6.779  0.1912  0.4252 -0.4602
    1O2      O2  155   4.342   3.440   6.807 -0.2191  0.2177  0.1674
    1O2      MW  156   4.301   3.482   6.793 -0.0138  0.3214 -0.1459
    1O2      O1  157   7.942   6.586   9.224 -0.3043  0.0688  0.1736
    1O2      O2  158   7.836   6.601   9.281 -0.2987  0.3665  0.1050
    1O2      MW  159   7.889   6.594   9.252 -0.3014  0.2179  0.1392
    1O2      O1  160   7.972   6.698   4.612  0.0408 -0.1005  0.0573
    1O2      O2  161   7.949   6.580   4.618 -0.1423 -0.0578  0.2014
    1O2      MW  162   7.960   6.639   4.615 -0.0505 -0.0792  0.1297
    1O2      O1  163   1.116   7.951   7.966  0.2795 -0.0878  0.2655
    1O2      O2  164   1.010   7.909   7.925  0.0441  0.3565  0.4101
    1O2      MW  165   1.063   7.930   7.946  0.1619  0.1345  0.3376
    1O2      O1  166   8.018   3.751   4.360 -0.1551 -0.0910  0.1031
    1O2      O2  167   7.922   3.678   4.347 -0.2427  0.1359 -0.5063
    1O2      MW  168   7.970   3.715   4.354 -0.1988  0.0226 -0.2017
    1O2      O1  169   0.360   3.925   6.152 -0.5014  0.1563 -0.3902
    1O2      O2  170   0.387   4.034   6.198 -0.2921 -0.1880  0.3022
    1O2      MW  171   0.374   3.980   6.175 -0.3967 -0.0157 -0.0439
    1O2      O1  172   8.590   6.655   5.972 -0.1127  0.2365 -0.0646
    1O2      O2  173   8.644   6.764   5.976  0.2485  0.0453  0.3766
    1O2      MW  174   8.617   6.710   5.974  0.0668  0.1411  0.1564
    1O2      O1  175   0.784   1.762   7.397  0.9600 -0.0765  0.1951
    1O2      O2  176   0.696   1.820   7.457  0.3505 -0.0516 -0.7282
    1O2      MW  177   0.740   1.791   7.427  0.6553 -0.0641 -0.2666
    1O2      O1  178   8.274   2.445   5.963 -0.5319  0.0123  0.4543
    1O2      O2  179   8.166   2.479   6.006 -0.7913 -0.2030 -0.0200
    1O2      MW  180   8.220   2.462   5.984 -0.6618 -0.0954  0.2170
    1O2      O1  181   0.240   1.055   0.247  0.4301  0.5664 -0.1136
    1O2      O2  182   0.148   0.984   0.216  0.1919  0.6986  0.2963
    1O2      MW  183   0.194   1.019   0.231  0.3110  0.6325  0.0913
    1O2      O1  184   9.256   0.245   9.406  0.3891 -0.4673  0.6901
    1O2      O2  185   9.203   0.142   9.370 -0.5643  0.2612 -0.0086
    1O2      MW  186   9.229   0.194   9.388 -0.0877 -0.1030  0.3395
    1O2      O1  187   6.733   8.682   2.180 -0.0709  0.2026 -0.5167
    1O2      O2  188   6.716   8.724   2.292  0.1844 -0.2362 -0.3119
    1O2      MW  189   6.725   8.703   2.236  0.0572 -0.0162 -0.4141
    1O2      O1  190   9.023   0.374   9.110  0.0479 -0.8680  0.3294
    1O2      O2  191   9.047   0.411   9.223  0.6595  0.2237 -0.1477
    1O2      MW  192   9.035   0.393   9.167  0.3548 -0.3222  0.0896
    1O2      O1  193   3.585   9.152   5.855 -0.4074 -0.2995 -0.2042
    1O2      O2  194   3.583   9.034   5.829  0.3027 -0.4672  0.4681
    1O2      MW  195   3.584   9.093   5.842 -0.0525 -0.3834  0.1316
    1O2      O1  196   6.805   6.779   8.232 -0.4455 -0.0529 -0.3372
    1O2      O2  197   6.832   6.888   8.186 -0.2654 -0.0887 -0.3209
    1O2      MW  198   6.819   6.834   8.209 -0.3552 -0.0706 -0.3290
    1O2      O1  199   8.444   5.812   5.453  0.2889  0.3966 -0.0525
    1O2      O2  200   8.352   5.890   5.462  0.1714  0.1417  1.0406
    1O2      MW  201   8.398   5.851   5.458  0.2308  0.2689  0.4940
    1O2      O1  202   8.023   1.315   3.137 -0.1282 -0.6123  0.4105
    1O2      O2  203   7.960   1.262   3.049 -0.4474  0.1806  0.1529
    1O2      MW  204   7.992   1.288   3.093 -0.2880 -0.2159  0.2816
    1O2      O1  205   7.409   7.627   8.447 -0.3191  0.2478  0.1252
    1O2      O2  206   7.499   7.592   8.520 -0.3075  0.1193  0.0492
    1O2      MW  207   7.454   7.609   8.483 -0.3133  0.1836  0.0868
    1O2      O1  208   1.047   2.601   2.962 -0.2082  0.2679  0.0023
    1O2      O2  209   1.077   2.521   3.047 -0.2625  0.0316 -0.1990
    1O2      MW  210   1.062   2.561   3.004 -0.2353  0.1497 -0.0982
    1O2      O1  211   7.064   4.453   3.676 -0.1852  0.2908 -0.1548
    1O2      O2  212   6.958   4.491   3.633 -0.0305  0.4713 -0.3771
    1O2      MW  213   7.011   4.472   3.654 -0.1078  0.3815 -0.2658
    1O2      O1  214   7.961   7.819   2.477 -0.4887 -0.2625 -0.4404
    1O2      O2  215   7.988   7.885   2.378  0.1191 -0.2289 -0.2540
    1O2      MW  216   7.974   7.852   2.427 -0.1845 -0.2456 -0.3474
    1O2      O1  217   5.790   7.920   3.754  0.1737  0.1297 -0.3553
    1O2      O2  218   5.695   7.982   3.797  0.4294  0.5322 -0.3710
    1O2      MW  219   5.743   7.951   3.775  0.3018  0.3309 -0.3629
    1O2      O1  220   2.616   1.472   6.729  0.1900 -0.3317  0.1503
    1O2      O2  221   2.706   1.481   6.808  0.2978 -0.4048  0.0350
    1O2      MW  222   2.661   1.477   6.768  0.2441 -0.3684  0.0925
    1O2      O1  223   6.672   5.533   9.088  0.4144  0.0012 -0.4049
    1O2      O2  224   6.739   5.536   9.189  0.6873  0.0098 -0.5875
    1O2      MW  225   6.705   5.534   9.139  0.5507  0.0057 -0.4959
    1O2      O1  226   5.405   0.077   5.875 -0.1585 -0.0028 -0.4732
    1O2      O2  227   5.412  -0.036   5.833 -0.2579 -0.3266  0.3731
    1O2      MW  228   5.409   0.021   5.854 -0.2079 -0.1647 -0.0501
    1O2      O1  229   5.081   6.103   7.549 -0.2942 -0.3877 -0.1749
    1O2      O2  230   5.109   6.032   7.643 -0.4526 -0.1859  0.0220
    1O2      MW  231   5.095   6.068   7.596 -0.3729 -0.2871 -0.0763
    1O2      O1  232   8.228   1.194   0.315 -0.3671 -0.1905 -0.5590
    1O2      O2  233   8.167   1.105   0.369 -0.4864  0.1897 -0.0717
    1O2      MW  234   8.197   1.150   0.342 -0.4263 -0.0005 -0.3154
    1O2      O1  235   6.753   9.365   1.229 -0.1982  0.1228 -0.3109
    1O2      O2  236   6.668   9.372   1.314  0.2275 -0.2128  0.1451
    1O2      MW  237   6.711   9.368   1.271  0.0148 -0.0458 -0.0830
    1O2      O1  238   1.019   8.447   7.544 -0.1327  0.4765 -0.0287
    1O2      O2  239   1.042   8.440   7.662 -0.0919  0.2470 -0.0510
    1O2      MW  240   1.031   8.444   7.603 -0.1123  0.3624 -0.0396
    1O2      O1  241   6.945   7.519   0.249  0.2152 -0.0228 -0.1515
    1O2      O2  242   6.881   7.550   0.151 -0.0473 -0.1874 -0.0306
    1O2      MW  243   6.913   7.534   0.200  0.0839 -0.1049 -0.0910
    1O2      O1  244   8.903   4.012   0.256 -0.3268  0.3489  0.3064
    1O2      O2  245   8.905   4.099   0.341 -0.0495  0.6441 -0.0012
    1O2      MW  246   8.904   4.055   0.299 -0.1879  0.4964  0.1526
    1O2      O1  247   5.623   2.102   0.047 -0.2236 -0.1310 -0.0179
    1O2      O2  248   5.630   2.107   0.167 -0.2331 -0.0736 -0.0198
    1O2      MW  249   5.626   2.105   0.107 -0.2284 -0.1023 -0.0189
    1O2      O1  250   5.739   5.632   3.570 -0.0139  0.2018 -0.3186
    1O2      O2  251   5.849   5.663   3.529  0.0533  0.0950 -0.2184
    1O2      MW  252   5.794   5.647   3.549  0.0196  0.1488 -0.2685
    1O2      O1  253   8.720   6.276   0.454 -0.1098  0.2910 -0.1044
    1O2      O2  254   8.684   6.362   0.377 -0.4883  0.3530  0.1367
    1O2      MW  255   8.702   6.319   0.415 -0.2995  0.3214  0.0161
    1O2      O1  256   0.274   8.959   7.416 -0.3422 -0.2213 -0.1571
    1O2      O2  257   0.282   8.852   7.360 -0.0491 -0.0327 -0.4773
    1O2      MW  258   0.278   8.905   7.388 -0.1957 -0.1278 -0.3166
    1O2      O1  259   0.503   3.417   8.757  0.6026  0.2509  0.4828
    1O2      O2  260   0.502   3.426   8.878  0.9219 -0.1606  0.5157
    1O2      MW  261   0.503   3.422   8.817  0.7623  0.0453  0.4997
    1O2      O1  262   2.818   7.982   2.727  0.2845 -0.1255 -0.0544
    1O2      O2  263   2.715   7.921   2.706  0.2628 -0.2294  0.3583
    1O2      MW  264   2.766   7.952   2.716  0.2737 -0.1774  0.1519
    1O2      O1  265   2.112   0.305   3.358  0.4754 -0.2202 -0.0563
    1O2      O2  266   2.037   0.304   3.453  0.1881 -0.8398 -0.2898
    1O2      MW  267   2.074   0.305   3.405  0.3319 -0.5300 -0.1731
    1O2      O1  268   1.370   7.403   3.174  0.2645 -0.2638 -0.5120
    1O2      O2  269   1.447   7.450   3.254 -0.1926 -0.3630 -0.0174
    1O2      MW  270   1.408   7.426   3.214  0.0359 -0.3133 -0.2646
    1O2      O1  271   5.223   4.456   3.009  0.4224  0.1564  0.0257
    1O2      O2  272   5.254   4.342   2.987  0.4210  0.1660 -0.0299
    1O2      MW  273   5.239   4.399   2.998  0.4215  0.1612 -0.0019
    1O2      O1  274   1.040   3.349   1.089 -0.8069  0.3865  0.0544
    1O2      O2  275   0.979   3.264   1.151 -0.4102  0.4408  0.5179
    1O2      MW  276   1.009   3.306   1.120 -0.6086  0.4137  0.2861
    1O2      O1  277   4.784   9.431   0.646  0.0134  0.1230  0.2863
    1O2      O2  278   4.889   9.491   0.643  0.1126 -0.0700 -0.2318
    1O2      MW  279   4.836   9.461   0.644  0.0629  0.0267  0.0272
    1O2      O1  280   4.143   4.813   5.043 -0.1906 -0.2643 -0.2668
    1O2      O2  281   4.173   4.928   5.022 -0.3491 -0.1316  0.2087
    1O2      MW  282   4.158   4.871   5.033 -0.2699 -0.1979 -0.0286
    1O2      O1  283   8.597   0.045   1.615 -0.1417  0.3671  0.4523
    1O2      O2  284   8.637   0.158   1.635 -0.7386  0.6156  0.2383
    1O2      MW  285   8.617   0.102   1.625 -0.4406  0.4914  0.3453
    1O2      O1  286   3.681   3.302   0.039  0.0067 -0.2616  0.0541
    1O2      O2  287   3.801   3.318   0.037  0.0016 -0.1251  0.7269
    1O2      MW  288   3.741   3.310   0.038  0.0041 -0.1934  0.3910
    1O2      O1  289   4.658   3.410   6.910  0.2696 -0.6321 -0.0482
    1O2      O2  290   4.713   3.392   7.016  0.0282  0.3238  0.2364
    1O2      MW  291   4.686   3.401   6.963  0.1493 -0.1540  0.0935
    1O2      O1  292   7.343   4.798   2.182  0.1824  0.2686 -0.3065
    1O2      O2  293   7.279   4.742   2.096 -0.0813  0.2557 -0.1026
    1O2      MW  294   7.311   4.770   2.139  0.0505  0.2618 -0.2046
    1O2      O1  295   5.635   4.871   9.089 -0.4555 -0.3082 -0.1118
    1O2      O2  296   5.590   4.760   9.109 -0.2964 -0.3602 -0.0475
    1O2      MW  297   5.613   4.815   9.099 -0.3757 -0.3343 -0.0801
    1O2      O1  298   0.967   9.303   2.698 -0.0615 -0.4049  0.0780
    1O2      O2  299   0.974   9.187   2.731 -0.0906 -0.2647  0.5740
    1O2      MW  300   0.970   9.245   2.715 -0.0761 -0.3347  0.3259
    1O2      O1  301   2.115   5.058   0.592 -0.1954 -0.0617 -0.2097
    1O2      O2  302   2.036   5.035   0.680 -0.3041 -0.1337 -0.3263
    1O2      MW  303   2.075   5.046   0.636 -0.2496 -0.0982 -0.2680
    1O2      O1  304   0.747   3.831   6.694  0.6084 -0.0120 -0.3242
    1O2      O2  305   0.783   3.734   6.757  0.0088 -0.0460 -0.0300
    1O2      MW  306   0.765   3.782   6.726  0.3086 -0.0291 -0.1774
    1O2      O1  307   3.360   7.114   0.476 -0.1817  0.1658  0.1245
    1O2      O2  308   3.289   7.084   0.568 -0.1100 -0.2018  0.0628
    1O2      MW  309   3.324   7.099   0.522 -0.1459 -0.0181  0.0937
    1O2      O1  310   3.645   0.038   7.526 -0.1150 -0.1773 -1.2993
    1O2      O2  311   3.567  -0.054   7.511 -0.1995 -0.3255  0.0052
    1O2      MW  312   3.606  -0.008   7.519 -0.1574 -0.2517 -0.6471
    1O2      O1  313   8.836   6.932   3.053 -0.4900  0.5815 -0.3773
    1O2      O2  314   8.895   7.035   3.077 -0.0514  0.2957 -0.2159
    1O2      MW  315   8.865   6.983   3.065 -0.2708  0.4387 -0.2966
    1O2      O1  316   1.315   3.092   7.437  0.1532  0.3828  0.0544
    1O2      O2  317   1.280   3.053   7.328  0.7320 -0.4880  0.1812
    1O2      MW  318   1.297   3.072   7.382  0.4427 -0.0525  0.1178
    1O2      O1  319   6.637   8.402   9.419 -0.3585  0.5674  0.1901
    1O2      O2  320   6.754   8.395   9.452 -0.3646 -0.0162  0.0902
    1O2      MW  321   6.696   8.399   9.436 -0.3619  0.2766  0.1411
    1O2      O1  322   0.420   1.168   5.180 -0.5746  0.0346 -0.1670
    1O2      O2  323   0.359   1.101   5.260 -0.1332 -0.1536  0.0119
    1O2      MW  324   0.390   1.135   5.220 -0.3539 -0.0595 -0.0772
    1O2      O1  325   6.104   7.302   1.599  0.0542 -0.5743 -0.1709
    1O2      O2  326   6.074   7.251   1.493  0.6728 -0.6416 -0.3099
    1O2      MW  327   6.089   7.276   1.546  0.3633 -0.6080 -0.2403
    1O2      O1  328   5.843   4.519   2.804  0.6695  0.0944 -0.2685
    1O2      O2  329   5.779   4.566   2.896  0.1740 -0.5195 -0.2987
    1O2      MW  330   5.811   4.542   2.850  0.4215 -0.2127 -0.2837
    1O2      O1  331   4.648   7.158   9.157 -0.7382 -0.3934  0.1142
    1O2      O2  332   4.595   7.072   9.090 -0.5240 -0.0409 -0.5165
    1O2      MW  333   4.622   7.115   9.123 -0.6313 -0.2170 -0.2012
    1O2      O1  334   8.383   5.393   7.847 -0.2320 -0.4691 -0.6012
    1O2      O2  335   8.338   5.373   7.958 -0.4389 -0.0204 -0.6027
    1O2      MW  336   8.361   5.383   7.902 -0.3357 -0.2451 -0.6022
    1O2      O1  337   8.828   4.580   3.580 -0.1292 -0.7968  0.4104
    1O2      O2  338   8.819   4.500   3.489  0.3533  0.0846 -0.4266
    1O2      MW  339   8.823   4.540   3.534  0.1116 -0.3562 -0.0081
    1O2      O1  340   4.534   8.170   3.861 -0.0904  0.2691 -0.1274
    1O2      O2  341   4.439   8.245   3.862 -0.4581 -0.1939  0.1409
    1O2      MW  342   4.486   8.207   3.861 -0.2742  0.0372  0.0069
    1O2      O1  343   0.436   9.058   8.933 -0.0403  0.3034 -0.2160
    1O2      O2  344   0.358   8.968   8.951  0.7734 -0.4424 -0.3918
    1O2      MW  345   0.397   9.013   8.942  0.3665 -0.0696 -0.3042
    1O2      O1  346   8.143   5.949   3.913 -0.2413 -0.2094 -0.0129
    1O2      O2  347   8.115   5.835   3.940  0.2311 -0.4380 -0.4690
    1O2      MW  348   8.129   5.892   3.926 -0.0048 -0.3233 -0.2408
    1O2      O1  349   9.053   5.709   8.516 -0.4273 -0.5770 -0.4691
    1O2      O2  350   9.030   5.703   8.398 -0.0654 -0.4330 -0.5468
    1O2      MW  351   9.041   5.706   8.457 -0.2460 -0.5050 -0.5083
    1O2      O1  352   8.557   6.346   1.941  0.5407  0.8322 -0.6723
    1O2      O2  353   8.542   6.392   2.052  0.0951 -0.3594 -0.2280
    1O2      MW  354   8.550   6.369   1.996  0.3185  0.2365 -0.4500
    1O2      O1  355   2.604   0.886   8.338 -0.7411 -0.3337  0.4178
    1O2      O2  356   2.609   0.826   8.234 -0.0175 -0.2182  0.3867
    1O2      MW  357   2.607   0.856   8.286 -0.3793 -0.2760  0.4025
    1O2      O1  358   2.376   5.304   5.128 -0.3253  0.0077 -0.3932
    1O2      O2  359   2.264   5.259   5.133 -0.3394  0.1413  0.4424
    1O2      MW  360   2.320   5.281   5.130 -0.3324  0.0749  0.0243
    1O2      O1  361   8.957   1.849   5.252  0.2083  0.3671 -0.3811
    1O2      O2  362   8.863   1.854   5.175  0.0887  0.1687 -0.2487
    1O2      MW  363   8.910   1.852   5.213  0.1488  0.2679 -0.3147
    1O2      O1  364   3.311   7.028   1.023 -0.3491 -0.4615  0.3135
    1O2      O2  365   3.375   7.036   0.920 -0.3189  0.3725  0.3905
    1O2      MW  366   3.343   7.032   0.971 -0.3340 -0.0448  0.3520
    1O2      O1  367   2.707   0.570   2.748 -0.0044  0.0065  0.3460
    1O2      O2  368   2.631   0.622   2.826  0.2117  0.7097  0.0903
    1O2      MW  369   2.669   0.596   2.787  0.1037  0.3581  0.2182
    1O2      O1  370   0.429   7.817   6.167  0.4101  0.1326  0.4313
    1O2      O2  371   0.353   7.860   6.084 -0.1784 -0.4976  0.6385
    1O2      MW  372   0.391   7.838   6.126  0.1158 -0.1826  0.5350
    1O2      O1  373   4.481   8.147   6.476 -0.1280  0.1713 -0.1869
    1O2      O2  374   4.450   8.229   6.559 -0.4228  0.2390 -0.3632
    1O2      MW  375   4.466   8.188   6.518 -0.2751  0.2050 -0.2747
    1O2      O1  376   5.768   5.001   6.883 -0.5027  0.3546  0.1191
    1O2      O2  377   5.848   4.981   6.971 -0.4544 -0.0748 -0.0258
    1O2      MW  378   5.808   4.991   6.927 -0.4783  0.1402  0.0467
    1O2      O1  379   3.297   4.923   2.205 -0.5489 -0.6141  0.1786
    1O2      O2  380   3.331   4.808   2.189  0.6842 -0.1306 -0.7521
    1O2      MW  381   3.314   4.866   2.197  0.0677 -0.3719 -0.2866
    1O2      O1  382   6.815   3.865   3.706 -0.5574  0.5664 -0.3846
    1O2      O2  383   6.839   3.951   3.623  0.3281  0.0816 -0.6401
    1O2      MW  384   6.827   3.908   3.664 -0.1144  0.3242 -0.5124
    1O2      O1  385   7.977   0.086   4.258 -0.9211 -0.3187 -0.3771
    1O2      O2  386   7.950   0.195   4.302 -0.4894 -0.1562 -0.5074
    1O2      MW  387   7.964   0.140   4.280 -0.7057 -0.2375 -0.4425
    1O2      O1  388   0.634   0.011   0.165 -0.0941 -0.1944 -0.2144
    1O2      O2  389   0.583   0.118   0.138  0.7889  0.2603 -0.1288
    1O2      MW  390   0.609   0.065   0.151  0.3474  0.0329 -0.1716
    1O2      O1  391   4.658   1.054   1.475 -0.5358 -0.0534  0.2777
    1O2      O2  392   4.689   0.941   1.507 -0.6170 -0.1863 -0.1160
    1O2      MW  393   4.673   0.997   1.491 -0.5760 -0.1197  0.0809
    1O2      O1  394   5.206   2.617   9.006  0.5665 -0.1040  0.0873
    1O2      O2  395   5.104   2.559   9.036  0.4143 -0.3442 -0.8771
    1O2      MW  396   5.155   2.588   9.021  0.4907 -0.2241 -0.3948
    1O2      O1  397   1.701   3.883   7.797  0.5507 -0.2450 -0.1236
    1O2      O2  398   1.715   3.993   7.845 -0.2442 -0.0685 -0.2891
    1O2      MW  399   1.708   3.938   7.821  0.1532 -0.1569 -0.2065
    1O2      O1  400   6.428   2.008   7.703 -0.4037 -0.1471 -0.7733
    1O2      O2  401   6.520   1.951   7.650 -0.4163 -0.6590 -0.2576
    1O2      MW  402   6.474   1.979   7.676 -0.4101 -0.4030 -0.5159
    1O2      O1  403   3.566   8.875   1.571 -0.2768  0.3802 -0.2798
    1O2      O2  404   3.554   8.941   1.471  0.4332  0.3093 -0.4167
    1O2      MW  405   3.560   8.908   1.521  0.0782  0.3452 -0.3482
    1O2      O1  406   0.824   7.811   6.149 -0.0160 -0.3928  0.0705
    1O2      O2  407   0.886   7.859   6.241 -0.2630 -1.1216  0.6152
    1O2      MW  408   0.855   7.835   6.195 -0.1395 -0.7572  0.3424
    1O2      O1  409   4.034   5.927   1.161  0.1253 -0.1590  0.0653
    1O2      O2  410   3.955   6.000   1.106  0.1821 -0.2043 -0.0741
    1O2      MW  411   3.995   5.964   1.133  0.1535 -0.1812 -0.0043
    1O2      O1  412   6.496   1.185   8.945  0.4394  0.4901 -0.0524
    1O2      O2  413   6.595   1.117   8.932 -0.0462 -0.2492  0.0556
    1O2      MW  414   6.546   1.151   8.939  0.1965  0.1205  0.0019
    1CO2     D1  415   2.188   6.778   4.802 -0.4234  0.1882  0.0858
    1CO2     D2  416   2.354   6.715   4.715 -0.5439  0.3006 -0.2266
    1CO2      C  417   2.271   6.747   4.759 -0.4838  0.2441 -0.0706
    1CO2     O1  418   2.368   6.710   4.708 -0.5546  0.3104 -0.2537
    1CO2     O2  419   2.173   6.784   4.810 -0.4127  0.1783  0.1125
    1CO2     D1  420   0.714   7.489   8.242 -0.3327  0.0294  0.1195
    1CO2     D2  421   0.731   7.686   8.261 -0.2615  0.0608 -0.2695
    1CO2      C  422   0.722   7.588   8.251 -0.2970  0.0453 -0.0753
    1CO2     O1  423   0.732   7.703   8.262 -0.2552  0.0639 -0.3023
    1CO2     O2  424   0.713   7.473   8.240 -0.3389  0.0267  0.1526
    1CO2     D1  425   4.827   2.908   6.726  0.2083 -0.8279 -0.2761
    1CO2     D2  426   4.948   2.864   6.876  0.2146 -0.0823 -0.0612
    1CO2      C  427   4.887   2.886   6.801  0.2112 -0.4551 -0.1688
    1CO2     O1  428   4.959   2.861   6.889  0.2151 -0.0181 -0.0424
    1CO2     O2  429   4.816   2.912   6.713  0.2079 -0.8922 -0.2952
    1CO2     D1  430   6.116   4.020   5.434  0.1504 -0.2764 -0.0179
    1CO2     D2  431   6.247   4.140   5.521 -0.4601  0.2796  0.1321
    1CO2      C  432   6.181   4.080   5.478 -0.1550  0.0019  0.0572
    1CO2     O1  433   6.258   4.151   5.529 -0.5121  0.3276  0.1450
    1CO2     O2  434   6.105   4.009   5.427  0.2027 -0.3242 -0.0305
    1CO2     D1  435   1.410   9.330   6.814 -0.2793  0.1429 -0.6434
    1CO2     D2  436   1.305   9.170   6.865 -0.0699  0.0321 -0.5593
    1CO2      C  437   1.357   9.250   6.840 -0.1745  0.0877 -0.6013
    1CO2     O1  438   1.296   9.156   6.870 -0.0520  0.0229 -0.5522
    1CO2     O2  439   1.419   9.344   6.810 -0.2972  0.1526 -0.6504
    1CO2     D1  440   4.535   6.755   2.557  0.0610  0.2858 -0.3497
    1CO2     D2  441   4.720   6.825   2.561  0.2399 -0.1936 -0.2067
    1CO2      C  442   4.627   6.790   2.559  0.1502  0.0467 -0.2782
    1CO2     O1  443   4.736   6.831   2.561  0.2556 -0.2346 -0.1943
    1CO2     O2  444   4.519   6.749   2.557  0.0453  0.3271 -0.3622
    1CO2     D1  445   2.065   2.413   1.596  0.1325  0.0455  0.0350
    1CO2     D2  446   1.904   2.496   1.515  0.0270 -0.4251 -0.2393
    1CO2      C  447   1.985   2.454   1.556  0.0798 -0.1900 -0.1020
    1CO2     O1  448   1.891   2.503   1.508  0.0180 -0.4659 -0.2631
    1CO2     O2  449   2.078   2.406   1.603  0.1419  0.0861  0.0589
    1CO2     D1  450   5.632   3.160   7.106  0.1763 -0.3077  0.0340
    1CO2     D2  451   5.467   3.267   7.125  0.6314  0.2609  0.8014
    1CO2      C  452   5.549   3.214   7.115  0.4039 -0.0234  0.4177
    1CO2     O1  453   5.453   3.277   7.126  0.6704  0.3099  0.8678
    1CO2     O2  454   5.646   3.151   7.104  0.1373 -0.3569 -0.0324
    1CO2     D1  455   4.314   1.756   1.584 -0.5591 -0.0912 -0.0808
    1CO2     D2  456   4.159   1.668   1.498 -0.1160 -0.1189 -0.8633
    1CO2      C  457   4.237   1.712   1.541 -0.3376 -0.1049 -0.4721
    1CO2     O1  458   4.146   1.660   1.491 -0.0782 -0.1214 -0.9310
    1CO2     O2  459   4.328   1.764   1.591 -0.5970 -0.0887 -0.0132
    1CO2     D1  460   0.766   6.877   3.521  0.2467 -0.3559  0.4421
    1CO2     D2  461   0.954   6.940   3.527  0.2003 -0.2685  0.9935
    1CO2      C  462   0.860   6.909   3.524  0.2236 -0.3123  0.7176
    1CO2     O1  463   0.970   6.946   3.528  0.1963 -0.2608  1.0409
    1CO2     O2  464   0.750   6.872   3.521  0.2508 -0.3638  0.3946
    1CO2     D1  465   9.051   6.948   0.349 -0.0961 -0.3264 -0.6798
    1CO2     D2  466   8.956   6.906   0.517 -0.0644  0.0695 -0.5634
    1CO2      C  467   9.003   6.927   0.433 -0.0801 -0.1287 -0.6216
    1CO2     O1  468   8.947   6.902   0.532 -0.0620  0.1030 -0.5533
    1CO2     O2  469   9.059   6.951   0.334 -0.0982 -0.3600 -0.6899
    1CO2     D1  470   8.483   6.462   2.576 -0.2458  0.4359  0.5240
    1CO2     D2  471   8.650   6.515   2.485 -0.3106 -0.1656  0.0558
    1CO2      C  472   8.566   6.489   2.530 -0.2775  0.1349  0.2899
    1CO2     O1  473   8.665   6.519   2.477 -0.3166 -0.2174  0.0150
    1CO2     O2  474   8.468   6.458   2.583 -0.2394  0.4878  0.5648
    1CO2     D1  475   1.020   0.947   9.375 -0.3884  0.0230 -0.6261
    1CO2     D2  476   0.943   1.089   9.488  0.4648  0.0528 -0.0747
    1CO2      C  477   0.981   1.018   9.431  0.0381  0.0380 -0.3510
    1CO2     O1  478   0.936   1.101   9.498  0.5385  0.0556 -0.0286
    1CO2     O2  479   1.027   0.935   9.365 -0.4622  0.0204 -0.6733
    1CO2     D1  480   4.534   7.100   2.461 -0.0776 -0.2573  0.2064
    1CO2     D2  481   4.388   7.220   2.518  0.1439  0.0176  0.2005
    1CO2      C  482   4.461   7.160   2.489  0.0334 -0.1192  0.2034
    1CO2     O1  483   4.375   7.230   2.523  0.1631  0.0410  0.2000
    1CO2     O2  484   4.547   7.090   2.456 -0.0968 -0.2804  0.2069
    1CO2     D1  485   8.408   6.876   6.866  0.2904  0.2454  0.0967
    1CO2     D2  486   8.405   7.074   6.872  0.5191  0.2472  0.1883
    1CO2      C  487   8.407   6.975   6.869  0.4053  0.2460  0.1426
    1CO2     O1  488   8.405   7.091   6.872  0.5388  0.2470  0.1965
    1CO2     O2  489   8.408   6.859   6.865  0.2708  0.2456  0.0887
    1CO2     D1  490   4.460   2.706   3.755 -0.3131  0.2956 -0.1405
    1CO2     D2  491   4.511   2.716   3.564  0.5246 -0.3587  0.0466
    1CO2      C  492   4.486   2.711   3.660  0.1059 -0.0315 -0.0472
    1CO2     O1  493   4.516   2.717   3.548  0.5965 -0.4151  0.0629
    1CO2     O2  494   4.455   2.705   3.771 -0.3848  0.3519 -0.1569
    1CO2     D1  495   0.347   3.934   4.611 -0.4186  0.3489  0.3458
    1CO2     D2  496   0.537   3.901   4.658 -0.3045 -0.1249 -0.4450
    1CO2      C  497   0.442   3.917   4.634 -0.3615  0.1121 -0.0496
    1CO2     O1  498   0.553   3.898   4.662 -0.2946 -0.1659 -0.5131
    1CO2     O2  499   0.331   3.936   4.607 -0.4284  0.3901  0.4139
    1CO2     D1  500   3.710   2.845   6.460 -0.8920  0.4465 -0.2013
    1CO2     D2  501   3.847   2.874   6.321 -0.5963 -0.7703 -0.1712
    1CO2      C  502   3.778   2.859   6.391 -0.7439 -0.1621 -0.1864
    1CO2     O1  503   3.859   2.877   6.309 -0.5708 -0.8755 -0.1693
    1CO2     O2  504   3.698   2.842   6.473 -0.9174  0.5515 -0.2036
    1CO2     D1  505   6.302   0.193   7.310  0.0468  0.0186 -0.1938
    1CO2     D2  506   6.471   0.145   7.219  0.1074 -0.0293 -0.0573
    1CO2      C  507   6.386   0.169   7.265  0.0772 -0.0054 -0.1254
    1CO2     O1  508   6.485   0.141   7.211  0.1125 -0.0335 -0.0453
    1CO2     O2  509   6.287   0.197   7.318  0.0420  0.0227 -0.2060
    1CO2     D1  510   7.827   2.487   1.791 -0.0210 -0.2018 -0.2170
    1CO2     D2  511   7.755   2.307   1.750  0.1985 -0.4208  0.3577
    1CO2      C  512   7.791   2.397   1.770  0.0887 -0.3114  0.0703
    1CO2     O1  513   7.748   2.292   1.747  0.2170 -0.4394  0.4075
    1CO2     O2  514   7.833   2.502   1.794 -0.0396 -0.1831 -0.2668
    1CO2     D1  515   0.816   1.969   3.598 -0.1810  0.3048 -0.0151
    1CO2     D2  516   0.678   1.860   3.690 -0.1208 -0.2178 -0.5403
    1CO2      C  517   0.747   1.915   3.644 -0.1509  0.0434 -0.2778
    1CO2     O1  518   0.666   1.851   3.697 -0.1156 -0.2629 -0.5856
    1CO2     O2  519   0.828   1.978   3.590 -0.1863  0.3499  0.0303
    1CO2     D1  520   2.870   0.472   7.787  0.2443  0.2435  0.3235
    1CO2     D2  521   3.044   0.428   7.702  0.2225 -0.0652  0.4407
    1CO2      C  522   2.957   0.450   7.745  0.2334  0.0891  0.3824
    1CO2     O1  523   3.059   0.424   7.695  0.2208 -0.0919  0.4511
    1CO2     O2  524   2.855   0.476   7.794  0.2463  0.2701  0.3133
    1CO2     D1  525   8.761   3.174   0.070  0.0728  0.1007  0.3397
    1CO2     D2  526   8.839   3.130  -0.106 -0.0822 -0.2625  0.3611
    1CO2      C  527   8.800   3.152  -0.018 -0.0057 -0.0811  0.3500
    1CO2     O1  528   8.846   3.126  -0.122 -0.0954 -0.2942  0.3633
    1CO2     O2  529   8.755   3.177   0.086  0.0858  0.1323  0.3376
    1CO2     D1  530   5.520   6.289   5.779 -0.3067 -0.2421 -0.1544
    1CO2     D2  531   5.563   6.477   5.825  0.5775 -0.5398  0.2424
    1CO2      C  532   5.541   6.383   5.802  0.1349 -0.3910  0.0439
    1CO2     O1  533   5.567   6.493   5.829  0.6533 -0.5655  0.2766
    1CO2     O2  534   5.516   6.273   5.776 -0.3829 -0.2160 -0.1884
    1CO2     D1  535   1.572   1.149   5.007 -0.4398  0.3544  0.1633
    1CO2     D2  536   1.433   1.284   5.047 -0.3994  0.3897  0.1832
    1CO2      C  537   1.502   1.217   5.027 -0.4196  0.3721  0.1731
    1CO2     O1  538   1.421   1.296   5.051 -0.3960  0.3927  0.1845
    1CO2     O2  539   1.584   1.137   5.003 -0.4432  0.3513  0.1616
    1CO2     D1  540   2.381   6.930   0.603 -0.3672 -0.0769  0.2583
    1CO2     D2  541   2.383   6.959   0.407 -0.3811  0.6065  0.3584
    1CO2      C  542   2.382   6.944   0.505 -0.3743  0.2651  0.3083
    1CO2     O1  543   2.383   6.961   0.390 -0.3824  0.6657  0.3670
    1CO2     O2  544   2.381   6.927   0.619 -0.3660 -0.1364  0.2497
    1CO2     D1  545   8.731   2.078   6.806  0.5857 -0.0520 -0.0145
    1CO2     D2  546   8.840   2.243   6.800  0.6239 -0.0645  0.3349
    1CO2      C  547   8.786   2.161   6.803  0.6046 -0.0582  0.1602
    1CO2     O1  548   8.849   2.258   6.800  0.6266 -0.0658  0.3648
    1CO2     O2  549   8.722   2.064   6.807  0.5827 -0.0508 -0.0443
    1CO2     D1  550   2.691   9.059   6.116 -0.1417  0.0620  0.0395
    1CO2     D2  551   2.506   8.998   6.078  0.1174 -0.3630 -0.5365
    1CO2      C  552   2.599   9.028   6.097 -0.0122 -0.1497 -0.2480
    1CO2     O1  553   2.491   8.993   6.075  0.1397 -0.3996 -0.5865
    1CO2     O2  554   2.707   9.064   6.120 -0.1640  0.0992  0.0896
    1CO2     D1  555   8.392   9.079   7.262  0.0064  0.1440  0.1509
    1CO2     D2  556   8.424   9.248   7.359  0.2604  0.1246  0.0994
    1CO2      C  557   8.408   9.164   7.311  0.1335  0.1345  0.1254
    1CO2     O1  558   8.427   9.263   7.367  0.2823  0.1230  0.0944
    1CO2     O2  559   8.389   9.064   7.254 -0.0153  0.1459  0.1559
    1CO2     D1  560   2.448   6.661   5.869  0.3342  0.1728 -0.1583
    1CO2     D2  561   2.480   6.851   5.913  0.2204  0.3002 -0.6261
    1CO2      C  562   2.464   6.756   5.891  0.2770  0.2370 -0.3924
    1CO2     O1  563   2.483   6.868   5.917  0.2108  0.3114 -0.6666
    1CO2     O2  564   2.445   6.645   5.865  0.3438  0.1621 -0.1178
    1CO2     D1  565   6.528   5.876   8.739  0.1993 -0.1771 -0.0682
    1CO2     D2  566   6.683   5.811   8.843 -0.1322  0.0563  0.5720
    1CO2      C  567   6.606   5.844   8.791  0.0339 -0.0606  0.2518
    1CO2     O1  568   6.697   5.806   8.852 -0.1607  0.0768  0.6275
    1CO2     O2  569   6.515   5.882   8.730  0.2279 -0.1974 -0.1240
    1CO2     D1  570   7.777   4.290   1.243  0.2352  0.1560 -0.0246
    1CO2     D2  571   7.826   4.218   1.421 -0.3319 -0.5266 -0.1384
    1CO2      C  572   7.801   4.254   1.332 -0.0486 -0.1850 -0.0815
    1CO2     O1  573   7.830   4.212   1.436 -0.3815 -0.5856 -0.1482
    1CO2     O2  574   7.773   4.296   1.228  0.2847  0.2151 -0.0148
    1CO2     D1  575   4.179   9.274   4.009  0.1040 -0.0784 -0.0529
    1CO2     D2  576   4.182   9.158   4.170 -0.2270  0.0396  0.0374
    1CO2      C  577   4.181   9.216   4.090 -0.0615 -0.0191 -0.0081
    1CO2     O1  578   4.182   9.148   4.184 -0.2551  0.0496  0.0453
    1CO2     O2  579   4.179   9.284   3.996  0.1321 -0.0887 -0.0608
    1CO2     D1  580   2.136   0.449   5.794 -0.1484 -0.2458  0.0146
    1CO2     D2  581   2.149   0.255   5.829  0.1931 -0.2284 -0.0079
    1CO2      C  582   2.143   0.352   5.811  0.0224 -0.2371  0.0033
    1CO2     O1  583   2.150   0.238   5.832  0.2227 -0.2269 -0.0095
    1CO2     O2  584   2.135   0.466   5.790 -0.1779 -0.2473  0.0167
    1CO2     D1  585   1.844   0.607   1.949  0.4330  0.5989 -0.6568
    1CO2     D2  586   1.937   0.602   2.123  0.2925 -0.1687 -0.6025
    1CO2      C  587   1.891   0.605   2.036  0.3629  0.2151 -0.6299
    1CO2     O1  588   1.945   0.602   2.138  0.2804 -0.2351 -0.5982
    1CO2     O2  589   1.836   0.608   1.934  0.4451  0.6652 -0.6615
    1CO2     D1  590   2.278   1.950   7.562  0.1293 -0.5233 -0.0996
    1CO2     D2  591   2.388   2.093   7.642 -0.2488 -0.1191 -0.3041
    1CO2      C  592   2.333   2.022   7.602 -0.0596 -0.3211 -0.2012
    1CO2     O1  593   2.397   2.106   7.649 -0.2816 -0.0842 -0.3214
    1CO2     O2  594   2.268   1.937   7.555  0.1621 -0.5581 -0.0820
    1CO2     D1  595   2.161   3.098   3.817 -0.0725  0.3152  0.0226
    1CO2     D2  596   2.252   3.197   3.962  0.2727 -0.1840  0.1499
    1CO2      C  597   2.206   3.147   3.890  0.1001  0.0656  0.0861
    1CO2     O1  598   2.259   3.206   3.975  0.3023 -0.2270  0.1609
    1CO2     O2  599   2.153   3.089   3.805 -0.1023  0.3581  0.0114
    1CO2     D1  600   2.298   0.805   5.810  0.4165 -0.0978  0.5748
    1CO2     D2  601   2.273   0.928   5.963  0.0221  0.3528  0.1473
    1CO2      C  602   2.286   0.866   5.886  0.2193  0.1275  0.3614
    1CO2     O1  603   2.271   0.939   5.976 -0.0122  0.3917  0.1106
    1CO2     O2  604   2.301   0.794   5.797  0.4508 -0.1367  0.6118
    1CO2     D1  605   2.048   8.383   8.129 -0.0317  0.6008 -0.0293
    1CO2     D2  606   2.132   8.311   8.293  0.4409  0.6079 -0.2712
    1CO2      C  607   2.090   8.347   8.211  0.2046  0.6037 -0.1507
    1CO2     O1  608   2.139   8.304   8.307  0.4816  0.6084 -0.2909
    1CO2     O2  609   2.040   8.389   8.115 -0.0725  0.5999 -0.0095
    1CO2     D1  610   4.118   4.995   3.637  0.0690  0.0820  0.0951
    1CO2     D2  611   3.993   4.970   3.486  0.0449  0.1039  0.1115
    1CO2      C  612   4.055   4.982   3.562  0.0567  0.0930  0.1032
    1CO2     O1  613   3.982   4.968   3.473  0.0429  0.1059  0.1130
    1CO2     O2  614   4.128   4.997   3.651  0.0710  0.0801  0.0937
    1CO2     D1  615   2.236   8.850   3.380 -0.0120  0.0493 -0.0094
    1CO2     D2  616   2.345   8.710   3.293 -0.0852 -0.1022  0.1429
    1CO2      C  617   2.290   8.780   3.336 -0.0486 -0.0267  0.0668
    1CO2     O1  618   2.354   8.698   3.285 -0.0918 -0.1163  0.1559
    1CO2     O2  619   2.226   8.862   3.387 -0.0055  0.0629 -0.0224
    1CO2     D1  620   4.258   1.291   3.327  0.3543  0.4616 -0.2204
    1CO2     D2  621   4.123   1.288   3.182  0.4273  0.2732 -0.2847
    1CO2      C  622   4.191   1.289   3.255  0.3910  0.3674 -0.2525
    1CO2     O1  623   4.112   1.287   3.170  0.4334  0.2569 -0.2902
    1CO2     O2  624   4.270   1.291   3.339  0.3486  0.4779 -0.2148
    1CO2     D1  625   3.965   8.914   8.738 -0.2495  0.2519 -0.5438
    1CO2     D2  626   3.788   9.003   8.741 -0.3569  0.0313 -0.3481
    1CO2      C  627   3.876   8.958   8.739 -0.3030  0.1421 -0.4454
    1CO2     O1  628   3.773   9.010   8.741 -0.3664  0.0124 -0.3319
    1CO2     O2  629   3.980   8.906   8.738 -0.2398  0.2708 -0.5598
    1CO2     D1  630   3.406   8.058   5.183  0.4467 -0.3104  0.0602
    1CO2     D2  631   3.378   8.103   4.993 -0.0482  0.5881  0.3402
    1CO2      C  632   3.392   8.080   5.088  0.1991  0.1392  0.1998
    1CO2     O1  633   3.375   8.106   4.976 -0.0908  0.6657  0.3638
    1CO2     O2  634   3.408   8.054   5.200  0.4892 -0.3881  0.0362
    1CO2     D1  635   4.865   5.786   2.549  0.1345  0.1748  0.0237
    1CO2     D2  636   4.833   5.946   2.437  0.8045  0.2414 -0.0748
    1CO2      C  637   4.849   5.866   2.493  0.4697  0.2084 -0.0255
    1CO2     O1  638   4.830   5.960   2.428  0.8621  0.2475 -0.0830
    1CO2     O2  639   4.868   5.772   2.559  0.0772  0.1688  0.0319
    1CO2     D1  640   8.871   7.773   8.355  0.0452  0.1054 -0.0489
    1CO2     D2  641   8.812   7.878   8.512  0.1793 -0.2091  0.2100
    1CO2      C  642   8.842   7.826   8.434  0.1125 -0.0515  0.0811
    1CO2     O1  643   8.807   7.887   8.526  0.1907 -0.2365  0.2337
    1CO2     O2  644   8.877   7.764   8.342  0.0343  0.1326 -0.0725
    1CO2     D1  645   0.865   3.696   9.234  0.0918  0.1332  0.1135
    1CO2     D2  646   0.713   3.734   9.113  0.0121  0.3563  0.2860
    1CO2      C  647   0.789   3.715   9.174  0.0519  0.2446  0.2003
    1CO2     O1  648   0.700   3.737   9.103  0.0052  0.3753  0.2995
    1CO2     O2  649   0.878   3.692   9.244  0.0986  0.1142  0.1001
    1CO2     D1  650   4.782   2.646   3.977  0.5231  0.0486 -0.4132
    1CO2     D2  651   4.780   2.761   4.138 -0.1164 -0.4437 -0.0682
    1CO2      C  652   4.781   2.704   4.057  0.2031 -0.1974 -0.2408
    1CO2     O1  653   4.780   2.771   4.152 -0.1717 -0.4864 -0.0386
    1CO2     O2  654   4.783   2.636   3.963  0.5784  0.0913 -0.4430
    1CO2     D1  655   2.834   6.417   0.159 -0.2503  0.2016  0.1253
    1CO2     D2  656   2.825   6.605   0.099 -0.4346  0.0875 -0.2145
    1CO2      C  657   2.829   6.511   0.129 -0.3426  0.1445 -0.0446
    1CO2     O1  658   2.824   6.622   0.094 -0.4506  0.0772 -0.2438
    1CO2     O2  659   2.834   6.401   0.164 -0.2344  0.2117  0.1547
    1CO2     D1  660   7.768   7.375   9.197  0.4087  0.0190 -0.4715
    1CO2     D2  661   7.850   7.522   9.092 -0.1628  0.6842  0.0052
    1CO2      C  662   7.809   7.448   9.145  0.1225  0.3519 -0.2337
    1CO2     O1  663   7.857   7.534   9.083 -0.2117  0.7424  0.0467
    1CO2     O2  664   7.761   7.363   9.206  0.4573 -0.0391 -0.5131
    1CO2     D1  665   0.800   3.113   3.113 -0.2041 -0.1518 -1.0757
    1CO2     D2  666   0.995   3.083   3.093 -0.0043  0.2333  0.2477
    1CO2      C  667   0.898   3.098   3.103 -0.1042  0.0405 -0.4141
    1CO2     O1  668   1.012   3.081   3.092  0.0130  0.2668  0.3617
    1CO2     O2  669   0.784   3.116   3.115 -0.2213 -0.1853 -1.1897
    1CO2     D1  670   3.415   3.264   5.112 -0.4974  0.2797  0.4101
    1CO2     D2  671   3.435   3.087   5.197 -0.1778 -0.0650 -0.3797
    1CO2      C  672   3.425   3.176   5.155 -0.3376  0.1075  0.0153
    1CO2     O1  673   3.437   3.072   5.205 -0.1500 -0.0947 -0.4482
    1CO2     O2  674   3.413   3.280   5.105 -0.5252  0.3095  0.4783
    1CO2     D1  675   3.660   3.134   1.163  0.0515  0.1215 -0.1999
    1CO2     D2  676   3.615   3.327   1.156  0.4072  0.2006 -0.3429
    1CO2      C  677   3.638   3.230   1.160  0.2291  0.1609 -0.2716
    1CO2     O1  678   3.611   3.343   1.155  0.4377  0.2074 -0.3554
    1CO2     O2  679   3.664   3.118   1.164  0.0207  0.1147 -0.1875
    1CO2     D1  680   7.765   6.932   8.924  0.0782  0.0462  0.1440
    1CO2     D2  681   7.932   6.852   8.994  0.0976  0.0333  0.0811
    1CO2      C  682   7.848   6.892   8.959  0.0882  0.0396  0.1125
    1CO2     O1  683   7.946   6.845   9.000  0.0997  0.0324  0.0763
    1CO2     O2  684   7.750   6.939   8.918  0.0763  0.0472  0.1488
    1CO2     D1  685   4.689   4.503   6.698  0.1193 -0.3202  0.4510
    1CO2     D2  686   4.521   4.581   6.766  0.3060  0.4022  0.0897
    1CO2      C  687   4.605   4.542   6.732  0.2127  0.0410  0.2699
    1CO2     O1  688   4.506   4.588   6.771  0.3223  0.4644  0.0582
    1CO2     O2  689   4.704   4.496   6.692  0.1030 -0.3824  0.4826
    1CO2     D1  690   7.075   8.388   3.663  0.1319  0.0559 -0.1998
    1CO2     D2  691   7.256   8.454   3.621  0.2815 -0.1842  0.0691
    1CO2      C  692   7.165   8.421   3.642  0.2065 -0.0639 -0.0653
    1CO2     O1  693   7.272   8.460   3.617  0.2947 -0.2041  0.0923
    1CO2     O2  694   7.059   8.382   3.666  0.1187  0.0763 -0.2229
    1CO2     D1  695   6.556   5.939   9.248 -0.3456  1.0671  0.0377
    1CO2     D2  696   6.481   5.809   9.119 -0.3623  0.6967  0.4180
    1CO2      C  697   6.519   5.874   9.183 -0.3538  0.8821  0.2289
    1CO2     O1  698   6.475   5.798   9.107 -0.3638  0.6642  0.4520
    1CO2     O2  699   6.563   5.950   9.259 -0.3443  1.0996  0.0038
    1CO2     D1  700   0.479   1.097   2.606  0.1919  0.1847  0.0081
    1CO2     D2  701   0.334   1.165   2.490 -0.0501 -0.2381  0.0625
    1CO2      C  702   0.406   1.131   2.548  0.0709 -0.0267  0.0353
    1CO2     O1  703   0.321   1.170   2.480 -0.0710 -0.2747  0.0675
    1CO2     O2  704   0.491   1.091   2.616  0.2128  0.2213  0.0031
    1CO2     D1  705   1.320   7.368   4.715 -0.1010 -0.1769 -0.1552
    1CO2     D2  706   1.143   7.374   4.626 -0.0889  0.2010 -0.1534
    1CO2      C  707   1.232   7.371   4.671 -0.0950  0.0119 -0.1545
    1CO2     O1  708   1.128   7.375   4.619 -0.0877  0.2341 -0.1535
    1CO2     O2  709   1.335   7.367   4.723 -0.1022 -0.2098 -0.1554
    1CO2     D1  710   4.307   2.242   6.368  0.0018 -0.2535 -0.0545
    1CO2     D2  711   4.489   2.281   6.301 -0.1835 -0.0358 -0.4351
    1CO2      C  712   4.398   2.262   6.334 -0.0906 -0.1447 -0.2446
    1CO2     O1  713   4.504   2.285   6.295 -0.1993 -0.0169 -0.4683
    1CO2     O2  714   4.291   2.239   6.373  0.0176 -0.2725 -0.0215
    1CO2     D1  715   6.629   8.756   3.181 -0.7278 -0.0979  0.1171
    1CO2     D2  716   6.442   8.779   3.122 -0.6235 -0.1907 -0.2544
    1CO2      C  717   6.535   8.768   3.152 -0.6762 -0.1440 -0.0689
    1CO2     O1  718   6.425   8.781   3.117 -0.6146 -0.1984 -0.2868
    1CO2     O2  719   6.645   8.754   3.186 -0.7367 -0.0906  0.1493
    1CO2     D1  720   1.518   6.200   5.818  0.0883  0.0273  0.2704
    1CO2     D2  721   1.593   6.109   5.978  0.1796 -0.1221  0.1421
    1CO2      C  722   1.555   6.155   5.898  0.1339 -0.0472  0.2060
    1CO2     O1  723   1.599   6.102   5.991  0.1875 -0.1354  0.1307
    1CO2     O2  724   1.512   6.208   5.804  0.0803  0.0405  0.2818
    1CO2     D1  725   2.487   2.902   4.971  0.1009 -0.1976 -0.1091
    1CO2     D2  726   2.524   2.870   5.162 -0.2900  0.1767  0.0320
    1CO2      C  727   2.505   2.886   5.067 -0.0944 -0.0105 -0.0386
    1CO2     O1  728   2.527   2.867   5.179 -0.3235  0.2089  0.0443
    1CO2     O2  729   2.484   2.905   4.954  0.1345 -0.2298 -0.1216
    1CO2     D1  730   1.690   4.424   1.993  0.2184  0.0030  0.2205
    1CO2     D2  731   1.593   4.340   2.143 -0.2775  0.3210  0.0802
    1CO2      C  732   1.642   4.382   2.068 -0.0296  0.1621  0.1502
    1CO2     O1  733   1.585   4.333   2.156 -0.3204  0.3481  0.0679
    1CO2     O2  734   1.698   4.431   1.980  0.2613 -0.0238  0.2326
    1CO2     D1  735   5.393   3.271   3.340  0.2513 -0.1364 -0.0765
    1CO2     D2  736   5.431   3.359   3.166  0.4248  0.3981  0.2309
    1CO2      C  737   5.412   3.315   3.253  0.3381  0.1311  0.0772
    1CO2     O1  738   5.435   3.367   3.151  0.4401  0.4444  0.2577
    1CO2     O2  739   5.390   3.264   3.355  0.2360 -0.1826 -0.1035
    1CO2     D1  740   4.658   1.645   9.422 -0.1097  0.4009 -0.0949
    1CO2     D2  741   4.709   1.513   9.284  0.4913 -0.0402  0.5457
    1CO2      C  742   4.683   1.579   9.353  0.1912  0.1802  0.2251
    1CO2     O1  743   4.713   1.501   9.272  0.5431 -0.0783  0.6008
    1CO2     O2  744   4.654   1.656   9.434 -0.1612  0.4389 -0.1507
    1CO2     D1  745   5.379   9.204   3.611 -0.3071 -0.1438  0.2616
    1CO2     D2  746   5.444   9.026   3.668  0.0235 -0.1339 -0.0899
    1CO2      C  747   5.412   9.115   3.639 -0.1421 -0.1383  0.0861
    1CO2     O1  748   5.450   9.011   3.673  0.0525 -0.1335 -0.1199
    1CO2     O2  749   5.373   9.219   3.606 -0.3357 -0.1440  0.2918
    1CO2     D1  750   5.619   8.716   6.941 -0.1416 -0.4365 -0.1741
    1CO2     D2  751   5.707   8.611   7.083 -0.0799  0.0815  0.1701
    1CO2      C  752   5.663   8.664   7.012 -0.1106 -0.1774 -0.0019
    1CO2     O1  753   5.714   8.602   7.096 -0.0749  0.1259  0.1998
    1CO2     O2  754   5.612   8.725   6.928 -0.1469 -0.4807 -0.2036
    1CO2     D1  755   7.161   4.987   3.257 -0.3865 -0.1306 -0.0830
    1CO2     D2  756   7.158   4.821   3.364 -0.3955 -0.3112 -0.3624
    1CO2      C  757   7.160   4.904   3.310 -0.3910 -0.2208 -0.2227
    1CO2     O1  758   7.158   4.806   3.373 -0.3958 -0.3266 -0.3865
    1CO2     O2  759   7.161   5.001   3.247 -0.3862 -0.1154 -0.0589
    1CO2     D1  760   3.556   5.566   1.980  0.1947  0.0522 -0.1721
    1CO2     D2  761   3.627   5.397   2.054 -0.0415 -0.0969 -0.2870
    1CO2      C  762   3.591   5.481   2.017  0.0765 -0.0219 -0.2296
    1CO2     O1  763   3.633   5.382   2.061 -0.0618 -0.1092 -0.2966
    1CO2     O2  764   3.550   5.581   1.974  0.2151  0.0644 -0.1622
    1CO2     D1  765   2.544   5.697   8.018 -0.0727  0.0823  0.5517
    1CO2     D2  766   2.591   5.763   7.838 -0.7552  0.2098  0.4207
    1CO2      C  767   2.567   5.730   7.928 -0.4139  0.1459  0.4864
    1CO2     O1  768   2.595   5.769   7.823 -0.8144  0.2208  0.4101
    1CO2     O2  769   2.540   5.691   8.034 -0.0134  0.0715  0.5636
    1CO2     D1  770   5.556   4.018   7.253  0.5520  0.1581 -0.1811
    1CO2     D2  771   5.495   3.869   7.138  0.0468 -0.1716  0.5090
    1CO2      C  772   5.525   3.944   7.195  0.2995 -0.0072  0.1640
    1CO2     O1  773   5.490   3.856   7.128  0.0033 -0.2000  0.5684
    1CO2     O2  774   5.561   4.031   7.263  0.5956  0.1864 -0.2403
    1CO2     D1  775   0.360   9.269   9.244 -0.0647 -0.2547 -0.5676
    1CO2     D2  776   0.198   9.210   9.343 -0.0015  0.2688 -0.1488
    1CO2      C  777   0.279   9.240   9.293 -0.0331  0.0067 -0.3576
    1CO2     O1  778   0.184   9.205   9.351  0.0039  0.3138 -0.1125
    1CO2     O2  779   0.374   9.274   9.236 -0.0702 -0.2995 -0.6037
    1CO2     D1  780   4.838   6.068   3.233  0.3486  0.2445  0.0416
    1CO2     D2  781   4.980   5.930   3.246 -0.2172 -0.3086  0.3264
    1CO2      C  782   4.909   5.999   3.239  0.0658 -0.0324  0.1838
    1CO2     O1  783   4.992   5.919   3.247 -0.2656 -0.3567  0.3510
    1CO2     O2  784   4.826   6.080   3.231  0.3972  0.2928  0.0169
    1CO2     D1  785   5.292   5.922   6.685  0.0989  0.1541 -0.3063
    1CO2     D2  786   5.451   5.897   6.801 -0.1963  0.6096  0.1999
    1CO2      C  787   5.371   5.910   6.743 -0.0486  0.3815 -0.0529
    1CO2     O1  788   5.464   5.895   6.810 -0.2217  0.6490  0.2432
    1CO2     O2  789   5.278   5.924   6.675  0.1245  0.1149 -0.3495
    1CO2     D1  790   8.182   3.530   3.484 -0.1762 -0.5594 -0.0792
    1CO2     D2  791   8.261   3.473   3.311  0.0053 -0.2508 -0.0978
    1CO2      C  792   8.222   3.501   3.398 -0.0849 -0.4053 -0.0887
    1CO2     O1  793   8.268   3.468   3.297  0.0210 -0.2244 -0.0994
    1CO2     O2  794   8.176   3.535   3.499 -0.1917 -0.5860 -0.0777
    1CO2     D1  795   3.660   8.985   8.382  0.2923  0.3102  0.0189
    1CO2     D2  796   3.720   8.841   8.259 -0.3606  0.1687 -0.1370
    1CO2      C  797   3.690   8.913   8.320 -0.0341  0.2384 -0.0591
    1CO2     O1  798   3.725   8.829   8.249 -0.4168  0.1564 -0.1497
    1CO2     O2  799   3.655   8.997   8.392  0.3486  0.3223  0.0315
    1CO2     D1  800   7.271   7.273   1.122  0.8242 -0.4038  0.0717
    1CO2     D2  801   7.285   7.245   1.317  0.2956 -0.3454  0.1198
    1CO2      C  802   7.278   7.259   1.220  0.5598 -0.3748  0.0957
    1CO2     O1  803   7.287   7.243   1.334  0.2503 -0.3405  0.1240
    1CO2     O2  804   7.270   7.275   1.105  0.8693 -0.4091  0.0675
    1CO2     D1  805   3.972   3.576   5.743 -0.2664 -0.1065  0.4752
    1CO2     D2  806   3.793   3.521   5.679 -0.0868 -0.2545  0.1000
    1CO2      C  807   3.882   3.548   5.711 -0.1764 -0.1805  0.2880
    1CO2     O1  808   3.777   3.516   5.673 -0.0715 -0.2673  0.0668
    1CO2     O2  809   3.987   3.581   5.748 -0.2816 -0.0937  0.5083
    1CO2     D1  810   9.456   6.844   8.607  0.2891  0.1316 -0.3248
    1CO2     D2  811   9.498   6.653   8.631 -0.4170 -0.0181 -0.2688
    1CO2      C  812   9.477   6.749   8.619 -0.0629  0.0572 -0.2975
    1CO2     O1  813   9.502   6.636   8.633 -0.4778 -0.0310 -0.2642
    1CO2     O2  814   9.452   6.861   8.604  0.3500  0.1445 -0.3300
    1CO2     D1  815   1.310   6.170   4.791 -0.0427  0.2897  0.0984
    1CO2     D2  816   1.245   6.353   4.824 -0.0330  0.3381 -0.1512
    1CO2      C  817   1.278   6.261   4.808 -0.0378  0.3142 -0.0262
    1CO2     O1  818   1.239   6.369   4.827 -0.0321  0.3428 -0.1731
    1CO2     O2  819   1.316   6.154   4.788 -0.0436  0.2851  0.1202
    1CO2     D1  820   0.646   0.939   2.221 -0.1706 -0.1657  0.1821
    1CO2     D2  821   0.665   0.742   2.219  0.4080 -0.1067 -0.0714
    1CO2      C  822   0.656   0.841   2.220  0.1186 -0.1361  0.0553
    1CO2     O1  823   0.667   0.725   2.218  0.4579 -0.1016 -0.0932
    1CO2     O2  824   0.644   0.956   2.222 -0.2207 -0.1708  0.2038
    1CO2     D1  825   3.417   7.417   3.618  0.0460 -0.2388  0.1118
    1CO2     D2  826   3.291   7.567   3.641 -0.1146 -0.3786  0.1436
    1CO2      C  827   3.354   7.492   3.630 -0.0343 -0.3085  0.1276
    1CO2     O1  828   3.280   7.580   3.643 -0.1283 -0.3905  0.1462
    1CO2     O2  829   3.428   7.404   3.616  0.0598 -0.2265  0.1092
    1CO2     D1  830   2.655   5.275   6.302  0.2024  0.4136 -0.0879
    1CO2     D2  831   2.618   5.215   6.117 -0.1902  0.5796 -0.0643
    1CO2      C  832   2.637   5.245   6.210  0.0062  0.4969 -0.0758
    1CO2     O1  833   2.615   5.210   6.101 -0.2241  0.5937 -0.0620
    1CO2     O2  834   2.658   5.280   6.318  0.2363  0.3991 -0.0901
    1CO2     D1  835   1.506   7.181   8.338 -0.7103  0.6091  0.0168
    1CO2     D2  836   1.411   7.080   8.478 -0.1416 -0.3377 -0.2779
    1CO2      C  837   1.459   7.130   8.408 -0.4259  0.1354 -0.1307
    1CO2     O1  838   1.402   7.071   8.490 -0.0925 -0.4196 -0.3042
    1CO2     O2  839   1.515   7.190   8.326 -0.7594  0.6909  0.0429
    1CO2     D1  840   3.794   8.865   4.814 -0.4096  0.2615  0.4175
    1CO2     D2  841   3.821   9.060   4.797 -0.5264  0.2256 -0.1882
    1CO2      C  842   3.808   8.963   4.805 -0.4678  0.2441  0.1144
    1CO2     O1  843   3.823   9.077   4.795 -0.5362  0.2222 -0.2403
    1CO2     O2  844   3.792   8.848   4.816 -0.3996  0.2642  0.4697
    1CO2     D1  845   0.544   2.662   1.639  0.1137  0.0417  0.2618
    1CO2     D2  846   0.723   2.607   1.703  0.3138  0.0148 -0.3230
    1CO2      C  847   0.633   2.634   1.671  0.2137  0.0284 -0.0306
    1CO2     O1  848   0.739   2.603   1.708  0.3311  0.0124 -0.3735
    1CO2     O2  849   0.528   2.666   1.634  0.0964  0.0441  0.3123
    1CO2     D1  850   2.585   6.636   8.000 -0.0308  0.7518  0.1834
    1CO2     D2  851   2.452   6.697   7.867  0.1095  0.1778 -0.2245
    1CO2      C  852   2.519   6.666   7.933  0.0396  0.4644 -0.0205
    1CO2     O1  853   2.441   6.702   7.855  0.1216  0.1287 -0.2599
    1CO2     O2  854   2.597   6.630   8.011 -0.0429  0.8011  0.2184
    1CO2     D1  855   4.887   3.946   0.592  0.2534  0.4450 -0.0483
    1CO2     D2  856   5.005   3.858   0.460 -0.0554  0.3904 -0.2889
    1CO2      C  857   4.946   3.902   0.526  0.0992  0.4177 -0.1686
    1CO2     O1  858   5.015   3.851   0.449 -0.0820  0.3858 -0.3097
    1CO2     O2  859   4.877   3.954   0.604  0.2804  0.4497 -0.0276
    1CO2     D1  860   8.606   9.277   4.826  0.0574  0.0504 -0.1641
    1CO2     D2  861   8.735   9.263   4.975  0.0612  0.5864 -0.1164
    1CO2      C  862   8.671   9.270   4.900  0.0591  0.3185 -0.1402
    1CO2     O1  863   8.746   9.262   4.988  0.0620  0.6332 -0.1116
    1CO2     O2  864   8.595   9.278   4.813  0.0563  0.0038 -0.1688
    1CO2     D1  865   4.108   6.207   8.728  0.5226 -0.0033  0.0777
    1CO2     D2  866   4.128   6.398   8.778 -0.2207  0.1398 -0.1628
    1CO2      C  867   4.118   6.302   8.753  0.1512  0.0687 -0.0429
    1CO2     O1  868   4.130   6.414   8.782 -0.2842  0.1521 -0.1822
    1CO2     O2  869   4.106   6.191   8.724  0.5865 -0.0157  0.0973
    1CO2     D1  870   9.193   6.162   6.834  0.0825 -0.1245 -0.0079
    1CO2     D2  871   9.080   6.255   6.701 -0.2360  0.1276  0.4379
    1CO2      C  872   9.137   6.208   6.768 -0.0763  0.0019  0.2151
    1CO2     O1  873   9.070   6.263   6.690 -0.2642  0.1493  0.4768
    1CO2     O2  874   9.203   6.154   6.846  0.1106 -0.1459 -0.0467
    1CO2     D1  875   0.850   3.759   3.689  0.0538  0.3179 -0.2268
    1CO2     D2  876   0.656   3.726   3.662  0.1378 -0.4733  0.1080
    1CO2      C  877   0.753   3.742   3.675  0.0958 -0.0777 -0.0594
    1CO2     O1  878   0.640   3.723   3.660  0.1450 -0.5412  0.1371
    1CO2     O2  879   0.866   3.761   3.691  0.0466  0.3860 -0.2558
    1CO2     D1  880   4.014   9.356   6.629 -0.1026 -0.2511  0.1487
    1CO2     D2  881   3.996   9.287   6.814  0.0856  0.1550  0.3198
    1CO2      C  882   4.005   9.322   6.722 -0.0081 -0.0477  0.2341
    1CO2     O1  883   3.994   9.282   6.830  0.1018  0.1898  0.3347
    1CO2     O2  884   4.016   9.362   6.614 -0.1187 -0.2861  0.1340
    1CO2     D1  885   5.166   1.076   5.605  0.0677 -0.3478 -0.0397
    1CO2     D2  886   4.976   1.128   5.610  0.1836  0.0890 -0.1171
    1CO2      C  887   5.071   1.102   5.608  0.1254 -0.1292 -0.0782
    1CO2     O1  888   4.959   1.132   5.611  0.1936  0.1267 -0.1235
    1CO2     O2  889   5.183   1.072   5.604  0.0572 -0.3854 -0.0329
    1CO2     D1  890   7.364   9.224   6.364 -0.2865  0.2419 -0.0692
    1CO2     D2  891   7.550   9.286   6.337 -0.1007 -0.2879 -0.0205
    1CO2      C  892   7.457   9.255   6.351 -0.1936 -0.0229 -0.0448
    1CO2     O1  893   7.566   9.291   6.335 -0.0844 -0.3338 -0.0162
    1CO2     O2  894   7.348   9.218   6.367 -0.3028  0.2880 -0.0734
    1CO2     D1  895   6.515   7.257   4.642  0.2848  0.1962  0.2738
    1CO2     D2  896   6.683   7.316   4.728  0.4696  0.4278 -0.2419
    1CO2      C  897   6.599   7.286   4.685  0.3772  0.3123  0.0157
    1CO2     O1  898   6.698   7.321   4.735  0.4854  0.4482 -0.2861
    1CO2     O2  899   6.501   7.252   4.634  0.2689  0.1760  0.3181
    1CO2     D1  900   7.624   7.279   5.125  0.5413  0.3967  0.8484
    1CO2     D2  901   7.821   7.263   5.114  0.4851  0.1360  0.1987
    1CO2      C  902   7.722   7.271   5.120  0.5131  0.2666  0.5236
    1CO2     O1  903   7.838   7.261   5.113  0.4802  0.1135  0.1426
    1CO2     O2  904   7.607   7.280   5.126  0.5460  0.4191  0.9046
    1CO2     D1  905   2.943   4.292   7.323 -0.2545  0.1597  0.0042
    1CO2     D2  906   2.903   4.331   7.133  0.1774  0.3076 -0.0553
    1CO2      C  907   2.923   4.312   7.228 -0.0386  0.2337 -0.0257
    1CO2     O1  908   2.900   4.335   7.117  0.2148  0.3204 -0.0606
    1CO2     O2  909   2.946   4.289   7.340 -0.2921  0.1469  0.0095
    1CO2     D1  910   2.354   7.618   0.341  0.4814 -0.1872 -0.2701
    1CO2     D2  911   2.398   7.727   0.500  0.1134 -0.2747 -0.1067
    1CO2      C  912   2.376   7.672   0.420  0.2973 -0.2313 -0.1884
    1CO2     O1  913   2.402   7.736   0.514  0.0818 -0.2823 -0.0926
    1CO2     O2  914   2.350   7.609   0.327  0.5131 -0.1798 -0.2842
    1CO2     D1  915   7.683   2.618   3.696  0.4920  0.1211  0.0743
    1CO2     D2  916   7.632   2.445   3.616  0.0130  0.6521 -0.7764
    1CO2      C  917   7.658   2.531   3.656  0.2527  0.3865 -0.3510
    1CO2     O1  918   7.628   2.430   3.609 -0.0286  0.6976 -0.8497
    1CO2     O2  919   7.688   2.633   3.703  0.5336  0.0756  0.1476
    1CO2     D1  920   8.681   8.733   0.833  0.0321  0.1156  0.1680
    1CO2     D2  921   8.852   8.698   0.739 -0.1540 -0.0399 -0.1119
    1CO2      C  922   8.767   8.715   0.786 -0.0610  0.0381  0.0280
    1CO2     O1  923   8.867   8.695   0.730 -0.1698 -0.0534 -0.1361
    1CO2     O2  924   8.667   8.736   0.841  0.0477  0.1287  0.1921
    1CO2     D1  925   0.913   6.527   6.824  0.0129  0.2698 -0.0787
    1CO2     D2  926   0.851   6.464   7.001  0.3429  0.0935 -0.0232
    1CO2      C  927   0.882   6.495   6.913  0.1779  0.1817 -0.0505
    1CO2     O1  928   0.845   6.459   7.016  0.3715  0.0782 -0.0181
    1CO2     O2  929   0.919   6.532   6.809 -0.0156  0.2851 -0.0834
    1CO2     D1  930   8.050   3.513   6.813  0.4896  0.2776 -0.1977
    1CO2     D2  931   8.187   3.540   6.673  0.6818  0.1171 -0.0399
    1CO2      C  932   8.118   3.526   6.743  0.5856  0.1974 -0.1187
    1CO2     O1  933   8.199   3.542   6.661  0.6990  0.1032 -0.0262
    1CO2     O2  934   8.038   3.510   6.825  0.4721  0.2913 -0.2112
    1CO2     D1  935   0.673   6.802   4.253 -0.0101  0.1296 -0.4470
    1CO2     D2  936   0.691   6.998   4.270 -0.3910  0.1112  0.1650
    1CO2      C  937   0.682   6.900   4.261 -0.2005  0.1206 -0.1411
    1CO2     O1  938   0.692   7.015   4.271 -0.4239  0.1101  0.2174
    1CO2     O2  939   0.672   6.785   4.251  0.0228  0.1307 -0.4997
    1CO2     D1  940   1.480   7.864   4.710  0.1836  0.0138 -0.2885
    1CO2     D2  941   1.410   7.680   4.699 -0.3452  0.1972 -0.0228
    1CO2      C  942   1.445   7.772   4.704 -0.0808  0.1049 -0.1554
    1CO2     O1  943   1.404   7.664   4.698 -0.3909  0.2136  0.0000
    1CO2     O2  944   1.486   7.880   4.711  0.2292 -0.0029 -0.3114
    1CO2     D1  945   2.252   1.609   5.325 -0.2088 -0.0450  0.0080
    1CO2     D2  946   2.074   1.682   5.373 -0.1791 -0.1083  0.2162
    1CO2      C  947   2.163   1.646   5.349 -0.1941 -0.0767  0.1121
    1CO2     O1  948   2.059   1.688   5.377 -0.1764 -0.1137  0.2341
    1CO2     O2  949   2.267   1.603   5.321 -0.2115 -0.0395 -0.0100
    1CO2     D1  950   6.498   5.720   1.771  0.3636 -0.0370 -0.0341
    1CO2     D2  951   6.643   5.827   1.691  0.3372 -0.1603 -0.2457
    1CO2      C  952   6.570   5.773   1.731  0.3510 -0.0987 -0.1398
    1CO2     O1  953   6.656   5.836   1.684  0.3347 -0.1707 -0.2639
    1CO2     O2  954   6.485   5.710   1.778  0.3662 -0.0262 -0.0159
    1CO2     D1  955   9.021   4.588   0.384 -0.2822  0.2770 -0.2416
    1CO2     D2  956   8.828   4.604   0.424 -0.1733  0.1000  0.3657
    1CO2      C  957   8.925   4.596   0.404 -0.2279  0.1884  0.0621
    1CO2     O1  958   8.812   4.605   0.427 -0.1640  0.0849  0.4182
    1CO2     O2  959   9.038   4.586   0.381 -0.2909  0.2923 -0.2940
    1CO2     D1  960   7.658   6.262   9.112  0.3666 -0.0618  0.1409
    1CO2     D2  961   7.777   6.174   8.980 -0.1319  0.2885 -0.5510
    1CO2      C  962   7.717   6.218   9.046  0.1173  0.1135 -0.2050
    1CO2     O1  963   7.787   6.166   8.969 -0.1755  0.3190 -0.6094
    1CO2     O2  964   7.648   6.270   9.123  0.4101 -0.0920  0.1993
    1CO2     D1  965   4.500   2.399   4.177 -0.0028 -0.0113  0.3535
    1CO2     D2  966   4.485   2.566   4.072  0.6536 -0.1626  0.0116
    1CO2      C  967   4.493   2.482   4.124  0.3252 -0.0868  0.1826
    1CO2     O1  968   4.483   2.580   4.063  0.7105 -0.1757 -0.0176
    1CO2     O2  969   4.502   2.384   4.186 -0.0596  0.0017  0.3829
    1CO2     D1  970   8.200   8.532   5.424 -0.1921  0.6032  0.0827
    1CO2     D2  971   8.285   8.543   5.245 -0.3847  0.7269 -0.0013
    1CO2      C  972   8.243   8.537   5.335 -0.2880  0.6657  0.0405
    1CO2     O1  973   8.293   8.544   5.230 -0.4005  0.7372 -0.0081
    1CO2     O2  974   8.193   8.531   5.439 -0.1764  0.5932  0.0896
    1CO2     D1  975   4.664   6.169   2.543 -0.1588 -0.0254 -0.0341
    1CO2     D2  976   4.576   6.286   2.410 -0.0133  0.6690  0.4773
    1CO2      C  977   4.620   6.228   2.477 -0.0863  0.3223  0.2215
    1CO2     O1  978   4.568   6.296   2.399 -0.0010  0.7291  0.5214
    1CO2     O2  979   4.672   6.159   2.555 -0.1712 -0.0854 -0.0782
    1CO2     D1  980   2.513   1.025   0.837 -0.6417  0.1153  0.1657
    1CO2     D2  981   2.406   1.142   0.955  0.1030  0.7559  0.2028
    1CO2      C  982   2.460   1.083   0.896 -0.2694  0.4356  0.1843
    1CO2     O1  983   2.397   1.152   0.965  0.1674  0.8112  0.2061
    1CO2     O2  984   2.522   1.014   0.827 -0.7062  0.0600  0.1625
    1CO2     D1  985   4.691   5.716   4.859  0.3220  0.1830  0.1192
    1CO2     D2  986   4.627   5.625   5.023 -0.1778 -0.3146 -0.3507
    1CO2      C  987   4.659   5.670   4.941  0.0720 -0.0658 -0.1159
    1CO2     O1  988   4.621   5.617   5.037 -0.2213 -0.3572 -0.3915
    1CO2     O2  989   4.697   5.723   4.845  0.3653  0.2255  0.1597
    1CO2     D1  990   3.762   5.818   8.632  0.2694 -0.1019 -0.2690
    1CO2     D2  991   3.830   5.846   8.448 -0.3631 -0.3105 -0.5340
    1CO2      C  992   3.796   5.832   8.540 -0.0467 -0.2060 -0.4015
    1CO2     O1  993   3.835   5.848   8.432 -0.4177 -0.3285 -0.5560
    1CO2     O2  994   3.757   5.815   8.648  0.3240 -0.0839 -0.2470
    1CO2     D1  995   6.737   4.910   6.472  0.0930  0.1583  0.1405
    1CO2     D2  996   6.863   4.872   6.620  0.0806  0.1873  0.1586
    1CO2      C  997   6.800   4.891   6.546  0.0868  0.1731  0.1493
    1CO2     O1  998   6.873   4.869   6.633  0.0796  0.1903  0.1607
    1CO2     O2  999   6.726   4.913   6.460  0.0944  0.1554  0.1383
    1CO2     D1 1000   0.418   3.596   0.542 -0.1137  0.3513 -0.4580
    1CO2     D2 1001   0.595   3.667   0.487  0.0126  0.6125  0.2836
    1CO2      C 1002   0.507   3.631   0.514 -0.0505  0.4821 -0.0871
    1CO2     O1 1003   0.610   3.673   0.482  0.0235  0.6354  0.3476
    1CO2     O2 1004   0.403   3.590   0.546 -0.1246  0.3285 -0.5221
    1CO2     D1 1005   4.839   5.739   8.077  0.0008  0.0533 -0.2422
    1CO2     D2 1006   4.811   5.552   8.133  0.3151  0.0279 -0.1688
    1CO2      C 1007   4.825   5.645   8.105  0.1578  0.0410 -0.2050
    1CO2     O1 1008   4.809   5.535   8.137  0.3424  0.0257 -0.1631
    1CO2     O2 1009   4.842   5.756   8.072 -0.0262  0.0553 -0.2480
    1CO2     D1 1010   3.727   3.944   3.206 -0.0108  0.5569 -0.1291
    1CO2     D2 1011   3.851   3.893   3.353 -0.1308  0.4619 -0.0612
    1CO2      C 1012   3.789   3.919   3.279 -0.0710  0.5093 -0.0951
    1CO2     O1 1013   3.861   3.889   3.365 -0.1409  0.4537 -0.0553
    1CO2     O2 1014   3.717   3.949   3.194 -0.0007  0.5651 -0.1349
    1CO2     D1 1015   6.271   9.397   6.625 -0.1877  0.0697 -0.1385
    1CO2     D2 1016   6.184   9.574   6.634 -0.1224  0.1066 -0.2284
    1CO2      C 1017   6.227   9.486   6.630 -0.1554  0.0877 -0.1831
    1CO2     O1 1018   6.176   9.589   6.635 -0.1173  0.1097 -0.2365
    1CO2     O2 1019   6.279   9.382   6.624 -0.1931  0.0658 -0.1302
    1CO2     D1 1020   3.924   4.336   3.781 -0.1368 -0.3302 -0.1785
    1CO2     D2 1021   3.832   4.374   3.610 -0.3729 -0.0099  0.0188
    1CO2      C 1022   3.878   4.355   3.696 -0.2549 -0.1702 -0.0799
    1CO2     O1 1023   3.824   4.378   3.595 -0.3932  0.0181  0.0360
    1CO2     O2 1024   3.932   4.333   3.796 -0.1166 -0.3586 -0.1955
    1CO2     D1 1025   4.684   4.700   8.278  0.6057 -0.2781  0.1718
    1CO2     D2 1026   4.627   4.851   8.392  0.0720 -0.1792 -0.2257
    1CO2      C 1027   4.656   4.775   8.335  0.3395 -0.2284 -0.0267
    1CO2     O1 1028   4.622   4.864   8.402  0.0257 -0.1707 -0.2594
    1CO2     O2 1029   4.689   4.687   8.268  0.6523 -0.2866  0.2060
    1CO2     D1 1030   2.721   0.137   1.291  0.2595 -0.2260 -0.2549
    1CO2     D2 1031   2.835  -0.023   1.267  0.0451 -0.3623 -0.3666
    1CO2      C 1032   2.778   0.057   1.279  0.1521 -0.2942 -0.3108
    1CO2     O1 1033   2.845  -0.037   1.265  0.0265 -0.3741 -0.3762
    1CO2     O2 1034   2.711   0.150   1.293  0.2780 -0.2143 -0.2453
    1CO2     D1 1035   7.967   1.788   4.102 -0.2705 -0.4571 -0.1423
    1CO2     D2 1036   7.771   1.797   4.125 -0.2018  0.1852  0.2212
    1CO2      C 1037   7.869   1.792   4.114 -0.2356 -0.1360  0.0391
    1CO2     O1 1038   7.754   1.797   4.127 -0.1960  0.2408  0.2527
    1CO2     O2 1039   7.984   1.787   4.100 -0.2761 -0.5127 -0.1740
    1CO2     D1 1040   7.511   3.200   2.562  0.0357 -0.1531  0.5712
    1CO2     D2 1041   7.547   3.381   2.633  0.2028  0.0262  0.0287
    1CO2      C 1042   7.529   3.290   2.598  0.1197 -0.0634  0.2999
    1CO2     O1 1043   7.550   3.397   2.639  0.2179  0.0417 -0.0181
    1CO2     O2 1044   7.508   3.184   2.556  0.0210 -0.1686  0.6180
    1CO2     D1 1045   2.083   5.176   2.887  0.0577  0.0882 -0.4593
    1CO2     D2 1046   1.951   5.318   2.927  0.3748  0.3170 -0.2270
    1CO2      C 1047   2.017   5.247   2.907  0.2165  0.2022 -0.3433
    1CO2     O1 1048   1.940   5.331   2.930  0.4022  0.3366 -0.2069
    1CO2     O2 1049   2.094   5.164   2.883  0.0303  0.0687 -0.4795
    1CO2     D1 1050   0.306   7.690   9.271  0.0018 -0.3060  0.3851
    1CO2     D2 1051   0.297   7.776   9.449 -0.0867  0.4496  0.0187
    1CO2      C 1052   0.301   7.733   9.360 -0.0424  0.0715  0.2022
    1CO2     O1 1053   0.296   7.784   9.465 -0.0944  0.5140 -0.0134
    1CO2     O2 1054   0.307   7.683   9.256  0.0094 -0.3705  0.4168
    1CO2     D1 1055   7.773   3.567   6.131  0.3623 -0.2460 -0.0761
    1CO2     D2 1056   7.667   3.442   6.020  0.4659 -0.1149 -0.3222
    1CO2      C 1057   7.720   3.505   6.075  0.4144 -0.1802 -0.1988
    1CO2     O1 1058   7.658   3.432   6.010  0.4745 -0.1037 -0.3433
    1CO2     O2 1059   7.782   3.578   6.140  0.3538 -0.2570 -0.0548
    1CO2     D1 1060   4.734   2.301   2.373 -0.3324  0.1671  0.1420
    1CO2     D2 1061   4.537   2.318   2.365 -0.3606 -0.0225  0.4318
    1CO2      C 1062   4.636   2.310   2.369 -0.3471  0.0725  0.2871
    1CO2     O1 1063   4.520   2.320   2.364 -0.3633 -0.0386  0.4568
    1CO2     O2 1064   4.751   2.300   2.374 -0.3300  0.1831  0.1171
    1CO2     D1 1065   9.229   2.608   8.627  0.1075 -0.0013  0.1202
    1CO2     D2 1066   9.083   2.736   8.588 -0.5363 -0.8977 -0.4030
    1CO2      C 1067   9.156   2.672   8.608 -0.2146 -0.4494 -0.1411
    1CO2     O1 1068   9.070   2.747   8.585 -0.5922 -0.9751 -0.4492
    1CO2     O2 1069   9.242   2.598   8.631  0.1631  0.0761  0.1669
    1CO2     D1 1070   2.191   1.551   8.805  0.0296  0.7546 -0.4616
    1CO2     D2 1071   2.248   1.525   8.617  0.5500 -0.1264 -0.1874
    1CO2      C 1072   2.220   1.538   8.711  0.2897  0.3141 -0.3242
    1CO2     O1 1073   2.253   1.523   8.601  0.5951 -0.2027 -0.1640
    1CO2     O2 1074   2.186   1.553   8.821 -0.0155  0.8308 -0.4854
    1CO2     D1 1075   5.827   7.542   7.453  0.2693  0.0709  0.3752
    1CO2     D2 1076   5.784   7.356   7.400 -0.0005  0.1409  0.3440
    1CO2      C 1077   5.806   7.449   7.427  0.1345  0.1059  0.3595
    1CO2     O1 1078   5.781   7.340   7.396 -0.0238  0.1464  0.3409
    1CO2     O2 1079   5.830   7.558   7.458  0.2928  0.0653  0.3781
    1CO2     D1 1080   7.912   7.855   6.727  0.2560 -0.2982  0.0854
    1CO2     D2 1081   8.105   7.839   6.687  0.2690  0.0565  0.0101
    1CO2      C 1082   8.008   7.847   6.707  0.2623 -0.1211  0.0477
    1CO2     O1 1083   8.121   7.838   6.684  0.2699  0.0868  0.0038
    1CO2     O2 1084   7.895   7.856   6.731  0.2546 -0.3285  0.0916
    1CO2     D1 1085   3.772   0.715   3.943  0.2522 -0.0939  0.1462
    1CO2     D2 1086   3.670   0.577   3.844  0.1163 -0.2927  0.5594
    1CO2      C 1087   3.721   0.646   3.893  0.1843 -0.1932  0.3529
    1CO2     O1 1088   3.661   0.565   3.835  0.1047 -0.3099  0.5951
    1CO2     O2 1089   3.781   0.726   3.952  0.2637 -0.0767  0.1106
    1CO2     D1 1090   1.787   0.316   4.607 -0.0796 -0.1900 -0.1722
    1CO2     D2 1091   1.917   0.440   4.690 -0.1218 -0.1522 -0.1622
    1CO2      C 1092   1.852   0.378   4.648 -0.1006 -0.1711 -0.1674
    1CO2     O1 1093   1.928   0.450   4.697 -0.1253 -0.1490 -0.1612
    1CO2     O2 1094   1.775   0.306   4.599 -0.0761 -0.1932 -0.1731
    1CO2     D1 1095   4.553   8.544   0.532  0.1865  0.2109  0.1070
    1CO2     D2 1096   4.420   8.581   0.391  0.4720  0.2750 -0.1448
    1CO2      C 1097   4.486   8.563   0.462  0.3295  0.2422 -0.0188
    1CO2     O1 1098   4.408   8.584   0.379  0.4964  0.2804 -0.1665
    1CO2     O2 1099   4.565   8.541   0.545  0.1621  0.2050  0.1288
    1CO2     D1 1100   1.144   0.631   4.162  0.0978  0.2441  0.8221
    1CO2     D2 1101   1.013   0.651   4.309 -0.1600  0.7860  0.5184
    1CO2      C 1102   1.079   0.641   4.235 -0.0310  0.5150  0.6704
    1CO2     O1 1103   1.002   0.653   4.321 -0.1823  0.8328  0.4921
    1CO2     O2 1104   1.155   0.629   4.149  0.1200  0.1974  0.8483
    1CO2     D1 1105   0.591   4.619   5.033 -0.5914  0.0528 -0.1328
    1CO2     D2 1106   0.424   4.724   5.023 -0.2952  0.5623  0.2752
    1CO2      C 1107   0.507   4.671   5.028 -0.4433  0.3071  0.0710
    1CO2     O1 1108   0.409   4.733   5.022 -0.2696  0.6061  0.3104
    1CO2     O2 1109   0.605   4.609   5.034 -0.6170  0.0091 -0.1678
    1CO2     D1 1110   0.214   8.832   3.534 -0.2316  0.2209 -0.0751
    1CO2     D2 1111   0.102   8.733   3.404  0.0581  0.1598 -0.2790
    1CO2      C 1112   0.158   8.782   3.469 -0.0868  0.1907 -0.1771
    1CO2     O1 1113   0.093   8.725   3.393  0.0831  0.1545 -0.2966
    1CO2     O2 1114   0.224   8.840   3.545 -0.2567  0.2260 -0.0575
    1CO2     D1 1115   0.570   7.216   9.329 -0.2055 -0.0524  0.2178
    1CO2     D2 1116   0.583   7.411   9.298  0.0894 -0.1315 -0.1735
    1CO2      C 1117   0.577   7.313   9.313 -0.0581 -0.0920  0.0219
    1CO2     O1 1118   0.584   7.428   9.295  0.1150 -0.1388 -0.2079
    1CO2     O2 1119   0.569   7.199   9.331 -0.2311 -0.0453  0.2518
    1CO2     D1 1120   3.882   3.116   5.628  0.0107 -0.2730  0.1429
    1CO2     D2 1121   4.056   3.029   5.590 -0.0913 -0.4205  0.0136
    1CO2      C 1122   3.969   3.073   5.609 -0.0398 -0.3467  0.0782
    1CO2     O1 1123   4.071   3.022   5.587 -0.0992 -0.4337  0.0024
    1CO2     O2 1124   3.867   3.123   5.631  0.0196 -0.2599  0.1540
    1CO2     D1 1125   7.741   7.395   2.814  0.4464  0.1857  0.2438
    1CO2     D2 1126   7.738   7.393   3.012 -0.1141 -0.3430  0.2321
    1CO2      C 1127   7.740   7.394   2.913  0.1659 -0.0787  0.2379
    1CO2     O1 1128   7.738   7.392   3.029 -0.1626 -0.3886  0.2313
    1CO2     O2 1129   7.741   7.395   2.797  0.4950  0.2313  0.2446
    1CO2     D1 1130   8.408   7.708   0.960  0.0986  0.6784  0.3658
    1CO2     D2 1131   8.211   7.730   0.971  0.0475  0.6096 -0.3420
    1CO2      C 1132   8.310   7.719   0.966  0.0734  0.6437  0.0119
    1CO2     O1 1133   8.195   7.732   0.972  0.0429  0.6042 -0.4032
    1CO2     O2 1134   8.425   7.706   0.959  0.1030  0.6838  0.4269
    1CO2     D1 1135   5.134   2.232   2.786  0.1288  0.0421 -0.4889
    1CO2     D2 1136   5.232   2.070   2.843 -0.0268  0.1628  0.1263
    1CO2      C 1137   5.183   2.151   2.814  0.0510  0.1025 -0.1812
    1CO2     O1 1138   5.241   2.056   2.848 -0.0401  0.1731  0.1793
    1CO2     O2 1139   5.125   2.246   2.781  0.1421  0.0317 -0.5419
    1CO2     D1 1140   0.940   6.752   0.199 -0.0240 -0.2413 -0.8023
    1CO2     D2 1141   1.132   6.708   0.219 -0.1149 -0.3357 -0.1091
    1CO2      C 1142   1.036   6.730   0.209 -0.0695 -0.2890 -0.4556
    1CO2     O1 1143   1.148   6.704   0.220 -0.1228 -0.3438 -0.0492
    1CO2     O2 1144   0.923   6.756   0.197 -0.0161 -0.2332 -0.8621
    1CO2     D1 1145   5.988   0.007   7.169  0.2860  0.4778 -0.0376
    1CO2     D2 1146   6.086  -0.084   7.315  0.3698 -0.0285 -0.4099
    1CO2      C 1147   6.037  -0.038   7.242  0.3281  0.2251 -0.2236
    1CO2     O1 1148   6.095  -0.091   7.327  0.3767 -0.0725 -0.4425
    1CO2     O2 1149   5.980   0.015   7.157  0.2789  0.5226 -0.0052
    1CO2     D1 1150   5.496   1.832   9.371  0.0249 -0.4042  0.4612
    1CO2     D2 1151   5.637   1.696   9.342  0.2091 -0.0866 -0.1637
    1CO2      C 1152   5.566   1.764   9.356  0.1168 -0.2453  0.1488
    1CO2     O1 1153   5.649   1.685   9.340  0.2246 -0.0592 -0.2174
    1CO2     O2 1154   5.484   1.844   9.373  0.0095 -0.4317  0.5150
    1CO2     D1 1155   5.752   6.832   6.707 -0.3425 -0.8322  0.0790
    1CO2     D2 1156   5.890   6.824   6.847 -0.0113  0.3474 -0.1749
    1CO2      C 1157   5.821   6.828   6.777 -0.1769 -0.2422 -0.0482
    1CO2     O1 1158   5.902   6.824   6.860  0.0176  0.4492 -0.1965
    1CO2     O2 1159   5.740   6.833   6.695 -0.3715 -0.9341  0.1006
    1CO2     D1 1160   5.639   4.357   1.463  0.1159 -0.3100  0.2937
    1CO2     D2 1161   5.808   4.263   1.420  0.1627 -0.1210  0.0586
    1CO2      C 1162   5.724   4.310   1.441  0.1392 -0.2155  0.1761
    1CO2     O1 1163   5.822   4.255   1.416  0.1664 -0.1044  0.0383
    1CO2     O2 1164   5.625   4.365   1.466  0.1121 -0.3266  0.3140
    1CO2     D1 1165   6.130   4.399   0.190 -0.0966 -0.5741  0.0348
    1CO2     D2 1166   6.287   4.440   0.077 -0.3090 -0.3841 -0.1910
    1CO2      C 1167   6.208   4.419   0.133 -0.2027 -0.4797 -0.0781
    1CO2     O1 1168   6.300   4.443   0.067 -0.3276 -0.3681 -0.2105
    1CO2     O2 1169   6.116   4.395   0.199 -0.0782 -0.5903  0.0543
    1CO2     D1 1170   9.435   9.092   7.877 -0.0332 -0.2761 -0.4684
    1CO2     D2 1171   9.623   9.125   7.926 -0.1348 -0.2062 -0.1252
    1CO2      C 1172   9.529   9.108   7.902 -0.0849 -0.2403 -0.2966
    1CO2     O1 1173   9.640   9.128   7.931 -0.1450 -0.2003 -0.0954
    1CO2     O2 1174   9.418   9.089   7.873 -0.0238 -0.2823 -0.4983
    1CO2     D1 1175   7.555   1.744   7.217 -0.3906 -0.4128  0.0680
    1CO2     D2 1176   7.654   1.589   7.289  0.2555 -0.0824 -0.1069
    1CO2      C 1177   7.605   1.666   7.253 -0.0677 -0.2476 -0.0200
    1CO2     O1 1178   7.663   1.575   7.296  0.3114 -0.0538 -0.1225
    1CO2     O2 1179   7.546   1.757   7.210 -0.4463 -0.4414  0.0834
    1CO2     D1 1180   3.985   0.299   1.423  0.1407 -0.2409 -0.3612
    1CO2     D2 1181   3.915   0.329   1.241 -0.3392 -0.5422 -0.2287
    1CO2      C 1182   3.950   0.314   1.332 -0.0994 -0.3915 -0.2950
    1CO2     O1 1183   3.909   0.332   1.225 -0.3805 -0.5682 -0.2173
    1CO2     O2 1184   3.991   0.296   1.439  0.1819 -0.2148 -0.3726
    1CO2     D1 1185   7.516   6.208   6.512 -0.2409  0.3265 -0.3441
    1CO2     D2 1186   7.506   6.301   6.685 -0.2084 -0.3285  0.0132
    1CO2      C 1187   7.511   6.255   6.598 -0.2251 -0.0010 -0.1655
    1CO2     O1 1188   7.505   6.310   6.700 -0.2055 -0.3853  0.0434
    1CO2     O2 1189   7.517   6.200   6.496 -0.2437  0.3834 -0.3743
    1CO2     D1 1190   0.124   5.108   2.380 -0.0073 -0.4350  0.1268
    1CO2     D2 1191   0.010   4.952   2.343 -0.1483 -0.4357  0.5567
    1CO2      C 1192   0.067   5.030   2.361 -0.0778 -0.4358  0.3417
    1CO2     O1 1193  -0.000   4.938   2.339 -0.1605 -0.4363  0.5934
    1CO2     O2 1194   0.134   5.122   2.383  0.0049 -0.4344  0.0899
    1CO2     D1 1195   9.087   9.448   1.560 -0.3677  0.0183  0.2462
    1CO2     D2 1196   9.262   9.414   1.645  0.0192  0.3750 -0.4041
    1CO2      C 1197   9.175   9.431   1.603 -0.1745  0.1974 -0.0789
    1CO2     O1 1198   9.277   9.411   1.653  0.0525  0.4053 -0.4603
    1CO2     O2 1199   9.072   9.451   1.553 -0.4015 -0.0114  0.3023
    1CO2     D1 1200   4.118   7.270   4.245 -0.0126 -0.5141  0.2001
    1CO2     D2 1201   4.272   7.223   4.130  0.0340  0.1526 -0.0085
    1CO2      C 1202   4.195   7.247   4.188  0.0105 -0.1812  0.0958
    1CO2     O1 1203   4.286   7.219   4.120  0.0386  0.2098 -0.0267
    1CO2     O2 1204   4.105   7.274   4.255 -0.0172 -0.5713  0.2179
    1CO2     D1 1205   1.193   1.204   4.590 -0.3755  0.2796  0.0795
    1CO2     D2 1206   1.122   1.045   4.497 -0.0996  0.0882  0.1952
    1CO2      C 1207   1.157   1.124   4.544 -0.2376  0.1838  0.1373
    1CO2     O1 1208   1.116   1.031   4.489 -0.0758  0.0718  0.2046
    1CO2     O2 1209   1.199   1.218   4.598 -0.3994  0.2960  0.0701
    1CO2     D1 1210   8.471   0.031   5.067  0.5755  0.0524 -0.3967
    1CO2     D2 1211   8.295  -0.040   5.122  0.8885  0.0726  0.6385
    1CO2      C 1212   8.383  -0.005   5.094  0.7324  0.0629  0.1206
    1CO2     O1 1213   8.279  -0.047   5.127  0.9165  0.0744  0.7277
    1CO2     O2 1214   8.486   0.037   5.062  0.5474  0.0505 -0.4859
    1CO2     D1 1215   0.659   8.398   1.620  0.0068 -0.3431  0.3591
    1CO2     D2 1216   0.518   8.532   1.583  0.2244 -0.2534 -0.1489
    1CO2      C 1217   0.589   8.465   1.601  0.1155 -0.2975  0.1051
    1CO2     O1 1218   0.506   8.544   1.580  0.2431 -0.2451 -0.1928
    1CO2     O2 1219   0.671   8.386   1.623 -0.0120 -0.3510  0.4030
    1CO2     D1 1220   0.839   1.305   7.294 -0.0914 -0.2513  0.4583
    1CO2     D2 1221   1.016   1.216   7.298 -0.0521 -0.2060 -0.2771
    1CO2      C 1222   0.928   1.261   7.296 -0.0718 -0.2286  0.0906
    1CO2     O1 1223   1.031   1.209   7.298 -0.0486 -0.2019 -0.3405
    1CO2     O2 1224   0.824   1.313   7.294 -0.0948 -0.2553  0.5217
    1CO2     D1 1225   1.868   9.310   7.966  0.0548 -0.2457 -0.2638
    1CO2     D2 1226   1.836   9.172   8.104  0.1874 -0.0519 -0.0392
    1CO2      C 1227   1.852   9.241   8.035  0.1211 -0.1488 -0.1507
    1CO2     O1 1228   1.833   9.160   8.116  0.1987 -0.0353 -0.0191
    1CO2     O2 1229   1.871   9.322   7.954  0.0435 -0.2623 -0.2832
    1CO2     D1 1230   7.719   4.089   3.653  0.5460  0.1347 -0.8067
    1CO2     D2 1231   7.677   3.899   3.690 -0.3418  0.4737 -0.0447
    1CO2      C 1232   7.698   3.994   3.671  0.1020  0.3040 -0.4256
    1CO2     O1 1233   7.674   3.883   3.693 -0.4187  0.5026  0.0215
    1CO2     O2 1234   7.722   4.106   3.650  0.6227  0.1049 -0.8726
    1CO2     D1 1235   2.977   2.878   8.473  0.0894  0.0507 -0.1174
    1CO2     D2 1236   2.854   2.928   8.620 -0.3007 -0.0216 -0.4175
    1CO2      C 1237   2.915   2.903   8.546 -0.1056  0.0145 -0.2670
    1CO2     O1 1238   2.844   2.932   8.633 -0.3343 -0.0277 -0.4425
    1CO2     O2 1239   2.987   2.874   8.460  0.1230  0.0567 -0.0925
    1CO2     D1 1240   6.565   1.771   5.135  1.0620  0.0338  0.3936
    1CO2     D2 1241   6.527   1.899   5.281 -0.4063 -0.3769  0.3810
    1CO2      C 1242   6.546   1.835   5.208  0.3281 -0.1717  0.3872
    1CO2     O1 1243   6.524   1.910   5.293 -0.5331 -0.4125  0.3800
    1CO2     O2 1244   6.568   1.760   5.122  1.1888  0.0693  0.3943
    1CO2     D1 1245   0.043   2.811   9.018  0.0729  0.3730 -0.0290
    1CO2     D2 1246  -0.050   2.637   9.036  0.3808  0.2346  0.2252
    1CO2      C 1247  -0.003   2.724   9.027  0.2270  0.3040  0.0992
    1CO2     O1 1248  -0.058   2.622   9.038  0.4063  0.2224  0.2470
    1CO2     O2 1249   0.051   2.826   9.016  0.0467  0.3853 -0.0505
    1CO2     D1 1250   2.758   0.124   2.320  0.3837 -0.1806  0.0906
    1CO2     D2 1251   2.744  -0.060   2.391  0.2076 -0.1148  0.2296
    1CO2      C 1252   2.751   0.032   2.355  0.2956 -0.1477  0.1602
    1CO2     O1 1253   2.743  -0.076   2.397  0.1924 -0.1087  0.2420
    1CO2     O2 1254   2.759   0.140   2.314  0.3989 -0.1860  0.0784
    1CO2     D1 1255   3.475   5.801   2.484 -0.1123 -0.1194 -0.3091
    1CO2     D2 1256   3.672   5.806   2.498 -0.1510  0.0780  0.1746
    1CO2      C 1257   3.574   5.803   2.491 -0.1316 -0.0200 -0.0672
    1CO2     O1 1258   3.689   5.806   2.499 -0.1543  0.0949  0.2162
    1CO2     O2 1259   3.458   5.800   2.483 -0.1090 -0.1359 -0.3507
    1CO2     D1 1260   8.903   7.086   8.734 -0.7450 -0.4587  0.0628
    1CO2     D2 1261   8.904   7.013   8.550 -0.4720  0.2747 -0.2288
    1CO2      C 1262   8.904   7.049   8.642 -0.6084 -0.0920 -0.0830
    1CO2     O1 1263   8.905   7.007   8.534 -0.4492  0.3381 -0.2537
    1CO2     O2 1264   8.903   7.092   8.750 -0.7677 -0.5221  0.0877
    1CO2     D1 1265   7.148   3.949   3.702 -0.2644 -0.1700 -0.1897
    1CO2     D2 1266   7.134   3.752   3.689  0.0752 -0.1980 -0.1414
    1CO2      C 1267   7.141   3.851   3.696 -0.0944 -0.1841 -0.1655
    1CO2     O1 1268   7.132   3.735   3.688  0.1044 -0.2005 -0.1371
    1CO2     O2 1269   7.149   3.966   3.703 -0.2933 -0.1676 -0.1938
    1CO2     D1 1270   9.185   3.863   1.762  0.1403  0.2274  0.4468
    1CO2     D2 1271   9.309   3.723   1.829 -0.2394 -0.2209  0.2156
    1CO2      C 1272   9.247   3.793   1.796 -0.0496  0.0033  0.3312
    1CO2     O1 1273   9.319   3.711   1.835 -0.2728 -0.2592  0.1955
    1CO2     O2 1274   9.174   3.875   1.757  0.1736  0.2658  0.4668
    1CO2     D1 1275   6.806   6.243   6.863 -0.0592  0.1607 -0.2491
    1CO2     D2 1276   6.822   6.334   7.038  0.0220 -0.3802  0.0270
    1CO2      C 1277   6.814   6.289   6.950 -0.0181 -0.1097 -0.1111
    1CO2     O1 1278   6.823   6.342   7.053  0.0286 -0.4268  0.0510
    1CO2     O2 1279   6.804   6.235   6.848 -0.0658  0.2074 -0.2728
    1CO2     D1 1280   1.089   8.389   6.972  0.2319 -0.1039 -0.2727
    1CO2     D2 1281   1.232   8.326   7.093  0.0096  0.1769  0.1411
    1CO2      C 1282   1.160   8.357   7.032  0.1208  0.0362 -0.0658
    1CO2     O1 1283   1.244   8.320   7.103 -0.0097  0.2012  0.1769
    1CO2     O2 1284   1.076   8.394   6.962  0.2511 -0.1287 -0.3085
    1CO2     D1 1285   6.734   8.628   1.061 -0.0454 -0.0501 -0.0958
    1CO2     D2 1286   6.763   8.692   1.245 -0.1687 -0.1722 -0.0345
    1CO2      C 1287   6.748   8.660   1.153 -0.1073 -0.1116 -0.0651
    1CO2     O1 1288   6.766   8.698   1.261 -0.1793 -0.1822 -0.0292
    1CO2     O2 1289   6.731   8.623   1.045 -0.0348 -0.0401 -0.1011
    1CO2     D1 1290   4.821   6.052   8.306 -0.0397  0.4608  0.0207
    1CO2     D2 1291   4.687   6.163   8.401 -0.2206  0.3691 -0.1264
    1CO2      C 1292   4.754   6.107   8.354 -0.1302  0.4148 -0.0525
    1CO2     O1 1293   4.676   6.172   8.409 -0.2365  0.3614 -0.1402
    1CO2     O2 1294   4.832   6.042   8.298 -0.0238  0.4683  0.0343
    1CO2     D1 1295   2.837   6.011   6.588  0.2044 -0.2050 -0.6321
    1CO2     D2 1296   3.027   6.041   6.631 -0.0787  0.2266  0.3427
    1CO2      C 1297   2.932   6.026   6.610  0.0627  0.0110 -0.1445
    1CO2     O1 1298   3.044   6.043   6.635 -0.1030  0.2637  0.4268
    1CO2     O2 1299   2.820   6.009   6.584  0.2286 -0.2422 -0.7162
    1CO2     D1 1300   0.948   5.787   2.712  0.2734 -0.0891  0.2487
    1CO2     D2 1301   0.926   5.592   2.734 -0.5968  0.0023  0.2089
    1CO2      C 1302   0.937   5.690   2.723 -0.1616 -0.0429  0.2289
    1CO2     O1 1303   0.924   5.575   2.735 -0.6720  0.0100  0.2055
    1CO2     O2 1304   0.950   5.804   2.710  0.3486 -0.0968  0.2520
    1CO2     D1 1305   3.866   3.611   5.113 -0.0739 -0.0105 -0.3756
    1CO2     D2 1306   3.754   3.458   5.057 -0.0745 -0.2335  0.2340
    1CO2      C 1307   3.810   3.535   5.085 -0.0741 -0.1221 -0.0706
    1CO2     O1 1308   3.745   3.444   5.052 -0.0746 -0.2525  0.2861
    1CO2     O2 1309   3.875   3.625   5.118 -0.0737  0.0086 -0.4277
    1CO2     D1 1310   7.478   8.836   1.585 -0.3334 -0.4995  0.0195
    1CO2     D2 1311   7.465   9.003   1.481 -0.4223 -0.6244 -0.1688
    1CO2      C 1312   7.472   8.920   1.533 -0.3777 -0.5627 -0.0746
    1CO2     O1 1313   7.464   9.018   1.472 -0.4301 -0.6342 -0.1851
    1CO2     O2 1314   7.480   8.821   1.594 -0.3257 -0.4892  0.0359
    1CO2     D1 1315   8.801   9.360   6.209  0.3402 -0.2488  0.2616
    1CO2     D2 1316   8.632   9.362   6.106  0.4196 -0.1886  0.1334
    1CO2      C 1317   8.717   9.361   6.157  0.3805 -0.2184  0.1979
    1CO2     O1 1318   8.618   9.362   6.097  0.4263 -0.1841  0.1221
    1CO2     O2 1319   8.816   9.360   6.218  0.3338 -0.2537  0.2732
    1CO2     D1 1320   8.408   4.056   1.444  0.3363  0.4611 -0.1920
    1CO2     D2 1321   8.277   4.204   1.451 -0.3109 -0.1170 -0.0498
    1CO2      C 1322   8.342   4.130   1.447  0.0124  0.1721 -0.1210
    1CO2     O1 1323   8.265   4.217   1.451 -0.3662 -0.1674 -0.0373
    1CO2     O2 1324   8.419   4.044   1.444  0.3910  0.5112 -0.2046
    1CO2     D1 1325   7.357   3.183   4.080 -0.0269 -0.3503 -0.2379
    1CO2     D2 1326   7.220   3.156   3.939  0.0824  0.3180 -0.4748
    1CO2      C 1327   7.288   3.170   4.009  0.0277 -0.0160 -0.3567
    1CO2     O1 1328   7.208   3.154   3.927  0.0916  0.3755 -0.4954
    1CO2     O2 1329   7.368   3.186   4.092 -0.0362 -0.4077 -0.2174
    1CO2     D1 1330   3.382   8.402   7.232 -0.0402  0.4070 -0.0396
    1CO2     D2 1331   3.367   8.599   7.232  0.1368  0.4211 -0.3550
    1CO2      C 1332   3.375   8.501   7.232  0.0482  0.4139 -0.1969
    1CO2     O1 1333   3.366   8.616   7.232  0.1521  0.4215 -0.3819
    1CO2     O2 1334   3.383   8.385   7.232 -0.0556  0.4063 -0.0124
    1CO2     D1 1335   2.550   5.066   3.257  0.1829  0.1550 -0.0638
    1CO2     D2 1336   2.611   5.168   3.100  0.5342 -0.1084 -0.0995
    1CO2      C 1337   2.580   5.117   3.179  0.3586  0.0238 -0.0815
    1CO2     O1 1338   2.616   5.177   3.086  0.5646 -0.1311 -0.1025
    1CO2     O2 1339   2.545   5.057   3.271  0.1523  0.1779 -0.0608
    1CO2     D1 1340   6.290   1.324   7.211 -0.1401  0.1110  0.0737
    1CO2     D2 1341   6.390   1.317   7.041 -0.0489 -0.3190  0.1432
    1CO2      C 1342   6.340   1.320   7.126 -0.0949 -0.1041  0.1082
    1CO2     O1 1343   6.399   1.317   7.026 -0.0410 -0.3562  0.1488
    1CO2     O2 1344   6.281   1.324   7.226 -0.1483  0.1482  0.0682
    1CO2     D1 1345   9.385   0.510   2.237 -0.0342  0.5588  0.2849
    1CO2     D2 1346   9.445   0.490   2.425  0.0170  0.4980  0.2619
    1CO2      C 1347   9.415   0.500   2.331 -0.0086  0.5284  0.2732
    1CO2     O1 1348   9.450   0.489   2.441  0.0219  0.4928  0.2601
    1CO2     O2 1349   9.380   0.511   2.221 -0.0391  0.5640  0.2866
    1CO2     D1 1350   0.877   3.216   8.466  0.1020  0.3321  0.4351
    1CO2     D2 1351   0.882   3.152   8.279  0.1530 -0.0117  0.5538
    1CO2      C 1352   0.880   3.184   8.373  0.1276  0.1602  0.4950
    1CO2     O1 1353   0.882   3.146   8.263  0.1575 -0.0415  0.5646
    1CO2     O2 1354   0.877   3.221   8.482  0.0976  0.3619  0.4244
    1CO2     D1 1355   7.488   4.899   8.898 -0.4400 -0.0357  0.5872
    1CO2     D2 1356   7.554   4.929   9.082  0.1038  0.1497  0.3610
    1CO2      C 1357   7.521   4.914   8.990 -0.1683  0.0572  0.4749
    1CO2     O1 1358   7.560   4.932   9.097  0.1507  0.1659  0.3405
    1CO2     O2 1359   7.482   4.896   8.882 -0.4869 -0.0515  0.6075
    1CO2     D1 1360   4.068   2.328   1.619 -0.2174  0.3624 -0.0735
    1CO2     D2 1361   3.994   2.403   1.452 -0.3395 -0.2873 -0.3124
    1CO2      C 1362   4.031   2.366   1.535 -0.2789  0.0377 -0.1930
    1CO2     O1 1363   3.988   2.410   1.437 -0.3500 -0.3433 -0.3332
    1CO2     O2 1364   4.074   2.322   1.634 -0.2074  0.4184 -0.0527
    1CO2     D1 1365   4.482   7.915   5.121 -0.3494  0.1093  0.1232
    1CO2     D2 1366   4.436   8.105   5.088 -0.5839  0.1244  0.5296
    1CO2      C 1367   4.459   8.010   5.104 -0.4668  0.1163  0.3262
    1CO2     O1 1368   4.433   8.121   5.085 -0.6037  0.1259  0.5646
    1CO2     O2 1369   4.486   7.899   5.124 -0.3295  0.1078  0.0882
    1CO2     D1 1370   4.007   3.957   5.637  0.0200 -0.5257  0.1241
    1CO2     D2 1371   4.131   4.109   5.658 -0.2040 -0.3610  0.2556
    1CO2      C 1372   4.069   4.033   5.648 -0.0920 -0.4435  0.1898
    1CO2     O1 1373   4.141   4.123   5.660 -0.2232 -0.3471  0.2670
    1CO2     O2 1374   3.996   3.944   5.636  0.0393 -0.5398  0.1125
    1CO2     D1 1375   9.117   0.295   0.740 -0.0055  0.0792  0.3602
    1CO2     D2 1376   9.156   0.303   0.546 -0.0249 -0.3754  0.3372
    1CO2      C 1377   9.137   0.299   0.643 -0.0153 -0.1481  0.3487
    1CO2     O1 1378   9.159   0.304   0.530 -0.0267 -0.4147  0.3352
    1CO2     O2 1379   9.114   0.294   0.757 -0.0038  0.1185  0.3622
    1CO2     D1 1380   8.182   0.571   7.634  0.0617  0.9278 -0.2004
    1CO2     D2 1381   8.287   0.456   7.512 -0.0413  0.8423 -0.2106
    1CO2      C 1382   8.235   0.513   7.573  0.0105  0.8851 -0.2055
    1CO2     O1 1383   8.297   0.446   7.502 -0.0515  0.8349 -0.2112
    1CO2     O2 1384   8.173   0.581   7.644  0.0715  0.9352 -0.1998
    1CO2     D1 1385   1.018   6.872   2.954 -0.6872 -0.4007  0.1978
    1CO2     D2 1386   0.929   7.030   3.033  0.0316 -0.1249  0.4638
    1CO2      C 1387   0.973   6.951   2.994 -0.3277 -0.2627  0.3309
    1CO2     O1 1388   0.921   7.044   3.040  0.0937 -0.1011  0.4869
    1CO2     O2 1389   1.026   6.859   2.948 -0.7491 -0.4244  0.1748
    1CO2     D1 1390   7.312   6.813   3.416  0.2744 -0.4997  0.1929
    1CO2     D2 1391   7.238   6.659   3.316 -0.2575  0.1240 -0.3768
    1CO2      C 1392   7.275   6.736   3.366  0.0086 -0.1879 -0.0920
    1CO2     O1 1393   7.231   6.646   3.307 -0.3033  0.1779 -0.4258
    1CO2     O2 1394   7.318   6.826   3.425  0.3200 -0.5536  0.2418
    1CO2     D1 1395   3.942   0.165   6.036  0.2186  0.4515  0.3369
    1CO2     D2 1396   4.076   0.292   5.965  0.1401  0.0306 -0.5778
    1CO2      C 1397   4.009   0.228   6.001  0.1793  0.2411 -0.1202
    1CO2     O1 1398   4.088   0.303   5.959  0.1330 -0.0058 -0.6571
    1CO2     O2 1399   3.931   0.154   6.042  0.2253  0.4879  0.4158
    1CO2     D1 1400   2.540   7.100   8.655  0.2864 -0.3589  0.4990
    1CO2     D2 1401   2.704   6.996   8.692  0.5314 -0.2239 -0.1967
    1CO2      C 1402   2.622   7.048   8.674  0.4091 -0.2918  0.1516
    1CO2     O1 1403   2.719   6.987   8.696  0.5527 -0.2127 -0.2565
    1CO2     O2 1404   2.526   7.109   8.652  0.2654 -0.3705  0.5589
    1CO2     D1 1405   6.692   9.223   1.738  0.4017 -0.2832 -0.7254
    1CO2     D2 1406   6.666   9.346   1.891  0.0776 -0.2700 -0.7925
    1CO2      C 1407   6.679   9.284   1.815  0.2394 -0.2766 -0.7590
    1CO2     O1 1408   6.663   9.357   1.904  0.0496 -0.2689 -0.7983
    1CO2     O2 1409   6.694   9.212   1.725  0.4301 -0.2842 -0.7195
    1CO2     D1 1410   9.280   5.135   7.994 -0.5036  0.3298 -0.5554
    1CO2     D2 1411   9.431   5.090   7.875  0.2324 -0.5041  0.6833
    1CO2      C 1412   9.356   5.112   7.935 -0.1354 -0.0877  0.0644
    1CO2     O1 1413   9.444   5.086   7.865  0.2956 -0.5760  0.7901
    1CO2     O2 1414   9.267   5.139   8.005 -0.5674  0.4015 -0.6618
    1CO2     D1 1415   8.480   0.819   8.205  0.0099  0.4353  0.3319
    1CO2     D2 1416   8.627   0.916   8.114 -0.3673  0.6579 -0.0420
    1CO2      C 1417   8.553   0.868   8.160 -0.1793  0.5466  0.1450
    1CO2     O1 1418   8.640   0.924   8.106 -0.3996  0.6772 -0.0744
    1CO2     O2 1419   8.467   0.811   8.213  0.0420  0.4160  0.3643
    1CO2     D1 1420   0.618   8.385   6.832 -0.2374 -0.1036  0.0230
    1CO2     D2 1421   0.510   8.316   6.681 -0.0868 -0.0278 -0.1187
    1CO2      C 1422   0.564   8.351   6.757 -0.1621 -0.0658 -0.0482
    1CO2     O1 1423   0.501   8.310   6.668 -0.0738 -0.0210 -0.1316
    1CO2     O2 1424   0.628   8.391   6.845 -0.2504 -0.1097  0.0358
    1CO2     D1 1425   9.239   0.535   3.118 -0.6294  0.2178  0.2215
    1CO2     D2 1426   9.129   0.680   3.197 -0.2836  0.2832  0.5840
    1CO2      C 1427   9.184   0.607   3.157 -0.4568  0.2505  0.4025
    1CO2     O1 1428   9.120   0.692   3.203 -0.2537  0.2888  0.6154
    1CO2     O2 1429   9.248   0.522   3.111 -0.6599  0.2123  0.1900
    1CO2     D1 1430   1.980   0.430   2.723 -0.0027 -0.0078  0.2611
    1CO2     D2 1431   1.913   0.528   2.565  0.2434 -0.4484 -0.1181
    1CO2      C 1432   1.947   0.479   2.644  0.1203 -0.2281  0.0715
    1CO2     O1 1433   1.907   0.536   2.551  0.2648 -0.4866 -0.1509
    1CO2     O2 1434   1.986   0.421   2.737 -0.0241  0.0302  0.2940
    1CO2     D1 1435   2.950   6.621   8.523 -0.0210  0.3793 -0.3590
    1CO2     D2 1436   2.758   6.636   8.568 -0.0219  0.3037 -0.3353
    1CO2      C 1437   2.854   6.629   8.545 -0.0215  0.3414 -0.3471
    1CO2     O1 1438   2.741   6.638   8.572 -0.0217  0.2975 -0.3338
    1CO2     O2 1439   2.966   6.619   8.519 -0.0210  0.3858 -0.3605
    1CO2     D1 1440   8.471   2.643   5.616 -0.3726  0.2055 -0.4321
    1CO2     D2 1441   8.550   2.499   5.506 -0.0571  0.0483 -0.0030
    1CO2      C 1442   8.511   2.571   5.561 -0.2155  0.1271 -0.2174
    1CO2     O1 1443   8.557   2.487   5.496 -0.0305  0.0348  0.0339
    1CO2     O2 1444   8.464   2.656   5.626 -0.3996  0.2191 -0.4687
    1CO2     D1 1445   7.893   3.264   2.510 -0.0967 -0.1033  0.0839
    1CO2     D2 1446   7.993   3.094   2.518 -0.3148 -0.2326  0.0564
    1CO2      C 1447   7.943   3.179   2.514 -0.2055 -0.1678  0.0701
    1CO2     O1 1448   8.001   3.079   2.519 -0.3338 -0.2439  0.0541
    1CO2     O2 1449   7.884   3.279   2.510 -0.0777 -0.0918  0.0863
    1CO2     D1 1450   2.181   3.852   2.794 -0.1418 -0.0480  0.1179
    1CO2     D2 1451   2.130   4.019   2.701 -0.4852 -0.1088  0.1969
    1CO2      C 1452   2.156   3.936   2.748 -0.3138 -0.0784  0.1574
    1CO2     O1 1453   2.126   4.034   2.693 -0.5152 -0.1140  0.2038
    1CO2     O2 1454   2.186   3.838   2.802 -0.1118 -0.0427  0.1109
    1CO2     D1 1455   4.147   2.809   3.125  0.0334  0.1545 -0.1754
    1CO2     D2 1456   4.139   3.006   3.106 -0.1677  0.1059 -0.5898
    1CO2      C 1457   4.143   2.907   3.116 -0.0672  0.1302 -0.3824
    1CO2     O1 1458   4.138   3.023   3.104 -0.1850  0.1013 -0.6256
    1CO2     O2 1459   4.148   2.792   3.127  0.0505  0.1590 -0.1397
    1CO2     D1 1460   7.314   1.907   1.273  0.5668 -0.2486  0.0902
    1CO2     D2 1461   7.334   2.041   1.129  0.1423 -0.2429  0.0359
    1CO2      C 1462   7.324   1.974   1.201  0.3548 -0.2458  0.0629
    1CO2     O1 1463   7.336   2.053   1.117  0.1054 -0.2425  0.0311
    1CO2     O2 1464   7.313   1.895   1.286  0.6037 -0.2491  0.0950
    1CO2     D1 1465   7.754   3.498   0.241  0.2364 -0.0101  0.4640
    1CO2     D2 1466   7.728   3.678   0.164  0.5607 -0.0707  0.2102
    1CO2      C 1467   7.741   3.588   0.203  0.3986 -0.0403  0.3371
    1CO2     O1 1468   7.726   3.694   0.158  0.5889 -0.0758  0.1882
    1CO2     O2 1469   7.756   3.482   0.248  0.2084 -0.0050  0.4859
    1CO2     D1 1470   7.108   2.262   8.311 -0.2332  0.1227 -0.2500
    1CO2     D2 1471   7.094   2.099   8.201  0.1914  0.1782 -0.3843
    1CO2      C 1472   7.101   2.181   8.256 -0.0210  0.1507 -0.3166
    1CO2     O1 1473   7.093   2.085   8.191  0.2279  0.1831 -0.3958
    1CO2     O2 1474   7.109   2.276   8.321 -0.2699  0.1178 -0.2384
    1CO2     D1 1475   4.300   2.966   3.768  0.5658 -0.0248 -0.1056
    1CO2     D2 1476   4.196   2.944   3.935 -0.0191  0.1512 -0.4445
    1CO2      C 1477   4.248   2.955   3.852  0.2732  0.0632 -0.2751
    1CO2     O1 1478   4.187   2.943   3.950 -0.0696  0.1662 -0.4740
    1CO2     O2 1479   4.309   2.968   3.754  0.6161 -0.0398 -0.0763
    1CO2     D1 1480   0.743   3.408   3.067 -0.3873  0.5141  0.0574
    1CO2     D2 1481   0.545   3.406   3.064 -0.3787 -0.6532  0.1546
    1CO2      C 1482   0.644   3.407   3.066 -0.3830 -0.0696  0.1061
    1CO2     O1 1483   0.528   3.406   3.064 -0.3779 -0.7541  0.1628
    1CO2     O2 1484   0.760   3.409   3.067 -0.3880  0.6149  0.0491
    1CO2     D1 1485   6.664   5.664   6.284  0.1888  0.3404  0.0050
    1CO2     D2 1486   6.755   5.770   6.424  0.6177  0.0023 -0.0171
    1CO2      C 1487   6.710   5.717   6.354  0.4029  0.1712 -0.0057
    1CO2     O1 1488   6.763   5.779   6.437  0.6542 -0.0267 -0.0191
    1CO2     O2 1489   6.657   5.655   6.272  0.1521  0.3695  0.0067
    1CO2     D1 1490   8.387   6.916   6.297  0.1603 -0.1532  0.2021
    1CO2     D2 1491   8.395   7.096   6.214 -0.2895 -0.1317  0.2040
    1CO2      C 1492   8.391   7.006   6.256 -0.0648 -0.1426  0.2031
    1CO2     O1 1493   8.396   7.111   6.207 -0.3290 -0.1302  0.2046
    1CO2     O2 1494   8.387   6.901   6.304  0.1993 -0.1550  0.2017
    1CO2     D1 1495   4.100   2.738   0.223  0.2405  0.0409  0.2138
    1CO2     D2 1496   3.964   2.777   0.084  0.1074 -0.0462  0.3194
    1CO2      C 1497   4.032   2.758   0.154  0.1736 -0.0029  0.2666
    1CO2     O1 1498   3.952   2.781   0.072  0.0958 -0.0539  0.3285
    1CO2     O2 1499   4.111   2.735   0.235  0.2518  0.0484  0.2047
    1CO2     D1 1500   3.544   5.801   8.102 -0.2287 -0.1053 -0.2244
    1CO2     D2 1501   3.522   5.685   7.944 -0.5127 -0.1669 -0.1406
    1CO2      C 1502   3.533   5.743   8.023 -0.3707 -0.1364 -0.1831
    1CO2     O1 1503   3.520   5.675   7.930 -0.5372 -0.1726 -0.1330
    1CO2     O2 1504   3.546   5.811   8.116 -0.2043 -0.0997 -0.2327
    1CO2     D1 1505   3.663   3.159   6.055 -0.1966 -0.0721 -0.3199
    1CO2     D2 1506   3.844   3.207   5.990 -0.1081  0.3753  0.2498
    1CO2      C 1507   3.754   3.183   6.022 -0.1526  0.1516 -0.0348
    1CO2     O1 1508   3.859   3.212   5.984 -0.1006  0.4139  0.2985
    1CO2     O2 1509   3.648   3.155   6.061 -0.2041 -0.1106 -0.3686
    1CO2     D1 1510   0.427   5.523   1.484 -0.1597  0.2450 -0.0871
    1CO2     D2 1511   0.577   5.538   1.356 -0.3936  0.1340 -0.3757
    1CO2      C 1512   0.502   5.530   1.420 -0.2767  0.1898 -0.2315
    1CO2     O1 1513   0.590   5.539   1.345 -0.4138  0.1245 -0.4007
    1CO2     O2 1514   0.414   5.522   1.495 -0.1395  0.2546 -0.0621
    1CO2     D1 1515   5.312   7.556   8.273  0.0414 -0.0617  0.0211
    1CO2     D2 1516   5.178   7.457   8.380 -0.0714  0.4145  0.3245
    1CO2      C 1517   5.245   7.506   8.327 -0.0153  0.1764  0.1736
    1CO2     O1 1518   5.166   7.448   8.389 -0.0806  0.4554  0.3510
    1CO2     O2 1519   5.323   7.565   8.264  0.0505 -0.1025 -0.0048
    1CO2     D1 1520   5.586   6.934   3.430  0.0430 -0.5218 -0.0687
    1CO2     D2 1521   5.709   6.889   3.578  0.5568 -0.0932 -0.3649
    1CO2      C 1522   5.648   6.912   3.504  0.2995 -0.3076 -0.2167
    1CO2     O1 1523   5.720   6.886   3.591  0.6008 -0.0563 -0.3903
    1CO2     O2 1524   5.576   6.938   3.417 -0.0010 -0.5589 -0.0432
    1CO2     D1 1525   9.350   7.831   3.049  0.0862  0.7910  0.5866
    1CO2     D2 1526   9.279   7.986   2.949 -0.5947 -0.1746 -0.4454
    1CO2      C 1527   9.314   7.908   2.999 -0.2537  0.3080  0.0706
    1CO2     O1 1528   9.273   8.000   2.941 -0.6542 -0.2580 -0.5345
    1CO2     O2 1529   9.356   7.817   3.058  0.1459  0.8745  0.6757
    1CO2     D1 1530   3.588   5.207   1.499 -0.2018  0.0299 -0.3529
    1CO2     D2 1531   3.753   5.213   1.390  0.0404 -0.3314 -0.0111
    1CO2      C 1532   3.670   5.210   1.445 -0.0808 -0.1507 -0.1820
    1CO2     O1 1533   3.767   5.214   1.381  0.0613 -0.3629  0.0185
    1CO2     O2 1534   3.574   5.206   1.509 -0.2227  0.0615 -0.3824
    1CO2     D1 1535   7.758   2.796   7.418 -0.1929 -0.0974  0.5063
    1CO2     D2 1536   7.943   2.737   7.381 -0.1153  0.3606  0.1621
    1CO2      C 1537   7.850   2.767   7.399 -0.1540  0.1316  0.3347
    1CO2     O1 1538   7.959   2.732   7.378 -0.1087  0.4003  0.1326
    1CO2     O2 1539   7.742   2.801   7.421 -0.1993 -0.1369  0.5360
    1CO2     D1 1540   9.185   2.444   2.232  0.3009 -0.4340  0.0582
    1CO2     D2 1541   9.047   2.338   2.327 -0.1144  0.1192  0.0701
    1CO2      C 1542   9.116   2.391   2.280  0.0935 -0.1576  0.0641
    1CO2     O1 1543   9.035   2.329   2.335 -0.1507  0.1669  0.0710
    1CO2     O2 1544   9.197   2.453   2.224  0.3376 -0.4818  0.0572
    1CO2     D1 1545   8.376   4.561   1.588  0.3550 -0.0753  0.3954
    1CO2     D2 1546   8.460   4.431   1.712  0.9211 -0.4232 -0.3493
    1CO2      C 1547   8.418   4.496   1.650  0.6390 -0.2489  0.0231
    1CO2     O1 1548   8.467   4.420   1.722  0.9699 -0.4535 -0.4137
    1CO2     O2 1549   8.369   4.572   1.577  0.3061 -0.0453  0.4598
    1CO2     D1 1550   7.136   8.157   5.417  0.0659 -0.2352 -0.0425
    1CO2     D2 1551   7.014   8.270   5.524  0.1208  0.1069 -0.3439
    1CO2      C 1552   7.075   8.214   5.470  0.0935 -0.0648 -0.1931
    1CO2     O1 1553   7.003   8.280   5.533  0.1249  0.1364 -0.3695
    1CO2     O2 1554   7.147   8.147   5.408  0.0620 -0.2651 -0.0172
    1CO2     D1 1555   4.104   3.139   6.229 -0.5620 -0.0365 -0.3248
    1CO2     D2 1556   4.216   3.053   6.090 -0.2214  0.1602 -0.1721
    1CO2      C 1557   4.160   3.096   6.160 -0.3920  0.0618 -0.2480
    1CO2     O1 1558   4.225   3.045   6.078 -0.1917  0.1769 -0.1588
    1CO2     O2 1559   4.094   3.146   6.241 -0.5918 -0.0532 -0.3381
    1CO2     D1 1560   4.921   5.291   3.114 -0.1390 -0.1520  0.0489
    1CO2     D2 1561   5.005   5.440   3.214 -0.0111 -0.0132 -0.2633
    1CO2      C 1562   4.963   5.365   3.164 -0.0753 -0.0825 -0.1073
    1CO2     O1 1563   5.012   5.452   3.223  0.0000 -0.0010 -0.2902
    1CO2     O2 1564   4.913   5.279   3.105 -0.1502 -0.1640  0.0756
    1CO2     D1 1565   7.273   8.483   7.334  0.2755  0.0276  0.3747
    1CO2     D2 1566   7.124   8.563   7.232  0.5881  0.3463  0.1689
    1CO2      C 1567   7.198   8.523   7.283  0.4315  0.1879  0.2718
    1CO2     O1 1568   7.111   8.570   7.223  0.6146  0.3748  0.1507
    1CO2     O2 1569   7.286   8.476   7.343  0.2489  0.0000  0.3929
    1CO2     D1 1570   1.748   1.834   0.775  0.2195 -0.2147  0.3103
    1CO2     D2 1571   1.717   1.658   0.860 -0.1396 -0.4165 -0.2370
    1CO2      C 1572   1.732   1.746   0.818  0.0399 -0.3155  0.0366
    1CO2     O1 1573   1.714   1.643   0.868 -0.1706 -0.4339 -0.2843
    1CO2     O2 1574   1.751   1.849   0.768  0.2503 -0.1973  0.3576
    1CO2     D1 1575   6.494   3.255   3.240 -0.1831  0.0046  0.8009
    1CO2     D2 1576   6.460   3.449   3.224  0.5940  0.0624 -0.2152
    1CO2      C 1577   6.477   3.352   3.232  0.2055  0.0336  0.2928
    1CO2     O1 1578   6.457   3.466   3.223  0.6614  0.0675 -0.3028
    1CO2     O2 1579   6.497   3.238   3.241 -0.2503 -0.0005  0.8886
    1CO2     D1 1580   3.589   4.193   6.408 -0.5906 -0.1057  0.0341
    1CO2     D2 1581   3.527   4.354   6.311 -0.3647  0.0695  0.1822
    1CO2      C 1582   3.558   4.274   6.360 -0.4778 -0.0181  0.1078
    1CO2     O1 1583   3.522   4.368   6.303 -0.3452  0.0844  0.1950
    1CO2     O2 1584   3.595   4.179   6.416 -0.6101 -0.1206  0.0215
    1CO2     D1 1585   8.631   2.084   4.896  0.2278 -0.2982 -0.4742
    1CO2     D2 1586   8.678   1.899   4.841  0.1966 -0.4314 -0.0573
    1CO2      C 1587   8.654   1.992   4.868  0.2127 -0.3647 -0.2651
    1CO2     O1 1588   8.682   1.884   4.836  0.1936 -0.4429 -0.0210
    1CO2     O2 1589   8.627   2.099   4.901  0.2308 -0.2866 -0.5102
    1CO2     D1 1590   6.196   6.757   6.077  0.2650 -0.3922 -0.1773
    1CO2     D2 1591   6.258   6.767   6.264 -0.2160  0.3773 -0.0587
    1CO2      C 1592   6.227   6.762   6.170  0.0243 -0.0076 -0.1183
    1CO2     O1 1593   6.263   6.768   6.280 -0.2575  0.4444 -0.0482
    1CO2     O2 1594   6.190   6.756   6.060  0.3066 -0.4592 -0.1879
    1CO2     D1 1595   1.935   6.779   5.614 -0.1049  0.5089  0.1571
    1CO2     D2 1596   1.999   6.868   5.449  0.5456 -0.1607  0.0462
    1CO2      C 1597   1.967   6.824   5.532  0.2203  0.1740  0.1020
    1CO2     O1 1598   2.004   6.875   5.435  0.6020 -0.2184  0.0372
    1CO2     O2 1599   1.930   6.772   5.629 -0.1611  0.5670  0.1664
    1CO2     D1 1600   3.305   1.501   9.433  0.1899  0.0506  0.5656
    1CO2     D2 1601   3.186   1.352   9.381 -0.0880  0.5085 -0.1052
    1CO2      C 1602   3.245   1.427   9.407  0.0508  0.2797  0.2308
    1CO2     O1 1603   3.175   1.339   9.376 -0.1121  0.5481 -0.1640
    1CO2     O2 1604   3.315   1.514   9.438  0.2139  0.0111  0.6247
    1CO2     D1 1605   1.018   1.602   3.325  0.1024 -0.0509 -0.2032
    1CO2     D2 1606   0.922   1.631   3.155 -0.3351  0.0759  0.0653
    1CO2      C 1607   0.970   1.616   3.240 -0.1164  0.0125 -0.0689
    1CO2     O1 1608   0.914   1.633   3.140 -0.3730  0.0869  0.0885
    1CO2     O2 1609   1.027   1.599   3.340  0.1402 -0.0619 -0.2263
    1CO2     D1 1610   0.703   6.277   9.120  0.2870 -0.1630 -0.0447
    1CO2     D2 1611   0.757   6.465   9.150 -0.1347 -0.1018  0.3223
    1CO2      C 1612   0.730   6.371   9.135  0.0762 -0.1326  0.1383
    1CO2     O1 1613   0.761   6.481   9.153 -0.1711 -0.0963  0.3538
    1CO2     O2 1614   0.699   6.261   9.118  0.3235 -0.1683 -0.0763
    1CO2     D1 1615   3.097   3.413   4.610 -0.0112  0.3048 -0.4448
    1CO2     D2 1616   3.203   3.281   4.507  0.1620  0.1522 -0.0735
    1CO2      C 1617   3.150   3.347   4.559  0.0753  0.2284 -0.2594
    1CO2     O1 1618   3.212   3.270   4.498  0.1769  0.1392 -0.0420
    1CO2     O2 1619   3.088   3.424   4.619 -0.0260  0.3178 -0.4764
    1CO2     D1 1620   9.448   8.432   6.607  0.3919  0.0642 -0.0997
    1CO2     D2 1621   9.425   8.293   6.746  0.3749 -0.2072 -0.3714
    1CO2      C 1622   9.436   8.363   6.677  0.3834 -0.0725 -0.2356
    1CO2     O1 1623   9.423   8.281   6.759  0.3738 -0.2308 -0.3948
    1CO2     O2 1624   9.450   8.444   6.595  0.3929  0.0877 -0.0763
    1CO2     D1 1625   1.056   8.791   2.392 -0.7817 -0.0397  0.1566
    1CO2     D2 1626   1.120   8.632   2.490 -0.4024 -0.1263 -0.2271
    1CO2      C 1627   1.088   8.712   2.441 -0.5921 -0.0830 -0.0353
    1CO2     O1 1628   1.125   8.618   2.498 -0.3697 -0.1345 -0.2604
    1CO2     O2 1629   1.050   8.805   2.383 -0.8144 -0.0315  0.1898
    1CO2     D1 1630   7.248   2.665   6.795 -0.1277  0.1119 -0.3464
    1CO2     D2 1631   7.264   2.776   6.958  0.1388 -0.0521 -0.2594
    1CO2      C 1632   7.256   2.721   6.876  0.0057  0.0296 -0.3028
    1CO2     O1 1633   7.265   2.786   6.972  0.1616 -0.0660 -0.2518
    1CO2     O2 1634   7.247   2.656   6.781 -0.1507  0.1256 -0.3538
    1CO2     D1 1635   2.193   7.348   1.405  0.5030 -0.0597  0.5046
    1CO2     D2 1636   2.273   7.185   1.327  0.2150 -0.0337  0.1550
    1CO2      C 1637   2.233   7.267   1.366  0.3591 -0.0467  0.3299
    1CO2     O1 1638   2.279   7.171   1.320  0.1903 -0.0315  0.1249
    1CO2     O2 1639   2.186   7.362   1.412  0.5276 -0.0620  0.5348
    1CO2     D1 1640   8.972   8.200   4.180 -0.1907  0.1394 -0.1353
    1CO2     D2 1641   9.012   8.023   4.102  0.8640  0.3808 -0.1530
    1CO2      C 1642   8.992   8.111   4.141  0.3357  0.2613 -0.1440
    1CO2     O1 1643   9.016   8.007   4.095  0.9556  0.4025 -0.1545
    1CO2     O2 1644   8.969   8.215   4.187 -0.2823  0.1183 -0.1335
    1CO2     D1 1645   8.330   6.774   8.393  0.2088 -0.0838  0.0308
    1CO2     D2 1646   8.407   6.953   8.426  0.3394 -0.1100 -0.1308
    1CO2      C 1647   8.368   6.863   8.410  0.2737 -0.0973 -0.0496
    1CO2     O1 1648   8.413   6.969   8.429  0.3510 -0.1121 -0.1450
    1CO2     O2 1649   8.324   6.758   8.391  0.1974 -0.0820  0.0448
    1CO2     D1 1650   5.771   3.016   1.769 -0.0907 -0.1692  0.2311
    1CO2     D2 1651   5.602   3.081   1.848 -0.3398 -0.1767 -0.2953
    1CO2      C 1652   5.686   3.048   1.808 -0.2155 -0.1729 -0.0321
    1CO2     O1 1653   5.587   3.086   1.855 -0.3614 -0.1774 -0.3407
    1CO2     O2 1654   5.786   3.010   1.762 -0.0691 -0.1686  0.2766
    1CO2     D1 1655   3.655   3.373   0.619 -0.1670 -0.3828 -0.1260
    1CO2     D2 1656   3.556   3.458   0.768  0.1751 -0.3767  0.0987
    1CO2      C 1657   3.605   3.416   0.694  0.0041 -0.3800 -0.0136
    1CO2     O1 1658   3.547   3.466   0.781  0.2046 -0.3762  0.1180
    1CO2     O2 1659   3.663   3.366   0.607 -0.1965 -0.3834 -0.1454
    1CO2     D1 1660   3.875   8.951   4.465  0.5096  0.3681  0.1513
    1CO2     D2 1661   3.812   9.042   4.301  0.0173 -0.6088 -0.2122
    1CO2      C 1662   3.844   8.996   4.383  0.2635 -0.1202 -0.0305
    1CO2     O1 1663   3.807   9.050   4.287 -0.0250 -0.6924 -0.2437
    1CO2     O2 1664   3.880   8.943   4.479  0.5519  0.4520  0.1826
    1CO2     D1 1665   2.875   6.472   6.867 -0.0641  0.1160  0.0688
    1CO2     D2 1666   2.917   6.279   6.849 -0.1313  0.1319 -0.2551
    1CO2      C 1667   2.896   6.376   6.858 -0.0978  0.1240 -0.0930
    1CO2     O1 1668   2.921   6.263   6.847 -0.1373  0.1330 -0.2832
    1CO2     O2 1669   2.871   6.488   6.868 -0.0582  0.1149  0.0968
    1CO2     D1 1670   6.453   5.079   2.247 -0.1166  0.1008  0.0932
    1CO2     D2 1671   6.563   4.925   2.304 -0.0164  0.0917 -0.1233
    1CO2      C 1672   6.508   5.002   2.275 -0.0668  0.0963 -0.0153
    1CO2     O1 1673   6.573   4.911   2.309 -0.0076  0.0906 -0.1419
    1CO2     O2 1674   6.444   5.092   2.242 -0.1254  0.1020  0.1116
    1CO2     D1 1675   9.303   8.029   6.921 -0.3142 -0.1613 -0.3167
    1CO2     D2 1676   9.307   8.130   7.091  0.3106 -0.0578 -0.3920
    1CO2      C 1677   9.305   8.080   7.006 -0.0019 -0.1087 -0.3538
    1CO2     O1 1678   9.307   8.139   7.105  0.3643 -0.0477 -0.3982
    1CO2     O2 1679   9.302   8.021   6.906 -0.3672 -0.1707 -0.3104
    1CO2     D1 1680   8.048   0.270   1.054  0.6705 -0.3570  0.2547
    1CO2     D2 1681   8.020   0.358   1.228 -0.4693 -0.0178 -0.0930
    1CO2      C 1682   8.034   0.314   1.141  0.1001 -0.1873  0.0808
    1CO2     O1 1683   8.018   0.366   1.244 -0.5684  0.0116 -0.1231
    1CO2     O2 1684   8.050   0.262   1.039  0.7696 -0.3863  0.2848
    1CO2     D1 1685   4.892   5.246   9.387  0.2957  0.2065  0.0150
    1CO2     D2 1686   4.758   5.242   9.242  0.0327  0.4693  0.2470
    1CO2      C 1687   4.825   5.244   9.314  0.1645  0.3376  0.1316
    1CO2     O1 1688   4.747   5.241   9.229  0.0095  0.4916  0.2680
    1CO2     O2 1689   4.903   5.246   9.400  0.3190  0.1841 -0.0067
    1CO2     D1 1690   3.692   8.540   5.838 -0.6777 -0.2119 -0.2660
    1CO2     D2 1691   3.525   8.640   5.872 -0.3102  0.4757 -0.4860
    1CO2      C 1692   3.609   8.590   5.855 -0.4940  0.1326 -0.3762
    1CO2     O1 1693   3.511   8.649   5.875 -0.2785  0.5350 -0.5045
    1CO2     O2 1694   3.706   8.531   5.835 -0.7093 -0.2708 -0.2475
    1CO2     D1 1695   5.419   3.920   2.088  0.1722  0.3008  0.1936
    1CO2     D2 1696   5.603   3.907   2.159  0.1869  0.4548  0.1835
    1CO2      C 1697   5.511   3.914   2.124  0.1798  0.3779  0.1886
    1CO2     O1 1698   5.619   3.906   2.165  0.1884  0.4683  0.1824
    1CO2     O2 1699   5.403   3.921   2.082  0.1712  0.2875  0.1948
    1CO2     D1 1700   4.817   4.388   1.219 -0.2232 -0.2992 -0.3452
    1CO2     D2 1701   5.000   4.433   1.159 -0.1550 -0.0124  0.0777
    1CO2      C 1702   4.909   4.410   1.189 -0.1888 -0.1559 -0.1338
    1CO2     O1 1703   5.016   4.437   1.154 -0.1493  0.0124  0.1142
    1CO2     O2 1704   4.801   4.384   1.224 -0.2289 -0.3242 -0.3817
    1CO2     D1 1705   4.806   9.249   4.911 -0.0862 -0.0479  0.0173
    1CO2     D2 1706   4.698   9.251   4.745 -0.1135  0.3290  0.0388
    1CO2      C 1707   4.752   9.250   4.828 -0.1001  0.1402  0.0281
    1CO2     O1 1708   4.689   9.251   4.730 -0.1168  0.3614  0.0405
    1CO2     O2 1709   4.815   9.249   4.925 -0.0830 -0.0801  0.0153
    1CO2     D1 1710   2.986   1.880   5.209  0.5989 -0.4652  0.2671
    1CO2     D2 1711   2.797   1.867   5.151  0.6312  0.3459 -0.0323
    1CO2      C 1712   2.891   1.873   5.180  0.6149 -0.0596  0.1173
    1CO2     O1 1713   2.781   1.866   5.146  0.6337  0.4160 -0.0577
    1CO2     O2 1714   3.002   1.881   5.214  0.5963 -0.5354  0.2923
    1CO2     D1 1715   1.079   6.080   6.250 -0.2881  0.0209  0.6764
    1CO2     D2 1716   0.891   6.080   6.311 -0.5659 -0.1968 -0.1757
    1CO2      C 1717   0.985   6.080   6.280 -0.4270 -0.0877  0.2503
    1CO2     O1 1718   0.875   6.080   6.316 -0.5900 -0.2155 -0.2499
    1CO2     O2 1719   1.095   6.080   6.245 -0.2640  0.0396  0.7505
    1CO2     D1 1720   5.674   4.059   9.404  0.5830  0.1260 -0.5338
    1CO2     D2 1721   5.747   3.978   9.569 -0.4719 -0.3020 -0.2738
    1CO2      C 1722   5.711   4.019   9.486  0.0558 -0.0877 -0.4038
    1CO2     O1 1723   5.754   3.971   9.583 -0.5627 -0.3390 -0.2513
    1CO2     O2 1724   5.668   4.066   9.389  0.6738  0.1626 -0.5562
    1CO2     D1 1725   9.429   7.893   6.589 -0.2396  0.3207 -0.0406
    1CO2     D2 1726   9.471   7.819   6.767  0.4105  0.2856 -0.2090
    1CO2      C 1727   9.450   7.856   6.678  0.0849  0.3033 -0.1245
    1CO2     O1 1728   9.475   7.812   6.782  0.4673  0.2828 -0.2236
    1CO2     O2 1729   9.425   7.899   6.573 -0.2966  0.3233 -0.0257
    1CO2     D1 1730   3.212   7.553   0.895 -0.0940 -0.1162  0.4844
    1CO2     D2 1731   3.331   7.421   0.981 -0.1970 -0.2405  0.4364
    1CO2      C 1732   3.271   7.487   0.938 -0.1454 -0.1783  0.4604
    1CO2     O1 1733   3.341   7.409   0.989 -0.2058 -0.2518  0.4323
    1CO2     O2 1734   3.201   7.564   0.887 -0.0854 -0.1049  0.4886
    1CO2     D1 1735   5.139   6.316   8.982  0.7480 -0.4108  0.0422
    1CO2     D2 1736   5.169   6.483   9.084 -0.2050 -0.0040 -0.3445
    1CO2      C 1737   5.154   6.399   9.033  0.2718 -0.2079 -0.1507
    1CO2     O1 1738   5.171   6.497   9.093 -0.2866  0.0305 -0.3796
    1CO2     O2 1739   5.137   6.301   8.973  0.8297 -0.4454  0.0772
    1CO2     D1 1740   7.862   2.179   1.397  0.1162 -0.0869  0.0370
    1CO2     D2 1741   7.761   2.037   1.492 -0.4084  0.3543  0.1452
    1CO2      C 1742   7.811   2.108   1.445 -0.1459  0.1338  0.0911
    1CO2     O1 1743   7.753   2.025   1.500 -0.4535  0.3924  0.1545
    1CO2     O2 1744   7.870   2.192   1.389  0.1612 -0.1249  0.0277
    1CO2     D1 1745   2.696   7.765   3.269  0.1825  0.1385 -0.2903
    1CO2     D2 1746   2.556   7.625   3.268  0.3007  0.0101  0.4935
    1CO2      C 1747   2.626   7.695   3.269  0.2418  0.0744  0.1016
    1CO2     O1 1748   2.544   7.613   3.268  0.3111 -0.0019  0.5612
    1CO2     O2 1749   2.708   7.777   3.270  0.1721  0.1502 -0.3581
    1CO2     D1 1750   9.240   7.730   1.972  0.1854 -0.0481 -0.4526
    1CO2     D2 1751   9.254   7.922   1.928 -0.1559  0.1741  0.3991
    1CO2      C 1752   9.247   7.826   1.950  0.0153  0.0629 -0.0267
    1CO2     O1 1753   9.256   7.939   1.924 -0.1850  0.1931  0.4727
    1CO2     O2 1754   9.239   7.713   1.975  0.2146 -0.0672 -0.5262
    1CO2     D1 1755   5.097   6.240   6.678 -0.1355 -0.4679 -0.2304
    1CO2     D2 1756   5.183   6.256   6.855 -0.0285  0.1171 -0.3317
    1CO2      C 1757   5.140   6.248   6.766 -0.0820 -0.1755 -0.2809
    1CO2     O1 1758   5.191   6.257   6.870 -0.0186  0.1674 -0.3414
    1CO2     O2 1759   5.089   6.239   6.663 -0.1454 -0.5183 -0.2208
    1CO2     D1 1760   4.341   6.920   4.366  0.2410 -0.1524 -0.3676
    1CO2     D2 1761   4.427   6.802   4.500  0.2819  0.2909 -0.0005
    1CO2      C 1762   4.384   6.861   4.433  0.2613  0.0696 -0.1841
    1CO2     O1 1763   4.434   6.792   4.511  0.2861  0.3300  0.0315
    1CO2     O2 1764   4.334   6.931   4.355  0.2370 -0.1912 -0.3996
    1CO2     D1 1765   8.561   8.566   4.027  0.0771 -0.3308 -0.0615
    1CO2     D2 1766   8.587   8.733   3.923 -0.3285 -0.1228  0.1697
    1CO2      C 1767   8.574   8.650   3.975 -0.1249 -0.2270  0.0541
    1CO2     O1 1768   8.589   8.747   3.914 -0.3633 -0.1040  0.1893
    1CO2     O2 1769   8.559   8.552   4.036  0.1125 -0.3490 -0.0815
    1CO2     D1 1770   1.917   6.599   4.391 -0.2753  0.1088  0.2332
    1CO2     D2 1771   1.871   6.715   4.544  0.0132  0.0221  0.3858
    1CO2      C 1772   1.894   6.657   4.468 -0.1309  0.0653  0.3099
    1CO2     O1 1773   1.867   6.725   4.558  0.0381  0.0143  0.3991
    1CO2     O2 1774   1.921   6.589   4.378 -0.3002  0.1163  0.2198
    1CO2     D1 1775   6.784   2.297   2.845  0.0919  0.0424  0.1681
    1CO2     D2 1776   6.892   2.448   2.776 -0.1544  0.1383 -0.0071
    1CO2      C 1777   6.838   2.372   2.811 -0.0310  0.0901  0.0806
    1CO2     O1 1778   6.901   2.461   2.771 -0.1750  0.1464 -0.0222
    1CO2     O2 1779   6.775   2.284   2.851  0.1125  0.0341  0.1833
    1CO2     D1 1780   2.216   3.660   3.799 -0.1074 -0.1796 -0.1136
    1CO2     D2 1781   2.045   3.759   3.784 -0.5035 -0.7652  0.5092
    1CO2      C 1782   2.130   3.709   3.791 -0.3054 -0.4725  0.1976
    1CO2     O1 1783   2.030   3.767   3.783 -0.5379 -0.8156  0.5629
    1CO2     O2 1784   2.230   3.651   3.800 -0.0732 -0.1292 -0.1674
    1CO2     D1 1785   7.339   2.715   2.426  0.4296  0.1615  0.4152
    1CO2     D2 1786   7.292   2.647   2.606 -0.0838  0.0351  0.2335
    1CO2      C 1787   7.315   2.681   2.516  0.1726  0.0985  0.3245
    1CO2     O1 1788   7.288   2.641   2.622 -0.1283  0.0246  0.2179
    1CO2     O2 1789   7.343   2.721   2.411  0.4745  0.1721  0.4308
    1CO2     D1 1790   6.396   8.945   1.860 -0.5313 -0.0888  0.0496
    1CO2     D2 1791   6.483   8.769   1.837 -0.7754 -0.2400  0.2698
    1CO2      C 1792   6.440   8.857   1.849 -0.6537 -0.1650  0.1597
    1CO2     O1 1793   6.491   8.754   1.835 -0.7963 -0.2537  0.2886
    1CO2     O2 1794   6.388   8.960   1.862 -0.5107 -0.0753  0.0308
    1CO2     D1 1795   4.926   7.626   3.980 -0.6248  0.0952 -0.0164
    1CO2     D2 1796   4.796   7.477   3.973  0.1819 -0.5756 -0.7639
    1CO2      C 1797   4.861   7.551   3.976 -0.2213 -0.2403 -0.3901
    1CO2     O1 1798   4.785   7.464   3.972  0.2518 -0.6337 -0.8285
    1CO2     O2 1799   4.937   7.639   3.980 -0.6943  0.1531  0.0484
    1CO2     D1 1800   1.532   3.283   9.076  0.3665  0.1481 -0.5799
    1CO2     D2 1801   1.437   3.307   8.904 -0.5176 -0.4965 -0.1848
    1CO2      C 1802   1.485   3.295   8.990 -0.0755 -0.1743 -0.3815
    1CO2     O1 1803   1.429   3.309   8.889 -0.5939 -0.5522 -0.1497
    1CO2     O2 1804   1.541   3.281   9.091  0.4429  0.2038 -0.6151
    1CO2     D1 1805   7.523   7.044   1.410  0.1964  0.6438  0.1742
    1CO2     D2 1806   7.591   7.171   1.274  0.3730  0.2772 -0.0835
    1CO2      C 1807   7.557   7.108   1.342  0.2842  0.4606  0.0453
    1CO2     O1 1808   7.596   7.182   1.263  0.3881  0.2460 -0.1059
    1CO2     O2 1809   7.517   7.033   1.422  0.1812  0.6752  0.1965
    1CO2     D1 1810   1.471   4.571   6.501 -0.1651 -0.2736 -0.4166
    1CO2     D2 1811   1.338   4.575   6.647 -0.0683 -0.2264 -0.3307
    1CO2      C 1812   1.405   4.573   6.574 -0.1168 -0.2499 -0.3734
    1CO2     O1 1813   1.327   4.575   6.660 -0.0601 -0.2227 -0.3228
    1CO2     O2 1814   1.482   4.571   6.488 -0.1734 -0.2775 -0.4244
    1CO2     D1 1815   8.877   3.795   5.321  0.5469 -0.0678 -0.1952
    1CO2     D2 1816   8.811   3.735   5.498 -0.4037  0.0980 -0.4896
    1CO2      C 1817   8.844   3.765   5.410  0.0715  0.0153 -0.3424
    1CO2     O1 1818   8.805   3.730   5.513 -0.4854  0.1123 -0.5150
    1CO2     O2 1819   8.882   3.801   5.306  0.6285 -0.0820 -0.1698
    1CO2     D1 1820   5.972   8.852   2.697 -0.4033 -0.1960  0.2010
    1CO2     D2 1821   5.948   8.869   2.893  0.0127 -0.1542  0.2486
    1CO2      C 1822   5.960   8.860   2.795 -0.1950 -0.1755  0.2251
    1CO2     O1 1823   5.946   8.870   2.910  0.0486 -0.1507  0.2532
    1CO2     O2 1824   5.975   8.850   2.680 -0.4392 -0.2003  0.1965
    1CO2     D1 1825   5.010   7.191   9.328  0.1834  0.1232  0.2688
    1CO2     D2 1826   5.032   7.182   9.131  0.3727  0.2528  0.2837
    1CO2      C 1827   5.021   7.187   9.229  0.2780  0.1879  0.2766
    1CO2     O1 1828   5.034   7.182   9.114  0.3891  0.2642  0.2842
    1CO2     O2 1829   5.009   7.192   9.345  0.1669  0.1121  0.2680
    1CO2     D1 1830   5.875   0.660   8.290 -0.2632  0.0532  0.2336
    1CO2     D2 1831   5.978   0.623   8.455  0.0863  0.3585  0.0823
    1CO2      C 1832   5.926   0.641   8.373 -0.0887  0.2059  0.1583
    1CO2     O1 1833   5.987   0.620   8.469  0.1173  0.3849  0.0696
    1CO2     O2 1834   5.866   0.663   8.276 -0.2942  0.0268  0.2470
    1CO2     D1 1835   4.952   7.893   4.854 -0.1093 -0.6074 -0.1271
    1CO2     D2 1836   4.797   7.954   4.961  0.1518 -0.1398 -0.0145
    1CO2      C 1837   4.874   7.923   4.908  0.0215 -0.3734 -0.0710
    1CO2     O1 1838   4.784   7.959   4.970  0.1750 -0.0992 -0.0052
    1CO2     O2 1839   4.965   7.888   4.845 -0.1326 -0.6480 -0.1364
    1CO2     D1 1840   4.015   7.433   7.107 -0.1767  0.0900  0.0772
    1CO2     D2 1841   3.938   7.552   7.245 -0.0118  0.2475  0.0352
    1CO2      C 1842   3.977   7.493   7.176 -0.0944  0.1688  0.0563
    1CO2     O1 1843   3.931   7.562   7.257  0.0026  0.2613  0.0315
    1CO2     O2 1844   4.022   7.423   7.095 -0.1912  0.0763  0.0811
    1CO2     D1 1845   0.208   4.846   1.942 -0.0014  0.5628 -0.4760
    1CO2     D2 1846   0.242   4.908   2.127  0.0354  0.0514 -0.3102
    1CO2      C 1847   0.225   4.877   2.034  0.0170  0.3071 -0.3929
    1CO2     O1 1848   0.245   4.913   2.143  0.0386  0.0072 -0.2956
    1CO2     O2 1849   0.205   4.840   1.926 -0.0045  0.6070 -0.4902
    1CO2     D1 1850   2.704   4.474   7.425 -0.1111 -0.2345 -0.3748
    1CO2     D2 1851   2.646   4.417   7.605  0.1705  0.2981 -0.1141
    1CO2      C 1852   2.675   4.446   7.515  0.0296  0.0319 -0.2446
    1CO2     O1 1853   2.641   4.412   7.620  0.1948  0.3438 -0.0916
    1CO2     O2 1854   2.710   4.479   7.409 -0.1354 -0.2804 -0.3972
    1CO2     D1 1855   3.265   6.822   8.372  0.1490 -0.4097 -0.5371
    1CO2     D2 1856   3.250   7.002   8.292 -0.0086 -0.2448 -0.1394
    1CO2      C 1857   3.257   6.912   8.332  0.0703 -0.3276 -0.3376
    1CO2     O1 1858   3.248   7.018   8.285 -0.0222 -0.2308 -0.1049
    1CO2     O2 1859   3.266   6.807   8.379  0.1626 -0.4239 -0.5713
    1CO2     D1 1860   0.969   6.459   8.095  0.3637 -0.1352  0.1527
    1CO2     D2 1861   1.104   6.366   8.206  0.4173 -0.3094 -0.0598
    1CO2      C 1862   1.037   6.412   8.151  0.3905 -0.2222  0.0458
    1CO2     O1 1863   1.116   6.358   8.215  0.4220 -0.3247 -0.0772
    1CO2     O2 1864   0.957   6.467   8.086  0.3592 -0.1197  0.1707
    1CO2     D1 1865   2.056   3.291   2.224  0.0162  0.5802  0.5407
    1CO2     D2 1866   2.041   3.302   2.027  0.3951  0.2157  0.4902
    1CO2      C 1867   2.049   3.296   2.125  0.2058  0.3979  0.5155
    1CO2     O1 1868   2.040   3.303   2.010  0.4277  0.1843  0.4859
    1CO2     O2 1869   2.058   3.290   2.241 -0.0165  0.6118  0.5450
    1CO2     D1 1870   4.832   1.527   7.955 -0.0457 -0.2946 -0.5329
    1CO2     D2 1871   4.771   1.360   8.041  0.3035 -0.1227  0.0514
    1CO2      C 1872   4.801   1.443   7.998  0.1287 -0.2086 -0.2398
    1CO2     O1 1873   4.765   1.345   8.048  0.3328 -0.1079  0.1030
    1CO2     O2 1874   4.837   1.541   7.947 -0.0753 -0.3093 -0.5832
    1CO2     D1 1875   9.210   6.294   0.898  0.2353  0.0589  0.3901
    1CO2     D2 1876   9.251   6.124   0.805 -0.1885  0.2527 -0.1532
    1CO2      C 1877   9.231   6.209   0.852  0.0229  0.1559  0.1185
    1CO2     O1 1878   9.254   6.110   0.797 -0.2241  0.2694 -0.2001
    1CO2     O2 1879   9.207   6.309   0.906  0.2708  0.0424  0.4370
    1CO2     D1 1880   8.020   7.444   3.108 -0.2854  0.3387 -0.1678
    1CO2     D2 1881   7.934   7.556   3.247  0.1169  0.0214  0.3401
    1CO2      C 1882   7.977   7.500   3.177 -0.0839  0.1802  0.0863
    1CO2     O1 1883   7.927   7.565   3.259  0.1516 -0.0067  0.3839
    1CO2     O2 1884   8.028   7.434   3.096 -0.3195  0.3667 -0.2115
    1CO2     D1 1885   8.846   4.576   3.116 -0.3630 -0.3468  0.2940
    1CO2     D2 1886   8.675   4.547   3.210 -0.3708 -0.1600  0.3379
    1CO2      C 1887   8.760   4.561   3.163 -0.3662 -0.2537  0.3161
    1CO2     O1 1888   8.660   4.544   3.218 -0.3719 -0.1440  0.3419
    1CO2     O2 1889   8.861   4.578   3.108 -0.3614 -0.3629  0.2899
    1CO2     D1 1890   7.307   9.441   2.539 -0.0568  0.2774 -0.4343
    1CO2     D2 1891   7.461   9.425   2.415  0.2727  0.1604 -0.0114
    1CO2      C 1892   7.384   9.433   2.477  0.1078  0.2193 -0.2229
    1CO2     O1 1893   7.474   9.424   2.405  0.3014  0.1497  0.0250
    1CO2     O2 1894   7.294   9.442   2.550 -0.0854  0.2880 -0.4709
    1CO2     D1 1895   5.297   3.483   8.637  0.1256  0.2540  0.0746
    1CO2     D2 1896   5.474   3.527   8.715  0.2755 -0.3672  0.0931
    1CO2      C 1897   5.385   3.505   8.676  0.2003 -0.0565  0.0839
    1CO2     O1 1898   5.489   3.531   8.721  0.2890 -0.4208  0.0954
    1CO2     O2 1899   5.282   3.479   8.630  0.1121  0.3076  0.0725
    1CO2     D1 1900   1.326   8.910   9.057  0.2212 -0.5070  0.2423
    1CO2     D2 1901   1.145   8.885   9.134 -0.0698  0.7269 -0.0286
    1CO2      C 1902   1.235   8.897   9.095  0.0756  0.1097  0.1068
    1CO2     O1 1903   1.130   8.883   9.140 -0.0950  0.8335 -0.0515
    1CO2     O2 1904   1.341   8.912   9.050  0.2463 -0.6132  0.2651
    1CO2     D1 1905   1.028   8.502   0.469 -0.1948  0.0279  0.1863
    1CO2     D2 1906   1.065   8.318   0.531 -0.1719 -0.0538 -0.0697
    1CO2      C 1907   1.047   8.410   0.500 -0.1833 -0.0124  0.0583
    1CO2     O1 1908   1.069   8.302   0.537 -0.1700 -0.0620 -0.0917
    1CO2     O2 1909   1.025   8.518   0.464 -0.1967  0.0362  0.2084
    1CO2     D1 1910   9.028   4.036   4.925 -0.1667 -0.3706  0.1745
    1CO2     D2 1911   9.175   4.157   4.979 -0.2189 -0.2930  0.1405
    1CO2      C 1912   9.102   4.096   4.952 -0.1926 -0.3319  0.1574
    1CO2     O1 1913   9.188   4.168   4.984 -0.2232 -0.2866  0.1369
    1CO2     O2 1914   9.016   4.025   4.921 -0.1631 -0.3772  0.1779
    1CO2     D1 1915   2.939   1.502   5.652  0.5117  0.1231 -0.6017
    1CO2     D2 1916   2.915   1.316   5.588 -0.4989  0.1472 -0.2952
    1CO2      C 1917   2.927   1.409   5.620  0.0064  0.1351 -0.4482
    1CO2     O1 1918   2.913   1.300   5.583 -0.5860  0.1493 -0.2689
    1CO2     O2 1919   2.942   1.518   5.657  0.5989  0.1210 -0.6280
    1CO2     D1 1920   3.778   1.495   5.721 -0.1061  0.0522  0.0321
    1CO2     D2 1921   3.945   1.396   5.681  0.1741  0.5497 -0.0366
    1CO2      C 1922   3.862   1.446   5.701  0.0339  0.3009 -0.0024
    1CO2     O1 1923   3.959   1.388   5.678  0.1984  0.5926 -0.0424
    1CO2     O2 1924   3.764   1.504   5.724 -0.1302  0.0092  0.0381
    1CO2     D1 1925   6.496   4.323   0.252  0.3050 -0.2814  0.1372
    1CO2     D2 1926   6.511   4.507   0.322  0.0791 -0.3080  0.2605
    1CO2      C 1927   6.503   4.415   0.287  0.1926 -0.2947  0.1989
    1CO2     O1 1928   6.512   4.523   0.328  0.0596 -0.3109  0.2712
    1CO2     O2 1929   6.494   4.307   0.246  0.3247 -0.2785  0.1266
    1CO2     D1 1930   5.759   7.836   6.713 -0.1738 -0.3730 -0.1095
    1CO2     D2 1931   5.588   7.776   6.792 -0.3093 -0.5695 -0.5505
    1CO2      C 1932   5.674   7.806   6.753 -0.2418 -0.4711 -0.3300
    1CO2     O1 1933   5.573   7.771   6.799 -0.3214 -0.5870 -0.5884
    1CO2     O2 1934   5.774   7.841   6.706 -0.1616 -0.3557 -0.0715
    1CO2     D1 1935   4.278   1.905   9.197 -0.2478 -0.0919 -0.1402
    1CO2     D2 1936   4.374   1.771   9.306 -0.0533 -0.2662 -0.5270
    1CO2      C 1937   4.326   1.838   9.252 -0.1507 -0.1791 -0.3338
    1CO2     O1 1938   4.383   1.759   9.315 -0.0362 -0.2812 -0.5608
    1CO2     O2 1939   4.269   1.916   9.188 -0.2651 -0.0768 -0.1068
    1CO2     D1 1940   3.209   3.479   3.980 -0.2792  0.4880 -0.1231
    1CO2     D2 1941   3.343   3.496   4.125 -0.4029  0.0199  0.0460
    1CO2      C 1942   3.276   3.488   4.053 -0.3409  0.2539 -0.0391
    1CO2     O1 1943   3.354   3.497   4.138 -0.4134 -0.0205  0.0606
    1CO2     O2 1944   3.197   3.478   3.968 -0.2687  0.5286 -0.1376
    1CO2     D1 1945   4.980   9.049   1.364 -0.0837 -0.4175  0.3968
    1CO2     D2 1946   5.110   9.194   1.324 -0.0669 -0.3978  0.5251
    1CO2      C 1947   5.045   9.121   1.344 -0.0753 -0.4072  0.4610
    1CO2     O1 1948   5.121   9.206   1.321 -0.0658 -0.3958  0.5362
    1CO2     O2 1949   4.969   9.037   1.367 -0.0849 -0.4196  0.3856
    1CO2     D1 1950   3.701   2.082   2.147 -0.1195 -0.0140 -0.5923
    1CO2     D2 1951   3.621   1.905   2.107  0.6098 -0.5579  0.3157
    1CO2      C 1952   3.661   1.994   2.127  0.2451 -0.2859 -0.1383
    1CO2     O1 1953   3.614   1.890   2.104  0.6728 -0.6049  0.3941
    1CO2     O2 1954   3.708   2.097   2.150 -0.1826  0.0334 -0.6707
    1CO2     D1 1955   6.232   0.247   1.210  0.6473 -0.1261  0.0922
    1CO2     D2 1956   6.178   0.213   1.397  0.3717  0.1207  0.0598
    1CO2      C 1957   6.205   0.230   1.303  0.5093 -0.0027  0.0759
    1CO2     O1 1958   6.174   0.210   1.413  0.3476  0.1421  0.0571
    1CO2     O2 1959   6.236   0.250   1.194  0.6714 -0.1474  0.0949
    1CO2     D1 1960   8.791   7.728   1.984  0.4147 -0.6817 -0.4094
    1CO2     D2 1961   8.883   7.632   2.131  0.1079  0.0446  0.2644
    1CO2      C 1962   8.837   7.680   2.057  0.2613 -0.3185 -0.0725
    1CO2     O1 1963   8.891   7.624   2.143  0.0801  0.1068  0.3226
    1CO2     O2 1964   8.783   7.736   1.972  0.4425 -0.7439 -0.4675
    1CO2     D1 1965   8.149   2.234   2.010  0.1386 -0.8423 -0.0605
    1CO2     D2 1966   8.104   2.081   2.127 -0.6923 -0.4470  0.1369
    1CO2      C 1967   8.126   2.157   2.069 -0.2775 -0.6447  0.0381
    1CO2     O1 1968   8.100   2.067   2.137 -0.7648 -0.4132  0.1540
    1CO2     O2 1969   8.153   2.247   2.000  0.2108 -0.8762 -0.0777
    1CO2     D1 1970   2.178   6.317   8.084  0.1216  0.4341  0.0839
    1CO2     D2 1971   2.250   6.142   8.025  0.0027  0.3494  0.1937
    1CO2      C 1972   2.214   6.229   8.055  0.0622  0.3920  0.1383
    1CO2     O1 1973   2.256   6.127   8.020 -0.0074  0.3414  0.2031
    1CO2     O2 1974   2.172   6.332   8.089  0.1316  0.4420  0.0744
    1CO2     D1 1975   8.408   8.305   7.889  0.2096 -0.0137  0.6525
    1CO2     D2 1976   8.414   8.455   8.018 -0.0078  0.5004  0.0657
    1CO2      C 1977   8.411   8.380   7.953  0.1011  0.2441  0.3595
    1CO2     O1 1978   8.414   8.468   8.029 -0.0267  0.5455  0.0162
    1CO2     O2 1979   8.407   8.292   7.878  0.2289 -0.0582  0.7038
    1CO2     D1 1980   8.209   9.090   5.922 -0.0708  0.4054 -0.0333
    1CO2     D2 1981   8.199   9.193   5.753 -0.1644 -0.0244 -0.2905
    1CO2      C 1982   8.204   9.142   5.838 -0.1183  0.1907 -0.1621
    1CO2     O1 1983   8.198   9.202   5.739 -0.1726 -0.0610 -0.3123
    1CO2     O2 1984   8.210   9.082   5.937 -0.0620  0.4425 -0.0114
    1CO2     D1 1985   6.365   9.179   8.028  0.2310 -0.2232  0.2269
    1CO2     D2 1986   6.465   9.139   8.194 -0.7063 -0.4766  0.7346
    1CO2      C 1987   6.415   9.159   8.111 -0.2379 -0.3490  0.4807
    1CO2     O1 1988   6.474   9.136   8.208 -0.7873 -0.4988  0.7792
    1CO2     O2 1989   6.357   9.182   8.014  0.3119 -0.2003  0.1822
    1CO2     D1 1990   2.187   7.754   3.658 -0.0920 -0.0991 -0.5604
    1CO2     D2 1991   2.158   7.570   3.592  0.5280 -0.3980 -0.0062
    1CO2      C 1992   2.173   7.662   3.625  0.2179 -0.2484 -0.2832
    1CO2     O1 1993   2.156   7.554   3.586  0.5815 -0.4234  0.0417
    1CO2     O2 1994   2.190   7.770   3.664 -0.1454 -0.0734 -0.6082
    1CO2     D1 1995   4.958   1.399   4.936 -0.4103  0.0310 -0.2793
    1CO2     D2 1996   4.989   1.459   5.123 -0.1025  0.0896 -0.3481
    1CO2      C 1997   4.974   1.429   5.030 -0.2565  0.0603 -0.3138
    1CO2     O1 1998   4.991   1.464   5.139 -0.0758  0.0945 -0.3538
    1CO2     O2 1999   4.956   1.394   4.920 -0.4373  0.0261 -0.2732
    1CO2     D1 2000   6.970   8.697   9.354  0.2820 -0.2578  0.4849
    1CO2     D2 2001   7.036   8.639   9.177  0.1234  0.5725  0.1500
    1CO2      C 2002   7.003   8.668   9.266  0.2027  0.1564  0.3166
    1CO2     O1 2003   7.041   8.634   9.162  0.1092  0.6437  0.1211
    1CO2     O2 2004   6.965   8.702   9.370  0.2961 -0.3290  0.5140
    1CO2     D1 2005   7.019   6.520   8.808  0.5268  0.3102 -0.1388
    1CO2     D2 2006   6.848   6.620   8.802  0.2394 -0.1943 -0.4510
    1CO2      C 2007   6.934   6.570   8.805  0.3834  0.0577 -0.2956
    1CO2     O1 2008   6.834   6.629   8.801  0.2146 -0.2384 -0.4787
    1CO2     O2 2009   7.034   6.511   8.809  0.5517  0.3543 -0.1116
    1CO2     D1 2010   7.081   8.963   1.592  0.0957  0.5971 -0.2896
    1CO2     D2 2011   7.134   9.117   1.705  0.3237  0.1462  0.2193
    1CO2      C 2012   7.107   9.040   1.648  0.2098  0.3719 -0.0352
    1CO2     O1 2013   7.138   9.130   1.715  0.3438  0.1078  0.2631
    1CO2     O2 2014   7.076   8.950   1.582  0.0753  0.6361 -0.3334
    1CO2     D1 2015   5.144   5.967   2.330  0.0065  0.0021  0.0188
    1CO2     D2 2016   5.105   5.956   2.523  0.1852  0.4532  0.0826
    1CO2      C 2017   5.124   5.962   2.426  0.0963  0.2279  0.0505
    1CO2     O1 2018   5.101   5.955   2.540  0.2003  0.4921  0.0880
    1CO2     O2 2019   5.147   5.968   2.313 -0.0086 -0.0372  0.0134
    1CO2     D1 2020   6.734   1.826   2.556  0.1036  0.6448  0.2796
    1CO2     D2 2021   6.553   1.750   2.531  0.4064 -0.0870  0.2993
    1CO2      C 2022   6.643   1.788   2.543  0.2551  0.2789  0.2894
    1CO2     O1 2023   6.537   1.743   2.529  0.4330 -0.1501  0.3011
    1CO2     O2 2024   6.750   1.832   2.558  0.0772  0.7080  0.2778
    1CO2     D1 2025   3.279   3.144   0.362  0.7254 -0.0837  0.6339
    1CO2     D2 2026   3.216   3.292   0.477 -0.8127 -0.1036 -0.1620
    1CO2      C 2027   3.248   3.218   0.419 -0.0436 -0.0935  0.2360
    1CO2     O1 2028   3.211   3.305   0.487 -0.9456 -0.1054 -0.2307
    1CO2     O2 2029   3.285   3.132   0.352  0.8581 -0.0820  0.7027
    1CO2     D1 2030   8.230   8.496   6.502 -0.1678 -0.0857 -0.2417
    1CO2     D2 2031   8.278   8.687   6.512 -0.0167 -0.1424  0.1092
    1CO2      C 2032   8.254   8.592   6.507 -0.0916 -0.1144 -0.0668
    1CO2     O1 2033   8.283   8.704   6.512 -0.0038 -0.1469  0.1392
    1CO2     O2 2034   8.226   8.479   6.501 -0.1802 -0.0820 -0.2718
    1CO2     D1 2035   4.267   3.477   6.250 -0.4717  0.2315  0.1988
    1CO2     D2 2036   4.222   3.362   6.095 -0.0455 -0.0946  0.3168
    1CO2      C 2037   4.244   3.419   6.172 -0.2584  0.0684  0.2575
    1CO2     O1 2038   4.218   3.352   6.082 -0.0086 -0.1228  0.3266
    1CO2     O2 2039   4.271   3.487   6.263 -0.5083  0.2596  0.1888
    1CO2     D1 2040   2.434   6.676   0.802 -0.4738  0.3111 -0.2585
    1CO2     D2 2041   2.622   6.719   0.759 -0.4000  0.4308  0.1813
    1CO2      C 2042   2.528   6.698   0.781 -0.4368  0.3710 -0.0386
    1CO2     O1 2043   2.638   6.723   0.756 -0.3936  0.4416  0.2193
    1CO2     O2 2044   2.417   6.673   0.806 -0.4802  0.3004 -0.2965
    1CO2     D1 2045   5.725   3.071   6.223 -0.2127  0.0006  0.0999
    1CO2     D2 2046   5.634   2.900   6.185  0.3561 -0.3581  0.3469
    1CO2      C 2047   5.679   2.986   6.204  0.0715 -0.1786  0.2232
    1CO2     O1 2048   5.626   2.885   6.182  0.4058 -0.3891  0.3676
    1CO2     O2 2049   5.733   3.086   6.226 -0.2623  0.0317  0.0792
    1CO2     D1 2050   5.571   0.402   7.476  0.0371 -0.5184  0.0347
    1CO2     D2 2051   5.427   0.538   7.485  0.4403 -0.0702 -0.2619
    1CO2      C 2052   5.499   0.470   7.480  0.2394 -0.2943 -0.1135
    1CO2     O1 2053   5.415   0.549   7.486  0.4754 -0.0315 -0.2875
    1CO2     O2 2054   5.583   0.390   7.475  0.0024 -0.5571  0.0606
    1CO2     D1 2055   0.069   1.508   0.011 -0.0905  0.0409  0.0319
    1CO2     D2 2056   0.035   1.383  -0.139 -0.0960  0.0434  0.0305
    1CO2      C 2057   0.052   1.445  -0.064 -0.0932  0.0421  0.0315
    1CO2     O1 2058   0.032   1.372  -0.152 -0.0964  0.0436  0.0315
    1CO2     O2 2059   0.072   1.519   0.024 -0.0900  0.0407  0.0324
    1CO2     D1 2060   3.460   2.394   4.637 -0.3868  0.1941  0.3523
    1CO2     D2 2061   3.375   2.215   4.627  0.0354  0.0073  0.1122
    1CO2      C 2062   3.418   2.304   4.632 -0.1757  0.1006  0.2317
    1CO2     O1 2063   3.368   2.200   4.626  0.0720 -0.0086  0.0911
    1CO2     O2 2064   3.467   2.409   4.637 -0.4232  0.2100  0.3734
    1CO2     D1 2065   8.708   3.416   6.108  0.2130 -0.3710  0.0365
    1CO2     D2 2066   8.649   3.228   6.127 -0.4607 -0.1511  0.1366
    1CO2      C 2067   8.678   3.322   6.117 -0.1230 -0.2608  0.0863
    1CO2     O1 2068   8.644   3.212   6.128 -0.5188 -0.1323  0.1454
    1CO2     O2 2069   8.713   3.432   6.106  0.2718 -0.3898  0.0277
    1CO2     D1 2070   6.896   9.048   3.305  0.9699  0.4126 -0.2120
    1CO2     D2 2071   6.935   8.927   3.457 -0.5654  0.6282  0.3667
    1CO2      C 2072   6.915   8.988   3.381  0.2022  0.5207  0.0772
    1CO2     O1 2073   6.938   8.917   3.470 -0.6981  0.6466  0.4168
    1CO2     O2 2074   6.892   9.059   3.292  1.1029  0.3939 -0.2623
    1CO2     D1 2075   5.826   7.745   4.646  0.5973 -0.2381 -0.1159
    1CO2     D2 2076   5.723   7.584   4.698 -0.0475  0.2568  0.1440
    1CO2      C 2077   5.775   7.664   4.672  0.2751  0.0091  0.0138
    1CO2     O1 2078   5.715   7.570   4.702 -0.1035  0.2995  0.1664
    1CO2     O2 2079   5.835   7.758   4.641  0.6533 -0.2809 -0.1383
    1CO2     D1 2080   2.837   1.188   3.839 -0.4454  0.1219  0.2479
    1CO2     D2 2081   2.883   1.369   3.773  0.3532 -0.1798 -0.0243
    1CO2      C 2082   2.860   1.279   3.806 -0.0460 -0.0290  0.1118
    1CO2     O1 2083   2.887   1.384   3.767  0.4220 -0.2059 -0.0479
    1CO2     O2 2084   2.833   1.173   3.845 -0.5143  0.1481  0.2716
    1CO2     D1 2085   3.494   7.020   4.862 -0.0891 -0.2140  0.3698
    1CO2     D2 2086   3.506   7.217   4.883 -0.7572 -0.1273 -0.0475
    1CO2      C 2087   3.500   7.119   4.873 -0.4232 -0.1707  0.1612
    1CO2     O1 2088   3.507   7.234   4.885 -0.8149 -0.1197 -0.0830
    1CO2     O2 2089   3.493   7.003   4.860 -0.0315 -0.2217  0.4053
    1CO2     D1 2090   9.399   6.237   6.432 -0.3651 -0.0777 -0.7381
    1CO2     D2 2091   9.251   6.114   6.478  0.0875 -0.2472  0.2725
    1CO2      C 2092   9.325   6.175   6.455 -0.1383 -0.1626 -0.2327
    1CO2     O1 2093   9.238   6.103   6.482  0.1259 -0.2623  0.3595
    1CO2     O2 2094   9.411   6.248   6.428 -0.4034 -0.0629 -0.8249
    1CO2     D1 2095   8.212   7.857   0.516 -0.1017 -0.1549  0.3443
    1CO2     D2 2096   8.329   8.009   0.568 -0.3561  0.3210 -0.4657
    1CO2      C 2097   8.270   7.933   0.542 -0.2289  0.0825 -0.0607
    1CO2     O1 2098   8.339   8.022   0.572 -0.3786  0.3614 -0.5356
    1CO2     O2 2099   8.202   7.844   0.511 -0.0792 -0.1965  0.4142
    1CO2     D1 2100   1.139   4.081   5.697  0.0723 -1.0639 -0.2748
    1CO2     D2 2101   1.326   4.076   5.633  0.2892  0.3534  0.2414
    1CO2      C 2102   1.233   4.079   5.665  0.1807 -0.3552 -0.0162
    1CO2     O1 2103   1.343   4.076   5.627  0.3079  0.4759  0.2856
    1CO2     O2 2104   1.123   4.081   5.703  0.0536 -1.1864 -0.3190
    1CO2     D1 2105   6.404   8.920   8.601  0.0921 -0.3352  0.2562
    1CO2     D2 2106   6.293   9.023   8.473  0.0652 -0.4209  0.2123
    1CO2      C 2107   6.348   8.972   8.537  0.0782 -0.3777  0.2337
    1CO2     O1 2108   6.283   9.032   8.462  0.0625 -0.4272  0.2079
    1CO2     O2 2109   6.414   8.912   8.612  0.0949 -0.3290  0.2604
    1CO2     D1 2110   3.334   0.518   5.346  0.1719 -0.2965  0.3020
    1CO2     D2 2111   3.346   0.602   5.525 -0.4166 -0.7251  0.5420
    1CO2      C 2112   3.340   0.560   5.436 -0.1225 -0.5108  0.4220
    1CO2     O1 2113   3.347   0.610   5.541 -0.4673 -0.7620  0.5631
    1CO2     O2 2114   3.333   0.511   5.331  0.2224 -0.2595  0.2813
    1CO2     D1 2115   4.911   7.967   5.597 -0.6183 -0.2474 -0.0625
    1CO2     D2 2116   4.849   7.956   5.410  0.0291 -0.4790 -0.2655
    1CO2      C 2117   4.880   7.961   5.504 -0.2947 -0.3633 -0.1640
    1CO2     O1 2118   4.843   7.955   5.394  0.0854 -0.4992 -0.2828
    1CO2     O2 2119   4.916   7.968   5.614 -0.6747 -0.2275 -0.0453
    1CO2     D1 2120   9.184   0.556   7.503 -0.5035  0.5502  0.0818
    1CO2     D2 2121   8.990   0.535   7.537 -0.4064 -0.4588  0.0370
    1CO2      C 2122   9.087   0.545   7.520 -0.4549  0.0458  0.0591
    1CO2     O1 2123   8.973   0.533   7.539 -0.3977 -0.5459  0.0334
    1CO2     O2 2124   9.200   0.557   7.500 -0.5121  0.6373  0.0854
    1CO2     D1 2125   8.437   2.146   9.245  0.2586 -0.3102 -0.1204
    1CO2     D2 2126   8.429   2.343   9.230  0.1685 -0.3080 -0.0430
    1CO2      C 2127   8.433   2.244   9.237  0.2136 -0.3092 -0.0811
    1CO2     O1 2128   8.428   2.360   9.228  0.1612 -0.3078 -0.0362
    1CO2     O2 2129   8.438   2.129   9.246  0.2661 -0.3104 -0.1268
    1CO2     D1 2130   2.687   3.922   0.009  0.1744 -0.1526  0.3263
    1CO2     D2 2131   2.626   3.735   0.028  0.4960 -0.3200 -0.2809
    1CO2      C 2132   2.657   3.829   0.019  0.3352 -0.2365  0.0229
    1CO2     O1 2133   2.621   3.719   0.030  0.5240 -0.3343 -0.3338
    1CO2     O2 2134   2.693   3.939   0.008  0.1466 -0.1383  0.3796
    1CO2     D1 2135   4.975   0.315   1.753 -0.5512 -0.1398 -0.2160
    1CO2     D2 2136   4.944   0.509   1.725  0.0154 -0.0104  0.0542
    1CO2      C 2137   4.960   0.412   1.739 -0.2680 -0.0750 -0.0808
    1CO2     O1 2138   4.942   0.525   1.723  0.0644  0.0008  0.0777
    1CO2     O2 2139   4.978   0.299   1.755 -0.6003 -0.1509 -0.2394
    1CO2     D1 2140   7.549   6.712   7.464  0.0132  0.0420  0.2395
    1CO2     D2 2141   7.531   6.615   7.292 -0.1661  0.2089  0.1642
    1CO2      C 2142   7.540   6.664   7.378 -0.0763  0.1254  0.2017
    1CO2     O1 2143   7.530   6.607   7.277 -0.1812  0.2232  0.1574
    1CO2     O2 2144   7.550   6.720   7.479  0.0286  0.0277  0.2460
    1CO2     D1 2145   6.432   9.104   6.766 -0.1407  0.2541 -0.3160
    1CO2     D2 2146   6.486   9.252   6.884 -0.0160 -0.0953  0.0667
    1CO2      C 2147   6.459   9.178   6.825 -0.0787  0.0792 -0.1245
    1CO2     O1 2148   6.491   9.265   6.895 -0.0052 -0.1259  0.0997
    1CO2     O2 2149   6.427   9.091   6.755 -0.1516  0.2851 -0.3486
    1CO2     D1 2150   4.422   9.107   3.323  0.1740  0.0452 -0.6999
    1CO2     D2 2151   4.347   8.982   3.189  0.0048 -0.2584 -0.3242
    1CO2      C 2152   4.385   9.045   3.256  0.0896 -0.1059 -0.5121
    1CO2     O1 2153   4.341   8.971   3.177 -0.0095 -0.2851 -0.2918
    1CO2     O2 2154   4.428   9.118   3.335  0.1884  0.0725 -0.7322
    1CO2     D1 2155   1.749   1.392   8.376  0.2804  0.3305  0.1540
    1CO2     D2 2156   1.757   1.522   8.228 -0.0491 -0.0096 -0.1642
    1CO2      C 2157   1.753   1.457   8.302  0.1156  0.1603 -0.0057
    1CO2     O1 2158   1.758   1.533   8.215 -0.0775 -0.0390 -0.1926
    1CO2     O2 2159   1.748   1.380   8.389  0.3089  0.3598  0.1822
    1CO2     D1 2160   8.373   7.199   8.158 -0.3264  0.0173  0.3736
    1CO2     D2 2161   8.201   7.247   8.073 -0.1248  0.1564  0.0413
    1CO2      C 2162   8.287   7.223   8.116 -0.2251  0.0868  0.2069
    1CO2     O1 2163   8.186   7.251   8.066 -0.1068  0.1683  0.0134
    1CO2     O2 2164   8.388   7.195   8.166 -0.3443  0.0057  0.4015
    1CO2     D1 2165   5.984   5.637   2.674  0.0069  0.0117  0.0194
    1CO2     D2 2166   5.789   5.643   2.705 -0.0275 -0.1627 -0.1622
    1CO2      C 2167   5.886   5.640   2.690 -0.0100 -0.0753 -0.0715
    1CO2     O1 2168   5.772   5.643   2.708 -0.0310 -0.1774 -0.1779
    1CO2     O2 2169   6.001   5.636   2.672  0.0105  0.0267  0.0350
    1CO2     D1 2170   7.514   6.838   2.827  0.3387 -0.1844  0.0217
    1CO2     D2 2171   7.348   6.900   2.739  0.0064 -0.5143  0.4156
    1CO2      C 2172   7.431   6.869   2.783  0.1726 -0.3490  0.2189
    1CO2     O1 2173   7.334   6.905   2.732 -0.0219 -0.5426  0.4497
    1CO2     O2 2174   7.529   6.833   2.835  0.3672 -0.1559 -0.0124
    1CO2     D1 2175   5.518   5.464   3.356  0.2742 -0.2973  0.1359
    1CO2     D2 2176   5.346   5.441   3.450  0.3226 -0.5665  0.1599
    1CO2      C 2177   5.432   5.453   3.403  0.2985 -0.4320  0.1478
    1CO2     O1 2178   5.331   5.439   3.458  0.3271 -0.5894  0.1616
    1CO2     O2 2179   5.533   5.466   3.348  0.2694 -0.2747  0.1340
    1CO2     D1 2180   3.479   2.361   5.560 -0.5983 -0.4067 -0.0647
    1CO2     D2 2181   3.505   2.255   5.724 -0.2943  0.1933  0.2754
    1CO2      C 2182   3.492   2.308   5.642 -0.4463 -0.1068  0.1054
    1CO2     O1 2183   3.507   2.246   5.739 -0.2680  0.2453  0.3047
    1CO2     O2 2184   3.476   2.370   5.545 -0.6247 -0.4587 -0.0939
    1CO2     D1 2185   0.655   1.467   8.004  0.2198 -0.6598  0.1485
    1CO2     D2 2186   0.535   1.331   7.925 -0.2209 -0.0124 -0.3008
    1CO2      C 2187   0.595   1.399   7.965 -0.0005 -0.3361 -0.0753
    1CO2     O1 2188   0.524   1.319   7.918 -0.2589  0.0435 -0.3395
    1CO2     O2 2189   0.665   1.479   8.011  0.2578 -0.7156  0.1869
    1CO2     D1 2190   2.119   6.167   6.276  0.1158  0.1247 -0.3952
    1CO2     D2 2191   2.223   6.188   6.443 -0.0898  0.1558 -0.2698
    1CO2      C 2192   2.171   6.178   6.359  0.0129  0.1402 -0.3328
    1CO2     O1 2193   2.232   6.190   6.457 -0.1078  0.1583 -0.2594
    1CO2     O2 2194   2.110   6.165   6.262  0.1338  0.1221 -0.4058
    1CO2     D1 2195   4.377   1.858   4.048 -0.0676  0.1289  0.0460
    1CO2     D2 2196   4.467   1.818   4.220 -0.0960 -0.2535 -0.0272
    1CO2      C 2197   4.422   1.838   4.134 -0.0820 -0.0622  0.0095
    1CO2     O1 2198   4.474   1.815   4.234 -0.0982 -0.2866 -0.0334
    1CO2     O2 2199   4.369   1.861   4.033 -0.0658  0.1619  0.0520
    1CO2     D1 2200   7.332   2.472   1.373  0.3181  0.3542  0.1283
    1CO2     D2 2201   7.225   2.581   1.500  0.3089  0.3305  0.1411
    1CO2      C 2202   7.279   2.526   1.436  0.3133  0.3424  0.1347
    1CO2     O1 2203   7.216   2.590   1.510  0.3080  0.3285  0.1421
    1CO2     O2 2204   7.342   2.463   1.362  0.3190  0.3562  0.1273
    1CO2     D1 2205   6.686   1.245   2.081 -0.2175  0.2540 -0.2919
    1CO2     D2 2206   6.624   1.350   2.236  0.4701 -0.0472  0.1869
    1CO2      C 2207   6.655   1.297   2.159  0.1264  0.1034 -0.0525
    1CO2     O1 2208   6.619   1.359   2.250  0.5293 -0.0734  0.2286
    1CO2     O2 2209   6.691   1.235   2.067 -0.2770  0.2803 -0.3335
    1CO2     D1 2210   7.360   7.948   2.198 -0.1862 -0.1145  0.0142
    1CO2     D2 2211   7.168   7.992   2.196 -0.0207  0.6250  0.3167
    1CO2      C 2212   7.264   7.970   2.197 -0.1040  0.2556  0.1655
    1CO2     O1 2213   7.151   7.996   2.196 -0.0072  0.6890  0.3426
    1CO2     O2 2214   7.377   7.944   2.199 -0.1998 -0.1783 -0.0117
    1CO2     D1 2215   3.923   7.253   4.706  0.0879  0.4169 -0.2094
    1CO2     D2 2216   4.029   7.170   4.561  0.4341 -0.0588  0.3147
    1CO2      C 2217   3.976   7.212   4.633  0.2608  0.1788  0.0529
    1CO2     O1 2218   4.038   7.163   4.548  0.4635 -0.0997  0.3595
    1CO2     O2 2219   3.914   7.260   4.718  0.0577  0.4578 -0.2542
    1CO2     D1 2220   0.651   0.680   2.573  0.0441  0.3571 -0.1025
    1CO2     D2 2221   0.812   0.789   2.607  0.1790  0.2238 -0.3133
    1CO2      C 2222   0.731   0.734   2.590  0.1116  0.2904 -0.2079
    1CO2     O1 2223   0.826   0.799   2.609  0.1906  0.2123 -0.3316
    1CO2     O2 2224   0.637   0.670   2.570  0.0325  0.3685 -0.0842
    1CO2     D1 2225   0.705   7.110   4.625  0.1551  0.4507 -0.0054
    1CO2     D2 2226   0.883   7.074   4.544  0.0952 -0.2521  0.1739
    1CO2      C 2227   0.794   7.092   4.585  0.1252  0.0997  0.0844
    1CO2     O1 2228   0.898   7.071   4.538  0.0901 -0.3128  0.1898
    1CO2     O2 2229   0.690   7.113   4.631  0.1603  0.5116 -0.0215
    1CO2     D1 2230   8.766   8.285   6.146 -0.2000 -0.1750  0.1051
    1CO2     D2 2231   8.675   8.141   6.245 -0.1567 -0.2790 -0.0049
    1CO2      C 2232   8.721   8.213   6.195 -0.1783 -0.2270  0.0505
    1CO2     O1 2233   8.667   8.128   6.254 -0.1526 -0.2880 -0.0148
    1CO2     O2 2234   8.774   8.298   6.137 -0.2041 -0.1659  0.1149
    1CO2     D1 2235   5.381   4.093   9.167 -0.4051  0.2761 -0.0631
    1CO2     D2 2236   5.352   3.954   9.304 -0.1116  0.5659  0.2960
    1CO2      C 2237   5.367   4.023   9.235 -0.2580  0.4215  0.1163
    1CO2     O1 2238   5.349   3.942   9.315 -0.0863  0.5910  0.3271
    1CO2     O2 2239   5.384   4.105   9.155 -0.4301  0.2518 -0.0944
    1CO2     D1 2240   8.449   1.656   5.657 -0.2950  0.1086 -0.2170
    1CO2     D2 2241   8.583   1.527   5.589 -0.2271 -0.0105  0.1452
    1CO2      C 2242   8.516   1.591   5.623 -0.2613  0.0491 -0.0353
    1CO2     O1 2243   8.595   1.516   5.583 -0.2203 -0.0210  0.1760
    1CO2     O2 2244   8.438   1.667   5.663 -0.3014  0.1191 -0.2475
    1CO2     D1 2245   6.478   3.041   4.907  0.3641 -0.1081 -0.4347
    1CO2     D2 2246   6.597   3.025   4.750  0.4485  0.2162 -0.4019
    1CO2      C 2247   6.538   3.033   4.828  0.4067  0.0541 -0.4182
    1CO2     O1 2248   6.608   3.024   4.737  0.4563  0.2444 -0.3991
    1CO2     O2 2249   6.467   3.042   4.920  0.3567 -0.1361 -0.4373
    1CO2     D1 2250   4.588   2.115   9.039  0.0115  0.0676 -0.2069
    1CO2     D2 2251   4.783   2.145   9.029  0.0580 -0.3119 -0.4211
    1CO2      C 2252   4.685   2.130   9.034  0.0348 -0.1221 -0.3138
    1CO2     O1 2253   4.800   2.147   9.028  0.0625 -0.3445 -0.4406
    1CO2     O2 2254   4.571   2.112   9.040  0.0072  0.1004 -0.1879
    1CO2     D1 2255   2.283   8.095   9.445  0.4812  0.1776 -0.3691
    1CO2     D2 2256   2.225   7.932   9.350 -0.3997  0.5554 -0.4855
    1CO2      C 2257   2.254   8.013   9.398  0.0408  0.3662 -0.4272
    1CO2     O1 2258   2.220   7.918   9.342 -0.4759  0.5884 -0.4950
    1CO2     O2 2259   2.288   8.109   9.454  0.5574  0.1450 -0.3595
    1CO2     D1 2260   6.715   0.630   7.682 -0.6878  0.2056 -0.3230
    1CO2     D2 2261   6.584   0.736   7.787  0.0790  0.8162  0.0185
    1CO2      C 2262   6.650   0.683   7.734 -0.3042  0.5109 -0.1516
    1CO2     O1 2263   6.573   0.745   7.796  0.1454  0.8690  0.0482
    1CO2     O2 2264   6.726   0.621   7.673 -0.7544  0.1528 -0.3524
    1CO2     D1 2265   9.131   7.905   3.341 -0.0328  0.1205 -0.1654
    1CO2     D2 2266   9.183   8.078   3.422 -0.0786  0.0024  0.1154
    1CO2      C 2267   9.157   7.991   3.382 -0.0563  0.0615 -0.0248
    1CO2     O1 2268   9.187   8.093   3.429 -0.0830 -0.0067  0.1397
    1CO2     O2 2269   9.126   7.890   3.334 -0.0286  0.1311 -0.1898
    1CO2     D1 2270   2.257   4.762   7.462  0.1837 -0.4062 -0.1557
    1CO2     D2 2271   2.142   4.653   7.580 -0.3464  0.0696 -0.2316
    1CO2      C 2272   2.199   4.708   7.521 -0.0815 -0.1688 -0.1936
    1CO2     O1 2273   2.132   4.644   7.590 -0.3922  0.1106 -0.2384
    1CO2     O2 2274   2.267   4.772   7.452  0.2294 -0.4473 -0.1488
    1CO2     D1 2275   0.339   5.145   3.788 -0.0851 -0.1837 -0.0158
    1CO2     D2 2276   0.258   5.125   3.968  0.2279 -0.0347  0.1426
    1CO2      C 2277   0.299   5.135   3.878  0.0714 -0.1092  0.0634
    1CO2     O1 2278   0.251   5.123   3.983  0.2549 -0.0219  0.1562
    1CO2     O2 2279   0.346   5.146   3.773 -0.1121 -0.1965 -0.0293
    1CO2     D1 2280   1.160   9.320   9.108  0.3926  0.3006 -0.0424
    1CO2     D2 2281   0.996   9.235   9.179  0.0974  0.5403 -0.4293
    1CO2      C 2282   1.078   9.277   9.143  0.2450  0.4215 -0.2346
    1CO2     O1 2283   0.982   9.228   9.186  0.0718  0.5617 -0.4625
    1CO2     O2 2284   1.174   9.327   9.101  0.4181  0.2794 -0.0086
    1CO2     D1 2285   5.007   1.820   2.296  0.0798  0.1268  0.4277
    1CO2     D2 2286   4.834   1.794   2.387  0.1056  0.1485  0.4844
    1CO2      C 2287   4.920   1.807   2.341  0.0925  0.1377  0.4559
    1CO2     O1 2288   4.819   1.792   2.395  0.1078  0.1503  0.4892
    1CO2     O2 2289   5.022   1.822   2.288  0.0777  0.1251  0.4227
    1CO2     D1 2290   9.430   0.619   5.244 -0.3615  0.1265  0.4460
    1CO2     D2 2291   9.302   0.700   5.116 -0.0247  0.1668  0.1338
    1CO2      C 2292   9.366   0.659   5.180 -0.1936  0.1466  0.2899
    1CO2     O1 2293   9.291   0.707   5.105  0.0038  0.1704  0.1063
    1CO2     O2 2294   9.441   0.612   5.255 -0.3901  0.1229  0.4735
    1CO2     D1 2295   1.513   6.105   8.151  0.5325  0.1241  0.2463
    1CO2     D2 2296   1.648   6.143   8.012  0.6853 -0.0319  0.3506
    1CO2      C 2297   1.580   6.124   8.081  0.6088  0.0463  0.2975
    1CO2     O1 2298   1.659   6.146   8.000  0.6986 -0.0458  0.3600
    1CO2     O2 2299   1.501   6.101   8.163  0.5192  0.1378  0.2375
    1CO2     D1 2300   3.178   5.751   2.087 -0.3722 -0.3124 -0.4298
    1CO2     D2 2301   3.083   5.896   1.991 -0.0950  0.2764  0.1813
    1CO2      C 2302   3.131   5.823   2.039 -0.2337 -0.0181 -0.1242
    1CO2     O1 2303   3.075   5.908   1.983 -0.0710  0.3266  0.2340
    1CO2     O2 2304   3.186   5.738   2.096 -0.3963 -0.3629 -0.4823
    1CO2     D1 2305   5.386   7.307   9.295  0.2228  0.1364  0.0147
    1CO2     D2 2306   5.466   7.487   9.285 -0.1662  0.3055 -0.0537
    1CO2      C 2307   5.426   7.397   9.290  0.0281  0.2213 -0.0191
    1CO2     O1 2308   5.473   7.503   9.284 -0.1998  0.3204 -0.0591
    1CO2     O2 2309   5.379   7.291   9.296  0.2561  0.1216  0.0210
    1CO2     D1 2310   2.517   3.195   5.604 -0.2155  0.5504  0.2762
    1CO2     D2 2311   2.500   3.274   5.424  0.1582  0.0849  0.0351
    1CO2      C 2312   2.509   3.235   5.514 -0.0286  0.3176  0.1559
    1CO2     O1 2313   2.499   3.281   5.409  0.1905  0.0446  0.0143
    1CO2     O2 2314   2.518   3.188   5.620 -0.2477  0.5906  0.2971
    1CO2     D1 2315   9.054   6.149   2.696 -0.0769 -0.0484  0.2451
    1CO2     D2 2316   9.227   6.188   2.608 -0.1763 -0.0047  0.0711
    1CO2      C 2317   9.140   6.169   2.652 -0.1268 -0.0267  0.1578
    1CO2     O1 2318   9.242   6.191   2.601 -0.1841 -0.0010  0.0560
    1CO2     O2 2319   9.039   6.146   2.704 -0.0687 -0.0525  0.2601
    1CO2     D1 2320   6.109   1.955   9.170  0.6076  0.2390  0.0988
    1CO2     D2 2321   6.140   2.127   9.077 -0.2529  0.4662  0.2285
    1CO2      C 2322   6.124   2.041   9.123  0.1769  0.3526  0.1640
    1CO2     O1 2323   6.143   2.142   9.069 -0.3276  0.4857  0.2394
    1CO2     O2 2324   6.106   1.940   9.178  0.6819  0.2193  0.0877
    1CO2     D1 2325   5.061   5.590   9.144 -0.2634  0.1981  0.0251
    1CO2     D2 2326   4.919   5.694   9.233 -0.5198  0.0030 -0.1530
    1CO2      C 2327   4.990   5.642   9.188 -0.3915  0.1006 -0.0629
    1CO2     O1 2328   4.907   5.703   9.240 -0.5417 -0.0143 -0.1698
    1CO2     O2 2329   5.074   5.581   9.136 -0.2413  0.2155  0.0420
    1CO2     D1 2330   6.609   1.358   7.432 -0.0282  0.0196 -0.0968
    1CO2     D2 2331   6.482   1.275   7.559 -0.2037  0.2602 -0.1156
    1CO2      C 2332   6.545   1.317   7.495 -0.1154  0.1400 -0.1063
    1CO2     O1 2333   6.471   1.268   7.570 -0.2193  0.2810 -0.1168
    1CO2     O2 2334   6.620   1.365   7.421 -0.0124 -0.0012 -0.0958
    1CO2     D1 2335   6.902   6.705   2.717 -0.0421  0.1189  0.1744
    1CO2     D2 2336   6.769   6.852   2.713 -0.0930  0.0743  0.2384
    1CO2      C 2337   6.836   6.778   2.715 -0.0677  0.0968  0.2062
    1CO2     O1 2338   6.758   6.864   2.713 -0.0973  0.0701  0.2439
    1CO2     O2 2339   6.914   6.692   2.717 -0.0377  0.1230  0.1688
    1CO2     D1 2340   3.748   7.064   0.781  0.0090 -0.8536  0.3952
    1CO2     D2 2341   3.724   6.973   0.956  0.0833 -0.4901  0.5943
    1CO2      C 2342   3.736   7.018   0.869  0.0460 -0.6719  0.4947
    1CO2     O1 2343   3.722   6.966   0.971  0.0896 -0.4587  0.6115
    1CO2     O2 2344   3.750   7.071   0.766  0.0026 -0.8850  0.3780
    1CO2     D1 2345   0.255   8.584   1.157  0.4197 -0.3362  0.2269
    1CO2     D2 2346   0.101   8.486   1.232 -0.1684  0.3739 -0.0404
    1CO2      C 2347   0.178   8.535   1.194  0.1256  0.0191  0.0932
    1CO2     O1 2348   0.087   8.477   1.239 -0.2192  0.4368 -0.0635
    1CO2     O2 2349   0.268   8.593   1.150  0.4705 -0.3986  0.2500
    1CO2     D1 2350   1.279   4.150   3.098 -0.0546  0.4617 -0.1018
    1CO2     D2 2351   1.375   4.010   2.996  0.2109  0.1631  0.5552
    1CO2      C 2352   1.327   4.080   3.047  0.0782  0.3128  0.2265
    1CO2     O1 2353   1.383   3.998   2.988  0.2338  0.1373  0.6120
    1CO2     O2 2354   1.271   4.162   3.107 -0.0774  0.4873 -0.1585
    1CO2     D1 2355   1.463   0.761   1.619  0.3188  0.1439  0.0526
    1CO2     D2 2356   1.538   0.762   1.436 -0.5333 -0.0565 -0.3023
    1CO2      C 2357   1.500   0.761   1.527 -0.1073  0.0437 -0.1248
    1CO2     O1 2358   1.545   0.762   1.420 -0.6071 -0.0738 -0.3330
    1CO2     O2 2359   1.456   0.761   1.634  0.3926  0.1612  0.0832
    1CO2     D1 2360   0.191   3.541   7.799 -0.2970  0.0102 -0.1319
    1CO2     D2 2361   0.168   3.544   7.996  0.5516 -0.0343 -0.0321
    1CO2      C 2362   0.179   3.543   7.897  0.1273 -0.0119 -0.0820
    1CO2     O1 2363   0.166   3.544   8.013  0.6249 -0.0381 -0.0238
    1CO2     O2 2364   0.193   3.541   7.782 -0.3703  0.0141 -0.1402
    1CO2     D1 2365   1.216   9.080   2.127 -0.2844 -0.3590 -0.0506
    1CO2     D2 2366   1.348   8.972   2.226 -0.3179 -0.1462  0.2280
    1CO2      C 2367   1.282   9.026   2.177 -0.3012 -0.2527  0.0887
    1CO2     O1 2368   1.360   8.962   2.235 -0.3209 -0.1278  0.2520
    1CO2     O2 2369   1.204   9.089   2.118 -0.2815 -0.3777 -0.0746
    1CO2     D1 2370   6.584   4.275   8.037 -0.0146  0.1831  0.1524
    1CO2     D2 2371   6.390   4.312   8.045 -0.0215  0.0859  0.4894
    1CO2      C 2372   6.487   4.293   8.041 -0.0181  0.1345  0.3204
    1CO2     O1 2373   6.373   4.315   8.045 -0.0219  0.0772  0.5178
    1CO2     O2 2374   6.601   4.272   8.037 -0.0138  0.1917  0.1240
    1CO2     D1 2375   1.615   0.047   0.489  0.3830 -0.3581  0.0293
    1CO2     D2 2376   1.769   0.167   0.456 -0.3493  0.6742  0.3735
    1CO2      C 2377   1.692   0.107   0.472  0.0168  0.1580  0.2014
    1CO2     O1 2378   1.782   0.178   0.453 -0.4126  0.7633  0.4032
    1CO2     O2 2379   1.602   0.036   0.492  0.4462 -0.4473 -0.0004
    1CO2     D1 2380   3.879   6.600   1.352 -0.0244  0.3055  0.2331
    1CO2     D2 2381   3.688   6.651   1.365 -0.1882 -0.4276  0.7331
    1CO2      C 2382   3.784   6.626   1.359 -0.1063 -0.0610  0.4832
    1CO2     O1 2383   3.672   6.655   1.366 -0.2022 -0.4907  0.7763
    1CO2     O2 2384   3.896   6.596   1.351 -0.0103  0.3686  0.1899
    1CO2     D1 2385   2.941   2.781   6.077 -0.0971 -0.4999 -0.1080
    1CO2     D2 2386   2.853   2.944   6.008 -0.0642 -0.2589  0.4238
    1CO2      C 2387   2.897   2.863   6.043 -0.0806 -0.3796  0.1583
    1CO2     O1 2388   2.846   2.958   6.002 -0.0613 -0.2379  0.4692
    1CO2     O2 2389   2.948   2.767   6.083 -0.0999 -0.5209 -0.1535
    1CO2     D1 2390   8.491   1.213   2.032  0.2033 -0.1114  0.0506
    1CO2     D2 2391   8.483   1.206   1.834 -0.1274 -0.2822  0.0709
    1CO2      C 2392   8.487   1.210   1.933  0.0381 -0.1968  0.0607
    1CO2     O1 2393   8.482   1.205   1.817 -0.1564 -0.2971  0.0726
    1CO2     O2 2394   8.492   1.214   2.049  0.2317 -0.0966  0.0489
    1CO2     D1 2395   2.209   7.692   6.849  0.5838  0.4961  0.1429
    1CO2     D2 2396   2.029   7.772   6.835  0.3552 -0.0638 -0.1057
    1CO2      C 2397   2.119   7.732   6.842  0.4694  0.2160  0.0186
    1CO2     O1 2398   2.013   7.779   6.833  0.3355 -0.1125 -0.1273
    1CO2     O2 2399   2.225   7.686   6.850  0.6034  0.5445  0.1645
    1CO2     D1 2400   6.270   5.695   8.424  0.0401 -0.7831  0.1538
    1CO2     D2 2401   6.124   5.678   8.291  0.0233 -0.4033  0.1241
    1CO2      C 2402   6.197   5.686   8.358  0.0315 -0.5932  0.1383
    1CO2     O1 2403   6.111   5.676   8.280  0.0219 -0.3705  0.1202
    1CO2     O2 2404   6.282   5.696   8.435  0.0415 -0.8159  0.1574
    1CO2     D1 2405   7.151   9.454   5.095 -0.0009 -0.2711  0.3933
    1CO2     D2 2406   7.172   9.553   5.265  0.5557  0.1728  0.0689
    1CO2      C 2407   7.162   9.503   5.180  0.2775 -0.0492  0.2313
    1CO2     O1 2408   7.173   9.561   5.279  0.6042  0.2112  0.0410
    1CO2     O2 2409   7.150   9.445   5.080 -0.0491 -0.3095  0.4210
    1CO2     D1 2410   7.447   8.615   8.159  0.4131 -0.0393  0.1934
    1CO2     D2 2411   7.462   8.418   8.175  0.5350 -0.0358  0.1061
    1CO2      C 2412   7.454   8.516   8.167  0.4740 -0.0381  0.1497
    1CO2     O1 2413   7.463   8.401   8.176  0.5455 -0.0362  0.0982
    1CO2     O2 2414   7.445   8.632   8.158  0.4025 -0.0381  0.2012
    1CO2     D1 2415   6.244   8.120   2.667  0.3982  0.3411  0.2051
    1CO2     D2 2416   6.269   8.075   2.858  0.0086 -0.3102  0.1050
    1CO2      C 2417   6.257   8.098   2.762  0.2041  0.0153  0.1550
    1CO2     O1 2418   6.271   8.071   2.874 -0.0248 -0.3672  0.0963
    1CO2     O2 2419   6.242   8.124   2.650  0.4320  0.3977  0.2139
    1CO2     D1 2420   4.979   1.939   4.994  0.1986 -0.0557  0.4961
    1CO2     D2 2421   4.877   1.770   5.006 -0.3298  0.1901 -0.4195
    1CO2      C 2422   4.928   1.854   5.000 -0.0658  0.0671  0.0386
    1CO2     O1 2423   4.868   1.755   5.007 -0.3753  0.2112 -0.4983
    1CO2     O2 2424   4.987   1.954   4.993  0.2441 -0.0769  0.5751
    1CO2     D1 2425   2.237   7.570   4.157 -0.3230 -0.6136  0.4182
    1CO2     D2 2426   2.075   7.455   4.156 -0.1922 -0.7931 -0.2928
    1CO2      C 2427   2.156   7.513   4.156 -0.2575 -0.7038  0.0629
    1CO2     O1 2428   2.061   7.446   4.155 -0.1807 -0.8087 -0.3543
    1CO2     O2 2429   2.250   7.580   4.157 -0.3345 -0.5980  0.4797
    1CO2     D1 2430   5.521   2.555   0.371  0.1458 -0.0048 -0.2374
    1CO2     D2 2431   5.448   2.591   0.552  0.0403 -0.7231 -0.1351
    1CO2      C 2432   5.485   2.573   0.462  0.0935 -0.3638 -0.1863
    1CO2     O1 2433   5.442   2.594   0.567  0.0315 -0.7851 -0.1264
    1CO2     O2 2434   5.528   2.552   0.356  0.1550  0.0572 -0.2463
    1CO2     D1 2435   7.216   4.029   5.095 -0.3641  0.0909  0.2620
    1CO2     D2 2436   7.049   4.004   4.991 -0.2521  0.1182  0.0767
    1CO2      C 2437   7.132   4.016   5.043 -0.3085  0.1049  0.1688
    1CO2     O1 2438   7.035   4.002   4.982 -0.2422  0.1206  0.0606
    1CO2     O2 2439   7.230   4.031   5.104 -0.3743  0.0887  0.2780
    1CO2     D1 2440   4.797   5.841   2.905  0.0526  0.1005  0.5499
    1CO2     D2 2441   4.853   6.019   2.840 -0.0175 -0.2452 -0.4547
    1CO2      C 2442   4.825   5.930   2.873  0.0176 -0.0720  0.0474
    1CO2     O1 2443   4.857   6.034   2.834 -0.0234 -0.2751 -0.5414
    1CO2     O2 2444   4.792   5.825   2.911  0.0587  0.1307  0.6366
    1CO2     D1 2445   6.393   2.861   7.182  0.2720 -0.5548 -0.1957
    1CO2     D2 2446   6.228   2.753   7.174  0.2237 -0.4680 -0.3505
    1CO2      C 2447   6.311   2.807   7.178  0.2480 -0.5114 -0.2732
    1CO2     O1 2448   6.213   2.744   7.173  0.2193 -0.4606 -0.3638
    1CO2     O2 2449   6.408   2.870   7.182  0.2766 -0.5622 -0.1822
    1CO2     D1 2450   5.085   1.128   0.320  0.1900 -0.1769 -0.6201
    1CO2     D2 2451   5.253   1.182   0.410  0.1536  0.3588 -0.8699
    1CO2      C 2452   5.169   1.155   0.365  0.1717  0.0910 -0.7450
    1CO2     O1 2453   5.267   1.187   0.418  0.1507  0.4052 -0.8914
    1CO2     O2 2454   5.071   1.124   0.312  0.1926 -0.2233 -0.5985
    1CO2     D1 2455   6.548   8.916   5.257 -0.0998  0.2985 -0.1539
    1CO2     D2 2456   6.546   9.059   5.121 -0.2616  0.0467 -0.4188
    1CO2      C 2457   6.547   8.987   5.189 -0.1802  0.1726 -0.2861
    1CO2     O1 2458   6.545   9.071   5.109 -0.2756  0.0238 -0.4416
    1CO2     O2 2459   6.548   8.903   5.269 -0.0858  0.3214 -0.1311
    1CO2     D1 2460   7.746   2.039   1.086 -0.1170  0.1998  0.3151
    1CO2     D2 2461   7.654   1.926   0.952 -0.0506 -0.1387  0.5529
    1CO2      C 2462   7.700   1.982   1.019 -0.0839  0.0308  0.4340
    1CO2     O1 2463   7.646   1.916   0.941 -0.0448 -0.1678  0.5735
    1CO2     O2 2464   7.754   2.048   1.098 -0.1230  0.2291  0.2946
    1CO2     D1 2465   3.471   6.776   9.458 -0.3521  0.0716  0.3129
    1CO2     D2 2466   3.307   6.674   9.417 -0.3200  0.3633 -0.5615
    1CO2      C 2467   3.389   6.725   9.437 -0.3359  0.2174 -0.1230
    1CO2     O1 2468   3.293   6.665   9.414 -0.3173  0.3881 -0.6361
    1CO2     O2 2469   3.486   6.785   9.461 -0.3548  0.0467  0.3891
    1CO2     D1 2470   0.867   1.540   4.807 -0.5363 -0.1489 -0.1025
    1CO2     D2 2471   0.832   1.729   4.855 -0.2489 -0.1717  0.2059
    1CO2      C 2472   0.850   1.634   4.831 -0.3926 -0.1603  0.0515
    1CO2     O1 2473   0.829   1.745   4.859 -0.2241 -0.1737  0.2327
    1CO2     O2 2474   0.871   1.524   4.803 -0.5612 -0.1470 -0.1292
    1CO2     D1 2475   8.606   5.008   5.851 -0.0990  0.0252  0.0281
    1CO2     D2 2476   8.491   5.127   5.743 -0.0491  0.1583  0.1216
    1CO2      C 2477   8.548   5.067   5.797 -0.0734  0.0916  0.0749
    1CO2     O1 2478   8.481   5.138   5.734 -0.0439  0.1698  0.1297
    1CO2     O2 2479   8.616   4.997   5.861 -0.1040  0.0138  0.0200
    1CO2     D1 2480   0.737   7.508   7.923 -0.1322 -0.1720 -0.0048
    1CO2     D2 2481   0.723   7.359   7.794  0.1548 -0.4793  0.3176
    1CO2      C 2482   0.730   7.433   7.859  0.0113 -0.3262  0.1564
    1CO2     O1 2483   0.721   7.346   7.783  0.1796 -0.5059  0.3452
    1CO2     O2 2484   0.738   7.521   7.935 -0.1570 -0.1454 -0.0324
    1CO2     D1 2485   5.539   0.847   6.187  0.1006 -0.4189  0.2275
    1CO2     D2 2486   5.459   1.027   6.204 -0.3308 -0.6119  0.2427
    1CO2      C 2487   5.499   0.937   6.196 -0.1149 -0.5153  0.2351
    1CO2     O1 2488   5.452   1.042   6.205 -0.3681 -0.6286  0.2441
    1CO2     O2 2489   5.546   0.831   6.186  0.1378 -0.4022  0.2260
    1CO2     D1 2490   3.330   1.192   2.217  0.0735 -0.0559  0.0159
    1CO2     D2 2491   3.505   1.139   2.293  0.0581 -0.1783 -0.0346
    1CO2      C 2492   3.418   1.166   2.255  0.0658 -0.1171 -0.0093
    1CO2     O1 2493   3.520   1.135   2.299  0.0570 -0.1889 -0.0389
    1CO2     O2 2494   3.315   1.197   2.211  0.0746 -0.0452  0.0200
    1CO2     D1 2495   1.900   6.647   3.018  0.1420 -0.1673 -0.3058
    1CO2     D2 2496   1.875   6.644   3.215  0.2185 -0.0889 -0.2947
    1CO2      C 2497   1.888   6.645   3.117  0.1802 -0.1283 -0.3004
    1CO2     O1 2498   1.873   6.643   3.232  0.2252 -0.0820 -0.2937
    1CO2     O2 2499   1.902   6.647   3.001  0.1353 -0.1740 -0.3068
    1CO2     D1 2500   0.981   6.225   5.867 -0.4145 -0.0409 -0.2077
    1CO2     D2 2501   0.973   6.047   5.780 -0.3388 -0.1844  0.0816
    1CO2      C 2502   0.977   6.136   5.824 -0.3767 -0.1125 -0.0634
    1CO2     O1 2503   0.972   6.032   5.773 -0.3324 -0.1969  0.1063
    1CO2     O2 2504   0.982   6.241   5.874 -0.4210 -0.0281 -0.2327
    1CO2     D1 2505   2.033   4.365   1.399 -0.0268  0.2937  0.2121
    1CO2     D2 2506   2.198   4.296   1.482 -0.1122 -0.1822 -0.0133
    1CO2      C 2507   2.116   4.330   1.440 -0.0694  0.0563  0.0994
    1CO2     O1 2508   2.213   4.290   1.490 -0.1197 -0.2241 -0.0329
    1CO2     O2 2509   2.019   4.371   1.391 -0.0193  0.3357  0.2316
    1CO2     D1 2510   2.161   5.980   5.288 -0.0723 -0.3312 -0.1150
    1CO2     D2 2511   2.121   6.161   5.220 -0.3741 -0.2625  0.2488
    1CO2      C 2512   2.141   6.070   5.254 -0.2234 -0.2966  0.0672
    1CO2     O1 2513   2.117   6.177   5.214 -0.4003 -0.2570  0.2804
    1CO2     O2 2514   2.165   5.964   5.293 -0.0463 -0.3366 -0.1464
    1CO2     D1 2515   5.502   3.907   3.568  0.2458 -0.1751 -0.6569
    1CO2     D2 2516   5.461   4.090   3.632  0.0835 -0.2431 -0.5668
    1CO2      C 2517   5.481   3.999   3.600  0.1650 -0.2089 -0.6120
    1CO2     O1 2518   5.457   4.106   3.637  0.0696 -0.2494 -0.5591
    1CO2     O2 2519   5.505   3.891   3.562  0.2599 -0.1690 -0.6647
    1CO2     D1 2520   1.079   0.796   4.849 -0.0212 -0.2335  0.2402
    1CO2     D2 2521   1.195   0.954   4.876 -0.0961 -0.1134 -0.1367
    1CO2      C 2522   1.137   0.875   4.862 -0.0587 -0.1734  0.0520
    1CO2     O1 2523   1.206   0.968   4.878 -0.1025 -0.1029 -0.1693
    1CO2     O2 2524   1.069   0.783   4.847 -0.0147 -0.2439  0.2728
    1CO2     D1 2525   9.228   8.449   8.470  0.0959 -0.0841 -0.3702
    1CO2     D2 2526   9.349   8.294   8.451  0.2250 -0.0784  0.4130
    1CO2      C 2527   9.289   8.371   8.460  0.1612 -0.0820  0.0219
    1CO2     O1 2528   9.360   8.280   8.449  0.2356 -0.0782  0.4797
    1CO2     O2 2529   9.217   8.462   8.471  0.0858 -0.0839 -0.4368
    1CO2     D1 2530   8.096   0.230   2.954  0.3601  0.2470  0.3440
    1CO2     D2 2531   8.000   0.356   2.836 -0.2966 -0.2725  0.3158
    1CO2      C 2532   8.048   0.293   2.895  0.0324 -0.0128  0.3300
    1CO2     O1 2533   7.992   0.367   2.826 -0.3533 -0.3174  0.3135
    1CO2     O2 2534   8.104   0.219   2.964  0.4168  0.2919  0.3464
    1CO2     D1 2535   8.966   1.310   5.037 -0.3546  0.1228  0.3930
    1CO2     D2 2536   9.022   1.308   5.227 -0.1226 -0.6820  0.3198
    1CO2      C 2537   8.994   1.309   5.132 -0.2384 -0.2795  0.3562
    1CO2     O1 2538   9.027   1.308   5.244 -0.1011 -0.7515  0.3128
    1CO2     O2 2539   8.962   1.310   5.021 -0.3757  0.1924  0.4001
    1CO2     D1 2540   6.047   6.210   0.050 -0.3109 -0.3980  0.3749
    1CO2     D2 2541   6.116   6.275   0.224 -0.0686 -0.2072  0.2063
    1CO2      C 2542   6.081   6.243   0.137 -0.1898 -0.3023  0.2905
    1CO2     O1 2543   6.122   6.281   0.239 -0.0472 -0.1903  0.1917
    1CO2     O2 2544   6.041   6.204   0.035 -0.3324 -0.4148  0.3895
    1CO2     D1 2545   5.033   7.063   5.115  0.3759 -0.3935  0.0707
    1CO2     D2 2546   5.142   7.201   5.024  0.1823 -0.0404  0.3723
    1CO2      C 2547   5.088   7.132   5.070  0.2789 -0.2165  0.2213
    1CO2     O1 2548   5.152   7.213   5.017  0.1655 -0.0100  0.3986
    1CO2     O2 2549   5.024   7.051   5.123  0.3924 -0.4239  0.0443
    1CO2     D1 2550   7.975   7.919   8.550 -0.2751  0.1006  0.1000
    1CO2     D2 2551   7.779   7.891   8.541 -0.2061 -0.1103 -0.7699
    1CO2      C 2552   7.877   7.905   8.545 -0.2408 -0.0048 -0.3347
    1CO2     O1 2553   7.762   7.888   8.540 -0.1998 -0.1283 -0.8450
    1CO2     O2 2554   7.991   7.922   8.551 -0.2813  0.1187  0.1755
    1CO2     D1 2555   3.047   7.264   0.857 -0.2728  0.1782  0.0133
    1CO2     D2 2556   2.869   7.265   0.941 -0.1029  0.0601  0.3775
    1CO2      C 2557   2.958   7.264   0.899 -0.1879  0.1192  0.1954
    1CO2     O1 2558   2.853   7.265   0.948 -0.0880  0.0501  0.4090
    1CO2     O2 2559   3.063   7.263   0.849 -0.2878  0.1884 -0.0182
    1CO2     D1 2560   5.637   4.770   1.550  0.0446 -0.2036 -0.1662
    1CO2     D2 2561   5.488   4.897   1.580  0.3477 -0.0615  0.7502
    1CO2      C 2562   5.563   4.834   1.565  0.1960 -0.1326  0.2921
    1CO2     O1 2563   5.475   4.908   1.583  0.3729 -0.0491  0.8293
    1CO2     O2 2564   5.650   4.760   1.547  0.0191 -0.2160 -0.2453
    1CO2     D1 2565   1.409   0.442   4.069 -0.3746  0.2317 -0.0732
    1CO2     D2 2566   1.242   0.350   4.121  0.0303 -0.2263  0.4180
    1CO2      C 2567   1.326   0.396   4.095 -0.1721  0.0027  0.1721
    1CO2     O1 2568   1.228   0.342   4.126  0.0652 -0.2659  0.4606
    1CO2     O2 2569   1.424   0.450   4.065 -0.4095  0.2712 -0.1159
    1CO2     D1 2570   4.647   1.311   2.029  0.0872  0.0235  0.0212
    1CO2     D2 2571   4.794   1.296   1.898  0.2465  0.1648  0.1840
    1CO2      C 2572   4.721   1.304   1.964  0.1664  0.0942  0.1025
    1CO2     O1 2573   4.807   1.295   1.887  0.2604  0.1770  0.1980
    1CO2     O2 2574   4.634   1.312   2.041  0.0730  0.0113  0.0072
    1CO2     D1 2575   0.403   9.128   5.242 -0.5253  0.1387  0.2860
    1CO2     D2 2576   0.471   9.314   5.240  0.0437 -0.0717 -0.0504
    1CO2      C 2577   0.437   9.221   5.241 -0.2409  0.0334  0.1178
    1CO2     O1 2578   0.477   9.330   5.240  0.0928 -0.0896 -0.0796
    1CO2     O2 2579   0.397   9.112   5.242 -0.5745  0.1574  0.3152
    1CO2     D1 2580   7.010   8.218   7.243  0.2453  0.1139 -0.3525
    1CO2     D2 2581   7.068   8.050   7.156  0.2276 -0.1175  0.0800
    1CO2      C 2582   7.039   8.134   7.199  0.2365 -0.0019 -0.1364
    1CO2     O1 2583   7.073   8.036   7.148  0.2260 -0.1364  0.1173
    1CO2     O2 2584   7.005   8.233   7.250  0.2470  0.1326 -0.3896
    1CO2     D1 2585   1.938   6.520   7.929 -0.0672 -0.1162  0.0390
    1CO2     D2 2586   1.743   6.498   7.906 -0.1249  0.0987  0.3134
    1CO2      C 2587   1.841   6.509   7.917 -0.0961 -0.0091  0.1760
    1CO2     O1 2588   1.726   6.496   7.904 -0.1298  0.1173  0.3371
    1CO2     O2 2589   1.955   6.522   7.931 -0.0622 -0.1349  0.0153
    1CO2     D1 2590   3.855   2.642   1.010  0.3098 -0.4580  0.5686
    1CO2     D2 2591   3.766   2.762   1.140  0.1580 -0.1253  0.1618
    1CO2      C 2592   3.810   2.702   1.075  0.2337 -0.2913  0.3651
    1CO2     O1 2593   3.758   2.772   1.151  0.1450 -0.0963  0.1267
    1CO2     O2 2594   3.862   2.632   0.998  0.3228 -0.4869  0.6036
    1CO2     D1 2595   4.439   1.417   4.850 -0.5130  0.0534  0.3605
    1CO2     D2 2596   4.466   1.225   4.808 -0.1632  0.2799 -0.4603
    1CO2      C 2597   4.452   1.321   4.829 -0.3381  0.1667 -0.0496
    1CO2     O1 2598   4.468   1.209   4.805 -0.1330  0.2995 -0.5317
    1CO2     O2 2599   4.436   1.433   4.854 -0.5431  0.0339  0.4320
    1CO2     D1 2600   8.015   3.276   1.902  0.2806  0.4413  0.0879
    1CO2     D2 2601   8.168   3.210   1.794 -0.0370 -0.5197  0.2301
    1CO2      C 2602   8.092   3.243   1.848  0.1221 -0.0391  0.1589
    1CO2     O1 2603   8.181   3.204   1.785 -0.0648 -0.6027  0.2424
    1CO2     O2 2604   8.002   3.282   1.911  0.3080  0.5243  0.0756
    1CO2     D1 2605   0.803   8.205   7.281  0.1797 -0.1440  0.2119
    1CO2     D2 2606   0.757   8.391   7.332 -0.1421 -0.2306  0.2401
    1CO2      C 2607   0.780   8.298   7.306  0.0188 -0.1879  0.2260
    1CO2     O1 2608   0.753   8.407   7.336 -0.1699 -0.2384  0.2427
    1CO2     O2 2609   0.807   8.189   7.276  0.2075 -0.1364  0.2093
    1CO2     D1 2610   0.839   7.930   4.262 -0.0829  0.4208  0.0093
    1CO2     D2 2611   1.034   7.958   4.268 -0.0286  0.0087  0.2104
    1CO2      C 2612   0.937   7.944   4.265 -0.0557  0.2146  0.1097
    1CO2     O1 2613   1.051   7.961   4.268 -0.0237 -0.0272  0.2275
    1CO2     O2 2614   0.822   7.927   4.262 -0.0876  0.4563 -0.0081
    1CO2     D1 2615   6.389   2.758   2.470 -0.4956  0.3247 -0.5868
    1CO2     D2 2616   6.316   2.929   2.538 -0.6164 -0.1068  0.3783
    1CO2      C 2617   6.352   2.843   2.504 -0.5560  0.1087 -0.1042
    1CO2     O1 2618   6.309   2.943   2.544 -0.6270 -0.1440  0.4618
    1CO2     O2 2619   6.395   2.743   2.464 -0.4849  0.3619 -0.6704
    1CO2     D1 2620   4.714   7.500   2.347  0.3579 -0.0806 -0.0099
    1CO2     D2 2621   4.676   7.397   2.511 -0.4683 -0.1773 -0.2599
    1CO2      C 2622   4.695   7.448   2.429 -0.0553 -0.1287 -0.1349
    1CO2     O1 2623   4.673   7.388   2.525 -0.5398 -0.1855 -0.2818
    1CO2     O2 2624   4.717   7.509   2.333  0.4292 -0.0725  0.0119
    1CO2     D1 2625   3.097   0.114   6.408 -0.2934  0.1567 -0.2716
    1CO2     D2 2626   3.161  -0.067   6.360 -0.3559  0.0870 -0.0966
    1CO2      C 2627   3.129   0.024   6.384 -0.3245  0.1219 -0.1841
    1CO2     O1 2628   3.167  -0.082   6.356 -0.3614  0.0811 -0.0815
    1CO2     O2 2629   3.092   0.130   6.412 -0.2878  0.1640 -0.2866
    1CO2     D1 2630   6.991   4.730   8.159 -0.7848 -0.0336 -0.0581
    1CO2     D2 2631   7.057   4.550   8.113  0.1201  0.3020 -0.0701
    1CO2      C 2632   7.024   4.640   8.136 -0.3324  0.1340 -0.0648
    1CO2     O1 2633   7.063   4.534   8.109  0.1984  0.3309 -0.0715
    1CO2     O2 2634   6.985   4.746   8.163 -0.8631 -0.0625 -0.0563
    1CO2     D1 2635   9.251   6.083   7.155 -0.0096 -0.5020 -0.1879
    1CO2     D2 2636   9.438   6.079   7.088 -0.0598 -0.2921 -0.3435
    1CO2      C 2637   9.344   6.081   7.121 -0.0343 -0.3972 -0.2661
    1CO2     O1 2638   9.454   6.079   7.082 -0.0648 -0.2732 -0.3572
    1CO2     O2 2639   9.235   6.083   7.160 -0.0038 -0.5207 -0.1745
    1CO2     D1 2640   0.220   5.573   6.420 -0.3428 -0.1366 -0.0744
    1CO2     D2 2641   0.238   5.628   6.231  0.2988  0.1115  0.0566
    1CO2      C 2642   0.229   5.601   6.325 -0.0220 -0.0124 -0.0086
    1CO2     O1 2643   0.240   5.633   6.214  0.3542  0.1335  0.0682
    1CO2     O2 2644   0.219   5.568   6.436 -0.3982 -0.1583 -0.0858
    1CO2     D1 2645   1.431   8.732   8.534 -0.2529 -0.2038 -0.1342
    1CO2     D2 2646   1.437   8.625   8.367  0.2271 -0.2662 -0.0768
    1CO2      C 2647   1.434   8.678   8.451 -0.0130 -0.2346 -0.1049
    1CO2     O1 2648   1.437   8.616   8.353  0.2686 -0.2728 -0.0725
    1CO2     O2 2649   1.430   8.741   8.548 -0.2944 -0.1974 -0.1383
    1CO2     D1 2650   4.313   8.581   7.790 -0.0257 -0.2176  0.3249
    1CO2     D2 2651   4.333   8.418   7.900  0.1820 -0.4250 -0.0199
    1CO2      C 2652   4.323   8.499   7.845  0.0782 -0.3214  0.1526
    1CO2     O1 2653   4.335   8.404   7.910  0.1998 -0.4435 -0.0491
    1CO2     O2 2654   4.312   8.595   7.781 -0.0434 -0.1993  0.3543
    1CO2     D1 2655   8.096   1.309   2.209 -0.4358  0.0598  0.3086
    1CO2     D2 2656   8.084   1.232   2.027  0.1672  0.1806  0.2157
    1CO2      C 2657   8.090   1.270   2.118 -0.1354  0.1202  0.2623
    1CO2     O1 2658   8.083   1.225   2.012  0.2193  0.1911  0.2077
    1CO2     O2 2659   8.097   1.316   2.225 -0.4883  0.0494  0.3166
    1CO2     D1 2660   1.283   6.246   6.023  0.2552 -0.0894 -0.4030
    1CO2     D2 2661   1.186   6.398   6.105  0.3720 -0.4854  0.4688
    1CO2      C 2662   1.235   6.322   6.064  0.3135 -0.2875  0.0324
    1CO2     O1 2663   1.178   6.411   6.112  0.3821 -0.5202  0.5441
    1CO2     O2 2664   1.291   6.233   6.016  0.2452 -0.0548 -0.4783
    1CO2     D1 2665   1.063   7.405   4.020 -0.0191 -0.2181 -0.3192
    1CO2     D2 2666   0.912   7.520   4.077  0.5196  0.2444  0.1770
    1CO2      C 2667   0.988   7.463   4.048  0.2503  0.0134 -0.0710
    1CO2     O1 2668   0.899   7.530   4.082  0.5662  0.2847  0.2189
    1CO2     O2 2669   1.076   7.395   4.015 -0.0656 -0.2584 -0.3614
    1CO2     D1 2670   6.810   4.129   6.672 -0.3940  0.2363 -0.5745
    1CO2     D2 2671   6.858   4.265   6.537 -0.0677  0.7546  0.0615
    1CO2      C 2672   6.834   4.197   6.604 -0.2308  0.4954 -0.2565
    1CO2     O1 2673   6.863   4.277   6.525 -0.0391  0.7987  0.1163
    1CO2     O2 2674   6.806   4.117   6.683 -0.4225  0.1922 -0.6294
    1CO2     D1 2675   7.429   0.610   7.000 -0.1179 -0.0290 -0.2415
    1CO2     D2 2676   7.312   0.769   6.988 -0.2723 -0.1393 -0.2038
    1CO2      C 2677   7.370   0.689   6.994 -0.1955 -0.0842 -0.2222
    1CO2     O1 2678   7.302   0.782   6.987 -0.2856 -0.1489 -0.2003
    1CO2     O2 2679   7.439   0.596   7.001 -0.1044 -0.0194 -0.2446
    1CO2     D1 2680   8.454   9.315   0.036 -0.0540 -0.0721  0.4045
    1CO2     D2 2681   8.469   9.133  -0.039 -0.1360 -0.0291  0.2876
    1CO2      C 2682   8.462   9.224  -0.001 -0.0944 -0.0505  0.3471
    1CO2     O1 2683   8.471   9.117  -0.045 -0.1421 -0.0257  0.2775
    1CO2     O2 2684   8.453   9.331   0.042 -0.0477 -0.0753  0.4148
    1CO2     D1 2685   5.207   6.014   7.014 -0.2094 -0.0826  0.0491
    1CO2     D2 2686   5.112   6.030   7.187 -0.5989  0.6124 -0.2263
    1CO2      C 2687   5.160   6.022   7.100 -0.4044  0.2646 -0.0887
    1CO2     O1 2688   5.104   6.031   7.201 -0.6328  0.6728 -0.2503
    1CO2     O2 2689   5.215   6.013   6.999 -0.1755 -0.1431  0.0730
    1CO2     D1 2690   0.219   6.406   4.509 -0.1560 -0.1123 -0.3388
    1CO2     D2 2691   0.127   6.246   4.581  0.3738 -0.2995 -0.0815
    1CO2      C 2692   0.173   6.326   4.545  0.1089 -0.2060 -0.2103
    1CO2     O1 2693   0.120   6.232   4.587  0.4195 -0.3166 -0.0591
    1CO2     O2 2694   0.227   6.420   4.503 -0.2017 -0.0954 -0.3610
    1CO2     D1 2695   7.104   2.625   7.612  0.0089  0.0070 -0.1945
    1CO2     D2 2696   6.974   2.765   7.561 -0.0253  0.0612  0.0384
    1CO2      C 2697   7.039   2.695   7.586 -0.0086  0.0341 -0.0782
    1CO2     O1 2698   6.963   2.777   7.556 -0.0281  0.0658  0.0591
    1CO2     O2 2699   7.115   2.613   7.617  0.0114  0.0024 -0.2151
    1CO2     D1 2700   8.251   1.362   9.261 -0.0978 -0.1821  0.4370
    1CO2     D2 2701   8.085   1.446   9.329 -0.6003 -0.5565 -0.3235
    1CO2      C 2702   8.168   1.404   9.295 -0.3490 -0.3693  0.0563
    1CO2     O1 2703   8.071   1.453   9.335 -0.6447 -0.5890 -0.3891
    1CO2     O2 2704   8.266   1.355   9.255 -0.0534 -0.1496  0.5026
    1CO2     D1 2705   9.042   3.859   8.408 -0.0653 -0.5293  0.0054
    1CO2     D2 2706   9.236   3.832   8.377 -0.0269 -0.0996 -0.1378
    1CO2      C 2707   9.139   3.845   8.392 -0.0458 -0.3145 -0.0648
    1CO2     O1 2708   9.253   3.829   8.374 -0.0238 -0.0627 -0.1497
    1CO2     O2 2709   9.026   3.861   8.410 -0.0687 -0.5662  0.0181
    1CO2     D1 2710   3.642   0.581   5.220 -0.1277  0.0283 -0.3510
    1CO2     D2 2711   3.680   0.541   5.030 -0.0797 -0.3823 -0.2582
    1CO2      C 2712   3.661   0.561   5.125 -0.1040 -0.1769 -0.3047
    1CO2     O1 2713   3.683   0.538   5.013 -0.0756 -0.4177 -0.2499
    1CO2     O2 2714   3.638   0.584   5.236 -0.1318  0.0638 -0.3595
    1CO2     D1 2715   0.440   2.850   2.164 -0.4006  0.4204  0.0554
    1CO2     D2 2716   0.454   2.991   2.026  0.2835 -0.1404 -0.4552
    1CO2      C 2717   0.447   2.921   2.095 -0.0586  0.1402 -0.1998
    1CO2     O1 2718   0.455   3.004   2.014  0.3426 -0.1888 -0.4992
    1CO2     O2 2719   0.439   2.838   2.176 -0.4597  0.4690  0.0994
    1CO2     D1 2720   6.224   5.019   0.002  0.7206 -0.2028  0.2467
    1CO2     D2 2721   6.258   5.170   0.125  0.0085 -0.1652  0.3997
    1CO2      C 2722   6.241   5.095   0.063  0.3643 -0.1841  0.3223
    1CO2     O1 2723   6.261   5.183   0.136 -0.0525 -0.1616  0.4129
    1CO2     O2 2724   6.221   5.006  -0.009  0.7815 -0.2065  0.2337
    1CO2     D1 2725   6.881   0.473   4.210 -0.0585 -0.1267 -0.0548
    1CO2     D2 2726   6.723   0.565   4.286  0.0511 -0.4614  0.5846
    1CO2      C 2727   6.802   0.519   4.248 -0.0038 -0.2940  0.2646
    1CO2     O1 2728   6.709   0.573   4.292  0.0606 -0.4902  0.6399
    1CO2     O2 2729   6.895   0.465   4.204 -0.0682 -0.0978 -0.1101
    1CO2     D1 2730   9.195   1.299   5.731  0.1185 -0.0698  0.2471
    1CO2     D2 2731   9.156   1.251   5.919  0.0845  0.2168  0.3146
    1CO2      C 2732   9.175   1.275   5.825  0.1011  0.0736  0.2809
    1CO2     O1 2733   9.152   1.247   5.935  0.0820  0.2418  0.3200
    1CO2     O2 2734   9.198   1.303   5.715  0.1211 -0.0947  0.2418
    1CO2     D1 2735   8.506   8.713   5.776  0.2734  0.1431  0.3538
    1CO2     D2 2736   8.702   8.687   5.789  0.3349  0.5406  0.2413
    1CO2      C 2737   8.604   8.700   5.782  0.3042  0.3424  0.2975
    1CO2     O1 2738   8.719   8.685   5.790  0.3395  0.5751  0.2313
    1CO2     O2 2739   8.489   8.715   5.775  0.2680  0.1087  0.3638
    1CO2     D1 2740   0.787   5.216   7.611  0.0597  0.4793 -0.1901
    1CO2     D2 2741   0.738   5.101   7.765  0.5125  0.0006 -0.4029
    1CO2      C 2742   0.763   5.159   7.688  0.2862  0.2403 -0.2966
    1CO2     O1 2743   0.734   5.091   7.778  0.5516 -0.0401 -0.4210
    1CO2     O2 2744   0.791   5.226   7.598  0.0206  0.5202 -0.1721
    1CO2     D1 2745   4.079   9.318   8.645  0.5524  0.7689 -0.2395
    1CO2     D2 2746   4.258   9.234   8.634  0.4310  0.4673  0.0878
    1CO2      C 2747   4.168   9.276   8.639  0.4911  0.6180 -0.0753
    1CO2     O1 2748   4.273   9.227   8.633  0.4201  0.4416  0.1154
    1CO2     O2 2749   4.064   9.326   8.646  0.5631  0.7944 -0.2670
    1CO2     D1 2750   2.988   5.840   2.606 -0.0700  0.1191  0.2427
    1CO2     D2 2751   3.160   5.935   2.583  0.0246  0.0375  0.6210
    1CO2      C 2752   3.074   5.888   2.594 -0.0229  0.0782  0.4320
    1CO2     O1 2753   3.175   5.943   2.581  0.0327  0.0305  0.6535
    1CO2     O2 2754   2.973   5.832   2.608 -0.0782  0.1259  0.2100
    1CO2     D1 2755   4.448   4.398   7.965  0.0163 -0.2782  0.3979
    1CO2     D2 2756   4.383   4.249   7.852 -0.2447  0.3581 -0.2933
    1CO2      C 2757   4.416   4.323   7.908 -0.1144  0.0401  0.0525
    1CO2     O1 2758   4.378   4.236   7.842 -0.2670  0.4129 -0.3529
    1CO2     O2 2759   4.454   4.410   7.975  0.0386 -0.3328  0.4578
    1CO2     D1 2760   3.871   0.914   0.661  0.2785 -0.3454 -0.2314
    1CO2     D2 2761   3.785   0.844   0.824  0.0476  0.1957 -0.1218
    1CO2      C 2762   3.828   0.879   0.742  0.1631 -0.0749 -0.1766
    1CO2     O1 2763   3.778   0.838   0.838  0.0277  0.2425 -0.1124
    1CO2     O2 2764   3.879   0.920   0.646  0.2985 -0.3921 -0.2409
    1CO2     D1 2765   8.703   4.109   3.549  0.1219 -0.1924 -0.3111
    1CO2     D2 2766   8.878   4.026   3.509  0.1866 -0.2108 -0.0028
    1CO2      C 2767   8.791   4.068   3.529  0.1545 -0.2017 -0.1571
    1CO2     O1 2768   8.893   4.019   3.505  0.1917 -0.2117  0.0241
    1CO2     O2 2769   8.688   4.116   3.553  0.1173 -0.1912 -0.3381
    1CO2     D1 2770   1.337   5.273   0.600 -0.0428 -0.4148 -0.1339
    1CO2     D2 2771   1.294   5.157   0.446  0.1797 -0.2526 -0.3173
    1CO2      C 2772   1.316   5.215   0.523  0.0684 -0.3333 -0.2256
    1CO2     O1 2773   1.291   5.147   0.432  0.1988 -0.2389 -0.3332
    1CO2     O2 2774   1.341   5.283   0.613 -0.0620 -0.4282 -0.1180
    1CO2     D1 2775   1.857   6.791   7.475  0.2337 -0.1017  0.2258
    1CO2     D2 2776   1.704   6.674   7.431  0.5012 -0.2927 -0.2152
    1CO2      C 2777   1.780   6.733   7.453  0.3674 -0.1969  0.0057
    1CO2     O1 2778   1.690   6.664   7.428  0.5243 -0.3090 -0.2532
    1CO2     O2 2779   1.871   6.801   7.478  0.2105 -0.0854  0.2642
    1CO2     D1 2780   8.027   1.715   2.157  0.4880  0.1860  0.3070
    1CO2     D2 2781   7.832   1.734   2.181  0.4483 -0.3114  0.3726
    1CO2      C 2782   7.929   1.725   2.169  0.4683 -0.0627  0.3395
    1CO2     O1 2783   7.815   1.735   2.183  0.4449 -0.3543  0.3784
    1CO2     O2 2784   8.044   1.714   2.155  0.4921  0.2289  0.3011
    1CO2     D1 2785   7.076   5.431   3.576  0.0490  0.4180 -0.2907
    1CO2     D2 2786   6.969   5.584   3.511 -0.1196  0.3210 -0.2405
    1CO2      C 2787   7.023   5.508   3.544 -0.0353  0.3695 -0.2656
    1CO2     O1 2788   6.959   5.597   3.506 -0.1345  0.3123 -0.2360
    1CO2     O2 2789   7.086   5.418   3.582  0.0639  0.4268 -0.2952
    1CO2     D1 2790   5.887   7.091   0.868 -0.0220  0.1313  0.2664
    1CO2     D2 2791   6.039   6.968   0.899  0.0408  0.1352 -0.0238
    1CO2      C 2792   5.963   7.030   0.884  0.0095  0.1330  0.1213
    1CO2     O1 2793   6.052   6.958   0.902  0.0463  0.1354 -0.0489
    1CO2     O2 2794   5.874   7.102   0.865 -0.0277  0.1311  0.2914
    1CO2     D1 2795   5.869   8.377   3.239  0.2778 -0.2766 -0.2097
    1CO2     D2 2796   5.703   8.472   3.186  0.2743 -0.0275  0.2515
    1CO2      C 2797   5.786   8.424   3.213  0.2756 -0.1516  0.0210
    1CO2     O1 2798   5.689   8.480   3.182  0.2737 -0.0048  0.2913
    1CO2     O2 2799   5.883   8.368   3.244  0.2780 -0.2995 -0.2494
    1CO2     D1 2800   7.071   4.030   8.596 -0.1619 -0.1589 -0.0434
    1CO2     D2 2801   6.941   4.140   8.696  0.1571 -0.0087  0.2023
    1CO2      C 2802   7.006   4.085   8.646 -0.0024 -0.0839  0.0801
    1CO2     O1 2803   6.930   4.150   8.705  0.1841  0.0048  0.2241
    1CO2     O2 2804   7.082   4.020   8.587 -0.1888 -0.1726 -0.0648
    1CO2     D1 2805   4.799   0.983   6.992  0.0608  0.0987 -0.0072
    1CO2     D2 2806   4.855   0.864   6.844  0.6215  0.1021  0.2042
    1CO2      C 2807   4.827   0.923   6.918  0.3409  0.1004  0.0987
    1CO2     O1 2808   4.860   0.853   6.832  0.6704  0.1024  0.2232
    1CO2     O2 2809   4.794   0.993   7.004  0.0119  0.0985 -0.0262
    1CO2     D1 2810   7.720   0.278   4.169  0.1617  0.0296  0.0472
    1CO2     D2 2811   7.777   0.218   3.989 -0.3383 -0.0047 -0.1019
    1CO2      C 2812   7.749   0.248   4.079 -0.0882  0.0124 -0.0277
    1CO2     O1 2813   7.782   0.213   3.974 -0.3815 -0.0077 -0.1149
    1CO2     O2 2814   7.715   0.283   4.185  0.2050  0.0325  0.0601
    1CO2     D1 2815   3.984   2.552   2.228  0.1064 -0.1099  0.4189
    1CO2     D2 2816   3.850   2.544   2.081  0.1102  0.6559  0.3715
    1CO2      C 2817   3.917   2.548   2.154  0.1082  0.2730  0.3951
    1CO2     O1 2818   3.839   2.543   2.069  0.1104  0.7219  0.3674
    1CO2     O2 2819   3.995   2.553   2.240  0.1061 -0.1760  0.4230
    1CO2     D1 2820   1.029   1.105   2.226 -0.1326 -0.1465 -0.3851
    1CO2     D2 2821   1.024   0.909   2.256 -0.3425 -0.1448 -0.4106
    1CO2      C 2822   1.026   1.007   2.241 -0.2376 -0.1457 -0.3979
    1CO2     O1 2823   1.023   0.892   2.259 -0.3606 -0.1447 -0.4127
    1CO2     O2 2824   1.029   1.122   2.224 -0.1144 -0.1466 -0.3829
    1CO2     D1 2825   6.008   3.781   1.857 -0.2727 -0.1310 -0.4214
    1CO2     D2 2826   6.050   3.964   1.795 -0.1494  0.2501  0.7803
    1CO2      C 2827   6.029   3.873   1.826 -0.2108  0.0596  0.1793
    1CO2     O1 2828   6.054   3.980   1.790 -0.1383  0.2828  0.8841
    1CO2     O2 2829   6.004   3.765   1.862 -0.2837 -0.1638 -0.5252
    1CO2     D1 2830   1.179   3.995   3.445 -0.0823  0.1302  0.0665
    1CO2     D2 2831   1.371   4.033   3.474 -0.0852 -0.1897  0.5018
    1CO2      C 2832   1.275   4.014   3.459 -0.0837 -0.0296  0.2840
    1CO2     O1 2833   1.388   4.036   3.476 -0.0854 -0.2165  0.5395
    1CO2     O2 2834   1.163   3.991   3.442 -0.0821  0.1576  0.0286
    1CO2     D1 2835   4.124   2.660   2.752 -0.1354 -0.1386  0.0509
    1CO2     D2 2836   3.966   2.679   2.870 -0.3993 -0.0496 -0.3165
    1CO2      C 2837   4.045   2.669   2.811 -0.2670 -0.0942 -0.1328
    1CO2     O1 2838   3.953   2.680   2.880 -0.4218 -0.0417 -0.3483
    1CO2     O2 2839   4.138   2.658   2.742 -0.1121 -0.1464  0.0827
    1CO2     D1 2840   5.313   8.760   2.351  0.1405  0.3277 -0.1444
    1CO2     D2 2841   5.427   8.598   2.360 -0.8404 -0.3521  0.1721
    1CO2      C 2842   5.370   8.679   2.355 -0.3500 -0.0124  0.0138
    1CO2     O1 2843   5.437   8.584   2.360 -0.9251 -0.4101  0.1996
    1CO2     O2 2844   5.304   8.774   2.351  0.2251  0.3862 -0.1719
    1CO2     D1 2845   2.018   5.029   7.269  0.3494  0.3136  0.3250
    1CO2     D2 2846   2.036   4.963   7.455 -0.2734  0.0567  0.2931
    1CO2      C 2847   2.027   4.996   7.362  0.0381  0.1855  0.3090
    1CO2     O1 2848   2.037   4.957   7.471 -0.3269  0.0348  0.2904
    1CO2     O2 2849   2.017   5.034   7.253  0.4029  0.3357  0.3276
    1CO2     D1 2850   8.619   3.830   7.677  0.1409  0.3218 -0.2490
    1CO2     D2 2851   8.571   3.827   7.485 -0.2076 -0.0542 -0.1550
    1CO2      C 2852   8.595   3.829   7.581 -0.0334  0.1338 -0.2022
    1CO2     O1 2853   8.567   3.827   7.469 -0.2384 -0.0865 -0.1478
    1CO2     O2 2854   8.624   3.831   7.694  0.1717  0.3543 -0.2565
    1CO2     D1 2855   4.860   4.025   5.155 -0.0646  0.2470 -0.5144
    1CO2     D2 2856   4.682   3.953   5.205  0.3583 -0.1913  0.3751
    1CO2      C 2857   4.771   3.989   5.180  0.1469  0.0277 -0.0696
    1CO2     O1 2858   4.667   3.946   5.209  0.3953 -0.2291  0.4516
    1CO2     O2 2859   4.875   4.031   5.151 -0.1016  0.2851 -0.5908
    1CO2     D1 2860   4.926   2.184   7.210 -0.3552  0.2294  0.0249
    1CO2     D2 2861   4.995   2.189   7.025  0.2355 -0.3173  0.2284
    1CO2      C 2862   4.961   2.187   7.117 -0.0601 -0.0441  0.1268
    1CO2     O1 2863   5.001   2.190   7.009  0.2866 -0.3645  0.2460
    1CO2     O2 2864   4.920   2.184   7.226 -0.4063  0.2766  0.0076
    1CO2     D1 2865   5.105   5.005   3.351  0.3870  0.7326  0.3693
    1CO2     D2 2866   5.159   4.933   3.527  0.0734  0.1429  0.2250
    1CO2      C 2867   5.132   4.969   3.439  0.2303  0.4377  0.2973
    1CO2     O1 2868   5.164   4.926   3.542  0.0472  0.0920  0.2127
    1CO2     O2 2869   5.100   5.011   3.336  0.4134  0.7834  0.3817
    1CO2     D1 2870   3.942   0.877   6.354  0.0269 -0.3205  0.0843
    1CO2     D2 2871   4.007   0.897   6.169  0.4640 -0.1258  0.2577
    1CO2      C 2872   3.974   0.887   6.261  0.2453 -0.2232  0.1712
    1CO2     O1 2873   4.013   0.899   6.153  0.5016 -0.1090  0.2728
    1CO2     O2 2874   3.936   0.875   6.370 -0.0107 -0.3374  0.0691
    1CO2     D1 2875   1.455   4.651   1.194 -0.4055  0.0625 -0.2350
    1CO2     D2 2876   1.582   4.545   1.086  0.3098  0.1860  0.4776
    1CO2      C 2877   1.518   4.598   1.140 -0.0479  0.1245  0.1214
    1CO2     O1 2878   1.593   4.535   1.076  0.3716  0.1965  0.5392
    1CO2     O2 2879   1.444   4.660   1.203 -0.4673  0.0520 -0.2965
    1CO2     D1 2880   0.896   2.765   1.947  0.1574 -0.3492 -0.1099
    1CO2     D2 2881   0.866   2.621   2.079 -0.4964 -0.4800 -0.4007
    1CO2      C 2882   0.881   2.693   2.013 -0.1695 -0.4146 -0.2553
    1CO2     O1 2883   0.863   2.609   2.090 -0.5528 -0.4914 -0.4258
    1CO2     O2 2884   0.899   2.778   1.935  0.2139 -0.3378 -0.0848
    1CO2     D1 2885   7.297   0.882   6.402  0.4766 -0.2607 -0.4265
    1CO2     D2 2886   7.119   0.964   6.375  0.6061  0.0905 -0.2217
    1CO2      C 2887   7.208   0.923   6.388  0.5412 -0.0851 -0.3238
    1CO2     O1 2888   7.103   0.971   6.373  0.6170  0.1209 -0.2041
    1CO2     O2 2889   7.313   0.875   6.404  0.4659 -0.2911 -0.4439
    1CO2     D1 2890   4.847   1.131   5.977  0.3677  0.1151 -0.5437
    1CO2     D2 2891   4.825   1.031   6.146  0.3163  0.7708 -0.1610
    1CO2      C 2892   4.836   1.081   6.061  0.3424  0.4430 -0.3524
    1CO2     O1 2893   4.823   1.022   6.160  0.3114  0.8277 -0.1278
    1CO2     O2 2894   4.849   1.140   5.962  0.3729  0.0583 -0.5770
    1CO2     D1 2895   8.151   9.430   8.878  0.3728  0.1332 -0.1331
    1CO2     D2 2896   8.001   9.543   8.815  0.1740  0.1263  0.3295
    1CO2      C 2897   8.076   9.487   8.847  0.2728  0.1297  0.0973
    1CO2     O1 2898   7.988   9.553   8.810  0.1564  0.1249  0.3681
    1CO2     O2 2899   8.164   9.421   8.883  0.3901  0.1335 -0.1717
    1CO2     D1 2900   0.482   1.472   1.114  0.2198  0.2033  0.2027
    1CO2     D2 2901   0.574   1.311   1.045 -0.1187  0.0877  0.0196
    1CO2      C 2902   0.528   1.391   1.080  0.0506  0.1457  0.1112
    1CO2     O1 2903   0.582   1.297   1.039 -0.1479  0.0777  0.0041
    1CO2     O2 2904   0.474   1.485   1.120  0.2491  0.2134  0.2184
    1CO2     D1 2905   4.409   8.904   8.063 -0.4812  0.2137  0.1125
    1CO2     D2 2906   4.438   8.709   8.044  0.2942  0.3567 -0.1608
    1CO2      C 2907   4.423   8.806   8.053 -0.0935  0.2861 -0.0238
    1CO2     O1 2908   4.441   8.692   8.042  0.3619  0.3700 -0.1841
    1CO2     O2 2909   4.406   8.920   8.065 -0.5488  0.2012  0.1354
    1CO2     D1 2910   2.670   2.769   2.326 -0.0819 -0.2362 -0.1834
    1CO2     D2 2911   2.523   2.694   2.217 -0.4379  0.2648 -0.0515
    1CO2      C 2912   2.597   2.731   2.272 -0.2599  0.0143 -0.1173
    1CO2     O1 2913   2.510   2.687   2.208 -0.4687  0.3078 -0.0403
    1CO2     O2 2914   2.683   2.776   2.335 -0.0510 -0.2792 -0.1945
    1CO2     D1 2915   5.322   6.695   6.682  0.0438  0.2455 -0.0564
    1CO2     D2 2916   5.218   6.781   6.537  0.1903  0.0215 -0.2936
    1CO2      C 2917   5.270   6.738   6.609  0.1173  0.1335 -0.1755
    1CO2     O1 2918   5.210   6.788   6.524  0.2027  0.0024 -0.3142
    1CO2     O2 2919   5.331   6.688   6.694  0.0315  0.2646 -0.0358
    1CO2     D1 2920   0.628   5.647   0.031 -0.4355  0.0452 -0.1591
    1CO2     D2 2921   0.556   5.686  -0.149  0.3148  0.3210 -0.4009
    1CO2      C 2922   0.592   5.666  -0.059 -0.0603  0.1831 -0.2794
    1CO2     O1 2923   0.549   5.690  -0.165  0.3797  0.3457 -0.4215
    1CO2     O2 2924   0.634   5.643   0.046 -0.5003  0.0205 -0.1383
    1CO2     D1 2925   0.936   5.245   2.599 -0.3088 -0.2788  0.4817
    1CO2     D2 2926   0.933   5.057   2.538 -0.4473 -0.0392 -0.2568
    1CO2      C 2927   0.934   5.151   2.568 -0.3780 -0.1588  0.1125
    1CO2     O1 2928   0.933   5.041   2.532 -0.4592 -0.0186 -0.3209
    1CO2     O2 2929   0.936   5.261   2.604 -0.2968 -0.2995  0.5457
    1CO2     D1 2930   1.089   6.698   4.361 -0.0563  0.2138  0.4526
    1CO2     D2 2931   1.000   6.537   4.432 -0.0235  0.0723  0.1722
    1CO2      C 2932   1.044   6.618   4.396 -0.0398  0.1431  0.3128
    1CO2     O1 2933   0.992   6.523   4.438 -0.0206  0.0601  0.1483
    1CO2     O2 2934   1.096   6.712   4.354 -0.0591  0.2260  0.4764
    1CO2     D1 2935   4.856   0.396   1.361 -0.0901 -0.3650 -0.1877
    1CO2     D2 2936   4.823   0.583   1.306 -0.2333 -0.1998  0.4584
    1CO2      C 2937   4.840   0.489   1.333 -0.1621 -0.2824  0.1354
    1CO2     O1 2938   4.820   0.599   1.301 -0.2460 -0.1855  0.5140
    1CO2     O2 2939   4.859   0.380   1.365 -0.0777 -0.3793 -0.2434
    1CO2     D1 2940   0.001   3.898   4.392 -0.4908  0.5182 -0.0877
    1CO2     D2 2941  -0.052   3.707   4.384 -0.2915  0.4599 -0.0071
    1CO2      C 2942  -0.025   3.802   4.388 -0.3916  0.4892 -0.0477
    1CO2     O1 2943  -0.056   3.691   4.383 -0.2756  0.4549  0.0000
    1CO2     O2 2944   0.005   3.914   4.392 -0.5064  0.5231 -0.0949
    1CO2     D1 2945   6.455   1.239   0.514  0.6353 -0.0517 -0.1799
    1CO2     D2 2946   6.546   1.377   0.404 -0.1264  0.4121 -0.2309
    1CO2      C 2947   6.500   1.308   0.459  0.2546  0.1801 -0.2053
    1CO2     O1 2948   6.553   1.388   0.395 -0.1922  0.4522 -0.2353
    1CO2     O2 2949   6.447   1.228   0.524  0.7010 -0.0918 -0.1754
    1CO2     D1 2950   3.135   0.003   4.309  0.3649  0.0817  0.4633
    1CO2     D2 2951   3.243  -0.069   4.159 -0.2732 -0.0145  0.0483
    1CO2      C 2952   3.189  -0.033   4.234  0.0460  0.0334  0.2556
    1CO2     O1 2953   3.252  -0.075   4.146 -0.3281 -0.0238  0.0124
    1CO2     O2 2954   3.125   0.009   4.322  0.4199  0.0906  0.4992
    1CO2     D1 2955   5.073   8.895   6.310  0.2897 -0.1092  0.1524
    1CO2     D2 2956   5.156   8.716   6.295  0.4560 -0.0232  0.0509
    1CO2      C 2957   5.114   8.806   6.302  0.3729 -0.0668  0.1020
    1CO2     O1 2958   5.164   8.701   6.294  0.4706 -0.0172  0.0420
    1CO2     O2 2959   5.065   8.910   6.311  0.2751 -0.1154  0.1616
    1CO2     D1 2960   7.477   4.286   0.236 -0.2039 -0.4604 -0.0198
    1CO2     D2 2961   7.397   4.274   0.055 -0.0997 -0.1542 -0.0864
    1CO2      C 2962   7.437   4.280   0.146 -0.1516 -0.3071 -0.0531
    1CO2     O1 2963   7.391   4.273   0.039 -0.0911 -0.1283 -0.0921
    1CO2     O2 2964   7.483   4.287   0.252 -0.2122 -0.4864 -0.0141
    1CO2     D1 2965   5.855   5.860   3.762  0.0441 -0.4470  0.1906
    1CO2     D2 2966   5.841   5.699   3.877  0.0478 -0.5218  0.0867
    1CO2      C 2967   5.848   5.779   3.820  0.0463 -0.4845  0.1388
    1CO2     O1 2968   5.840   5.686   3.887  0.0482 -0.5288  0.0777
    1CO2     O2 2969   5.856   5.873   3.752  0.0439 -0.4401  0.1996
    1CO2     D1 2970   7.429   4.568   8.976  0.0498  0.0992 -0.2583
    1CO2     D2 2971   7.439   4.496   8.792  0.0252 -0.5194 -0.0185
    1CO2      C 2972   7.434   4.532   8.884  0.0377 -0.2098 -0.1373
    1CO2     O1 2973   7.440   4.490   8.776  0.0234 -0.5727  0.0029
    1CO2     O2 2974   7.428   4.574   8.992  0.0515  0.1526 -0.2794
    1CO2     D1 2975   5.815   8.314   2.878 -0.1667 -0.1772  0.3779
    1CO2     D2 2976   5.990   8.222   2.895 -0.0867 -0.0583  0.1954
    1CO2      C 2977   5.903   8.268   2.886 -0.1268 -0.1173  0.2866
    1CO2     O1 2978   6.005   8.214   2.896 -0.0801 -0.0477  0.1798
    1CO2     O2 2979   5.800   8.321   2.876 -0.1736 -0.1879  0.3936
    1CO2     D1 2980   4.676   2.495   6.674 -0.2154 -0.1976 -0.5507
    1CO2     D2 2981   4.555   2.339   6.666 -0.3088 -0.1367 -0.3155
    1CO2      C 2982   4.615   2.417   6.670 -0.2623 -0.1671 -0.4330
    1CO2     O1 2983   4.544   2.326   6.666 -0.3171 -0.1311 -0.2952
    1CO2     O2 2984   4.687   2.509   6.675 -0.2069 -0.2031 -0.5713
    1CO2     D1 2985   7.978   7.380   0.970 -0.2979 -0.2251  0.1645
    1CO2     D2 2986   7.796   7.351   1.040 -0.4699 -0.3706 -0.3374
    1CO2      C 2987   7.887   7.365   1.005 -0.3839 -0.2980 -0.0864
    1CO2     O1 2988   7.780   7.348   1.046 -0.4845 -0.3829 -0.3808
    1CO2     O2 2989   7.994   7.382   0.963 -0.2832 -0.2127  0.2078
    1CO2     D1 2990   6.656   2.831   8.933  0.0596 -0.4572 -0.6684
    1CO2     D2 2991   6.522   2.916   8.814  0.0333  0.4294 -0.0062
    1CO2      C 2992   6.589   2.873   8.874  0.0467 -0.0138 -0.3376
    1CO2     O1 2993   6.510   2.923   8.804  0.0310  0.5057  0.0515
    1CO2     O2 2994   6.667   2.823   8.943  0.0620 -0.5336 -0.7257
    1CO2     D1 2995   1.809   4.975   8.185  0.1547 -0.3379  0.5422
    1CO2     D2 2996   1.622   4.962   8.248  0.0447 -0.5299  0.1769
    1CO2      C 2997   1.715   4.969   8.216  0.0997 -0.4339  0.3605
    1CO2     O1 2998   1.605   4.961   8.254  0.0350 -0.5465  0.1459
    1CO2     O2 2999   1.825   4.977   8.179  0.1643 -0.3214  0.5732
    1CO2     D1 3000   8.128   1.942   1.545  0.3663  0.0061 -0.6594
    1CO2     D2 3001   8.129   1.754   1.482  0.4221 -0.1038 -0.3323
    1CO2      C 3002   8.129   1.848   1.514  0.3948 -0.0489 -0.4959
    1CO2     O1 3003   8.129   1.738   1.477  0.4272 -0.1132 -0.3041
    1CO2     O2 3004   8.128   1.958   1.551  0.3614  0.0156 -0.6876
    1CO2     D1 3005   3.587   8.630   5.461 -0.0313 -0.1178 -0.0653
    1CO2     D2 3006   3.574   8.827   5.439  0.1210 -0.0697  0.2615
    1CO2      C 3007   3.580   8.728   5.450  0.0448 -0.0935  0.0982
    1CO2     O1 3008   3.572   8.843   5.437  0.1342 -0.0658  0.2899
    1CO2     O2 3009   3.588   8.613   5.463 -0.0443 -0.1211 -0.0935
    1CO2     D1 3010   3.973   0.330   8.773 -0.0932 -0.5907 -0.0349
    1CO2     D2 3011   4.000   0.343   8.969 -0.3838 -0.7135  0.0141
    1CO2      C 3012   3.987   0.336   8.871 -0.2384 -0.6521 -0.0114
    1CO2     O1 3013   4.002   0.345   8.986 -0.4091 -0.7240  0.0172
    1CO2     O2 3014   3.971   0.328   8.756 -0.0682 -0.5802 -0.0381
    1CO2     D1 3015   0.998   6.043   4.778  0.4954 -0.0351 -0.0297
    1CO2     D2 3016   0.985   5.912   4.630 -0.3041  0.4148 -0.3618
    1CO2      C 3017   0.991   5.978   4.704  0.0957  0.1898 -0.1960
    1CO2     O1 3018   0.984   5.901   4.617 -0.3731  0.4539 -0.3901
    1CO2     O2 3019   0.999   6.054   4.791  0.5644 -0.0744 -0.0014
    1CO2     D1 3020   3.477   7.448   3.305 -0.4576  0.2241 -0.2665
    1CO2     D2 3021   3.496   7.631   3.233 -0.4444  0.1373 -0.4810
    1CO2      C 3022   3.487   7.540   3.269 -0.4511  0.1812 -0.3736
    1CO2     O1 3023   3.498   7.647   3.226 -0.4432  0.1302 -0.4995
    1CO2     O2 3024   3.475   7.432   3.311 -0.4587  0.2317 -0.2480
    1CO2     D1 3025   4.185   4.715   3.761  0.0303  0.2913  0.5310
    1CO2     D2 3026   4.302   4.573   3.689 -0.0620  0.1659  0.6287
    1CO2      C 3027   4.243   4.644   3.725 -0.0162  0.2289  0.5798
    1CO2     O1 3028   4.312   4.560   3.683 -0.0696  0.1550  0.6371
    1CO2     O2 3029   4.175   4.727   3.767  0.0381  0.3023  0.5226
    1CO2     D1 3030   9.389   5.170   1.917  0.0275  0.0560  0.5096
    1CO2     D2 3031   9.192   5.175   1.903  0.0506  0.0846  0.1693
    1CO2      C 3032   9.290   5.173   1.910  0.0401  0.0706  0.3395
    1CO2     O1 3033   9.175   5.175   1.902  0.0525  0.0868  0.1400
    1CO2     O2 3034   9.406   5.170   1.918  0.0257  0.0539  0.5389
    1CO2     D1 3035   5.945   5.278   7.642  0.3127  0.2960  0.0433
    1CO2     D2 3036   5.986   5.471   7.648  0.1488  0.3390 -0.2201
    1CO2      C 3037   5.965   5.375   7.645  0.2308  0.3176 -0.0887
    1CO2     O1 3038   5.989   5.488   7.648  0.1345  0.3428 -0.2432
    1CO2     O2 3039   5.941   5.261   7.642  0.3271  0.2923  0.0663
    1CO2     D1 3040   6.008   4.083   5.016  0.0449  0.3162  0.2020
    1CO2     D2 3041   5.851   4.040   4.904  0.2309  0.2635 -0.0399
    1CO2      C 3042   5.930   4.062   4.960  0.1378  0.2899  0.0811
    1CO2     O1 3043   5.838   4.036   4.894  0.2465  0.2584 -0.0606
    1CO2     O2 3044   6.022   4.087   5.026  0.0291  0.3209  0.2227
    1CO2     D1 3045   5.873   4.825   8.631  0.0134  0.4468  0.4888
    1CO2     D2 3046   5.846   4.651   8.721  0.4124  0.2328  0.1954
    1CO2      C 3047   5.860   4.738   8.676  0.2131  0.3395  0.3424
    1CO2     O1 3048   5.844   4.636   8.728  0.4473  0.2146  0.1698
    1CO2     O2 3049   5.876   4.840   8.623 -0.0215  0.4649  0.5140
    1CO2     D1 3050   7.019   3.360   3.140  0.3156  0.6334 -0.2799
    1CO2     D2 3051   6.988   3.440   3.319  0.3811  0.1195 -0.0382
    1CO2      C 3052   7.003   3.400   3.229  0.3481  0.3765 -0.1593
    1CO2     O1 3053   6.985   3.446   3.334  0.3867  0.0751 -0.0176
    1CO2     O2 3054   7.021   3.353   3.125  0.3099  0.6778 -0.3006
    1CO2     D1 3055   8.296   1.482   2.079  0.6042 -0.0419 -0.1214
    1CO2     D2 3056   8.325   1.569   2.254 -0.1025  0.2297 -0.1371
    1CO2      C 3057   8.310   1.525   2.167  0.2499  0.0939 -0.1292
    1CO2     O1 3058   8.327   1.576   2.269 -0.1631  0.2530 -0.1383
    1CO2     O2 3059   8.293   1.474   2.064  0.6647 -0.0652 -0.1202
    1CO2     D1 3060   7.521   6.408   8.657  0.3018  0.2116 -0.1106
    1CO2     D2 3061   7.621   6.238   8.672 -0.0079  0.0389  0.0094
    1CO2      C 3062   7.571   6.323   8.665  0.1469  0.1254 -0.0505
    1CO2     O1 3063   7.629   6.224   8.673 -0.0339  0.0243  0.0200
    1CO2     O2 3064   7.512   6.423   8.656  0.3276  0.2265 -0.1211
    1CO2     D1 3065   7.359   3.206   6.942 -0.1512  0.1954  0.3538
    1CO2     D2 3066   7.172   3.157   6.902 -0.2550  0.6037  0.3413
    1CO2      C 3067   7.265   3.182   6.922 -0.2031  0.3996  0.3481
    1CO2     O1 3068   7.155   3.153   6.899 -0.2642  0.6390  0.3405
    1CO2     O2 3069   7.375   3.210   6.945 -0.1421  0.1602  0.3548
    1CO2     D1 3070   0.890   1.396   0.830 -0.0518  0.2181 -0.0430
    1CO2     D2 3071   0.768   1.545   0.874  0.3553  0.5097  0.1003
    1CO2      C 3072   0.829   1.470   0.852  0.1518  0.3639  0.0286
    1CO2     O1 3073   0.757   1.558   0.878  0.3904  0.5349  0.1127
    1CO2     O2 3074   0.900   1.383   0.826 -0.0869  0.1930 -0.0554
    1CO2     D1 3075   0.643   5.595   7.814  0.2682 -0.0879 -0.4013
    1CO2     D2 3076   0.753   5.719   7.922  0.1618 -0.3178 -0.0265
    1CO2      C 3077   0.698   5.657   7.868  0.2149 -0.2031 -0.2136
    1CO2     O1 3078   0.762   5.730   7.931  0.1526 -0.3376  0.0062
    1CO2     O2 3079   0.634   5.584   7.805  0.2773 -0.0682 -0.4339
    1CO2     D1 3080   3.454   2.337   7.308 -0.0586 -0.3304  0.1152
    1CO2     D2 3081   3.322   2.298   7.166  0.1009  0.2000 -0.1779
    1CO2      C 3082   3.388   2.317   7.237  0.0212 -0.0653 -0.0315
    1CO2     O1 3083   3.310   2.295   7.154  0.1147  0.2458 -0.2031
    1CO2     O2 3084   3.465   2.340   7.320 -0.0725 -0.3762  0.1402
    1CO2     D1 3085   6.811   5.268   4.838  0.2086  0.1089 -0.0541
    1CO2     D2 3086   6.979   5.349   4.903  0.3985 -0.3486  0.0299
    1CO2      C 3087   6.895   5.308   4.871  0.3033 -0.1197 -0.0119
    1CO2     O1 3088   6.994   5.356   4.909  0.4144 -0.3877  0.0377
    1CO2     O2 3089   6.797   5.261   4.833  0.1926  0.1478 -0.0620
    1CO2     D1 3090   6.527   2.477   8.500 -0.4143  0.1147  0.1183
    1CO2     D2 3091   6.682   2.597   8.475  0.2767 -0.7396  0.2711
    1CO2      C 3092   6.604   2.537   8.487 -0.0687 -0.3126  0.1945
    1CO2     O1 3093   6.695   2.607   8.473  0.3366 -0.8132  0.2842
    1CO2     O2 3094   6.513   2.466   8.502 -0.4740  0.1884  0.1049
    1CO2     D1 3095   2.698   8.715   2.384 -0.2646 -0.2341  0.0978
    1CO2     D2 3096   2.800   8.706   2.554 -0.3101 -0.0800  0.1340
    1CO2      C 3097   2.749   8.710   2.469 -0.2875 -0.1564  0.1159
    1CO2     O1 3098   2.809   8.705   2.568 -0.3140 -0.0668  0.1371
    1CO2     O2 3099   2.689   8.716   2.370 -0.2606 -0.2470  0.0947
    1CO2     D1 3100   2.477   4.364   3.524 -0.0382  0.1340  0.1896
    1CO2     D2 3101   2.444   4.416   3.336  0.4878  0.2466  0.1278
    1CO2      C 3102   2.460   4.390   3.430  0.2248  0.1903  0.1585
    1CO2     O1 3103   2.441   4.421   3.320  0.5333  0.2565  0.1223
    1CO2     O2 3104   2.480   4.359   3.540 -0.0837  0.1240  0.1950
    1CO2     D1 3105   3.750   8.712   6.132 -0.5594  0.0894 -0.6424
    1CO2     D2 3106   3.761   8.909   6.140  0.1128  0.0245  0.1172
    1CO2      C 3107   3.756   8.810   6.136 -0.2236  0.0572 -0.2627
    1CO2     O1 3108   3.762   8.926   6.141  0.1707  0.0191  0.1826
    1CO2     O2 3109   3.749   8.695   6.131 -0.6175  0.0954 -0.7076
    1CO2     D1 3110   8.105   5.485   5.729  0.2132  0.0355 -0.0185
    1CO2     D2 3111   8.141   5.291   5.742  0.3290  0.0587  0.0106
    1CO2      C 3112   8.123   5.388   5.736  0.2718  0.0477 -0.0043
    1CO2     O1 3113   8.144   5.274   5.743  0.3395  0.0610  0.0134
    1CO2     O2 3114   8.102   5.502   5.728  0.2031  0.0334 -0.0215
    1CO2     D1 3115   4.260   6.653   7.477 -0.2809  0.0580 -0.5302
    1CO2     D2 3116   4.277   6.847   7.447  0.5987  0.0663  0.0247
    1CO2      C 3117   4.269   6.750   7.462  0.1593  0.0620 -0.2527
    1CO2     O1 3118   4.279   6.864   7.445  0.6747  0.0668  0.0720
    1CO2     O2 3119   4.259   6.636   7.479 -0.3572  0.0577 -0.5774
    1CO2     D1 3120   8.358   0.974   7.317 -0.3372  0.3508  0.2491
    1CO2     D2 3121   8.185   0.917   7.393 -0.3786  0.2199  0.0579
    1CO2      C 3122   8.271   0.946   7.355 -0.3567  0.2854  0.1535
    1CO2     O1 3123   8.170   0.912   7.399 -0.3815  0.2087  0.0410
    1CO2     O2 3124   8.373   0.979   7.311 -0.3338  0.3621  0.2661
    1CO2     D1 3125   4.764   6.077   7.548  0.4250 -0.1592  0.0164
    1CO2     D2 3126   4.729   5.926   7.426 -0.1523  0.1724 -0.2301
    1CO2      C 3127   4.746   6.001   7.487  0.1364  0.0067 -0.1068
    1CO2     O1 3128   4.726   5.912   7.415 -0.2027  0.2012 -0.2508
    1CO2     O2 3129   4.767   6.090   7.559  0.4754 -0.1879  0.0372
    1CO2     D1 3130   0.019   2.094   0.498  0.5317  0.2811 -0.2224
    1CO2     D2 3131   0.166   2.083   0.630  0.4599 -0.3945 -0.1963
    1CO2      C 3132   0.093   2.089   0.564  0.4959 -0.0567 -0.2093
    1CO2     O1 3133   0.179   2.082   0.641  0.4530 -0.4530 -0.1940
    1CO2     O2 3134   0.007   2.095   0.487  0.5388  0.3395 -0.2247
    1CO2     D1 3135   0.759   7.119   0.174  0.0920  0.2471  0.9683
    1CO2     D2 3136   0.939   7.042   0.145 -0.5167 -0.6780 -0.3920
    1CO2      C 3137   0.849   7.081   0.159 -0.2123 -0.2155  0.2882
    1CO2     O1 3138   0.954   7.035   0.142 -0.5693 -0.7577 -0.5095
    1CO2     O2 3139   0.743   7.126   0.176  0.1447  0.3266  1.0858
    1CO2     D1 3140   9.088   3.980   7.797  0.3916 -0.0085  0.6195
    1CO2     D2 3141   8.996   4.056   7.639  0.4643  0.0090  0.5864
    1CO2      C 3142   9.042   4.018   7.718  0.4282  0.0005  0.6027
    1CO2     O1 3143   8.989   4.063   7.625  0.4711  0.0105  0.5836
    1CO2     O2 3144   9.096   3.974   7.811  0.3853 -0.0103  0.6223
    1CO2     D1 3145   7.892   4.540   0.713  0.0813  0.0006  0.3083
    1CO2     D2 3146   7.875   4.346   0.681  0.1271 -0.0308  0.4717
    1CO2      C 3147   7.884   4.443   0.697  0.1044 -0.0148  0.3900
    1CO2     O1 3148   7.874   4.329   0.678  0.1311 -0.0334  0.4858
    1CO2     O2 3149   7.893   4.557   0.716  0.0772  0.0033  0.2941
    1CO2     D1 3150   7.247   4.959   1.571  0.1061 -0.1153 -0.1998
    1CO2     D2 3151   7.328   5.019   1.741 -0.0741  0.1262 -0.1997
    1CO2      C 3152   7.287   4.989   1.656  0.0157  0.0057 -0.1998
    1CO2     O1 3153   7.335   5.025   1.756 -0.0896  0.1473 -0.1997
    1CO2     O2 3154   7.240   4.954   1.556  0.1216 -0.1364 -0.1998
    1CO2     D1 3155   3.440   3.526   3.358  0.8057  0.3305 -0.2043
    1CO2     D2 3156   3.291   3.648   3.402 -0.1426 -0.8985  0.0348
    1CO2      C 3157   3.365   3.587   3.380  0.3314 -0.2840 -0.0849
    1CO2     O1 3158   3.278   3.659   3.406 -0.2244 -1.0047  0.0556
    1CO2     O2 3159   3.453   3.515   3.354  0.8874  0.4365 -0.2251
    1CO2     D1 3160   3.483   1.732   1.201  0.1568  0.5396  0.2950
    1CO2     D2 3161   3.305   1.750   1.284  0.0352 -0.1807  0.1947
    1CO2      C 3162   3.394   1.741   1.242  0.0961  0.1794  0.2449
    1CO2     O1 3163   3.289   1.752   1.291  0.0248 -0.2429  0.1860
    1CO2     O2 3164   3.499   1.731   1.194  0.1671  0.6019  0.3037
    1CO2     D1 3165   6.726   6.267   0.283 -0.1608  0.1307  0.0255
    1CO2     D2 3166   6.743   6.075   0.240  0.3591  0.0690  0.5030
    1CO2      C 3167   6.734   6.171   0.261  0.0992  0.0997  0.2643
    1CO2     O1 3168   6.744   6.058   0.236  0.4044  0.0634  0.5442
    1CO2     O2 3169   6.724   6.284   0.287 -0.2060  0.1364 -0.0157
    1CO2     D1 3170   2.595   0.093   1.585  0.3126 -0.0774  0.0562
    1CO2     D2 3171   2.487  -0.014   1.712 -0.3890  0.1561 -0.3438
    1CO2      C 3172   2.541   0.040   1.648 -0.0381  0.0390 -0.1439
    1CO2     O1 3173   2.477  -0.023   1.723 -0.4494  0.1755 -0.3784
    1CO2     O2 3174   2.604   0.103   1.574  0.3729 -0.0973  0.0907
    1CO2     D1 3175   8.788   9.176   8.049 -0.1584 -0.1194  0.1044
    1CO2     D2 3176   8.650   9.315   8.020  0.1780  0.1961  0.0099
    1CO2      C 3177   8.719   9.245   8.035  0.0095  0.0381  0.0572
    1CO2     O1 3178   8.638   9.327   8.018  0.2079  0.2232  0.0019
    1CO2     O2 3179   8.800   9.164   8.052 -0.1879 -0.1469  0.1125
    1CO2     D1 3180   9.021   3.829   8.809 -0.1721  0.0763 -0.2267
    1CO2     D2 3181   9.009   3.647   8.885  0.4103 -0.0791 -0.5054
    1CO2      C 3182   9.015   3.738   8.847  0.1202 -0.0014 -0.3662
    1CO2     O1 3183   9.008   3.631   8.891  0.4597 -0.0927 -0.5293
    1CO2     O2 3184   9.022   3.844   8.802 -0.2213  0.0899 -0.2031
    1CO2     D1 3185   2.508   0.952   6.381 -0.2412  0.4111 -0.0117
    1CO2     D2 3186   2.438   0.818   6.508 -0.3096  0.3549 -0.1090
    1CO2      C 3187   2.473   0.885   6.444 -0.2751  0.3830 -0.0601
    1CO2     O1 3188   2.432   0.806   6.519 -0.3157  0.3501 -0.1173
    1CO2     O2 3189   2.515   0.963   6.370 -0.2351  0.4159 -0.0033
    1CO2     D1 3190   8.823   3.910   7.153  0.0973  0.3432 -0.7482
    1CO2     D2 3191   8.824   4.044   7.299 -0.2752 -0.1891 -0.2556
    1CO2      C 3192   8.824   3.977   7.226 -0.0887  0.0772 -0.5016
    1CO2     O1 3193   8.824   4.056   7.312 -0.3080 -0.2346 -0.2127
    1CO2     O2 3194   8.823   3.899   7.141  0.1297  0.3891 -0.7911
    1CO2     D1 3195   7.264   1.229   8.451 -0.6371  0.0606  0.0111
    1CO2     D2 3196   7.275   1.146   8.630 -0.3393 -0.2394 -0.1472
    1CO2      C 3197   7.270   1.187   8.541 -0.4878 -0.0894 -0.0687
    1CO2     O1 3198   7.276   1.138   8.646 -0.3133 -0.2654 -0.1612
    1CO2     O2 3199   7.263   1.237   8.436 -0.6628  0.0865  0.0257
    1CO2     D1 3200   2.085   9.113   8.723  0.6617 -0.2851 -0.0767
    1CO2     D2 3201   1.898   9.094   8.663  0.4960 -0.2807  0.4327
    1CO2      C 3202   1.991   9.103   8.693  0.5789 -0.2832  0.1774
    1CO2     O1 3203   1.882   9.093   8.657  0.4817 -0.2804  0.4759
    1CO2     O2 3204   2.101   9.114   8.728  0.6762 -0.2851 -0.1202
    1CO2     D1 3205   4.581   3.166   2.074  0.1276 -0.2739  0.0506
    1CO2     D2 3206   4.537   3.249   2.248 -0.0477  0.9198 -0.5578
    1CO2      C 3207   4.559   3.207   2.161  0.0401  0.3231 -0.2534
    1CO2     O1 3208   4.533   3.256   2.263 -0.0629  1.0228 -0.6104
    1CO2     O2 3209   4.585   3.159   2.059  0.1431 -0.3769  0.1032
    1CO2     D1 3210   6.062   9.281   0.255 -0.3239  0.2789 -0.4917
    1CO2     D2 3211   5.903   9.193   0.332  0.0465  0.2669  0.2637
    1CO2      C 3212   5.983   9.237   0.293 -0.1392  0.2728 -0.1140
    1CO2     O1 3213   5.889   9.185   0.338  0.0782  0.2661  0.3289
    1CO2     O2 3214   6.076   9.289   0.248 -0.3557  0.2794 -0.5569
    1CO2     D1 3215   2.780   3.276   8.962 -0.1791 -0.1108  0.2475
    1CO2     D2 3216   2.764   3.463   9.026 -0.4559  0.0016 -0.1457
    1CO2      C 3217   2.772   3.370   8.994 -0.3176 -0.0546  0.0505
    1CO2     O1 3218   2.763   3.479   9.031 -0.4799  0.0112 -0.1783
    1CO2     O2 3219   2.781   3.260   8.956 -0.1552 -0.1204  0.2804
    1CO2     D1 3220   4.240   2.763   5.869  0.0406 -0.0247 -0.0435
    1CO2     D2 3221   4.051   2.810   5.905  0.1541  0.3056  0.1235
    1CO2      C 3222   4.145   2.787   5.887  0.0973  0.1404  0.0401
    1CO2     O1 3223   4.035   2.814   5.908  0.1636  0.3343  0.1383
    1CO2     O2 3224   4.256   2.759   5.865  0.0310 -0.0534 -0.0582
    1CO2     D1 3225   7.392   8.578   1.277  0.1357 -0.3374 -0.2096
    1CO2     D2 3226   7.469   8.419   1.367  0.1813 -0.1605  0.0672
    1CO2      C 3227   7.431   8.499   1.322  0.1588 -0.2489 -0.0712
    1CO2     O1 3228   7.476   8.405   1.374  0.1850 -0.1450  0.0912
    1CO2     O2 3229   7.386   8.592   1.270  0.1321 -0.3529 -0.2335
    1CO2     D1 3230   1.963   2.179   4.129 -0.1130  0.0091 -0.4550
    1CO2     D2 3231   2.008   2.304   3.983 -0.0356  0.4013 -0.0954
    1CO2      C 3232   1.986   2.242   4.056 -0.0741  0.2053 -0.2751
    1CO2     O1 3233   2.012   2.315   3.970 -0.0288  0.4351 -0.0644
    1CO2     O2 3234   1.959   2.168   4.142 -0.1196 -0.0246 -0.4859
    1CO2     D1 3235   3.088   1.962   7.129  0.0849 -0.0473  0.0638
    1CO2     D2 3236   3.099   1.953   6.931 -0.4822 -0.0183  0.0297
    1CO2      C 3237   3.094   1.957   7.030 -0.1988 -0.0328  0.0467
    1CO2     O1 3238   3.100   1.952   6.914 -0.5310 -0.0159  0.0267
    1CO2     O2 3239   3.087   1.962   7.146  0.1338 -0.0497  0.0668
    1CO2     D1 3240   1.945   5.338   7.541 -0.3626 -0.0599 -0.1163
    1CO2     D2 3241   1.967   5.294   7.733 -0.1929  0.2698 -0.0595
    1CO2      C 3242   1.956   5.316   7.637 -0.2778  0.1054 -0.0882
    1CO2     O1 3243   1.969   5.290   7.749 -0.1782  0.2985 -0.0548
    1CO2     O2 3244   1.943   5.342   7.524 -0.3773 -0.0882 -0.1211
    1CO2     D1 3245   0.722   1.869   3.301  0.0258 -0.1748  0.1202
    1CO2     D2 3246   0.559   1.975   3.267 -0.1217 -0.3559  0.2611
    1CO2      C 3247   0.640   1.922   3.284 -0.0479 -0.2652  0.1907
    1CO2     O1 3248   0.544   1.984   3.264 -0.1344 -0.3715  0.2732
    1CO2     O2 3249   0.736   1.859   3.304  0.0386 -0.1591  0.1082
    1CO2     D1 3250   6.789   4.516   0.959 -0.0672 -0.1767  0.4537
    1CO2     D2 3251   6.627   4.580   0.864 -0.0668 -0.4778  0.2471
    1CO2      C 3252   6.708   4.548   0.911 -0.0672 -0.3271  0.3504
    1CO2     O1 3253   6.614   4.586   0.856 -0.0663 -0.5040  0.2292
    1CO2     O2 3254   6.803   4.510   0.967 -0.0677 -0.1502  0.4717
    1CO2     D1 3255   2.442   3.951   5.900  0.5013  0.2473  0.1730
    1CO2     D2 3256   2.492   3.764   5.862 -0.3670 -0.0413  0.4541
    1CO2      C 3257   2.467   3.857   5.881  0.0672  0.1030  0.3133
    1CO2     O1 3258   2.496   3.747   5.859 -0.4418 -0.0663  0.4778
    1CO2     O2 3259   2.438   3.968   5.903  0.5760  0.2723  0.1493
    1CO2     D1 3260   5.053   6.244   6.141  0.2126 -0.0368  0.2042
    1CO2     D2 3261   5.204   6.161   6.238  0.2383 -0.0316  0.1702
    1CO2      C 3262   5.128   6.202   6.189  0.2260 -0.0343  0.1869
    1CO2     O1 3263   5.217   6.154   6.247  0.2408 -0.0310  0.1664
    1CO2     O2 3264   5.040   6.251   6.132  0.2103 -0.0377  0.2079
    1CO2     D1 3265   7.242   3.418   7.929  0.0181 -0.0028 -0.1613
    1CO2     D2 3266   7.227   3.393   8.125  0.4977 -0.4086 -0.1781
    1CO2      C 3267   7.234   3.405   8.027  0.2575 -0.2058 -0.1698
    1CO2     O1 3268   7.226   3.390   8.142  0.5383 -0.4435 -0.1802
    1CO2     O2 3269   7.243   3.420   7.912 -0.0229  0.0322 -0.1602
    1CO2     D1 3270   5.882   3.304   4.749 -0.2265 -0.1002 -0.0965
    1CO2     D2 3271   5.718   3.300   4.859 -0.2705  0.3293 -0.1431
    1CO2      C 3272   5.800   3.302   4.804 -0.2480  0.1147 -0.1202
    1CO2     O1 3273   5.703   3.299   4.869 -0.2742  0.3662 -0.1469
    1CO2     O2 3274   5.896   3.305   4.740 -0.2227 -0.1371 -0.0930
    1CO2     D1 3275   5.003   4.533   6.671 -0.3096 -0.4382  0.2687
    1CO2     D2 3276   4.971   4.436   6.502  0.3198 -0.0580 -0.0717
    1CO2      C 3277   4.987   4.485   6.586  0.0052 -0.2480  0.0987
    1CO2     O1 3278   4.968   4.428   6.487  0.3743 -0.0253 -0.1011
    1CO2     O2 3279   5.006   4.542   6.685 -0.3638 -0.4706  0.2980
    1CO2     D1 3280   7.448   4.778   3.124 -0.1363 -0.4736  0.3660
    1CO2     D2 3281   7.621   4.695   3.077  0.3162  0.2357  0.7725
    1CO2      C 3282   7.535   4.736   3.100  0.0906 -0.1187  0.5693
    1CO2     O1 3283   7.636   4.688   3.072  0.3557  0.2966  0.8073
    1CO2     O2 3284   7.433   4.785   3.128 -0.1755 -0.5345  0.3312
    1CO2     D1 3285   3.057   5.158   2.589  0.2604 -0.1588  0.4684
    1CO2     D2 3286   2.999   5.024   2.455  0.0599  0.2324  0.1613
    1CO2      C 3287   3.028   5.091   2.522  0.1602  0.0372  0.3152
    1CO2     O1 3288   2.994   5.012   2.444  0.0424  0.2661  0.1349
    1CO2     O2 3289   3.062   5.169   2.600  0.2778 -0.1926  0.4950
    1CO2     D1 3290   8.446   1.742   8.631 -0.1204  0.0058  0.1276
    1CO2     D2 3291   8.318   1.632   8.733 -0.3087  0.0210 -0.0915
    1CO2      C 3292   8.382   1.687   8.682 -0.2146  0.0134  0.0172
    1CO2     O1 3293   8.307   1.622   8.742 -0.3242  0.0223 -0.1106
    1CO2     O2 3294   8.458   1.752   8.622 -0.1049  0.0045  0.1469
    1CO2     D1 3295   7.636   8.256   8.754 -0.3253  0.1931  0.4047
    1CO2     D2 3296   7.798   8.143   8.763 -0.1981  0.4031  0.7342
    1CO2      C 3297   7.717   8.199   8.758 -0.2613  0.2975  0.5693
    1CO2     O1 3298   7.812   8.133   8.764 -0.1869  0.4206  0.7629
    1CO2     O2 3299   7.622   8.266   8.753 -0.3362  0.1755  0.3757
    1CO2     D1 3300   3.990   7.722   4.684  0.2646  0.0584  0.0588
    1CO2     D2 3301   3.832   7.802   4.771  0.3500 -0.2444  0.4934
    1CO2      C 3302   3.911   7.762   4.727  0.3073 -0.0935  0.2761
    1CO2     O1 3303   3.818   7.809   4.779  0.3576 -0.2708  0.5312
    1CO2     O2 3304   4.003   7.715   4.676  0.2570  0.0849  0.0210
    1CO2     D1 3305   0.542   1.896   2.466  0.0253  0.0631  0.2528
    1CO2     D2 3306   0.522   2.086   2.518  0.4631  0.0994  0.2850
    1CO2      C 3307   0.532   1.991   2.492  0.2442  0.0813  0.2689
    1CO2     O1 3308   0.521   2.103   2.522  0.5009  0.1025  0.2880
    1CO2     O2 3309   0.543   1.880   2.462 -0.0125  0.0601  0.2499
    1CO2     D1 3310   6.415   5.416   9.242 -0.6679 -0.1244  0.0479
    1CO2     D2 3311   6.271   5.400   9.106 -0.0389 -0.3453 -0.5943
    1CO2      C 3312   6.343   5.408   9.174 -0.3533 -0.2346 -0.2728
    1CO2     O1 3313   6.259   5.398   9.094  0.0157 -0.3643 -0.6495
    1CO2     O2 3314   6.427   5.417   9.253 -0.7224 -0.1054  0.1030
    1CO2     D1 3315   0.969   7.056   6.638 -0.0674 -0.0801 -0.6999
    1CO2     D2 3316   1.137   6.955   6.613 -0.0487  0.0376 -1.0606
    1CO2      C 3317   1.053   7.006   6.626 -0.0581 -0.0215 -0.8802
    1CO2     O1 3318   1.151   6.946   6.611 -0.0471  0.0477 -1.0920
    1CO2     O2 3319   0.954   7.065   6.640 -0.0690 -0.0901 -0.6685
    1CO2     D1 3320   5.415   0.796   3.764 -0.0165 -0.0240 -0.5541
    1CO2     D2 3321   5.375   0.659   3.901  0.2399  0.4795  0.0282
    1CO2      C 3322   5.395   0.728   3.832  0.1116  0.2277 -0.2627
    1CO2     O1 3323   5.371   0.648   3.913  0.2613  0.5231  0.0784
    1CO2     O2 3324   5.419   0.808   3.752 -0.0381 -0.0676 -0.6044
    1CO2     D1 3325   3.899   8.267   8.453  0.0093  0.0357 -0.1088
    1CO2     D2 3326   3.724   8.355   8.425 -0.1447 -0.3485 -0.3539
    1CO2      C 3327   3.812   8.311   8.439 -0.0677 -0.1564 -0.2308
    1CO2     O1 3328   3.709   8.363   8.423 -0.1581 -0.3815 -0.3748
    1CO2     O2 3329   3.914   8.260   8.455  0.0226  0.0687 -0.0877
    1CO2     D1 3330   3.796   3.607   2.493  0.5216 -0.3367 -0.0202
    1CO2     D2 3331   3.803   3.522   2.314  0.5418 -0.0811 -0.1409
    1CO2      C 3332   3.799   3.565   2.403  0.5317 -0.2089 -0.0803
    1CO2     O1 3333   3.804   3.515   2.299  0.5436 -0.0591 -0.1514
    1CO2     O2 3334   3.795   3.614   2.508  0.5198 -0.3586 -0.0095
    1CO2     D1 3335   3.331   4.352   6.826 -0.4631 -0.6089  0.5504
    1CO2     D2 3336   3.334   4.550   6.829  0.0948 -0.6121  0.2921
    1CO2      C 3337   3.332   4.451   6.828 -0.1841 -0.6104  0.4210
    1CO2     O1 3338   3.334   4.567   6.829  0.1431 -0.6127  0.2704
    1CO2     O2 3339   3.331   4.335   6.826 -0.5112 -0.6080  0.5722
    1CO2     D1 3340   8.783   1.024   0.948  0.3399 -0.5140 -0.1601
    1CO2     D2 3341   8.722   0.996   0.762 -0.8535 -0.0300  0.1525
    1CO2      C 3342   8.753   1.010   0.855 -0.2565 -0.2719 -0.0038
    1CO2     O1 3343   8.717   0.994   0.746 -0.9556  0.0118  0.1795
    1CO2     O2 3344   8.788   1.026   0.964  0.4425 -0.5559 -0.1872
    1CO2     D1 3345   5.491   3.724   1.486  0.3777  0.0747 -0.3636
    1CO2     D2 3346   5.322   3.754   1.388  0.0652  0.6232  0.3445
    1CO2      C 3347   5.406   3.739   1.437  0.2217  0.3490 -0.0097
    1CO2     O1 3348   5.307   3.757   1.380  0.0377  0.6707  0.4055
    1CO2     O2 3349   5.505   3.721   1.495  0.4053  0.0274 -0.4247
    1CO2     D1 3350   8.376   0.209   7.790 -0.0018 -0.0290 -0.0820
    1CO2     D2 3351   8.273   0.096   7.664  0.0952 -0.2660  0.0508
    1CO2      C 3352   8.324   0.152   7.727  0.0467 -0.1475 -0.0157
    1CO2     O1 3353   8.264   0.086   7.653  0.1040 -0.2865  0.0620
    1CO2     O2 3354   8.385   0.218   7.801 -0.0105 -0.0086 -0.0935
    1CO2     D1 3355   3.790   6.711   1.685 -0.2977  0.4138 -0.0476
    1CO2     D2 3356   3.726   6.838   1.823  0.1241  0.0910  0.4428
    1CO2      C 3357   3.758   6.774   1.754 -0.0868  0.2522  0.1976
    1CO2     O1 3358   3.721   6.849   1.835  0.1607  0.0634  0.4851
    1CO2     O2 3359   3.795   6.700   1.673 -0.3343  0.4416 -0.0899
    1CO2     D1 3360   7.792   2.663   5.712 -0.1084  0.0151 -0.5392
    1CO2     D2 3361   7.785   2.550   5.550  0.6599 -0.3615 -0.3123
    1CO2      C 3362   7.789   2.606   5.631  0.2756 -0.1733 -0.4258
    1CO2     O1 3363   7.785   2.540   5.536  0.7262 -0.3941 -0.2928
    1CO2     O2 3364   7.793   2.672   5.726 -0.1745  0.0477 -0.5584
    1CO2     D1 3365   9.288   0.922   7.935  0.0012  0.4045 -0.2220
    1CO2     D2 3366   9.168   0.766   7.924  0.1929  0.2607 -0.2643
    1CO2      C 3367   9.228   0.844   7.930  0.0973  0.3326 -0.2427
    1CO2     O1 3368   9.157   0.752   7.923  0.2089  0.2483 -0.2680
    1CO2     O2 3369   9.298   0.936   7.936 -0.0143  0.4169 -0.2179
    1CO2     D1 3370   0.147   8.709   9.421 -0.4451  0.1890  0.1255
    1CO2     D2 3371   0.019   8.852   9.373 -0.2211  0.1493 -0.5962
    1CO2      C 3372   0.083   8.780   9.397 -0.3331  0.1688 -0.2346
    1CO2     O1 3373   0.008   8.864   9.369 -0.2018  0.1469 -0.6599
    1CO2     O2 3374   0.159   8.697   9.426 -0.4644  0.1917  0.1888
    1CO2     D1 3375   6.903   8.934   6.654 -0.0587 -0.2735 -0.4562
    1CO2     D2 3376   6.819   8.758   6.686 -0.0120 -0.1259  0.4848
    1CO2      C 3377   6.861   8.846   6.670 -0.0353 -0.1993  0.0143
    1CO2     O1 3378   6.812   8.743   6.689 -0.0081 -0.1125  0.5670
    1CO2     O2 3379   6.910   8.949   6.651 -0.0625 -0.2861 -0.5383
    1CO2     D1 3380   4.584   5.756   3.203 -0.3912  0.1886  0.4752
    1CO2     D2 3381   4.588   5.560   3.230 -0.2424  0.1499  0.1733
    1CO2      C 3382   4.586   5.658   3.216 -0.3166  0.1698  0.3242
    1CO2     O1 3383   4.588   5.543   3.232 -0.2294  0.1464  0.1471
    1CO2     O2 3384   4.583   5.773   3.200 -0.4039  0.1922  0.5014
    1CO2     D1 3385   9.183   9.426   7.727 -0.0847 -0.2109  0.0310
    1CO2     D2 3386   9.024   9.318   7.774 -0.0428 -0.4328 -0.3389
    1CO2      C 3387   9.104   9.372   7.750 -0.0639 -0.3214 -0.1535
    1CO2     O1 3388   9.011   9.308   7.778 -0.0391 -0.4530 -0.3700
    1CO2     O2 3389   9.197   9.435   7.723 -0.0887 -0.1907  0.0620
    1CO2     D1 3390   3.227   4.251   4.279 -0.3059  0.2051 -0.1594
    1CO2     D2 3391   3.092   4.368   4.364 -0.1125  0.5757 -0.3609
    1CO2      C 3392   3.160   4.309   4.322 -0.2091  0.3901 -0.2604
    1CO2     O1 3393   3.081   4.378   4.371 -0.0958  0.6075 -0.3786
    1CO2     O2 3394   3.239   4.241   4.272 -0.3226  0.1731 -0.1416
    1CO2     D1 3395   4.895   2.314   3.204  0.0457  0.1143  0.0212
    1CO2     D2 3396   4.941   2.502   3.166 -0.0065  0.0322 -0.4411
    1CO2      C 3397   4.918   2.408   3.185  0.0196  0.0732 -0.2100
    1CO2     O1 3398   4.945   2.518   3.162 -0.0105  0.0250 -0.4814
    1CO2     O2 3399   4.891   2.297   3.208  0.0496  0.1214  0.0615
    1CO2     D1 3400   8.073   4.513   3.936  0.3425 -0.3691  0.0951
    1CO2     D2 3401   8.233   4.621   3.889  0.0685 -0.2039 -0.4519
    1CO2      C 3402   8.153   4.567   3.912  0.2060 -0.2861 -0.1783
    1CO2     O1 3403   8.246   4.630   3.885  0.0448 -0.1898 -0.4992
    1CO2     O2 3404   8.060   4.504   3.940  0.3662 -0.3834  0.1423
    1CO2     D1 3405   3.487   8.268   4.429 -0.0978 -0.3928 -0.1463
    1CO2     D2 3406   3.432   8.434   4.521 -0.0492 -0.3560 -0.1833
    1CO2      C 3407   3.460   8.351   4.475 -0.0734 -0.3757 -0.1650
    1CO2     O1 3408   3.428   8.449   4.529 -0.0451 -0.3529 -0.1869
    1CO2     O2 3409   3.492   8.254   4.421 -0.1018 -0.3967 -0.1431
    1CO2     D1 3410   7.495   2.345   7.373 -0.4344  0.0370 -0.6104
    1CO2     D2 3411   7.351   2.314   7.505  0.0370 -0.1656 -0.1407
    1CO2      C 3412   7.423   2.330   7.439 -0.1988 -0.0641 -0.3757
    1CO2     O1 3413   7.339   2.312   7.517  0.0782 -0.1831 -0.1006
    1CO2     O2 3414   7.508   2.347   7.362 -0.4754  0.0546 -0.6509
    1CO2     D1 3415   7.105   2.626   9.005  0.0707 -0.1586  0.0865
    1CO2     D2 3416   6.982   2.565   9.147  0.5356 -0.5946  0.3031
    1CO2      C 3417   7.044   2.595   9.076  0.3028 -0.3767  0.1955
    1CO2     O1 3418   6.972   2.559   9.159  0.5760 -0.6323  0.3223
    1CO2     O2 3419   7.116   2.631   8.993  0.0300 -0.1211  0.0677
    1CO2     D1 3420   0.084   5.119   5.910  0.0279  0.1959 -0.2238
    1CO2     D2 3421  -0.015   4.962   5.978 -0.0951  0.0874 -0.6513
    1CO2      C 3422   0.034   5.041   5.944 -0.0336  0.1416 -0.4377
    1CO2     O1 3423  -0.024   4.948   5.983 -0.1059  0.0782 -0.6881
    1CO2     O2 3424   0.092   5.133   5.904  0.0381  0.2050 -0.1874
    1CO2     D1 3425   5.651   2.897   3.376  0.0390 -0.0007 -0.4820
    1CO2     D2 3426   5.725   3.027   3.246 -0.3669  0.4861 -0.2296
    1CO2      C 3427   5.688   2.962   3.311 -0.1640  0.2427 -0.3557
    1CO2     O1 3428   5.731   3.038   3.235 -0.4015  0.5279 -0.2074
    1CO2     O2 3429   5.645   2.886   3.387  0.0734 -0.0424 -0.5040
    1CO2     D1 3430   6.648   0.077   4.302 -0.3162 -0.4308  0.0670
    1CO2     D2 3431   6.736  -0.065   4.408  0.4775 -0.3718 -0.5115
    1CO2      C 3432   6.692   0.006   4.355  0.0806 -0.4012 -0.2222
    1CO2     O1 3433   6.743  -0.078   4.417  0.5465 -0.3672 -0.5617
    1CO2     O2 3434   6.640   0.089   4.293 -0.3853 -0.4358  0.1173
    1CO2     D1 3435   4.917   3.074   2.109 -0.0477 -0.2879 -0.6021
    1CO2     D2 3436   4.917   2.876   2.107 -0.0832 -0.2916 -0.3028
    1CO2      C 3437   4.917   2.975   2.108 -0.0653 -0.2899 -0.4525
    1CO2     O1 3438   4.917   2.859   2.107 -0.0863 -0.2918 -0.2770
    1CO2     O2 3439   4.917   3.091   2.109 -0.0443 -0.2878 -0.6280
    1CO2     D1 3440   3.759   8.388   4.274  0.1447 -0.4263  0.4671
    1CO2     D2 3441   3.885   8.236   4.289  0.1627 -0.4443  0.1291
    1CO2      C 3442   3.822   8.312   4.281  0.1538 -0.4349  0.2980
    1CO2     O1 3443   3.895   8.223   4.290  0.1640 -0.4463  0.1001
    1CO2     O2 3444   3.749   8.401   4.273  0.1433 -0.4244  0.4959
    1CO2     D1 3445   3.849   3.477   4.089 -0.1516  0.0363 -0.3438
    1CO2     D2 3446   3.753   3.574   4.232 -0.1028  0.4724 -0.6058
    1CO2      C 3447   3.801   3.525   4.161 -0.1273  0.2544 -0.4745
    1CO2     O1 3448   3.745   3.583   4.245 -0.0985  0.5100 -0.6280
    1CO2     O2 3449   3.857   3.468   4.077 -0.1559 -0.0014 -0.3214
    1CO2     D1 3450   0.452   3.295   1.936 -0.3135  0.0009 -0.3223
    1CO2     D2 3451   0.428   3.304   2.132 -0.2240 -0.2063 -0.3025
    1CO2      C 3452   0.440   3.300   2.034 -0.2687 -0.1025 -0.3123
    1CO2     O1 3453   0.426   3.305   2.149 -0.2162 -0.2241 -0.3009
    1CO2     O2 3454   0.454   3.295   1.919 -0.3212  0.0188 -0.3241
    1CO2     D1 3455   0.398   2.127   1.116 -0.0867  0.1475 -0.0436
    1CO2     D2 3456   0.351   2.263   1.252 -0.2873  0.2839 -0.2480
    1CO2      C 3457   0.374   2.195   1.184 -0.1870  0.2155 -0.1458
    1CO2     O1 3458   0.347   2.274   1.264 -0.3046  0.2959 -0.2657
    1CO2     O2 3459   0.402   2.116   1.104 -0.0694  0.1354 -0.0259
    1CO2     D1 3460   4.231   9.336   0.936  0.3776 -0.4287  0.6479
    1CO2     D2 3461   4.033   9.329   0.947  0.3434 -0.5784 -0.0324
    1CO2      C 3462   4.132   9.332   0.942  0.3605 -0.5035  0.3077
    1CO2     O1 3463   4.016   9.328   0.948  0.3400 -0.5922 -0.0912
    1CO2     O2 3464   4.248   9.336   0.935  0.3810 -0.4158  0.7067
    1CO2     D1 3465   1.844   4.883   3.574 -0.0541 -0.3305 -0.1870
    1CO2     D2 3466   1.716   4.945   3.437 -0.6866 -0.4950  0.3287
    1CO2      C 3467   1.780   4.914   3.506 -0.3704 -0.4129  0.0708
    1CO2     O1 3468   1.705   4.950   3.425 -0.7414 -0.5097  0.3731
    1CO2     O2 3469   1.855   4.878   3.586  0.0006 -0.3157 -0.2313
    1CO2     D1 3470   2.009   4.578   2.928  0.2172  0.7193  0.3266
    1CO2     D2 3471   1.865   4.706   2.882  0.1079  0.3470 -0.3830
    1CO2      C 3472   1.937   4.642   2.905  0.1625  0.5331 -0.0284
    1CO2     O1 3473   1.853   4.717   2.878  0.0986  0.3152 -0.4442
    1CO2     O2 3474   2.021   4.567   2.932  0.2263  0.7510  0.3877
    1CO2     D1 3475   9.003   1.958   6.500 -0.3886  0.0199 -0.0399
    1CO2     D2 3476   9.132   1.823   6.438 -0.1673  0.1837  0.0668
    1CO2      C 3477   9.067   1.891   6.469 -0.2775  0.1018  0.0134
    1CO2     O1 3478   9.144   1.811   6.433 -0.1478  0.1978  0.0763
    1CO2     O2 3479   8.991   1.970   6.505 -0.4082  0.0058 -0.0491
    1CO2     D1 3480   6.106   1.969   0.199  0.1285 -0.6960  0.0901
    1CO2     D2 3481   5.956   2.020   0.081  0.4696 -0.1308 -0.1024
    1CO2      C 3482   6.031   1.995   0.140  0.2990 -0.4134 -0.0062
    1CO2     O1 3483   5.943   2.025   0.071  0.4988 -0.0820 -0.1191
    1CO2     O2 3484   6.119   1.965   0.210  0.0992 -0.7448  0.1067
    1CO2     D1 3485   8.405   4.378   2.328  0.2190  0.1744 -0.0965
    1CO2     D2 3486   8.414   4.277   2.498  0.3894 -0.2983 -0.3867
    1CO2      C 3487   8.409   4.328   2.413  0.3042 -0.0620 -0.2418
    1CO2     O1 3488   8.414   4.268   2.512  0.4034 -0.3395 -0.4117
    1CO2     O2 3489   8.404   4.387   2.313  0.2050  0.2155 -0.0715
    1CO2     D1 3490   8.716   2.226   4.194 -0.2000  0.0649 -0.0294
    1CO2     D2 3491   8.562   2.187   4.312 -0.0377 -0.1213  0.1220
    1CO2      C 3492   8.639   2.207   4.253 -0.1183 -0.0281  0.0463
    1CO2     O1 3493   8.549   2.184   4.323 -0.0229 -0.1371  0.1345
    1CO2     O2 3494   8.729   2.229   4.184 -0.2146  0.0808 -0.0420
    1CO2     D1 3495   1.111   6.902   0.924 -0.1622  0.0324 -0.2672
    1CO2     D2 3496   1.165   6.806   0.760  0.7312  0.2037 -0.0736
    1CO2      C 3497   1.138   6.854   0.842  0.2844  0.1183 -0.1704
    1CO2     O1 3498   1.170   6.798   0.746  0.8082  0.2184 -0.0569
    1CO2     O2 3499   1.106   6.910   0.938 -0.2393  0.0176 -0.2839
    1CO2     D1 3500   3.819   0.187   3.392 -0.2938  0.1655  0.1996
    1CO2     D2 3501   3.684   0.327   3.352 -0.3591 -0.0705 -0.4193
    1CO2      C 3502   3.752   0.257   3.372 -0.3266  0.0475 -0.1099
    1CO2     O1 3503   3.673   0.339   3.349 -0.3648 -0.0908 -0.4730
    1CO2     O2 3504   3.831   0.175   3.395 -0.2882  0.1858  0.2532
    1CO2     D1 3505   9.327   1.652   5.934 -0.2981 -0.6949 -0.5167
    1CO2     D2 3506   9.195   1.626   6.079 -0.1573 -0.2505 -0.3094
    1CO2      C 3507   9.261   1.639   6.007 -0.2270 -0.4728 -0.4129
    1CO2     O1 3508   9.183   1.624   6.092 -0.1450 -0.2121 -0.2909
    1CO2     O2 3509   9.338   1.654   5.922 -0.3099 -0.7333 -0.5350
    1CO2     D1 3510   7.120   4.130   9.358  0.2581  0.3191  0.3177
    1CO2     D2 3511   7.091   4.237   9.194  0.5677 -0.2031 -0.0831
    1CO2      C 3512   7.105   4.183   9.276  0.4129  0.0582  0.1163
    1CO2     O1 3513   7.088   4.246   9.180  0.5951 -0.2484 -0.1173
    1CO2     O2 3514   7.123   4.120   9.372  0.2308  0.3643  0.3519
    1CO2     D1 3515   5.728   7.889   7.310 -0.1592 -0.0015  0.2971
    1CO2     D2 3516   5.780   7.983   7.476 -0.1803  0.0698  0.2642
    1CO2      C 3517   5.754   7.936   7.393 -0.1698  0.0343  0.2804
    1CO2     O1 3518   5.784   7.991   7.491 -0.1822  0.0763  0.2608
    1CO2     O2 3519   5.724   7.881   7.295 -0.1574 -0.0076  0.3004
    1CO2     D1 3520   5.891   0.689   3.159 -0.1534  0.0045 -0.4035
    1CO2     D2 3521   6.039   0.562   3.126 -0.2378 -0.1403 -0.2250
    1CO2      C 3522   5.965   0.626   3.142 -0.1955 -0.0678 -0.3142
    1CO2     O1 3523   6.052   0.551   3.123 -0.2451 -0.1528 -0.2093
    1CO2     O2 3524   5.878   0.700   3.161 -0.1459  0.0170 -0.4191
    1CO2     D1 3525   9.254   7.484   6.523 -0.0126 -0.1107 -0.1073
    1CO2     D2 3526   9.240   7.320   6.632  0.2139 -0.3092 -0.3778
    1CO2      C 3527   9.247   7.402   6.578  0.1011 -0.2098 -0.2427
    1CO2     O1 3528   9.239   7.305   6.642  0.2337 -0.3262 -0.4010
    1CO2     O2 3529   9.255   7.498   6.513 -0.0324 -0.0935 -0.0844
    1CO2     D1 3530   3.487   2.904   3.452 -0.2176  0.2091  0.3747
    1CO2     D2 3531   3.654   2.925   3.558 -0.1388  0.7749  0.1395
    1CO2      C 3532   3.570   2.915   3.505 -0.1783  0.4921  0.2570
    1CO2     O1 3533   3.668   2.927   3.567 -0.1321  0.8240  0.1190
    1CO2     O2 3534   3.473   2.903   3.443 -0.2244  0.1602  0.3951
    1CO2     D1 3535   2.892   4.871   1.062  0.4278 -0.3875  0.2180
    1CO2     D2 3536   2.756   4.830   0.924  0.1525  0.6793  0.1657
    1CO2      C 3537   2.824   4.850   0.993  0.2899  0.1459  0.1919
    1CO2     O1 3538   2.744   4.826   0.912  0.1287  0.7715  0.1612
    1CO2     O2 3539   2.904   4.875   1.074  0.4516 -0.4797  0.2226
    1CO2     D1 3540   3.550   1.791   6.337  0.0131 -0.0523 -0.0051
    1CO2     D2 3541   3.501   1.806   6.528  0.0762  0.1527 -0.0045
    1CO2      C 3542   3.525   1.799   6.432  0.0448  0.0503 -0.0048
    1CO2     O1 3543   3.496   1.807   6.544  0.0815  0.1704 -0.0048
    1CO2     O2 3544   3.554   1.790   6.320  0.0076 -0.0700 -0.0048
    1CO2     D1 3545   2.018   7.879   4.021  0.1803 -0.1134  0.1168
    1CO2     D2 3546   2.086   7.966   4.185 -0.5478 -0.3513  0.5485
    1CO2      C 3547   2.052   7.923   4.103 -0.1841 -0.2322  0.3328
    1CO2     O1 3548   2.092   7.974   4.199 -0.6108 -0.3715  0.5856
    1CO2     O2 3549   2.012   7.872   4.007  0.2432 -0.0930  0.0796
    1CO2     D1 3550   0.803   6.716   4.762 -0.0841  0.0840  0.4430
    1CO2     D2 3551   0.841   6.894   4.841 -0.0354  0.4502 -0.3989
    1CO2      C 3552   0.822   6.805   4.801 -0.0597  0.2670  0.0219
    1CO2     O1 3553   0.844   6.909   4.847 -0.0311  0.4821 -0.4716
    1CO2     O2 3554   0.800   6.701   4.755 -0.0884  0.0520  0.5159
    1CO2     D1 3555   8.913   0.228   7.924 -0.0914 -0.4379 -0.1720
    1CO2     D2 3556   8.815   0.168   7.762 -0.4690 -0.6222  0.1251
    1CO2      C 3557   8.864   0.198   7.843 -0.2804 -0.5301 -0.0238
    1CO2     O1 3558   8.806   0.163   7.749 -0.5016 -0.6382  0.1507
    1CO2     O2 3559   8.921   0.233   7.938 -0.0591 -0.4220 -0.1979
    1CO2     D1 3560   3.489   7.157   3.376 -0.1744  0.2494  0.2063
    1CO2     D2 3561   3.676   7.201   3.422  0.1202 -0.2355 -0.5072
    1CO2      C 3562   3.582   7.179   3.399 -0.0272  0.0067 -0.1502
    1CO2     O1 3563   3.692   7.205   3.426  0.1457 -0.2775 -0.5686
    1CO2     O2 3564   3.473   7.153   3.372 -0.1998  0.2913  0.2677
    1CO2     D1 3565   2.677   3.353   0.345  0.0860  0.4193  0.4925
    1CO2     D2 3566   2.508   3.423   0.421  0.0454  0.5969  0.2409
    1CO2      C 3567   2.592   3.388   0.383  0.0658  0.5081  0.3667
    1CO2     O1 3568   2.494   3.429   0.428  0.0420  0.6125  0.2192
    1CO2     O2 3569   2.691   3.347   0.338  0.0896  0.4039  0.5142
    1CO2     D1 3570   2.940   6.387   7.247  0.3640 -0.0976  0.0216
    1CO2     D2 3571   2.828   6.244   7.168  0.1718 -0.0632  0.2320
    1CO2      C 3572   2.884   6.315   7.207  0.2677 -0.0806  0.1268
    1CO2     O1 3573   2.819   6.231   7.162  0.1552 -0.0601  0.2499
    1CO2     O2 3574   2.950   6.399   7.253  0.3805 -0.1006  0.0033
    1CO2     D1 3575   5.240   4.314   0.634  0.1152  0.7732 -0.0417
    1CO2     D2 3576   5.150   4.286   0.460  0.2889 -0.6771  0.0996
    1CO2      C 3577   5.195   4.300   0.547  0.2022  0.0482  0.0288
    1CO2     O1 3578   5.143   4.283   0.445  0.3037 -0.8025  0.1118
    1CO2     O2 3579   5.248   4.317   0.649  0.1001  0.8984 -0.0539
    1CO2     D1 3580   1.559   2.836   6.634  0.1933 -0.1369  0.4872
    1CO2     D2 3581   1.517   2.855   6.826 -0.3115 -0.0467  0.3678
    1CO2      C 3582   1.538   2.846   6.730 -0.0590 -0.0920  0.4277
    1CO2     O1 3583   1.513   2.857   6.843 -0.3551 -0.0389  0.3572
    1CO2     O2 3584   1.563   2.835   6.617  0.2370 -0.1450  0.4978
    1CO2     D1 3585   6.852   5.502   3.942  0.0797 -0.3144  0.6780
    1CO2     D2 3586   6.847   5.463   3.748 -0.0734  0.1509  0.5872
    1CO2      C 3587   6.850   5.482   3.845  0.0033 -0.0815  0.6323
    1CO2     O1 3588   6.847   5.459   3.731 -0.0863  0.1907  0.5794
    1CO2     O2 3589   6.853   5.505   3.958  0.0925 -0.3543  0.6857
    1CO2     D1 3590   0.236   2.930   7.614  0.0156  0.3220 -0.1779
    1CO2     D2 3591   0.269   2.925   7.419  0.1038 -0.1661 -0.1517
    1CO2      C 3592   0.253   2.927   7.516  0.0597  0.0780 -0.1650
    1CO2     O1 3593   0.272   2.925   7.402  0.1114 -0.2084 -0.1497
    1CO2     O2 3594   0.233   2.930   7.631  0.0080  0.3643 -0.1798
    1CO2     D1 3595   2.083   4.273   2.437 -0.0364 -0.2355  0.2117
    1CO2     D2 3596   1.906   4.263   2.525 -0.0642  0.2740  0.2124
    1CO2      C 3597   1.995   4.268   2.481 -0.0502  0.0191  0.2122
    1CO2     O1 3598   1.891   4.263   2.533 -0.0666  0.3181  0.2122
    1CO2     O2 3599   2.099   4.274   2.430 -0.0339 -0.2794  0.2120
    1CO2     D1 3600   3.534   6.720   7.117 -0.1083  0.0402  0.0900
    1CO2     D2 3601   3.724   6.696   7.068 -0.2066 -0.3430 -0.1070
    1CO2      C 3602   3.629   6.708   7.093 -0.1574 -0.1516 -0.0086
    1CO2     O1 3603   3.740   6.694   7.064 -0.2153 -0.3762 -0.1245
    1CO2     O2 3604   3.517   6.723   7.121 -0.0997  0.0730  0.1073
    1CO2     D1 3605   0.742   6.278   7.929 -0.0155 -0.2702  0.0056
    1CO2     D2 3606   0.759   6.328   7.738 -0.2430  0.0998  0.0800
    1CO2      C 3607   0.750   6.303   7.833 -0.1292 -0.0849  0.0429
    1CO2     O1 3608   0.761   6.332   7.722 -0.2627  0.1321  0.0868
    1CO2     O2 3609   0.740   6.274   7.945  0.0042 -0.3023 -0.0010
    1CO2     D1 3610   0.281   4.593   5.885  0.7888 -0.1333 -0.3705
    1CO2     D2 3611   0.414   4.682   6.001  0.9212 -0.9753  0.1253
    1CO2      C 3612   0.347   4.638   5.943  0.8550 -0.5546 -0.1225
    1CO2     O1 3613   0.426   4.690   6.011  0.9326 -1.0481  0.1678
    1CO2     O2 3614   0.269   4.585   5.875  0.7773 -0.0606 -0.4129
    1CO2     D1 3615   0.371   4.426   4.752 -0.5196  0.1233 -0.0024
    1CO2     D2 3616   0.243   4.312   4.653 -0.4218  0.1339 -0.1412
    1CO2      C 3617   0.307   4.369   4.702 -0.4708  0.1287 -0.0715
    1CO2     O1 3618   0.232   4.303   4.644 -0.4134  0.1349 -0.1526
    1CO2     O2 3619   0.382   4.436   4.761 -0.5281  0.1221  0.0091
    1CO2     D1 3620   7.553   4.234   9.096  0.0869  0.3728 -0.1851
    1CO2     D2 3621   7.417   4.158   8.973  0.1274  0.2540 -0.1560
    1CO2      C 3622   7.485   4.196   9.035  0.1068  0.3133 -0.1707
    1CO2     O1 3623   7.406   4.152   8.963  0.1307  0.2441 -0.1526
    1CO2     O2 3624   7.564   4.241   9.106  0.0834  0.3824 -0.1879
    1CO2     D1 3625   2.991   2.902   6.630 -0.3459 -0.0489 -0.3268
    1CO2     D2 3626   2.932   2.752   6.746  0.5118 -0.0854  0.0667
    1CO2      C 3627   2.961   2.827   6.688  0.0830 -0.0670 -0.1302
    1CO2     O1 3628   2.927   2.739   6.756  0.5860 -0.0887  0.1006
    1CO2     O2 3629   2.996   2.915   6.621 -0.4201 -0.0455 -0.3605
    1CO2     D1 3630   9.418   2.484   5.067 -0.8842 -0.2816 -0.2801
    1CO2     D2 3631   9.265   2.522   4.946 -0.2263  0.1033 -0.9946
    1CO2      C 3632   9.341   2.503   5.007 -0.5550 -0.0892 -0.6375
    1CO2     O1 3633   9.252   2.526   4.936 -0.1698  0.1369 -1.0567
    1CO2     O2 3634   9.431   2.481   5.077 -0.9422 -0.3152 -0.2179
    1CO2     D1 3635   0.225   2.231   3.762  0.1642 -0.3689 -0.0617
    1CO2     D2 3636   0.069   2.154   3.668 -0.3889  0.3329  0.2737
    1CO2      C 3637   0.147   2.193   3.715 -0.1124 -0.0181  0.1059
    1CO2     O1 3638   0.056   2.148   3.660 -0.4367  0.3934  0.3026
    1CO2     O2 3639   0.238   2.238   3.771  0.2119 -0.4294 -0.0906
    1CO2     D1 3640   8.132   7.549   5.559  0.0035 -0.0260  0.3461
    1CO2     D2 3641   8.140   7.742   5.517 -0.0354 -0.0514  0.2244
    1CO2      C 3642   8.136   7.645   5.538 -0.0153 -0.0391  0.2856
    1CO2     O1 3643   8.141   7.759   5.513 -0.0391 -0.0529  0.2141
    1CO2     O2 3644   8.132   7.532   5.563  0.0076 -0.0243  0.3567
    1CO2     D1 3645   7.702   2.374   4.490  0.2035 -0.4252 -0.1645
    1CO2     D2 3646   7.877   2.351   4.401  0.3732  0.3161 -0.0284
    1CO2      C 3647   7.789   2.362   4.446  0.2885 -0.0548 -0.0963
    1CO2     O1 3648   7.892   2.349   4.393  0.3877  0.3798 -0.0167
    1CO2     O2 3649   7.686   2.376   4.498  0.1893 -0.4890 -0.1760
    1CO2     D1 3650   6.073   9.043   7.801  0.3458  0.1677  0.1163
    1CO2     D2 3651   6.031   9.068   7.609 -0.2669  0.1126  0.2421
    1CO2      C 3652   6.052   9.055   7.705  0.0396  0.1392  0.1793
    1CO2     O1 3653   6.027   9.070   7.593 -0.3200  0.1078  0.2532
    1CO2     O2 3654   6.077   9.041   7.817  0.3991  0.1726  0.1049
    1CO2     D1 3655   3.297   4.207   4.574 -0.5237 -0.0291  0.0108
    1CO2     D2 3656   3.441   4.113   4.671 -0.0822  0.1029 -0.5129
    1CO2      C 3657   3.369   4.160   4.622 -0.3030  0.0372 -0.2513
    1CO2     O1 3658   3.454   4.105   4.679 -0.0441  0.1144 -0.5579
    1CO2     O2 3659   3.285   4.215   4.565 -0.5617 -0.0405  0.0558
    1CO2     D1 3660   5.105   0.793   0.327  0.1528 -0.4201 -0.5189
    1CO2     D2 3661   5.273   0.872   0.396 -0.2506  0.2992 -0.3514
    1CO2      C 3662   5.189   0.833   0.362 -0.0491 -0.0604 -0.4351
    1CO2     O1 3663   5.288   0.879   0.402 -0.2851  0.3613 -0.3369
    1CO2     O2 3664   5.091   0.787   0.321  0.1874 -0.4822 -0.5334
    1CO2     D1 3665   3.313   5.478   4.556  0.1257  0.1291 -0.0338
    1CO2     D2 3666   3.414   5.563   4.703  0.3419  0.2173 -0.2303
    1CO2      C 3667   3.364   5.520   4.629  0.2339  0.1731 -0.1321
    1CO2     O1 3668   3.423   5.570   4.716  0.3603  0.2246 -0.2480
    1CO2     O2 3669   3.305   5.470   4.543  0.1073  0.1216 -0.0162
    1CO2     D1 3670   5.751   1.727   7.491  0.0838  0.1791  0.4159
    1CO2     D2 3671   5.601   1.840   7.554 -0.4883 -0.1451 -0.3485
    1CO2      C 3672   5.676   1.784   7.523 -0.2022  0.0170  0.0343
    1CO2     O1 3673   5.589   1.850   7.560 -0.5379 -0.1732 -0.4148
    1CO2     O2 3674   5.764   1.717   7.486  0.1335  0.2072  0.4826
    1CO2     D1 3675   3.076   6.411   1.279 -0.2726  0.0176  0.2793
    1CO2     D2 3676   2.914   6.304   1.315 -0.6010  0.3694 -0.1532
    1CO2      C 3677   2.995   6.357   1.297 -0.4368  0.1936  0.0631
    1CO2     O1 3678   2.900   6.294   1.318 -0.6294  0.3996 -0.1905
    1CO2     O2 3679   3.090   6.420   1.276 -0.2441 -0.0124  0.3165
    1CO2     D1 3680   8.008   4.974   1.345 -0.4935 -0.2153 -0.6022
    1CO2     D2 3681   7.954   5.150   1.419  0.0429 -0.4695  0.3955
    1CO2      C 3682   7.981   5.062   1.382 -0.2251 -0.3424 -0.1035
    1CO2     O1 3683   7.949   5.165   1.426  0.0892 -0.4911  0.4817
    1CO2     O2 3684   8.013   4.959   1.338 -0.5388 -0.1936 -0.6884
    1CO2     D1 3685   6.273   2.759   7.734  0.3243 -0.2457 -0.8276
    1CO2     D2 3686   6.177   2.691   7.894 -0.1244 -0.1444 -1.0513
    1CO2      C 3687   6.225   2.725   7.814  0.1001 -0.1953 -0.9394
    1CO2     O1 3688   6.169   2.685   7.907 -0.1640 -0.1361 -1.0705
    1CO2     O2 3689   6.281   2.765   7.720  0.3638 -0.2542 -0.8087
    1CO2     D1 3690   4.264   5.536   7.476 -0.3198  0.1125  0.0623
    1CO2     D2 3691   4.427   5.631   7.415  0.0344 -0.5706 -0.0597
    1CO2      C 3692   4.345   5.583   7.445 -0.1426 -0.2294  0.0014
    1CO2     O1 3693   4.441   5.639   7.410  0.0648 -0.6299 -0.0706
    1CO2     O2 3694   4.250   5.527   7.481 -0.3505  0.1717  0.0734
    1CO2     D1 3695   8.811   1.182   5.396  0.3491 -0.2131  0.0903
    1CO2     D2 3696   8.839   1.274   5.569  0.1531 -0.6665  0.3667
    1CO2      C 3697   8.825   1.228   5.483  0.2518 -0.4399  0.2289
    1CO2     O1 3698   8.842   1.282   5.584  0.1364 -0.7055  0.3915
    1CO2     O2 3699   8.808   1.174   5.381  0.3662 -0.1742  0.0658
    1CO2     D1 3700   1.980   2.571   3.669 -0.1764 -0.1546 -0.0268
    1CO2     D2 3701   1.995   2.743   3.765 -0.0155  0.0782 -0.4661
    1CO2      C 3702   1.988   2.657   3.717 -0.0961 -0.0381 -0.2463
    1CO2     O1 3703   1.997   2.758   3.773 -0.0014  0.0985 -0.5043
    1CO2     O2 3704   1.979   2.556   3.660 -0.1905 -0.1748  0.0114
    1CO2     D1 3705   0.223   8.844   1.913 -0.1302  0.0010 -0.1698
    1CO2     D2 3706   0.320   8.696   1.826 -0.2210 -0.1628  0.0088
    1CO2      C 3707   0.271   8.770   1.869 -0.1756 -0.0820 -0.0806
    1CO2     O1 3708   0.328   8.683   1.818 -0.2289 -0.1774  0.0242
    1CO2     O2 3709   0.214   8.857   1.920 -0.1223  0.0153 -0.1851
    1CO2     D1 3710   5.426   5.026   4.230 -0.0783  0.2271 -0.0906
    1CO2     D2 3711   5.369   4.881   4.108  0.1369 -0.0058  0.0890
    1CO2      C 3712   5.398   4.953   4.169  0.0296  0.1106 -0.0010
    1CO2     O1 3713   5.365   4.868   4.097  0.1554 -0.0262  0.1044
    1CO2     O2 3714   5.431   5.039   4.240 -0.0968  0.2475 -0.1059
    1CO2     D1 3715   7.096   7.893   5.291 -0.0967 -0.2994  0.3718
    1CO2     D2 3716   7.260   7.852   5.188  0.0191 -0.3450  0.5752
    1CO2      C 3717   7.178   7.873   5.239 -0.0386 -0.3219  0.4735
    1CO2     O1 3718   7.274   7.849   5.179  0.0291 -0.3486  0.5927
    1CO2     O2 3719   7.081   7.897   5.299 -0.1063 -0.2956  0.3543
    1CO2     D1 3720   2.914   4.548   5.686  0.3049  0.4708  0.3963
    1CO2     D2 3721   2.966   4.484   5.506 -0.2056 -0.0960  0.4492
    1CO2      C 3722   2.940   4.516   5.596  0.0498  0.1874  0.4225
    1CO2     O1 3723   2.971   4.479   5.490 -0.2496 -0.1450  0.4539
    1CO2     O2 3724   2.910   4.554   5.701  0.3490  0.5198  0.3915
    1CO2     D1 3725   3.901   3.872   8.696  0.4025  0.3666 -0.1032
    1CO2     D2 3726   3.788   3.725   8.767  0.4809  0.1823 -0.3553
    1CO2      C 3727   3.844   3.798   8.731  0.4418  0.2747 -0.2289
    1CO2     O1 3728   3.778   3.713   8.773  0.4878  0.1667 -0.3777
    1CO2     O2 3729   3.910   3.884   8.689  0.3955  0.3824 -0.0811
    1CO2     D1 3730   7.739   1.363   3.333 -0.2107  0.2101  0.3417
    1CO2     D2 3731   7.597   1.496   3.365 -0.2761  0.1767  0.1844
    1CO2      C 3732   7.668   1.430   3.349 -0.2437  0.1934  0.2632
    1CO2     O1 3733   7.584   1.508   3.368 -0.2823  0.1738  0.1709
    1CO2     O2 3734   7.752   1.352   3.331 -0.2046  0.2129  0.3552
    1CO2     D1 3735   0.985   6.186   8.845 -0.1038 -0.3380  0.6664
    1CO2     D2 3736   1.048   6.373   8.860 -0.0661 -0.3339  0.4555
    1CO2      C 3737   1.017   6.280   8.852 -0.0850 -0.3357  0.5617
    1CO2     O1 3738   1.054   6.389   8.862 -0.0629 -0.3338  0.4377
    1CO2     O2 3739   0.979   6.170   8.843 -0.1071 -0.3381  0.6847
    1CO2     D1 3740   6.934   3.748   1.558 -0.0153 -0.2497 -0.1016
    1CO2     D2 3741   6.826   3.777   1.721 -0.2364  0.0512 -0.3011
    1CO2      C 3742   6.880   3.763   1.639 -0.1259 -0.0994 -0.2013
    1CO2     O1 3743   6.816   3.780   1.735 -0.2556  0.0772 -0.3183
    1CO2     O2 3744   6.943   3.746   1.544  0.0038 -0.2759 -0.0844
    1CO2     D1 3745   5.232   5.611   3.952 -0.1035 -0.0596  0.2667
    1CO2     D2 3746   5.266   5.419   3.918 -0.0122 -0.0352  0.2212
    1CO2      C 3747   5.249   5.515   3.935 -0.0577 -0.0472  0.2441
    1CO2     O1 3748   5.269   5.403   3.915 -0.0043 -0.0334  0.2172
    1CO2     O2 3749   5.229   5.628   3.955 -0.1111 -0.0615  0.2708
    1CO2     D1 3750   7.413   5.763   9.163 -0.2449 -0.2909 -0.3774
    1CO2     D2 3751   7.489   5.938   9.214  0.0182 -0.5087 -0.0179
    1CO2      C 3752   7.451   5.850   9.189 -0.1135 -0.3996 -0.1974
    1CO2     O1 3753   7.495   5.953   9.218  0.0415 -0.5269  0.0124
    1CO2     O2 3754   7.407   5.747   9.159 -0.2680 -0.2728 -0.4082
    1CO2     D1 3755   2.956   2.221   8.965  0.4010 -0.3638  0.1433
    1CO2     D2 3756   2.918   2.401   9.037  0.1360 -0.2979 -0.1598
    1CO2      C 3757   2.937   2.311   9.001  0.2685 -0.3309 -0.0076
    1CO2     O1 3758   2.915   2.417   9.043  0.1130 -0.2923 -0.1869
    1CO2     O2 3759   2.959   2.205   8.959  0.4239 -0.3695  0.1698
    1CO2     D1 3760   0.844   7.866   2.374 -0.2731  0.3323  0.3406
    1CO2     D2 3761   0.696   7.996   2.355 -0.3049  0.2520  0.0350
    1CO2      C 3762   0.770   7.931   2.364 -0.2890  0.2918  0.1879
    1CO2     O1 3763   0.684   8.008   2.353 -0.3077  0.2451  0.0083
    1CO2     O2 3764   0.856   7.854   2.376 -0.2703  0.3395  0.3672
    1CO2     D1 3765   0.399   2.629   4.493  0.0643 -0.1748  0.2249
    1CO2     D2 3766   0.259   2.610   4.632  0.0041  0.0541  0.1970
    1CO2      C 3767   0.329   2.619   4.563  0.0342 -0.0606  0.2112
    1CO2     O1 3768   0.247   2.608   4.644 -0.0011  0.0737  0.1945
    1CO2     O2 3769   0.411   2.631   4.481  0.0695 -0.1943  0.2275
    1CO2     D1 3770   7.270   3.303   7.478  0.2111  0.1541  0.7883
    1CO2     D2 3771   7.264   3.501   7.479 -0.1354  0.1502  0.1287
    1CO2      C 3772   7.267   3.402   7.478  0.0381  0.1521  0.4587
    1CO2     O1 3773   7.263   3.518   7.479 -0.1650  0.1497  0.0715
    1CO2     O2 3774   7.271   3.286   7.477  0.2408  0.1545  0.8454
    1CO2     D1 3775   7.112   1.006   2.973 -0.1563 -0.1271 -0.2336
    1CO2     D2 3776   7.300   0.986   2.914 -0.0271  0.5031 -0.0474
    1CO2      C 3777   7.206   0.996   2.943 -0.0916  0.1881 -0.1402
    1CO2     O1 3778   7.316   0.984   2.908 -0.0157  0.5575 -0.0315
    1CO2     O2 3779   7.096   1.008   2.978 -0.1674 -0.1816 -0.2494
    1CO2     D1 3780   8.112   8.521   2.209 -0.2913 -0.3029 -0.9145
    1CO2     D2 3781   8.282   8.424   2.183 -0.0259 -0.1713  0.3087
    1CO2      C 3782   8.197   8.472   2.196 -0.1583 -0.2375 -0.3028
    1CO2     O1 3783   8.297   8.416   2.180 -0.0029 -0.1602  0.4141
    1CO2     O2 3784   8.097   8.529   2.211 -0.3138 -0.3138 -1.0200
    1CO2     D1 3785   0.777   1.616   2.803  0.1248 -0.7054 -0.3154
    1CO2     D2 3786   0.653   1.535   2.934 -0.0125 -0.1768 -0.1199
    1CO2      C 3787   0.715   1.575   2.868  0.0561 -0.4411 -0.2177
    1CO2     O1 3788   0.642   1.528   2.945 -0.0244 -0.1311 -0.1030
    1CO2     O2 3789   0.788   1.623   2.791  0.1367 -0.7510 -0.3324
    1CO2     D1 3790   3.218   1.719   7.603  0.2602  0.1443  0.5206
    1CO2     D2 3791   3.373   1.620   7.529 -0.1154 -0.0025 -0.0682
    1CO2      C 3792   3.295   1.670   7.566  0.0725  0.0709  0.2260
    1CO2     O1 3793   3.386   1.612   7.522 -0.1478 -0.0150 -0.1197
    1CO2     O2 3794   3.205   1.727   7.610  0.2928  0.1569  0.5722
    1CO2     D1 3795   2.013   7.077   3.995  0.4584 -0.1111  0.1372
    1CO2     D2 3796   2.013   7.001   4.177 -0.3094 -0.3048  0.0587
    1CO2      C 3797   2.013   7.039   4.086  0.0746 -0.2079  0.0978
    1CO2     O1 3798   2.013   6.994   4.193 -0.3757 -0.3214  0.0520
    1CO2     O2 3799   2.013   7.084   3.979  0.5248 -0.0944  0.1440
    1CO2     D1 3800   5.727   9.206   7.164 -0.0201 -0.7352  0.5552
    1CO2     D2 3801   5.750   9.076   7.017 -0.1787  0.0961 -0.2056
    1CO2      C 3802   5.738   9.141   7.091 -0.0992 -0.3195  0.1750
    1CO2     O1 3803   5.752   9.065   7.004 -0.1926  0.1669 -0.2713
    1CO2     O2 3804   5.725   9.217   7.177 -0.0062 -0.8059  0.6208
    1CO2     D1 3805   0.816   0.956   4.107  0.1871 -0.0287  0.2157
    1CO2     D2 3806   0.884   0.783   4.039  0.0281  0.0234 -0.0759
    1CO2      C 3807   0.850   0.870   4.073  0.1076 -0.0027  0.0696
    1CO2     O1 3808   0.889   0.768   4.033  0.0144  0.0279 -0.1016
    1CO2     O2 3809   0.810   0.971   4.113  0.2008 -0.0332  0.2413
    1CO2     D1 3810   3.944   4.290   6.570  0.4662  0.1680  0.1850
    1CO2     D2 3811   3.912   4.296   6.765  0.2331  0.3463  0.1415
    1CO2      C 3812   3.928   4.293   6.668  0.3495  0.2570  0.1631
    1CO2     O1 3813   3.909   4.297   6.782  0.2127  0.3614  0.1378
    1CO2     O2 3814   3.947   4.290   6.553  0.4864  0.1526  0.1888
    1CO2     D1 3815   5.273   5.219   1.482 -0.0443  0.4741 -0.0233
    1CO2     D2 3816   5.242   5.029   1.437  0.6918  0.4064 -0.2473
    1CO2      C 3817   5.258   5.124   1.460  0.3242  0.4401 -0.1352
    1CO2     O1 3818   5.240   5.012   1.433  0.7548  0.4001 -0.2666
    1CO2     O2 3819   5.276   5.236   1.486 -0.1073  0.4807 -0.0039
    1CO2     D1 3820   4.144   9.038   6.472  0.0412 -0.0350  0.0772
    1CO2     D2 3821   4.126   9.031   6.669 -0.5024  0.0656  0.0318
    1CO2      C 3822   4.135   9.035   6.570 -0.2303  0.0153  0.0544
    1CO2     O1 3823   4.124   9.030   6.686 -0.5493  0.0744  0.0277
    1CO2     O2 3824   4.145   9.039   6.455  0.0882 -0.0439  0.0811
    1CO2     D1 3825   5.280   1.829   5.746  0.0771  0.0812 -0.2030
    1CO2     D2 3826   5.148   1.745   5.624  0.2640 -0.3484 -0.1109
    1CO2      C 3827   5.214   1.787   5.685  0.1702 -0.1335 -0.1569
    1CO2     O1 3828   5.136   1.738   5.614  0.2804 -0.3856 -0.1035
    1CO2     O2 3829   5.291   1.836   5.756  0.0606  0.1185 -0.2103
    1CO2     D1 3830   2.357   5.325   7.797  0.3246  0.4551  0.2767
    1CO2     D2 3831   2.236   5.461   7.719 -0.1041 -0.3561 -0.4792
    1CO2      C 3832   2.296   5.393   7.758  0.1101  0.0496 -0.1011
    1CO2     O1 3833   2.225   5.473   7.712 -0.1414 -0.4258 -0.5445
    1CO2     O2 3834   2.367   5.314   7.804  0.3619  0.5250  0.3419
    1CO2     D1 3835   1.546   9.253   0.037  0.2816 -0.2170  0.0525
    1CO2     D2 3836   1.655   9.230   0.201  0.1533 -0.0479  0.1618
    1CO2      C 3837   1.601   9.242   0.119  0.2174 -0.1316  0.1072
    1CO2     O1 3838   1.665   9.228   0.215  0.1422 -0.0334  0.1713
    1CO2     O2 3839   1.536   9.255   0.023  0.2925 -0.2308  0.0431
    1CO2     D1 3840   6.126   1.900   2.751  0.0261  0.0713  0.0458
    1CO2     D2 3841   6.214   1.823   2.911  0.0166  0.1092  0.0689
    1CO2      C 3842   6.170   1.862   2.831  0.0215  0.0902  0.0575
    1CO2     O1 3843   6.221   1.817   2.925  0.0162  0.1123  0.0713
    1CO2     O2 3844   6.119   1.907   2.737  0.0267  0.0682  0.0434
    1CO2     D1 3845   3.531   6.512   4.020  0.3438  0.1937 -0.3031
    1CO2     D2 3846   3.464   6.497   4.205  0.2139  0.0600 -0.3599
    1CO2      C 3847   3.498   6.505   4.112  0.2789  0.1268 -0.3314
    1CO2     O1 3848   3.459   6.496   4.221  0.2027  0.0486 -0.3648
    1CO2     O2 3849   3.537   6.513   4.003  0.3552  0.2050 -0.2980
    1CO2     D1 3850   2.057   3.873   0.328  0.2389 -0.2913  0.2807
    1CO2     D2 3851   2.026   3.766   0.492  0.4431 -0.8136 -0.0181
    1CO2      C 3852   2.042   3.820   0.410  0.3412 -0.5524  0.1313
    1CO2     O1 3853   2.023   3.757   0.506  0.4604 -0.8588 -0.0439
    1CO2     O2 3854   2.060   3.882   0.314  0.2217 -0.2460  0.3065
    1CO2     D1 3855   1.293   0.437   2.910 -0.1077 -0.0667 -0.0674
    1CO2     D2 3856   1.456   0.549   2.923  0.0275 -0.2822  0.0982
    1CO2      C 3857   1.374   0.493   2.916 -0.0401 -0.1745  0.0155
    1CO2     O1 3858   1.470   0.558   2.924  0.0392 -0.3008  0.1125
    1CO2     O2 3859   1.279   0.428   2.909 -0.1193 -0.0481 -0.0818
    1CO2     D1 3860   4.077   3.113   4.702  0.0674 -0.0180  0.1851
    1CO2     D2 3861   4.233   2.991   4.706  0.0610 -0.0272  0.1371
    1CO2      C 3862   4.155   3.052   4.704  0.0639 -0.0224  0.1612
    1CO2     O1 3863   4.246   2.980   4.706  0.0606 -0.0279  0.1335
    1CO2     O2 3864   4.064   3.124   4.702  0.0677 -0.0172  0.1888
    1N2      N1 3865   4.104   5.286   3.495 -0.3283 -0.3977  0.0561
    1N2      N2 3866   4.210   5.296   3.467 -0.4683 -0.1812 -0.4064
    1N2      MW 3867   4.157   5.291   3.481 -0.3982 -0.2899 -0.1750
    1N2      N1 3868   8.638   8.718   1.911 -0.7035 -0.4357  0.4612
    1N2      N2 3869   8.552   8.758   1.967 -0.6914  0.0816  0.1089
    1N2      MW 3870   8.595   8.738   1.939 -0.6981 -0.1774  0.2850
    1N2      N1 3871   6.931   6.093   4.559  0.6878  0.1896 -0.2561
    1N2      N2 3872   6.982   6.016   4.499  0.2066  0.0257 -0.4578
    1N2      MW 3873   6.956   6.054   4.529  0.4473  0.1078 -0.3576
    1N2      N1 3874   4.152   1.373   2.280  0.6805 -0.2496 -0.0580
    1N2      N2 3875   4.115   1.429   2.193  0.4617  0.2989  0.3881
    1N2      MW 3876   4.134   1.401   2.236  0.5713  0.0247  0.1650
    1N2      N1 3877   3.110   6.863   2.785 -0.6222  0.2999 -0.1484
    1N2      N2 3878   3.112   6.932   2.700  0.4100  0.8984  0.3491
    1N2      MW 3879   3.111   6.897   2.742 -0.1059  0.5989  0.1004
    1N2      N1 3880   4.949   3.855   3.935 -0.0645 -0.3638  0.5011
    1N2      N2 3881   4.948   3.876   4.043  0.0361  0.2928  0.3757
    1N2      MW 3882   4.949   3.866   3.989 -0.0143 -0.0353  0.4387
    1N2      N1 3883   5.963   4.581   4.172  0.0127  0.3314  0.0769
    1N2      N2 3884   5.876   4.535   4.220  0.2555 -0.6653 -0.4094
    1N2      MW 3885   5.919   4.558   4.196  0.1340 -0.1669 -0.1659
    1N2      N1 3886   1.760   7.314   3.346 -0.3533  0.9570  0.0109
    1N2      N2 3887   1.854   7.325   3.290 -0.0414  0.1607  0.3757
    1N2      MW 3888   1.807   7.320   3.318 -0.1973  0.5589  0.1934
    1N2      N1 3889   4.901   6.578   6.545 -0.4818 -0.0012  0.0639
    1N2      N2 3890   4.856   6.540   6.639  0.0339  0.3980  0.4756
    1N2      MW 3891   4.878   6.559   6.592 -0.2236  0.1984  0.2699
    1N2      N1 3892   9.282   0.295   5.768  0.0200 -0.0814  0.5966
    1N2      N2 3893   9.310   0.192   5.743  0.3124  0.1379  0.0197
    1N2      MW 3894   9.296   0.244   5.755  0.1659  0.0283  0.3080
    1N2      N1 3895   5.030   2.562   6.697  0.6366  0.4031 -0.5495
    1N2      N2 3896   5.006   2.456   6.716 -0.8920  0.8835  0.2325
    1N2      MW 3897   5.018   2.509   6.707 -0.1278  0.6433 -0.1588
    1N2      N1 3898   8.711   2.548   2.793  0.3593 -0.5003  0.3206
    1N2      N2 3899   8.724   2.455   2.849  0.6564 -0.4387  0.3552
    1N2      MW 3900   8.718   2.502   2.821  0.5074 -0.4697  0.3378
    1N2      N1 3901   8.028   3.178   0.135  0.1785  0.7138  0.2952
    1N2      N2 3902   8.098   3.128   0.203 -0.0230 -0.4490 -0.3313
    1N2      MW 3903   8.063   3.153   0.169  0.0772  0.1326 -0.0181
    1N2      N1 3904   5.075   7.819   2.140 -0.0172  0.4329  0.3150
    1N2      N2 3905   5.119   7.806   2.040 -0.3706  0.3878  0.1655
    1N2      MW 3906   5.097   7.812   2.090 -0.1941  0.4101  0.2401
    1N2      N1 3907   5.997   8.459   5.335 -0.3047 -0.0209  0.2782
    1N2      N2 3908   5.956   8.361   5.308 -0.1577  0.0089 -0.0604
    1N2      MW 3909   5.976   8.410   5.321 -0.2308 -0.0057  0.1087
    1N2      N1 3910   6.633   2.531   5.239 -0.7813 -0.4094  0.3701
    1N2      N2 3911   6.657   2.455   5.164 -0.7508 -0.3576  0.3279
    1N2      MW 3912   6.645   2.493   5.202 -0.7658 -0.3836  0.3490
    1N2      N1 3913   5.830   7.707   1.019  0.1712  0.4783  0.1963
    1N2      N2 3914   5.771   7.675   1.107 -0.1328 -0.4143 -0.3300
    1N2      MW 3915   5.800   7.691   1.063  0.0191  0.0319 -0.0669
    1N2      N1 3916   2.056   9.137   3.572 -0.1417 -0.0980 -0.1612
    1N2      N2 3917   2.064   9.192   3.477 -0.0643  0.2004  0.0184
    1N2      MW 3918   2.060   9.165   3.525 -0.1030  0.0505 -0.0713
    1N2      N1 3919   8.181   1.988   7.954 -0.1055 -0.2395  0.2196
    1N2      N2 3920   8.201   1.999   8.061 -0.0871  0.8619  0.1067
    1N2      MW 3921   8.191   1.994   8.007 -0.0954  0.3111  0.1631
    1N2      N1 3922   4.954   5.470   2.316 -0.6455 -0.1871 -0.6031
    1N2      N2 3923   4.900   5.446   2.223 -0.5797  0.2850 -0.7667
    1N2      MW 3924   4.927   5.458   2.270 -0.6123  0.0491 -0.6847
    1N2      N1 3925   9.026   1.173   0.326 -0.3920  0.1195 -0.3670
    1N2      N2 3926   8.965   1.197   0.238 -0.0014  0.7625 -0.4641
    1N2      MW 3927   8.995   1.185   0.282 -0.1974  0.4408 -0.4156
    1N2      N1 3928   8.056   5.855   6.827  0.0419 -0.0105 -0.2646
    1N2      N2 3929   8.059   5.844   6.936 -0.7730 -0.0761 -0.2493
    1N2      MW 3930   8.058   5.850   6.882 -0.3653 -0.0434 -0.2565
    1N2      N1 3931   3.652   3.984   4.057  0.1997  0.2763  0.2457
    1N2      N2 3932   3.659   3.893   4.119 -0.3966  0.0898  0.0482
    1N2      MW 3933   3.655   3.938   4.088 -0.0985  0.1831  0.1469
    1N2      N1 3934   4.968   6.556   5.130  0.9419 -0.0134 -0.4774
    1N2      N2 3935   5.054   6.487   5.121  0.9876 -0.0012 -0.1259
    1N2      MW 3936   5.011   6.522   5.125  0.9646 -0.0076 -0.3018
    1N2      N1 3937   7.580   6.117   5.264 -0.0251 -0.4107  0.5025
    1N2      N2 3938   7.509   6.194   5.299 -0.0041  0.0375 -0.4401
    1N2      MW 3939   7.545   6.155   5.282 -0.0148 -0.1864  0.0310
    1N2      N1 3940   1.020   9.264   3.453 -0.0112  0.1363 -0.2366
    1N2      N2 3941   1.002   9.210   3.359  0.5170 -0.5674  0.0603
    1N2      MW 3942   1.011   9.237   3.406  0.2530 -0.2155 -0.0882
    1N2      N1 3943   5.062   9.033   3.912 -0.1284  0.7379  0.1481
    1N2      N2 3944   5.147   9.073   3.970 -0.2898  0.1511  0.8008
    1N2      MW 3945   5.105   9.053   3.941 -0.2089  0.4444  0.4745
    1N2      N1 3946   8.823   9.241   2.971  0.2133  0.3993 -0.4397
    1N2      N2 3947   8.920   9.240   3.024  0.1526  0.1814 -0.3375
    1N2      MW 3948   8.871   9.240   2.998  0.1831  0.2909 -0.3886
    1N2      N1 3949   0.812   1.038   5.550  0.2099  0.3262  0.0277
    1N2      N2 3950   0.839   1.129   5.606  0.3636 -0.0667  0.5943
    1N2      MW 3951   0.825   1.084   5.578  0.2868  0.1297  0.3114
    1N2      N1 3952   0.639   7.763   6.545  0.1721 -0.6929 -0.3663
    1N2      N2 3953   0.641   7.662   6.502 -0.2046 -0.6832 -0.4159
    1N2      MW 3954   0.640   7.713   6.524 -0.0162 -0.6876 -0.3915
    1N2      N1 3955   4.303   8.182   2.342 -0.0121 -0.1467  0.2828
    1N2      N2 3956   4.343   8.279   2.311  0.0417 -0.2598 -0.0088
    1N2      MW 3957   4.323   8.230   2.327  0.0153 -0.2022  0.1369
    1N2      N1 3958   5.097   5.204   8.561  0.1419 -0.0879 -0.3671
    1N2      N2 3959   5.079   5.160   8.462 -0.8468 -0.1230 -0.1751
    1N2      MW 3960   5.088   5.182   8.511 -0.3524 -0.1054 -0.2708
    1N2      N1 3961   7.068   2.808   5.229 -0.1353  0.5196  0.7308
    1N2      N2 3962   7.133   2.739   5.284 -0.0167 -0.5348 -0.6924
    1N2      MW 3963   7.101   2.774   5.256 -0.0758 -0.0076  0.0191
    1N2      N1 3964   7.457   3.393   4.667 -0.1388  0.1549 -0.2217
    1N2      N2 3965   7.403   3.449   4.589 -0.6203 -0.6537 -0.4683
    1N2      MW 3966   7.430   3.421   4.628 -0.3796 -0.2494 -0.3452
    1N2      N1 3967   4.826   8.199   0.426  0.2154 -0.1940  0.4440
    1N2      N2 3968   4.924   8.165   0.390  0.0834  0.3272 -0.4337
    1N2      MW 3969   4.875   8.182   0.408  0.1497  0.0668  0.0052
    1N2      N1 3970   8.634   4.218   4.765  0.6425  0.0490 -0.1130
    1N2      N2 3971   8.630   4.289   4.849  0.4485  0.1495 -0.2095
    1N2      MW 3972   8.632   4.254   4.807  0.5455  0.0992 -0.1616
    1N2      N1 3973   4.689   8.586   1.013  0.3867  0.8358 -0.3910
    1N2      N2 3974   4.690   8.481   1.046  0.8687  1.0021  0.1295
    1N2      MW 3975   4.689   8.533   1.029  0.6280  0.9193 -0.1308
    1N2      N1 3976   1.719   0.229   3.255  0.2407 -0.1357  0.0897
    1N2      N2 3977   1.614   0.197   3.266  0.2699 -0.2392  0.0653
    1N2      MW 3978   1.666   0.213   3.261  0.2552 -0.1875  0.0777
    1N2      N1 3979   3.323   3.109   7.301 -0.2510 -0.3512 -0.3092
    1N2      N2 3980   3.261   3.165   7.229 -0.0827  0.6287  0.3113
    1N2      MW 3981   3.292   3.137   7.265 -0.1669  0.1388  0.0014
    1N2      N1 3982   0.173   1.713   6.187 -0.3097 -0.5096 -0.0512
    1N2      N2 3983   0.280   1.706   6.214 -0.3059 -0.2265  0.0087
    1N2      MW 3984   0.226   1.710   6.201 -0.3078 -0.3680 -0.0215
    1N2      N1 3985   3.184   0.371   1.306 -0.1436  0.1323  0.0799
    1N2      N2 3986   3.208   0.372   1.414  0.6712 -0.2179 -0.0965
    1N2      MW 3987   3.196   0.372   1.360  0.2637 -0.0428 -0.0083
    1N2      N1 3988   8.529   2.270   8.704 -0.7343  0.1444  0.4670
    1N2      N2 3989   8.552   2.378   8.711 -0.6284  0.1217  0.4741
    1N2      MW 3990   8.540   2.324   8.707 -0.6809  0.1330  0.4702
    1N2      N1 3991   7.619   6.365   4.465  0.3498  1.1827 -0.1555
    1N2      N2 3992   7.617   6.396   4.571  0.5997  0.3642  0.0907
    1N2      MW 3993   7.618   6.381   4.518  0.4749  0.7734 -0.0324
    1N2      N1 3994   7.694   4.934   1.658  0.3184  0.0937 -0.1480
    1N2      N2 3995   7.798   4.959   1.684  0.3404  0.0686 -0.2123
    1N2      MW 3996   7.746   4.947   1.671  0.3295  0.0811 -0.1801
    1N2      N1 3997   0.747   9.294   5.500  0.3349  0.3175  0.2898
    1N2      N2 3998   0.760   9.272   5.607  0.2300 -0.4326  0.1535
    1N2      MW 3999   0.754   9.283   5.554  0.2824 -0.0572  0.2217
    1N2      N1 4000   0.381   0.106   5.438 -0.2788 -0.1475 -0.0409
    1N2      N2 4001   0.450   0.037   5.489 -0.0727 -0.0392 -0.1763
    1N2      MW 4002   0.416   0.072   5.464 -0.1758 -0.0933 -0.1087
    1N2      N1 4003   4.474   5.449   2.517  0.0070 -0.3690  0.4833
    1N2      N2 4004   4.403   5.370   2.490 -0.4126  0.2419 -0.2122
    1N2      MW 4005   4.438   5.410   2.503 -0.2027 -0.0639  0.1354
    1N2      N1 4006   8.879   3.814   6.781  0.0343  0.5230 -0.3605
    1N2      N2 4007   8.845   3.744   6.703 -0.4408 -0.2507  0.5312
    1N2      MW 4008   8.862   3.779   6.742 -0.2041  0.1361  0.0854
    1N2      N1 4009   1.557   1.704   4.214 -0.1628  0.4601  0.5429
    1N2      N2 4010   1.490   1.746   4.137  0.3693  0.0273 -0.1711
    1N2      MW 4011   1.523   1.725   4.176  0.1032  0.2437  0.1860
    1N2      N1 4012   5.262   3.057   7.406  0.4464 -0.5342  0.6001
    1N2      N2 4013   5.318   2.990   7.338  0.4424 -0.4467  0.5108
    1N2      MW 4014   5.290   3.024   7.372  0.4444 -0.4907  0.5555
    1N2      N1 4015   1.686   1.117   7.122 -0.3602  0.3666  0.4740
    1N2      N2 4016   1.703   1.070   7.220 -0.2254  0.8786  0.6953
    1N2      MW 4017   1.694   1.094   7.171 -0.2928  0.6225  0.5846
    1N2      N1 4018   5.408   1.562   2.975 -0.1205 -0.4257  0.1825
    1N2      N2 4019   5.336   1.645   2.968 -0.2690 -0.5145  0.6860
    1N2      MW 4020   5.372   1.604   2.972 -0.1945 -0.4702  0.4344
    1N2      N1 4021   7.353   6.982   4.375  0.2263  0.1694 -0.2731
    1N2      N2 4022   7.450   7.007   4.419 -0.3527 -0.0041  1.1518
    1N2      MW 4023   7.401   6.995   4.397 -0.0629  0.0825  0.4396
    1N2      N1 4024   6.120   8.369   5.700  0.1498  0.7684  0.6030
    1N2      N2 4025   6.201   8.300   5.726 -0.2556  0.0196 -0.0855
    1N2      MW 4026   6.160   8.335   5.713 -0.0529  0.3948  0.2589
    1N2      N1 4027   0.719   6.702   7.259 -0.6365  0.1020 -0.2817
    1N2      N2 4028   0.694   6.808   7.270 -0.5182  0.1726 -0.6716
    1N2      MW 4029   0.706   6.755   7.265 -0.5773  0.1373 -0.4768
    1N2      N1 4030   6.844   1.651   5.740 -0.1442  1.4250  0.4219
    1N2      N2 4031   6.764   1.629   5.812 -0.3433  0.5223 -0.0688
    1N2      MW 4032   6.804   1.640   5.776 -0.2437  0.9736  0.1769
    1N2      N1 4033   7.690   7.338   8.845 -0.6908 -0.0542 -0.1625
    1N2      N2 4034   7.741   7.349   8.748 -0.0008 -0.0010  0.2042
    1N2      MW 4035   7.716   7.344   8.797 -0.3457 -0.0277  0.0210
    1N2      N1 4036   5.626   8.049   3.137 -0.1746 -0.3122 -0.2819
    1N2      N2 4037   5.619   8.112   3.226  0.7170 -0.3222 -0.1956
    1N2      MW 4038   5.622   8.081   3.181  0.2713 -0.3176 -0.2389
    1N2      N1 4039   2.342   2.323   4.259  0.1752  0.1743 -0.4037
    1N2      N2 4040   2.297   2.223   4.258  0.3291  0.1040 -0.4185
    1N2      MW 4041   2.320   2.273   4.259  0.2520  0.1392 -0.4110
    1N2      N1 4042   2.719   7.399   4.609 -0.5817 -0.0435  0.5567
    1N2      N2 4043   2.795   7.454   4.666  0.2950  0.2138 -0.8485
    1N2      MW 4044   2.757   7.427   4.638 -0.1433  0.0849 -0.1459
    1N2      N1 4045   2.558   5.022   1.136  0.1951  0.7160 -0.3085
    1N2      N2 4046   2.588   5.074   1.043 -0.5105  0.1356 -0.8635
    1N2      MW 4047   2.573   5.048   1.089 -0.1578  0.4253 -0.5860
    1N2      N1 4048   8.656   6.735   4.410  0.1841  0.2576  0.4173
    1N2      N2 4049   8.750   6.751   4.355 -0.0486  0.6039  0.1148
    1N2      MW 4050   8.703   6.743   4.383  0.0687  0.4306  0.2661
    1N2      N1 4051   8.764   8.991   1.333 -0.2316 -0.4518 -0.4333
    1N2      N2 4052   8.776   8.886   1.364  0.2869 -0.1615  0.3625
    1N2      MW 4053   8.770   8.939   1.348  0.0277 -0.3071 -0.0354
    1N2      N1 4054   0.086   5.806   1.089  0.0868 -0.2274  0.2791
    1N2      N2 4055   0.023   5.720   1.059 -0.3372  0.0806  0.2907
    1N2      MW 4056   0.055   5.763   1.074 -0.1252 -0.0734  0.2850
    1N2      N1 4057   4.669   7.383   3.637 -0.0301  0.5473 -0.5473
    1N2      N2 4058   4.768   7.431   3.640  0.0078  0.4460  0.0527
    1N2      MW 4059   4.718   7.407   3.638 -0.0110  0.4969 -0.2472
    1N2      N1 4060   4.700   7.245   8.176  0.6590  0.2572 -0.1663
    1N2      N2 4061   4.600   7.258   8.132  0.5006 -0.4291 -0.0043
    1N2      MW 4062   4.650   7.251   8.154  0.5798 -0.0858 -0.0858
    1N2      N1 4063   4.205   5.250   2.750 -0.2952  0.6166 -0.3281
    1N2      N2 4064   4.253   5.341   2.789  0.3993  0.0429  0.1744
    1N2      MW 4065   4.229   5.295   2.770  0.0525  0.3295 -0.0768
    1N2      N1 4066   5.262   6.269   3.892 -0.2677 -0.0918  0.4160
    1N2      N2 4067   5.281   6.163   3.911 -0.1819 -0.2176 -0.3300
    1N2      MW 4068   5.272   6.216   3.902 -0.2251 -0.1550  0.0429
    1N2      N1 4069   3.893   4.238   5.985 -0.3453  0.0679  0.6351
    1N2      N2 4070   3.942   4.150   6.027 -0.0417 -0.1912 -0.2501
    1N2      MW 4071   3.917   4.194   6.006 -0.1936 -0.0620  0.1926
    1N2      N1 4072   4.933   4.911   1.690  0.1905 -0.0237  0.5472
    1N2      N2 4073   4.958   4.804   1.687  0.1472 -0.0212  0.0962
    1N2      MW 4074   4.946   4.858   1.689  0.1688 -0.0224  0.3216
    1N2      N1 4075   1.680   9.138   4.866  0.6439  0.0549  0.2779
    1N2      N2 4076   1.754   9.219   4.859 -0.0037  0.5464 -1.1480
    1N2      MW 4077   1.717   9.179   4.863  0.3202  0.3004 -0.4354
    1N2      N1 4078   8.920   1.744   5.844 -0.4203 -0.3865  0.2563
    1N2      N2 4079   9.025   1.713   5.846 -0.1723  0.4278  0.0929
    1N2      MW 4080   8.972   1.729   5.845 -0.2956  0.0206  0.1745
    1N2      N1 4081   4.092   4.554   7.043  0.3076 -0.0656  0.6842
    1N2      N2 4082   4.003   4.578   7.103 -0.1544 -0.0114 -0.0131
    1N2      MW 4083   4.048   4.566   7.073  0.0768 -0.0386  0.3357
    1N2      N1 4084   1.914   4.802   2.074 -0.9261  0.6960 -0.4036
    1N2      N2 4085   1.842   4.753   2.142 -0.0812  0.0082 -0.0000
    1N2      MW 4086   1.878   4.778   2.108 -0.5038  0.3519 -0.2017
    1N2      N1 4087   6.217   1.271   7.935 -0.3740  0.2255 -0.4228
    1N2      N2 4088   6.249   1.376   7.937  0.1808  0.0446  0.3540
    1N2      MW 4089   6.233   1.323   7.936 -0.0968  0.1352 -0.0343
    1N2      N1 4090   3.277   2.597   5.944 -0.1358  0.1887  0.4544
    1N2      N2 4091   3.274   2.691   6.001 -0.5576  0.3067  0.2380
    1N2      MW 4092   3.275   2.644   5.973 -0.3469  0.2477  0.3462
    1N2      N1 4093   0.156   5.059   0.831  0.9471 -0.4723  0.7451
    1N2      N2 4094   0.252   5.112   0.822  0.6795 -0.1000  0.0275
    1N2      MW 4095   0.204   5.086   0.826  0.8133 -0.2861  0.3863
    1N2      N1 4096   6.440   6.254   1.127  0.1391  0.1818 -0.0979
    1N2      N2 4097   6.539   6.257   1.080  0.2785 -0.6273  0.1237
    1N2      MW 4098   6.490   6.256   1.103  0.2089 -0.2227  0.0129
    1N2      N1 4099   4.049   3.823   4.213  0.4648 -0.7110  0.5133
    1N2      N2 4100   3.958   3.762   4.205  0.1845 -0.2710  0.3420
    1N2      MW 4101   4.003   3.792   4.209  0.3247 -0.4909  0.4282
    1N2      N1 4102   2.206   4.906   6.899 -0.1720 -0.0621 -0.7235
    1N2      N2 4103   2.113   4.938   6.850 -0.3100  0.3249 -0.1982
    1N2      MW 4104   2.159   4.922   6.875 -0.2408  0.1311 -0.4611
    1N2      N1 4105   4.600   0.489   1.048  0.3352  0.1492  0.1076
    1N2      N2 4106   4.700   0.452   1.020  0.3125 -0.3054  0.6354
    1N2      MW 4107   4.650   0.471   1.034  0.3233 -0.0781  0.3715
    1N2      N1 4108   6.600   7.208   9.314  0.0830 -0.3666 -0.2855
    1N2      N2 4109   6.680   7.134   9.324 -0.1046 -0.5610 -0.2144
    1N2      MW 4110   6.640   7.171   9.319 -0.0105 -0.4640 -0.2499
    1N2      N1 4111   2.794   1.242   4.352  0.1636  0.1097  0.0740
    1N2      N2 4112   2.740   1.320   4.407  0.3409  0.3015 -0.0264
    1N2      MW 4113   2.767   1.281   4.379  0.2522  0.2055  0.0238
    1N2      N1 4114   2.845   2.376   2.162 -0.0607  0.4498  0.2984
    1N2      N2 4115   2.871   2.290   2.224  0.5552 -0.2426 -0.8869
    1N2      MW 4116   2.858   2.333   2.193  0.2470  0.1037 -0.2944
    1N2      N1 4117   3.785   3.812   6.347 -0.0003  0.8188  0.3264
    1N2      N2 4118   3.879   3.857   6.381  0.2368  0.0031  0.7676
    1N2      MW 4119   3.832   3.835   6.364  0.1183  0.4108  0.5474
    1N2      N1 4120   6.709   0.882   0.764  0.0486  0.1628  0.0682
    1N2      N2 4121   6.627   0.832   0.711 -0.4041  0.3738  0.5718
    1N2      MW 4122   6.668   0.857   0.737 -0.1783  0.2683  0.3200
    1N2      N1 4123   0.088   8.039   7.323  0.3125 -0.7147  0.2130
    1N2      N2 4124   0.142   8.002   7.234 -0.3920 -0.1244 -0.4691
    1N2      MW 4125   0.115   8.021   7.278 -0.0398 -0.4196 -0.1283
    1N2      N1 4126   9.051   9.403   8.569 -0.0475 -0.1709 -0.2435
    1N2      N2 4127   8.960   9.388   8.628  0.1383 -0.6277 -0.0722
    1N2      MW 4128   9.006   9.396   8.598  0.0458 -0.3986 -0.1574
    1N2      N1 4129   5.035   5.841   6.209 -0.0936 -0.2809  0.2201
    1N2      N2 4130   4.956   5.769   6.234 -0.1556 -0.1421  0.4234
    1N2      MW 4131   4.995   5.805   6.221 -0.1249 -0.2117  0.3214
    1N2      N1 4132   4.691   4.100   1.030 -0.5875 -0.0272  0.0025
    1N2      N2 4133   4.679   4.171   0.947 -0.0289  0.0612 -0.0057
    1N2      MW 4134   4.685   4.136   0.989 -0.3080  0.0172 -0.0015
    1N2      N1 4135   9.303   5.720   7.551 -0.4038  0.4848 -0.0875
    1N2      N2 4136   9.302   5.709   7.442 -0.8024 -0.2795 -0.0168
    1N2      MW 4137   9.303   5.715   7.497 -0.6027  0.1025 -0.0525
    1N2      N1 4138   4.159   1.155   1.374 -0.4276 -0.0519  0.2532
    1N2      N2 4139   4.222   1.209   1.446  0.5289 -0.0734 -0.5405
    1N2      MW 4140   4.190   1.182   1.410  0.0505 -0.0627 -0.1436
    1N2      N1 4141   3.094   2.428   0.582 -0.0924 -0.9768  0.2211
    1N2      N2 4142   3.137   2.360   0.508  0.2602 -0.3183 -0.1762
    1N2      MW 4143   3.116   2.394   0.545  0.0839 -0.6473  0.0225
    1N2      N1 4144   3.358   9.420   6.798 -0.0959 -0.4902  0.0160
    1N2      N2 4145   3.289   9.504   6.783  0.5058 -0.0216 -0.1160
    1N2      MW 4146   3.323   9.462   6.791  0.2050 -0.2559 -0.0496
    1N2      N1 4147   3.075   8.911   2.832  0.0657  0.4301 -0.0994
    1N2      N2 4148   3.176   8.891   2.871 -0.0481  0.2959  0.1248
    1N2      MW 4149   3.126   8.901   2.852  0.0091  0.3624  0.0126
    1N2      N1 4150   8.456   6.895   3.000  0.0213  0.2713  0.6848
    1N2      N2 4151   8.500   6.909   3.100  0.2644  0.4035  0.5585
    1N2      MW 4152   8.478   6.902   3.050  0.1431  0.3376  0.6216
    1N2      N1 4153   1.271   6.490   6.474  0.6042  0.1356  0.6422
    1N2      N2 4154   1.252   6.590   6.516  0.1584  0.3311 -0.0131
    1N2      MW 4155   1.262   6.540   6.495  0.3815  0.2337  0.3147
    1N2      N1 4156   1.851   8.429   5.761  0.0992  0.1064 -0.1556
    1N2      N2 4157   1.776   8.363   5.715  0.1016 -0.1116  0.1552
    1N2      MW 4158   1.813   8.396   5.738  0.1005 -0.0038  0.0000
    1N2      N1 4159   4.976   6.191   9.433  0.0281 -0.2915 -0.3339
    1N2      N2 4160   5.000   6.292   9.395 -0.1148 -0.0259  0.2646
    1N2      MW 4161   4.988   6.242   9.414 -0.0429 -0.1583 -0.0343
    1N2      N1 4162   4.129   8.447   4.416 -0.2717 -0.1274  0.1252
    1N2      N2 4163   4.207   8.524   4.431  0.0029 -0.3618 -0.0747
    1N2      MW 4164   4.168   8.485   4.423 -0.1345 -0.2441  0.0253
    1N2      N1 4165   6.990   4.737   2.634  0.1070  0.2670  1.0640
    1N2      N2 4166   6.895   4.727   2.689 -0.0466 -0.1702  0.7130
    1N2      MW 4167   6.942   4.732   2.662  0.0300  0.0482  0.8886
    1N2      N1 4168   8.121   1.082   7.716 -0.3564 -0.5629 -0.3958
    1N2      N2 4169   8.187   1.006   7.761  0.0235  0.1762  0.3169
    1N2      MW 4170   8.154   1.044   7.738 -0.1669 -0.1934 -0.0401
    1N2      N1 4171   5.774   0.234   6.802  0.2876 -0.3199  0.6283
    1N2      N2 4172   5.879   0.246   6.773  0.3113  0.4583  1.0263
    1N2      MW 4173   5.827   0.240   6.788  0.2995  0.0692  0.8268
    1N2      N1 4174   7.869   1.259   6.531 -0.3116  0.0414  0.2223
    1N2      N2 4175   7.873   1.369   6.530  0.0631  0.0252 -0.3230
    1N2      MW 4176   7.871   1.314   6.531 -0.1240  0.0333 -0.0505
    1N2      N1 4177   1.260   6.823   7.303  0.2407  0.0127 -0.9642
    1N2      N2 4178   1.344   6.878   7.349 -0.0058 -0.5279  0.1440
    1N2      MW 4179   1.302   6.850   7.326  0.1175 -0.2575 -0.4101
    1N2      N1 4180   5.156   5.719   2.895 -0.1094  0.5388 -0.2610
    1N2      N2 4181   5.118   5.640   2.829 -0.0971 -0.0754  0.4599
    1N2      MW 4182   5.137   5.680   2.862 -0.1035  0.2317  0.0997
    1N2      N1 4183   3.903   7.984   6.756 -0.6392 -0.0758  0.6313
    1N2      N2 4184   3.933   7.895   6.698 -0.8050  0.1656  0.1713
    1N2      MW 4185   3.918   7.939   6.727 -0.7222  0.0448  0.4015
    1N2      N1 4186   1.681   1.147   4.671  0.6753  0.4406  0.7594
    1N2      N2 4187   1.597   1.217   4.661  0.1600 -0.2841 -0.0505
    1N2      MW 4188   1.639   1.182   4.666  0.4176  0.0783  0.3548
    1N2      N1 4189   1.541   5.165   7.661 -0.2066  0.0758 -0.0957
    1N2      N2 4190   1.437   5.199   7.667 -0.4193 -0.5200 -0.3524
    1N2      MW 4191   1.489   5.182   7.664 -0.3129 -0.2222 -0.2241
    1N2      N1 4192   4.158   3.820   1.967 -0.3532  0.0083 -0.3264
    1N2      N2 4193   4.053   3.792   1.953 -0.3424 -0.0108 -0.3684
    1N2      MW 4194   4.105   3.806   1.960 -0.3476 -0.0014 -0.3474
    1N2      N1 4195   8.603   4.116   0.436  0.4453  0.0858  0.1226
    1N2      N2 4196   8.610   4.018   0.485 -0.8646  0.0864  0.3284
    1N2      MW 4197   8.606   4.067   0.461 -0.2098  0.0858  0.2255
    1N2      N1 4198   5.805   0.971   1.853 -0.0230 -1.1869  0.9131
    1N2      N2 4199   5.795   0.946   1.746  0.3898 -0.3515  0.6730
    1N2      MW 4200   5.800   0.958   1.800  0.1831 -0.7691  0.7931
    1N2      N1 4201   0.702   2.360   1.463 -0.2729  0.1285 -0.0254
    1N2      N2 4202   0.652   2.443   1.411 -0.2159  0.1141 -0.1038
    1N2      MW 4203   0.677   2.402   1.437 -0.2444  0.1211 -0.0646
    1N2      N1 4204   8.274   8.124   7.496  0.2226 -0.4547 -0.0376
    1N2      N2 4205   8.368   8.180   7.486  0.1522 -0.2606  0.4107
    1N2      MW 4206   8.321   8.152   7.491  0.1879 -0.3567  0.1860
    1N2      N1 4207   4.669   9.046   6.831 -0.2479 -0.3404  0.7984
    1N2      N2 4208   4.637   9.040   6.726  0.5477  0.2328  0.5204
    1N2      MW 4209   4.653   9.043   6.779  0.1502 -0.0544  0.6595
    1N2      N1 4210   2.320   2.604   7.255  0.1001 -0.6154 -0.2415
    1N2      N2 4211   2.226   2.634   7.208  0.3097 -0.1808 -0.3834
    1N2      MW 4212   2.273   2.619   7.232  0.2050 -0.3982 -0.3123
    1N2      N1 4213   8.986   3.549   7.721 -0.5708 -0.6536 -0.1790
    1N2      N2 4214   9.046   3.502   7.800  0.3712  0.1131 -0.4209
    1N2      MW 4215   9.016   3.526   7.760 -0.1011 -0.2704 -0.2999
    1N2      N1 4216   6.681   7.070   6.179 -0.4893 -0.3970  0.5514
    1N2      N2 4217   6.735   7.075   6.275  0.2167 -0.1456  0.1408
    1N2      MW 4218   6.708   7.073   6.227 -0.1364 -0.2708  0.3457
    1N2      N1 4219   4.239   1.271   7.183 -0.0607  0.4787  0.3262
    1N2      N2 4220   4.264   1.367   7.135  0.2399  0.0384 -0.4102
    1N2      MW 4221   4.252   1.319   7.159  0.0896  0.2586 -0.0420
    1N2      N1 4222   7.757   8.708   4.804  0.2781 -0.1182  0.6579
    1N2      N2 4223   7.809   8.664   4.717 -0.5336  0.3162 -0.0557
    1N2      MW 4224   7.783   8.686   4.760 -0.1278  0.0992  0.3009
    1N2      N1 4225   1.050   7.345   0.377  0.1099 -0.4141  0.2228
    1N2      N2 4226   1.155   7.361   0.349 -0.0005  0.3831  0.2447
    1N2      MW 4227   1.102   7.353   0.363  0.0547 -0.0153  0.2337
    1N2      N1 4228   3.771   8.666   0.853  0.1748  0.3793  0.2999
    1N2      N2 4229   3.844   8.682   0.772 -0.5554  0.2284 -0.3957
    1N2      MW 4230   3.808   8.674   0.813 -0.1905  0.3033 -0.0479
    1N2      N1 4231   3.323   3.232   1.159 -0.2742  0.4406 -0.4815
    1N2      N2 4232   3.217   3.205   1.144 -0.0041 -0.9350 -0.0525
    1N2      MW 4233   3.270   3.218   1.152 -0.1392 -0.2470 -0.2669
    1N2      N1 4234   1.635   8.295   7.346 -0.3487 -0.2350 -0.1421
    1N2      N2 4235   1.531   8.330   7.334 -0.4327 -0.3240  0.3479
    1N2      MW 4236   1.583   8.313   7.340 -0.3906 -0.2804  0.1025
    1N2      N1 4237   0.012   8.656   5.665  0.1036  0.3473 -0.0366
    1N2      N2 4238   0.013   8.582   5.746 -0.5951  0.3790  0.0016
    1N2      MW 4239   0.012   8.619   5.706 -0.2458  0.3633 -0.0172
    1N2      N1 4240   6.718   2.222   0.790 -0.4234 -0.5496  0.0548
    1N2      N2 4241   6.682   2.164   0.703  0.0032  0.1862 -0.6216
    1N2      MW 4242   6.700   2.193   0.746 -0.2103 -0.1817 -0.2834
    1N2      N1 4243   2.069   2.720   5.419  0.1272 -0.2479  0.5152
    1N2      N2 4244   2.011   2.674   5.337 -0.2320  0.0502  0.6025
    1N2      MW 4245   2.040   2.697   5.378 -0.0525 -0.0987  0.5589
    1N2      N1 4246   1.989   8.179   8.547 -0.6085 -0.6401  0.2794
    1N2      N2 4247   1.944   8.217   8.640  0.4114  0.5952  0.2804
    1N2      MW 4248   1.967   8.198   8.594 -0.0985 -0.0219  0.2804
    1N2      N1 4249   7.397   7.023   4.821 -0.0900  0.1148  0.2639
    1N2      N2 4250   7.479   7.072   4.875 -0.1415  0.0314  0.4178
    1N2      MW 4251   7.438   7.048   4.848 -0.1154  0.0730  0.3409
    1N2      N1 4252   4.980   6.624   3.713 -0.8821  0.1626  0.3030
    1N2      N2 4253   4.953   6.520   3.736 -0.4330 -0.0514 -0.1205
    1N2      MW 4254   4.966   6.572   3.724 -0.6571  0.0558  0.0911
    1N2      N1 4255   8.947   7.301   3.822 -0.1262  0.0676 -0.0796
    1N2      N2 4256   9.024   7.354   3.880  0.2278 -0.4284 -0.0912
    1N2      MW 4257   8.986   7.328   3.851  0.0515 -0.1807 -0.0854
    1N2      N1 4258   3.006   4.004   5.536 -0.0833 -0.4889  0.2602
    1N2      N2 4259   3.110   3.999   5.572  0.0405  0.2034 -0.0035
    1N2      MW 4260   3.058   4.002   5.554 -0.0212 -0.1431  0.1287
    1N2      N1 4261   6.918   6.347   3.269 -0.0387  0.1956  0.5285
    1N2      N2 4262   7.024   6.350   3.239 -0.1545  0.6282  0.1650
    1N2      MW 4263   6.971   6.348   3.254 -0.0968  0.4120  0.3469
    1N2      N1 4264   0.446   7.230   1.817  0.1874 -0.2940 -0.0355
    1N2      N2 4265   0.535   7.295   1.819 -0.0676  0.0624 -0.1435
    1N2      MW 4266   0.490   7.263   1.818  0.0599 -0.1154 -0.0896
    1N2      N1 4267   1.510   8.511   1.807 -0.0667 -0.2471  0.0040
    1N2      N2 4268   1.452   8.453   1.880 -0.1084 -0.2553 -0.0355
    1N2      MW 4269   1.481   8.482   1.844 -0.0876 -0.2518 -0.0159
    1N2      N1 4270   8.296   0.316   4.386 -0.1911  0.3925  0.3554
    1N2      N2 4271   8.307   0.213   4.349  0.3867  0.7323 -0.4338
    1N2      MW 4272   8.302   0.264   4.368  0.0973  0.5624 -0.0391
    1N2      N1 4273   4.189   6.896   8.433 -0.1184 -0.3935  0.0253
    1N2      N2 4274   4.129   6.915   8.523 -0.6196 -0.0431 -0.3824
    1N2      MW 4275   4.159   6.906   8.478 -0.3691 -0.2184 -0.1774
    1N2      N1 4276   5.085   6.612   8.646 -0.6018  0.1826 -0.0294
    1N2      N2 4277   5.079   6.707   8.592  0.0098  0.4068  0.2936
    1N2      MW 4278   5.082   6.660   8.619 -0.2956  0.2947  0.1316
    1N2      N1 4279   4.472   5.108   0.176  0.1445 -0.3682 -0.0883
    1N2      N2 4280   4.510   5.167   0.091  0.3957 -0.4384 -0.0258
    1N2      MW 4281   4.491   5.138   0.134  0.2699 -0.4034 -0.0570
    1N2      N1 4282   5.060   2.579   7.093  0.1129 -0.0354  0.4299
    1N2      N2 4283   5.145   2.570   7.024 -0.2741  0.0926 -0.0633
    1N2      MW 4284   5.102   2.575   7.058 -0.0806  0.0286  0.1831
    1N2      N1 4285   3.518   6.053   4.204  0.5423 -0.7320  0.3563
    1N2      N2 4286   3.490   5.949   4.183  0.5206 -0.6542 -0.0160
    1N2      MW 4287   3.504   6.001   4.193  0.5317 -0.6933  0.1702
    1N2      N1 4288   8.534   9.157   5.375  0.2237 -0.1083 -0.0678
    1N2      N2 4289   8.572   9.104   5.464  0.5678  0.0447 -0.1228
    1N2      MW 4290   8.553   9.130   5.419  0.3958 -0.0324 -0.0954
    1N2      N1 4291   0.773   8.099   1.984  0.1046 -0.0775  0.0058
    1N2      N2 4292   0.819   8.085   1.884  0.2938  0.3272  0.0351
    1N2      MW 4293   0.796   8.092   1.934  0.1993  0.1259  0.0204
    1N2      N1 4294   1.951   0.036   2.450  0.3360 -0.6693  0.1869
    1N2      N2 4295   2.043   0.019   2.392  0.2418 -0.1764 -0.1103
    1N2      MW 4296   1.997   0.028   2.421  0.2890 -0.4228  0.0384
    1N2      N1 4297   3.693   2.617   4.001 -0.2133  0.0660 -0.7598
    1N2      N2 4298   3.626   2.550   4.057  0.8409 -0.5465 -0.2216
    1N2      MW 4299   3.659   2.584   4.029  0.3138 -0.2403 -0.4907
    1N2      N1 4300   1.229   6.231   4.452  0.6428  0.3996 -0.3406
    1N2      N2 4301   1.179   6.266   4.361  0.3325 -0.2137 -0.4080
    1N2      MW 4302   1.204   6.249   4.407  0.4877  0.0935 -0.3738
    1N2      N1 4303   2.400   3.723   0.705  0.1578  0.1841  0.4562
    1N2      N2 4304   2.319   3.782   0.659 -0.0569 -0.1316  0.4219
    1N2      MW 4305   2.360   3.752   0.682  0.0505  0.0262  0.4391
    1N2      N1 4306   0.210   5.739   9.268  0.0754 -0.2379  0.0223
    1N2      N2 4307   0.156   5.780   9.355 -0.1400 -0.1081 -0.1704
    1N2      MW 4308   0.183   5.760   9.311 -0.0323 -0.1736 -0.0734
    1N2      N1 4309   8.978   2.110   8.615  0.2794  0.1414 -0.1159
    1N2      N2 4310   8.974   2.215   8.648  0.0467  0.0151  0.2648
    1N2      MW 4311   8.976   2.163   8.631  0.1631  0.0782  0.0744
    1N2      N1 4312   0.067   8.209   9.284  0.0235  0.2726  0.2196
    1N2      N2 4313   0.123   8.202   9.379 -0.3743  0.3914  0.4629
    1N2      MW 4314   0.095   8.205   9.332 -0.1754  0.3319  0.3414
    1N2      N1 4315   5.805   0.446   3.864 -0.0762 -0.1925  0.5314
    1N2      N2 4316   5.720   0.424   3.798  0.2545  0.6381 -0.1826
    1N2      MW 4317   5.762   0.435   3.831  0.0887  0.2228  0.1743
    1N2      N1 4318   9.337   2.325   9.355 -0.3569 -0.3731  0.4172
    1N2      N2 4319   9.275   2.264   9.422 -0.0727 -0.5377  0.5294
    1N2      MW 4320   9.306   2.294   9.389 -0.2155 -0.4554  0.4730
    1N2      N1 4321   0.883   6.014   4.075  0.2047 -0.1022  0.4664
    1N2      N2 4322   0.868   6.115   4.033  0.6077 -0.2178  0.0352
    1N2      MW 4323   0.875   6.064   4.054  0.4063 -0.1597  0.2508
    1N2      N1 4324   4.902   4.218   7.077  0.3172  0.1817 -0.0553
    1N2      N2 4325   4.811   4.192   7.134  0.5885 -0.4492  0.0829
    1N2      MW 4326   4.856   4.205   7.106  0.4525 -0.1335  0.0143
    1N2      N1 4327   8.598   3.845   2.924  0.5838  0.3771 -0.1248
    1N2      N2 4328   8.689   3.842   2.986  0.3490  0.4273  0.2185
    1N2      MW 4329   8.643   3.844   2.955  0.4663  0.4022  0.0470
    1N2      N1 4330   5.385   5.677   0.204 -0.2975 -0.1018  0.0387
    1N2      N2 4331   5.466   5.607   0.230 -0.0393  0.2929  0.3007
    1N2      MW 4332   5.426   5.642   0.217 -0.1688  0.0954  0.1697
    1N2      N1 4333   7.150   5.910   6.111  0.0774  0.0109  0.4306
    1N2      N2 4334   7.112   5.807   6.113  0.4161 -0.1122  0.5577
    1N2      MW 4335   7.131   5.859   6.112  0.2470 -0.0505  0.4945
    1N2      N1 4336   7.663   5.975   1.084 -0.1998 -0.6292 -0.4349
    1N2      N2 4337   7.659   6.006   0.979  0.1343  0.5708 -0.1040
    1N2      MW 4338   7.661   5.991   1.032 -0.0334 -0.0286 -0.2694
    1N2      N1 4339   0.791   0.602   1.845 -0.6584  0.2445 -0.1351
    1N2      N2 4340   0.720   0.590   1.762 -0.1162 -1.0226 -0.4282
    1N2      MW 4341   0.756   0.596   1.804 -0.3873 -0.3890 -0.2816
    1N2      N1 4342   1.875   2.117   1.024 -0.2519 -0.3272 -0.1565
    1N2      N2 4343   1.969   2.129   1.079 -0.3722 -0.7448  0.1489
    1N2      MW 4344   1.922   2.123   1.051 -0.3121 -0.5360 -0.0038
    1N2      N1 4345   0.913   5.068   4.203 -0.3516 -0.3356  0.4574
    1N2      N2 4346   0.864   5.031   4.112  0.2416  0.6612 -0.2677
    1N2      MW 4347   0.888   5.049   4.157 -0.0551  0.1626  0.0944
    1N2      N1 4348   0.301   3.559   8.379 -0.1664  0.3322  0.5902
    1N2      N2 4349   0.285   3.522   8.481  0.6971  0.0264  0.6138
    1N2      MW 4350   0.293   3.540   8.430  0.2654  0.1793  0.6018
    1N2      N1 4351   6.040   2.463   8.949  0.3479 -0.0325 -0.2189
    1N2      N2 4352   5.932   2.454   8.966  0.4342  0.3020  0.5045
    1N2      MW 4353   5.986   2.458   8.957  0.3910  0.1347  0.1431
    1N2      N1 4354   2.060   5.732   8.806  0.4274  0.5575  0.1704
    1N2      N2 4355   2.088   5.628   8.785  0.2510  0.6122 -0.3518
    1N2      MW 4356   2.074   5.680   8.795  0.3390  0.5851 -0.0906
    1N2      N1 4357   4.911   0.115   2.411  0.2541 -0.0609  0.4997
    1N2      N2 4358   4.816   0.125   2.465  0.1999 -0.2905  0.4446
    1N2      MW 4359   4.863   0.120   2.438  0.2270 -0.1757  0.4721
    1N2      N1 4360   0.614   6.955   2.183 -0.1610 -0.2454  0.1586
    1N2      N2 4361   0.529   6.928   2.119 -0.2081 -0.3569  0.2672
    1N2      MW 4362   0.571   6.941   2.151 -0.1845 -0.3014  0.2129
    1N2      N1 4363   0.207   8.895   0.540 -0.3147 -0.2450  0.1472
    1N2      N2 4364   0.145   8.836   0.471  0.1346 -0.2603 -0.2533
    1N2      MW 4365   0.176   8.866   0.506 -0.0901 -0.2518 -0.0530
    1N2      N1 4366   4.376   2.728   7.231  0.1319 -0.1060 -0.2176
    1N2      N2 4367   4.312   2.772   7.308  0.0257 -0.6779  0.0283
    1N2      MW 4368   4.344   2.750   7.270  0.0787 -0.3920 -0.0944
    1N2      N1 4369   1.656   3.273   6.484  0.1583 -0.3050  0.1360
    1N2      N2 4370   1.549   3.250   6.469  0.0820  0.0105  0.1791
    1N2      MW 4371   1.603   3.261   6.477  0.1202 -0.1473  0.1574
    1N2      N1 4372   1.877   5.665   1.988  0.6475  0.0627 -0.0710
    1N2      N2 4373   1.899   5.745   2.060 -0.8630  0.6707 -0.2613
    1N2      MW 4374   1.888   5.705   2.024 -0.1078  0.3672 -0.1662
    1N2      N1 4375   4.051   4.643   6.165 -0.2677  0.1396 -0.7960
    1N2      N2 4376   4.080   4.537   6.154  0.4787  0.1763  0.7211
    1N2      MW 4377   4.065   4.590   6.159  0.1054  0.1578 -0.0377
    1N2      N1 4378   6.134   8.231   0.856 -0.0815  0.8358  0.0609
    1N2      N2 4379   6.101   8.189   0.760  0.1711  0.3538  0.1861
    1N2      MW 4380   6.117   8.210   0.808  0.0448  0.5951  0.1235
    1N2      N1 4381   4.835   5.474   8.972  0.0488  0.2271  0.6493
    1N2      N2 4382   4.752   5.406   8.946  0.0185  0.5064 -0.0030
    1N2      MW 4383   4.793   5.440   8.959  0.0339  0.3667  0.3223
    1N2      N1 4384   6.877   2.614   6.784  0.3474  0.6975 -0.4843
    1N2      N2 4385   6.952   2.652   6.855  0.5615  0.1610 -0.4211
    1N2      MW 4386   6.914   2.633   6.819  0.4549  0.4292 -0.4530
    1N2      N1 4387   3.756   5.331   5.228  0.1538 -0.2054 -0.2535
    1N2      N2 4388   3.790   5.428   5.268  0.1397 -0.4866  0.4547
    1N2      MW 4389   3.773   5.380   5.248  0.1466 -0.3457  0.1001
    1N2      N1 4390   0.492   6.752   5.497 -0.0441 -0.1652 -0.2256
    1N2      N2 4391   0.450   6.831   5.433 -0.6417 -0.1640  0.1724
    1N2      MW 4392   0.471   6.792   5.465 -0.3429 -0.1645 -0.0267
    1N2      N1 4393   5.416   8.846   7.708 -0.5307  0.1421  0.3884
    1N2      N2 4394   5.453   8.906   7.624 -0.5102 -0.4173 -0.0037
    1N2      MW 4395   5.434   8.876   7.666 -0.5202 -0.1373  0.1926
    1N2      N1 4396   8.222   6.245   0.461 -0.2588 -0.4130 -0.2229
    1N2      N2 4397   8.139   6.239   0.389 -0.2569  0.4077 -0.2963
    1N2      MW 4398   8.181   6.242   0.425 -0.2584 -0.0029 -0.2596
    1N2      N1 4399   6.757   8.082   6.134  0.4329 -0.2387  0.2125
    1N2      N2 4400   6.649   8.084   6.157  0.3484 -0.2572 -0.1799
    1N2      MW 4401   6.703   8.083   6.145  0.3910 -0.2480  0.0162
    1N2      N1 4402   7.501   4.275   8.270 -0.7234  0.1189 -0.4173
    1N2      N2 4403   7.429   4.199   8.306  0.1888 -0.5689 -0.0420
    1N2      MW 4404   7.465   4.237   8.288 -0.2670 -0.2246 -0.2298
    1N2      N1 4405   6.288   3.814   7.009 -0.0430  0.2619  0.5162
    1N2      N2 4406   6.279   3.742   7.091 -0.7239  0.1580  0.3538
    1N2      MW 4407   6.283   3.778   7.050 -0.3839  0.2098  0.4354
    1N2      N1 4408   1.482   6.702   2.985  0.5813  0.4887 -0.3726
    1N2      N2 4409   1.562   6.769   3.020 -0.0135  0.8423  0.3328
    1N2      MW 4410   1.522   6.736   3.003  0.2840  0.6652 -0.0200
    1N2      N1 4411   4.551   0.257   9.250 -0.8623  0.1464 -0.5949
    1N2      N2 4412   4.567   0.149   9.262 -0.1128  0.3247  0.0436
    1N2      MW 4413   4.559   0.203   9.256 -0.4878  0.2356 -0.2756
    1N2      N1 4414   4.496   3.445   5.011 -0.2667 -0.1478  0.2271
    1N2      N2 4415   4.416   3.388   5.061 -0.3602 -0.6204 -0.4570
    1N2      MW 4416   4.456   3.417   5.036 -0.3133 -0.3841 -0.1149
    1N2      N1 4417   4.481   3.210   0.706 -0.5138 -0.0600  0.3196
    1N2      N2 4418   4.507   3.283   0.627 -0.1927  0.2069  0.6685
    1N2      MW 4419   4.494   3.246   0.667 -0.3533  0.0734  0.4941
    1N2      N1 4420   2.562   8.136   8.079  0.4266 -0.0365  0.4328
    1N2      N2 4421   2.463   8.137   8.033  0.6819 -0.0656 -0.1207
    1N2      MW 4422   2.513   8.136   8.056  0.5541 -0.0505  0.1564
    1N2      N1 4423   6.682   1.422   3.018  0.5021  0.3690  0.2096
    1N2      N2 4424   6.575   1.400   3.001  0.6375 -0.1364 -0.0010
    1N2      MW 4425   6.629   1.411   3.009  0.5693  0.1162  0.1044
    1N2      N1 4426   1.141   0.828   0.236 -0.8468  0.1667  0.3211
    1N2      N2 4427   1.047   0.866   0.192 -0.3766  0.1655 -0.7004
    1N2      MW 4428   1.094   0.847   0.214 -0.6117  0.1661 -0.1897
    1N2      N1 4429   6.921   8.835   2.979  0.1005 -0.1898  0.6456
    1N2      N2 4430   7.023   8.828   3.019  0.1434 -0.5804  0.4687
    1N2      MW 4431   6.972   8.832   2.999  0.1221 -0.3853  0.5569
    1N2      N1 4432   2.793   1.757   6.107 -0.1609  0.4305  0.0263
    1N2      N2 4433   2.853   1.762   6.199  0.3315  0.0211 -0.2680
    1N2      MW 4434   2.823   1.760   6.153  0.0854  0.2258 -0.1206
    1N2      N1 4435   5.186   6.811   7.024  0.7649 -0.3468 -0.5265
    1N2      N2 4436   5.139   6.721   7.067  0.8256 -0.1341  0.0003
    1N2      MW 4437   5.163   6.766   7.045  0.7954 -0.2403 -0.2627
    1N2      N1 4438   2.865   9.155   7.019 -0.3872  0.5580 -0.4153
    1N2      N2 4439   2.879   9.200   7.119  1.0212 -0.3949 -0.1720
    1N2      MW 4440   2.872   9.177   7.069  0.3171  0.0811 -0.2933
    1N2      N1 4441   5.267   1.300   3.137  0.5817  0.0008 -0.0553
    1N2      N2 4442   5.333   1.334   3.219 -0.1300  0.4897  0.3188
    1N2      MW 4443   5.300   1.317   3.178  0.2255  0.2451  0.1318
    1N2      N1 4444   1.390   4.322   0.756  0.3470 -0.0866 -0.1249
    1N2      N2 4445   1.484   4.371   0.786  0.3448 -0.0153 -0.2321
    1N2      MW 4446   1.437   4.347   0.771  0.3458 -0.0510 -0.1785
    1N2      N1 4447   2.029   4.179   3.006 -0.1598  0.0459  0.1527
    1N2      N2 4448   2.098   4.231   3.073  0.0753 -0.4529  0.3028
    1N2      MW 4449   2.064   4.205   3.040 -0.0422 -0.2041  0.2275
    1N2      N1 4450   0.227   4.826   8.111 -0.3217  0.4585  0.2438
    1N2      N2 4451   0.301   4.882   8.052  0.0922 -0.3865 -0.0577
    1N2      MW 4452   0.264   4.854   8.081 -0.1147  0.0358  0.0925
    1N2      N1 4453   1.914   9.136   2.529  0.1803 -0.0164 -0.2527
    1N2      N2 4454   1.852   9.195   2.460 -0.0958 -0.1681 -0.1342
    1N2      MW 4455   1.883   9.166   2.495  0.0422 -0.0925 -0.1934
    1N2      N1 4456   3.217   7.032   3.773 -0.5234 -0.6948 -0.3195
    1N2      N2 4457   3.154   7.122   3.777 -0.1518 -0.4471 -0.0141
    1N2      MW 4458   3.185   7.077   3.775 -0.3376 -0.5713 -0.1669
    1N2      N1 4459   7.625   3.629   3.980  0.4735  0.2431  0.0456
    1N2      N2 4460   7.674   3.534   4.009 -0.6268 -0.3400  0.0627
    1N2      MW 4461   7.649   3.581   3.994 -0.0768 -0.0486  0.0541
    1N2      N1 4462   5.070   4.032   1.616  0.0852 -0.0690 -0.1236
    1N2      N2 4463   5.139   3.957   1.575 -0.0524 -0.1149 -0.2695
    1N2      MW 4464   5.104   3.995   1.595  0.0167 -0.0920 -0.1966
    1N2      N1 4465   5.302   2.023   0.323  1.0994  0.0052  0.4002
    1N2      N2 4466   5.312   2.120   0.374 -0.1761  0.0947  0.4864
    1N2      MW 4467   5.307   2.071   0.349  0.4616  0.0501  0.4433
    1N2      N1 4468   4.360   5.013   4.772 -0.2009 -0.8280  0.0239
    1N2      N2 4469   4.363   4.976   4.668 -0.4546  0.1711 -0.3463
    1N2      MW 4470   4.362   4.994   4.720 -0.3276 -0.3285 -0.1612
    1N2      N1 4471   7.069   8.729   2.615  0.1198 -0.4287  0.0037
    1N2      N2 4472   7.138   8.696   2.536  0.3814 -0.0844  0.0898
    1N2      MW 4473   7.103   8.712   2.576  0.2508 -0.2565  0.0467
    1N2      N1 4474   1.165   5.594   0.350 -0.5269  0.3742  0.9986
    1N2      N2 4475   1.116   5.676   0.295 -0.9043 -0.6296 -0.1883
    1N2      MW 4476   1.140   5.635   0.322 -0.7156 -0.1278  0.4051
    1N2      N1 4477   4.497   1.832   0.339 -0.9092  0.3305  0.0354
    1N2      N2 4478   4.463   1.774   0.252 -0.0100 -0.1209 -0.0202
    1N2      MW 4479   4.480   1.803   0.295 -0.4592  0.1048  0.0076
    1N2      N1 4480   5.358   4.651   3.405 -0.0042  0.3528 -0.3285
    1N2      N2 4481   5.318   4.576   3.336 -0.4443  0.5264 -0.2706
    1N2      MW 4482   5.338   4.613   3.370 -0.2241  0.4396 -0.2997
    1N2      N1 4483   7.182   5.486   6.233 -0.2387  0.4411 -0.4206
    1N2      N2 4484   7.118   5.516   6.317  0.7182  1.2389  0.0218
    1N2      MW 4485   7.150   5.501   6.275  0.2398  0.8402 -0.1993
    1N2      N1 4486   4.290   1.636   8.061  0.0990 -0.0405 -0.1982
    1N2      N2 4487   4.183   1.609   8.064 -0.0183  0.4320  0.0478
    1N2      MW 4488   4.237   1.622   8.062  0.0405  0.1957 -0.0763
    1N2      N1 4489   3.138   6.425   5.478  0.0832 -0.5823  0.2225
    1N2      N2 4490   3.208   6.478   5.411 -0.6888 -0.2990 -0.3721
    1N2      MW 4491   3.173   6.452   5.444 -0.3028 -0.4406 -0.0749
    1N2      N1 4492   1.236   5.100   0.843  0.1782 -0.3331 -0.0365
    1N2      N2 4493   1.230   4.993   0.817  0.0516 -0.2020 -0.5678
    1N2      MW 4494   1.233   5.047   0.830  0.1149 -0.2680 -0.3021
    1N2      N1 4495   9.019   1.982   3.112  0.0817  1.0684 -0.0219
    1N2      N2 4496   9.128   1.983   3.100  0.1430 -0.2432  0.2847
    1N2      MW 4497   9.073   1.983   3.106  0.1116  0.4126  0.1316
    1N2      N1 4498   3.393   0.279   3.561 -0.2204 -0.3100  0.0018
    1N2      N2 4499   3.384   0.319   3.459 -0.1546  0.3661  0.2604
    1N2      MW 4500   3.388   0.299   3.510 -0.1876  0.0280  0.1311
    1N2      N1 4501   1.908   9.391   8.446  0.1408 -0.3862  0.0200
    1N2      N2 4502   1.855   9.360   8.355 -0.2115  0.4064 -0.0540
    1N2      MW 4503   1.881   9.376   8.400 -0.0354  0.0095 -0.0172
    1N2      N1 4504   4.424   1.094   3.038 -0.0461  0.2078  0.7794
    1N2      N2 4505   4.511   1.087   2.971 -0.4207  0.0305  0.3016
    1N2      MW 4506   4.467   1.091   3.005 -0.2332  0.1191  0.5405
    1N2      N1 4507   3.367   5.187   4.961 -0.4241  0.8799 -0.4321
    1N2      N2 4508   3.413   5.275   5.010  0.0613  0.4825 -0.1727
    1N2      MW 4509   3.390   5.231   4.986 -0.1814  0.6809 -0.3023
    1N2      N1 4510   5.521   1.890   2.256  0.0034 -0.3846  0.3530
    1N2      N2 4511   5.601   1.839   2.200 -0.2271  0.0155 -0.3431
    1N2      MW 4512   5.561   1.864   2.228 -0.1121 -0.1845  0.0050
    1N2      N1 4513   0.909   7.084   9.143  0.3963 -0.5674 -0.3152
    1N2      N2 4514   0.873   7.098   9.246  0.2413 -0.1674 -0.4180
    1N2      MW 4515   0.891   7.091   9.194  0.3188 -0.3672 -0.3662
    1N2      N1 4516   7.397   3.557   2.981  0.0320  0.3538  0.0327
    1N2      N2 4517   7.506   3.544   2.967 -0.0890  0.2566 -0.8753
    1N2      MW 4518   7.451   3.550   2.974 -0.0286  0.3052 -0.4213
    1N2      N1 4519   1.611   8.749   2.468 -0.0809  0.0096 -0.2593
    1N2      N2 4520   1.650   8.823   2.539  0.1643  0.0332 -0.4200
    1N2      MW 4521   1.630   8.786   2.504  0.0417  0.0219 -0.3395
    1N2      N1 4522   1.014   9.204   3.918 -0.2276  0.1692  0.2031
    1N2      N2 4523   1.039   9.107   3.963  0.0825  0.0026 -0.3161
    1N2      MW 4524   1.026   9.155   3.940 -0.0726  0.0868 -0.0565
    1N2      N1 4525   2.933   5.308   5.082  0.3182  0.0772 -0.1101
    1N2      N2 4526   2.998   5.329   5.169  0.5398 -0.4965 -0.1392
    1N2      MW 4527   2.965   5.318   5.125  0.4289 -0.2098 -0.1245
    1N2      N1 4528   2.401   2.827   3.997 -0.0431 -0.1077  0.5407
    1N2      N2 4529   2.498   2.879   4.002  0.0762 -0.2886  0.1971
    1N2      MW 4530   2.449   2.853   3.999  0.0162 -0.1981  0.3686
    1N2      N1 4531   8.704   4.426   5.435  0.1663 -0.2962 -0.0339
    1N2      N2 4532   8.667   4.522   5.396 -0.4760 -0.3729  0.3717
    1N2      MW 4533   8.686   4.474   5.416 -0.1545 -0.3347  0.1688
    1N2      N1 4534   6.733   9.258   5.427  0.3267 -0.5553 -0.1454
    1N2      N2 4535   6.683   9.208   5.343 -0.2342 -0.4431  0.1197
    1N2      MW 4536   6.708   9.233   5.385  0.0463 -0.4997 -0.0124
    1N2      N1 4537   2.502   4.308   6.905 -0.5953 -0.1010 -0.2181
    1N2      N2 4538   2.519   4.248   6.995 -0.4217  0.1483 -0.0847
    1N2      MW 4539   2.510   4.278   6.950 -0.5085  0.0238 -0.1512
    1N2      N1 4540   8.402   0.352   5.172 -0.4314  0.2870  0.0610
    1N2      N2 4541   8.473   0.430   5.202 -0.6399  0.4542  0.1263
    1N2      MW 4542   8.437   0.391   5.187 -0.5360  0.3706  0.0935
    1N2      N1 4543   7.322   8.786   0.203  0.2944  0.4505  0.6501
    1N2      N2 4544   7.402   8.768   0.129  0.1169  0.9326  0.3315
    1N2      MW 4545   7.362   8.777   0.166  0.2055  0.6905  0.4908
    1N2      N1 4546   1.277   6.406   3.279  0.2704 -0.4170  0.0783
    1N2      N2 4547   1.353   6.480   3.247 -0.0230 -0.3479 -0.4599
    1N2      MW 4548   1.315   6.443   3.263  0.1237 -0.3824 -0.1907
    1N2      N1 4549   4.683   1.392   5.522  0.9124 -0.0487  0.7821
    1N2      N2 4550   4.624   1.407   5.613  0.3371  0.2015  0.3724
    1N2      MW 4551   4.654   1.399   5.567  0.6247  0.0764  0.5774
    1N2      N1 4552   4.142   9.266   4.713 -0.2117  0.6027 -0.8892
    1N2      N2 4553   4.060   9.241   4.645 -0.3037 -0.3827 -0.4205
    1N2      MW 4554   4.101   9.253   4.679 -0.2580  0.1097 -0.6547
    1N2      N1 4555   3.128   3.223   5.677  0.6572  0.0173 -1.0798
    1N2      N2 4556   3.158   3.148   5.602 -0.6174 -0.5141 -1.0709
    1N2      MW 4557   3.143   3.186   5.639  0.0198 -0.2484 -1.0757
    1N2      N1 4558   5.858   5.797   4.843  0.9308 -0.6873 -0.0848
    1N2      N2 4559   5.927   5.813   4.926  0.8669  0.3712 -0.2372
    1N2      MW 4560   5.893   5.805   4.884  0.8993 -0.1583 -0.1612
    1N2      N1 4561   5.069   8.237   7.792  0.5760  0.4456  0.5113
    1N2      N2 4562   5.163   8.235   7.735 -0.1366 -0.3022 -0.6581
    1N2      MW 4563   5.116   8.236   7.764  0.2193  0.0715 -0.0734
    1N2      N1 4564   7.046   1.199   3.253 -0.3456  0.4742  0.5601
    1N2      N2 4565   7.028   1.104   3.305 -0.5301  0.0418 -0.2720
    1N2      MW 4566   7.037   1.152   3.279 -0.4382  0.2580  0.1440
    1N2      N1 4567   6.176   1.202   0.562  0.1076  0.7030 -0.2203
    1N2      N2 4568   6.094   1.186   0.490 -0.6523  0.5573  0.6601
    1N2      MW 4569   6.135   1.194   0.526 -0.2723  0.6301  0.2199
    1N2      N1 4570   8.904   4.522   8.193  0.1391  0.3389  0.5668
    1N2      N2 4571   8.800   4.486   8.198  0.0471  0.4887 -0.2353
    1N2      MW 4572   8.852   4.504   8.196  0.0925  0.4139  0.1659
    1N2      N1 4573   3.267   7.070   6.083 -0.2453 -0.1968  0.1906
    1N2      N2 4574   3.210   7.141   6.022  0.0473 -0.5417 -0.4855
    1N2      MW 4575   3.238   7.106   6.052 -0.0992 -0.3695 -0.1478
    1N2      N1 4576   5.938   4.807   3.721 -0.5530  0.1391  0.1284
    1N2      N2 4577   5.842   4.763   3.750 -0.9570  0.5490 -0.5866
    1N2      MW 4578   5.890   4.785   3.735 -0.7553  0.3438 -0.2291
    1N2      N1 4579   7.539   6.276   3.974 -0.3905 -0.0086  0.4362
    1N2      N2 4580   7.610   6.234   4.047  0.1710  0.1233 -0.0303
    1N2      MW 4581   7.575   6.255   4.011 -0.1097  0.0572  0.2027
    1N2      N1 4582   2.345   7.819   2.465 -0.1968 -0.4018 -0.1465
    1N2      N2 4583   2.305   7.721   2.494 -0.6481 -0.1876 -0.0554
    1N2      MW 4584   2.325   7.770   2.479 -0.4225 -0.2947 -0.1009
    1N2      N1 4585   0.783   4.953   2.814  0.1800  0.7536  0.1054
    1N2      N2 4586   0.797   4.869   2.745 -0.3042 -0.1587  1.1015
    1N2      MW 4587   0.790   4.911   2.779 -0.0620  0.2975  0.6032
    1N2      N1 4588   7.339   3.782   8.863 -0.2759  0.0320  0.8890
    1N2      N2 4589   7.282   3.688   8.865 -0.0001 -0.1502  0.3645
    1N2      MW 4590   7.311   3.735   8.864 -0.1378 -0.0589  0.6266
    1N2      N1 4591   3.908   2.065   9.397 -0.6153 -0.3317 -0.0616
    1N2      N2 4592   3.853   1.978   9.360 -0.2015 -0.6558  0.0878
    1N2      MW 4593   3.880   2.021   9.378 -0.4082 -0.4938  0.0124
    1N2      N1 4594   9.062   3.079   7.021  0.6059 -0.2739  0.4780
    1N2      N2 4595   9.130   3.165   7.020 -0.5857  0.6831 -0.1378
    1N2      MW 4596   9.096   3.122   7.021  0.0105  0.2046  0.1698
    1N2      N1 4597   7.147   0.460   7.183 -0.5822  0.4867 -0.4542
    1N2      N2 4598   7.057   0.397   7.195 -0.1898  0.0502  0.2688
    1N2      MW 4599   7.102   0.429   7.189 -0.3862  0.2684 -0.0925
    1N2      N1 4600   3.514   1.757   1.587  0.0588  0.2203 -0.5939
    1N2      N2 4601   3.545   1.814   1.676 -0.1791  0.0103 -0.3770
    1N2      MW 4602   3.530   1.785   1.632 -0.0601  0.1153 -0.4854
    1N2      N1 4603   4.164   3.510   2.155  0.2907  0.7721  0.2801
    1N2      N2 4604   4.199   3.432   2.225 -0.4356  0.0418 -0.1653
    1N2      MW 4605   4.181   3.471   2.190 -0.0725  0.4070  0.0572
    1N2      N1 4606   1.918   1.947   3.038  0.3339  0.8377 -0.3627
    1N2      N2 4607   1.924   1.974   2.932  0.2137 -0.7455 -0.7856
    1N2      MW 4608   1.921   1.961   2.985  0.2737  0.0461 -0.5741
    1N2      N1 4609   1.150   0.198   6.282  0.2724 -0.2124 -0.0009
    1N2      N2 4610   1.067   0.257   6.325  0.2303 -0.4208  0.2056
    1N2      MW 4611   1.109   0.227   6.303  0.2513 -0.3166  0.1030
    1N2      N1 4612   6.211   6.044   8.186 -0.3490  0.1136  0.1468
    1N2      N2 4613   6.159   6.030   8.090 -0.2900  0.4163  0.0711
    1N2      MW 4614   6.185   6.037   8.138 -0.3200  0.2651  0.1097
    1N2      N1 4615   6.495   5.194   8.665 -0.2168 -0.0803 -0.5790
    1N2      N2 4616   6.433   5.241   8.744  0.3583 -0.5043  0.1327
    1N2      MW 4617   6.464   5.217   8.705  0.0706 -0.2928 -0.2232
    1N2      N1 4618   8.986   8.399   3.534  0.2295 -0.3786  0.0374
    1N2      N2 4619   9.095   8.408   3.521  0.2235 -0.6544 -0.2296
    1N2      MW 4620   9.041   8.403   3.528  0.2260 -0.5169 -0.0961
    1N2      N1 4621   4.748   7.972   3.585  0.2393 -0.2737  0.2945
    1N2      N2 4622   4.768   7.958   3.477 -0.8315  0.7064 -0.0501
    1N2      MW 4623   4.758   7.965   3.531 -0.2961  0.2160  0.1223
    1N2      N1 4624   4.693   8.313   4.877 -0.2149  0.4320 -0.5019
    1N2      N2 4625   4.622   8.321   4.794 -0.6102 -1.0369 -0.3243
    1N2      MW 4626   4.657   8.317   4.836 -0.4129 -0.3033 -0.4129
    1N2      N1 4627   8.247   9.155   0.506 -0.0959  0.6649  0.1588
    1N2      N2 4628   8.334   9.088   0.502 -0.6645 -0.0556 -0.1590
    1N2      MW 4629   8.291   9.121   0.504 -0.3796  0.3052 -0.0001
    1N2      N1 4630   6.622   2.882   5.141 -0.5462 -0.6286  0.5534
    1N2      N2 4631   6.629   2.960   5.219  0.1462 -0.4211  0.2871
    1N2      MW 4632   6.625   2.921   5.180 -0.1998 -0.5248  0.4201
    1N2      N1 4633   8.744   2.672   5.256 -0.0932  0.5168  0.2224
    1N2      N2 4634   8.755   2.780   5.241 -0.0540  0.5065  0.1768
    1N2      MW 4635   8.750   2.726   5.248 -0.0734  0.5116  0.1993
    1N2      N1 4636   3.885   9.130   1.134  0.1141  0.4987 -0.3614
    1N2      N2 4637   3.808   9.191   1.185  0.0178  0.1964 -0.1406
    1N2      MW 4638   3.847   9.161   1.160  0.0658  0.3481 -0.2509
    1N2      N1 4639   4.013   1.801   0.209  0.3948  0.2780  0.2915
    1N2      N2 4640   4.058   1.863   0.131 -0.1390 -0.1376 -0.3572
    1N2      MW 4641   4.035   1.832   0.170  0.1278  0.0701 -0.0329
    1N2      N1 4642   4.540   2.123   0.012 -0.1866 -0.0076 -0.1756
    1N2      N2 4643   4.517   2.032  -0.045  0.1695 -0.0143 -0.3091
    1N2      MW 4644   4.528   2.077  -0.016 -0.0086 -0.0110 -0.2424
    1N2      N1 4645   0.177   2.364   0.457  0.2202 -0.1788 -0.5115
    1N2      N2 4646   0.231   2.435   0.392  0.3112  0.3553  0.1388
    1N2      MW 4647   0.204   2.399   0.425  0.2657  0.0882 -0.1863
    1N2      N1 4648   7.057   4.708   9.248 -0.1150 -0.0658  0.1661
    1N2      N2 4649   7.039   4.773   9.336  0.0457  0.2786 -0.0528
    1N2      MW 4650   7.048   4.741   9.292 -0.0343  0.1068  0.0563
    1N2      N1 4651   3.117   2.080   9.405  0.1192  0.0863  0.7104
    1N2      N2 4652   3.068   1.984   9.426 -0.2706  0.2056  0.3417
    1N2      MW 4653   3.092   2.032   9.415 -0.0758  0.1459  0.5264
    1N2      N1 4654   8.508   7.687   8.163  0.2692  0.5903  0.0972
    1N2      N2 4655   8.423   7.639   8.113  0.3577  0.2416  0.2790
    1N2      MW 4656   8.466   7.663   8.138  0.3138  0.4163  0.1879
    1N2      N1 4657   6.757   6.262   7.345  0.4881  0.1099  0.0570
    1N2      N2 4658   6.702   6.301   7.432 -0.0265 -0.3063 -0.0749
    1N2      MW 4659   6.730   6.281   7.389  0.2308 -0.0982 -0.0086
    1N2      N1 4660   6.635   6.947   8.996 -0.3916 -0.1285 -0.1596
    1N2      N2 4661   6.586   6.991   8.907 -0.0224  0.0910 -0.2518
    1N2      MW 4662   6.611   6.969   8.952 -0.2069 -0.0186 -0.2060
    1N2      N1 4663   8.907   2.570   4.944 -0.0824 -0.4211  0.1572
    1N2      N2 4664   8.842   2.512   4.877 -0.1488 -0.1405 -0.0178
    1N2      MW 4665   8.875   2.541   4.910 -0.1163 -0.2806  0.0696
    1N2      N1 4666   6.247   8.036   4.570 -0.1413  0.3862 -0.3342
    1N2      N2 4667   6.226   8.143   4.558 -0.2985  0.3034 -0.7722
    1N2      MW 4668   6.237   8.090   4.564 -0.2198  0.3452 -0.5531
    1N2      N1 4669   6.184   2.318   8.267 -0.1270 -0.1899  0.3397
    1N2      N2 4670   6.241   2.398   8.316 -0.4880  0.2761  0.0115
    1N2      MW 4671   6.212   2.358   8.291 -0.3071  0.0429  0.1764
    1N2      N1 4672   5.264   4.310   4.092  0.1579 -0.6560  0.0862
    1N2      N2 4673   5.212   4.310   3.994  0.9221  0.2323 -0.3231
    1N2      MW 4674   5.238   4.310   4.043  0.5398 -0.2122 -0.1187
    1N2      N1 4675   5.571   6.851   0.825 -0.4513  0.1020 -0.0044
    1N2      N2 4676   5.681   6.844   0.816 -0.3903 -0.1297  0.8136
    1N2      MW 4677   5.626   6.848   0.821 -0.4206 -0.0134  0.4046
    1N2      N1 4678   3.374   8.623   9.436  0.0472  0.0683 -0.8657
    1N2      N2 4679   3.395   8.528   9.386  0.3900 -0.5703  0.4506
    1N2      MW 4680   3.385   8.576   9.411  0.2186 -0.2508 -0.2079
    1N2      N1 4681   9.438   5.184   8.891  0.0897 -0.1868  0.2053
    1N2      N2 4682   9.402   5.109   8.963  0.0580 -0.0645  0.3142
    1N2      MW 4683   9.420   5.147   8.927  0.0734 -0.1254  0.2594
    1N2      N1 4684   3.006   4.263   2.118  0.0146  0.2023 -0.1365
    1N2      N2 4685   2.919   4.216   2.069 -0.1816  0.0029  0.3856
    1N2      MW 4686   2.962   4.240   2.094 -0.0834  0.1030  0.1245
    1N2      N1 4687   8.969   6.149   1.840 -0.5066  0.5732 -0.3663
    1N2      N2 4688   8.936   6.100   1.933 -0.0227  0.5411 -0.2049
    1N2      MW 4689   8.953   6.125   1.887 -0.2651  0.5569 -0.2856
    1N2      N1 4690   1.087   6.777   8.091 -0.4301 -0.0660 -0.1184
    1N2      N2 4691   1.057   6.878   8.059 -0.2451  0.1469  0.3688
    1N2      MW 4692   1.072   6.828   8.075 -0.3376  0.0405  0.1259
    1N2      N1 4693   7.425   4.175   6.459  0.7660 -0.4076  0.2978
    1N2      N2 4694   7.391   4.164   6.563 -0.2350 -0.6435 -0.0468
    1N2      MW 4695   7.408   4.170   6.511  0.2656 -0.5255  0.1254
    1N2      N1 4696   0.187   2.860   5.008  0.2287 -0.4389  0.2819
    1N2      N2 4697   0.278   2.840   4.948  0.7008  0.2216  0.7742
    1N2      MW 4698   0.233   2.850   4.978  0.4647 -0.1087  0.5283
    1N2      N1 4699   6.388   0.899   4.464  0.4813  0.0337 -0.1593
    1N2      N2 4700   6.400   0.958   4.372 -0.7760 -0.5579 -0.7215
    1N2      MW 4701   6.394   0.928   4.418 -0.1469 -0.2621 -0.4401
    1N2      N1 4702   7.209   4.069   0.682  0.6763 -0.1668  0.0947
    1N2      N2 4703   7.271   4.117   0.759  0.3179  0.1084  0.2124
    1N2      MW 4704   7.240   4.093   0.720  0.4973 -0.0296  0.1535
    1N2      N1 4705   1.958   2.983   8.676  0.0696 -0.4629 -0.5321
    1N2      N2 4706   1.906   3.022   8.587 -0.0740 -0.0437 -0.2688
    1N2      MW 4707   1.932   3.002   8.632 -0.0023 -0.2534 -0.4005
    1N2      N1 4708   6.248   3.242   5.247  0.1587  0.0475 -0.7488
    1N2      N2 4709   6.210   3.344   5.257  0.4295  0.1065 -0.3233
    1N2      MW 4710   6.229   3.293   5.252  0.2942  0.0770 -0.5364
    1N2      N1 4711   7.336   8.546   0.387  0.3470  0.0861 -0.5245
    1N2      N2 4712   7.354   8.445   0.346  0.8667 -0.1224  0.2157
    1N2      MW 4713   7.345   8.495   0.367  0.6065 -0.0181 -0.1544
    1N2      N1 4714   6.959   0.021   2.919 -0.0767  0.3488 -0.1799
    1N2      N2 4715   6.874  -0.043   2.944  0.3413 -0.2442 -0.2688
    1N2      MW 4716   6.916  -0.011   2.932  0.1326  0.0534 -0.2244
    1N2      N1 4717   6.579   8.952   2.590 -0.7071 -0.1611  0.2678
    1N2      N2 4718   6.583   9.004   2.687  0.2543 -0.2265  0.2685
    1N2      MW 4719   6.581   8.978   2.639 -0.2265 -0.1936  0.2682
    1N2      N1 4720   5.157   3.303   1.948 -0.0834  0.0666  1.0803
    1N2      N2 4721   5.256   3.261   1.971  0.2727  0.1859 -0.1474
    1N2      MW 4722   5.207   3.282   1.959  0.0944  0.1264  0.4663
    1N2      N1 4723   3.659   2.558   8.724 -0.4024 -0.1043  0.0895
    1N2      N2 4724   3.594   2.603   8.648  0.0144 -0.0048 -0.2160
    1N2      MW 4725   3.627   2.580   8.686 -0.1938 -0.0546 -0.0639
    1N2      N1 4726   1.738   2.543   0.689 -0.1912 -0.0745  0.0426
    1N2      N2 4727   1.739   2.517   0.795  0.4735 -0.6556 -0.0991
    1N2      MW 4728   1.739   2.530   0.742  0.1411 -0.3650 -0.0283
    1N2      N1 4729   4.552   6.614   5.256  0.0960 -0.5397 -0.2974
    1N2      N2 4730   4.646   6.600   5.311 -0.4418 -0.3489  0.6687
    1N2      MW 4731   4.599   6.607   5.284 -0.1731 -0.4444  0.1855
    1N2      N1 4732   6.172   5.665   3.346  0.1575 -0.1532  0.6243
    1N2      N2 4733   6.214   5.759   3.383  0.3648 -0.0649  0.1657
    1N2      MW 4734   6.193   5.712   3.364  0.2613 -0.1087  0.3951
    1N2      N1 4735   4.434   5.686   9.229 -0.1289 -0.2555  0.3752
    1N2      N2 4736   4.491   5.611   9.172 -0.4282  0.1294 -0.4405
    1N2      MW 4737   4.463   5.648   9.200 -0.2785 -0.0629 -0.0324
    1N2      N1 4738   8.812   3.385   0.864 -0.5351 -0.4265  0.3196
    1N2      N2 4739   8.750   3.452   0.802  0.2921  0.2876  0.2497
    1N2      MW 4740   8.781   3.419   0.833 -0.1221 -0.0696  0.2847
    1N2      N1 4741   0.482   6.896   1.450 -0.1121 -0.1034  0.0910
    1N2      N2 4742   0.443   6.998   1.465  0.2305 -0.0519  0.6567
    1N2      MW 4743   0.462   6.947   1.457  0.0592 -0.0777  0.3738
    1N2      N1 4744   5.979   4.399   5.278 -0.0509  0.4192 -0.1679
    1N2      N2 4745   5.963   4.385   5.170  0.3245 -0.4624 -0.1155
    1N2      MW 4746   5.971   4.392   5.224  0.1364 -0.0219 -0.1416
    1N2      N1 4747   8.769   6.523   0.649 -0.3013 -0.6758 -0.0380
    1N2      N2 4748   8.769   6.489   0.754  0.1031  0.0526  0.1980
    1N2      MW 4749   8.769   6.506   0.702 -0.0992 -0.3114  0.0800
    1N2      N1 4750   5.680   0.442   6.473 -0.3430 -0.2121  0.0709
    1N2      N2 4751   5.614   0.530   6.465  0.3374  0.2859 -0.1513
    1N2      MW 4752   5.647   0.486   6.469 -0.0024  0.0369 -0.0401
    1N2      N1 4753   5.728   7.184   9.272  0.2724  0.0595 -0.0593
    1N2      N2 4754   5.700   7.287   9.299  0.1611 -0.0797  0.3529
    1N2      MW 4755   5.714   7.236   9.286  0.2170 -0.0095  0.1469
    1N2      N1 4756   6.769   2.007   8.872 -0.4401  0.0704  0.4518
    1N2      N2 4757   6.703   1.935   8.821  0.1405 -0.2942  0.2149
    1N2      MW 4758   6.736   1.971   8.846 -0.1497 -0.1118  0.3328
    1N2      N1 4759   2.228   0.543   3.023 -1.2580 -0.3157 -0.1589
    1N2      N2 4760   2.230   0.581   3.126 -0.3333 -0.0522 -0.2673
    1N2      MW 4761   2.229   0.562   3.075 -0.7956 -0.1839 -0.2131
    1N2      N1 4762   0.831   7.285   3.815 -0.0710  0.1060  0.1287
    1N2      N2 4763   0.905   7.226   3.760 -0.5210 -0.3986  0.0625
    1N2      MW 4764   0.868   7.255   3.787 -0.2960 -0.1464  0.0956
    1N2      N1 4765   4.607   8.126   5.782 -0.3659  0.5208  0.0889
    1N2      N2 4766   4.606   8.117   5.672 -0.4668  0.4182  0.0980
    1N2      MW 4767   4.606   8.121   5.727 -0.4158  0.4692  0.0935
    1N2      N1 4768   1.163   6.921   6.301  0.4279 -0.5857 -0.0382
    1N2      N2 4769   1.057   6.904   6.324  0.3163  0.1597  0.0127
    1N2      MW 4770   1.110   6.913   6.312  0.3721 -0.2131 -0.0129
    1N2      N1 4771   8.754   9.251   0.848  0.0932 -0.2394 -0.1710
    1N2      N2 4772   8.693   9.174   0.899 -0.0690  0.2303  0.3555
    1N2      MW 4773   8.724   9.212   0.873  0.0124 -0.0048  0.0923
    1N2      N1 4774   6.037   4.108   4.260  0.2320 -0.8176  0.0406
    1N2      N2 4775   6.080   4.172   4.338 -0.4135  0.2298 -0.4530
    1N2      MW 4776   6.059   4.140   4.299 -0.0906 -0.2937 -0.2060
    1N2      N1 4777   3.666   1.384   9.016 -0.5101 -0.0625  0.2567
    1N2      N2 4778   3.614   1.358   8.923 -0.5487 -0.0386  0.2734
    1N2      MW 4779   3.640   1.371   8.970 -0.5295 -0.0505  0.2651
    1N2      N1 4780   3.025   8.348   1.234 -0.2797  0.2609 -0.1154
    1N2      N2 4781   3.096   8.369   1.153 -0.1498  0.0046 -0.0688
    1N2      MW 4782   3.061   8.359   1.193 -0.2148  0.1326 -0.0920
    1N2      N1 4783   0.565   1.416   4.581  0.0183 -0.4833 -0.1252
    1N2      N2 4784   0.597   1.497   4.515 -0.0393 -0.5105 -0.1867
    1N2      MW 4785   0.581   1.456   4.548 -0.0105 -0.4969 -0.1559
    1N2      N1 4786   2.779   2.689   4.788 -0.3315  0.3021  0.7111
    1N2      N2 4787   2.679   2.695   4.743 -0.1122 -0.3098  0.1339
    1N2      MW 4788   2.729   2.692   4.765 -0.2217 -0.0038  0.4225
    1N2      N1 4789   4.312   5.624   3.034  0.1955 -0.5569  0.6985
    1N2      N2 4790   4.203   5.631   3.022  0.2141 -0.8490  0.3443
    1N2      MW 4791   4.258   5.628   3.028  0.2046 -0.7029  0.5214
    1N2      N1 4792   9.359   8.685   6.928 -0.0830 -0.1553  0.2605
    1N2      N2 4793   9.278   8.613   6.949 -0.1409 -0.1049  0.2101
    1N2      MW 4794   9.319   8.649   6.939 -0.1116 -0.1297  0.2351
    1N2      N1 4795   6.580   8.058   3.865 -0.3394  0.1831  0.6983
    1N2      N2 4796   6.547   8.142   3.801 -0.1763 -0.4791 -0.2636
    1N2      MW 4797   6.563   8.100   3.833 -0.2580 -0.1469  0.2174
    1N2      N1 4798   4.488   8.738   5.127 -0.3516 -0.0478  0.3132
    1N2      N2 4799   4.439   8.806   5.055 -0.0296  0.0705  0.2101
    1N2      MW 4800   4.463   8.772   5.091 -0.1903  0.0114  0.2618
    1N2      N1 4801   0.050   4.208   2.819 -0.3040  0.1603  0.0557
    1N2      N2 4802  -0.020   4.174   2.897  0.6707 -0.7052  0.5768
    1N2      MW 4803   0.015   4.191   2.858  0.1831 -0.2728  0.3164
    1N2      N1 4804   1.023   1.826   2.532  0.2217  0.5290  0.1096
    1N2      N2 4805   1.008   1.868   2.633  0.6862  0.3572  0.2519
    1N2      MW 4806   1.015   1.847   2.582  0.4539  0.4430  0.1807
    1N2      N1 4807   9.051   0.594   5.488 -0.1041  0.2416  0.2694
    1N2      N2 4808   8.971   0.668   5.477  0.1322  0.3683 -0.6375
    1N2      MW 4809   9.011   0.631   5.482  0.0143  0.3049 -0.1841
    1N2      N1 4810   1.565   2.036   2.409 -0.2388 -0.3395  0.2079
    1N2      N2 4811   1.475   2.031   2.345  0.3214  0.1658 -0.6302
    1N2      MW 4812   1.520   2.033   2.377  0.0414 -0.0868 -0.2112
    1N2      N1 4813   6.195   7.759   5.451  1.1912  0.3060  0.3507
    1N2      N2 4814   6.163   7.858   5.485  0.5092 -0.1128  0.9571
    1N2      MW 4815   6.179   7.808   5.468  0.8497  0.0963  0.6542
    1N2      N1 4816   8.186   1.963   4.821  0.5775 -0.3449 -0.0861
    1N2      N2 4817   8.243   1.988   4.730  0.3838  0.5721  0.0358
    1N2      MW 4818   8.215   1.975   4.776  0.4807  0.1136 -0.0253
    1N2      N1 4819   8.740   9.423   4.394 -0.1733 -0.0461 -0.0877
    1N2      N2 4820   8.812   9.358   4.446 -0.5169 -0.2358  0.1500
    1N2      MW 4821   8.776   9.391   4.420 -0.3452 -0.1411  0.0315
    1N2      N1 4822   1.943   8.728   1.230  0.1191 -0.4743  1.0061
    1N2      N2 4823   1.844   8.772   1.250 -0.3246 -0.6748 -0.6674
    1N2      MW 4824   1.893   8.750   1.240 -0.1028 -0.5751  0.1694
    1N2      N1 4825   5.536   7.187   3.099  0.2137  0.3324 -0.2961
    1N2      N2 4826   5.505   7.187   3.204  0.5833 -0.3208 -0.1822
    1N2      MW 4827   5.521   7.187   3.151  0.3986  0.0057 -0.2391
    1N2      N1 4828   1.833   4.934   4.448 -0.1387  0.3644 -0.2358
    1N2      N2 4829   1.812   4.865   4.365  0.5960  0.0730 -0.1851
    1N2      MW 4830   1.823   4.899   4.406  0.2286  0.2189 -0.2103
    1N2      N1 4831   6.974   6.762   0.126  0.4289 -0.0543  0.2936
    1N2      N2 4832   7.062   6.828   0.130  0.3476  0.1239 -0.8516
    1N2      MW 4833   7.018   6.795   0.128  0.3881  0.0348 -0.2790
    1N2      N1 4834   5.305   2.236   7.206  0.2347 -0.3595  0.5919
    1N2      N2 4835   5.376   2.299   7.261  0.1182  0.2463  0.0538
    1N2      MW 4836   5.340   2.267   7.234  0.1764 -0.0565  0.3233
    1N2      N1 4837   1.187   5.031   3.711  0.8077  0.5379  0.0921
    1N2      N2 4838   1.118   5.106   3.753 -0.0008  0.2568 -0.7111
    1N2      MW 4839   1.153   5.069   3.732  0.4035  0.3972 -0.3095
    1N2      N1 4840   2.258   4.545   3.675 -0.2714 -0.1202 -0.1706
    1N2      N2 4841   2.208   4.463   3.729 -0.6351  0.2559  0.0655
    1N2      MW 4842   2.233   4.504   3.702 -0.4532  0.0677 -0.0525
    1N2      N1 4843   4.068   1.824   3.753 -0.4056 -0.1127 -0.1562
    1N2      N2 4844   3.985   1.896   3.751 -0.4071 -0.1014  0.2199
    1N2      MW 4845   4.026   1.860   3.752 -0.4067 -0.1070  0.0317
    1N2      N1 4846   7.069   1.092   9.023 -0.2862 -0.3786  0.1978
    1N2      N2 4847   6.987   1.098   9.096 -0.3164  0.5881  0.0945
    1N2      MW 4848   7.028   1.095   9.060 -0.3009  0.1049  0.1469
    1N2      N1 4849   4.948   1.031   3.482 -0.2486 -0.0057  0.2884
    1N2      N2 4850   4.860   1.028   3.548 -0.2122  0.2093  0.3457
    1N2      MW 4851   4.904   1.030   3.515 -0.2308  0.1018  0.3171
    1N2      N1 4852   9.374   4.140   2.240  0.1607  0.5127  0.3518
    1N2      N2 4853   9.337   4.066   2.167 -0.3280  0.6736  0.4326
    1N2      MW 4854   9.356   4.103   2.204 -0.0830  0.5932  0.3922
    1N2      N1 4855   0.193   0.064   7.171  0.6043  0.0837 -0.6335
    1N2      N2 4856   0.185  -0.022   7.240 -0.1392  1.1339  0.6077
    1N2      MW 4857   0.189   0.021   7.206  0.2325  0.6084 -0.0129
    1N2      N1 4858   1.992   1.233   0.032  0.2885 -0.5043 -0.4324
    1N2      N2 4859   2.093   1.276   0.030  0.0094  0.1415 -0.7918
    1N2      MW 4860   2.042   1.254   0.031  0.1488 -0.1814 -0.6121
    1N2      N1 4861   4.538   5.080   7.121  0.3459  0.6850 -0.3066
    1N2      N2 4862   4.596   5.090   7.028  0.7908 -0.1329 -0.1190
    1N2      MW 4863   4.567   5.085   7.075  0.5684  0.2756 -0.2127
    1N2      N1 4864   9.010   6.320   5.970  0.1115  0.0399  0.4318
    1N2      N2 4865   9.088   6.264   5.916  0.0185  0.1217  0.2132
    1N2      MW 4866   9.049   6.292   5.943  0.0658  0.0806  0.3228
    1N2      N1 4867   9.199   7.997   8.655 -0.0187  0.1773  0.1785
    1N2      N2 4868   9.303   7.975   8.680  0.0611  0.4656  0.1041
    1N2      MW 4869   9.251   7.986   8.667  0.0219  0.3214  0.1411
    1N2      N1 4870   8.218   5.531   4.674  0.0337  0.8367  0.0914
    1N2      N2 4871   8.282   5.459   4.621  0.1166  0.7476  0.3081
    1N2      MW 4872   8.250   5.495   4.647  0.0753  0.7920  0.1993
    1N2      N1 4873   0.856   4.030   2.680 -0.2256  0.6227 -0.2077
    1N2      N2 4874   0.867   4.020   2.571  0.1546  0.4803 -0.1588
    1N2      MW 4875   0.861   4.025   2.626 -0.0355  0.5512 -0.1836
    1N2      N1 4876   4.607   9.012   7.309  0.2260 -0.1453  0.2518
    1N2      N2 4877   4.585   8.907   7.334  0.3710 -0.1470  0.3745
    1N2      MW 4878   4.596   8.959   7.321  0.2985 -0.1469  0.3128
    1N2      N1 4879   8.487   8.917   7.009 -0.2480  0.1013  0.0027
    1N2      N2 4880   8.395   8.880   6.961 -0.6379  0.8917  0.1298
    1N2      MW 4881   8.441   8.898   6.985 -0.4425  0.4969  0.0668
    1N2      N1 4882   8.176   1.790   3.213 -0.3322  0.0518 -0.2677
    1N2      N2 4883   8.134   1.876   3.268 -0.3692  0.0259 -0.2554
    1N2      MW 4884   8.155   1.833   3.240 -0.3510  0.0389 -0.2618
    1N2      N1 4885   8.062   6.117   0.823  0.3082 -0.1334 -0.7817
    1N2      N2 4886   8.049   6.140   0.716 -0.4397  0.5451 -0.5524
    1N2      MW 4887   8.055   6.129   0.769 -0.0658  0.2060 -0.6671
    1N2      N1 4888   6.000   6.187   6.647  0.1080  0.0972  0.3823
    1N2      N2 4889   5.947   6.281   6.668  0.3732  0.3384 -0.0182
    1N2      MW 4890   5.974   6.234   6.658  0.2408  0.2179  0.1822
    1N2      N1 4891   1.977   1.893   4.534 -0.2417  0.4302 -0.2322
    1N2      N2 4892   1.883   1.918   4.587 -0.3866 -0.0693 -0.2553
    1N2      MW 4893   1.930   1.906   4.560 -0.3142  0.1805 -0.2437
    1N2      N1 4894   5.248   6.909   3.531  0.3136  0.5042 -0.3944
    1N2      N2 4895   5.268   6.989   3.604 -0.2329  0.1089  0.1912
    1N2      MW 4896   5.258   6.949   3.568  0.0405  0.3071 -0.1016
    1N2      N1 4897   8.454   2.162   3.769  0.2410  0.1056  0.7919
    1N2      N2 4898   8.398   2.257   3.760 -0.3636 -0.2824  0.4487
    1N2      MW 4899   8.426   2.210   3.765 -0.0610 -0.0885  0.6204
    1N2      N1 4900   0.587   8.930   1.996  0.0904  0.0034  0.0220
    1N2      N2 4901   0.559   8.975   2.092 -0.0536 -0.1644  0.0594
    1N2      MW 4902   0.573   8.953   2.044  0.0184 -0.0801  0.0405
    1N2      N1 4903   7.905   7.016   0.022  0.2074 -0.0162  0.3077
    1N2      N2 4904   7.936   7.119   0.049  0.1742  0.0974 -0.0808
    1N2      MW 4905   7.920   7.068   0.036  0.1907  0.0405  0.1144
    1N2      N1 4906   6.563   0.288   0.002 -0.3273  0.1993  0.4831
    1N2      N2 4907   6.528   0.198   0.054 -0.7107 -0.2291 -0.5207
    1N2      MW 4908   6.546   0.243   0.028 -0.5188 -0.0149 -0.0191
    1N2      N1 4909   6.636   4.902   8.715  0.3655  0.0094 -0.1663
    1N2      N2 4910   6.594   4.804   8.690 -0.2823  0.1596  0.3140
    1N2      MW 4911   6.615   4.853   8.703  0.0415  0.0844  0.0734
    1N2      N1 4912   1.756   0.322   1.066  0.2806 -0.4220  1.0161
    1N2      N2 4913   1.713   0.422   1.084 -0.5530 -0.6174  0.1275
    1N2      MW 4914   1.735   0.372   1.075 -0.1361 -0.5197  0.5718
    1N2      N1 4915   0.782   1.845   7.839 -0.3021  0.0718 -0.3416
    1N2      N2 4916   0.835   1.883   7.751  0.0408  0.0557 -0.1443
    1N2      MW 4917   0.808   1.864   7.795 -0.1307  0.0638 -0.2427
    1N2      N1 4918   8.857   4.191   2.024 -0.1497 -0.2529  0.8260
    1N2      N2 4919   8.750   4.176   2.000  0.2617 -0.0563 -1.1810
    1N2      MW 4920   8.804   4.183   2.012  0.0563 -0.1545 -0.1776
    1N2      N1 4921   6.284   0.810   9.145 -0.0115  0.2323 -0.0711
    1N2      N2 4922   6.309   0.853   9.243  0.4064 -0.3006  0.0581
    1N2      MW 4923   6.297   0.831   9.194  0.1974 -0.0342 -0.0067
    1N2      N1 4924   3.219   8.117   8.511 -0.2357  0.3046 -0.4269
    1N2      N2 4925   3.126   8.136   8.566 -0.0831  0.0658 -0.0830
    1N2      MW 4926   3.173   8.127   8.538 -0.1597  0.1850 -0.2546
    1N2      N1 4927   3.763   4.879   3.769 -0.1697 -0.3531  0.0147
    1N2      N2 4928   3.840   4.807   3.737 -0.2542 -0.5936  0.3462
    1N2      MW 4929   3.801   4.843   3.753 -0.2120 -0.4740  0.1802
    1N2      N1 4930   7.654   4.036   1.006 -0.4590 -0.0942 -0.0745
    1N2      N2 4931   7.650   3.926   1.003  0.5306 -0.1198 -0.4144
    1N2      MW 4932   7.652   3.981   1.005  0.0358 -0.1068 -0.2444
    1N2      N1 4933   5.812   1.016   3.323 -0.3298  0.1173 -0.8108
    1N2      N2 4934   5.746   0.934   3.354 -0.0477  0.0379 -0.4227
    1N2      MW 4935   5.779   0.975   3.339 -0.1888  0.0775 -0.6168
    1N2      N1 4936   6.083   7.461   7.742  0.2662  0.1935  0.2917
    1N2      N2 4937   6.173   7.427   7.688 -0.0994  0.0976 -0.2575
    1N2      MW 4938   6.128   7.444   7.715  0.0834  0.1459  0.0172
    1N2      N1 4939   0.038   5.821   2.965  0.1700  0.2243 -0.7499
    1N2      N2 4940   0.041   5.832   3.075  0.0827  0.0744 -0.7327
    1N2      MW 4941   0.040   5.827   3.020  0.1264  0.1497 -0.7412
    1N2      N1 4942   9.440   6.391   6.927  0.0412  0.3524  0.5420
    1N2      N2 4943   9.394   6.394   7.027 -0.1393 -0.4028  0.4833
    1N2      MW 4944   9.417   6.392   6.977 -0.0496 -0.0253  0.5131
    1N2      N1 4945   7.357   2.347   2.233 -0.3792  0.0337  0.0898
    1N2      N2 4946   7.266   2.386   2.281  0.0605 -0.0984  1.0253
    1N2      MW 4947   7.312   2.367   2.257 -0.1593 -0.0322  0.5577
    1N2      N1 4948   2.688   5.695   6.627 -0.3268  0.3774 -0.5468
    1N2      N2 4949   2.580   5.720   6.628 -0.5732 -0.6732  0.0956
    1N2      MW 4950   2.634   5.708   6.628 -0.4501 -0.1478 -0.2260
    1N2      N1 4951   6.512   2.857   1.832 -0.4643  0.3211  0.2089
    1N2      N2 4952   6.404   2.839   1.827 -0.4238  0.1381 -0.0190
    1N2      MW 4953   6.458   2.848   1.830 -0.4439  0.2296  0.0950
    1N2      N1 4954   5.624   5.027   5.487 -0.2644  0.0577 -0.1225
    1N2      N2 4955   5.716   5.087   5.495  0.1985 -0.5627 -0.7834
    1N2      MW 4956   5.670   5.057   5.491 -0.0334 -0.2527 -0.4530
    1N2      N1 4957   1.923   4.308   9.176 -0.1261  0.3461  0.3776
    1N2      N2 4958   1.827   4.254   9.171  0.2500 -0.2961 -0.0066
    1N2      MW 4959   1.875   4.281   9.173  0.0620  0.0248  0.1860
    1N2      N1 4960   9.449   2.312   6.134 -0.0275  0.3849 -0.0674
    1N2      N2 4961   9.437   2.409   6.185 -0.3453  0.2269  0.1605
    1N2      MW 4962   9.443   2.361   6.159 -0.1869  0.3059  0.0463
    1N2      N1 4963   4.715   4.039   4.515 -0.4303 -0.4403  0.6056
    1N2      N2 4964   4.652   4.002   4.433 -0.0556  0.0484  0.0901
    1N2      MW 4965   4.684   4.021   4.474 -0.2427 -0.1960  0.3481
    1N2      N1 4966   4.599   7.569   7.714  0.1055  0.3689  0.2910
    1N2      N2 4967   4.700   7.556   7.672 -0.1066 -0.2415 -0.0343
    1N2      MW 4968   4.650   7.563   7.693 -0.0005  0.0639  0.1278
    1N2      N1 4969   1.212   1.583   4.666  0.0270  0.2571 -0.1562
    1N2      N2 4970   1.278   1.509   4.714 -0.0355  0.2212 -0.1259
    1N2      MW 4971   1.245   1.546   4.690 -0.0043  0.2391 -0.1411
    1N2      N1 4972   1.634   2.452   7.552 -0.2647 -0.1629  0.3936
    1N2      N2 4973   1.736   2.490   7.565  0.1302 -1.0129 -0.2174
    1N2      MW 4974   1.685   2.471   7.559 -0.0672 -0.5879  0.0882
    1N2      N1 4975   2.100   2.562   0.675  0.3581  0.4753 -0.1673
    1N2      N2 4976   2.144   2.591   0.579  0.6653  0.2587 -0.0915
    1N2      MW 4977   2.122   2.576   0.627  0.5116  0.3667 -0.1294
    1N2      N1 4978   4.328   7.698   7.196 -0.3635 -0.2960 -0.3874
    1N2      N2 4979   4.273   7.793   7.192  0.2008  0.0681  0.3116
    1N2      MW 4980   4.300   7.746   7.194 -0.0811 -0.1140 -0.0377
    1N2      N1 4981   4.408   5.577   7.064 -0.0213 -0.3157 -0.1102
    1N2      N2 4982   4.347   5.514   7.131 -0.3082 -0.2157 -0.2749
    1N2      MW 4983   4.378   5.546   7.098 -0.1645 -0.2661 -0.1922
    1N2      N1 4984   8.416   5.933   2.705 -0.1456 -0.2132 -0.6891
    1N2      N2 4985   8.356   5.862   2.763  0.1672  0.1094  0.0395
    1N2      MW 4986   8.386   5.898   2.734  0.0114 -0.0515 -0.3247
    1N2      N1 4987   3.024   6.031   7.733  0.0412  0.3312  0.0112
    1N2      N2 4988   3.043   6.092   7.822  0.0678  0.0487  0.1970
    1N2      MW 4989   3.033   6.062   7.778  0.0544  0.1903  0.1044
    1N2      N1 4990   9.000   5.095   2.628  0.3725  0.2398 -0.4837
    1N2      N2 4991   9.102   5.069   2.663  0.4000  0.1744 -0.6148
    1N2      MW 4992   9.051   5.082   2.645  0.3853  0.2074 -0.5493
    1N2      N1 4993   5.041   1.535   2.219 -0.2979 -0.3639  0.4451
    1N2      N2 4994   5.135   1.494   2.258 -0.2563 -0.6998 -0.0157
    1N2      MW 4995   5.088   1.514   2.239 -0.2766 -0.5319  0.2146
    1N2      N1 4996   1.395   7.056   1.105 -0.0190 -0.1847 -0.4325
    1N2      N2 4997   1.461   7.142   1.121 -0.1522 -0.2226  0.3054
    1N2      MW 4998   1.428   7.099   1.113 -0.0857 -0.2036 -0.0635
    1N2      N1 4999   8.524   0.163   0.517  0.0893  0.5995  0.1775
    1N2      N2 5000   8.431   0.148   0.573 -0.2158 -0.0335 -0.4911
    1N2      MW 5001   8.477   0.156   0.545 -0.0629  0.2830 -0.1568
    1N2      N1 5002   6.687   3.623   3.554 -0.1948 -0.0286 -0.2272
    1N2      N2 5003   6.697   3.555   3.469 -0.0641 -0.0439 -0.2000
    1N2      MW 5004   6.692   3.589   3.511 -0.1297 -0.0362 -0.2139
    1N2      N1 5005   0.950   7.116   1.744 -0.9063  0.4937  0.3605
    1N2      N2 5006   1.024   7.188   1.782  0.0620 -0.4193  0.2459
    1N2      MW 5007   0.987   7.152   1.763 -0.4221  0.0372  0.3033
    1N2      N1 5008   5.783   2.345   6.016  0.0305 -0.5425 -0.4705
    1N2      N2 5009   5.682   2.364   5.979  0.1602 -0.0090 -0.5514
    1N2      MW 5010   5.732   2.355   5.997  0.0954 -0.2756 -0.5107
    1N2      N1 5011   3.857   7.471   2.218  0.5975 -0.0768  0.2850
    1N2      N2 5012   3.930   7.493   2.138  0.0237  0.7286 -0.0190
    1N2      MW 5013   3.894   7.482   2.178  0.3107  0.3257  0.1330
    1N2      N1 5014   4.530   5.076   2.392 -0.3710  0.5571  0.0094
    1N2      N2 5015   4.463   5.076   2.305  0.6159 -0.4787 -0.7538
    1N2      MW 5016   4.497   5.076   2.348  0.1225  0.0391 -0.3719
    1N2      N1 5017   6.608   4.082   2.021  1.0339  0.2472  0.7651
    1N2      N2 5018   6.619   4.158   2.100 -0.1940  0.3284  0.8814
    1N2      MW 5019   6.613   4.120   2.061  0.4201  0.2880  0.8233
    1N2      N1 5020   9.347   0.223   9.070 -0.2832  0.0331  0.0035
    1N2      N2 5021   9.349   0.329   9.041 -0.5313 -0.0767 -0.4132
    1N2      MW 5022   9.348   0.276   9.056 -0.4063 -0.0218 -0.2041
    1N2      N1 5023   8.614   7.948   5.772  0.0445 -0.2980 -0.1004
    1N2      N2 5024   8.561   7.992   5.857  0.1707 -0.0712 -0.1395
    1N2      MW 5025   8.588   7.970   5.814  0.1078 -0.1845 -0.1202
    1N2      N1 5026   2.339   2.904   2.540 -0.0724 -0.1530  0.0353
    1N2      N2 5027   2.305   2.800   2.544  0.1107 -0.2146  0.0085
    1N2      MW 5028   2.322   2.852   2.542  0.0191 -0.1841  0.0219
    1N2      N1 5029   6.736   2.737   0.074 -0.0847 -0.2840 -0.0076
    1N2      N2 5030   6.846   2.734   0.070 -0.0144  0.3431  1.1321
    1N2      MW 5031   6.791   2.735   0.072 -0.0491  0.0296  0.5623
    1N2      N1 5032   5.472   5.564   2.153  0.0162 -0.3553  0.4917
    1N2      N2 5033   5.467   5.462   2.193  1.1063 -0.4915  0.2944
    1N2      MW 5034   5.469   5.513   2.173  0.5612 -0.4234  0.3929
    1N2      N1 5035   2.100   0.432   0.123 -0.4047 -0.7240 -0.2953
    1N2      N2 5036   2.075   0.385   0.220  0.5976 -0.2356  0.2060
    1N2      MW 5037   2.087   0.409   0.172  0.0963 -0.4798 -0.0446
    1N2      N1 5038   8.760   2.986   6.699  0.3301 -0.1660 -0.5105
    1N2      N2 5039   8.792   3.030   6.795  0.3713 -0.1462 -0.5334
    1N2      MW 5040   8.776   3.008   6.747  0.3500 -0.1562 -0.5221
    1N2      N1 5041   7.761   5.949   5.842  0.1105 -0.3383  0.4212
    1N2      N2 5042   7.782   5.840   5.844 -0.1888 -0.4026  0.1294
    1N2      MW 5043   7.771   5.894   5.843 -0.0391 -0.3700  0.2751
    1N2      N1 5044   3.732   5.172   1.055  0.2567 -0.5587 -0.5414
    1N2      N2 5045   3.837   5.204   1.059 -0.0966  0.6023 -0.3036
    1N2      MW 5046   3.784   5.188   1.057  0.0799  0.0219 -0.4225
    1N2      N1 5047   8.427   2.192   5.497  0.1637 -0.0680 -0.0507
    1N2      N2 5048   8.465   2.220   5.596 -0.1335  0.3274 -0.0478
    1N2      MW 5049   8.446   2.206   5.546  0.0153  0.1297 -0.0491
    1N2      N1 5050   2.557   5.142   8.258 -0.2032 -0.4501  0.7685
    1N2      N2 5051   2.638   5.070   8.276  0.2332 -0.1836 -0.1466
    1N2      MW 5052   2.597   5.106   8.267  0.0148 -0.3171  0.3109
    1N2      N1 5053   6.388   4.487   7.359 -0.4076 -0.0693  0.3296
    1N2      N2 5054   6.420   4.573   7.420  0.0175  0.0634 -0.0826
    1N2      MW 5055   6.404   4.530   7.390 -0.1950 -0.0029  0.1240
    1N2      N1 5056   3.511   1.538   7.868  1.0724 -0.3253 -0.3804
    1N2      N2 5057   3.552   1.638   7.848 -0.0133  0.1907 -0.1036
    1N2      MW 5058   3.531   1.588   7.858  0.5293 -0.0672 -0.2418
    1N2      N1 5059   4.189   7.526   5.002  0.1709 -0.2466 -0.5009
    1N2      N2 5060   4.215   7.459   4.918 -0.3347  0.7048 -1.4156
    1N2      MW 5061   4.202   7.492   4.960 -0.0820  0.2289 -0.9580
    1N2      N1 5062   6.342   7.308   6.104  0.0779  0.2340 -0.0097
    1N2      N2 5063   6.250   7.343   6.154 -0.0691 -0.1532 -0.0006
    1N2      MW 5064   6.296   7.326   6.129  0.0038  0.0401 -0.0052
    1N2      N1 5065   6.115   0.893   3.721  0.3411  0.1686 -0.4347
    1N2      N2 5066   6.219   0.860   3.705  0.1110 -0.6692 -0.2412
    1N2      MW 5067   6.167   0.877   3.713  0.2260 -0.2503 -0.3381
    1N2      N1 5068   2.974   6.795   9.180 -0.0577  0.1448 -0.1715
    1N2      N2 5069   2.900   6.876   9.186 -0.5167 -0.2924  0.1367
    1N2      MW 5070   2.937   6.836   9.183 -0.2873 -0.0739 -0.0181
    1N2      N1 5071   0.444   1.343   0.184 -0.0264 -0.1721  0.2395
    1N2      N2 5072   0.522   1.266   0.191  0.3175  0.1634  0.0855
    1N2      MW 5073   0.483   1.304   0.188  0.1456 -0.0044  0.1625
    1N2      N1 5074   4.037   1.343   4.372  0.0660  0.0844 -0.5218
    1N2      N2 5075   4.034   1.453   4.366 -0.1786  0.1130  0.1040
    1N2      MW 5076   4.036   1.398   4.369 -0.0563  0.0987 -0.2089
    1N2      N1 5077   0.701   7.626   2.148 -0.3099 -0.1749  0.1199
    1N2      N2 5078   0.677   7.733   2.161 -0.4852 -0.1268 -0.5689
    1N2      MW 5079   0.689   7.680   2.155 -0.3976 -0.1512 -0.2244
    1N2      N1 5080   6.885   2.191   7.726 -0.3054  0.3771  0.0615
    1N2      N2 5081   6.869   2.230   7.624  0.8199  1.1595  0.1708
    1N2      MW 5082   6.877   2.211   7.675  0.2575  0.7682  0.1159
    1N2      N1 5083   1.698   4.926   8.580  0.4748  0.2578  0.3111
    1N2      N2 5084   1.674   4.826   8.540  0.5264  0.1913  0.4474
    1N2      MW 5085   1.686   4.876   8.560  0.5007  0.2251  0.3796
    1N2      N1 5086   1.934   2.532   4.362 -0.2951 -0.5429  0.0281
    1N2      N2 5087   1.950   2.502   4.466  0.8391  0.3747  0.1213
    1N2      MW 5088   1.942   2.517   4.414  0.2720 -0.0842  0.0744
    1N2      N1 5089   8.415   7.122   7.183  0.0807  0.2861 -0.1920
    1N2      N2 5090   8.406   7.161   7.286 -0.7772 -0.1975 -0.0768
    1N2      MW 5091   8.411   7.141   7.234 -0.3490  0.0443 -0.1345
    1N2      N1 5092   8.737   7.328   8.494 -0.0387 -0.2115  0.0862
    1N2      N2 5093   8.650   7.330   8.562 -0.2779  0.8109 -0.2482
    1N2      MW 5094   8.693   7.329   8.528 -0.1583  0.2999 -0.0811
    1N2      N1 5095   1.474   8.186   6.627  0.5193 -0.2233 -0.3408
    1N2      N2 5096   1.466   8.115   6.544 -0.7016  0.5152 -0.8648
    1N2      MW 5097   1.470   8.151   6.586 -0.0911  0.1469 -0.6032
    1N2      N1 5098   6.475   6.502   0.262 -0.2037 -0.4295 -0.3278
    1N2      N2 5099   6.384   6.550   0.300  0.1677 -0.0079  0.0334
    1N2      MW 5100   6.429   6.526   0.281 -0.0181 -0.2189 -0.1472
    1N2      N1 5101   6.715   4.952   9.234  0.2678  0.2321  0.6515
    1N2      N2 5102   6.671   5.002   9.146  0.3941 -0.6663  0.0735
    1N2      MW 5103   6.693   4.977   9.190  0.3309 -0.2170  0.3624
    1N2      N1 5104   4.950   6.485   5.937 -0.0610 -0.2393  0.2227
    1N2      N2 5105   4.843   6.457   5.937 -0.0243 -0.3832  0.1033
    1N2      MW 5106   4.897   6.471   5.937 -0.0429 -0.3109  0.1631
    1N2      N1 5107   2.852   5.864   3.757 -0.1430  0.0596 -0.4181
    1N2      N2 5108   2.799   5.904   3.845 -0.0926  0.1935 -0.4478
    1N2      MW 5109   2.826   5.884   3.801 -0.1178  0.1268 -0.4330
    1N2      N1 5110   5.822   1.592   0.817 -0.3989  0.0626  0.4582
    1N2      N2 5111   5.877   1.682   0.788  0.1277 -0.3548  0.1504
    1N2      MW 5112   5.849   1.637   0.803 -0.1354 -0.1460  0.3043
    1N2      N1 5113   6.738   3.194   6.903 -0.5345  0.9024 -0.5236
    1N2      N2 5114   6.832   3.195   6.959 -0.5879  0.4768 -0.4207
    1N2      MW 5115   6.785   3.195   6.931 -0.5612  0.6895 -0.4721
    1N2      N1 5116   7.280   5.833   1.270  0.6585  0.5595 -0.6106
    1N2      N2 5117   7.207   5.902   1.225  0.2933  0.2796 -0.4493
    1N2      MW 5118   7.243   5.868   1.247  0.4759  0.4196 -0.5299
    1N2      N1 5119   3.774   6.310   0.851  0.3284  0.0424 -0.2281
    1N2      N2 5120   3.807   6.398   0.795 -0.1145  0.2307 -0.1921
    1N2      MW 5121   3.790   6.354   0.823  0.1068  0.1369 -0.2102
    1N2      N1 5122   6.041   5.852   6.664  0.3287 -0.3778  0.1172
    1N2      N2 5123   5.981   5.820   6.750 -0.1747  0.1718 -0.0236
    1N2      MW 5124   6.011   5.836   6.707  0.0768 -0.1030  0.0467
    1N2      N1 5125   4.118   0.109   3.237 -0.5919 -0.3665  0.0899
    1N2      N2 5126   4.140   0.215   3.223 -0.2288 -0.4545  0.0078
    1N2      MW 5127   4.129   0.162   3.230 -0.4101 -0.4105  0.0489
    1N2      N1 5128   1.718   6.337   0.779 -0.0286  0.1637  0.0796
    1N2      N2 5129   1.653   6.366   0.695  0.2730  0.4883 -0.0454
    1N2      MW 5130   1.685   6.352   0.737  0.1222  0.3262  0.0171
    1N2      N1 5131   2.416   1.821   8.988  0.0878 -0.1110 -0.3366
    1N2      N2 5132   2.335   1.800   8.917 -0.0381 -0.1652 -0.1776
    1N2      MW 5133   2.376   1.811   8.953  0.0248 -0.1380 -0.2575
    1N2      N1 5134   2.524   3.156   2.304 -0.3746  0.0884  0.3405
    1N2      N2 5135   2.502   3.057   2.261  0.0011  0.0731  0.1875
    1N2      MW 5136   2.513   3.106   2.283 -0.1864  0.0806  0.2639
    1N2      N1 5137   3.925   2.950   6.740  0.0043 -0.2061  0.4884
    1N2      N2 5138   3.941   2.893   6.833 -0.0729 -0.6462  0.2345
    1N2      MW 5139   3.933   2.922   6.787 -0.0343 -0.4261  0.3614
    1N2      N1 5140   1.296   6.539   5.489 -0.5204  0.4044  0.0602
    1N2      N2 5141   1.352   6.448   5.514 -0.0191  0.6135 -0.3111
    1N2      MW 5142   1.324   6.493   5.501 -0.2699  0.5093 -0.1254
    1N2      N1 5143   5.470   1.842   5.241  0.6510  0.3359  0.0173
    1N2      N2 5144   5.506   1.799   5.336 -0.5684 -0.3065  0.1992
    1N2      MW 5145   5.488   1.820   5.288  0.0410  0.0145  0.1078
    1N2      N1 5146   8.886   3.650   4.191  0.3956 -0.1899  0.0145
    1N2      N2 5147   8.785   3.618   4.162  0.1229  0.3361  0.3803
    1N2      MW 5148   8.835   3.634   4.177  0.2594  0.0734  0.1974
    1N2      N1 5149   1.959   4.214   1.716  0.9823 -0.1567  0.1535
    1N2      N2 5150   1.972   4.139   1.636 -0.6727  0.0327 -0.3037
    1N2      MW 5151   1.965   4.176   1.676  0.1547 -0.0620 -0.0751
    1N2      N1 5152   0.781   4.913   5.882 -0.0071  0.3125  0.2662
    1N2      N2 5153   0.888   4.937   5.872  0.1158 -0.3236  0.0231
    1N2      MW 5154   0.834   4.925   5.877  0.0544 -0.0057  0.1450
    1N2      N1 5155   3.950   1.823   0.746 -0.3069  0.1367  1.1831
    1N2      N2 5156   3.943   1.863   0.644  0.5826  0.2981  1.1780
    1N2      MW 5157   3.946   1.843   0.695  0.1378  0.2173  1.1805
    1N2      N1 5158   7.797   9.070   4.785 -0.8134 -0.1015 -0.6626
    1N2      N2 5159   7.764   9.069   4.889 -0.1104 -0.2980 -0.4371
    1N2      MW 5160   7.781   9.070   4.837 -0.4616 -0.1993 -0.5503
    1N2      N1 5161   3.409   5.776   6.013  0.1689  0.6447  0.2328
    1N2      N2 5162   3.398   5.709   6.099 -0.2230  0.3010 -0.0833
    1N2      MW 5163   3.404   5.743   6.056 -0.0272  0.4725  0.0749
    1N2      N1 5164   0.649   3.693   4.404  0.1266  0.6689  0.2220
    1N2      N2 5165   0.691   3.731   4.310  0.3840  0.2196  0.1553
    1N2      MW 5166   0.670   3.712   4.357  0.2553  0.4442  0.1884
    1N2      N1 5167   1.635   5.722   1.418 -0.3388  0.0826 -0.0529
    1N2      N2 5168   1.630   5.617   1.385  0.2666 -0.0089  0.1603
    1N2      MW 5169   1.632   5.669   1.401 -0.0360  0.0367  0.0538
    1N2      N1 5170   2.913   6.199   1.849  0.1570  0.0800  0.5878
    1N2      N2 5171   2.906   6.309   1.853 -0.2119  0.0558  0.5929
    1N2      MW 5172   2.909   6.254   1.851 -0.0277  0.0677  0.5904
    1N2      N1 5173   4.447   0.519   3.451  1.1518 -0.2765  0.9379
    1N2      N2 5174   4.365   0.557   3.514  0.3460 -0.5988  0.0788
    1N2      MW 5175   4.406   0.538   3.483  0.7486 -0.4377  0.5085
    1N2      N1 5176   0.716   3.773   7.216  0.0379 -0.1963 -0.7658
    1N2      N2 5177   0.629   3.707   7.230  0.0728 -0.2129 -0.6230
    1N2      MW 5178   0.672   3.740   7.223  0.0554 -0.2046 -0.6943
    1N2      N1 5179   3.123   6.068   1.453 -0.0814 -0.8117 -0.4144
    1N2      N2 5180   3.140   6.077   1.562 -0.1099  0.6571 -0.5138
    1N2      MW 5181   3.131   6.073   1.507 -0.0958 -0.0772 -0.4641
    1N2      N1 5182   7.098   3.088   8.335  0.0932  0.0664 -0.0571
    1N2      N2 5183   7.047   3.112   8.240 -0.1174  0.2998  0.1160
    1N2      MW 5184   7.072   3.100   8.288 -0.0124  0.1831  0.0296
    1N2      N1 5185   0.529   5.821   1.040 -0.0911  0.0897  0.4809
    1N2      N2 5186   0.557   5.926   1.024  0.2840 -0.2229 -0.9429
    1N2      MW 5187   0.543   5.874   1.032  0.0965 -0.0663 -0.2310
    1N2      N1 5188   2.131   4.676   8.010 -0.0836  0.0229 -0.1449
    1N2      N2 5189   2.097   4.655   8.112 -0.8280 -0.0252 -0.4002
    1N2      MW 5190   2.114   4.665   8.061 -0.4559 -0.0014 -0.2718
    1N2      N1 5191   4.154   0.913   8.268  0.3755  0.4325  0.2017
    1N2      N2 5192   4.120   0.871   8.364  0.4299  0.0350  0.0471
    1N2      MW 5193   4.137   0.892   8.316  0.4025  0.2338  0.1240
    1N2      N1 5194   2.782   5.296   6.777  0.3218 -0.1282  0.0697
    1N2      N2 5195   2.793   5.359   6.866  0.0189  0.2287 -0.1388
    1N2      MW 5196   2.787   5.327   6.822  0.1702  0.0505 -0.0343
    1N2      N1 5197   5.737   5.114   7.991 -0.3932 -0.2815 -0.4991
    1N2      N2 5198   5.656   5.111   7.916 -0.2781 -0.1374 -0.6290
    1N2      MW 5199   5.697   5.113   7.953 -0.3357 -0.2093 -0.5646
    1N2      N1 5200   1.105   1.442   7.911 -0.4699  0.2668 -0.3417
    1N2      N2 5201   1.034   1.502   7.970 -0.4098  0.3639 -0.3685
    1N2      MW 5202   1.070   1.472   7.941 -0.4398  0.3153 -0.3548
    1N2      N1 5203   8.853   1.512   0.972  0.4924  0.2663 -0.2076
    1N2      N2 5204   8.885   1.618   0.972  0.0444  0.4035 -0.5627
    1N2      MW 5205   8.869   1.565   0.972  0.2680  0.3349 -0.3851
    1N2      N1 5206   7.820   0.572   4.507  0.0426  0.4303  0.0901
    1N2      N2 5207   7.794   0.546   4.610 -0.0304  0.1470  0.0006
    1N2      MW 5208   7.807   0.559   4.559  0.0057  0.2887  0.0458
    1N2      N1 5209   0.496   3.184   1.241  0.6293 -0.0529 -0.2050
    1N2      N2 5210   0.473   3.123   1.330 -0.0286  0.4722 -0.0143
    1N2      MW 5211   0.485   3.153   1.286  0.3004  0.2096 -0.1097
    1N2      N1 5212   1.439   2.775   9.328  0.3530  0.2502 -0.3847
    1N2      N2 5213   1.477   2.811   9.424 -0.0470  0.0084 -0.1347
    1N2      MW 5214   1.458   2.793   9.376  0.1529  0.1292 -0.2594
    1N2      N1 5215   1.937   9.356   5.108  0.2026 -0.1312  0.3774
    1N2      N2 5216   1.901   9.454   5.143  0.2930  0.0395 -0.0129
    1N2      MW 5217   1.919   9.405   5.125  0.2478 -0.0458  0.1822
    1N2      N1 5218   5.711   7.164   8.356  0.3973  0.0260  1.0120
    1N2      N2 5219   5.758   7.064   8.355  0.2443 -0.0436 -0.1056
    1N2      MW 5220   5.735   7.114   8.355  0.3209 -0.0091  0.4539
    1N2      N1 5221   1.157   7.770   2.085  0.4345  0.0634 -0.5639
    1N2      N2 5222   1.220   7.850   2.045  0.6120  0.3191  0.2232
    1N2      MW 5223   1.188   7.810   2.065  0.5232  0.1912 -0.1702
    1N2      N1 5224   7.646   9.332   4.096 -0.0287  0.3951 -0.2414
    1N2      N2 5225   7.683   9.356   3.995  0.5225  0.8615  0.0693
    1N2      MW 5226   7.665   9.344   4.045  0.2470  0.6285 -0.0858
    1N2      N1 5227   6.170   9.404   8.182  0.3428  0.2743 -0.1434
    1N2      N2 5228   6.142   9.372   8.081 -0.5169 -0.3426  0.2860
    1N2      MW 5229   6.156   9.388   8.132 -0.0873 -0.0343  0.0725
    1N2      N1 5230   2.453   5.143   2.062  0.1504  0.0896 -0.6640
    1N2      N2 5231   2.519   5.194   2.133  0.1876 -1.0687  0.1533
    1N2      MW 5232   2.486   5.169   2.097  0.1690 -0.4892 -0.2551
    1N2      N1 5233   4.831   1.948   6.738  0.0299  0.1471  0.2118
    1N2      N2 5234   4.751   1.974   6.668  0.0772  0.1919  0.1733
    1N2      MW 5235   4.791   1.961   6.703  0.0534  0.1694  0.1926
    1N2      N1 5236   3.022   4.750   2.292 -0.1982  0.0584  0.1197
    1N2      N2 5237   3.110   4.714   2.348 -0.2612  0.1295  0.2640
    1N2      MW 5238   3.066   4.732   2.320 -0.2298  0.0935  0.1917
    1N2      N1 5239   3.645   9.118   6.804  0.7347  0.6623 -0.0872
    1N2      N2 5240   3.711   9.060   6.870  0.3897  0.0999 -0.2377
    1N2      MW 5241   3.678   9.089   6.837  0.5622  0.3805 -0.1626
    1N2      N1 5242   6.384   3.242   2.369 -0.1344  0.2033 -0.0471
    1N2      N2 5243   6.364   3.278   2.267  0.1585  0.1771 -0.1154
    1N2      MW 5244   6.374   3.260   2.318  0.0119  0.1903 -0.0815
    1N2      N1 5245   0.294   6.336   8.738 -0.1032 -0.2909 -0.3973
    1N2      N2 5246   0.401   6.309   8.736 -0.2811 -1.0355 -0.0221
    1N2      MW 5247   0.348   6.323   8.737 -0.1922 -0.6633 -0.2098
    1N2      N1 5248   2.641   8.595   4.630 -0.4488  0.4760 -0.5364
    1N2      N2 5249   2.614   8.674   4.702 -0.1231 -0.0709  0.1947
    1N2      MW 5250   2.628   8.635   4.666 -0.2861  0.2022 -0.1712
    1N2      N1 5251   2.597   1.630   1.087 -0.0718  0.1913  0.0869
    1N2      N2 5252   2.500   1.591   1.120 -0.4116  0.1082 -0.9832
    1N2      MW 5253   2.548   1.610   1.104 -0.2415  0.1497 -0.4481
    1N2      N1 5254   2.537   0.590   4.161 -0.2563 -0.1854 -0.3891
    1N2      N2 5255   2.632   0.605   4.108  0.2919 -0.2000  0.5671
    1N2      MW 5256   2.584   0.597   4.134  0.0176 -0.1927  0.0887
    1N2      N1 5257   8.125   7.943   7.355 -0.1713  0.5220  0.4363
    1N2      N2 5258   8.030   7.891   7.372 -0.4571  0.6844 -0.6189
    1N2      MW 5259   8.078   7.917   7.364 -0.3147  0.6032 -0.0911
    1N2      N1 5260   1.618   8.899   9.217  1.0907  0.1469  0.2849
    1N2      N2 5261   1.655   8.822   9.147 -0.8840 -0.2933 -0.3233
    1N2      MW 5262   1.637   8.861   9.182  0.1034 -0.0744 -0.0191
    1N2      N1 5263   4.696   4.623   5.930  0.2545  0.2366 -0.0248
    1N2      N2 5264   4.699   4.692   6.015  0.0554  0.6385 -0.3400
    1N2      MW 5265   4.698   4.657   5.972  0.1545  0.4373 -0.1826
    1N2      N1 5266   8.995   4.593   2.315  0.4590  0.2085 -0.4790
    1N2      N2 5267   8.890   4.562   2.326  0.5000  0.3209  0.2823
    1N2      MW 5268   8.943   4.577   2.321  0.4797  0.2646 -0.0982
    1N2      N1 5269   3.538   3.393   8.847 -0.1581 -0.5583 -0.0396
    1N2      N2 5270   3.624   3.414   8.912  0.0117 -0.5104 -0.2820
    1N2      MW 5271   3.581   3.404   8.879 -0.0734 -0.5345 -0.1612
    1N2      N1 5272   9.158   0.712   6.559 -0.0001  0.2143  0.3088
    1N2      N2 5273   9.115   0.611   6.553  0.3047  0.1455 -0.7431
    1N2      MW 5274   9.137   0.662   6.556  0.1526  0.1799 -0.2170
    1N2      N1 5275   9.194   7.660   6.011  0.4718 -0.1508  0.6471
    1N2      N2 5276   9.290   7.694   5.969  0.2144 -0.2160  0.0035
    1N2      MW 5277   9.242   7.677   5.990  0.3433 -0.1836  0.3252
    1N2      N1 5278   7.878   4.550   0.173  0.2343  0.0311 -0.1736
    1N2      N2 5279   7.915   4.653   0.181  0.4217 -0.0504  0.0367
    1N2      MW 5280   7.897   4.602   0.177  0.3281 -0.0095 -0.0685
    1N2      N1 5281   3.144   6.079   6.055 -0.6031 -0.2418  0.2602
    1N2      N2 5282   3.122   6.053   5.950 -0.1204 -0.3667  0.1891
    1N2      MW 5283   3.133   6.066   6.002 -0.3617 -0.3042  0.2246
    1N2      N1 5284   6.967   5.709   4.449 -0.2058  0.4804 -0.5873
    1N2      N2 5285   7.076   5.705   4.467 -0.1271 -0.0096 -1.1468
    1N2      MW 5286   7.021   5.707   4.458 -0.1669  0.2351 -0.8674
    1N2      N1 5287   3.651   0.005   7.960 -0.1741  0.2255  0.2766
    1N2      N2 5288   3.680   0.076   7.882  0.3740 -0.3384 -0.0362
    1N2      MW 5289   3.666   0.040   7.921  0.0999 -0.0563  0.1202
    1N2      N1 5290   0.593   1.604   9.297  0.2239  0.0964 -0.3904
    1N2      N2 5291   0.520   1.575   9.221 -0.4422 -0.0089  0.2884
    1N2      MW 5292   0.557   1.589   9.259 -0.1091  0.0439 -0.0515
    1N2      N1 5293   6.135   2.126   1.753 -0.1852 -0.3652  0.0723
    1N2      N2 5294   6.179   2.157   1.657 -0.0475 -0.1824  0.1942
    1N2      MW 5295   6.157   2.141   1.705 -0.1163 -0.2737  0.1333
    1N2      N1 5296   7.381   7.273   0.733 -0.3384 -0.2609 -0.2394
    1N2      N2 5297   7.475   7.220   0.755 -0.1495  0.2857  0.2875
    1N2      MW 5298   7.428   7.246   0.744 -0.2441  0.0124  0.0241
    1N2      N1 5299   5.545   0.329   6.977 -0.1388 -0.0006  0.1694
    1N2      N2 5300   5.481   0.279   6.902  0.1486 -0.3846  0.1811
    1N2      MW 5301   5.513   0.304   6.940  0.0052 -0.1926  0.1755
    1N2      N1 5302   2.963   3.183   9.355 -0.4270  0.0424 -0.7024
    1N2      N2 5303   2.999   3.081   9.335 -0.4203 -0.2866  0.8656
    1N2      MW 5304   2.981   3.132   9.345 -0.4237 -0.1221  0.0820
    1N2      N1 5305   6.398   1.617   4.708 -0.2938  0.3829 -0.3605
    1N2      N2 5306   6.366   1.651   4.808  0.7066 -0.2528  0.1821
    1N2      MW 5307   6.382   1.634   4.758  0.2069  0.0651 -0.0892
    1N2      N1 5308   6.560   0.702   8.357 -0.3427  0.0817 -0.4877
    1N2      N2 5309   6.591   0.679   8.255  0.4738 -0.0865 -0.2029
    1N2      MW 5310   6.575   0.690   8.306  0.0658 -0.0024 -0.3452
    1N2      N1 5311   9.088   8.995   0.195  0.0022  1.0200 -0.1060
    1N2      N2 5312   9.161   8.917   0.221 -0.2935  0.8455  0.2013
    1N2      MW 5313   9.125   8.956   0.208 -0.1459  0.9327  0.0477
    1N2      N1 5314   8.764   7.824   3.177  0.2529  0.9073 -0.8893
    1N2      N2 5315   8.874   7.821   3.182  0.2377  0.8442 -0.5658
    1N2      MW 5316   8.819   7.822   3.180  0.2451  0.8764 -0.7277
    1N2      N1 5317   1.638   0.956   2.431 -0.3410 -0.2698  1.0795
    1N2      N2 5318   1.554   1.021   2.401 -0.0841 -0.1112  0.7032
    1N2      MW 5319   1.596   0.988   2.416 -0.2126 -0.1905  0.8914
    1N2      N1 5320   3.836   2.617   4.511 -0.5715 -0.4038  0.2270
    1N2      N2 5321   3.842   2.557   4.419 -0.0060  0.1146 -0.0861
    1N2      MW 5322   3.839   2.587   4.465 -0.2887 -0.1447  0.0706
    1N2      N1 5323   9.090   2.117   1.623  0.1075 -0.4561 -0.0669
    1N2      N2 5324   9.079   2.024   1.682 -0.6563 -0.0945  0.3672
    1N2      MW 5325   9.085   2.071   1.652 -0.2747 -0.2751  0.1502
    1N2      N1 5326   1.122   4.531   8.545 -0.7112 -0.3792 -0.6400
    1N2      N2 5327   1.164   4.494   8.451  0.4487  0.3576 -0.4315
    1N2      MW 5328   1.143   4.512   8.498 -0.1312 -0.0110 -0.5360
    1N2      N1 5329   6.769   4.020   9.206 -0.1604  0.0885 -0.0245
    1N2      N2 5330   6.698   3.968   9.140  0.1690 -0.4246  0.0244
    1N2      MW 5331   6.734   3.994   9.173  0.0048 -0.1681 -0.0010
    1N2      N1 5332   2.512   3.170   8.028  0.5493 -0.1226 -0.5765
    1N2      N2 5333   2.457   3.095   8.086  0.0542  0.4084 -0.3517
    1N2      MW 5334   2.484   3.133   8.057  0.3016  0.1431 -0.4654
    1N2      N1 5335   6.523   2.021   3.774  0.4359  0.1383 -0.2350
    1N2      N2 5336   6.561   1.982   3.678  0.4286  0.6079 -0.4324
    1N2      MW 5337   6.542   2.002   3.726  0.4325  0.3731 -0.3338
    1N2      N1 5338   0.410   3.633   6.849 -0.1023  0.1788 -0.5179
    1N2      N2 5339   0.309   3.620   6.808 -0.2745 -0.8772  0.1977
    1N2      MW 5340   0.359   3.627   6.829 -0.1884 -0.3493 -0.1602
    1N2      N1 5341   9.309   1.477   4.798  0.8798 -0.2525 -0.3340
    1N2      N2 5342   9.316   1.375   4.840  0.2726 -0.1545  0.0165
    1N2      MW 5343   9.312   1.426   4.819  0.5760 -0.2035 -0.1588
    1N2      N1 5344   7.664   4.000   3.246  0.5643 -0.0018 -0.0806
    1N2      N2 5345   7.773   4.006   3.250  0.5597  0.1970 -0.3062
    1N2      MW 5346   7.719   4.003   3.248  0.5622  0.0978 -0.1936
    1N2      N1 5347   8.894   9.095   4.183  0.2679  0.2495 -0.5888
    1N2      N2 5348   8.946   9.068   4.090 -0.1002 -0.9441 -0.4501
    1N2      MW 5349   8.920   9.081   4.136  0.0839 -0.3471 -0.5193
    1N2      N1 5350   5.356   6.850   2.983 -0.0975 -0.2912  0.0897
    1N2      N2 5351   5.328   6.785   3.067  0.3778 -0.1959  0.3204
    1N2      MW 5352   5.342   6.817   3.025  0.1402 -0.2437  0.2050
    1N2      N1 5353   7.400   5.821   3.575 -0.4629 -0.0372 -0.2739
    1N2      N2 5354   7.459   5.914   3.577 -0.0771 -0.2819 -0.2647
    1N2      MW 5355   7.429   5.867   3.576 -0.2704 -0.1597 -0.2692
    1N2      N1 5356   1.097   7.434   8.961 -0.0777  0.1810  0.5887
    1N2      N2 5357   1.078   7.528   8.909 -0.0811 -0.3380 -0.3633
    1N2      MW 5358   1.087   7.481   8.935 -0.0795 -0.0782  0.1125
    1N2      N1 5359   0.288   7.250   2.640 -0.1330  0.2210 -0.2785
    1N2      N2 5360   0.189   7.239   2.594  0.1317 -0.0607 -0.7943
    1N2      MW 5361   0.239   7.245   2.617 -0.0006  0.0801 -0.5364
    1N2      N1 5362   4.385   7.883   3.145  0.4321  0.5117 -0.4832
    1N2      N2 5363   4.337   7.974   3.184  0.7675  0.9736 -1.1457
    1N2      MW 5364   4.361   7.928   3.165  0.5999  0.7429 -0.8144
    1N2      N1 5365   7.739   6.994   8.494  0.1689  0.1730  0.0079
    1N2      N2 5366   7.834   6.951   8.531  0.1606  0.0503 -0.1191
    1N2      MW 5367   7.787   6.972   8.512  0.1650  0.1116 -0.0563
    1N2      N1 5368   1.911   9.089   2.040 -0.8645  0.1339 -0.1683
    1N2      N2 5369   1.878   8.984   2.049  0.5363 -0.2833  0.2188
    1N2      MW 5370   1.895   9.036   2.045 -0.1642 -0.0744  0.0253
    1N2      N1 5371   2.832   7.238   5.116  0.3141 -0.0593  0.0922
    1N2      N2 5372   2.919   7.211   5.055  0.4318 -0.3949  0.4090
    1N2      MW 5373   2.876   7.225   5.086  0.3729 -0.2270  0.2508
    1N2      N1 5374   7.565   8.871   9.163 -0.4802  0.3733 -0.4436
    1N2      N2 5375   7.508   8.935   9.232  0.0503  0.7518 -0.3533
    1N2      MW 5376   7.537   8.903   9.197 -0.2151  0.5627 -0.3986
    1N2      N1 5377   0.712   8.532   2.065 -0.0581  0.3024 -0.2414
    1N2      N2 5378   0.816   8.524   2.100 -0.4035 -0.1424  0.6928
    1N2      MW 5379   0.764   8.528   2.082 -0.2308  0.0801  0.2258
    1N2      N1 5380   3.163   8.562   5.832 -0.3936  0.8005  0.5510
    1N2      N2 5381   3.118   8.581   5.734  0.4305  0.0707  0.0206
    1N2      MW 5382   3.141   8.572   5.783  0.0186  0.4358  0.2856
    1N2      N1 5383   6.335   4.836   2.776 -0.4180  0.4582 -0.3776
    1N2      N2 5384   6.350   4.729   2.753  0.4269  0.4263  0.3049
    1N2      MW 5385   6.343   4.782   2.765  0.0048  0.4425 -0.0365
    1N2      N1 5386   8.597   0.274   3.142 -0.1362 -0.3563  0.3381
    1N2      N2 5387   8.489   0.294   3.148 -0.1971 -0.7205  0.4860
    1N2      MW 5388   8.543   0.284   3.145 -0.1669 -0.5384  0.4122
    1N2      N1 5389   5.556   5.188   3.611 -0.1723 -0.4640  0.1863
    1N2      N2 5390   5.471   5.172   3.543 -0.7123  0.0204  0.7435
    1N2      MW 5391   5.514   5.180   3.577 -0.4425 -0.2217  0.4649
    1N2      N1 5392   0.321   7.087   6.732  0.1996  0.0994  0.2963
    1N2      N2 5393   0.405   7.137   6.683 -0.3609 -0.1624 -0.9614
    1N2      MW 5394   0.363   7.112   6.708 -0.0806 -0.0315 -0.3324
    1N2      N1 5395   0.936   8.704   2.929 -0.0896  0.5640 -0.1823
    1N2      N2 5396   0.838   8.682   2.973  0.0610 -0.1914 -0.2168
    1N2      MW 5397   0.887   8.693   2.951 -0.0143  0.1860 -0.1998
    1N2      N1 5398   2.485   7.109   0.884 -0.8737  0.1469  0.2664
    1N2      N2 5399   2.489   7.186   0.805 -0.0167 -0.2297 -0.0671
    1N2      MW 5400   2.487   7.147   0.844 -0.4451 -0.0410  0.0997
    1N2      N1 5401   2.231   8.042   1.068 -0.2621  0.2135  0.2918
    1N2      N2 5402   2.198   7.985   1.156  0.1150 -0.2766  0.1122
    1N2      MW 5403   2.214   8.013   1.112 -0.0734 -0.0315  0.2021
    1N2      N1 5404   6.465   2.464   1.183  0.3491  0.1683  0.6818
    1N2      N2 5405   6.442   2.394   1.265 -0.0366  0.0223  0.4526
    1N2      MW 5406   6.453   2.429   1.224  0.1564  0.0954  0.5672
    1N2      N1 5407   6.557   4.112   7.717  0.2826 -0.8245 -0.4988
    1N2      N2 5408   6.491   4.047   7.775  0.2004 -0.1299  0.2049
    1N2      MW 5409   6.524   4.079   7.746  0.2418 -0.4773 -0.1469
    1N2      N1 5410   8.557   9.082   2.071 -0.1825  0.3761 -0.2743
    1N2      N2 5411   8.652   9.066   2.124 -0.1713  0.0900 -0.3809
    1N2      MW 5412   8.605   9.074   2.097 -0.1764  0.2327 -0.3276
    1N2      N1 5413   2.827   8.475   3.422  0.8520 -0.4591  0.4468
    1N2      N2 5414   2.862   8.513   3.325  0.3324 -0.3181  0.3159
    1N2      MW 5415   2.844   8.494   3.374  0.5922 -0.3881  0.3815
    1N2      N1 5416   8.958   3.660   3.006  0.0263 -0.2105 -0.2469
    1N2      N2 5417   8.968   3.724   3.095  1.0026 -0.2185 -0.3429
    1N2      MW 5418   8.963   3.692   3.050  0.5140 -0.2146 -0.2949
    1N2      N1 5419   4.482   4.770   1.998  0.1912 -0.4483 -0.4327
    1N2      N2 5420   4.450   4.801   2.098 -0.5125  0.2342 -0.8549
    1N2      MW 5421   4.466   4.785   2.048 -0.1607 -0.1068 -0.6437
    1N2      N1 5422   1.939   2.567   8.972 -0.2253  0.4138 -0.3555
    1N2      N2 5423   1.941   2.469   8.923  0.4841  0.1394  0.2116
    1N2      MW 5424   1.940   2.518   8.948  0.1295  0.2766 -0.0715
    1N2      N1 5425   6.021   8.222   6.404  0.3386 -0.1071  0.0908
    1N2      N2 5426   6.110   8.257   6.350  0.5072  0.0003  0.4418
    1N2      MW 5427   6.066   8.239   6.377  0.4230 -0.0534  0.2666
    1N2      N1 5428   2.336   8.415   4.519 -0.0246  0.2322  0.5361
    1N2      N2 5429   2.235   8.418   4.562 -0.4244  0.4518 -0.4052
    1N2      MW 5430   2.285   8.417   4.541 -0.2246  0.3424  0.0653
    1N2      N1 5431   8.751   5.831   3.209 -0.7870  0.0606 -0.3336
    1N2      N2 5432   8.764   5.925   3.265  0.0256 -0.6181  0.6466
    1N2      MW 5433   8.757   5.878   3.237 -0.3815 -0.2785  0.1564
    1N2      N1 5434   3.093   5.671   3.379 -0.5567 -0.0202  0.6335
    1N2      N2 5435   3.139   5.571   3.390  0.0893  0.1221 -0.6153
    1N2      MW 5436   3.116   5.621   3.384 -0.2337  0.0510  0.0091
    1N2      N1 5437   0.176   1.201   8.759  0.0713 -0.2299 -0.2404
    1N2      N2 5438   0.199   1.309   8.749  0.0550 -0.2035  0.0077
    1N2      MW 5439   0.187   1.255   8.754  0.0631 -0.2167 -0.1163
    1N2      N1 5440   5.522   5.900   0.872  0.1260 -0.2751 -0.3967
    1N2      N2 5441   5.623   5.943   0.872  0.1038 -0.2170 -0.0398
    1N2      MW 5442   5.573   5.921   0.872  0.1149 -0.2460 -0.2182
    1N2      N1 5443   4.598   2.086   1.629 -0.5762 -0.2712  0.2004
    1N2      N2 5444   4.683   2.019   1.613 -0.1335  0.2466  0.3511
    1N2      MW 5445   4.640   2.053   1.621 -0.3548 -0.0122  0.2759
    1N2      N1 5446   5.926   4.853   7.793 -0.2739 -0.3100 -0.0843
    1N2      N2 5447   6.013   4.807   7.745  0.1433 -0.3928  0.7384
    1N2      MW 5448   5.970   4.830   7.769 -0.0653 -0.3514  0.3271
    1N2      N1 5449   6.790   5.853   5.987  0.1553  0.2791 -0.3301
    1N2      N2 5450   6.718   5.918   5.937  0.5303  0.7722 -0.2320
    1N2      MW 5451   6.754   5.886   5.962  0.3424  0.5255 -0.2809
    1N2      N1 5452   7.899   9.030   0.750  0.8502 -0.0121 -0.3751
    1N2      N2 5453   7.952   8.953   0.692  0.2240 -0.2173 -0.6679
    1N2      MW 5454   7.925   8.991   0.721  0.5369 -0.1154 -0.5215
    1N2      N1 5455   8.132   9.413   7.047 -0.1839 -0.4888 -0.2987
    1N2      N2 5456   8.216   9.348   7.077 -0.1175  0.0267  0.6548
    1N2      MW 5457   8.174   9.381   7.062 -0.1507 -0.2308  0.1783
    1N2      N1 5458   5.237   7.312   0.218 -0.3861 -0.3618 -0.3522
    1N2      N2 5459   5.215   7.418   0.201 -0.6806 -0.4048 -0.2417
    1N2      MW 5460   5.226   7.365   0.210 -0.5331 -0.3834 -0.2969
    1N2      N1 5461   1.839   7.613   3.497 -0.4129 -0.3751  0.2060
    1N2      N2 5462   1.861   7.713   3.535 -0.1332 -0.1790 -0.4620
    1N2      MW 5463   1.850   7.663   3.516 -0.2731 -0.2770 -0.1283
    1N2      N1 5464   2.015   5.929   9.340  0.4866  0.1819  0.0610
    1N2      N2 5465   2.011   5.921   9.230  0.1617 -0.6680  0.1361
    1N2      MW 5466   2.013   5.925   9.285  0.3240 -0.2432  0.0982
    1N2      N1 5467   2.760   9.063   9.371  0.2268 -0.1209 -0.2748
    1N2      N2 5468   2.790   9.070   9.266 -0.0172  0.0559 -0.3319
    1N2      MW 5469   2.775   9.067   9.318  0.1047 -0.0324 -0.3042
    1N2      N1 5470   9.248   0.393   7.197 -0.3303  0.2135  0.2274
    1N2      N2 5471   9.327   0.359   7.265 -0.3147  0.4164  0.3129
    1N2      MW 5472   9.287   0.376   7.231 -0.3223  0.3150  0.2704
    1N2      N1 5473   5.152   3.674   0.786  0.0761  0.7487  0.4371
    1N2      N2 5474   5.212   3.729   0.712 -0.4324 -0.2163 -0.7084
    1N2      MW 5475   5.182   3.702   0.749 -0.1779  0.2661 -0.1357
    1N2      N1 5476   1.097   1.217   2.509 -0.5202 -0.3074 -0.6177
    1N2      N2 5477   1.021   1.262   2.575  0.2894 -0.1529  0.2185
    1N2      MW 5478   1.059   1.239   2.542 -0.1154 -0.2302 -0.1996
    1N2      N1 5479   7.280   9.171   7.252  0.4520 -0.7397 -0.7795
    1N2      N2 5480   7.307   9.244   7.174  0.4213 -0.0130 -0.1157
    1N2      MW 5481   7.294   9.208   7.213  0.4368 -0.3767 -0.4478
    1N2      N1 5482   3.596   1.173   0.150  0.6768  0.2483 -0.7369
    1N2      N2 5483   3.671   1.155   0.229 -0.0838  0.3917  0.0255
    1N2      MW 5484   3.634   1.164   0.189  0.2964  0.3200 -0.3557
    1N2      N1 5485   5.976   1.167   6.006 -0.1401  0.3213 -0.1132
    1N2      N2 5486   5.980   1.194   5.900  0.1866  0.5714 -0.0415
    1N2      MW 5487   5.978   1.181   5.953  0.0234  0.4463 -0.0772
    1N2      N1 5488   4.117   3.785   5.161  0.0782  0.6040  0.2312
    1N2      N2 5489   4.210   3.740   5.122 -0.5750 -0.2154 -0.3990
    1N2      MW 5490   4.164   3.762   5.141 -0.2484  0.1945 -0.0839
    1N2      N1 5491   2.207   1.883   4.715  0.3822 -0.2494  0.5544
    1N2      N2 5492   2.211   1.857   4.822 -0.4481  0.6731  0.8174
    1N2      MW 5493   2.209   1.870   4.768 -0.0331  0.2118  0.6862
    1N2      N1 5494   4.254   6.184   0.056 -0.0958  0.2956  0.3276
    1N2      N2 5495   4.240   6.276  -0.003  0.5551 -0.0037 -0.2980
    1N2      MW 5496   4.247   6.230   0.026  0.2298  0.1459  0.0148
    1N2      N1 5497   2.475   6.519   4.236 -0.5758  0.1047 -0.5567
    1N2      N2 5498   2.464   6.420   4.189  0.0020 -0.2779  0.1181
    1N2      MW 5499   2.469   6.469   4.213 -0.2868 -0.0868 -0.2193
    1N2      N1 5500   6.163   4.133   0.937  0.2783  0.6036 -0.4985
    1N2      N2 5501   6.096   4.046   0.944  0.4178  0.5159 -0.2104
    1N2      MW 5502   6.130   4.089   0.940  0.3481  0.5598 -0.3545
    1N2      N1 5503   8.344   1.882   7.143 -0.2597  0.3993  0.0066
    1N2      N2 5504   8.407   1.829   7.215 -0.2926  0.3688  0.0126
    1N2      MW 5505   8.376   1.855   7.179 -0.2756  0.3841  0.0095
    1N2      N1 5506   6.926   0.975   8.512  0.3128  0.3269  0.1138
    1N2      N2 5507   6.880   0.886   8.467  0.1532  0.1266  0.6759
    1N2      MW 5508   6.903   0.930   8.489  0.2332  0.2268  0.3948
    1N2      N1 5509   7.323   3.004   4.461  0.0852  0.0041 -0.9131
    1N2      N2 5510   7.427   2.979   4.484 -0.0672  0.3446  0.1802
    1N2      MW 5511   7.375   2.991   4.473  0.0095  0.1745 -0.3667
    1N2      N1 5512   5.349   5.305   0.523 -0.1239  0.1274 -0.2234
    1N2      N2 5513   5.382   5.386   0.456 -0.5258  0.6416  0.1998
    1N2      MW 5514   5.366   5.346   0.489 -0.3247  0.3843 -0.0118
    1N2      N1 5515   1.216   7.021   4.106 -0.0038  1.5201  0.2397
    1N2      N2 5516   1.300   7.010   4.176  0.3688 -0.1114 -0.4186
    1N2      MW 5517   1.258   7.016   4.141  0.1825  0.7043 -0.0892
    1N2      N1 5518   5.024   5.437   1.207 -0.6779 -0.7282  0.1427
    1N2      N2 5519   4.981   5.476   1.301  0.2197  0.0319  0.2558
    1N2      MW 5520   5.003   5.457   1.254 -0.2294 -0.3486  0.1991
   9.45944   9.45944   9.45944
