# Supplementary material for: Economically viable geological CO2 storage from direct air capture has critical threshold of 70% CO2 concentration
Source: Commun Eng. 2025 Jul 15;4:127. doi: 10.1038/s44172-025-00468-5 (PMC12264126; doi:10.1038/s44172-025-00468-5)
Supplement: Supplementary file 4 — Supplementary Data 1 [file 44172_2025_468_MOESM4_ESM.zip › Critical-Threshold-of-70-CO2-Concentration-for-Economically-Viable-Geological-Storage-from-DAC-main/50percent_293.15K-60bar-initial.gro]

GRowing Old MAkes el Chrono Sweat
 5520
    1O2      O1    1   7.650   2.139   1.020
    1O2      O2    2   7.646   2.053   1.105
    1O2      MW    3   7.648   2.096   1.062
    2O2      O1    4   9.236   4.438   1.039
    2O2      O2    5   9.186   4.380   0.945
    2O2      MW    6   9.211   4.409   0.992
    3O2      O1    7   3.353   9.295   4.783
    3O2      O2    8   3.353   9.200   4.858
    3O2      MW    9   3.353   9.248   4.820
    4O2      O1   10   6.479   2.130   7.620
    4O2      O2   11   6.580   2.186   7.654
    4O2      MW   12   6.529   2.158   7.637
    5O2      O1   13   7.157   1.505   2.482
    5O2      O2   14   7.155   1.433   2.579
    5O2      MW   15   7.156   1.469   2.530
    6O2      O1   16   2.932   4.146   2.891
    6O2      O2   17   2.894   4.095   2.787
    6O2      MW   18   2.913   4.121   2.839
    7O2      O1   19   5.813   2.408   2.092
    7O2      O2   20   5.911   2.391   2.024
    7O2      MW   21   5.862   2.399   2.058
    8O2      O1   22   1.261   8.561   1.488
    8O2      O2   23   1.291   8.477   1.406
    8O2      MW   24   1.276   8.519   1.447
    9O2      O1   25   8.642   0.735   3.791
    9O2      O2   26   8.545   0.686   3.739
    9O2      MW   27   8.593   0.710   3.765
   10O2      O1   28   2.847   2.107   5.863
   10O2      O2   29   2.845   2.058   5.752
   10O2      MW   30   2.846   2.083   5.807
   11O2      O1   31   8.981   9.632   0.329
   11O2      O2   32   8.992   9.607   0.211
   11O2      MW   33   8.987   9.619   0.270
   12O2      O1   34   1.454   5.574   5.444
   12O2      O2   35   1.559   5.631   5.425
   12O2      MW   36   1.507   5.603   5.434
   13O2      O1   37   2.129   7.627   2.656
   13O2      O2   38   2.024   7.568   2.641
   13O2      MW   39   2.077   7.597   2.649
   14O2      O1   40   8.252   7.812   5.065
   14O2      O2   41   8.235   7.900   5.147
   14O2      MW   42   8.243   7.856   5.106
   15O2      O1   43   1.437   6.272   1.759
   15O2      O2   44   1.368   6.278   1.859
   15O2      MW   45   1.402   6.275   1.809
   16O2      O1   46   8.715   2.880   8.610
   16O2      O2   47   8.668   2.847   8.503
   16O2      MW   48   8.691   2.863   8.557
   17O2      O1   49   1.923   6.949   0.642
   17O2      O2   50   1.806   6.974   0.660
   17O2      MW   51   1.864   6.961   0.651
   18O2      O1   52   1.765   3.537   7.509
   18O2      O2   53   1.754   3.631   7.585
   18O2      MW   54   1.760   3.584   7.547
   19O2      O1   55   5.970   2.195   5.072
   19O2      O2   56   5.959   2.091   5.011
   19O2      MW   57   5.965   2.143   5.042
   20O2      O1   58   9.765   4.533   2.690
   20O2      O2   59   9.705   4.559   2.589
   20O2      MW   60   9.735   4.546   2.639
   21O2      O1   61   6.276   2.487   0.439
   21O2      O2   62   6.395   2.498   0.460
   21O2      MW   63   6.335   2.492   0.450
   22O2      O1   64   9.382   8.077   4.651
   22O2      O2   65   9.389   8.149   4.555
   22O2      MW   66   9.385   8.113   4.603
   23O2      O1   67   8.408   9.615   9.137
   23O2      O2   68   8.289   9.608   9.161
   23O2      MW   69   8.348   9.612   9.149
   24O2      O1   70   2.729   0.663   7.727
   24O2      O2   71   2.662   0.605   7.809
   24O2      MW   72   2.695   0.634   7.768
   25O2      O1   73   9.612   6.211   1.929
   25O2      O2   74   9.695   6.139   1.878
   25O2      MW   75   9.653   6.175   1.903
   26O2      O1   76   4.751   8.735   3.565
   26O2      O2   77   4.829   8.702   3.478
   26O2      MW   78   4.790   8.718   3.522
   27O2      O1   79   7.110   2.989   6.526
   27O2      O2   80   7.215   3.050   6.519
   27O2      MW   81   7.162   3.020   6.522
   28O2      O1   82   3.959   7.838   5.232
   28O2      O2   83   4.042   7.825   5.145
   28O2      MW   84   4.000   7.832   5.188
   29O2      O1   85   4.512   3.211   9.771
   29O2      O2   86   4.521   3.110   9.838
   29O2      MW   87   4.517   3.161   9.805
   30O2      O1   88   2.755   7.983   0.915
   30O2      O2   89   2.754   7.954   0.798
   30O2      MW   90   2.754   7.968   0.856
   31O2      O1   91  10.006   5.166   2.615
   31O2      O2   92   9.923   5.254   2.618
   31O2      MW   93   9.965   5.210   2.617
   32O2      O1   94   0.214   1.392   8.208
   32O2      O2   95   0.296   1.351   8.286
   32O2      MW   96   0.255   1.371   8.247
   33O2      O1   97   6.433   3.445   2.794
   33O2      O2   98   6.360   3.424   2.699
   33O2      MW   99   6.396   3.435   2.747
   34O2      O1  100   4.187   7.972   6.899
   34O2      O2  101   4.237   7.965   6.789
   34O2      MW  102   4.212   7.969   6.844
   35O2      O1  103   5.893   0.074   2.232
   35O2      O2  104   5.991   0.139   2.205
   35O2      MW  105   5.942   0.106   2.218
   36O2      O1  106   2.242   5.770   4.038
   36O2      O2  107   2.322   5.740   4.124
   36O2      MW  108   2.282   5.755   4.081
   37O2      O1  109   9.442   4.712   4.544
   37O2      O2  110   9.533   4.669   4.477
   37O2      MW  111   9.488   4.690   4.510
   38O2      O1  112   8.667   4.790   0.704
   38O2      O2  113   8.755   4.707   0.697
   38O2      MW  114   8.711   4.748   0.700
   39O2      O1  115   1.001   8.183   7.882
   39O2      O2  116   1.068   8.280   7.859
   39O2      MW  117   1.034   8.232   7.871
   40O2      O1  118   1.227   8.795   6.374
   40O2      O2  119   1.348   8.786   6.384
   40O2      MW  120   1.288   8.790   6.379
   41O2      O1  121   7.253   8.268   1.797
   41O2      O2  122   7.247   8.321   1.905
   41O2      MW  123   7.250   8.295   1.851
   42O2      O1  124   4.203   6.182   9.980
   42O2      O2  125   4.290   6.168   9.898
   42O2      MW  126   4.247   6.175   9.939
   43O2      O1  127   6.419   3.146   0.849
   43O2      O2  128   6.428   3.263   0.876
   43O2      MW  129   6.423   3.205   0.862
   44O2      O1  130   4.873   2.138   1.229
   44O2      O2  131   4.806   2.238   1.233
   44O2      MW  132   4.839   2.188   1.231
   45O2      O1  133   0.094   7.626   8.979
   45O2      O2  134   0.058   7.736   9.016
   45O2      MW  135   0.076   7.681   8.998
   46O2      O1  136   3.339   6.829   1.062
   46O2      O2  137   3.362   6.851   1.178
   46O2      MW  138   3.350   6.840   1.120
   47O2      O1  139   7.918   8.423   8.707
   47O2      O2  140   7.995   8.500   8.759
   47O2      MW  141   7.956   8.462   8.733
   48O2      O1  142   4.160   2.485   9.258
   48O2      O2  143   4.221   2.380   9.253
   48O2      MW  144   4.190   2.432   9.256
   49O2      O1  145   9.011   1.808   9.214
   49O2      O2  146   8.899   1.800   9.169
   49O2      MW  147   8.955   1.804   9.191
   50O2      O1  148   5.192   0.753   6.939
   50O2      O2  149   5.123   0.821   7.012
   50O2      MW  150   5.158   0.787   6.975
   51O2      O1  151   7.923   1.532   3.443
   51O2      O2  152   7.804   1.550   3.455
   51O2      MW  153   7.863   1.541   3.449
   52O2      O1  154   8.244   0.664   7.716
   52O2      O2  155   8.281   0.733   7.624
   52O2      MW  156   8.262   0.698   7.670
   53O2      O1  157   1.012   0.322   5.973
   53O2      O2  158   0.995   0.351   5.857
   53O2      MW  159   1.004   0.337   5.915
   54O2      O1  160   3.852   8.806   1.103
   54O2      O2  161   3.903   8.902   1.158
   54O2      MW  162   3.877   8.854   1.131
   55O2      O1  163   3.622   2.021   6.051
   55O2      O2  164   3.709   2.099   6.019
   55O2      MW  165   3.666   2.060   6.035
   56O2      O1  166   1.371   0.963   1.153
   56O2      O2  167   1.312   1.064   1.122
   56O2      MW  168   1.341   1.014   1.137
   57O2      O1  169   9.348   6.560   9.218
   57O2      O2  170   9.338   6.560   9.339
   57O2      MW  171   9.343   6.560   9.279
   58O2      O1  172   8.341   9.128   0.485
   58O2      O2  173   8.382   9.237   0.521
   58O2      MW  174   8.361   9.183   0.503
   59O2      O1  175   4.164   3.983   1.284
   59O2      O2  176   4.229   3.899   1.341
   59O2      MW  177   4.197   3.941   1.313
   60O2      O1  178   9.417   8.609   0.896
   60O2      O2  179   9.488   8.568   0.985
   60O2      MW  180   9.453   8.589   0.940
   61O2      O1  181   4.045   8.143   6.052
   61O2      O2  182   4.007   8.104   5.943
   61O2      MW  183   4.026   8.124   5.998
   62O2      O1  184   5.927   3.575   4.360
   62O2      O2  185   6.023   3.617   4.299
   62O2      MW  186   5.975   3.596   4.329
   63O2      O1  187   5.217   5.600   7.704
   63O2      O2  188   5.195   5.523   7.795
   63O2      MW  189   5.206   5.561   7.749
   64O2      O1  190   8.910   4.143   5.650
   64O2      O2  191   8.998   4.143   5.568
   64O2      MW  192   8.954   4.143   5.609
   65O2      O1  193   0.762   3.959   5.497
   65O2      O2  194   0.743   4.013   5.603
   65O2      MW  195   0.752   3.986   5.550
   66O2      O1  196   4.414   0.323   8.299
   66O2      O2  197   4.396   0.317   8.180
   66O2      MW  198   4.405   0.320   8.239
   67O2      O1  199   8.982   0.097   1.291
   67O2      O2  200   8.945  -0.011   1.251
   67O2      MW  201   8.964   0.043   1.271
   68O2      O1  202   6.976   3.372   4.433
   68O2      O2  203   6.965   3.302   4.335
   68O2      MW  204   6.971   3.337   4.384
   69O2      O1  205   0.706   1.156   1.424
   69O2      O2  206   0.724   1.040   1.453
   69O2      MW  207   0.715   1.098   1.438
   70O2      O1  208   3.898   9.854   2.759
   70O2      O2  209   3.880   9.881   2.876
   70O2      MW  210   3.889   9.868   2.817
   71O2      O1  211   0.694   9.200   9.123
   71O2      O2  212   0.615   9.218   9.033
   71O2      MW  213   0.654   9.209   9.078
   72O2      O1  214   2.523   7.821   8.849
   72O2      O2  215   2.550   7.812   8.966
   72O2      MW  216   2.537   7.817   8.907
   73O2      O1  217   0.531   3.152   8.082
   73O2      O2  218   0.451   3.111   8.163
   73O2      MW  219   0.491   3.131   8.123
   74O2      O1  220   9.498   7.324   0.411
   74O2      O2  221   9.538   7.233   0.343
   74O2      MW  222   9.518   7.278   0.377
   75O2      O1  223   5.057   7.510   4.375
   75O2      O2  224   4.947   7.527   4.422
   75O2      MW  225   5.002   7.519   4.399
   76O2      O1  226   6.982   4.101   7.552
   76O2      O2  227   6.961   4.152   7.445
   76O2      MW  228   6.972   4.127   7.499
   77O2      O1  229   3.628   5.789   9.553
   77O2      O2  230   3.638   5.906   9.526
   77O2      MW  231   3.633   5.847   9.539
   78O2      O1  232   6.767   9.080   3.458
   78O2      O2  233   6.698   8.987   3.494
   78O2      MW  234   6.732   9.034   3.476
   79O2      O1  235   7.985   0.143   1.628
   79O2      O2  236   7.997   0.079   1.730
   79O2      MW  237   7.991   0.111   1.679
   80O2      O1  238   8.908   1.208   2.178
   80O2      O2  239   8.925   1.133   2.085
   80O2      MW  240   8.917   1.171   2.132
   81O2      O1  241   4.819   3.619   1.796
   81O2      O2  242   4.781   3.654   1.687
   81O2      MW  243   4.800   3.637   1.742
   82O2      O1  244   0.489   8.264   8.889
   82O2      O2  245   0.567   8.272   8.980
   82O2      MW  246   0.528   8.268   8.935
   83O2      O1  247   3.995   3.814   3.299
   83O2      O2  248   3.990   3.727   3.215
   83O2      MW  249   3.992   3.771   3.257
   84O2      O1  250   7.028   1.386   6.156
   84O2      O2  251   7.101   1.376   6.252
   84O2      MW  252   7.064   1.381   6.204
   85O2      O1  253   5.610   9.208   0.679
   85O2      O2  254   5.697   9.276   0.728
   85O2      MW  255   5.653   9.242   0.704
   86O2      O1  256   4.101   5.993   1.856
   86O2      O2  257   4.027   6.087   1.840
   86O2      MW  258   4.064   6.040   1.848
   87O2      O1  259   7.722   5.957   3.736
   87O2      O2  260   7.833   5.936   3.778
   87O2      MW  261   7.778   5.947   3.757
   88O2      O1  262   7.745   8.731   5.022
   88O2      O2  263   7.787   8.734   5.135
   88O2      MW  264   7.766   8.733   5.079
   89O2      O1  265   9.240   6.995   0.903
   89O2      O2  266   9.156   6.969   0.820
   89O2      MW  267   9.198   6.982   0.861
   90O2      O1  268   6.190   1.918   7.382
   90O2      O2  269   6.244   1.871   7.284
   90O2      MW  270   6.217   1.895   7.333
   91O2      O1  271   0.209   2.859   1.218
   91O2      O2  272   0.152   2.936   1.291
   91O2      MW  273   0.181   2.897   1.255
   92O2      O1  274   4.573   1.016   2.166
   92O2      O2  275   4.549   0.953   2.065
   92O2      MW  276   4.561   0.985   2.115
   93O2      O1  277   2.977   1.822   2.402
   93O2      O2  278   3.046   1.743   2.461
   93O2      MW  279   3.011   1.782   2.431
   94O2      O1  280   2.526   1.043   7.165
   94O2      O2  281   2.485   0.943   7.110
   94O2      MW  282   2.505   0.993   7.137
   95O2      O1  283   5.398   4.038   1.334
   95O2      O2  284   5.314   4.012   1.250
   95O2      MW  285   5.356   4.025   1.292
   96O2      O1  286   4.176   4.354   6.303
   96O2      O2  287   4.078   4.366   6.372
   96O2      MW  288   4.127   4.360   6.338
   97O2      O1  289   8.769   1.272   9.115
   97O2      O2  290   8.851   1.298   9.201
   97O2      MW  291   8.810   1.285   9.158
   98O2      O1  292   1.301   6.319   4.737
   98O2      O2  293   1.258   6.401   4.815
   98O2      MW  294   1.280   6.360   4.776
   99O2      O1  295   3.999   6.473   4.564
   99O2      O2  296   3.998   6.398   4.470
   99O2      MW  297   3.998   6.435   4.517
  100O2      O1  298   5.296   3.357   5.617
  100O2      O2  299   5.286   3.315   5.730
  100O2      MW  300   5.291   3.336   5.673
  101O2      O1  301   6.374   2.980   2.938
  101O2      O2  302   6.425   2.933   2.838
  101O2      MW  303   6.400   2.956   2.888
  102O2      O1  304   9.613   7.316   7.496
  102O2      O2  305   9.599   7.198   7.471
  102O2      MW  306   9.606   7.257   7.483
  103O2      O1  307   7.287   6.522   6.227
  103O2      O2  308   7.243   6.602   6.147
  103O2      MW  309   7.265   6.562   6.187
  104O2      O1  310   8.526   2.307   2.091
  104O2      O2  311   8.633   2.361   2.078
  104O2      MW  312   8.580   2.334   2.085
  105O2      O1  313   0.771   1.318   5.141
  105O2      O2  314   0.749   1.332   5.259
  105O2      MW  315   0.760   1.325   5.200
  106O2      O1  316   0.898   1.137   3.203
  106O2      O2  317   0.855   1.159   3.092
  106O2      MW  318   0.876   1.148   3.147
  107O2      O1  319   2.417   7.279   6.446
  107O2      O2  320   2.352   7.205   6.374
  107O2      MW  321   2.385   7.242   6.410
  108O2      O1  322   9.800   1.686   8.668
  108O2      O2  323   9.756   1.585   8.620
  108O2      MW  324   9.778   1.635   8.644
  109O2      O1  325   3.873   2.687   7.442
  109O2      O2  326   3.973   2.621   7.421
  109O2      MW  327   3.923   2.654   7.432
  110O2      O1  328   9.077   0.162   3.052
  110O2      O2  329   9.046   0.223   2.952
  110O2      MW  330   9.061   0.192   3.002
  111O2      O1  331   4.922   0.014   2.700
  111O2      O2  332   4.900   0.132   2.715
  111O2      MW  333   4.911   0.073   2.707
  112O2      O1  334   3.943   9.288   0.048
  112O2      O2  335   4.022   9.246   0.130
  112O2      MW  336   3.982   9.267   0.089
  113O2      O1  337   3.830   1.541   3.726
  113O2      O2  338   3.715   1.503   3.728
  113O2      MW  339   3.773   1.522   3.727
  114O2      O1  340   4.384   3.512   4.045
  114O2      O2  341   4.370   3.431   3.956
  114O2      MW  342   4.377   3.472   4.001
  115O2      O1  343   3.294   7.849   2.560
  115O2      O2  344   3.278   7.733   2.531
  115O2      MW  345   3.286   7.791   2.546
  116O2      O1  346   4.310   3.864   6.966
  116O2      O2  347   4.305   3.815   7.077
  116O2      MW  348   4.307   3.840   7.021
  117O2      O1  349   7.061   0.234   6.633
  117O2      O2  350   7.125   0.173   6.550
  117O2      MW  351   7.093   0.203   6.591
  118O2      O1  352   5.298   4.099   5.216
  118O2      O2  353   5.281   4.162   5.115
  118O2      MW  354   5.289   4.131   5.166
  119O2      O1  355   0.637   0.399   4.326
  119O2      O2  356   0.656   0.309   4.405
  119O2      MW  357   0.646   0.354   4.366
  120O2      O1  358   9.073   4.872   0.015
  120O2      O2  359   9.156   4.787  -0.004
  120O2      MW  360   9.114   4.830   0.006
  121O2      O1  361   4.429   3.287   5.394
  121O2      O2  362   4.481   3.352   5.307
  121O2      MW  363   4.455   3.320   5.351
  122O2      O1  364   1.646   1.550   5.719
  122O2      O2  365   1.552   1.501   5.659
  122O2      MW  366   1.599   1.525   5.689
  123O2      O1  367   4.291   1.812   7.634
  123O2      O2  368   4.270   1.924   7.673
  123O2      MW  369   4.280   1.868   7.653
  124O2      O1  370   1.249   1.577   9.496
  124O2      O2  371   1.298   1.565   9.386
  124O2      MW  372   1.273   1.571   9.441
  125O2      O1  373   6.363   8.665   2.040
  125O2      O2  374   6.429   8.577   2.090
  125O2      MW  375   6.396   8.621   2.065
  126O2      O1  376   6.045   6.079   9.336
  126O2      O2  377   5.940   6.021   9.326
  126O2      MW  378   5.992   6.050   9.331
  127O2      O1  379   0.135   8.816   8.518
  127O2      O2  380   0.062   8.906   8.554
  127O2      MW  381   0.098   8.861   8.536
  128O2      O1  382   3.545   3.318   9.714
  128O2      O2  383   3.589   3.428   9.691
  128O2      MW  384   3.567   3.373   9.703
  129O2      O1  385  -0.015   5.832   2.859
  129O2      O2  386   0.053   5.847   2.760
  129O2      MW  387   0.019   5.840   2.810
  130O2      O1  388   7.709   5.048   2.786
  130O2      O2  389   7.735   5.046   2.668
  130O2      MW  390   7.722   5.047   2.727
  131O2      O1  391   8.747   3.569   2.929
  131O2      O2  392   8.741   3.543   3.047
  131O2      MW  393   8.744   3.556   2.988
  132O2      O1  394   3.005   1.121   7.731
  132O2      O2  395   3.100   1.179   7.685
  132O2      MW  396   3.052   1.150   7.708
  133O2      O1  397   1.636   7.933   8.476
  133O2      O2  398   1.700   7.992   8.391
  133O2      MW  399   1.668   7.963   8.434
  134O2      O1  400   4.542   4.869   2.388
  134O2      O2  401   4.512   4.985   2.373
  134O2      MW  402   4.527   4.927   2.381
  135O2      O1  403   6.732   6.813   2.444
  135O2      O2  404   6.829   6.742   2.429
  135O2      MW  405   6.781   6.777   2.436
  136O2      O1  406   1.227   6.700   8.998
  136O2      O2  407   1.169   6.794   9.047
  136O2      MW  408   1.198   6.747   9.023
  137O2      O1  409   2.058   0.703   6.480
  137O2      O2  410   2.051   0.662   6.594
  137O2      MW  411   2.054   0.683   6.537
  138O2      O1  412   0.935   4.809   2.033
  138O2      O2  413   1.017   4.870   1.967
  138O2      MW  414   0.976   4.839   2.000
  139CO2     D1  415   4.642   8.413   8.495
  139CO2     D2  416   4.648   8.228   8.426
  139CO2      C  417   4.645   8.321   8.460
  139CO2     O1  418   4.641   8.429   8.501
  139CO2     O2  419   4.648   8.212   8.420
  140CO2     D1  420   6.794   1.488   7.613
  140CO2     D2  421   6.644   1.455   7.488
  140CO2      C  422   6.719   1.471   7.551
  140CO2     O1  423   6.807   1.491   7.624
  140CO2     O2  424   6.631   1.452   7.478
  141CO2     D1  425   9.948   2.858   3.527
  141CO2     D2  426   9.784   2.824   3.422
  141CO2      C  427   9.866   2.841   3.475
  141CO2     O1  428   9.962   2.861   3.537
  141CO2     O2  429   9.769   2.821   3.413
  142CO2     D1  430   5.631   1.975   8.300
  142CO2     D2  431   5.707   1.810   8.222
  142CO2      C  432   5.669   1.893   8.261
  142CO2     O1  433   5.624   1.989   8.307
  142CO2     O2  434   5.714   1.796   8.215
  143CO2     D1  435   6.800   1.943   2.433
  143CO2     D2  436   6.836   1.772   2.340
  143CO2      C  437   6.818   1.858   2.386
  143CO2     O1  438   6.797   1.958   2.441
  143CO2     O2  439   6.839   1.757   2.332
  144CO2     D1  440   6.868   9.062   8.807
  144CO2     D2  441   6.856   9.067   9.004
  144CO2      C  442   6.862   9.065   8.905
  144CO2     O1  443   6.869   9.062   8.789
  144CO2     O2  444   6.855   9.068   9.021
  145CO2     D1  445   7.373   5.947   5.918
  145CO2     D2  446   7.351   5.937   5.722
  145CO2      C  447   7.362   5.942   5.820
  145CO2     O1  448   7.375   5.948   5.935
  145CO2     O2  449   7.349   5.936   5.705
  146CO2     D1  450   0.813   3.236   4.467
  146CO2     D2  451   0.776   3.302   4.285
  146CO2      C  452   0.794   3.269   4.376
  146CO2     O1  453   0.816   3.231   4.483
  146CO2     O2  454   0.772   3.307   4.269
  147CO2     D1  455   5.008   5.388   9.353
  147CO2     D2  456   4.812   5.378   9.329
  147CO2      C  457   4.910   5.383   9.341
  147CO2     O1  458   5.025   5.389   9.355
  147CO2     O2  459   4.795   5.377   9.327
  148CO2     D1  460   1.598   6.011   7.720
  148CO2     D2  461   1.644   6.183   7.805
  148CO2      C  462   1.621   6.097   7.762
  148CO2     O1  463   1.594   5.996   7.712
  148CO2     O2  464   1.648   6.198   7.813
  149CO2     D1  465   2.129   8.008   7.146
  149CO2     D2  466   2.078   7.992   7.336
  149CO2      C  467   2.104   8.000   7.241
  149CO2     O1  468   2.134   8.009   7.129
  149CO2     O2  469   2.074   7.990   7.353
  150CO2     D1  470   8.320   7.545   3.142
  150CO2     D2  471   8.394   7.364   3.169
  150CO2      C  472   8.357   7.455   3.155
  150CO2     O1  473   8.313   7.561   3.140
  150CO2     O2  474   8.401   7.348   3.171
  151CO2     D1  475   5.583   0.186   5.024
  151CO2     D2  476   5.442   0.051   5.048
  151CO2      C  477   5.513   0.118   5.036
  151CO2     O1  478   5.596   0.198   5.022
  151CO2     O2  479   5.429   0.039   5.050
  152CO2     D1  480   3.587   5.762   3.020
  152CO2     D2  481   3.745   5.861   2.954
  152CO2      C  482   3.666   5.811   2.987
  152CO2     O1  483   3.573   5.754   3.025
  152CO2     O2  484   3.759   5.869   2.949
  153CO2     D1  485   0.577   0.139   7.752
  153CO2     D2  486   0.641   0.181   7.934
  153CO2      C  487   0.609   0.160   7.843
  153CO2     O1  488   0.571   0.135   7.736
  153CO2     O2  489   0.647   0.184   7.950
  154CO2     D1  490   7.437   6.565   5.614
  154CO2     D2  491   7.415   6.536   5.420
  154CO2      C  492   7.426   6.551   5.517
  154CO2     O1  493   7.439   6.568   5.631
  154CO2     O2  494   7.413   6.533   5.403
  155CO2     D1  495   2.598   8.013   7.938
  155CO2     D2  496   2.568   8.161   8.065
  155CO2      C  497   2.583   8.087   8.002
  155CO2     O1  498   2.601   8.000   7.927
  155CO2     O2  499   2.565   8.174   8.076
  156CO2     D1  500   9.749   5.427   3.841
  156CO2     D2  501   9.736   5.340   3.664
  156CO2      C  502   9.743   5.383   3.753
  156CO2     O1  503   9.750   5.435   3.857
  156CO2     O2  504   9.735   5.332   3.649
  157CO2     D1  505   1.619   2.947   9.453
  157CO2     D2  506   1.631   2.906   9.260
  157CO2      C  507   1.625   2.927   9.357
  157CO2     O1  508   1.618   2.951   9.470
  157CO2     O2  509   1.632   2.902   9.244
  158CO2     D1  510   6.849   6.238   7.740
  158CO2     D2  511   6.856   6.259   7.544
  158CO2      C  512   6.853   6.249   7.642
  158CO2     O1  513   6.849   6.237   7.757
  158CO2     O2  514   6.857   6.260   7.527
  159CO2     D1  515   6.788   3.178   9.179
  159CO2     D2  516   6.781   3.166   8.982
  159CO2      C  517   6.784   3.172   9.080
  159CO2     O1  518   6.788   3.179   9.196
  159CO2     O2  519   6.780   3.165   8.965
  160CO2     D1  520   0.105   9.055   5.986
  160CO2     D2  521   0.049   9.138   5.816
  160CO2      C  522   0.077   9.096   5.901
  160CO2     O1  523   0.110   9.047   6.001
  160CO2     O2  524   0.045   9.145   5.801
  161CO2     D1  525   3.620   7.633   5.028
  161CO2     D2  526   3.524   7.511   4.906
  161CO2      C  527   3.572   7.572   4.967
  161CO2     O1  528   3.628   7.644   5.038
  161CO2     O2  529   3.515   7.500   4.896
  162CO2     D1  530   1.918   8.253   2.936
  162CO2     D2  531   2.050   8.217   3.078
  162CO2      C  532   1.984   8.235   3.007
  162CO2     O1  533   1.906   8.256   2.923
  162CO2     O2  534   2.062   8.214   3.090
  163CO2     D1  535   7.909   6.658   6.444
  163CO2     D2  536   8.003   6.542   6.574
  163CO2      C  537   7.956   6.600   6.509
  163CO2     O1  538   7.901   6.668   6.433
  163CO2     O2  539   8.011   6.532   6.585
  164CO2     D1  540   1.137   1.898   3.183
  164CO2     D2  541   1.318   1.925   3.106
  164CO2      C  542   1.227   1.911   3.144
  164CO2     O1  543   1.121   1.896   3.189
  164CO2     O2  544   1.333   1.927   3.100
  165CO2     D1  545   5.851   5.083   6.643
  165CO2     D2  546   5.812   5.253   6.550
  165CO2      C  547   5.831   5.168   6.596
  165CO2     O1  548   5.854   5.069   6.652
  165CO2     O2  549   5.809   5.268   6.541
  166CO2     D1  550   4.974   6.822  10.035
  166CO2     D2  551   4.983   6.835   9.838
  166CO2      C  552   4.978   6.828   9.937
  166CO2     O1  553   4.973   6.821  10.052
  166CO2     O2  554   4.983   6.836   9.821
  167CO2     D1  555   2.419   9.993   3.368
  167CO2     D2  556   2.360   9.862   3.504
  167CO2      C  557   2.389   9.928   3.436
  167CO2     O1  558   2.424  10.004   3.356
  167CO2     O2  559   2.355   9.851   3.516
  168CO2     D1  560  -0.060   4.152   1.400
  168CO2     D2  561   0.099   4.270   1.404
  168CO2      C  562   0.020   4.211   1.402
  168CO2     O1  563  -0.074   4.142   1.400
  168CO2     O2  564   0.113   4.280   1.405
  169CO2     D1  565   3.450   7.745   8.699
  169CO2     D2  566   3.284   7.842   8.654
  169CO2      C  567   3.367   7.794   8.676
  169CO2     O1  568   3.465   7.737   8.703
  169CO2     O2  569   3.269   7.851   8.650
  170CO2     D1  570   4.118   2.645   5.741
  170CO2     D2  571   4.234   2.788   5.668
  170CO2      C  572   4.176   2.716   5.705
  170CO2     O1  573   4.108   2.632   5.747
  170CO2     O2  574   4.244   2.800   5.662
  171CO2     D1  575   6.043   6.374   1.822
  171CO2     D2  576   6.206   6.287   1.894
  171CO2      C  577   6.125   6.331   1.858
  171CO2     O1  578   6.029   6.382   1.816
  171CO2     O2  579   6.220   6.280   1.900
  172CO2     D1  580   5.294   3.136   1.201
  172CO2     D2  581   5.164   3.069   1.068
  172CO2      C  582   5.229   3.103   1.134
  172CO2     O1  583   5.305   3.142   1.213
  172CO2     O2  584   5.153   3.063   1.056
  173CO2     D1  585   1.699   1.016   6.051
  173CO2     D2  586   1.632   1.201   6.032
  173CO2      C  587   1.665   1.109   6.042
  173CO2     O1  588   1.705   1.000   6.053
  173CO2     O2  589   1.626   1.217   6.031
  174CO2     D1  590   0.126   0.131   6.309
  174CO2     D2  591  -0.024   0.025   6.235
  174CO2      C  592   0.051   0.078   6.272
  174CO2     O1  593   0.138   0.141   6.315
  174CO2     O2  594  -0.037   0.016   6.229
  175CO2     D1  595   8.160   7.265   5.708
  175CO2     D2  596   8.165   7.305   5.901
  175CO2      C  597   8.163   7.285   5.805
  175CO2     O1  598   8.160   7.261   5.691
  175CO2     O2  599   8.166   7.308   5.918
  176CO2     D1  600   8.162   4.856   6.673
  176CO2     D2  601   8.131   4.836   6.867
  176CO2      C  602   8.146   4.846   6.770
  176CO2     O1  603   8.165   4.858   6.656
  176CO2     O2  604   8.128   4.834   6.884
  177CO2     D1  605   1.340   2.041   3.911
  177CO2     D2  606   1.330   2.038   3.713
  177CO2      C  607   1.335   2.039   3.812
  177CO2     O1  608   1.340   2.041   3.928
  177CO2     O2  609   1.329   2.037   3.696
  178CO2     D1  610   9.764   1.463   4.890
  178CO2     D2  611   9.816   1.310   4.776
  178CO2      C  612   9.790   1.387   4.833
  178CO2     O1  613   9.760   1.476   4.900
  178CO2     O2  614   9.820   1.297   4.766
  179CO2     D1  615   4.292   0.516   0.490
  179CO2     D2  616   4.175   0.565   0.641
  179CO2      C  617   4.233   0.541   0.565
  179CO2     O1  618   4.302   0.512   0.477
  179CO2     O2  619   4.164   0.569   0.654
  180CO2     D1  620   8.978   2.383   9.525
  180CO2     D2  621   8.976   2.187   9.550
  180CO2      C  622   8.977   2.285   9.538
  180CO2     O1  623   8.978   2.400   9.523
  180CO2     O2  624   8.976   2.170   9.552
  181CO2     D1  625   5.463   4.534   6.324
  181CO2     D2  626   5.314   4.406   6.301
  181CO2      C  627   5.388   4.470   6.313
  181CO2     O1  628   5.475   4.545   6.326
  181CO2     O2  629   5.301   4.395   6.299
  182CO2     D1  630   1.198   2.162   0.720
  182CO2     D2  631   1.222   2.174   0.916
  182CO2      C  632   1.210   2.168   0.818
  182CO2     O1  633   1.196   2.161   0.703
  182CO2     O2  634   1.224   2.175   0.933
  183CO2     D1  635   5.544   5.370   9.445
  183CO2     D2  636   5.439   5.254   9.323
  183CO2      C  637   5.491   5.312   9.384
  183CO2     O1  638   5.553   5.380   9.455
  183CO2     O2  639   5.430   5.244   9.312
  184CO2     D1  640   8.815   4.310   0.550
  184CO2     D2  641   8.622   4.294   0.592
  184CO2      C  642   8.719   4.302   0.571
  184CO2     O1  643   8.832   4.312   0.546
  184CO2     O2  644   8.606   4.292   0.595
  185CO2     D1  645   8.726   4.616   0.284
  185CO2     D2  646   8.777   4.636   0.474
  185CO2      C  647   8.751   4.626   0.379
  185CO2     O1  648   8.721   4.614   0.268
  185CO2     O2  649   8.781   4.637   0.490
  186CO2     D1  650   6.561   5.591   8.182
  186CO2     D2  651   6.588   5.566   7.988
  186CO2      C  652   6.575   5.579   8.085
  186CO2     O1  653   6.559   5.593   8.199
  186CO2     O2  654   6.591   5.564   7.971
  187CO2     D1  655   6.698   6.047   8.694
  187CO2     D2  656   6.657   5.930   8.848
  187CO2      C  657   6.678   5.989   8.771
  187CO2     O1  658   6.701   6.057   8.680
  187CO2     O2  659   6.654   5.920   8.861
  188CO2     D1  660   8.726   3.783   8.378
  188CO2     D2  661   8.625   3.927   8.469
  188CO2      C  662   8.676   3.855   8.423
  188CO2     O1  663   8.735   3.771   8.370
  188CO2     O2  664   8.616   3.940   8.477
  189CO2     D1  665   3.586   4.502   2.714
  189CO2     D2  666   3.526   4.316   2.682
  189CO2      C  667   3.556   4.409   2.698
  189CO2     O1  668   3.591   4.518   2.717
  189CO2     O2  669   3.521   4.300   2.679
  190CO2     D1  670   3.529   0.501   6.220
  190CO2     D2  671   3.574   0.440   6.037
  190CO2      C  672   3.552   0.471   6.129
  190CO2     O1  673   3.525   0.506   6.236
  190CO2     O2  674   3.578   0.435   6.021
  191CO2     D1  675   2.883   8.545   2.026
  191CO2     D2  676   2.982   8.702   1.957
  191CO2      C  677   2.933   8.624   1.992
  191CO2     O1  678   2.875   8.532   2.032
  191CO2     O2  679   2.990   8.716   1.951
  192CO2     D1  680   8.704   3.908   5.786
  192CO2     D2  681   8.876   3.903   5.688
  192CO2      C  682   8.790   3.906   5.737
  192CO2     O1  683   8.689   3.908   5.794
  192CO2     O2  684   8.891   3.903   5.680
  193CO2     D1  685   7.292   3.027   4.319
  193CO2     D2  686   7.305   3.201   4.413
  193CO2      C  687   7.299   3.114   4.366
  193CO2     O1  688   7.291   3.012   4.311
  193CO2     O2  689   7.306   3.216   4.421
  194CO2     D1  690   4.203   7.675   0.215
  194CO2     D2  691   4.059   7.762   0.110
  194CO2      C  692   4.131   7.719   0.162
  194CO2     O1  693   4.216   7.668   0.224
  194CO2     O2  694   4.047   7.769   0.101
  195CO2     D1  695   8.676   9.271   2.572
  195CO2     D2  696   8.616   9.441   2.490
  195CO2      C  697   8.646   9.356   2.531
  195CO2     O1  698   8.682   9.257   2.580
  195CO2     O2  699   8.611   9.456   2.483
  196CO2     D1  700   3.076   2.166   7.561
  196CO2     D2  701   3.157   2.108   7.390
  196CO2      C  702   3.117   2.137   7.476
  196CO2     O1  703   3.069   2.171   7.576
  196CO2     O2  704   3.164   2.103   7.376
  197CO2     D1  705   0.229   6.653   0.684
  197CO2     D2  706   0.311   6.710   0.855
  197CO2      C  707   0.270   6.682   0.769
  197CO2     O1  708   0.222   6.648   0.669
  197CO2     O2  709   0.318   6.715   0.869
  198CO2     D1  710   6.579   1.160   4.294
  198CO2     D2  711   6.586   1.154   4.096
  198CO2      C  712   6.582   1.157   4.195
  198CO2     O1  713   6.578   1.161   4.311
  198CO2     O2  714   6.586   1.153   4.079
  199CO2     D1  715   3.104   3.095   6.778
  199CO2     D2  716   3.209   3.200   6.908
  199CO2      C  717   3.156   3.148   6.843
  199CO2     O1  718   3.094   3.086   6.767
  199CO2     O2  719   3.218   3.209   6.919
  200CO2     D1  720   0.491   5.867   7.055
  200CO2     D2  721   0.595   5.878   6.887
  200CO2      C  722   0.543   5.872   6.971
  200CO2     O1  723   0.482   5.866   7.069
  200CO2     O2  724   0.604   5.879   6.873
  201CO2     D1  725   1.356   0.780   5.579
  201CO2     D2  726   1.319   0.722   5.765
  201CO2      C  727   1.338   0.751   5.672
  201CO2     O1  728   1.359   0.785   5.563
  201CO2     O2  729   1.316   0.718   5.781
  202CO2     D1  730   0.735   6.788   3.131
  202CO2     D2  731   0.759   6.815   3.325
  202CO2      C  732   0.747   6.801   3.228
  202CO2     O1  733   0.733   6.785   3.114
  202CO2     O2  734   0.761   6.818   3.342
  203CO2     D1  735   4.605   4.905   1.325
  203CO2     D2  736   4.639   4.876   1.518
  203CO2      C  737   4.622   4.891   1.422
  203CO2     O1  738   4.602   4.908   1.309
  203CO2     O2  739   4.642   4.873   1.535
  204CO2     D1  740   6.240   4.584   5.087
  204CO2     D2  741   6.046   4.593   5.123
  204CO2      C  742   6.143   4.589   5.105
  204CO2     O1  743   6.257   4.584   5.083
  204CO2     O2  744   6.029   4.594   5.126
  205CO2     D1  745   3.809   5.367   6.639
  205CO2     D2  746   3.952   5.409   6.510
  205CO2      C  747   3.881   5.388   6.574
  205CO2     O1  748   3.797   5.364   6.651
  205CO2     O2  749   3.965   5.412   6.498
  206CO2     D1  750   9.855   3.519   4.324
  206CO2     D2  751   9.826   3.519   4.520
  206CO2      C  752   9.840   3.519   4.422
  206CO2     O1  753   9.857   3.519   4.308
  206CO2     O2  754   9.823   3.519   4.537
  207CO2     D1  755   6.504   6.160   1.829
  207CO2     D2  756   6.475   6.029   1.684
  207CO2      C  757   6.490   6.094   1.757
  207CO2     O1  758   6.507   6.171   1.842
  207CO2     O2  759   6.473   6.018   1.671
  208CO2     D1  760   6.749   6.764   2.066
  208CO2     D2  761   6.748   6.764   1.868
  208CO2      C  762   6.749   6.764   1.967
  208CO2     O1  763   6.749   6.764   2.083
  208CO2     O2  764   6.748   6.764   1.851
  209CO2     D1  765   7.643   6.699   1.621
  209CO2     D2  766   7.621   6.705   1.425
  209CO2      C  767   7.632   6.702   1.523
  209CO2     O1  768   7.645   6.698   1.638
  209CO2     O2  769   7.619   6.706   1.408
  210CO2     D1  770   5.826   7.410   5.716
  210CO2     D2  771   5.824   7.406   5.518
  210CO2      C  772   5.825   7.408   5.617
  210CO2     O1  773   5.826   7.410   5.733
  210CO2     O2  774   5.824   7.406   5.501
  211CO2     D1  775   9.942   8.004   8.176
  211CO2     D2  776  10.016   7.980   8.357
  211CO2      C  777   9.979   7.992   8.267
  211CO2     O1  778   9.935   8.006   8.160
  211CO2     O2  779  10.023   7.978   8.373
  212CO2     D1  780   5.232   3.794   4.257
  212CO2     D2  781   5.256   3.792   4.453
  212CO2      C  782   5.244   3.793   4.355
  212CO2     O1  783   5.230   3.795   4.240
  212CO2     O2  784   5.258   3.792   4.470
  213CO2     D1  785   8.493   4.974   3.943
  213CO2     D2  786   8.388   4.856   3.825
  213CO2      C  787   8.440   4.915   3.884
  213CO2     O1  788   8.502   4.984   3.953
  213CO2     O2  789   8.379   4.846   3.815
  214CO2     D1  790   3.723   3.521   4.105
  214CO2     D2  791   3.809   3.488   4.280
  214CO2      C  792   3.766   3.504   4.192
  214CO2     O1  793   3.715   3.524   4.090
  214CO2     O2  794   3.816   3.485   4.295
  215CO2     D1  795   1.128   8.738   5.407
  215CO2     D2  796   1.258   8.638   5.297
  215CO2      C  797   1.193   8.688   5.352
  215CO2     O1  798   1.116   8.746   5.417
  215CO2     O2  799   1.270   8.630   5.288
  216CO2     D1  800   5.502   2.540   9.754
  216CO2     D2  801   5.534   2.527   9.949
  216CO2      C  802   5.518   2.534   9.852
  216CO2     O1  803   5.499   2.541   9.737
  216CO2     O2  804   5.537   2.526   9.966
  217CO2     D1  805   9.134   2.226   0.646
  217CO2     D2  806   9.104   2.284   0.833
  217CO2      C  807   9.119   2.255   0.740
  217CO2     O1  808   9.137   2.220   0.630
  217CO2     O2  809   9.101   2.290   0.849
  218CO2     D1  810   1.959   8.899   1.105
  218CO2     D2  811   1.936   8.979   0.926
  218CO2      C  812   1.947   8.939   1.015
  218CO2     O1  813   1.960   8.892   1.120
  218CO2     O2  814   1.934   8.986   0.910
  219CO2     D1  815   9.899   8.855   0.893
  219CO2     D2  816   9.856   8.758   1.059
  219CO2      C  817   9.877   8.806   0.976
  219CO2     O1  818   9.902   8.863   0.878
  219CO2     O2  819   9.853   8.749   1.074
  220CO2     D1  820   9.322   7.107   3.848
  220CO2     D2  821   9.147   7.049   3.920
  220CO2      C  822   9.235   7.078   3.884
  220CO2     O1  823   9.337   7.112   3.842
  220CO2     O2  824   9.132   7.044   3.926
  221CO2     D1  825   0.118   7.676   1.291
  221CO2     D2  826   0.097   7.490   1.227
  221CO2      C  827   0.107   7.583   1.259
  221CO2     O1  828   0.120   7.692   1.296
  221CO2     O2  829   0.095   7.474   1.222
  222CO2     D1  830   6.736   0.562   0.086
  222CO2     D2  831   6.539   0.573   0.075
  222CO2      C  832   6.637   0.567   0.081
  222CO2     O1  833   6.753   0.561   0.087
  222CO2     O2  834   6.522   0.574   0.074
  223CO2     D1  835   5.827   9.421   0.202
  223CO2     D2  836   5.818   9.400   0.006
  223CO2      C  837   5.822   9.411   0.104
  223CO2     O1  838   5.828   9.423   0.219
  223CO2     O2  839   5.817   9.398  -0.011
  224CO2     D1  840   7.302   7.810   4.487
  224CO2     D2  841   7.362   7.646   4.579
  224CO2      C  842   7.332   7.728   4.533
  224CO2     O1  843   7.297   7.825   4.479
  224CO2     O2  844   7.367   7.631   4.587
  225CO2     D1  845   7.189   8.230   5.543
  225CO2     D2  846   7.180   8.209   5.739
  225CO2      C  847   7.185   8.219   5.641
  225CO2     O1  848   7.190   8.232   5.526
  225CO2     O2  849   7.180   8.207   5.756
  226CO2     D1  850   8.502   0.604   1.782
  226CO2     D2  851   8.533   0.409   1.781
  226CO2      C  852   8.517   0.506   1.782
  226CO2     O1  853   8.499   0.621   1.782
  226CO2     O2  854   8.535   0.392   1.781
  227CO2     D1  855   0.239   3.745   3.857
  227CO2     D2  856   0.166   3.575   3.926
  227CO2      C  857   0.203   3.660   3.892
  227CO2     O1  858   0.246   3.760   3.852
  227CO2     O2  859   0.160   3.560   3.932
  228CO2     D1  860   0.071   3.286   2.572
  228CO2     D2  861  -0.038   3.251   2.412
  228CO2      C  862   0.016   3.268   2.492
  228CO2     O1  863   0.081   3.289   2.586
  228CO2     O2  864  -0.048   3.248   2.398
  229CO2     D1  865   3.463   1.157   5.074
  229CO2     D2  866   3.460   1.033   4.920
  229CO2      C  867   3.461   1.095   4.997
  229CO2     O1  868   3.463   1.168   5.088
  229CO2     O2  869   3.460   1.023   4.907
  230CO2     D1  870   5.212   9.388   8.929
  230CO2     D2  871   5.254   9.527   9.063
  230CO2      C  872   5.233   9.457   8.996
  230CO2     O1  873   5.209   9.376   8.917
  230CO2     O2  874   5.257   9.539   9.075
  231CO2     D1  875   1.534   4.554   2.487
  231CO2     D2  876   1.435   4.516   2.653
  231CO2      C  877   1.484   4.535   2.570
  231CO2     O1  878   1.543   4.557   2.472
  231CO2     O2  879   1.426   4.513   2.668
  232CO2     D1  880   3.939   9.534   3.805
  232CO2     D2  881   4.026   9.505   3.980
  232CO2      C  882   3.982   9.519   3.893
  232CO2     O1  883   3.931   9.536   3.790
  232CO2     O2  884   4.033   9.502   3.995
  233CO2     D1  885   6.031   7.701   5.383
  233CO2     D2  886   6.056   7.613   5.208
  233CO2      C  887   6.044   7.657   5.296
  233CO2     O1  888   6.029   7.709   5.399
  233CO2     O2  889   6.058   7.606   5.193
  234CO2     D1  890   9.551   3.660   6.257
  234CO2     D2  891   9.575   3.620   6.065
  234CO2      C  892   9.563   3.640   6.161
  234CO2     O1  893   9.549   3.663   6.274
  234CO2     O2  894   9.577   3.617   6.048
  235CO2     D1  895   0.097   8.246   9.154
  235CO2     D2  896   0.059   8.167   9.332
  235CO2      C  897   0.078   8.206   9.243
  235CO2     O1  898   0.101   8.252   9.139
  235CO2     O2  899   0.056   8.160   9.347
  236CO2     D1  900   1.435   3.791   5.809
  236CO2     D2  901   1.315   3.764   5.964
  236CO2      C  902   1.375   3.778   5.887
  236CO2     O1  903   1.445   3.794   5.796
  236CO2     O2  904   1.305   3.761   5.978
  237CO2     D1  905   1.104   2.284   2.062
  237CO2     D2  906   1.267   2.373   2.130
  237CO2      C  907   1.186   2.328   2.096
  237CO2     O1  908   1.090   2.276   2.056
  237CO2     O2  909   1.281   2.381   2.136
  238CO2     D1  910   4.242   1.643   8.900
  238CO2     D2  911   4.272   1.451   8.864
  238CO2      C  912   4.257   1.547   8.882
  238CO2     O1  913   4.240   1.659   8.903
  238CO2     O2  914   4.275   1.434   8.861
  239CO2     D1  915   0.282   1.726   9.865
  239CO2     D2  916   0.431   1.643   9.965
  239CO2      C  917   0.356   1.684   9.915
  239CO2     O1  918   0.269   1.733   9.856
  239CO2     O2  919   0.444   1.636   9.974
  240CO2     D1  920   8.899   9.934   3.794
  240CO2     D2  921   9.045   9.920   3.660
  240CO2      C  922   8.972   9.927   3.727
  240CO2     O1  923   8.887   9.936   3.806
  240CO2     O2  924   9.057   9.919   3.649
  241CO2     D1  925   4.376   8.468   7.852
  241CO2     D2  926   4.198   8.394   7.900
  241CO2      C  927   4.287   8.431   7.876
  241CO2     O1  928   4.391   8.474   7.848
  241CO2     O2  929   4.183   8.388   7.904
  242CO2     D1  930   4.905   2.586   4.558
  242CO2     D2  931   5.020   2.427   4.533
  242CO2      C  932   4.963   2.507   4.545
  242CO2     O1  933   4.895   2.600   4.560
  242CO2     O2  934   5.030   2.414   4.531
  243CO2     D1  935   1.661   6.638   7.505
  243CO2     D2  936   1.679   6.647   7.309
  243CO2      C  937   1.670   6.642   7.407
  243CO2     O1  938   1.660   6.637   7.522
  243CO2     O2  939   1.680   6.647   7.292
  244CO2     D1  940   9.194   4.435   4.950
  244CO2     D2  941   9.026   4.539   4.954
  244CO2      C  942   9.110   4.487   4.952
  244CO2     O1  943   9.209   4.426   4.950
  244CO2     O2  944   9.012   4.548   4.954
  245CO2     D1  945   1.881   4.170   3.742
  245CO2     D2  946   1.949   4.112   3.566
  245CO2      C  947   1.915   4.141   3.654
  245CO2     O1  948   1.875   4.175   3.757
  245CO2     O2  949   1.955   4.107   3.550
  246CO2     D1  950   8.750   2.401   8.555
  246CO2     D2  951   8.729   2.401   8.358
  246CO2      C  952   8.740   2.401   8.456
  246CO2     O1  953   8.752   2.401   8.572
  246CO2     O2  954   8.728   2.401   8.341
  247CO2     D1  955  10.016   7.866   0.126
  247CO2     D2  956   9.910   7.787  -0.021
  247CO2      C  957   9.963   7.827   0.053
  247CO2     O1  958  10.025   7.873   0.139
  247CO2     O2  959   9.901   7.780  -0.033
  248CO2     D1  960   0.029   6.128   3.688
  248CO2     D2  961   0.150   6.281   3.723
  248CO2      C  962   0.089   6.205   3.706
  248CO2     O1  963   0.018   6.115   3.685
  248CO2     O2  964   0.161   6.294   3.726
  249CO2     D1  965   8.287   7.024   5.168
  249CO2     D2  966   8.236   7.042   4.978
  249CO2      C  967   8.261   7.033   5.073
  249CO2     O1  968   8.291   7.022   5.185
  249CO2     O2  969   8.231   7.043   4.961
  250CO2     D1  970   9.590   1.413   3.921
  250CO2     D2  971   9.680   1.240   3.885
  250CO2      C  972   9.635   1.327   3.903
  250CO2     O1  973   9.582   1.428   3.924
  250CO2     O2  974   9.687   1.225   3.882
  251CO2     D1  975   0.502   2.323   4.644
  251CO2     D2  976   0.503   2.316   4.446
  251CO2      C  977   0.503   2.320   4.545
  251CO2     O1  978   0.502   2.323   4.661
  251CO2     O2  979   0.504   2.316   4.429
  252CO2     D1  980   3.202   9.332   9.353
  252CO2     D2  981   3.326   9.217   9.455
  252CO2      C  982   3.264   9.274   9.404
  252CO2     O1  983   3.191   9.342   9.345
  252CO2     O2  984   3.337   9.207   9.464
  253CO2     D1  985   5.395   3.051   5.277
  253CO2     D2  986   5.591   3.078   5.281
  253CO2      C  987   5.493   3.064   5.279
  253CO2     O1  988   5.378   3.048   5.276
  253CO2     O2  989   5.607   3.080   5.282
  254CO2     D1  990   8.585   3.170   6.679
  254CO2     D2  991   8.470   3.148   6.838
  254CO2      C  992   8.528   3.159   6.759
  254CO2     O1  993   8.595   3.172   6.665
  254CO2     O2  994   8.460   3.146   6.852
  255CO2     D1  995   3.940   7.609   3.762
  255CO2     D2  996   3.922   7.655   3.571
  255CO2      C  997   3.931   7.632   3.666
  255CO2     O1  998   3.941   7.605   3.779
  255CO2     O2  999   3.921   7.659   3.554
  256CO2     D1 1000   2.033   6.693   7.994
  256CO2     D2 1001   2.153   6.800   7.878
  256CO2      C 1002   2.093   6.746   7.936
  256CO2     O1 1003   2.023   6.683   8.004
  256CO2     O2 1004   2.163   6.809   7.868
  257CO2     D1 1005   3.924   8.752   1.742
  257CO2     D2 1006   4.059   8.741   1.598
  257CO2      C 1007   3.992   8.747   1.670
  257CO2     O1 1008   3.912   8.753   1.754
  257CO2     O2 1009   4.071   8.740   1.586
  258CO2     D1 1010   8.886   3.955   0.848
  258CO2     D2 1011   8.754   3.920   0.991
  258CO2      C 1012   8.820   3.938   0.919
  258CO2     O1 1013   8.897   3.958   0.835
  258CO2     O2 1014   8.743   3.917   1.003
  259CO2     D1 1015   0.549   7.059   9.798
  259CO2     D2 1016   0.738   7.118   9.798
  259CO2      C 1017   0.644   7.088   9.798
  259CO2     O1 1018   0.533   7.054   9.798
  259CO2     O2 1019   0.754   7.123   9.798
  260CO2     D1 1020   9.146   6.016   2.794
  260CO2     D2 1021   9.305   6.047   2.681
  260CO2      C 1022   9.225   6.031   2.738
  260CO2     O1 1023   9.132   6.013   2.804
  260CO2     O2 1024   9.318   6.050   2.671
  261CO2     D1 1025   8.715   2.501   6.036
  261CO2     D2 1026   8.797   2.341   5.954
  261CO2      C 1027   8.756   2.421   5.995
  261CO2     O1 1028   8.708   2.515   6.043
  261CO2     O2 1029   8.804   2.327   5.947
  262CO2     D1 1030   6.796   1.542   3.897
  262CO2     D2 1031   6.836   1.576   4.088
  262CO2      C 1032   6.816   1.559   3.992
  262CO2     O1 1033   6.792   1.539   3.880
  262CO2     O2 1034   6.839   1.579   4.104
  263CO2     D1 1035   6.766   3.655   9.491
  263CO2     D2 1036   6.939   3.566   9.525
  263CO2      C 1037   6.852   3.610   9.508
  263CO2     O1 1038   6.751   3.662   9.488
  263CO2     O2 1039   6.954   3.558   9.528
  264CO2     D1 1040   0.866   9.853   8.498
  264CO2     D2 1041   0.754   9.993   8.414
  264CO2      C 1042   0.810   9.923   8.456
  264CO2     O1 1043   0.875   9.841   8.505
  264CO2     O2 1044   0.744  10.005   8.407
  265CO2     D1 1045   1.810   0.557   2.814
  265CO2     D2 1046   1.662   0.628   2.925
  265CO2      C 1047   1.736   0.593   2.869
  265CO2     O1 1048   1.823   0.551   2.805
  265CO2     O2 1049   1.649   0.634   2.934
  266CO2     D1 1050   4.554   6.079   7.429
  266CO2     D2 1051   4.617   6.060   7.243
  266CO2      C 1052   4.586   6.070   7.336
  266CO2     O1 1053   4.549   6.081   7.446
  266CO2     O2 1054   4.623   6.058   7.227
  267CO2     D1 1055   8.340   7.509   5.250
  267CO2     D2 1056   8.195   7.497   5.384
  267CO2      C 1057   8.268   7.503   5.317
  267CO2     O1 1058   8.353   7.510   5.239
  267CO2     O2 1059   8.182   7.496   5.395
  268CO2     D1 1060   8.753   1.243   8.512
  268CO2     D2 1061   8.835   1.334   8.668
  268CO2      C 1062   8.794   1.289   8.590
  268CO2     O1 1063   8.746   1.235   8.499
  268CO2     O2 1064   8.842   1.342   8.681
  269CO2     D1 1065   2.396   5.347   2.606
  269CO2     D2 1066   2.446   5.402   2.789
  269CO2      C 1067   2.421   5.374   2.697
  269CO2     O1 1068   2.392   5.342   2.590
  269CO2     O2 1069   2.451   5.406   2.805
  270CO2     D1 1070   3.606   3.048   2.494
  270CO2     D2 1071   3.633   2.986   2.309
  270CO2      C 1072   3.620   3.017   2.402
  270CO2     O1 1073   3.604   3.053   2.510
  270CO2     O2 1074   3.636   2.980   2.293
  271CO2     D1 1075   5.319   1.317   7.821
  271CO2     D2 1076   5.302   1.501   7.891
  271CO2      C 1077   5.310   1.409   7.856
  271CO2     O1 1078   5.321   1.301   7.815
  271CO2     O2 1079   5.300   1.517   7.897
  272CO2     D1 1080   3.374   3.438   0.376
  272CO2     D2 1081   3.331   3.397   0.564
  272CO2      C 1082   3.353   3.417   0.470
  272CO2     O1 1083   3.378   3.442   0.360
  272CO2     O2 1084   3.327   3.393   0.581
  273CO2     D1 1085   3.569   5.062   2.544
  273CO2     D2 1086   3.758   5.079   2.488
  273CO2      C 1087   3.663   5.070   2.516
  273CO2     O1 1088   3.553   5.060   2.548
  273CO2     O2 1089   3.774   5.081   2.483
  274CO2     D1 1090   8.184   3.694   6.014
  274CO2     D2 1091   8.187   3.698   5.816
  274CO2      C 1092   8.185   3.696   5.915
  274CO2     O1 1093   8.183   3.694   6.031
  274CO2     O2 1094   8.187   3.698   5.799
  275CO2     D1 1095  -0.017   7.258   7.484
  275CO2     D2 1096   0.118   7.217   7.623
  275CO2      C 1097   0.050   7.238   7.554
  275CO2     O1 1098  -0.029   7.262   7.472
  275CO2     O2 1099   0.129   7.213   7.635
  276CO2     D1 1100   3.160   2.322   6.734
  276CO2     D2 1101   3.154   2.333   6.537
  276CO2      C 1102   3.157   2.328   6.636
  276CO2     O1 1103   3.161   2.321   6.752
  276CO2     O2 1104   3.153   2.334   6.520
  277CO2     D1 1105   8.075   6.633   3.748
  277CO2     D2 1106   8.212   6.606   3.608
  277CO2      C 1107   8.144   6.619   3.678
  277CO2     O1 1108   8.063   6.636   3.760
  277CO2     O2 1109   8.224   6.603   3.596
  278CO2     D1 1110   7.400   5.043   0.059
  278CO2     D2 1111   7.491   5.217   0.034
  278CO2      C 1112   7.446   5.130   0.046
  278CO2     O1 1113   7.392   5.028   0.061
  278CO2     O2 1114   7.499   5.232   0.032
  279CO2     D1 1115   0.363   3.466   6.652
  279CO2     D2 1116   0.546   3.463   6.727
  279CO2      C 1117   0.454   3.465   6.690
  279CO2     O1 1118   0.347   3.466   6.646
  279CO2     O2 1119   0.562   3.463   6.733
  280CO2     D1 1120   1.201   0.724   6.381
  280CO2     D2 1121   1.202   0.727   6.579
  280CO2      C 1122   1.202   0.725   6.480
  280CO2     O1 1123   1.201   0.724   6.364
  280CO2     O2 1124   1.202   0.727   6.596
  281CO2     D1 1125   0.497   4.980   7.032
  281CO2     D2 1126   0.424   5.078   6.877
  281CO2      C 1127   0.460   5.029   6.955
  281CO2     O1 1128   0.503   4.972   7.046
  281CO2     O2 1129   0.417   5.086   6.863
  282CO2     D1 1130   7.363   2.482   1.963
  282CO2     D2 1131   7.299   2.340   2.085
  282CO2      C 1132   7.331   2.411   2.024
  282CO2     O1 1133   7.368   2.494   1.953
  282CO2     O2 1134   7.293   2.327   2.095
  283CO2     D1 1135   7.112   1.231   0.164
  283CO2     D2 1136   7.025   1.312   0.006
  283CO2      C 1137   7.068   1.271   0.085
  283CO2     O1 1138   7.120   1.224   0.178
  283CO2     O2 1139   7.017   1.319  -0.007
  284CO2     D1 1140   9.415   9.060   9.439
  284CO2     D2 1141   9.462   8.939   9.588
  284CO2      C 1142   9.439   9.000   9.513
  284CO2     O1 1143   9.411   9.071   9.426
  284CO2     O2 1144   9.467   8.929   9.601
  285CO2     D1 1145   3.681   9.132   9.629
  285CO2     D2 1146   3.613   9.105   9.813
  285CO2      C 1147   3.647   9.119   9.721
  285CO2     O1 1148   3.687   9.134   9.613
  285CO2     O2 1149   3.607   9.103   9.829
  286CO2     D1 1150   5.381   8.802   9.829
  286CO2     D2 1151   5.298   8.978   9.866
  286CO2      C 1152   5.340   8.890   9.847
  286CO2     O1 1153   5.388   8.787   9.826
  286CO2     O2 1154   5.291   8.993   9.869
  287CO2     D1 1155   9.699   3.400   7.220
  287CO2     D2 1156   9.576   3.445   7.072
  287CO2      C 1157   9.638   3.422   7.146
  287CO2     O1 1158   9.710   3.396   7.232
  287CO2     O2 1159   9.565   3.449   7.059
  288CO2     D1 1160   3.249   2.924   5.605
  288CO2     D2 1161   3.267   2.891   5.411
  288CO2      C 1162   3.258   2.907   5.508
  288CO2     O1 1163   3.248   2.927   5.622
  288CO2     O2 1164   3.269   2.888   5.394
  289CO2     D1 1165   3.210   3.696   1.638
  289CO2     D2 1166   3.324   3.627   1.491
  289CO2      C 1167   3.267   3.662   1.564
  289CO2     O1 1168   3.200   3.702   1.650
  289CO2     O2 1169   3.334   3.621   1.478
  290CO2     D1 1170   5.607   4.486   4.379
  290CO2     D2 1171   5.798   4.508   4.424
  290CO2      C 1172   5.703   4.497   4.402
  290CO2     O1 1173   5.591   4.484   4.375
  290CO2     O2 1174   5.815   4.510   4.428
  291CO2     D1 1175   0.079   6.049   7.311
  291CO2     D2 1176   0.096   6.197   7.441
  291CO2      C 1177   0.087   6.123   7.376
  291CO2     O1 1178   0.077   6.036   7.300
  291CO2     O2 1179   0.098   6.209   7.453
  292CO2     D1 1180   5.995   4.184   7.515
  292CO2     D2 1181   6.087   4.328   7.414
  292CO2      C 1182   6.041   4.256   7.464
  292CO2     O1 1183   5.987   4.172   7.523
  292CO2     O2 1184   6.095   4.340   7.405
  293CO2     D1 1185   1.406   9.351   1.963
  293CO2     D2 1186   1.347   9.195   2.070
  293CO2      C 1187   1.376   9.273   2.017
  293CO2     O1 1188   1.411   9.364   1.954
  293CO2     O2 1189   1.342   9.182   2.079
  294CO2     D1 1190   0.631   2.080   4.839
  294CO2     D2 1191   0.530   1.981   4.700
  294CO2      C 1192   0.581   2.030   4.770
  294CO2     O1 1193   0.640   2.088   4.851
  294CO2     O2 1194   0.521   1.972   4.688
  295CO2     D1 1195   9.995   4.419   9.297
  295CO2     D2 1196   9.987   4.535   9.457
  295CO2      C 1197   9.991   4.477   9.377
  295CO2     O1 1198   9.995   4.409   9.283
  295CO2     O2 1199   9.987   4.545   9.470
  296CO2     D1 1200   8.800   3.539   6.648
  296CO2     D2 1201   8.824   3.606   6.464
  296CO2      C 1202   8.812   3.573   6.556
  296CO2     O1 1203   8.798   3.533   6.664
  296CO2     O2 1204   8.826   3.612   6.448
  297CO2     D1 1205   8.833   3.806   4.296
  297CO2     D2 1206   8.929   3.921   4.425
  297CO2      C 1207   8.881   3.864   4.361
  297CO2     O1 1208   8.824   3.796   4.285
  297CO2     O2 1209   8.938   3.931   4.436
  298CO2     D1 1210   6.748   4.938   3.184
  298CO2     D2 1211   6.682   4.981   3.365
  298CO2      C 1212   6.715   4.960   3.275
  298CO2     O1 1213   6.754   4.934   3.169
  298CO2     O2 1214   6.676   4.985   3.381
  299CO2     D1 1215   3.294   0.070   8.956
  299CO2     D2 1216   3.164   0.203   9.023
  299CO2      C 1217   3.229   0.137   8.990
  299CO2     O1 1218   3.305   0.058   8.951
  299CO2     O2 1219   3.153   0.215   9.029
  300CO2     D1 1220   9.406   4.126   7.262
  300CO2     D2 1221   9.451   4.132   7.070
  300CO2      C 1222   9.429   4.129   7.166
  300CO2     O1 1223   9.402   4.125   7.279
  300CO2     O2 1224   9.455   4.132   7.053
  301CO2     D1 1225   9.455   8.487   6.382
  301CO2     D2 1226   9.417   8.469   6.575
  301CO2      C 1227   9.436   8.478   6.478
  301CO2     O1 1228   9.458   8.489   6.365
  301CO2     O2 1229   9.414   8.467   6.592
  302CO2     D1 1230   1.770   8.531   2.450
  302CO2     D2 1231   1.796   8.681   2.325
  302CO2      C 1232   1.783   8.606   2.387
  302CO2     O1 1233   1.768   8.518   2.461
  302CO2     O2 1234   1.798   8.694   2.314
  303CO2     D1 1235   7.944   0.855   2.196
  303CO2     D2 1236   7.985   0.907   2.383
  303CO2      C 1237   7.965   0.881   2.290
  303CO2     O1 1238   7.941   0.851   2.180
  303CO2     O2 1239   7.988   0.912   2.399
  304CO2     D1 1240   7.882   0.682   9.027
  304CO2     D2 1241   7.986   0.579   9.159
  304CO2      C 1242   7.934   0.631   9.093
  304CO2     O1 1243   7.873   0.691   9.015
  304CO2     O2 1244   7.995   0.570   9.171
  305CO2     D1 1245   8.708   4.375   7.681
  305CO2     D2 1246   8.771   4.252   7.823
  305CO2      C 1247   8.739   4.313   7.752
  305CO2     O1 1248   8.702   4.385   7.669
  305CO2     O2 1249   8.776   4.241   7.835
  306CO2     D1 1250   6.412   1.502   1.137
  306CO2     D2 1251   6.384   1.550   1.327
  306CO2      C 1252   6.398   1.526   1.232
  306CO2     O1 1253   6.415   1.498   1.120
  306CO2     O2 1254   6.381   1.554   1.343
  307CO2     D1 1255   0.073   4.012   5.115
  307CO2     D2 1256   0.073   4.007   5.312
  307CO2      C 1257   0.073   4.010   5.214
  307CO2     O1 1258   0.073   4.012   5.098
  307CO2     O2 1259   0.073   4.007   5.330
  308CO2     D1 1260   7.815   0.133   6.433
  308CO2     D2 1261   7.754   0.124   6.245
  308CO2      C 1262   7.784   0.129   6.339
  308CO2     O1 1263   7.820   0.134   6.449
  308CO2     O2 1264   7.748   0.123   6.229
  309CO2     D1 1265   7.357   5.180   4.657
  309CO2     D2 1266   7.278   5.165   4.476
  309CO2      C 1267   7.318   5.172   4.567
  309CO2     O1 1268   7.364   5.181   4.673
  309CO2     O2 1269   7.271   5.163   4.461
  310CO2     D1 1270   7.727   0.022   5.753
  310CO2     D2 1271   7.706   0.038   5.950
  310CO2      C 1272   7.716   0.030   5.851
  310CO2     O1 1273   7.728   0.020   5.736
  310CO2     O2 1274   7.705   0.039   5.966
  311CO2     D1 1275   4.048   5.346   2.890
  311CO2     D2 1276   3.950   5.302   3.056
  311CO2      C 1277   3.999   5.324   2.973
  311CO2     O1 1278   4.056   5.350   2.876
  311CO2     O2 1279   3.941   5.298   3.070
  312CO2     D1 1280   0.640   8.269   0.086
  312CO2     D2 1281   0.631   8.315   0.278
  312CO2      C 1282   0.636   8.292   0.182
  312CO2     O1 1283   0.641   8.265   0.070
  312CO2     O2 1284   0.630   8.319   0.295
  313CO2     D1 1285   0.337   4.440   1.560
  313CO2     D2 1286   0.344   4.435   1.757
  313CO2      C 1287   0.341   4.437   1.658
  313CO2     O1 1288   0.336   4.440   1.543
  313CO2     O2 1289   0.345   4.434   1.774
  314CO2     D1 1290   7.721   7.630   0.687
  314CO2     D2 1291   7.717   7.632   0.489
  314CO2      C 1292   7.719   7.631   0.588
  314CO2     O1 1293   7.721   7.630   0.704
  314CO2     O2 1294   7.717   7.632   0.472
  315CO2     D1 1295   1.781   7.855   2.381
  315CO2     D2 1296   1.736   8.031   2.459
  315CO2      C 1297   1.759   7.943   2.420
  315CO2     O1 1298   1.785   7.840   2.375
  315CO2     O2 1299   1.732   8.046   2.465
  316CO2     D1 1300   2.301   2.490   2.880
  316CO2     D2 1301   2.462   2.476   2.994
  316CO2      C 1302   2.381   2.483   2.937
  316CO2     O1 1303   2.287   2.491   2.870
  316CO2     O2 1304   2.476   2.474   3.004
  317CO2     D1 1305   1.853   2.859   7.150
  317CO2     D2 1306   1.759   2.738   7.025
  317CO2      C 1307   1.806   2.798   7.087
  317CO2     O1 1308   1.861   2.870   7.160
  317CO2     O2 1309   1.751   2.727   7.014
  318CO2     D1 1310   3.702   1.191   4.803
  318CO2     D2 1311   3.697   1.337   4.937
  318CO2      C 1312   3.700   1.264   4.870
  318CO2     O1 1313   3.702   1.178   4.792
  318CO2     O2 1314   3.697   1.350   4.948
  319CO2     D1 1315   5.780   9.196   9.839
  319CO2     D2 1316   5.766   9.157  10.032
  319CO2      C 1317   5.773   9.176   9.936
  319CO2     O1 1318   5.781   9.200   9.822
  319CO2     O2 1319   5.765   9.153  10.049
  320CO2     D1 1320   8.500   8.910   2.929
  320CO2     D2 1321   8.332   8.950   3.026
  320CO2      C 1322   8.416   8.930   2.978
  320CO2     O1 1323   8.514   8.906   2.921
  320CO2     O2 1324   8.317   8.953   3.034
  321CO2     D1 1325   1.093   6.438   6.442
  321CO2     D2 1326   1.003   6.452   6.267
  321CO2      C 1327   1.048   6.445   6.354
  321CO2     O1 1328   1.101   6.437   6.457
  321CO2     O2 1329   0.995   6.453   6.251
  322CO2     D1 1330   2.440   3.074   2.830
  322CO2     D2 1331   2.416   3.044   2.636
  322CO2      C 1332   2.428   3.059   2.733
  322CO2     O1 1333   2.442   3.077   2.846
  322CO2     O2 1334   2.414   3.041   2.619
  323CO2     D1 1335   7.063   8.888   8.211
  323CO2     D2 1336   7.139   8.976   8.371
  323CO2      C 1337   7.101   8.932   8.291
  323CO2     O1 1338   7.056   8.880   8.197
  323CO2     O2 1339   7.146   8.984   8.385
  324CO2     D1 1340   5.105   4.835   7.498
  324CO2     D2 1341   5.106   4.833   7.300
  324CO2      C 1342   5.105   4.834   7.399
  324CO2     O1 1343   5.104   4.835   7.515
  324CO2     O2 1344   5.106   4.833   7.283
  325CO2     D1 1345   3.111   5.964   5.466
  325CO2     D2 1346   2.993   5.983   5.623
  325CO2      C 1347   3.052   5.973   5.545
  325CO2     O1 1348   3.121   5.963   5.452
  325CO2     O2 1349   2.983   5.984   5.637
  326CO2     D1 1350   9.629   2.283   6.563
  326CO2     D2 1351   9.593   2.088   6.550
  326CO2      C 1352   9.611   2.186   6.557
  326CO2     O1 1353   9.632   2.299   6.564
  326CO2     O2 1354   9.590   2.072   6.549
  327CO2     D1 1355   3.747   8.188   3.115
  327CO2     D2 1356   3.694   8.378   3.097
  327CO2      C 1357   3.720   8.283   3.106
  327CO2     O1 1358   3.751   8.172   3.116
  327CO2     O2 1359   3.689   8.394   3.096
  328CO2     D1 1360   0.389   7.120   5.357
  328CO2     D2 1361   0.289   7.185   5.200
  328CO2      C 1362   0.339   7.153   5.279
  328CO2     O1 1363   0.397   7.115   5.371
  328CO2     O2 1364   0.280   7.191   5.186
  329CO2     D1 1365   6.328   7.994   2.818
  329CO2     D2 1366   6.251   8.165   2.754
  329CO2      C 1367   6.290   8.079   2.786
  329CO2     O1 1368   6.334   7.979   2.824
  329CO2     O2 1369   6.245   8.179   2.748
  330CO2     D1 1370   5.698   5.820   8.449
  330CO2     D2 1371   5.712   5.836   8.253
  330CO2      C 1372   5.705   5.828   8.351
  330CO2     O1 1373   5.697   5.818   8.466
  330CO2     O2 1374   5.713   5.838   8.236
  331CO2     D1 1375   8.154   3.702   6.398
  331CO2     D2 1376   8.142   3.715   6.595
  331CO2      C 1377   8.148   3.708   6.497
  331CO2     O1 1378   8.155   3.700   6.381
  331CO2     O2 1379   8.141   3.716   6.612
  332CO2     D1 1380   7.254   1.444   5.857
  332CO2     D2 1381   7.405   1.542   5.940
  332CO2      C 1382   7.330   1.493   5.899
  332CO2     O1 1383   7.241   1.435   5.850
  332CO2     O2 1384   7.418   1.551   5.947
  333CO2     D1 1385   5.910   4.476   8.771
  333CO2     D2 1386   5.912   4.454   8.967
  333CO2      C 1387   5.911   4.465   8.869
  333CO2     O1 1388   5.910   4.478   8.754
  333CO2     O2 1389   5.912   4.452   8.984
  334CO2     D1 1390   7.135   8.645   9.206
  334CO2     D2 1391   7.095   8.651   9.399
  334CO2      C 1392   7.115   8.648   9.303
  334CO2     O1 1393   7.138   8.645   9.189
  334CO2     O2 1394   7.092   8.651   9.416
  335CO2     D1 1395   4.148   8.496   6.629
  335CO2     D2 1396   4.233   8.632   6.745
  335CO2      C 1397   4.191   8.564   6.687
  335CO2     O1 1398   4.141   8.484   6.619
  335CO2     O2 1399   4.241   8.643   6.755
  336CO2     D1 1400   2.010   0.238   6.390
  336CO2     D2 1401   1.819   0.243   6.440
  336CO2      C 1402   1.915   0.241   6.415
  336CO2     O1 1403   2.027   0.237   6.386
  336CO2     O2 1404   1.802   0.244   6.444
  337CO2     D1 1405   4.377   0.130   6.197
  337CO2     D2 1406   4.375   0.131   6.395
  337CO2      C 1407   4.376   0.130   6.296
  337CO2     O1 1408   4.378   0.129   6.180
  337CO2     O2 1409   4.375   0.131   6.412
  338CO2     D1 1410   5.063   5.816   0.880
  338CO2     D2 1411   5.079   5.813   0.683
  338CO2      C 1412   5.071   5.814   0.782
  338CO2     O1 1413   5.062   5.816   0.897
  338CO2     O2 1414   5.081   5.813   0.666
  339CO2     D1 1415   1.482   7.463   6.155
  339CO2     D2 1416   1.313   7.487   6.057
  339CO2      C 1417   1.397   7.475   6.106
  339CO2     O1 1418   1.497   7.460   6.164
  339CO2     O2 1419   1.298   7.489   6.048
  340CO2     D1 1420   1.935   9.862   8.341
  340CO2     D2 1421   1.924   9.847   8.538
  340CO2      C 1422   1.930   9.855   8.439
  340CO2     O1 1423   1.936   9.863   8.324
  340CO2     O2 1424   1.923   9.846   8.555
  341CO2     D1 1425   1.579   6.808   8.910
  341CO2     D2 1426   1.457   6.963   8.913
  341CO2      C 1427   1.518   6.886   8.912
  341CO2     O1 1428   1.590   6.795   8.910
  341CO2     O2 1429   1.446   6.977   8.914
  342CO2     D1 1430   1.095   9.739   5.003
  342CO2     D2 1431   1.109   9.756   4.806
  342CO2      C 1432   1.102   9.747   4.904
  342CO2     O1 1433   1.094   9.737   5.020
  342CO2     O2 1434   1.110   9.758   4.789
  343CO2     D1 1435   5.255   0.647   2.417
  343CO2     D2 1436   5.069   0.683   2.360
  343CO2      C 1437   5.162   0.665   2.389
  343CO2     O1 1438   5.271   0.644   2.422
  343CO2     O2 1439   5.053   0.686   2.355
  344CO2     D1 1440   8.080   5.339   6.359
  344CO2     D2 1441   7.957   5.416   6.225
  344CO2      C 1442   8.019   5.378   6.292
  344CO2     O1 1443   8.091   5.332   6.370
  344CO2     O2 1444   7.946   5.423   6.213
  345CO2     D1 1445   8.778   6.615   6.783
  345CO2     D2 1446   8.853   6.558   6.957
  345CO2      C 1447   8.815   6.586   6.870
  345CO2     O1 1448   8.771   6.620   6.768
  345CO2     O2 1449   8.859   6.553   6.972
  346CO2     D1 1450   9.158   2.133   4.001
  346CO2     D2 1451   9.008   2.224   4.093
  346CO2      C 1452   9.083   2.178   4.047
  346CO2     O1 1453   9.171   2.125   3.993
  346CO2     O2 1454   8.995   2.231   4.101
  347CO2     D1 1455   1.799   4.137   7.093
  347CO2     D2 1456   1.675   4.085   6.948
  347CO2      C 1457   1.737   4.111   7.020
  347CO2     O1 1458   1.810   4.141   7.105
  347CO2     O2 1459   1.664   4.081   6.935
  348CO2     D1 1460   7.403   4.008   9.342
  348CO2     D2 1461   7.444   3.814   9.344
  348CO2      C 1462   7.423   3.911   9.343
  348CO2     O1 1463   7.399   4.024   9.342
  348CO2     O2 1464   7.448   3.798   9.344
  349CO2     D1 1465   8.515   8.387   1.624
  349CO2     D2 1466   8.326   8.444   1.623
  349CO2      C 1467   8.420   8.416   1.623
  349CO2     O1 1468   8.531   8.382   1.624
  349CO2     O2 1469   8.309   8.449   1.623
  350CO2     D1 1470   6.268   7.388   2.255
  350CO2     D2 1471   6.285   7.191   2.250
  350CO2      C 1472   6.277   7.289   2.252
  350CO2     O1 1473   6.266   7.405   2.255
  350CO2     O2 1474   6.287   7.174   2.249
  351CO2     D1 1475   6.404   9.726   1.014
  351CO2     D2 1476   6.484   9.686   0.837
  351CO2      C 1477   6.444   9.706   0.925
  351CO2     O1 1478   6.397   9.729   1.029
  351CO2     O2 1479   6.491   9.682   0.822
  352CO2     D1 1480   9.638   5.830   5.981
  352CO2     D2 1481   9.660   5.639   6.029
  352CO2      C 1482   9.649   5.734   6.005
  352CO2     O1 1483   9.636   5.846   5.977
  352CO2     O2 1484   9.662   5.623   6.033
  353CO2     D1 1485   5.055   2.412   6.947
  353CO2     D2 1486   5.128   2.406   6.763
  353CO2      C 1487   5.091   2.409   6.855
  353CO2     O1 1488   5.048   2.412   6.963
  353CO2     O2 1489   5.134   2.406   6.748
  354CO2     D1 1490   1.101   6.104   4.902
  354CO2     D2 1491   1.150   6.026   4.727
  354CO2      C 1492   1.126   6.065   4.815
  354CO2     O1 1493   1.097   6.111   4.918
  354CO2     O2 1494   1.154   6.019   4.712
  355CO2     D1 1495   7.948   6.250   5.337
  355CO2     D2 1496   8.052   6.133   5.217
  355CO2      C 1497   8.000   6.192   5.277
  355CO2     O1 1498   7.939   6.260   5.347
  355CO2     O2 1499   8.061   6.123   5.206
  356CO2     D1 1500   5.277   1.974   8.654
  356CO2     D2 1501   5.356   2.156   8.655
  356CO2      C 1502   5.317   2.065   8.655
  356CO2     O1 1503   5.271   1.958   8.654
  356CO2     O2 1504   5.363   2.171   8.655
  357CO2     D1 1505   3.895   1.756   3.224
  357CO2     D2 1506   3.708   1.736   3.284
  357CO2      C 1507   3.802   1.746   3.254
  357CO2     O1 1508   3.912   1.758   3.219
  357CO2     O2 1509   3.692   1.734   3.289
  358CO2     D1 1510   2.916   0.865   7.749
  358CO2     D2 1511   2.789   0.951   7.624
  358CO2      C 1512   2.852   0.908   7.687
  358CO2     O1 1513   2.927   0.857   7.760
  358CO2     O2 1514   2.778   0.958   7.614
  359CO2     D1 1515   0.862   5.595   9.892
  359CO2     D2 1516   0.876   5.588  10.089
  359CO2      C 1517   0.869   5.592   9.991
  359CO2     O1 1518   0.861   5.596   9.875
  359CO2     O2 1519   0.878   5.588  10.106
  360CO2     D1 1520   6.198   7.441   1.473
  360CO2     D2 1521   6.334   7.383   1.605
  360CO2      C 1522   6.266   7.412   1.539
  360CO2     O1 1523   6.187   7.447   1.462
  360CO2     O2 1524   6.345   7.377   1.616
  361CO2     D1 1525   0.016   9.591   2.555
  361CO2     D2 1526   0.166   9.510   2.454
  361CO2      C 1527   0.091   9.550   2.505
  361CO2     O1 1528   0.003   9.598   2.564
  361CO2     O2 1529   0.179   9.503   2.445
  362CO2     D1 1530   4.378   7.948   0.271
  362CO2     D2 1531   4.400   7.954   0.074
  362CO2      C 1532   4.389   7.951   0.173
  362CO2     O1 1533   4.377   7.947   0.288
  362CO2     O2 1534   4.402   7.955   0.057
  363CO2     D1 1535   0.758   4.076   0.568
  363CO2     D2 1536   0.801   4.061   0.760
  363CO2      C 1537   0.779   4.069   0.664
  363CO2     O1 1538   0.754   4.078   0.551
  363CO2     O2 1539   0.805   4.060   0.777
  364CO2     D1 1540   0.280   0.643   4.211
  364CO2     D2 1541   0.297   0.799   4.331
  364CO2      C 1542   0.288   0.721   4.271
  364CO2     O1 1543   0.278   0.630   4.200
  364CO2     O2 1544   0.299   0.812   4.342
  365CO2     D1 1545   9.623   6.094   5.173
  365CO2     D2 1546   9.741   6.196   5.051
  365CO2      C 1547   9.682   6.145   5.112
  365CO2     O1 1548   9.613   6.086   5.183
  365CO2     O2 1549   9.751   6.205   5.041
  366CO2     D1 1550   8.012   1.132   7.807
  366CO2     D2 1551   8.144   1.025   7.909
  366CO2      C 1552   8.078   1.079   7.858
  366CO2     O1 1553   8.001   1.142   7.798
  366CO2     O2 1554   8.155   1.016   7.918
  367CO2     D1 1555   1.046   5.113   4.406
  367CO2     D2 1556   0.874   5.017   4.419
  367CO2      C 1557   0.960   5.065   4.413
  367CO2     O1 1558   1.061   5.122   4.405
  367CO2     O2 1559   0.859   5.009   4.420
  368CO2     D1 1560   2.439   8.843   5.835
  368CO2     D2 1561   2.470   8.762   6.013
  368CO2      C 1562   2.455   8.803   5.924
  368CO2     O1 1563   2.437   8.850   5.819
  368CO2     O2 1564   2.472   8.755   6.028
  369CO2     D1 1565   7.173   7.645   8.348
  369CO2     D2 1566   7.121   7.722   8.523
  369CO2      C 1567   7.147   7.684   8.435
  369CO2     O1 1568   7.178   7.638   8.333
  369CO2     O2 1569   7.117   7.729   8.538
  370CO2     D1 1570   3.664   0.592   3.493
  370CO2     D2 1571   3.824   0.699   3.445
  370CO2      C 1572   3.744   0.646   3.469
  370CO2     O1 1573   3.651   0.583   3.497
  370CO2     O2 1574   3.837   0.709   3.441
  371CO2     D1 1575   9.882   7.640   9.648
  371CO2     D2 1576   9.864   7.801   9.535
  371CO2      C 1577   9.873   7.721   9.592
  371CO2     O1 1578   9.884   7.626   9.658
  371CO2     O2 1579   9.862   7.815   9.525
  372CO2     D1 1580   3.151   6.426   7.699
  372CO2     D2 1581   3.041   6.262   7.708
  372CO2      C 1582   3.096   6.344   7.704
  372CO2     O1 1583   3.161   6.440   7.698
  372CO2     O2 1584   3.031   6.248   7.709
  373CO2     D1 1585   8.488   7.815   7.028
  373CO2     D2 1586   8.519   7.873   6.841
  373CO2      C 1587   8.504   7.844   6.934
  373CO2     O1 1588   8.486   7.810   7.044
  373CO2     O2 1589   8.522   7.878   6.825
  374CO2     D1 1590   4.558   8.123   0.544
  374CO2     D2 1591   4.415   8.140   0.680
  374CO2      C 1592   4.486   8.131   0.612
  374CO2     O1 1593   4.570   8.121   0.532
  374CO2     O2 1594   4.402   8.141   0.691
  375CO2     D1 1595   4.208   0.490   1.506
  375CO2     D2 1596   4.316   0.352   1.598
  375CO2      C 1597   4.262   0.421   1.552
  375CO2     O1 1598   4.199   0.502   1.499
  375CO2     O2 1599   4.326   0.340   1.606
  376CO2     D1 1600   7.667   9.091   9.017
  376CO2     D2 1601   7.561   9.237   8.936
  376CO2      C 1602   7.614   9.164   8.976
  376CO2     O1 1603   7.676   9.079   9.024
  376CO2     O2 1604   7.552   9.250   8.929
  377CO2     D1 1605   0.550   8.406   6.602
  377CO2     D2 1606   0.396   8.366   6.719
  377CO2      C 1607   0.473   8.386   6.661
  377CO2     O1 1608   0.564   8.409   6.592
  377CO2     O2 1609   0.382   8.362   6.729
  378CO2     D1 1610   0.880   0.553   9.631
  378CO2     D2 1611   0.787   0.715   9.566
  378CO2      C 1612   0.834   0.634   9.599
  378CO2     O1 1613   0.888   0.539   9.637
  378CO2     O2 1614   0.779   0.729   9.561
  379CO2     D1 1615   5.104   6.019   3.973
  379CO2     D2 1616   4.918   5.960   4.008
  379CO2      C 1617   5.011   5.990   3.991
  379CO2     O1 1618   5.120   6.024   3.970
  379CO2     O2 1619   4.902   5.955   4.011
  380CO2     D1 1620   8.775   4.331   1.247
  380CO2     D2 1621   8.815   4.310   1.439
  380CO2      C 1622   8.795   4.320   1.343
  380CO2     O1 1623   8.772   4.333   1.230
  380CO2     O2 1624   8.819   4.308   1.456
  381CO2     D1 1625   7.106   9.519   7.877
  381CO2     D2 1626   7.285   9.590   7.924
  381CO2      C 1627   7.196   9.554   7.900
  381CO2     O1 1628   7.091   9.513   7.873
  381CO2     O2 1629   7.300   9.596   7.928
  382CO2     D1 1630   2.138   4.956   2.382
  382CO2     D2 1631   2.189   5.006   2.197
  382CO2      C 1632   2.163   4.981   2.289
  382CO2     O1 1633   2.133   4.952   2.398
  382CO2     O2 1634   2.193   5.010   2.181
  383CO2     D1 1635   5.224   7.634   4.862
  383CO2     D2 1636   5.306   7.483   4.961
  383CO2      C 1637   5.265   7.559   4.912
  383CO2     O1 1638   5.217   7.647   4.853
  383CO2     O2 1639   5.313   7.470   4.970
  384CO2     D1 1640   1.758   1.768   5.507
  384CO2     D2 1641   1.761   1.758   5.705
  384CO2      C 1642   1.760   1.763   5.606
  384CO2     O1 1643   1.758   1.768   5.490
  384CO2     O2 1644   1.761   1.757   5.722
  385CO2     D1 1645   6.874   7.947   4.679
  385CO2     D2 1646   6.957   7.768   4.671
  385CO2      C 1647   6.915   7.858   4.675
  385CO2     O1 1648   6.867   7.963   4.680
  385CO2     O2 1649   6.964   7.753   4.670
  386CO2     D1 1650   2.921   4.998   3.349
  386CO2     D2 1651   3.085   5.003   3.237
  386CO2      C 1652   3.003   5.001   3.293
  386CO2     O1 1653   2.907   4.998   3.359
  386CO2     O2 1654   3.099   5.003   3.228
  387CO2     D1 1655   5.264   9.924   7.764
  387CO2     D2 1656   5.252   9.750   7.858
  387CO2      C 1657   5.258   9.837   7.811
  387CO2     O1 1658   5.265   9.939   7.756
  387CO2     O2 1659   5.251   9.735   7.866
  388CO2     D1 1660  -0.087   2.991   9.263
  388CO2     D2 1661   0.088   3.081   9.249
  388CO2      C 1662   0.001   3.036   9.256
  388CO2     O1 1663  -0.102   2.983   9.264
  388CO2     O2 1664   0.103   3.089   9.247
  389CO2     D1 1665   2.237   2.667   3.411
  389CO2     D2 1666   2.184   2.477   3.426
  389CO2      C 1667   2.210   2.572   3.418
  389CO2     O1 1668   2.242   2.684   3.409
  389CO2     O2 1669   2.179   2.461   3.427
  390CO2     D1 1670   3.428   7.881   3.509
  390CO2     D2 1671   3.504   7.797   3.347
  390CO2      C 1672   3.466   7.839   3.428
  390CO2     O1 1673   3.422   7.888   3.523
  390CO2     O2 1674   3.511   7.789   3.333
  391CO2     D1 1675   7.979   7.833   9.285
  391CO2     D2 1676   7.983   7.872   9.479
  391CO2      C 1677   7.981   7.853   9.382
  391CO2     O1 1678   7.979   7.830   9.269
  391CO2     O2 1679   7.983   7.875   9.496
  392CO2     D1 1680   9.089   7.886   5.041
  392CO2     D2 1681   9.197   7.939   4.885
  392CO2      C 1682   9.143   7.912   4.963
  392CO2     O1 1683   9.079   7.881   5.055
  392CO2     O2 1684   9.206   7.943   4.871
  393CO2     D1 1685   2.371   8.745   6.553
  393CO2     D2 1686   2.487   8.614   6.461
  393CO2      C 1687   2.429   8.680   6.507
  393CO2     O1 1688   2.361   8.757   6.561
  393CO2     O2 1689   2.497   8.603   6.453
  394CO2     D1 1690   0.611   1.937   6.799
  394CO2     D2 1691   0.586   1.912   6.994
  394CO2      C 1692   0.598   1.925   6.896
  394CO2     O1 1693   0.613   1.939   6.782
  394CO2     O2 1694   0.583   1.910   7.010
  395CO2     D1 1695   4.141   4.498   3.525
  395CO2     D2 1696   4.100   4.375   3.675
  395CO2      C 1697   4.120   4.436   3.600
  395CO2     O1 1698   4.144   4.508   3.512
  395CO2     O2 1699   4.097   4.365   3.688
  396CO2     D1 1700   5.887   0.539   9.074
  396CO2     D2 1701   5.725   0.433   9.115
  396CO2      C 1702   5.806   0.486   9.094
  396CO2     O1 1703   5.901   0.548   9.070
  396CO2     O2 1704   5.711   0.424   9.119
  397CO2     D1 1705   6.813   8.230   8.383
  397CO2     D2 1706   6.758   8.040   8.384
  397CO2      C 1707   6.786   8.135   8.383
  397CO2     O1 1708   6.818   8.246   8.383
  397CO2     O2 1709   6.753   8.024   8.384
  398CO2     D1 1710   1.811   3.343   9.343
  398CO2     D2 1711   1.911   3.257   9.195
  398CO2      C 1712   1.861   3.300   9.269
  398CO2     O1 1713   1.803   3.350   9.356
  398CO2     O2 1714   1.919   3.250   9.183
  399CO2     D1 1715   1.516   8.571   8.840
  399CO2     D2 1716   1.537   8.640   8.656
  399CO2      C 1717   1.526   8.605   8.748
  399CO2     O1 1718   1.514   8.565   8.856
  399CO2     O2 1719   1.538   8.645   8.640
  400CO2     D1 1720   3.162   2.289   9.102
  400CO2     D2 1721   3.224   2.353   8.926
  400CO2      C 1722   3.193   2.321   9.014
  400CO2     O1 1723   3.157   2.283   9.118
  400CO2     O2 1724   3.229   2.358   8.910
  401CO2     D1 1725   1.038   3.657   4.575
  401CO2     D2 1726   1.119   3.560   4.422
  401CO2      C 1727   1.078   3.609   4.498
  401CO2     O1 1728   1.030   3.665   4.588
  401CO2     O2 1729   1.126   3.552   4.409
  402CO2     D1 1730   5.710   0.831   6.030
  402CO2     D2 1731   5.718   0.899   5.844
  402CO2      C 1732   5.714   0.865   5.937
  402CO2     O1 1733   5.710   0.826   6.046
  402CO2     O2 1734   5.719   0.904   5.828
  403CO2     D1 1735   9.644   2.679   1.062
  403CO2     D2 1736   9.739   2.520   1.134
  403CO2      C 1737   9.691   2.599   1.098
  403CO2     O1 1738   9.636   2.692   1.055
  403CO2     O2 1739   9.747   2.507   1.140
  404CO2     D1 1740   6.698   0.528   3.361
  404CO2     D2 1741   6.585   0.688   3.393
  404CO2      C 1742   6.642   0.608   3.377
  404CO2     O1 1743   6.708   0.514   3.358
  404CO2     O2 1744   6.576   0.701   3.396
  405CO2     D1 1745   1.728   6.592   3.237
  405CO2     D2 1746   1.543   6.632   3.178
  405CO2      C 1747   1.636   6.612   3.207
  405CO2     O1 1748   1.744   6.588   3.242
  405CO2     O2 1749   1.527   6.636   3.173
  406CO2     D1 1750   2.418   0.768   1.918
  406CO2     D2 1751   2.422   0.846   2.100
  406CO2      C 1752   2.420   0.807   2.009
  406CO2     O1 1753   2.417   0.761   1.902
  406CO2     O2 1754   2.422   0.852   2.115
  407CO2     D1 1755   8.478   1.153   1.232
  407CO2     D2 1756   8.473   1.133   1.429
  407CO2      C 1757   8.475   1.143   1.331
  407CO2     O1 1758   8.479   1.155   1.215
  407CO2     O2 1759   8.472   1.132   1.446
  408CO2     D1 1760   0.759   4.082   7.970
  408CO2     D2 1761   0.817   4.041   7.786
  408CO2      C 1762   0.788   4.061   7.878
  408CO2     O1 1763   0.754   4.086   7.986
  408CO2     O2 1764   0.822   4.037   7.770
  409CO2     D1 1765   8.023   2.274   4.281
  409CO2     D2 1766   8.116   2.176   4.426
  409CO2      C 1767   8.070   2.225   4.354
  409CO2     O1 1768   8.015   2.283   4.269
  409CO2     O2 1769   8.124   2.168   4.438
  410CO2     D1 1770   6.760   1.253   6.941
  410CO2     D2 1771   6.784   1.057   6.944
  410CO2      C 1772   6.772   1.155   6.943
  410CO2     O1 1773   6.758   1.270   6.941
  410CO2     O2 1774   6.786   1.040   6.944
  411CO2     D1 1775   3.945   3.370   7.923
  411CO2     D2 1776   3.798   3.251   7.981
  411CO2      C 1777   3.871   3.311   7.952
  411CO2     O1 1778   3.957   3.381   7.918
  411CO2     O2 1779   3.785   3.241   7.986
  412CO2     D1 1780   6.762   6.879   4.138
  412CO2     D2 1781   6.611   6.837   4.258
  412CO2      C 1782   6.686   6.858   4.198
  412CO2     O1 1783   6.775   6.883   4.127
  412CO2     O2 1784   6.598   6.834   4.268
  413CO2     D1 1785   6.382   9.046   0.753
  413CO2     D2 1786   6.401   9.002   0.561
  413CO2      C 1787   6.391   9.024   0.657
  413CO2     O1 1788   6.381   9.050   0.770
  413CO2     O2 1789   6.402   8.998   0.545
  414CO2     D1 1790   1.217   4.796   5.696
  414CO2     D2 1791   1.220   4.804   5.893
  414CO2      C 1792   1.219   4.800   5.795
  414CO2     O1 1793   1.217   4.796   5.679
  414CO2     O2 1794   1.220   4.805   5.910
  415CO2     D1 1795   1.734   9.090   6.750
  415CO2     D2 1796   1.710   9.205   6.591
  415CO2      C 1797   1.722   9.147   6.671
  415CO2     O1 1798   1.736   9.080   6.764
  415CO2     O2 1799   1.708   9.215   6.577
  416CO2     D1 1800   1.322   2.842   2.593
  416CO2     D2 1801   1.149   2.934   2.617
  416CO2      C 1802   1.235   2.888   2.605
  416CO2     O1 1803   1.337   2.834   2.591
  416CO2     O2 1804   1.134   2.942   2.619
  417CO2     D1 1805   1.872   1.973   9.891
  417CO2     D2 1806   1.872   1.808   9.999
  417CO2      C 1807   1.872   1.890   9.945
  417CO2     O1 1808   1.873   1.988   9.882
  417CO2     O2 1809   1.872   1.793  10.009
  418CO2     D1 1810   9.169   1.594   3.116
  418CO2     D2 1811   9.030   1.455   3.089
  418CO2      C 1812   9.099   1.525   3.103
  418CO2     O1 1813   9.181   1.606   3.119
  418CO2     O2 1814   9.018   1.443   3.087
  419CO2     D1 1815   2.384   5.481   3.983
  419CO2     D2 1816   2.359   5.465   3.787
  419CO2      C 1817   2.372   5.473   3.885
  419CO2     O1 1818   2.387   5.482   4.000
  419CO2     O2 1819   2.357   5.464   3.770
  420CO2     D1 1820   0.663   0.899   1.598
  420CO2     D2 1821   0.609   0.864   1.785
  420CO2      C 1822   0.636   0.881   1.691
  420CO2     O1 1823   0.667   0.902   1.582
  420CO2     O2 1824   0.604   0.860   1.801
  421CO2     D1 1825   9.113   3.894   3.983
  421CO2     D2 1826   9.208   3.899   3.809
  421CO2      C 1827   9.161   3.897   3.896
  421CO2     O1 1828   9.105   3.894   3.998
  421CO2     O2 1829   9.216   3.900   3.794
  422CO2     D1 1830   0.336   7.068   7.013
  422CO2     D2 1831   0.355   6.888   7.094
  422CO2      C 1832   0.345   6.978   7.053
  422CO2     O1 1833   0.335   7.084   7.007
  422CO2     O2 1834   0.356   6.873   7.100
  423CO2     D1 1835   7.324   0.902   9.270
  423CO2     D2 1836   7.490   0.797   9.255
  423CO2      C 1837   7.407   0.850   9.262
  423CO2     O1 1838   7.309   0.912   9.271
  423CO2     O2 1839   7.505   0.788   9.253
  424CO2     D1 1840   9.911   2.485   1.418
  424CO2     D2 1841   9.953   2.533   1.605
  424CO2      C 1842   9.932   2.509   1.511
  424CO2     O1 1843   9.907   2.481   1.402
  424CO2     O2 1844   9.957   2.537   1.621
  425CO2     D1 1845   6.613   1.416   0.213
  425CO2     D2 1846   6.654   1.483   0.032
  425CO2      C 1847   6.634   1.450   0.123
  425CO2     O1 1848   6.609   1.410   0.229
  425CO2     O2 1849   6.658   1.489   0.017
  426CO2     D1 1850   2.251   5.829   6.912
  426CO2     D2 1851   2.343   5.941   7.047
  426CO2      C 1852   2.297   5.885   6.980
  426CO2     O1 1853   2.243   5.819   6.901
  426CO2     O2 1854   2.351   5.951   7.058
  427CO2     D1 1855   3.676   8.702  -0.045
  427CO2     D2 1856   3.746   8.620   0.121
  427CO2      C 1857   3.711   8.661   0.038
  427CO2     O1 1858   3.670   8.709  -0.059
  427CO2     O2 1859   3.752   8.613   0.136
  428CO2     D1 1860   2.807   8.386   3.514
  428CO2     D2 1861   2.705   8.366   3.682
  428CO2      C 1862   2.756   8.376   3.598
  428CO2     O1 1863   2.816   8.388   3.499
  428CO2     O2 1864   2.696   8.364   3.696
  429CO2     D1 1865   1.794   4.126   3.280
  429CO2     D2 1866   1.655   4.219   3.386
  429CO2      C 1867   1.725   4.172   3.333
  429CO2     O1 1868   1.806   4.117   3.271
  429CO2     O2 1869   1.643   4.227   3.395
  430CO2     D1 1870   7.471   7.243   0.368
  430CO2     D2 1871   7.555   7.243   0.547
  430CO2      C 1872   7.513   7.243   0.457
  430CO2     O1 1873   7.464   7.243   0.352
  430CO2     O2 1874   7.562   7.242   0.563
  431CO2     D1 1875   4.077   9.797   3.406
  431CO2     D2 1876   4.095   9.672   3.558
  431CO2      C 1877   4.086   9.735   3.482
  431CO2     O1 1878   4.076   9.808   3.393
  431CO2     O2 1879   4.096   9.661   3.571
  432CO2     D1 1880   9.080   4.642   9.348
  432CO2     D2 1881   8.957   4.635   9.503
  432CO2      C 1882   9.018   4.639   9.426
  432CO2     O1 1883   9.091   4.642   9.335
  432CO2     O2 1884   8.946   4.635   9.516
  433CO2     D1 1885   1.151   5.775   2.560
  433CO2     D2 1886   1.001   5.902   2.584
  433CO2      C 1887   1.076   5.838   2.572
  433CO2     O1 1888   1.164   5.764   2.558
  433CO2     O2 1889   0.988   5.913   2.586
  434CO2     D1 1890   4.677   9.523   6.747
  434CO2     D2 1891   4.730   9.375   6.627
  434CO2      C 1892   4.704   9.449   6.687
  434CO2     O1 1893   4.672   9.536   6.757
  434CO2     O2 1894   4.735   9.363   6.617
  435CO2     D1 1895   3.474   3.021   8.951
  435CO2     D2 1896   3.510   3.126   8.787
  435CO2      C 1897   3.492   3.074   8.869
  435CO2     O1 1898   3.471   3.012   8.965
  435CO2     O2 1899   3.513   3.135   8.773
  436CO2     D1 1900   4.955   3.808   0.484
  436CO2     D2 1901   4.907   3.787   0.293
  436CO2      C 1902   4.931   3.798   0.389
  436CO2     O1 1903   4.959   3.810   0.501
  436CO2     O2 1904   4.903   3.786   0.277
  437CO2     D1 1905   3.927   3.844   4.521
  437CO2     D2 1906   4.002   3.705   4.402
  437CO2      C 1907   3.964   3.775   4.461
  437CO2     O1 1908   3.920   3.856   4.531
  437CO2     O2 1909   4.009   3.693   4.392
  438CO2     D1 1910   6.637   5.284   5.508
  438CO2     D2 1911   6.568   5.122   5.599
  438CO2      C 1912   6.602   5.203   5.553
  438CO2     O1 1913   6.642   5.298   5.500
  438CO2     O2 1914   6.562   5.108   5.606
  439CO2     D1 1915   3.936   5.769   9.236
  439CO2     D2 1916   3.926   5.774   9.433
  439CO2      C 1917   3.931   5.771   9.335
  439CO2     O1 1918   3.937   5.768   9.219
  439CO2     O2 1919   3.925   5.774   9.450
  440CO2     D1 1920   3.715   2.548   5.477
  440CO2     D2 1921   3.693   2.734   5.540
  440CO2      C 1922   3.704   2.641   5.509
  440CO2     O1 1923   3.717   2.532   5.472
  440CO2     O2 1924   3.691   2.750   5.546
  441CO2     D1 1925   9.870   0.169   9.630
  441CO2     D2 1926   9.908   0.146   9.438
  441CO2      C 1927   9.889   0.158   9.534
  441CO2     O1 1928   9.867   0.171   9.647
  441CO2     O2 1929   9.911   0.144   9.421
  442CO2     D1 1930   2.145   5.306   7.396
  442CO2     D2 1931   2.016   5.157   7.379
  442CO2      C 1932   2.080   5.232   7.388
  442CO2     O1 1933   2.156   5.319   7.398
  442CO2     O2 1934   2.004   5.144   7.378
  443CO2     D1 1935   2.361   6.632   1.796
  443CO2     D2 1936   2.356   6.654   1.992
  443CO2      C 1937   2.359   6.643   1.894
  443CO2     O1 1938   2.362   6.631   1.779
  443CO2     O2 1939   2.355   6.655   2.009
  444CO2     D1 1940   7.231   7.555   2.637
  444CO2     D2 1941   7.409   7.510   2.563
  444CO2      C 1942   7.320   7.532   2.600
  444CO2     O1 1943   7.216   7.559   2.644
  444CO2     O2 1944   7.425   7.506   2.557
  445CO2     D1 1945   5.759   0.896   4.453
  445CO2     D2 1946   5.711   0.879   4.644
  445CO2      C 1947   5.735   0.888   4.549
  445CO2     O1 1948   5.763   0.898   4.437
  445CO2     O2 1949   5.707   0.878   4.661
  446CO2     D1 1950   1.519   0.169   9.744
  446CO2     D2 1951   1.615   0.193   9.915
  446CO2      C 1952   1.567   0.181   9.829
  446CO2     O1 1953   1.510   0.167   9.729
  446CO2     O2 1954   1.624   0.195   9.930
  447CO2     D1 1955   3.559   0.252   1.366
  447CO2     D2 1956   3.627   0.098   1.263
  447CO2      C 1957   3.593   0.175   1.315
  447CO2     O1 1958   3.553   0.265   1.375
  447CO2     O2 1959   3.633   0.084   1.254
  448CO2     D1 1960   3.961   4.192   4.798
  448CO2     D2 1961   3.945   4.197   4.601
  448CO2      C 1962   3.953   4.195   4.699
  448CO2     O1 1963   3.963   4.192   4.815
  448CO2     O2 1964   3.944   4.198   4.583
  449CO2     D1 1965   4.462   6.917   0.773
  449CO2     D2 1966   4.521   6.801   0.624
  449CO2      C 1967   4.492   6.859   0.698
  449CO2     O1 1968   4.457   6.927   0.786
  449CO2     O2 1969   4.527   6.791   0.611
  450CO2     D1 1970   7.535   5.747   5.263
  450CO2     D2 1971   7.470   5.930   5.299
  450CO2      C 1972   7.503   5.839   5.281
  450CO2     O1 1973   7.540   5.731   5.260
  450CO2     O2 1974   7.465   5.946   5.302
  451CO2     D1 1975   6.131   2.499   3.671
  451CO2     D2 1976   6.231   2.670   3.667
  451CO2      C 1977   6.181   2.585   3.669
  451CO2     O1 1978   6.122   2.484   3.671
  451CO2     O2 1979   6.239   2.685   3.667
  452CO2     D1 1980   6.886   1.454   2.187
  452CO2     D2 1981   7.068   1.463   2.264
  452CO2      C 1982   6.977   1.459   2.226
  452CO2     O1 1983   6.870   1.453   2.181
  452CO2     O2 1984   7.083   1.464   2.271
  453CO2     D1 1985   4.076   0.610   8.641
  453CO2     D2 1986   4.087   0.449   8.757
  453CO2      C 1987   4.081   0.529   8.699
  453CO2     O1 1988   4.075   0.623   8.632
  453CO2     O2 1989   4.088   0.435   8.766
  454CO2     D1 1990   0.677   1.320   3.154
  454CO2     D2 1991   0.679   1.318   2.956
  454CO2      C 1992   0.678   1.319   3.055
  454CO2     O1 1993   0.676   1.320   3.171
  454CO2     O2 1994   0.680   1.318   2.939
  455CO2     D1 1995   2.679   1.412   7.428
  455CO2     D2 1996   2.593   1.353   7.596
  455CO2      C 1997   2.636   1.382   7.512
  455CO2     O1 1998   2.686   1.417   7.413
  455CO2     O2 1999   2.585   1.348   7.611
  456CO2     D1 2000   0.773   7.594   7.514
  456CO2     D2 2001   0.894   7.524   7.375
  456CO2      C 2002   0.834   7.559   7.444
  456CO2     O1 2003   0.762   7.600   7.526
  456CO2     O2 2004   0.905   7.518   7.363
  457CO2     D1 2005   8.317   5.719   0.905
  457CO2     D2 2006   8.374   5.735   0.717
  457CO2      C 2007   8.345   5.727   0.811
  457CO2     O1 2008   8.312   5.717   0.922
  457CO2     O2 2009   8.379   5.737   0.700
  458CO2     D1 2010   5.627  -0.020   9.048
  458CO2     D2 2011   5.667   0.124   9.178
  458CO2      C 2012   5.647   0.052   9.113
  458CO2     O1 2013   5.624  -0.032   9.036
  458CO2     O2 2014   5.670   0.136   9.189
  459CO2     D1 2015   3.291   5.984   2.011
  459CO2     D2 2016   3.253   6.039   1.825
  459CO2      C 2017   3.272   6.012   1.918
  459CO2     O1 2018   3.295   5.979   2.027
  459CO2     O2 2019   3.250   6.044   1.809
  460CO2     D1 2020   1.905   2.365   3.606
  460CO2     D2 2021   1.739   2.397   3.709
  460CO2      C 2022   1.822   2.381   3.658
  460CO2     O1 2023   1.919   2.362   3.597
  460CO2     O2 2024   1.724   2.399   3.718
  461CO2     D1 2025   0.836   3.031   5.167
  461CO2     D2 2026   0.848   3.097   5.353
  461CO2      C 2027   0.842   3.064   5.260
  461CO2     O1 2028   0.835   3.025   5.151
  461CO2     O2 2029   0.849   3.103   5.369
  462CO2     D1 2030   1.391   6.749   9.568
  462CO2     D2 2031   1.356   6.929   9.494
  462CO2      C 2032   1.373   6.839   9.531
  462CO2     O1 2033   1.394   6.734   9.574
  462CO2     O2 2034   1.353   6.945   9.488
  463CO2     D1 2035   1.632   8.530   2.043
  463CO2     D2 2036   1.632   8.532   1.845
  463CO2      C 2037   1.632   8.531   1.944
  463CO2     O1 2038   1.632   8.530   2.060
  463CO2     O2 2039   1.632   8.532   1.828
  464CO2     D1 2040   9.677   9.095   2.005
  464CO2     D2 2041   9.649   8.984   2.166
  464CO2      C 2042   9.663   9.039   2.085
  464CO2     O1 2043   9.680   9.104   1.991
  464CO2     O2 2044   9.646   8.974   2.180
  465CO2     D1 2045   6.592   6.476   8.310
  465CO2     D2 2046   6.603   6.513   8.116
  465CO2      C 2047   6.597   6.495   8.213
  465CO2     O1 2048   6.591   6.473   8.327
  465CO2     O2 2049   6.604   6.517   8.099
  466CO2     D1 2050   3.465   2.589   6.328
  466CO2     D2 2051   3.498   2.724   6.468
  466CO2      C 2052   3.482   2.656   6.398
  466CO2     O1 2053   3.462   2.577   6.316
  466CO2     O2 2054   3.501   2.736   6.480
  467CO2     D1 2055   5.126   7.764   0.584
  467CO2     D2 2056   5.162   7.770   0.779
  467CO2      C 2057   5.144   7.767   0.681
  467CO2     O1 2058   5.123   7.763   0.567
  467CO2     O2 2059   5.165   7.771   0.795
  468CO2     D1 2060   7.855   7.430   7.422
  468CO2     D2 2061   7.843   7.318   7.585
  468CO2      C 2062   7.849   7.374   7.504
  468CO2     O1 2063   7.856   7.440   7.408
  468CO2     O2 2064   7.842   7.309   7.599
  469CO2     D1 2065   7.906   9.539   6.628
  469CO2     D2 2066   7.961   9.680   6.501
  469CO2      C 2067   7.934   9.609   6.564
  469CO2     O1 2068   7.901   9.527   6.639
  469CO2     O2 2069   7.966   9.692   6.490
  470CO2     D1 2070   6.330   6.820   9.659
  470CO2     D2 2071   6.324   6.874   9.849
  470CO2      C 2072   6.327   6.847   9.754
  470CO2     O1 2073   6.330   6.815   9.642
  470CO2     O2 2074   6.324   6.878   9.866
  471CO2     D1 2075   4.035   9.689   5.400
  471CO2     D2 2076   4.137   9.735   5.563
  471CO2      C 2077   4.086   9.712   5.481
  471CO2     O1 2078   4.026   9.685   5.386
  471CO2     O2 2079   4.146   9.739   5.577
  472CO2     D1 2080   4.085   1.207   3.932
  472CO2     D2 2081   4.257   1.278   3.999
  472CO2      C 2082   4.171   1.243   3.965
  472CO2     O1 2083   4.070   1.201   3.926
  472CO2     O2 2084   4.272   1.284   4.005
  473CO2     D1 2085   6.987   1.727   8.810
  473CO2     D2 2086   7.133   1.755   8.940
  473CO2      C 2087   7.060   1.741   8.875
  473CO2     O1 2088   6.974   1.725   8.799
  473CO2     O2 2089   7.145   1.757   8.952
  474CO2     D1 2090   0.930   4.803   4.932
  474CO2     D2 2091   0.832   4.734   5.088
  474CO2      C 2092   0.881   4.769   5.010
  474CO2     O1 2093   0.939   4.809   4.918
  474CO2     O2 2094   0.824   4.728   5.102
  475CO2     D1 2095   8.700   9.447   9.202
  475CO2     D2 2096   8.692   9.441   9.400
  475CO2      C 2097   8.696   9.444   9.301
  475CO2     O1 2098   8.700   9.447   9.185
  475CO2     O2 2099   8.692   9.441   9.417
  476CO2     D1 2100   7.800   3.396   2.741
  476CO2     D2 2101   7.984   3.409   2.811
  476CO2      C 2102   7.892   3.402   2.776
  476CO2     O1 2103   7.784   3.394   2.735
  476CO2     O2 2104   8.000   3.410   2.817
  477CO2     D1 2105   3.262   5.606   2.174
  477CO2     D2 2106   3.234   5.605   2.370
  477CO2      C 2107   3.248   5.605   2.272
  477CO2     O1 2108   3.265   5.606   2.157
  477CO2     O2 2109   3.232   5.604   2.387
  478CO2     D1 2110   7.694   4.701   1.045
  478CO2     D2 2111   7.792   4.592   0.914
  478CO2      C 2112   7.743   4.647   0.980
  478CO2     O1 2113   7.685   4.711   1.057
  478CO2     O2 2114   7.801   4.582   0.902
  479CO2     D1 2115   0.022   1.681   1.018
  479CO2     D2 2116   0.099   1.803   0.883
  479CO2      C 2117   0.060   1.742   0.950
  479CO2     O1 2118   0.016   1.671   1.030
  479CO2     O2 2119   0.105   1.814   0.871
  480CO2     D1 2120   4.258   3.662   3.648
  480CO2     D2 2121   4.204   3.808   3.526
  480CO2      C 2122   4.231   3.735   3.587
  480CO2     O1 2123   4.263   3.650   3.659
  480CO2     O2 2124   4.199   3.821   3.516
  481CO2     D1 2125   7.123   0.132   1.858
  481CO2     D2 2126   7.104   0.177   2.050
  481CO2      C 2127   7.114   0.155   1.954
  481CO2     O1 2128   7.125   0.128   1.841
  481CO2     O2 2129   7.103   0.181   2.066
  482CO2     D1 2130   1.594   7.975   6.934
  482CO2     D2 2131   1.585   8.013   6.740
  482CO2      C 2132   1.590   7.994   6.837
  482CO2     O1 2133   1.595   7.972   6.951
  482CO2     O2 2134   1.584   8.016   6.724
  483CO2     D1 2135   7.789   5.930   9.376
  483CO2     D2 2136   7.621   5.858   9.302
  483CO2      C 2137   7.705   5.894   9.339
  483CO2     O1 2138   7.804   5.936   9.382
  483CO2     O2 2139   7.606   5.851   9.296
  484CO2     D1 2140   2.530   7.073   8.969
  484CO2     D2 2141   2.473   7.042   8.782
  484CO2      C 2142   2.502   7.058   8.875
  484CO2     O1 2143   2.535   7.076   8.985
  484CO2     O2 2144   2.468   7.040   8.766
  485CO2     D1 2145   4.129   0.221   4.850
  485CO2     D2 2146   4.189   0.342   4.994
  485CO2      C 2147   4.159   0.281   4.922
  485CO2     O1 2148   4.123   0.210   4.837
  485CO2     O2 2149   4.194   0.352   5.007
  486CO2     D1 2150   8.740   3.662   5.106
  486CO2     D2 2151   8.901   3.603   5.205
  486CO2      C 2152   8.821   3.632   5.155
  486CO2     O1 2153   8.726   3.667   5.098
  486CO2     O2 2154   8.915   3.597   5.213
  487CO2     D1 2155   0.507   6.088   5.863
  487CO2     D2 2156   0.484   6.243   5.984
  487CO2      C 2157   0.496   6.166   5.923
  487CO2     O1 2158   0.509   6.075   5.853
  487CO2     O2 2159   0.482   6.257   5.994
  488CO2     D1 2160   8.357   7.458   2.457
  488CO2     D2 2161   8.307   7.314   2.584
  488CO2      C 2162   8.332   7.386   2.520
  488CO2     O1 2163   8.361   7.470   2.446
  488CO2     O2 2164   8.303   7.302   2.594
  489CO2     D1 2165   2.933   3.920  10.006
  489CO2     D2 2166   2.946   3.731   9.949
  489CO2      C 2167   2.940   3.826   9.977
  489CO2     O1 2168   2.932   3.936  10.011
  489CO2     O2 2169   2.947   3.715   9.944
  490CO2     D1 2170   7.694   5.915   6.182
  490CO2     D2 2171   7.699   5.805   6.346
  490CO2      C 2172   7.696   5.860   6.264
  490CO2     O1 2173   7.693   5.925   6.168
  490CO2     O2 2174   7.699   5.795   6.361
  491CO2     D1 2175   0.143   7.963   4.614
  491CO2     D2 2176   0.177   7.955   4.808
  491CO2      C 2177   0.160   7.959   4.711
  491CO2     O1 2178   0.140   7.964   4.597
  491CO2     O2 2179   0.180   7.954   4.825
  492CO2     D1 2180   7.417   6.358   9.468
  492CO2     D2 2181   7.316   6.373   9.638
  492CO2      C 2182   7.366   6.366   9.553
  492CO2     O1 2183   7.425   6.356   9.453
  492CO2     O2 2184   7.307   6.375   9.652
  493CO2     D1 2185   2.800   0.102   5.865
  493CO2     D2 2186   2.917   0.224   5.762
  493CO2      C 2187   2.859   0.163   5.813
  493CO2     O1 2188   2.790   0.092   5.873
  493CO2     O2 2189   2.927   0.235   5.753
  494CO2     D1 2190   7.790   9.098   6.471
  494CO2     D2 2191   7.624   9.007   6.413
  494CO2      C 2192   7.707   9.053   6.442
  494CO2     O1 2193   7.804   9.106   6.476
  494CO2     O2 2194   7.610   8.999   6.408
  495CO2     D1 2195   0.012   4.343   0.285
  495CO2     D2 2196   0.070   4.495   0.172
  495CO2      C 2197   0.041   4.419   0.228
  495CO2     O1 2198   0.007   4.329   0.294
  495CO2     O2 2199   0.075   4.508   0.162
  496CO2     D1 2200   7.574   2.181   6.390
  496CO2     D2 2201   7.615   2.070   6.231
  496CO2      C 2202   7.594   2.125   6.311
  496CO2     O1 2203   7.571   2.191   6.403
  496CO2     O2 2204   7.618   2.060   6.218
  497CO2     D1 2205   5.298   3.499   6.964
  497CO2     D2 2206   5.434   3.535   6.826
  497CO2      C 2207   5.366   3.517   6.895
  497CO2     O1 2208   5.287   3.496   6.976
  497CO2     O2 2209   5.446   3.538   6.814
  498CO2     D1 2210   6.919   5.292   0.848
  498CO2     D2 2211   6.731   5.232   0.860
  498CO2      C 2212   6.825   5.262   0.854
  498CO2     O1 2213   6.935   5.298   0.846
  498CO2     O2 2214   6.714   5.227   0.861
  499CO2     D1 2215   2.447   2.250   2.480
  499CO2     D2 2216   2.460   2.340   2.304
  499CO2      C 2217   2.454   2.295   2.392
  499CO2     O1 2218   2.446   2.242   2.495
  499CO2     O2 2219   2.461   2.347   2.289
  500CO2     D1 2220   5.353   5.540   5.873
  500CO2     D2 2221   5.245   5.679   5.783
  500CO2      C 2222   5.299   5.609   5.828
  500CO2     O1 2223   5.363   5.528   5.881
  500CO2     O2 2224   5.236   5.691   5.775
  501CO2     D1 2225   7.111   1.241   8.879
  501CO2     D2 2226   7.046   1.231   9.065
  501CO2      C 2227   7.079   1.236   8.972
  501CO2     O1 2228   7.117   1.242   8.863
  501CO2     O2 2229   7.041   1.230   9.081
  502CO2     D1 2230   4.386   4.903   4.354
  502CO2     D2 2231   4.190   4.904   4.382
  502CO2      C 2232   4.288   4.903   4.368
  502CO2     O1 2233   4.403   4.903   4.352
  502CO2     O2 2234   4.174   4.904   4.385
  503CO2     D1 2235   9.670   0.781   6.292
  503CO2     D2 2236   9.616   0.792   6.482
  503CO2      C 2237   9.643   0.787   6.387
  503CO2     O1 2238   9.674   0.781   6.276
  503CO2     O2 2239   9.611   0.793   6.498
  504CO2     D1 2240   7.017   1.495   8.463
  504CO2     D2 2241   6.971   1.629   8.601
  504CO2      C 2242   6.994   1.562   8.532
  504CO2     O1 2243   7.020   1.483   8.451
  504CO2     O2 2244   6.967   1.641   8.613
  505CO2     D1 2245   5.780   4.205   4.100
  505CO2     D2 2246   5.932   4.083   4.065
  505CO2      C 2247   5.856   4.144   4.082
  505CO2     O1 2248   5.767   4.216   4.103
  505CO2     O2 2249   5.945   4.072   4.062
  506CO2     D1 2250   8.528   1.840   2.750
  506CO2     D2 2251   8.468   1.739   2.909
  506CO2      C 2252   8.498   1.789   2.829
  506CO2     O1 2253   8.533   1.849   2.736
  506CO2     O2 2254   8.463   1.730   2.923
  507CO2     D1 2255   4.820   9.863   0.816
  507CO2     D2 2256   4.936   9.988   0.716
  507CO2      C 2257   4.878   9.926   0.766
  507CO2     O1 2258   4.809   9.852   0.824
  507CO2     O2 2259   4.946   9.999   0.708
  508CO2     D1 2260   4.293   8.178   3.301
  508CO2     D2 2261   4.159   8.136   3.162
  508CO2      C 2262   4.226   8.157   3.232
  508CO2     O1 2263   4.305   8.181   3.314
  508CO2     O2 2264   4.147   8.133   3.150
  509CO2     D1 2265   1.068   5.852   6.406
  509CO2     D2 2266   1.146   5.698   6.309
  509CO2      C 2267   1.107   5.775   6.357
  509CO2     O1 2268   1.061   5.865   6.414
  509CO2     O2 2269   1.152   5.684   6.301
  510CO2     D1 2270   9.219   6.366   6.984
  510CO2     D2 2271   9.085   6.283   7.104
  510CO2      C 2272   9.152   6.324   7.044
  510CO2     O1 2273   9.231   6.373   6.974
  510CO2     O2 2274   9.073   6.276   7.114
  511CO2     D1 2275   8.455   2.842   5.238
  511CO2     D2 2276   8.581   2.907   5.100
  511CO2      C 2277   8.518   2.875   5.169
  511CO2     O1 2278   8.444   2.837   5.250
  511CO2     O2 2279   8.592   2.912   5.088
  512CO2     D1 2280   9.939   0.693   3.861
  512CO2     D2 2281   9.900   0.665   4.053
  512CO2      C 2282   9.920   0.679   3.957
  512CO2     O1 2283   9.943   0.695   3.844
  512CO2     O2 2284   9.897   0.662   4.069
  513CO2     D1 2285   5.264   6.875   0.091
  513CO2     D2 2286   5.415   7.002   0.100
  513CO2      C 2287   5.339   6.938   0.095
  513CO2     O1 2288   5.251   6.864   0.091
  513CO2     O2 2289   5.428   7.013   0.100
  514CO2     D1 2290   6.116   1.023   3.570
  514CO2     D2 2291   6.171   1.018   3.380
  514CO2      C 2292   6.143   1.020   3.475
  514CO2     O1 2293   6.112   1.023   3.586
  514CO2     O2 2294   6.175   1.017   3.364
  515CO2     D1 2295   7.374   8.393   0.273
  515CO2     D2 2296   7.399   8.342   0.462
  515CO2      C 2297   7.387   8.367   0.367
  515CO2     O1 2298   7.372   8.397   0.256
  515CO2     O2 2299   7.401   8.338   0.478
  516CO2     D1 2300   5.377   5.776   9.617
  516CO2     D2 2301   5.512   5.634   9.592
  516CO2      C 2302   5.445   5.705   9.604
  516CO2     O1 2303   5.366   5.789   9.619
  516CO2     O2 2304   5.524   5.621   9.590
  517CO2     D1 2305   0.650   9.875   5.919
  517CO2     D2 2306   0.650   9.894   6.116
  517CO2      C 2307   0.650   9.884   6.018
  517CO2     O1 2308   0.650   9.873   5.902
  517CO2     O2 2309   0.650   9.896   6.133
  518CO2     D1 2310  -0.090   3.171   7.474
  518CO2     D2 2311   0.090   3.107   7.423
  518CO2      C 2312   0.000   3.139   7.448
  518CO2     O1 2313  -0.105   3.176   7.478
  518CO2     O2 2314   0.106   3.102   7.418
  519CO2     D1 2315   9.328   6.495   6.121
  519CO2     D2 2316   9.199   6.571   6.251
  519CO2      C 2317   9.264   6.533   6.186
  519CO2     O1 2318   9.339   6.488   6.110
  519CO2     O2 2319   9.188   6.577   6.262
  520CO2     D1 2320   9.453   7.703   6.561
  520CO2     D2 2321   9.256   7.684   6.569
  520CO2      C 2322   9.355   7.694   6.565
  520CO2     O1 2323   9.470   7.705   6.560
  520CO2     O2 2324   9.239   7.682   6.570
  521CO2     D1 2325   6.965   1.297   4.691
  521CO2     D2 2326   7.015   1.143   4.578
  521CO2      C 2327   6.990   1.220   4.634
  521CO2     O1 2328   6.961   1.310   4.701
  521CO2     O2 2329   7.020   1.129   4.568
  522CO2     D1 2330   4.944   5.194   3.527
  522CO2     D2 2331   5.016   5.360   3.607
  522CO2      C 2332   4.980   5.277   3.567
  522CO2     O1 2333   4.938   5.180   3.520
  522CO2     O2 2334   5.022   5.374   3.614
  523CO2     D1 2335   9.536   5.206   1.546
  523CO2     D2 2336   9.497   5.233   1.738
  523CO2      C 2337   9.516   5.220   1.642
  523CO2     O1 2338   9.539   5.204   1.529
  523CO2     O2 2339   9.493   5.235   1.754
  524CO2     D1 2340   0.374   8.540   0.718
  524CO2     D2 2341   0.351   8.592   0.908
  524CO2      C 2342   0.362   8.566   0.813
  524CO2     O1 2343   0.376   8.536   0.702
  524CO2     O2 2344   0.349   8.596   0.924
  525CO2     D1 2345   4.304   5.206   7.564
  525CO2     D2 2346   4.346   5.191   7.372
  525CO2      C 2347   4.325   5.199   7.468
  525CO2     O1 2348   4.300   5.208   7.581
  525CO2     O2 2349   4.349   5.190   7.355
  526CO2     D1 2350   7.861   7.223   8.765
  526CO2     D2 2351   7.874   7.215   8.962
  526CO2      C 2352   7.867   7.219   8.863
  526CO2     O1 2353   7.860   7.224   8.748
  526CO2     O2 2354   7.875   7.214   8.979
  527CO2     D1 2355   2.312   7.315   9.559
  527CO2     D2 2356   2.394   7.441   9.431
  527CO2      C 2357   2.353   7.378   9.495
  527CO2     O1 2358   2.305   7.304   9.570
  527CO2     O2 2359   2.401   7.452   9.419
  528CO2     D1 2360   7.391   9.515   2.688
  528CO2     D2 2361   7.332   9.436   2.859
  528CO2      C 2362   7.362   9.475   2.773
  528CO2     O1 2363   7.396   9.522   2.673
  528CO2     O2 2364   7.327   9.429   2.874
  529CO2     D1 2365   1.876   3.807   4.800
  529CO2     D2 2366   1.818   3.744   4.621
  529CO2      C 2367   1.847   3.776   4.711
  529CO2     O1 2368   1.881   3.812   4.816
  529CO2     O2 2369   1.813   3.739   4.606
  530CO2     D1 2370   0.955   8.572   0.349
  530CO2     D2 2371   0.938   8.542   0.154
  530CO2      C 2372   0.946   8.557   0.251
  530CO2     O1 2373   0.956   8.574   0.366
  530CO2     O2 2374   0.937   8.540   0.137
  531CO2     D1 2375   9.681   9.164   4.691
  531CO2     D2 2376   9.573   9.297   4.790
  531CO2      C 2377   9.627   9.230   4.740
  531CO2     O1 2378   9.690   9.152   4.683
  531CO2     O2 2379   9.563   9.309   4.798
  532CO2     D1 2380   2.358   5.095   4.747
  532CO2     D2 2381   2.414   5.120   4.935
  532CO2      C 2382   2.386   5.107   4.841
  532CO2     O1 2383   2.353   5.093   4.731
  532CO2     O2 2384   2.419   5.122   4.952
  533CO2     D1 2385   4.028   9.421   2.227
  533CO2     D2 2386   4.022   9.342   2.408
  533CO2      C 2387   4.025   9.382   2.318
  533CO2     O1 2388   4.029   9.428   2.212
  533CO2     O2 2389   4.021   9.336   2.424
  534CO2     D1 2390   3.708   7.666   9.541
  534CO2     D2 2391   3.689   7.532   9.397
  534CO2      C 2392   3.698   7.599   9.469
  534CO2     O1 2393   3.710   7.677   9.554
  534CO2     O2 2394   3.687   7.521   9.384
  535CO2     D1 2395   0.817   6.213   8.550
  535CO2     D2 2396   0.825   6.191   8.746
  535CO2      C 2397   0.821   6.202   8.648
  535CO2     O1 2398   0.816   6.215   8.533
  535CO2     O2 2399   0.826   6.189   8.763
  536CO2     D1 2400   1.915   2.310   5.642
  536CO2     D2 2401   1.920   2.182   5.793
  536CO2      C 2402   1.918   2.246   5.718
  536CO2     O1 2403   1.914   2.321   5.629
  536CO2     O2 2404   1.921   2.171   5.806
  537CO2     D1 2405   6.909   3.006   3.023
  537CO2     D2 2406   6.978   3.080   2.853
  537CO2      C 2407   6.944   3.043   2.938
  537CO2     O1 2408   6.903   2.999   3.037
  537CO2     O2 2409   6.984   3.086   2.838
  538CO2     D1 2410   3.304   4.002   9.285
  538CO2     D2 2411   3.164   4.111   9.373
  538CO2      C 2412   3.234   4.056   9.329
  538CO2     O1 2413   3.316   3.992   9.277
  538CO2     O2 2414   3.152   4.120   9.380
  539CO2     D1 2415   5.438   7.445   5.937
  539CO2     D2 2416   5.626   7.460   5.876
  539CO2      C 2417   5.532   7.453   5.907
  539CO2     O1 2418   5.422   7.444   5.943
  539CO2     O2 2419   5.642   7.462   5.871
  540CO2     D1 2420   4.480   3.645   5.726
  540CO2     D2 2421   4.567   3.630   5.550
  540CO2      C 2422   4.523   3.637   5.638
  540CO2     O1 2423   4.472   3.646   5.742
  540CO2     O2 2424   4.575   3.628   5.534
  541CO2     D1 2425   2.117   3.657   2.996
  541CO2     D2 2426   2.103   3.853   2.968
  541CO2      C 2427   2.110   3.755   2.982
  541CO2     O1 2428   2.119   3.641   2.998
  541CO2     O2 2429   2.101   3.870   2.965
  542CO2     D1 2430   6.604   3.138   8.069
  542CO2     D2 2431   6.641   3.316   8.148
  542CO2      C 2432   6.623   3.227   8.109
  542CO2     O1 2433   6.601   3.123   8.063
  542CO2     O2 2434   6.644   3.331   8.155
  543CO2     D1 2435   2.568   8.385   6.836
  543CO2     D2 2436   2.636   8.550   6.750
  543CO2      C 2437   2.602   8.467   6.793
  543CO2     O1 2438   2.562   8.371   6.843
  543CO2     O2 2439   2.642   8.564   6.743
  544CO2     D1 2440   1.160   5.536   9.065
  544CO2     D2 2441   1.189   5.517   8.871
  544CO2      C 2442   1.175   5.527   8.968
  544CO2     O1 2443   1.157   5.538   9.082
  544CO2     O2 2444   1.192   5.515   8.854
  545CO2     D1 2445   7.063   2.886   7.015
  545CO2     D2 2446   7.089   2.980   7.187
  545CO2      C 2447   7.076   2.933   7.101
  545CO2     O1 2448   7.060   2.878   7.000
  545CO2     O2 2449   7.091   2.988   7.202
  546CO2     D1 2450   6.851   3.342   0.809
  546CO2     D2 2451   6.798   3.528   0.768
  546CO2      C 2452   6.824   3.435   0.788
  546CO2     O1 2453   6.856   3.326   0.812
  546CO2     O2 2454   6.793   3.544   0.765
  547CO2     D1 2455   3.070   7.611   0.505
  547CO2     D2 2456   3.103   7.740   0.650
  547CO2      C 2457   3.087   7.676   0.577
  547CO2     O1 2458   3.068   7.600   0.492
  547CO2     O2 2459   3.106   7.752   0.663
  548CO2     D1 2460   3.791   1.690   4.077
  548CO2     D2 2461   3.845   1.505   4.120
  548CO2      C 2462   3.818   1.598   4.098
  548CO2     O1 2463   3.786   1.706   4.073
  548CO2     O2 2464   3.850   1.489   4.124
  549CO2     D1 2465   3.140   2.750   4.576
  549CO2     D2 2466   3.017   2.843   4.452
  549CO2      C 2467   3.078   2.797   4.514
  549CO2     O1 2468   3.150   2.742   4.586
  549CO2     O2 2469   3.006   2.851   4.441
  550CO2     D1 2470   9.142  10.035   9.878
  550CO2     D2 2471   8.972   9.946   9.927
  550CO2      C 2472   9.057   9.991   9.902
  550CO2     O1 2473   9.156  10.043   9.873
  550CO2     O2 2474   8.957   9.939   9.931
  551CO2     D1 2475   2.786   4.256   9.137
  551CO2     D2 2476   2.832   4.265   8.945
  551CO2      C 2477   2.809   4.261   9.041
  551CO2     O1 2478   2.782   4.255   9.154
  551CO2     O2 2479   2.836   4.266   8.928
  552CO2     D1 2480   6.406   6.272   8.856
  552CO2     D2 2481   6.378   6.385   8.696
  552CO2      C 2482   6.392   6.329   8.776
  552CO2     O1 2483   6.408   6.262   8.870
  552CO2     O2 2484   6.376   6.395   8.682
  553CO2     D1 2485   8.832   1.837   4.460
  553CO2     D2 2486   8.729   1.968   4.354
  553CO2      C 2487   8.781   1.902   4.407
  553CO2     O1 2488   8.841   1.825   4.469
  553CO2     O2 2489   8.721   1.979   4.345
  554CO2     D1 2490   6.936   7.740   6.529
  554CO2     D2 2491   6.739   7.727   6.541
  554CO2      C 2492   6.838   7.734   6.535
  554CO2     O1 2493   6.953   7.742   6.528
  554CO2     O2 2494   6.722   7.726   6.542
  555CO2     D1 2495   5.195   6.037   4.830
  555CO2     D2 2496   5.200   6.000   4.636
  555CO2      C 2497   5.198   6.019   4.733
  555CO2     O1 2498   5.195   6.040   4.847
  555CO2     O2 2499   5.200   5.997   4.619
  556CO2     D1 2500   9.511   2.894   5.395
  556CO2     D2 2501   9.577   2.901   5.581
  556CO2      C 2502   9.544   2.897   5.488
  556CO2     O1 2503   9.506   2.893   5.379
  556CO2     O2 2504   9.583   2.902   5.597
  557CO2     D1 2505   0.273   3.896   6.624
  557CO2     D2 2506   0.165   3.782   6.504
  557CO2      C 2507   0.219   3.839   6.564
  557CO2     O1 2508   0.283   3.906   6.634
  557CO2     O2 2509   0.155   3.772   6.494
  558CO2     D1 2510   5.973   7.361   0.524
  558CO2     D2 2511   5.868   7.436   0.375
  558CO2      C 2512   5.920   7.398   0.450
  558CO2     O1 2513   5.982   7.354   0.537
  558CO2     O2 2514   5.859   7.442   0.362
  559CO2     D1 2515   8.325   1.461   5.002
  559CO2     D2 2516   8.144   1.505   5.069
  559CO2      C 2517   8.235   1.483   5.036
  559CO2     O1 2518   8.341   1.458   4.996
  559CO2     O2 2519   8.129   1.508   5.075
  560CO2     D1 2520   0.081   2.896   4.609
  560CO2     D2 2521   0.010   2.910   4.425
  560CO2      C 2522   0.046   2.903   4.517
  560CO2     O1 2523   0.087   2.895   4.625
  560CO2     O2 2524   0.004   2.911   4.409
  561CO2     D1 2525   2.033   6.172   3.530
  561CO2     D2 2526   1.861   6.200   3.623
  561CO2      C 2527   1.947   6.186   3.577
  561CO2     O1 2528   2.048   6.169   3.522
  561CO2     O2 2529   1.846   6.202   3.631
  562CO2     D1 2530   1.474   8.327   9.412
  562CO2     D2 2531   1.488   8.473   9.544
  562CO2      C 2532   1.481   8.400   9.478
  562CO2     O1 2533   1.473   8.314   9.401
  562CO2     O2 2534   1.489   8.486   9.556
  563CO2     D1 2535   7.170   0.371   5.405
  563CO2     D2 2536   7.053   0.508   5.487
  563CO2      C 2537   7.111   0.440   5.446
  563CO2     O1 2538   7.180   0.359   5.398
  563CO2     O2 2539   7.043   0.520   5.494
  564CO2     D1 2540   0.095   7.272   1.277
  564CO2     D2 2541   0.206   7.192   1.420
  564CO2      C 2542   0.150   7.232   1.349
  564CO2     O1 2543   0.085   7.279   1.265
  564CO2     O2 2544   0.215   7.185   1.432
  565CO2     D1 2545   4.139   9.151   3.394
  565CO2     D2 2546   4.123   9.330   3.311
  565CO2      C 2547   4.131   9.240   3.353
  565CO2     O1 2548   4.141   9.135   3.401
  565CO2     O2 2549   4.122   9.345   3.304
  566CO2     D1 2550   3.680   6.399   4.441
  566CO2     D2 2551   3.678   6.415   4.244
  566CO2      C 2552   3.679   6.407   4.343
  566CO2     O1 2553   3.680   6.398   4.458
  566CO2     O2 2554   3.678   6.416   4.227
  567CO2     D1 2555   1.834   0.427   2.626
  567CO2     D2 2556   1.651   0.428   2.551
  567CO2      C 2557   1.743   0.427   2.588
  567CO2     O1 2558   1.850   0.427   2.632
  567CO2     O2 2559   1.635   0.428   2.544
  568CO2     D1 2560   4.627   1.810   2.666
  568CO2     D2 2561   4.717   1.636   2.691
  568CO2      C 2562   4.672   1.723   2.679
  568CO2     O1 2563   4.620   1.825   2.664
  568CO2     O2 2564   4.725   1.621   2.693
  569CO2     D1 2565   3.824   5.838   5.124
  569CO2     D2 2566   3.911   5.662   5.152
  569CO2      C 2567   3.868   5.750   5.138
  569CO2     O1 2568   3.817   5.853   5.121
  569CO2     O2 2569   3.918   5.647   5.154
  570CO2     D1 2570   2.247   7.812   3.371
  570CO2     D2 2571   2.079   7.858   3.464
  570CO2      C 2572   2.163   7.835   3.418
  570CO2     O1 2573   2.262   7.808   3.363
  570CO2     O2 2574   2.065   7.862   3.473
  571CO2     D1 2575   7.575   1.513   4.675
  571CO2     D2 2576   7.649   1.469   4.854
  571CO2      C 2577   7.612   1.491   4.765
  571CO2     O1 2578   7.569   1.517   4.660
  571CO2     O2 2579   7.655   1.465   4.869
  572CO2     D1 2580   9.132   8.002   6.265
  572CO2     D2 2581   9.078   8.189   6.233
  572CO2      C 2582   9.105   8.095   6.249
  572CO2     O1 2583   9.137   7.985   6.268
  572CO2     O2 2584   9.073   8.205   6.231
  573CO2     D1 2585   0.659   2.152   6.108
  573CO2     D2 2586   0.705   2.187   6.297
  573CO2      C 2587   0.682   2.170   6.202
  573CO2     O1 2588   0.655   2.149   6.092
  573CO2     O2 2589   0.709   2.190   6.313
  574CO2     D1 2590   1.880   5.486   0.983
  574CO2     D2 2591   1.974   5.585   0.840
  574CO2      C 2592   1.927   5.536   0.911
  574CO2     O1 2593   1.872   5.478   0.995
  574CO2     O2 2594   1.982   5.593   0.827
  575CO2     D1 2595   3.527   6.499   4.850
  575CO2     D2 2596   3.375   6.624   4.830
  575CO2      C 2597   3.451   6.561   4.840
  575CO2     O1 2598   3.540   6.488   4.852
  575CO2     O2 2599   3.361   6.634   4.828
  576CO2     D1 2600   8.931   8.477   3.666
  576CO2     D2 2601   8.859   8.438   3.846
  576CO2      C 2602   8.895   8.458   3.756
  576CO2     O1 2603   8.937   8.480   3.650
  576CO2     O2 2604   8.853   8.435   3.862
  577CO2     D1 2605   6.796   0.170   3.920
  577CO2     D2 2606   6.961   0.270   3.965
  577CO2      C 2607   6.879   0.220   3.942
  577CO2     O1 2608   6.782   0.162   3.916
  577CO2     O2 2609   6.976   0.278   3.969
  578CO2     D1 2610   2.306   6.808   8.465
  578CO2     D2 2611   2.285   6.612   8.477
  578CO2      C 2612   2.296   6.710   8.471
  578CO2     O1 2613   2.308   6.825   8.464
  578CO2     O2 2614   2.283   6.595   8.478
  579CO2     D1 2615   8.258   1.039   0.698
  579CO2     D2 2616   8.450   1.064   0.660
  579CO2      C 2617   8.354   1.051   0.679
  579CO2     O1 2618   8.241   1.037   0.701
  579CO2     O2 2619   8.467   1.066   0.656
  580CO2     D1 2620   1.087   2.540   0.691
  580CO2     D2 2621   0.909   2.530   0.777
  580CO2      C 2622   0.998   2.535   0.734
  580CO2     O1 2623   1.102   2.541   0.683
  580CO2     O2 2624   0.894   2.529   0.785
  581CO2     D1 2625   0.602   1.478   3.522
  581CO2     D2 2626   0.796   1.465   3.484
  581CO2      C 2627   0.699   1.472   3.503
  581CO2     O1 2628   0.585   1.479   3.525
  581CO2     O2 2629   0.813   1.464   3.481
  582CO2     D1 2630   4.034   5.387   7.276
  582CO2     D2 2631   4.029   5.398   7.473
  582CO2      C 2632   4.032   5.393   7.374
  582CO2     O1 2633   4.035   5.386   7.258
  582CO2     O2 2634   4.028   5.399   7.490
  583CO2     D1 2635   3.372   8.171   0.727
  583CO2     D2 2636   3.249   8.022   0.684
  583CO2      C 2637   3.310   8.097   0.706
  583CO2     O1 2638   3.382   8.184   0.730
  583CO2     O2 2639   3.238   8.009   0.681
  584CO2     D1 2640   9.118   7.072   7.307
  584CO2     D2 2641   9.015   6.905   7.330
  584CO2      C 2642   9.066   6.989   7.319
  584CO2     O1 2643   9.127   7.087   7.305
  584CO2     O2 2644   9.006   6.891   7.332
  585CO2     D1 2645   4.998   1.466   3.662
  585CO2     D2 2646   5.115   1.483   3.503
  585CO2      C 2647   5.056   1.474   3.583
  585CO2     O1 2648   4.988   1.464   3.676
  585CO2     O2 2649   5.125   1.484   3.490
  586CO2     D1 2650   6.921   0.890   2.985
  586CO2     D2 2651   6.790   0.996   3.089
  586CO2      C 2652   6.855   0.943   3.037
  586CO2     O1 2653   6.932   0.880   2.976
  586CO2     O2 2654   6.779   1.005   3.098
  587CO2     D1 2655   3.181   2.708   1.635
  587CO2     D2 2656   3.250   2.835   1.770
  587CO2      C 2657   3.215   2.771   1.703
  587CO2     O1 2658   3.175   2.697   1.624
  587CO2     O2 2659   3.256   2.846   1.782
  588CO2     D1 2660   9.341   8.352   0.113
  588CO2     D2 2661   9.319   8.163   0.168
  588CO2      C 2662   9.330   8.257   0.140
  588CO2     O1 2663   9.343   8.368   0.108
  588CO2     O2 2664   9.317   8.147   0.172
  589CO2     D1 2665   0.287   1.570   9.176
  589CO2     D2 2666   0.161   1.714   9.127
  589CO2      C 2667   0.224   1.642   9.151
  589CO2     O1 2668   0.298   1.557   9.180
  589CO2     O2 2669   0.150   1.727   9.123
  590CO2     D1 2670   2.058   3.013   1.635
  590CO2     D2 2671   2.069   2.977   1.829
  590CO2      C 2672   2.064   2.995   1.732
  590CO2     O1 2673   2.057   3.016   1.618
  590CO2     O2 2674   2.070   2.973   1.845
  591CO2     D1 2675   4.118   2.770   1.172
  591CO2     D2 2676   4.253   2.882   1.081
  591CO2      C 2677   4.185   2.826   1.127
  591CO2     O1 2678   4.106   2.760   1.180
  591CO2     O2 2679   4.264   2.892   1.073
  592CO2     D1 2680   3.659   7.109   1.608
  592CO2     D2 2681   3.695   7.118   1.802
  592CO2      C 2682   3.677   7.113   1.705
  592CO2     O1 2683   3.656   7.108   1.591
  592CO2     O2 2684   3.698   7.119   1.819
  593CO2     D1 2685   0.549   7.984   3.596
  593CO2     D2 2686   0.684   7.972   3.740
  593CO2      C 2687   0.616   7.978   3.668
  593CO2     O1 2688   0.537   7.985   3.584
  593CO2     O2 2689   0.696   7.971   3.752
  594CO2     D1 2690   7.900   9.766   1.946
  594CO2     D2 2691   7.858   9.867   1.781
  594CO2      C 2692   7.879   9.816   1.864
  594CO2     O1 2693   7.903   9.757   1.960
  594CO2     O2 2694   7.854   9.875   1.767
  595CO2     D1 2695   1.846   3.004   2.291
  595CO2     D2 2696   1.691   3.038   2.172
  595CO2      C 2697   1.768   3.021   2.232
  595CO2     O1 2698   1.859   3.001   2.302
  595CO2     O2 2699   1.678   3.041   2.162
  596CO2     D1 2700   8.561   1.628   7.071
  596CO2     D2 2701   8.606   1.620   6.879
  596CO2      C 2702   8.584   1.624   6.975
  596CO2     O1 2703   8.557   1.628   7.088
  596CO2     O2 2704   8.610   1.620   6.862
  597CO2     D1 2705   8.511   2.524   9.927
  597CO2     D2 2706   8.344   2.556   9.827
  597CO2      C 2707   8.427   2.540   9.877
  597CO2     O1 2708   8.526   2.521   9.936
  597CO2     O2 2709   8.329   2.559   9.819
  598CO2     D1 2710   4.767   6.532   3.206
  598CO2     D2 2711   4.592   6.479   3.281
  598CO2      C 2712   4.679   6.505   3.243
  598CO2     O1 2713   4.782   6.537   3.199
  598CO2     O2 2714   4.577   6.474   3.287
  599CO2     D1 2715   1.660   8.899   5.004
  599CO2     D2 2716   1.602   8.740   4.902
  599CO2      C 2717   1.631   8.820   4.953
  599CO2     O1 2718   1.665   8.913   5.013
  599CO2     O2 2719   1.597   8.726   4.893
  600CO2     D1 2720   3.469   9.202   0.671
  600CO2     D2 2721   3.501   9.018   0.606
  600CO2      C 2722   3.485   9.110   0.639
  600CO2     O1 2723   3.466   9.218   0.677
  600CO2     O2 2724   3.504   9.002   0.601
  601CO2     D1 2725   4.110   7.245   1.505
  601CO2     D2 2726   4.227   7.316   1.647
  601CO2      C 2727   4.168   7.281   1.576
  601CO2     O1 2728   4.100   7.239   1.493
  601CO2     O2 2729   4.237   7.322   1.660
  602CO2     D1 2730   8.513   0.649   6.585
  602CO2     D2 2731   8.550   0.640   6.390
  602CO2      C 2732   8.532   0.644   6.488
  602CO2     O1 2733   8.510   0.649   6.601
  602CO2     O2 2734   8.553   0.639   6.374
  603CO2     D1 2735   3.721   6.824   3.231
  603CO2     D2 2736   3.632   6.697   3.108
  603CO2      C 2737   3.676   6.760   3.170
  603CO2     O1 2738   3.729   6.835   3.241
  603CO2     O2 2739   3.624   6.686   3.098
  604CO2     D1 2740   3.477   6.096   5.246
  604CO2     D2 2741   3.349   6.151   5.106
  604CO2      C 2742   3.413   6.124   5.176
  604CO2     O1 2743   3.489   6.091   5.258
  604CO2     O2 2744   3.337   6.156   5.094
  605CO2     D1 2745   0.591   3.713   4.458
  605CO2     D2 2746   0.747   3.822   4.510
  605CO2      C 2747   0.669   3.768   4.484
  605CO2     O1 2748   0.577   3.704   4.453
  605CO2     O2 2749   0.761   3.832   4.514
  606CO2     D1 2750   4.690   7.954   1.795
  606CO2     D2 2751   4.858   7.944   1.900
  606CO2      C 2752   4.774   7.949   1.848
  606CO2     O1 2753   4.676   7.955   1.786
  606CO2     O2 2754   4.872   7.943   1.909
  607CO2     D1 2755   4.944   1.135   5.039
  607CO2     D2 2756   4.895   0.952   5.098
  607CO2      C 2757   4.919   1.043   5.068
  607CO2     O1 2758   4.948   1.150   5.034
  607CO2     O2 2759   4.891   0.936   5.103
  608CO2     D1 2760   2.068   4.308   6.721
  608CO2     D2 2761   2.196   4.421   6.622
  608CO2      C 2762   2.132   4.364   6.672
  608CO2     O1 2763   2.057   4.298   6.730
  608CO2     O2 2764   2.207   4.431   6.614
  609CO2     D1 2765   0.197   3.473   2.484
  609CO2     D2 2766   0.329   3.519   2.344
  609CO2      C 2767   0.263   3.496   2.414
  609CO2     O1 2768   0.185   3.469   2.496
  609CO2     O2 2769   0.341   3.523   2.332
  610CO2     D1 2770   1.844   5.798   6.206
  610CO2     D2 2771   1.810   5.821   6.400
  610CO2      C 2772   1.827   5.810   6.303
  610CO2     O1 2773   1.847   5.796   6.189
  610CO2     O2 2774   1.807   5.823   6.416
  611CO2     D1 2775   1.078   3.535   9.193
  611CO2     D2 2776   0.956   3.432   9.077
  611CO2      C 2777   1.017   3.484   9.135
  611CO2     O1 2778   1.088   3.544   9.203
  611CO2     O2 2779   0.945   3.423   9.066
  612CO2     D1 2780   6.224   5.920   6.462
  612CO2     D2 2781   6.385   6.021   6.408
  612CO2      C 2782   6.305   5.971   6.435
  612CO2     O1 2783   6.210   5.912   6.467
  612CO2     O2 2784   6.399   6.030   6.403
  613CO2     D1 2785   6.062   4.605   7.116
  613CO2     D2 2786   5.966   4.496   7.251
  613CO2      C 2787   6.014   4.551   7.184
  613CO2     O1 2788   6.071   4.614   7.105
  613CO2     O2 2789   5.958   4.487   7.262
  614CO2     D1 2790   0.834   1.061   4.834
  614CO2     D2 2791   0.791   1.020   4.646
  614CO2      C 2792   0.812   1.041   4.740
  614CO2     O1 2793   0.837   1.065   4.850
  614CO2     O2 2794   0.787   1.016   4.629
  615CO2     D1 2795   5.723   1.981   5.294
  615CO2     D2 2796   5.712   1.988   5.492
  615CO2      C 2797   5.718   1.984   5.393
  615CO2     O1 2798   5.724   1.980   5.277
  615CO2     O2 2799   5.712   1.988   5.509
  616CO2     D1 2800   2.890   1.651   1.772
  616CO2     D2 2801   3.016   1.738   1.647
  616CO2      C 2802   2.953   1.694   1.710
  616CO2     O1 2803   2.879   1.643   1.783
  616CO2     O2 2804   3.026   1.746   1.636
  617CO2     D1 2805   4.565   2.490   8.945
  617CO2     D2 2806   4.601   2.391   8.777
  617CO2      C 2807   4.583   2.441   8.861
  617CO2     O1 2808   4.562   2.498   8.959
  617CO2     O2 2809   4.604   2.383   8.762
  618CO2     D1 2810   8.206   2.122   2.796
  618CO2     D2 2811   8.098   2.223   2.665
  618CO2      C 2812   8.152   2.173   2.731
  618CO2     O1 2813   8.215   2.113   2.808
  618CO2     O2 2814   8.088   2.232   2.654
  619CO2     D1 2815   9.506   0.242   9.704
  619CO2     D2 2816   9.540   0.102   9.568
  619CO2      C 2817   9.523   0.172   9.636
  619CO2     O1 2818   9.503   0.254   9.716
  619CO2     O2 2819   9.543   0.090   9.556
  620CO2     D1 2820   4.908   7.595   6.852
  620CO2     D2 2821   4.905   7.593   7.050
  620CO2      C 2822   4.906   7.594   6.951
  620CO2     O1 2823   4.908   7.595   6.835
  620CO2     O2 2824   4.904   7.593   7.067
  621CO2     D1 2825   7.629   5.697   2.780
  621CO2     D2 2826   7.588   5.677   2.972
  621CO2      C 2827   7.609   5.687   2.876
  621CO2     O1 2828   7.633   5.699   2.763
  621CO2     O2 2829   7.585   5.675   2.989
  622CO2     D1 2830   7.959   3.021   1.713
  622CO2     D2 2831   8.090   2.932   1.594
  622CO2      C 2832   8.025   2.976   1.653
  622CO2     O1 2833   7.948   3.028   1.723
  622CO2     O2 2834   8.101   2.924   1.583
  623CO2     D1 2835   9.126   4.009   7.441
  623CO2     D2 2836   9.204   3.828   7.452
  623CO2      C 2837   9.165   3.919   7.447
  623CO2     O1 2838   9.119   4.025   7.440
  623CO2     O2 2839   9.211   3.812   7.453
  624CO2     D1 2840   8.851   8.808   0.723
  624CO2     D2 2841   8.979   8.902   0.841
  624CO2      C 2842   8.915   8.855   0.782
  624CO2     O1 2843   8.840   8.800   0.713
  624CO2     O2 2844   8.990   8.910   0.852
  625CO2     D1 2845   8.509   9.003   4.835
  625CO2     D2 2846   8.456   9.168   4.931
  625CO2      C 2847   8.482   9.086   4.883
  625CO2     O1 2848   8.513   8.989   4.827
  625CO2     O2 2849   8.451   9.182   4.939
  626CO2     D1 2850   6.287   7.897   2.523
  626CO2     D2 2851   6.368   8.077   2.520
  626CO2      C 2852   6.328   7.987   2.522
  626CO2     O1 2853   6.280   7.881   2.524
  626CO2     O2 2854   6.375   8.093   2.520
  627CO2     D1 2855   6.966   2.703   4.169
  627CO2     D2 2856   6.844   2.606   4.291
  627CO2      C 2857   6.905   2.654   4.230
  627CO2     O1 2858   6.976   2.711   4.158
  627CO2     O2 2859   6.833   2.598   4.301
  628CO2     D1 2860   0.430   7.575   4.076
  628CO2     D2 2861   0.393   7.457   3.921
  628CO2      C 2862   0.411   7.516   3.998
  628CO2     O1 2863   0.433   7.585   4.089
  628CO2     O2 2864   0.390   7.447   3.908
  629CO2     D1 2865   5.312   0.396   4.454
  629CO2     D2 2866   5.217   0.552   4.530
  629CO2      C 2867   5.265   0.474   4.492
  629CO2     O1 2868   5.321   0.382   4.447
  629CO2     O2 2869   5.209   0.565   4.536
  630CO2     D1 2870   5.696   7.700   9.238
  630CO2     D2 2871   5.780   7.529   9.183
  630CO2      C 2872   5.738   7.615   9.210
  630CO2     O1 2873   5.689   7.715   9.243
  630CO2     O2 2874   5.787   7.514   9.178
  631CO2     D1 2875   9.570   7.197   5.475
  631CO2     D2 2876   9.653   7.377   5.473
  631CO2      C 2877   9.612   7.287   5.474
  631CO2     O1 2878   9.563   7.182   5.476
  631CO2     O2 2879   9.660   7.393   5.473
  632CO2     D1 2880   9.077   7.418   9.096
  632CO2     D2 2881   9.129   7.231   9.059
  632CO2      C 2882   9.103   7.325   9.078
  632CO2     O1 2883   9.072   7.435   9.099
  632CO2     O2 2884   9.133   7.215   9.056
  633CO2     D1 2885   9.805   2.021   5.709
  633CO2     D2 2886   9.899   2.187   5.655
  633CO2      C 2887   9.852   2.104   5.682
  633CO2     O1 2888   9.797   2.007   5.713
  633CO2     O2 2889   9.907   2.201   5.650
  634CO2     D1 2890   9.566   3.309   3.457
  634CO2     D2 2891   9.492   3.190   3.317
  634CO2      C 2892   9.529   3.250   3.387
  634CO2     O1 2893   9.572   3.320   3.469
  634CO2     O2 2894   9.485   3.180   3.305
  635CO2     D1 2895   9.375   2.507   4.765
  635CO2     D2 2896   9.369   2.506   4.568
  635CO2      C 2897   9.372   2.507   4.667
  635CO2     O1 2898   9.376   2.507   4.783
  635CO2     O2 2899   9.368   2.506   4.551
  636CO2     D1 2900   9.709   8.474   7.469
  636CO2     D2 2901   9.883   8.387   7.505
  636CO2      C 2902   9.796   8.431   7.487
  636CO2     O1 2903   9.694   8.482   7.466
  636CO2     O2 2904   9.898   8.380   7.509
  637CO2     D1 2905   4.174   8.115   1.833
  637CO2     D2 2906   4.034   8.130   1.694
  637CO2      C 2907   4.104   8.123   1.764
  637CO2     O1 2908   4.186   8.114   1.845
  637CO2     O2 2909   4.022   8.132   1.682
  638CO2     D1 2910   2.690   1.867   6.208
  638CO2     D2 2911   2.702   1.852   6.011
  638CO2      C 2912   2.696   1.860   6.109
  638CO2     O1 2913   2.689   1.868   6.225
  638CO2     O2 2914   2.703   1.851   5.994
  639CO2     D1 2915   3.641   2.155   8.373
  639CO2     D2 2916   3.695   2.147   8.183
  639CO2      C 2917   3.668   2.151   8.278
  639CO2     O1 2918   3.636   2.156   8.390
  639CO2     O2 2919   3.699   2.146   8.167
  640CO2     D1 2920   6.888   0.049   8.681
  640CO2     D2 2921   7.006   0.057   8.523
  640CO2      C 2922   6.947   0.053   8.602
  640CO2     O1 2923   6.878   0.048   8.695
  640CO2     O2 2924   7.016   0.058   8.509
  641CO2     D1 2925   1.465   9.108   4.797
  641CO2     D2 2926   1.518   9.117   4.988
  641CO2      C 2927   1.492   9.112   4.892
  641CO2     O1 2928   1.461   9.107   4.781
  641CO2     O2 2929   1.523   9.118   5.004
  642CO2     D1 2930   5.552   7.543   1.553
  642CO2     D2 2931   5.582   7.587   1.743
  642CO2      C 2932   5.567   7.565   1.648
  642CO2     O1 2933   5.549   7.539   1.537
  642CO2     O2 2934   5.585   7.591   1.760
  643CO2     D1 2935   4.162   6.225   2.806
  643CO2     D2 2936   4.191   6.239   2.610
  643CO2      C 2937   4.176   6.232   2.708
  643CO2     O1 2938   4.159   6.224   2.822
  643CO2     O2 2939   4.193   6.240   2.593
  644CO2     D1 2940   3.917   5.124   3.238
  644CO2     D2 2941   3.783   5.164   3.099
  644CO2      C 2942   3.850   5.144   3.169
  644CO2     O1 2943   3.929   5.120   3.250
  644CO2     O2 2944   3.771   5.167   3.087
  645CO2     D1 2945   1.291   6.853   4.806
  645CO2     D2 2946   1.101   6.805   4.829
  645CO2      C 2947   1.196   6.829   4.817
  645CO2     O1 2948   1.308   6.857   4.804
  645CO2     O2 2949   1.084   6.801   4.831
  646CO2     D1 2950   3.442   6.468   3.169
  646CO2     D2 2951   3.511   6.372   3.010
  646CO2      C 2952   3.476   6.420   3.089
  646CO2     O1 2953   3.436   6.476   3.183
  646CO2     O2 2954   3.517   6.364   2.996
  647CO2     D1 2955   9.581   8.629   5.608
  647CO2     D2 2956   9.770   8.571   5.612
  647CO2      C 2957   9.675   8.600   5.610
  647CO2     O1 2958   9.564   8.634   5.608
  647CO2     O2 2959   9.786   8.566   5.612
  648CO2     D1 2960   9.311   0.582   4.430
  648CO2     D2 2961   9.331   0.688   4.595
  648CO2      C 2962   9.321   0.635   4.513
  648CO2     O1 2963   9.309   0.572   4.416
  648CO2     O2 2964   9.333   0.697   4.610
  649CO2     D1 2965   7.389   1.026   8.722
  649CO2     D2 2966   7.535   0.975   8.600
  649CO2      C 2967   7.462   1.000   8.661
  649CO2     O1 2968   7.376   1.031   8.733
  649CO2     O2 2969   7.548   0.970   8.589
  650CO2     D1 2970   9.117   1.982   5.813
  650CO2     D2 2971   9.159   1.789   5.826
  650CO2      C 2972   9.138   1.886   5.819
  650CO2     O1 2973   9.113   1.999   5.811
  650CO2     O2 2974   9.163   1.773   5.827
  651CO2     D1 2975   1.789   6.972   0.955
  651CO2     D2 2976   1.847   6.786   0.986
  651CO2      C 2977   1.818   6.879   0.970
  651CO2     O1 2978   1.784   6.989   0.952
  651CO2     O2 2979   1.852   6.770   0.989
  652CO2     D1 2980   8.497   3.963   2.733
  652CO2     D2 2981   8.599   4.002   2.899
  652CO2      C 2982   8.548   3.982   2.816
  652CO2     O1 2983   8.489   3.959   2.719
  652CO2     O2 2984   8.608   4.005   2.913
  653CO2     D1 2985   6.164   8.226   1.122
  653CO2     D2 2986   6.028   8.150   1.244
  653CO2      C 2987   6.096   8.188   1.183
  653CO2     O1 2988   6.176   8.233   1.112
  653CO2     O2 2989   6.016   8.144   1.254
  654CO2     D1 2990   5.413   0.844   2.552
  654CO2     D2 2991   5.600   0.782   2.545
  654CO2      C 2992   5.506   0.813   2.548
  654CO2     O1 2993   5.396   0.850   2.552
  654CO2     O2 2994   5.616   0.777   2.544
  655CO2     D1 2995   6.292   3.662   3.782
  655CO2     D2 2996   6.261   3.471   3.741
  655CO2      C 2997   6.276   3.567   3.762
  655CO2     O1 2998   6.295   3.679   3.786
  655CO2     O2 2999   6.258   3.455   3.737
  656CO2     D1 3000   2.668   1.189   3.263
  656CO2     D2 3001   2.709   1.382   3.246
  656CO2      C 3002   2.688   1.286   3.255
  656CO2     O1 3003   2.665   1.173   3.264
  656CO2     O2 3004   2.712   1.399   3.245
  657CO2     D1 3005   6.075   6.843   2.738
  657CO2     D2 3006   6.164   6.724   2.608
  657CO2      C 3007   6.120   6.784   2.673
  657CO2     O1 3008   6.068   6.854   2.749
  657CO2     O2 3009   6.172   6.713   2.596
  658CO2     D1 3010   3.838   0.751   0.827
  658CO2     D2 3011   3.830   0.736   1.024
  658CO2      C 3012   3.834   0.744   0.925
  658CO2     O1 3013   3.839   0.752   0.810
  658CO2     O2 3014   3.829   0.735   1.041
  659CO2     D1 3015   4.220   9.830   2.637
  659CO2     D2 3016   4.237   9.813   2.834
  659CO2      C 3017   4.228   9.822   2.736
  659CO2     O1 3018   4.218   9.832   2.620
  659CO2     O2 3019   4.239   9.812   2.851
  660CO2     D1 3020   2.221   4.025   6.579
  660CO2     D2 3021   2.374   4.149   6.561
  660CO2      C 3022   2.298   4.087   6.570
  660CO2     O1 3023   2.208   4.014   6.580
  660CO2     O2 3024   2.387   4.160   6.560
  661CO2     D1 3025   5.985   6.963   7.512
  661CO2     D2 3026   6.008   7.065   7.680
  661CO2      C 3027   5.996   7.014   7.596
  661CO2     O1 3028   5.983   6.954   7.498
  661CO2     O2 3029   6.010   7.074   7.695
  662CO2     D1 3030   1.620   2.209   1.082
  662CO2     D2 3031   1.586   2.201   1.277
  662CO2      C 3032   1.603   2.205   1.180
  662CO2     O1 3033   1.623   2.209   1.066
  662CO2     O2 3034   1.583   2.200   1.294
  663CO2     D1 3035   7.987   5.427   7.405
  663CO2     D2 3036   8.048   5.321   7.250
  663CO2      C 3037   8.017   5.374   7.327
  663CO2     O1 3038   7.981   5.436   7.419
  663CO2     O2 3039   8.053   5.312   7.236
  664CO2     D1 3040   5.243   6.961   5.302
  664CO2     D2 3041   5.234   6.954   5.499
  664CO2      C 3042   5.239   6.958   5.401
  664CO2     O1 3043   5.244   6.962   5.285
  664CO2     O2 3044   5.233   6.954   5.516
  665CO2     D1 3045   6.321   4.686   6.216
  665CO2     D2 3046   6.385   4.681   6.403
  665CO2      C 3047   6.353   4.684   6.309
  665CO2     O1 3048   6.315   4.687   6.200
  665CO2     O2 3049   6.390   4.681   6.419
  666CO2     D1 3050   9.394   7.975   3.090
  666CO2     D2 3051   9.392   7.995   3.287
  666CO2      C 3052   9.393   7.985   3.188
  666CO2     O1 3053   9.394   7.973   3.073
  666CO2     O2 3054   9.392   7.997   3.304
  667CO2     D1 3055   5.003   3.858   1.688
  667CO2     D2 3056   5.013   4.053   1.659
  667CO2      C 3057   5.008   3.955   1.673
  667CO2     O1 3058   5.002   3.841   1.690
  667CO2     O2 3059   5.014   4.070   1.657
  668CO2     D1 3060   5.764   7.701   2.449
  668CO2     D2 3061   5.846   7.554   2.344
  668CO2      C 3062   5.805   7.627   2.396
  668CO2     O1 3063   5.757   7.713   2.458
  668CO2     O2 3064   5.853   7.541   2.335
  669CO2     D1 3065   3.572   2.455   1.059
  669CO2     D2 3066   3.398   2.504   0.979
  669CO2      C 3067   3.485   2.479   1.019
  669CO2     O1 3068   3.587   2.451   1.065
  669CO2     O2 3069   3.383   2.508   0.972
  670CO2     D1 3070   1.483   3.607   5.702
  670CO2     D2 3071   1.528   3.546   5.884
  670CO2      C 3072   1.505   3.576   5.793
  670CO2     O1 3073   1.479   3.613   5.686
  670CO2     O2 3074   1.532   3.540   5.900
  671CO2     D1 3075   8.714   9.114   9.043
  671CO2     D2 3076   8.665   8.943   9.131
  671CO2      C 3077   8.690   9.028   9.087
  671CO2     O1 3078   8.718   9.128   9.036
  671CO2     O2 3079   8.661   8.928   9.139
  672CO2     D1 3080   9.984   5.954   2.296
  672CO2     D2 3081   9.929   5.875   2.123
  672CO2      C 3082   9.956   5.915   2.209
  672CO2     O1 3083   9.988   5.961   2.311
  672CO2     O2 3084   9.924   5.869   2.108
  673CO2     D1 3085   0.942   4.875   8.336
  673CO2     D2 3086   1.041   4.756   8.212
  673CO2      C 3087   0.991   4.815   8.274
  673CO2     O1 3088   0.933   4.885   8.347
  673CO2     O2 3089   1.049   4.746   8.202
  674CO2     D1 3090   2.509   0.652   2.224
  674CO2     D2 3091   2.416   0.498   2.140
  674CO2      C 3092   2.462   0.575   2.182
  674CO2     O1 3093   2.517   0.665   2.231
  674CO2     O2 3094   2.408   0.485   2.133
  675CO2     D1 3095   9.889   7.056   7.956
  675CO2     D2 3096   9.913   7.015   7.764
  675CO2      C 3097   9.901   7.036   7.860
  675CO2     O1 3098   9.887   7.060   7.973
  675CO2     O2 3099   9.915   7.012   7.747
  676CO2     D1 3100   3.258   8.598   5.632
  676CO2     D2 3101   3.338   8.619   5.811
  676CO2      C 3102   3.298   8.608   5.722
  676CO2     O1 3103   3.251   8.597   5.616
  676CO2     O2 3104   3.345   8.620   5.827
  677CO2     D1 3105   2.578   3.059   3.564
  677CO2     D2 3106   2.583   3.045   3.762
  677CO2      C 3107   2.581   3.052   3.663
  677CO2     O1 3108   2.578   3.060   3.547
  677CO2     O2 3109   2.583   3.044   3.779
  678CO2     D1 3110   4.597   5.615   2.219
  678CO2     D2 3111   4.539   5.611   2.408
  678CO2      C 3112   4.568   5.613   2.314
  678CO2     O1 3113   4.602   5.615   2.203
  678CO2     O2 3114   4.534   5.611   2.425
  679CO2     D1 3115   2.919   8.819   4.499
  679CO2     D2 3116   2.851   8.946   4.634
  679CO2      C 3117   2.885   8.883   4.567
  679CO2     O1 3118   2.925   8.808   4.488
  679CO2     O2 3119   2.845   8.957   4.645
  680CO2     D1 3120   6.433   4.914   1.790
  680CO2     D2 3121   6.552   4.951   1.637
  680CO2      C 3122   6.492   4.932   1.713
  680CO2     O1 3123   6.422   4.910   1.803
  680CO2     O2 3124   6.562   4.954   1.624
  681CO2     D1 3125   8.041   2.166   9.044
  681CO2     D2 3126   8.094   2.002   9.141
  681CO2      C 3127   8.067   2.084   9.093
  681CO2     O1 3128   8.036   2.180   9.036
  681CO2     O2 3129   8.099   1.988   9.149
  682CO2     D1 3130   9.196   8.058   1.883
  682CO2     D2 3131   9.290   8.017   1.713
  682CO2      C 3132   9.243   8.037   1.798
  682CO2     O1 3133   9.188   8.062   1.897
  682CO2     O2 3134   9.298   8.013   1.699
  683CO2     D1 3135   3.975   9.675   7.932
  683CO2     D2 3136   3.952   9.622   7.743
  683CO2      C 3137   3.963   9.649   7.838
  683CO2     O1 3138   3.977   9.680   7.949
  683CO2     O2 3139   3.950   9.618   7.727
  684CO2     D1 3140   7.399   4.808   0.247
  684CO2     D2 3141   7.553   4.711   0.324
  684CO2      C 3142   7.476   4.759   0.286
  684CO2     O1 3143   7.385   4.816   0.241
  684CO2     O2 3144   7.566   4.702   0.330
  685CO2     D1 3145   0.975   7.869   9.707
  685CO2     D2 3146   0.797   7.952   9.731
  685CO2      C 3147   0.886   7.911   9.719
  685CO2     O1 3148   0.990   7.862   9.704
  685CO2     O2 3149   0.782   7.959   9.733
  686CO2     D1 3150   7.728   3.138   3.313
  686CO2     D2 3151   7.843   3.180   3.159
  686CO2      C 3152   7.786   3.159   3.236
  686CO2     O1 3153   7.718   3.134   3.327
  686CO2     O2 3154   7.853   3.184   3.145
  687CO2     D1 3155   5.065   6.337   9.831
  687CO2     D2 3156   4.955   6.390   9.675
  687CO2      C 3157   5.010   6.363   9.753
  687CO2     O1 3158   5.074   6.333   9.845
  687CO2     O2 3159   4.945   6.394   9.662
  688CO2     D1 3160   9.436   4.794   0.988
  688CO2     D2 3161   9.628   4.748   0.996
  688CO2      C 3162   9.532   4.771   0.992
  688CO2     O1 3163   9.419   4.799   0.987
  688CO2     O2 3164   9.645   4.744   0.997
  689CO2     D1 3165   0.182   2.611   6.722
  689CO2     D2 3166   0.226   2.502   6.881
  689CO2      C 3167   0.204   2.557   6.801
  689CO2     O1 3168   0.178   2.621   6.708
  689CO2     O2 3169   0.229   2.493   6.895
  690CO2     D1 3170   1.155   9.784   4.298
  690CO2     D2 3171   1.023   9.922   4.244
  690CO2      C 3172   1.089   9.853   4.271
  690CO2     O1 3173   1.166   9.773   4.303
  690CO2     O2 3174   1.012   9.933   4.239
  691CO2     D1 3175   4.433   5.846   8.772
  691CO2     D2 3176   4.514   6.009   8.851
  691CO2      C 3177   4.474   5.928   8.812
  691CO2     O1 3178   4.426   5.832   8.766
  691CO2     O2 3179   4.521   6.023   8.858
  692CO2     D1 3180   1.885   2.171   4.933
  692CO2     D2 3181   2.061   2.254   4.894
  692CO2      C 3182   1.973   2.212   4.913
  692CO2     O1 3183   1.870   2.164   4.937
  692CO2     O2 3184   2.076   2.261   4.890
  693CO2     D1 3185   2.409   4.115   5.137
  693CO2     D2 3186   2.467   4.009   5.294
  693CO2      C 3187   2.438   4.062   5.215
  693CO2     O1 3188   2.404   4.124   5.123
  693CO2     O2 3189   2.472   4.000   5.307
  694CO2     D1 3190   1.902   6.031   4.936
  694CO2     D2 3191   2.025   5.975   5.081
  694CO2      C 3192   1.963   6.003   5.009
  694CO2     O1 3193   1.891   6.035   4.924
  694CO2     O2 3194   2.035   5.971   5.093
  695CO2     D1 3195   5.501   9.844   2.471
  695CO2     D2 3196   5.432   9.662   2.505
  695CO2      C 3197   5.466   9.753   2.488
  695CO2     O1 3198   5.507   9.860   2.468
  695CO2     O2 3199   5.426   9.646   2.508
  696CO2     D1 3200   1.320   6.670   6.507
  696CO2     D2 3201   1.311   6.649   6.310
  696CO2      C 3202   1.316   6.660   6.409
  696CO2     O1 3203   1.321   6.672   6.524
  696CO2     O2 3204   1.311   6.648   6.293
  697CO2     D1 3205   3.610   9.703   6.020
  697CO2     D2 3206   3.639   9.722   6.215
  697CO2      C 3207   3.625   9.713   6.117
  697CO2     O1 3208   3.608   9.701   6.003
  697CO2     O2 3209   3.642   9.724   6.232
  698CO2     D1 3210   1.177   9.900   8.371
  698CO2     D2 3211   1.120   9.730   8.287
  698CO2      C 3212   1.148   9.815   8.329
  698CO2     O1 3213   1.182   9.914   8.378
  698CO2     O2 3214   1.115   9.715   8.280
  699CO2     D1 3215   7.060   7.428   5.355
  699CO2     D2 3216   6.928   7.495   5.486
  699CO2      C 3217   6.994   7.461   5.420
  699CO2     O1 3218   7.071   7.422   5.343
  699CO2     O2 3219   6.916   7.500   5.497
  700CO2     D1 3220   7.111   5.938   0.479
  700CO2     D2 3221   7.100   5.975   0.673
  700CO2      C 3222   7.106   5.956   0.576
  700CO2     O1 3223   7.112   5.935   0.462
  700CO2     O2 3224   7.099   5.978   0.689
  701CO2     D1 3225   2.743   4.808   4.368
  701CO2     D2 3226   2.825   4.902   4.522
  701CO2      C 3227   2.784   4.855   4.445
  701CO2     O1 3228   2.736   4.800   4.355
  701CO2     O2 3229   2.832   4.910   4.535
  702CO2     D1 3230   6.809   7.686   9.591
  702CO2     D2 3231   6.953   7.822   9.583
  702CO2      C 3232   6.881   7.754   9.587
  702CO2     O1 3233   6.797   7.675   9.592
  702CO2     O2 3234   6.965   7.834   9.582
  703CO2     D1 3235   0.395   7.226   5.961
  703CO2     D2 3236   0.583   7.207   6.018
  703CO2      C 3237   0.489   7.217   5.990
  703CO2     O1 3238   0.379   7.228   5.956
  703CO2     O2 3239   0.599   7.206   6.023
  704CO2     D1 3240   3.143   5.624   8.421
  704CO2     D2 3241   3.238   5.774   8.335
  704CO2      C 3242   3.191   5.699   8.378
  704CO2     O1 3243   3.135   5.611   8.429
  704CO2     O2 3244   3.246   5.787   8.327
  705CO2     D1 3245   8.944   1.006  10.011
  705CO2     D2 3246   8.951   1.000   9.813
  705CO2      C 3247   8.948   1.003   9.912
  705CO2     O1 3248   8.944   1.006  10.028
  705CO2     O2 3249   8.952   1.000   9.796
  706CO2     D1 3250   2.071   6.593   6.110
  706CO2     D2 3251   1.895   6.667   6.163
  706CO2      C 3252   1.983   6.630   6.137
  706CO2     O1 3253   2.086   6.586   6.106
  706CO2     O2 3254   1.880   6.674   6.168
  707CO2     D1 3255   5.153   0.047   0.968
  707CO2     D2 3256   5.059   0.137   0.818
  707CO2      C 3257   5.106   0.092   0.893
  707CO2     O1 3258   5.161   0.039   0.980
  707CO2     O2 3259   5.051   0.145   0.805
  708CO2     D1 3260   6.482   1.688   8.001
  708CO2     D2 3261   6.494   1.684   7.804
  708CO2      C 3262   6.488   1.686   7.902
  708CO2     O1 3263   6.481   1.689   8.018
  708CO2     O2 3264   6.495   1.684   7.786
  709CO2     D1 3265   7.768   0.097   2.209
  709CO2     D2 3266   7.779   0.049   2.401
  709CO2      C 3267   7.773   0.073   2.305
  709CO2     O1 3268   7.767   0.101   2.193
  709CO2     O2 3269   7.780   0.045   2.417
  710CO2     D1 3270   5.865   2.174   9.368
  710CO2     D2 3271   6.021   2.260   9.453
  710CO2      C 3272   5.943   2.217   9.411
  710CO2     O1 3273   5.852   2.166   9.360
  710CO2     O2 3274   6.035   2.268   9.461
  711CO2     D1 3275   6.450   0.913   0.426
  711CO2     D2 3276   6.530   0.877   0.248
  711CO2      C 3277   6.490   0.895   0.337
  711CO2     O1 3278   6.443   0.916   0.441
  711CO2     O2 3279   6.537   0.873   0.233
  712CO2     D1 3280   9.229   6.777   9.725
  712CO2     D2 3281   9.071   6.827   9.617
  712CO2      C 3282   9.150   6.802   9.671
  712CO2     O1 3283   9.243   6.773   9.734
  712CO2     O2 3284   9.057   6.831   9.608
  713CO2     D1 3285   9.582   1.568   0.027
  713CO2     D2 3286   9.743   1.674   0.071
  713CO2      C 3287   9.663   1.621   0.049
  713CO2     O1 3288   9.568   1.558   0.023
  713CO2     O2 3289   9.757   1.683   0.075
  714CO2     D1 3290   5.580   2.056   5.929
  714CO2     D2 3291   5.568   2.016   6.122
  714CO2      C 3292   5.574   2.036   6.026
  714CO2     O1 3293   5.581   2.059   5.912
  714CO2     O2 3294   5.567   2.013   6.139
  715CO2     D1 3295   0.873   5.333   3.233
  715CO2     D2 3296   0.750   5.228   3.120
  715CO2      C 3297   0.811   5.281   3.176
  715CO2     O1 3298   0.884   5.342   3.243
  715CO2     O2 3299   0.739   5.219   3.110
  716CO2     D1 3300   9.585   1.126   9.647
  716CO2     D2 3301   9.690   0.960   9.622
  716CO2      C 3302   9.637   1.043   9.634
  716CO2     O1 3303   9.575   1.140   9.649
  716CO2     O2 3304   9.699   0.946   9.619
  717CO2     D1 3305   7.755   3.269   3.877
  717CO2     D2 3306   7.750   3.312   3.684
  717CO2      C 3307   7.752   3.291   3.780
  717CO2     O1 3308   7.755   3.266   3.894
  717CO2     O2 3309   7.750   3.316   3.667
  718CO2     D1 3310   7.796   3.817   1.350
  718CO2     D2 3311   7.794   3.821   1.152
  718CO2      C 3312   7.795   3.819   1.251
  718CO2     O1 3313   7.796   3.817   1.367
  718CO2     O2 3314   7.794   3.821   1.135
  719CO2     D1 3315   4.088   2.948   3.338
  719CO2     D2 3316   4.260   2.975   3.432
  719CO2      C 3317   4.174   2.962   3.385
  719CO2     O1 3318   4.073   2.945   3.330
  719CO2     O2 3319   4.275   2.978   3.440
  720CO2     D1 3320   4.595   0.115   5.648
  720CO2     D2 3321   4.646   0.273   5.755
  720CO2      C 3322   4.621   0.194   5.702
  720CO2     O1 3323   4.590   0.101   5.639
  720CO2     O2 3324   4.651   0.287   5.764
  721CO2     D1 3325   3.725   3.820   8.509
  721CO2     D2 3326   3.770   3.676   8.637
  721CO2      C 3327   3.748   3.748   8.573
  721CO2     O1 3328   3.721   3.832   8.498
  721CO2     O2 3329   3.774   3.663   8.648
  722CO2     D1 3330   0.027   9.661   2.778
  722CO2     D2 3331   0.043   9.661   2.975
  722CO2      C 3332   0.035   9.661   2.877
  722CO2     O1 3333   0.026   9.661   2.761
  722CO2     O2 3334   0.045   9.661   2.993
  723CO2     D1 3335   9.505  10.021   5.249
  723CO2     D2 3336   9.495   9.977   5.056
  723CO2      C 3337   9.500   9.999   5.153
  723CO2     O1 3338   9.506  10.024   5.266
  723CO2     O2 3339   9.494   9.973   5.040
  724CO2     D1 3340   8.480   1.838   5.183
  724CO2     D2 3341   8.590   1.720   5.067
  724CO2      C 3342   8.535   1.779   5.125
  724CO2     O1 3343   8.471   1.848   5.193
  724CO2     O2 3344   8.599   1.710   5.057
  725CO2     D1 3345   2.716   9.704   6.759
  725CO2     D2 3346   2.732   9.693   6.956
  725CO2      C 3347   2.724   9.698   6.858
  725CO2     O1 3348   2.715   9.705   6.742
  725CO2     O2 3349   2.733   9.692   6.973
  726CO2     D1 3350   1.927   4.853   2.508
  726CO2     D2 3351   1.937   4.694   2.391
  726CO2      C 3352   1.932   4.773   2.449
  726CO2     O1 3353   1.926   4.867   2.518
  726CO2     O2 3354   1.937   4.680   2.381
  727CO2     D1 3355   1.907   0.311   7.753
  727CO2     D2 3356   1.791   0.257   7.603
  727CO2      C 3357   1.849   0.284   7.678
  727CO2     O1 3358   1.917   0.316   7.766
  727CO2     O2 3359   1.781   0.252   7.590
  728CO2     D1 3360   1.953   0.717   1.142
  728CO2     D2 3361   1.926   0.732   1.338
  728CO2      C 3362   1.940   0.725   1.240
  728CO2     O1 3363   1.955   0.716   1.125
  728CO2     O2 3364   1.924   0.733   1.354
  729CO2     D1 3365   0.988   3.346   7.726
  729CO2     D2 3366   1.063   3.180   7.804
  729CO2      C 3367   1.025   3.263   7.765
  729CO2     O1 3368   0.982   3.360   7.720
  729CO2     O2 3369   1.069   3.166   7.811
  730CO2     D1 3370   2.916   3.423   9.612
  730CO2     D2 3371   2.947   3.251   9.706
  730CO2      C 3372   2.931   3.337   9.659
  730CO2     O1 3373   2.913   3.437   9.604
  730CO2     O2 3374   2.950   3.236   9.714
  731CO2     D1 3375   0.137   3.986   7.390
  731CO2     D2 3376   0.115   4.096   7.552
  731CO2      C 3377   0.126   4.041   7.471
  731CO2     O1 3378   0.139   3.976   7.375
  731CO2     O2 3379   0.113   4.105   7.566
  732CO2     D1 3380   4.267   0.358   9.455
  732CO2     D2 3381   4.217   0.324   9.267
  732CO2      C 3382   4.242   0.341   9.361
  732CO2     O1 3383   4.271   0.361   9.472
  732CO2     O2 3384   4.212   0.321   9.251
  733CO2     D1 3385   6.960   6.355   4.006
  733CO2     D2 3386   6.993   6.299   3.819
  733CO2      C 3387   6.977   6.327   3.913
  733CO2     O1 3388   6.957   6.359   4.022
  733CO2     O2 3389   6.996   6.294   3.803
  734CO2     D1 3390   0.180   0.575   1.673
  734CO2     D2 3391   0.179   0.536   1.479
  734CO2      C 3392   0.179   0.556   1.576
  734CO2     O1 3393   0.180   0.579   1.690
  734CO2     O2 3394   0.179   0.533   1.463
  735CO2     D1 3395   6.359   9.936   7.034
  735CO2     D2 3396   6.325   9.894   7.224
  735CO2      C 3397   6.342   9.915   7.129
  735CO2     O1 3398   6.362   9.940   7.017
  735CO2     O2 3399   6.322   9.890   7.240
  736CO2     D1 3400   0.254   5.945   5.205
  736CO2     D2 3401   0.284   5.901   5.395
  736CO2      C 3402   0.269   5.923   5.300
  736CO2     O1 3403   0.252   5.948   5.188
  736CO2     O2 3404   0.286   5.898   5.412
  737CO2     D1 3405   9.837   7.042   9.240
  737CO2     D2 3406   9.885   7.062   9.049
  737CO2      C 3407   9.861   7.052   9.144
  737CO2     O1 3408   9.833   7.040   9.256
  737CO2     O2 3409   9.889   7.064   9.032
  738CO2     D1 3410   2.293   7.270   4.093
  738CO2     D2 3411   2.478   7.334   4.121
  738CO2      C 3412   2.386   7.302   4.107
  738CO2     O1 3413   2.277   7.265   4.091
  738CO2     O2 3414   2.494   7.340   4.123
  739CO2     D1 3415   1.992   9.428   4.984
  739CO2     D2 3416   1.915   9.369   5.156
  739CO2      C 3417   1.953   9.399   5.070
  739CO2     O1 3418   1.998   9.434   4.969
  739CO2     O2 3419   1.908   9.364   5.171
  740CO2     D1 3420   1.925   8.484   7.983
  740CO2     D2 3421   1.926   8.506   8.180
  740CO2      C 3422   1.925   8.495   8.082
  740CO2     O1 3423   1.925   8.482   7.966
  740CO2     O2 3424   1.926   8.508   8.197
  741CO2     D1 3425   7.229   5.066   3.843
  741CO2     D2 3426   7.223   5.053   4.040
  741CO2      C 3427   7.226   5.059   3.942
  741CO2     O1 3428   7.229   5.067   3.826
  741CO2     O2 3429   7.223   5.052   4.057
  742CO2     D1 3430   4.456   4.009   9.687
  742CO2     D2 3431   4.418   3.829   9.613
  742CO2      C 3432   4.437   3.919   9.650
  742CO2     O1 3433   4.459   4.025   9.693
  742CO2     O2 3434   4.415   3.814   9.607
  743CO2     D1 3435   0.539   8.031   2.340
  743CO2     D2 3436   0.493   7.886   2.213
  743CO2      C 3437   0.516   7.959   2.277
  743CO2     O1 3438   0.543   8.043   2.352
  743CO2     O2 3439   0.489   7.874   2.202
  744CO2     D1 3440   1.659   9.870   6.243
  744CO2     D2 3441   1.589   9.962   6.083
  744CO2      C 3442   1.624   9.916   6.163
  744CO2     O1 3443   1.665   9.862   6.257
  744CO2     O2 3444   1.583   9.970   6.069
  745CO2     D1 3445   8.596   6.725   3.995
  745CO2     D2 3446   8.531   6.602   3.854
  745CO2      C 3447   8.564   6.664   3.925
  745CO2     O1 3448   8.602   6.736   4.007
  745CO2     O2 3449   8.525   6.592   3.842
  746CO2     D1 3450   5.574   9.526   9.683
  746CO2     D2 3451   5.500   9.706   9.715
  746CO2      C 3452   5.537   9.616   9.699
  746CO2     O1 3453   5.581   9.510   9.680
  746CO2     O2 3454   5.493   9.722   9.718
  747CO2     D1 3455   2.555   2.205   0.286
  747CO2     D2 3456   2.441   2.208   0.125
  747CO2      C 3457   2.498   2.207   0.206
  747CO2     O1 3458   2.565   2.205   0.300
  747CO2     O2 3459   2.431   2.209   0.111
  748CO2     D1 3460   9.337   1.417   1.256
  748CO2     D2 3461   9.186   1.539   1.294
  748CO2      C 3462   9.261   1.478   1.275
  748CO2     O1 3463   9.350   1.407   1.252
  748CO2     O2 3464   9.173   1.549   1.297
  749CO2     D1 3465   5.116   5.667   8.428
  749CO2     D2 3466   5.277   5.569   8.487
  749CO2      C 3467   5.197   5.618   8.458
  749CO2     O1 3468   5.102   5.675   8.423
  749CO2     O2 3469   5.291   5.561   8.493
  750CO2     D1 3470   8.911   8.336   0.734
  750CO2     D2 3471   8.830   8.419   0.573
  750CO2      C 3472   8.871   8.378   0.653
  750CO2     O1 3473   8.918   8.329   0.748
  750CO2     O2 3474   8.823   8.426   0.559
  751CO2     D1 3475   3.530   4.513   1.916
  751CO2     D2 3476   3.380   4.439   1.811
  751CO2      C 3477   3.455   4.476   1.864
  751CO2     O1 3478   3.543   4.519   1.925
  751CO2     O2 3479   3.367   4.433   1.802
  752CO2     D1 3480   9.438   6.747   6.736
  752CO2     D2 3481   9.429   6.807   6.548
  752CO2      C 3482   9.433   6.777   6.642
  752CO2     O1 3483   9.438   6.742   6.753
  752CO2     O2 3484   9.428   6.812   6.532
  753CO2     D1 3485   3.938   4.661   1.719
  753CO2     D2 3486   4.043   4.693   1.555
  753CO2      C 3487   3.991   4.677   1.637
  753CO2     O1 3488   3.929   4.658   1.733
  753CO2     O2 3489   4.052   4.696   1.540
  754CO2     D1 3490   2.044   2.497   1.759
  754CO2     D2 3491   2.026   2.595   1.930
  754CO2      C 3492   2.035   2.546   1.845
  754CO2     O1 3493   2.046   2.489   1.745
  754CO2     O2 3494   2.025   2.604   1.945
  755CO2     D1 3495   9.782   5.491   1.835
  755CO2     D2 3496   9.844   5.630   1.962
  755CO2      C 3497   9.813   5.561   1.899
  755CO2     O1 3498   9.777   5.479   1.824
  755CO2     O2 3499   9.849   5.642   1.973
  756CO2     D1 3500   5.483   9.793   0.596
  756CO2     D2 3501   5.476   9.771   0.399
  756CO2      C 3502   5.479   9.782   0.498
  756CO2     O1 3503   5.484   9.795   0.613
  756CO2     O2 3504   5.475   9.769   0.382
  757CO2     D1 3505   7.057   0.733   9.759
  757CO2     D2 3506   7.089   0.710   9.953
  757CO2      C 3507   7.073   0.721   9.856
  757CO2     O1 3508   7.054   0.735   9.742
  757CO2     O2 3509   7.092   0.708   9.969
  758CO2     D1 3510   7.996   2.381   2.116
  758CO2     D2 3511   7.944   2.570   2.091
  758CO2      C 3512   7.970   2.475   2.103
  758CO2     O1 3513   8.001   2.364   2.118
  758CO2     O2 3514   7.939   2.586   2.088
  759CO2     D1 3515   8.062   4.802   9.695
  759CO2     D2 3516   8.013   4.763   9.507
  759CO2      C 3517   8.038   4.783   9.601
  759CO2     O1 3518   8.066   4.805   9.711
  759CO2     O2 3519   8.009   4.760   9.491
  760CO2     D1 3520   4.825   9.483   2.925
  760CO2     D2 3521   4.841   9.648   3.033
  760CO2      C 3522   4.833   9.565   2.979
  760CO2     O1 3523   4.824   9.469   2.916
  760CO2     O2 3524   4.843   9.662   3.042
  761CO2     D1 3525   9.922   6.135   2.743
  761CO2     D2 3526   9.798   5.984   2.718
  761CO2      C 3527   9.860   6.059   2.730
  761CO2     O1 3528   9.933   6.148   2.745
  761CO2     O2 3529   9.787   5.971   2.716
  762CO2     D1 3530   8.777   7.911   1.002
  762CO2     D2 3531   8.599   7.849   1.061
  762CO2      C 3532   8.688   7.880   1.032
  762CO2     O1 3533   8.792   7.916   0.997
  762CO2     O2 3534   8.583   7.844   1.066
  763CO2     D1 3535   8.157   0.458   3.640
  763CO2     D2 3536   8.216   0.327   3.505
  763CO2      C 3537   8.186   0.392   3.573
  763CO2     O1 3538   8.152   0.470   3.652
  763CO2     O2 3539   8.221   0.315   3.493
  764CO2     D1 3540   7.796   3.918   6.246
  764CO2     D2 3541   7.777   3.771   6.116
  764CO2      C 3542   7.786   3.844   6.181
  764CO2     O1 3543   7.798   3.931   6.257
  764CO2     O2 3544   7.775   3.758   6.104
  765CO2     D1 3545   0.785   0.690   7.538
  765CO2     D2 3546   0.803   0.714   7.733
  765CO2      C 3547   0.794   0.702   7.636
  765CO2     O1 3548   0.783   0.688   7.521
  765CO2     O2 3549   0.805   0.716   7.750
  766CO2     D1 3550   7.144   8.724   5.028
  766CO2     D2 3551   7.312   8.625   5.057
  766CO2      C 3552   7.228   8.675   5.042
  766CO2     O1 3553   7.130   8.733   5.025
  766CO2     O2 3554   7.327   8.616   5.060
  767CO2     D1 3555   0.256   0.806   9.269
  767CO2     D2 3556   0.353   0.976   9.296
  767CO2      C 3557   0.305   0.891   9.282
  767CO2     O1 3558   0.247   0.791   9.267
  767CO2     O2 3559   0.362   0.991   9.298
  768CO2     D1 3560   1.843   4.406   6.573
  768CO2     D2 3561   1.835   4.352   6.383
  768CO2      C 3562   1.839   4.379   6.478
  768CO2     O1 3563   1.843   4.411   6.590
  768CO2     O2 3564   1.834   4.347   6.367
  769CO2     D1 3565   7.316   4.117   7.824
  769CO2     D2 3566   7.307   4.127   7.626
  769CO2      C 3567   7.311   4.122   7.725
  769CO2     O1 3568   7.316   4.116   7.841
  769CO2     O2 3569   7.306   4.128   7.609
  770CO2     D1 3570   0.982   1.691   3.682
  770CO2     D2 3571   0.966   1.497   3.718
  770CO2      C 3572   0.974   1.594   3.700
  770CO2     O1 3573   0.983   1.708   3.679
  770CO2     O2 3574   0.965   1.480   3.721
  771CO2     D1 3575   4.775   3.959   1.224
  771CO2     D2 3576   4.947   3.924   1.316
  771CO2      C 3577   4.861   3.942   1.270
  771CO2     O1 3578   4.761   3.962   1.216
  771CO2     O2 3579   4.962   3.921   1.324
  772CO2     D1 3580   5.256   6.055   6.380
  772CO2     D2 3581   5.294   6.070   6.573
  772CO2      C 3582   5.275   6.062   6.476
  772CO2     O1 3583   5.252   6.054   6.363
  772CO2     O2 3584   5.297   6.071   6.590
  773CO2     D1 3585   5.972   0.047   3.062
  773CO2     D2 3586   5.972   0.047   2.864
  773CO2      C 3587   5.972   0.047   2.963
  773CO2     O1 3588   5.972   0.047   3.079
  773CO2     O2 3589   5.972   0.047   2.847
  774CO2     D1 3590   9.838   8.683   8.670
  774CO2     D2 3591   9.816   8.520   8.779
  774CO2      C 3592   9.827   8.602   8.725
  774CO2     O1 3593   9.840   8.697   8.660
  774CO2     O2 3594   9.814   8.506   8.789
  775CO2     D1 3595   5.505   0.678   0.856
  775CO2     D2 3596   5.409   0.776   0.714
  775CO2      C 3597   5.457   0.727   0.785
  775CO2     O1 3598   5.513   0.669   0.868
  775CO2     O2 3599   5.400   0.785   0.702
  776CO2     D1 3600   4.545   9.753   6.119
  776CO2     D2 3601   4.646   9.673   5.968
  776CO2      C 3602   4.596   9.713   6.043
  776CO2     O1 3603   4.537   9.760   6.132
  776CO2     O2 3604   4.655   9.666   5.955
  777CO2     D1 3605   0.422   2.108   0.587
  777CO2     D2 3606   0.460   2.109   0.781
  777CO2      C 3607   0.441   2.109   0.684
  777CO2     O1 3608   0.419   2.107   0.570
  777CO2     O2 3609   0.463   2.110   0.798
  778CO2     D1 3610   4.585   9.250   3.027
  778CO2     D2 3611   4.545   9.283   2.835
  778CO2      C 3612   4.565   9.267   2.931
  778CO2     O1 3613   4.588   9.248   3.043
  778CO2     O2 3614   4.542   9.286   2.819
  779CO2     D1 3615   9.575   8.854   3.072
  779CO2     D2 3616   9.697   8.962   2.960
  779CO2      C 3617   9.636   8.908   3.016
  779CO2     O1 3618   9.565   8.844   3.082
  779CO2     O2 3619   9.707   8.972   2.950
  780CO2     D1 3620   2.474   8.674   9.312
  780CO2     D2 3621   2.413   8.679   9.124
  780CO2      C 3622   2.443   8.676   9.218
  780CO2     O1 3623   2.479   8.673   9.329
  780CO2     O2 3624   2.407   8.679   9.108
  781CO2     D1 3625   3.094   6.784   8.608
  781CO2     D2 3626   3.256   6.743   8.502
  781CO2      C 3627   3.175   6.763   8.555
  781CO2     O1 3628   3.080   6.787   8.617
  781CO2     O2 3629   3.270   6.739   8.493
  782CO2     D1 3630   3.719   2.008   0.620
  782CO2     D2 3631   3.825   2.029   0.455
  782CO2      C 3632   3.772   2.018   0.537
  782CO2     O1 3633   3.710   2.006   0.635
  782CO2     O2 3634   3.834   2.031   0.440
  783CO2     D1 3635   9.053   8.490   0.975
  783CO2     D2 3636   8.946   8.617   1.083
  783CO2      C 3637   8.999   8.554   1.029
  783CO2     O1 3638   9.062   8.479   0.966
  783CO2     O2 3639   8.936   8.628   1.092
  784CO2     D1 3640   4.409   3.217   7.600
  784CO2     D2 3641   4.407   3.267   7.409
  784CO2      C 3642   4.408   3.242   7.504
  784CO2     O1 3643   4.409   3.212   7.616
  784CO2     O2 3644   4.407   3.271   7.392
  785CO2     D1 3645   0.081  10.023   5.380
  785CO2     D2 3646   0.021   9.843   5.323
  785CO2      C 3647   0.051   9.933   5.351
  785CO2     O1 3648   0.087  10.038   5.385
  785CO2     O2 3649   0.016   9.828   5.318
  786CO2     D1 3650   3.830   7.034   3.604
  786CO2     D2 3651   3.710   7.179   3.544
  786CO2      C 3652   3.770   7.107   3.574
  786CO2     O1 3653   3.840   7.021   3.610
  786CO2     O2 3654   3.700   7.192   3.539
  787CO2     D1 3655   7.295   4.122   4.424
  787CO2     D2 3656   7.182   4.284   4.426
  787CO2      C 3657   7.239   4.203   4.425
  787CO2     O1 3658   7.305   4.108   4.423
  787CO2     O2 3659   7.172   4.298   4.426
  788CO2     D1 3660   1.760   6.291   2.016
  788CO2     D2 3661   1.669   6.280   1.840
  788CO2      C 3662   1.715   6.285   1.928
  788CO2     O1 3663   1.767   6.292   2.031
  788CO2     O2 3664   1.662   6.279   1.825
  789CO2     D1 3665   0.674   4.066   4.283
  789CO2     D2 3666   0.547   3.988   4.413
  789CO2      C 3667   0.611   4.027   4.348
  789CO2     O1 3668   0.685   4.073   4.272
  789CO2     O2 3669   0.536   3.981   4.424
  790CO2     D1 3670   5.639   2.653   0.812
  790CO2     D2 3671   5.462   2.718   0.752
  790CO2      C 3672   5.550   2.686   0.782
  790CO2     O1 3673   5.654   2.648   0.817
  790CO2     O2 3674   5.447   2.723   0.747
  791CO2     D1 3675   9.011   6.861   3.221
  791CO2     D2 3676   8.861   6.964   3.145
  791CO2      C 3677   8.936   6.913   3.183
  791CO2     O1 3678   9.024   6.852   3.227
  791CO2     O2 3679   8.848   6.973   3.138
  792CO2     D1 3680   5.546   2.492   0.916
  792CO2     D2 3681   5.612   2.409   1.084
  792CO2      C 3682   5.579   2.450   1.000
  792CO2     O1 3683   5.540   2.499   0.902
  792CO2     O2 3684   5.617   2.402   1.098
  793CO2     D1 3685   7.017   7.273   6.248
  793CO2     D2 3686   7.074   7.175   6.085
  793CO2      C 3687   7.045   7.224   6.167
  793CO2     O1 3688   7.012   7.281   6.262
  793CO2     O2 3689   7.078   7.167   6.071
  794CO2     D1 3690   8.490   2.376   8.506
  794CO2     D2 3691   8.485   2.391   8.704
  794CO2      C 3692   8.487   2.384   8.605
  794CO2     O1 3693   8.490   2.374   8.489
  794CO2     O2 3694   8.485   2.393   8.721
  795CO2     D1 3695   6.728   1.444   5.671
  795CO2     D2 3696   6.721   1.393   5.862
  795CO2      C 3697   6.725   1.419   5.766
  795CO2     O1 3698   6.729   1.449   5.654
  795CO2     O2 3699   6.721   1.388   5.878
  796CO2     D1 3700   6.843   8.059   6.498
  796CO2     D2 3701   6.973   8.208   6.503
  796CO2      C 3702   6.908   8.133   6.500
  796CO2     O1 3703   6.831   8.046   6.497
  796CO2     O2 3704   6.984   8.220   6.503
  797CO2     D1 3705   9.229   8.391   8.027
  797CO2     D2 3706   9.075   8.507   7.983
  797CO2      C 3707   9.152   8.449   8.005
  797CO2     O1 3708   9.243   8.381   8.031
  797CO2     O2 3709   9.062   8.517   7.979
  798CO2     D1 3710   1.928   6.665   6.457
  798CO2     D2 3711   1.751   6.649   6.544
  798CO2      C 3712   1.840   6.657   6.500
  798CO2     O1 3713   1.944   6.667   6.450
  798CO2     O2 3714   1.736   6.647   6.551
  799CO2     D1 3715   8.381   0.488   2.185
  799CO2     D2 3716   8.454   0.637   2.293
  799CO2      C 3717   8.417   0.562   2.239
  799CO2     O1 3718   8.374   0.475   2.176
  799CO2     O2 3719   8.460   0.650   2.302
  800CO2     D1 3720   2.866   3.920   5.743
  800CO2     D2 3721   2.951   4.060   5.853
  800CO2      C 3722   2.908   3.990   5.798
  800CO2     O1 3723   2.858   3.908   5.733
  800CO2     O2 3724   2.958   4.072   5.863
  801CO2     D1 3725   1.569   1.199   8.824
  801CO2     D2 3726   1.537   1.376   8.743
  801CO2      C 3727   1.553   1.288   8.783
  801CO2     O1 3728   1.572   1.184   8.831
  801CO2     O2 3729   1.534   1.392   8.736
  802CO2     D1 3730   0.158   9.046   8.328
  802CO2     D2 3731   0.236   9.178   8.203
  802CO2      C 3732   0.197   9.112   8.265
  802CO2     O1 3733   0.151   9.035   8.339
  802CO2     O2 3734   0.243   9.189   8.192
  803CO2     D1 3735   1.079   8.485   9.710
  803CO2     D2 3736   0.999   8.594   9.854
  803CO2      C 3737   1.039   8.539   9.782
  803CO2     O1 3738   1.086   8.475   9.698
  803CO2     O2 3739   0.992   8.603   9.867
  804CO2     D1 3740   5.082   8.961   0.873
  804CO2     D2 3741   5.006   9.105   0.760
  804CO2      C 3742   5.044   9.033   0.817
  804CO2     O1 3743   5.088   8.948   0.883
  804CO2     O2 3744   5.000   9.117   0.751
  805CO2     D1 3745   7.528   0.782   6.119
  805CO2     D2 3746   7.419   0.709   5.971
  805CO2      C 3747   7.473   0.746   6.045
  805CO2     O1 3748   7.538   0.788   6.132
  805CO2     O2 3749   7.409   0.703   5.958
  806CO2     D1 3750   4.367   5.414   1.483
  806CO2     D2 3751   4.344   5.492   1.664
  806CO2      C 3752   4.355   5.453   1.574
  806CO2     O1 3753   4.369   5.407   1.468
  806CO2     O2 3754   4.342   5.498   1.679
  807CO2     D1 3755   6.589  -0.022   2.950
  807CO2     D2 3756   6.690   0.136   3.014
  807CO2      C 3757   6.639   0.057   2.982
  807CO2     O1 3758   6.580  -0.036   2.944
  807CO2     O2 3759   6.698   0.149   3.019
  808CO2     D1 3760   7.771   3.129   4.437
  808CO2     D2 3761   7.628   3.237   4.353
  808CO2      C 3762   7.700   3.183   4.395
  808CO2     O1 3763   7.783   3.120   4.445
  808CO2     O2 3764   7.616   3.246   4.345
  809CO2     D1 3765   8.799   0.341   5.896
  809CO2     D2 3766   8.699   0.373   5.728
  809CO2      C 3767   8.749   0.357   5.812
  809CO2     O1 3768   8.808   0.338   5.910
  809CO2     O2 3769   8.691   0.375   5.714
  810CO2     D1 3770   2.916   1.657   7.709
  810CO2     D2 3771   2.969   1.525   7.571
  810CO2      C 3772   2.943   1.591   7.640
  810CO2     O1 3773   2.912   1.669   7.721
  810CO2     O2 3774   2.973   1.514   7.559
  811CO2     D1 3775   2.881   2.680   8.676
  811CO2     D2 3776   2.936   2.771   8.509
  811CO2      C 3777   2.909   2.726   8.592
  811CO2     O1 3778   2.876   2.672   8.690
  811CO2     O2 3779   2.941   2.779   8.495
  812CO2     D1 3780   9.222   8.131   5.478
  812CO2     D2 3781   9.412   8.179   5.508
  812CO2      C 3782   9.317   8.155   5.493
  812CO2     O1 3783   9.206   8.126   5.476
  812CO2     O2 3784   9.428   8.183   5.510
  813CO2     D1 3785   8.320   2.631   3.123
  813CO2     D2 3786   8.328   2.819   3.060
  813CO2      C 3787   8.324   2.725   3.092
  813CO2     O1 3788   8.320   2.615   3.129
  813CO2     O2 3789   8.329   2.835   3.055
  814CO2     D1 3790   3.592   5.440   2.255
  814CO2     D2 3791   3.682   5.563   2.129
  814CO2      C 3792   3.637   5.502   2.192
  814CO2     O1 3793   3.584   5.430   2.266
  814CO2     O2 3794   3.690   5.574   2.118
  815CO2     D1 3795   8.134   0.460   2.420
  815CO2     D2 3796   8.290   0.343   2.453
  815CO2      C 3797   8.212   0.402   2.437
  815CO2     O1 3798   8.120   0.470   2.418
  815CO2     O2 3799   8.304   0.333   2.456
  816CO2     D1 3800   9.088   8.392   9.148
  816CO2     D2 3801   8.941   8.480   9.050
  816CO2      C 3802   9.014   8.436   9.099
  816CO2     O1 3803   9.100   8.384   9.157
  816CO2     O2 3804   8.928   8.488   9.042
  817CO2     D1 3805   4.265   4.171   6.400
  817CO2     D2 3806   4.353   4.212   6.573
  817CO2      C 3807   4.309   4.192   6.487
  817CO2     O1 3808   4.258   4.168   6.385
  817CO2     O2 3809   4.360   4.216   6.588
  818CO2     D1 3810   9.374   0.677   8.269
  818CO2     D2 3811   9.563   0.649   8.217
  818CO2      C 3812   9.468   0.663   8.243
  818CO2     O1 3813   9.358   0.679   8.274
  818CO2     O2 3814   9.579   0.646   8.212
  819CO2     D1 3815   0.157   0.867   8.527
  819CO2     D2 3816   0.189   0.897   8.720
  819CO2      C 3817   0.173   0.882   8.623
  819CO2     O1 3818   0.154   0.864   8.510
  819CO2     O2 3819   0.192   0.900   8.736
  820CO2     D1 3820   7.995   3.465   8.260
  820CO2     D2 3821   8.094   3.445   8.091
  820CO2      C 3822   8.044   3.455   8.176
  820CO2     O1 3823   7.986   3.467   8.275
  820CO2     O2 3824   8.103   3.443   8.076
  821CO2     D1 3825   3.959   0.513   7.190
  821CO2     D2 3826   4.006   0.325   7.151
  821CO2      C 3827   3.982   0.419   7.170
  821CO2     O1 3828   3.955   0.529   7.193
  821CO2     O2 3829   4.010   0.309   7.147
  822CO2     D1 3830   8.396   7.835   7.948
  822CO2     D2 3831   8.401   8.032   7.941
  822CO2      C 3832   8.398   7.934   7.945
  822CO2     O1 3833   8.395   7.818   7.949
  822CO2     O2 3834   8.401   8.050   7.941
  823CO2     D1 3835   2.645   5.281   2.914
  823CO2     D2 3836   2.705   5.402   3.059
  823CO2      C 3837   2.675   5.341   2.987
  823CO2     O1 3838   2.640   5.271   2.902
  823CO2     O2 3839   2.710   5.412   3.072
  824CO2     D1 3840   4.801   8.055   0.602
  824CO2     D2 3841   4.681   7.899   0.581
  824CO2      C 3842   4.741   7.977   0.592
  824CO2     O1 3843   4.811   8.068   0.604
  824CO2     O2 3844   4.670   7.885   0.580
  825CO2     D1 3845   2.743   2.638   1.194
  825CO2     D2 3846   2.858   2.530   1.314
  825CO2      C 3847   2.800   2.584   1.254
  825CO2     O1 3848   2.733   2.648   1.184
  825CO2     O2 3849   2.867   2.521   1.324
  826CO2     D1 3850   9.533   9.757   6.286
  826CO2     D2 3851   9.705   9.669   6.245
  826CO2      C 3852   9.619   9.713   6.265
  826CO2     O1 3853   9.518   9.764   6.289
  826CO2     O2 3854   9.720   9.662   6.241
  827CO2     D1 3855   2.251   3.182   7.446
  827CO2     D2 3856   2.404   3.061   7.411
  827CO2      C 3857   2.327   3.121   7.428
  827CO2     O1 3858   2.238   3.192   7.449
  827CO2     O2 3859   2.417   3.050   7.408
  828CO2     D1 3860   5.121   0.786   4.408
  828CO2     D2 3861   5.129   0.776   4.605
  828CO2      C 3862   5.125   0.781   4.507
  828CO2     O1 3863   5.121   0.787   4.391
  828CO2     O2 3864   5.130   0.775   4.623
  829N2      N1 3865   9.097   1.982   1.500
  829N2      N2 3866   9.207   1.974   1.496
  829N2      MW 3867   9.152   1.978   1.498
  830N2      N1 3868   1.788   8.957   3.406
  830N2      N2 3869   1.811   8.910   3.503
  830N2      MW 3870   1.799   8.934   3.455
  831N2      N1 3871   5.441   0.571   5.469
  831N2      N2 3872   5.498   0.518   5.547
  831N2      MW 3873   5.469   0.544   5.508
  832N2      N1 3874   4.227   2.330   9.434
  832N2      N2 3875   4.258   2.324   9.539
  832N2      MW 3876   4.242   2.327   9.487
  833N2      N1 3877   9.413   5.802   7.651
  833N2      N2 3878   9.439   5.737   7.566
  833N2      MW 3879   9.426   5.769   7.608
  834N2      N1 3880   6.045   1.710   4.524
  834N2      N2 3881   5.987   1.684   4.434
  834N2      MW 3882   6.016   1.697   4.479
  835N2      N1 3883   8.243   6.381   4.851
  835N2      N2 3884   8.144   6.373   4.802
  835N2      MW 3885   8.193   6.377   4.827
  836N2      N1 3886   1.491   5.169   7.459
  836N2      N2 3887   1.449   5.251   7.520
  836N2      MW 3888   1.470   5.210   7.489
  837N2      N1 3889   8.955   1.457   6.163
  837N2      N2 3890   8.950   1.406   6.260
  837N2      MW 3891   8.953   1.432   6.211
  838N2      N1 3892   7.361   2.550   5.775
  838N2      N2 3893   7.308   2.568   5.869
  838N2      MW 3894   7.334   2.559   5.822
  839N2      N1 3895   3.944   3.766   5.210
  839N2      N2 3896   3.869   3.828   5.158
  839N2      MW 3897   3.907   3.797   5.184
  840N2      N1 3898   4.203   4.373   2.402
  840N2      N2 3899   4.151   4.279   2.380
  840N2      MW 3900   4.177   4.326   2.391
  841N2      N1 3901   8.948   0.184   0.446
  841N2      N2 3902   8.903   0.238   0.362
  841N2      MW 3903   8.926   0.211   0.404
  842N2      N1 3904   3.203   8.919   0.732
  842N2      N2 3905   3.115   8.860   0.701
  842N2      MW 3906   3.159   8.890   0.716
  843N2      N1 3907   1.676   7.599   3.347
  843N2      N2 3908   1.773   7.573   3.393
  843N2      MW 3909   1.724   7.586   3.370
  844N2      N1 3910   4.208   2.299   8.963
  844N2      N2 3911   4.270   2.365   8.900
  844N2      MW 3912   4.239   2.332   8.932
  845N2      N1 3913   7.578   2.286   5.892
  845N2      N2 3914   7.532   2.233   5.807
  845N2      MW 3915   7.555   2.260   5.849
  846N2      N1 3916   2.996   5.793   7.055
  846N2      N2 3917   3.031   5.894   7.030
  846N2      MW 3918   3.013   5.843   7.042
  847N2      N1 3919   8.631   9.376   1.438
  847N2      N2 3920   8.582   9.424   1.524
  847N2      MW 3921   8.607   9.400   1.481
  848N2      N1 3922   7.077   6.610   7.659
  848N2      N2 3923   7.142   6.549   7.593
  848N2      MW 3924   7.109   6.580   7.626
  849N2      N1 3925   8.575   6.178   7.123
  849N2      N2 3926   8.650   6.183   7.043
  849N2      MW 3927   8.613   6.181   7.083
  850N2      N1 3928   3.529   7.407   3.516
  850N2      N2 3929   3.591   7.372   3.432
  850N2      MW 3930   3.560   7.389   3.474
  851N2      N1 3931   2.178   8.454   8.775
  851N2      N2 3932   2.262   8.471   8.845
  851N2      MW 3933   2.220   8.462   8.810
  852N2      N1 3934   8.411   5.768   9.617
  852N2      N2 3935   8.394   5.753   9.724
  852N2      MW 3936   8.403   5.761   9.670
  853N2      N1 3937   4.957   6.458   3.274
  853N2      N2 3938   5.009   6.540   3.326
  853N2      MW 3939   4.983   6.499   3.300
  854N2      N1 3940   6.942   4.524   8.982
  854N2      N2 3941   7.013   4.507   9.063
  854N2      MW 3942   6.977   4.515   9.022
  855N2      N1 3943   2.376   1.520   6.729
  855N2      N2 3944   2.315   1.430   6.715
  855N2      MW 3945   2.345   1.475   6.722
  856N2      N1 3946   1.570   2.474   0.167
  856N2      N2 3947   1.632   2.524   0.243
  856N2      MW 3948   1.601   2.499   0.205
  857N2      N1 3949   9.808   5.018   4.352
  857N2      N2 3950   9.875   5.082   4.294
  857N2      MW 3951   9.841   5.050   4.323
  858N2      N1 3952   1.086   9.076   6.727
  858N2      N2 3953   1.120   9.110   6.826
  858N2      MW 3954   1.103   9.093   6.777
  859N2      N1 3955   5.109   1.784   1.994
  859N2      N2 3956   5.202   1.838   1.970
  859N2      MW 3957   5.155   1.811   1.982
  860N2      N1 3958   5.746   9.461   3.163
  860N2      N2 3959   5.704   9.523   3.243
  860N2      MW 3960   5.725   9.492   3.203
  861N2      N1 3961   3.344   1.236   3.716
  861N2      N2 3962   3.296   1.148   3.761
  861N2      MW 3963   3.320   1.192   3.738
  862N2      N1 3964   1.498   6.403   9.069
  862N2      N2 3965   1.516   6.296   9.050
  862N2      MW 3966   1.507   6.349   9.059
  863N2      N1 3967   3.673   3.643   8.097
  863N2      N2 3968   3.601   3.576   8.048
  863N2      MW 3969   3.637   3.610   8.073
  864N2      N1 3970   5.783   4.992   6.264
  864N2      N2 3971   5.689   5.049   6.270
  864N2      MW 3972   5.736   5.021   6.267
  865N2      N1 3973   7.407   3.899   3.445
  865N2      N2 3974   7.447   3.995   3.479
  865N2      MW 3975   7.427   3.947   3.462
  866N2      N1 3976   2.546   3.495   1.476
  866N2      N2 3977   2.532   3.426   1.391
  866N2      MW 3978   2.539   3.461   1.434
  867N2      N1 3979   7.535   0.072   6.249
  867N2      N2 3980   7.487   0.034   6.157
  867N2      MW 3981   7.511   0.053   6.203
  868N2      N1 3982   5.921   1.585   7.960
  868N2      N2 3983   5.907   1.531   8.055
  868N2      MW 3984   5.914   1.558   8.007
  869N2      N1 3985   6.951   1.403   7.046
  869N2      N2 3986   6.992   1.420   7.146
  869N2      MW 3987   6.971   1.411   7.096
  870N2      N1 3988   2.674   9.165   5.648
  870N2      N2 3989   2.765   9.186   5.590
  870N2      MW 3990   2.720   9.176   5.619
  871N2      N1 3991   8.211   5.838   3.672
  871N2      N2 3992   8.313   5.877   3.682
  871N2      MW 3993   8.262   5.858   3.677
  872N2      N1 3994   1.504   8.454   3.402
  872N2      N2 3995   1.464   8.433   3.302
  872N2      MW 3996   1.484   8.443   3.352
  873N2      N1 3997   4.717   8.276   2.992
  873N2      N2 3998   4.705   8.169   3.016
  873N2      MW 3999   4.711   8.222   3.004
  874N2      N1 4000   1.036   4.000   0.579
  874N2      N2 4001   1.004   3.981   0.475
  874N2      MW 4002   1.020   3.991   0.527
  875N2      N1 4003   8.419   4.581   5.016
  875N2      N2 4004   8.474   4.506   4.957
  875N2      MW 4005   8.447   4.543   4.987
  876N2      N1 4006   1.885   4.178   5.721
  876N2      N2 4007   1.977   4.157   5.777
  876N2      MW 4008   1.931   4.168   5.749
  877N2      N1 4009   3.568   8.449   4.564
  877N2      N2 4010   3.538   8.546   4.523
  877N2      MW 4011   3.553   8.498   4.543
  878N2      N1 4012   9.033   6.687   7.534
  878N2      N2 4013   9.064   6.609   7.604
  878N2      MW 4014   9.048   6.648   7.569
  879N2      N1 4015   7.225   0.446   6.749
  879N2      N2 4016   7.203   0.372   6.827
  879N2      MW 4017   7.214   0.409   6.788
  880N2      N1 4018   4.334   5.754   3.598
  880N2      N2 4019   4.227   5.772   3.616
  880N2      MW 4020   4.281   5.763   3.607
  881N2      N1 4021   4.344   8.604   8.736
  881N2      N2 4022   4.390   8.691   8.687
  881N2      MW 4023   4.367   8.648   8.712
  882N2      N1 4024   5.943   2.493   4.169
  882N2      N2 4025   5.950   2.418   4.088
  882N2      MW 4026   5.947   2.455   4.129
  883N2      N1 4027   1.733   8.407   0.375
  883N2      N2 4028   1.687   8.421   0.276
  883N2      MW 4029   1.710   8.414   0.326
  884N2      N1 4030   4.638   5.978   7.841
  884N2      N2 4031   4.633   6.058   7.915
  884N2      MW 4032   4.636   6.018   7.878
  885N2      N1 4033   2.953   7.384   4.946
  885N2      N2 4034   2.899   7.427   4.861
  885N2      MW 4035   2.926   7.405   4.904
  886N2      N1 4036   7.867   2.057   2.514
  886N2      N2 4037   7.778   2.039   2.453
  886N2      MW 4038   7.822   2.048   2.484
  887N2      N1 4039   3.092   5.131   4.525
  887N2      N2 4040   3.067   5.064   4.442
  887N2      MW 4041   3.079   5.097   4.483
  888N2      N1 4042   6.183   4.237   6.675
  888N2      N2 4043   6.087   4.282   6.705
  888N2      MW 4044   6.135   4.260   6.690
  889N2      N1 4045   2.148   1.302   1.949
  889N2      N2 4046   2.211   1.218   1.985
  889N2      MW 4047   2.179   1.260   1.967
  890N2      N1 4048   5.988   4.287   0.712
  890N2      N2 4049   5.916   4.318   0.789
  890N2      MW 4050   5.952   4.302   0.751
  891N2      N1 4051   3.473   8.940   4.118
  891N2      N2 4052   3.526   9.036   4.130
  891N2      MW 4053   3.500   8.988   4.124
  892N2      N1 4054   5.311   4.808   5.004
  892N2      N2 4055   5.352   4.910   5.013
  892N2      MW 4056   5.332   4.859   5.008
  893N2      N1 4057   6.631   5.480   3.299
  893N2      N2 4058   6.677   5.578   3.321
  893N2      MW 4059   6.654   5.529   3.310
  894N2      N1 4060   8.993   3.836   1.680
  894N2      N2 4061   9.072   3.904   1.646
  894N2      MW 4062   9.032   3.870   1.663
  895N2      N1 4063   5.126   9.261   3.479
  895N2      N2 4064   5.182   9.194   3.413
  895N2      MW 4065   5.154   9.228   3.446
  896N2      N1 4066   8.918   6.121   0.298
  896N2      N2 4067   8.935   6.134   0.406
  896N2      MW 4068   8.927   6.127   0.352
  897N2      N1 4069   8.583   0.634   5.298
  897N2      N2 4070   8.627   0.542   5.338
  897N2      MW 4071   8.605   0.588   5.318
  898N2      N1 4072   8.128   5.604   8.822
  898N2      N2 4073   8.194   5.685   8.789
  898N2      MW 4074   8.161   5.644   8.806
  899N2      N1 4075   4.498   9.394   7.362
  899N2      N2 4076   4.534   9.451   7.449
  899N2      MW 4077   4.516   9.422   7.405
  900N2      N1 4078   5.761   3.908   5.144
  900N2      N2 4079   5.677   3.909   5.215
  900N2      MW 4080   5.719   3.909   5.180
  901N2      N1 4081   8.077   3.162   9.006
  901N2      N2 4082   8.105   3.264   9.034
  901N2      MW 4083   8.091   3.213   9.020
  902N2      N1 4084   4.812   3.761   7.011
  902N2      N2 4085   4.766   3.850   6.965
  902N2      MW 4086   4.789   3.805   6.988
  903N2      N1 4087   6.427   6.069   9.270
  903N2      N2 4088   6.450   6.160   9.326
  903N2      MW 4089   6.439   6.114   9.298
  904N2      N1 4090   8.147   2.875   6.176
  904N2      N2 4091   8.054   2.849   6.229
  904N2      MW 4092   8.101   2.862   6.202
  905N2      N1 4093   5.091  10.025   6.616
  905N2      N2 4094   5.011   9.971   6.669
  905N2      MW 4095   5.051   9.998   6.643
  906N2      N1 4096   6.904   0.741   0.582
  906N2      N2 4097   7.002   0.707   0.547
  906N2      MW 4098   6.953   0.724   0.564
  907N2      N1 4099   4.808   2.442   3.939
  907N2      N2 4100   4.712   2.490   3.916
  907N2      MW 4101   4.760   2.466   3.928
  908N2      N1 4102   3.972   7.245   6.835
  908N2      N2 4103   3.922   7.290   6.748
  908N2      MW 4104   3.947   7.267   6.792
  909N2      N1 4105   5.782   1.412   1.049
  909N2      N2 4106   5.722   1.323   1.023
  909N2      MW 4107   5.752   1.368   1.036
  910N2      N1 4108   8.166   1.493   7.805
  910N2      N2 4109   8.094   1.506   7.886
  910N2      MW 4110   8.130   1.499   7.845
  911N2      N1 4111   3.905   4.146   2.090
  911N2      N2 4112   3.801   4.162   2.122
  911N2      MW 4113   3.853   4.154   2.106
  912N2      N1 4114   8.641   3.178   9.508
  912N2      N2 4115   8.628   3.260   9.581
  912N2      MW 4116   8.634   3.219   9.544
  913N2      N1 4117   6.070   2.367   6.852
  913N2      N2 4118   5.972   2.384   6.806
  913N2      MW 4119   6.021   2.375   6.829
  914N2      N1 4120   6.711   3.583   5.439
  914N2      N2 4121   6.758   3.632   5.525
  914N2      MW 4122   6.734   3.607   5.482
  915N2      N1 4123   4.678   5.150   9.356
  915N2      N2 4124   4.615   5.184   9.439
  915N2      MW 4125   4.647   5.167   9.398
  916N2      N1 4126   6.638   9.369   8.240
  916N2      N2 4127   6.621   9.455   8.173
  916N2      MW 4128   6.629   9.412   8.207
  917N2      N1 4129   0.612   0.618   5.496
  917N2      N2 4130   0.620   0.570   5.595
  917N2      MW 4131   0.616   0.594   5.546
  918N2      N1 4132   0.439   5.627   0.497
  918N2      N2 4133   0.500   5.677   0.575
  918N2      MW 4134   0.470   5.652   0.536
  919N2      N1 4135   1.627   1.994   0.846
  919N2      N2 4136   1.697   2.061   0.793
  919N2      MW 4137   1.662   2.027   0.820
  920N2      N1 4138   7.659   7.597   5.110
  920N2      N2 4139   7.659   7.589   5.219
  920N2      MW 4140   7.659   7.593   5.164
  921N2      N1 4141   0.816   9.360   6.568
  921N2      N2 4142   0.848   9.379   6.672
  921N2      MW 4143   0.832   9.369   6.620
  922N2      N1 4144   6.711   7.902   9.847
  922N2      N2 4145   6.627   7.941   9.907
  922N2      MW 4146   6.669   7.921   9.877
  923N2      N1 4147   2.406   8.993   6.124
  923N2      N2 4148   2.431   9.024   6.021
  923N2      MW 4149   2.419   9.008   6.073
  924N2      N1 4150   9.380   9.759   5.817
  924N2      N2 4151   9.341   9.848   5.867
  924N2      MW 4152   9.361   9.803   5.842
  925N2      N1 4153   7.179   1.207   9.501
  925N2      N2 4154   7.191   1.254   9.600
  925N2      MW 4155   7.185   1.231   9.551
  926N2      N1 4156   2.856   3.661   6.288
  926N2      N2 4157   2.860   3.637   6.181
  926N2      MW 4158   2.858   3.649   6.235
  927N2      N1 4159   1.700   4.734   0.261
  927N2      N2 4160   1.725   4.717   0.155
  927N2      MW 4161   1.712   4.726   0.208
  928N2      N1 4162   1.490   9.725   0.422
  928N2      N2 4163   1.452   9.717   0.319
  928N2      MW 4164   1.471   9.721   0.371
  929N2      N1 4165   2.823   6.766   0.505
  929N2      N2 4166   2.913   6.749   0.566
  929N2      MW 4167   2.868   6.757   0.536
  930N2      N1 4168   3.953   3.171   2.099
  930N2      N2 4169   3.910   3.261   2.146
  930N2      MW 4170   3.931   3.216   2.122
  931N2      N1 4171   4.158   4.207   7.714
  931N2      N2 4172   4.265   4.194   7.736
  931N2      MW 4173   4.211   4.200   7.725
  932N2      N1 4174   7.516   6.118   4.562
  932N2      N2 4175   7.547   6.223   4.569
  932N2      MW 4176   7.532   6.170   4.565
  933N2      N1 4177   2.329   4.705   9.314
  933N2      N2 4178   2.360   4.770   9.231
  933N2      MW 4179   2.345   4.737   9.272
  934N2      N1 4180   4.128   8.715   5.816
  934N2      N2 4181   4.208   8.640   5.815
  934N2      MW 4182   4.168   8.678   5.816
  935N2      N1 4183   4.150   4.466   1.237
  935N2      N2 4184   4.253   4.455   1.200
  935N2      MW 4185   4.202   4.461   1.218
  936N2      N1 4186   0.571   4.289   1.674
  936N2      N2 4187   0.661   4.247   1.628
  936N2      MW 4188   0.616   4.268   1.651
  937N2      N1 4189   4.638   7.769   5.482
  937N2      N2 4190   4.533   7.740   5.496
  937N2      MW 4191   4.585   7.755   5.489
  938N2      N1 4192   9.937   5.607   0.717
  938N2      N2 4193   9.900   5.673   0.797
  938N2      MW 4194   9.919   5.640   0.757
  939N2      N1 4195   5.707   5.259   1.322
  939N2      N2 4196   5.649   5.209   1.243
  939N2      MW 4197   5.678   5.234   1.282
  940N2      N1 4198   3.850   4.682   3.651
  940N2      N2 4199   3.880   4.786   3.636
  940N2      MW 4200   3.865   4.734   3.643
  941N2      N1 4201   7.124   6.994   1.981
  941N2      N2 4202   7.022   7.036   1.983
  941N2      MW 4203   7.073   7.015   1.982
  942N2      N1 4204   9.865   0.035   8.458
  942N2      N2 4205   9.835   0.128   8.407
  942N2      MW 4206   9.850   0.081   8.433
  943N2      N1 4207   8.740   9.854   8.903
  943N2      N2 4208   8.805   9.878   8.987
  943N2      MW 4209   8.773   9.866   8.945
  944N2      N1 4210   8.531   0.797   1.191
  944N2      N2 4211   8.599   0.737   1.128
  944N2      MW 4212   8.565   0.767   1.160
  945N2      N1 4213   6.213   3.523   8.743
  945N2      N2 4214   6.312   3.476   8.747
  945N2      MW 4215   6.263   3.499   8.745
  946N2      N1 4216   6.700   2.015   3.590
  946N2      N2 4217   6.709   1.927   3.656
  946N2      MW 4218   6.704   1.971   3.623
  947N2      N1 4219   2.337   8.217   6.715
  947N2      N2 4220   2.401   8.305   6.694
  947N2      MW 4221   2.369   8.261   6.705
  948N2      N1 4222   5.226   5.949   5.644
  948N2      N2 4223   5.161   5.977   5.559
  948N2      MW 4224   5.193   5.963   5.602
  949N2      N1 4225   3.499   4.759   8.422
  949N2      N2 4226   3.491   4.651   8.409
  949N2      MW 4227   3.495   4.705   8.415
  950N2      N1 4228   7.953   5.054   2.929
  950N2      N2 4229   7.980   5.102   3.025
  950N2      MW 4230   7.967   5.078   2.977
  951N2      N1 4231   9.406   5.541   8.230
  951N2      N2 4232   9.364   5.508   8.326
  951N2      MW 4233   9.385   5.524   8.278
  952N2      N1 4234   2.588   8.655   4.159
  952N2      N2 4235   2.517   8.574   4.179
  952N2      MW 4236   2.552   8.614   4.169
  953N2      N1 4237   8.317   6.602   6.715
  953N2      N2 4238   8.258   6.575   6.626
  953N2      MW 4239   8.288   6.588   6.670
  954N2      N1 4240   7.608   6.726   3.613
  954N2      N2 4241   7.623   6.722   3.722
  954N2      MW 4242   7.615   6.724   3.667
  955N2      N1 4243   8.338   9.591   5.459
  955N2      N2 4244   8.282   9.565   5.368
  955N2      MW 4245   8.310   9.578   5.414
  956N2      N1 4246   3.667   2.670   1.473
  956N2      N2 4247   3.599   2.646   1.556
  956N2      MW 4248   3.633   2.658   1.514
  957N2      N1 4249   3.228   1.464   4.853
  957N2      N2 4250   3.207   1.553   4.792
  957N2      MW 4251   3.217   1.508   4.822
  958N2      N1 4252   0.482   6.469   7.322
  958N2      N2 4253   0.407   6.482   7.401
  958N2      MW 4254   0.445   6.476   7.362
  959N2      N1 4255   4.483   7.680   2.153
  959N2      N2 4256   4.411   7.748   2.203
  959N2      MW 4257   4.447   7.714   2.178
  960N2      N1 4258   3.762   0.180   6.616
  960N2      N2 4259   3.653   0.176   6.600
  960N2      MW 4260   3.708   0.178   6.608
  961N2      N1 4261   1.765   2.157   4.114
  961N2      N2 4262   1.681   2.153   4.185
  961N2      MW 4263   1.723   2.155   4.150
  962N2      N1 4264   2.682   2.121   3.675
  962N2      N2 4265   2.731   2.198   3.737
  962N2      MW 4266   2.707   2.159   3.706
  963N2      N1 4267   3.113   9.410   0.540
  963N2      N2 4268   3.048   9.475   0.602
  963N2      MW 4269   3.080   9.442   0.571
  964N2      N1 4270   0.474   9.810   1.928
  964N2      N2 4271   0.434   9.871   2.011
  964N2      MW 4272   0.454   9.841   1.969
  965N2      N1 4273   8.036   2.409   7.680
  965N2      N2 4274   8.069   2.335   7.606
  965N2      MW 4275   8.053   2.372   7.643
  966N2      N1 4276   1.766   8.435   0.870
  966N2      N2 4277   1.663   8.407   0.844
  966N2      MW 4278   1.714   8.421   0.857
  967N2      N1 4279   1.667   7.513   6.542
  967N2      N2 4280   1.648   7.472   6.642
  967N2      MW 4281   1.658   7.492   6.592
  968N2      N1 4282   5.472   6.274   8.343
  968N2      N2 4283   5.378   6.221   8.319
  968N2      MW 4284   5.425   6.248   8.331
  969N2      N1 4285   3.468   9.568   1.230
  969N2      N2 4286   3.502   9.520   1.137
  969N2      MW 4287   3.485   9.544   1.184
  970N2      N1 4288   6.157   0.396   5.984
  970N2      N2 4289   6.080   0.473   5.998
  970N2      MW 4290   6.119   0.435   5.991
  971N2      N1 4291   9.945   6.776   0.149
  971N2      N2 4292   9.921   6.717   0.059
  971N2      MW 4293   9.933   6.746   0.104
  972N2      N1 4294   6.545   9.037   4.615
  972N2      N2 4295   6.550   9.045   4.725
  972N2      MW 4296   6.548   9.041   4.670
  973N2      N1 4297   5.596   2.295   8.695
  973N2      N2 4298   5.531   2.311   8.782
  973N2      MW 4299   5.563   2.303   8.738
  974N2      N1 4300   5.599   4.990   4.074
  974N2      N2 4301   5.639   5.020   3.976
  974N2      MW 4302   5.619   5.005   4.025
  975N2      N1 4303   9.598   5.412   8.692
  975N2      N2 4304   9.522   5.449   8.622
  975N2      MW 4305   9.560   5.430   8.657
  976N2      N1 4306   2.098   7.611   0.732
  976N2      N2 4307   2.091   7.536   0.652
  976N2      MW 4308   2.094   7.573   0.692
  977N2      N1 4309   9.472   8.980   2.689
  977N2      N2 4310   9.446   8.973   2.796
  977N2      MW 4311   9.459   8.976   2.743
  978N2      N1 4312   7.234   0.202   7.743
  978N2      N2 4313   7.263   0.301   7.779
  978N2      MW 4314   7.248   0.251   7.761
  979N2      N1 4315   1.514   9.831   9.879
  979N2      N2 4316   1.447   9.840   9.966
  979N2      MW 4317   1.481   9.835   9.922
  980N2      N1 4318   6.354   6.562   5.374
  980N2      N2 4319   6.299   6.657   5.370
  980N2      MW 4320   6.326   6.609   5.372
  981N2      N1 4321   7.076   6.823   3.270
  981N2      N2 4322   7.031   6.893   3.198
  981N2      MW 4323   7.054   6.858   3.234
  982N2      N1 4324   9.097   0.840   3.334
  982N2      N2 4325   9.167   0.829   3.418
  982N2      MW 4326   9.132   0.834   3.376
  983N2      N1 4327   8.948   0.133   9.456
  983N2      N2 4328   8.889   0.061   9.397
  983N2      MW 4329   8.918   0.097   9.427
  984N2      N1 4330   1.242   2.009   9.915
  984N2      N2 4331   1.349   1.994   9.936
  984N2      MW 4332   1.296   2.001   9.926
  985N2      N1 4333   3.107   0.167   1.923
  985N2      N2 4334   3.166   0.078   1.949
  985N2      MW 4335   3.136   0.123   1.936
  986N2      N1 4336   7.088   8.238   1.242
  986N2      N2 4337   7.026   8.306   1.182
  986N2      MW 4338   7.057   8.272   1.212
  987N2      N1 4339   2.841   2.180   4.013
  987N2      N2 4340   2.850   2.288   3.994
  987N2      MW 4341   2.845   2.234   4.004
  988N2      N1 4342   6.347   7.082   6.547
  988N2      N2 4343   6.422   7.050   6.621
  988N2      MW 4344   6.384   7.066   6.584
  989N2      N1 4345   5.109   5.337   0.523
  989N2      N2 4346   5.211   5.375   0.505
  989N2      MW 4347   5.160   5.356   0.514
  990N2      N1 4348   7.747   7.593   7.295
  990N2      N2 4349   7.764   7.630   7.193
  990N2      MW 4350   7.755   7.611   7.244
  991N2      N1 4351   1.670   8.789   2.025
  991N2      N2 4352   1.725   8.821   2.115
  991N2      MW 4353   1.698   8.805   2.070
  992N2      N1 4354   3.098   9.833   6.449
  992N2      N2 4355   3.146   9.930   6.466
  992N2      MW 4356   3.122   9.882   6.458
  993N2      N1 4357   8.855   2.958   9.476
  993N2      N2 4358   8.879   2.851   9.475
  993N2      MW 4359   8.867   2.904   9.475
  994N2      N1 4360   8.007   8.312   6.894
  994N2      N2 4361   8.093   8.245   6.879
  994N2      MW 4362   8.050   8.279   6.886
  995N2      N1 4363   8.076   1.488   2.534
  995N2      N2 4364   7.982   1.539   2.559
  995N2      MW 4365   8.029   1.514   2.547
  996N2      N1 4366   2.825   3.213   3.590
  996N2      N2 4367   2.789   3.158   3.678
  996N2      MW 4368   2.807   3.186   3.634
  997N2      N1 4369   5.812   1.630   4.745
  997N2      N2 4370   5.749   1.600   4.831
  997N2      MW 4371   5.781   1.615   4.788
  998N2      N1 4372   6.700   1.780   9.818
  998N2      N2 4373   6.777   1.741   9.886
  998N2      MW 4374   6.738   1.760   9.852
  999N2      N1 4375   4.326   7.619   8.440
  999N2      N2 4376   4.240   7.550   8.443
  999N2      MW 4377   4.283   7.585   8.441
 1000N2      N1 4378   6.960   6.657   1.125
 1000N2      N2 4379   6.890   6.715   1.187
 1000N2      MW 4380   6.925   6.686   1.156
 1001N2      N1 4381   1.812   4.951   0.654
 1001N2      N2 4382   1.896   4.927   0.587
 1001N2      MW 4383   1.854   4.939   0.621
 1002N2      N1 4384   8.963   4.003   2.303
 1002N2      N2 4385   8.949   4.087   2.234
 1002N2      MW 4386   8.956   4.045   2.268
 1003N2      N1 4387   8.702   7.180   6.076
 1003N2      N2 4388   8.648   7.249   6.010
 1003N2      MW 4389   8.675   7.215   6.044
 1004N2      N1 4390   8.479   5.400   3.043
 1004N2      N2 4391   8.583   5.428   3.021
 1004N2      MW 4392   8.531   5.414   3.032
 1005N2      N1 4393   9.504   7.911   0.752
 1005N2      N2 4394   9.446   7.830   0.704
 1005N2      MW 4395   9.475   7.870   0.728
 1006N2      N1 4396   7.427   8.488   1.251
 1006N2      N2 4397   7.346   8.422   1.287
 1006N2      MW 4398   7.386   8.455   1.269
 1007N2      N1 4399   5.291   4.145   4.659
 1007N2      N2 4400   5.367   4.135   4.737
 1007N2      MW 4401   5.329   4.140   4.698
 1008N2      N1 4402   6.350   5.906   3.803
 1008N2      N2 4403   6.329   6.014   3.804
 1008N2      MW 4404   6.339   5.960   3.804
 1009N2      N1 4405   4.961   6.395   2.093
 1009N2      N2 4406   5.012   6.305   2.055
 1009N2      MW 4407   4.986   6.350   2.074
 1010N2      N1 4408   2.738   8.290   5.870
 1010N2      N2 4409   2.698   8.201   5.920
 1010N2      MW 4410   2.718   8.245   5.895
 1011N2      N1 4411   4.072   7.493   6.110
 1011N2      N2 4412   4.042   7.451   6.013
 1011N2      MW 4413   4.057   7.472   6.061
 1012N2      N1 4414   9.222   8.262   4.237
 1012N2      N2 4415   9.284   8.261   4.328
 1012N2      MW 4416   9.253   8.261   4.282
 1013N2      N1 4417   6.528   5.118   1.897
 1013N2      N2 4418   6.523   5.055   1.987
 1013N2      MW 4419   6.526   5.086   1.942
 1014N2      N1 4420   3.762   4.612   2.322
 1014N2      N2 4421   3.751   4.653   2.221
 1014N2      MW 4422   3.756   4.632   2.271
 1015N2      N1 4423   2.937   5.789   1.903
 1015N2      N2 4424   2.915   5.682   1.906
 1015N2      MW 4425   2.926   5.735   1.904
 1016N2      N1 4426   0.417   6.186   8.757
 1016N2      N2 4427   0.326   6.234   8.717
 1016N2      MW 4428   0.371   6.210   8.737
 1017N2      N1 4429   5.684   1.194   5.368
 1017N2      N2 4430   5.640   1.100   5.330
 1017N2      MW 4431   5.662   1.147   5.349
 1018N2      N1 4432   7.104   9.098   2.738
 1018N2      N2 4433   7.143   9.058   2.643
 1018N2      MW 4434   7.123   9.078   2.691
 1019N2      N1 4435   6.245   2.294   8.848
 1019N2      N2 4436   6.289   2.391   8.821
 1019N2      MW 4437   6.267   2.343   8.834
 1020N2      N1 4438   9.354   7.257   1.757
 1020N2      N2 4439   9.401   7.258   1.856
 1020N2      MW 4440   9.377   7.257   1.806
 1021N2      N1 4441   3.172   5.170   1.447
 1021N2      N2 4442   3.178   5.177   1.557
 1021N2      MW 4443   3.175   5.173   1.502
 1022N2      N1 4444   7.736   0.665   6.890
 1022N2      N2 4445   7.724   0.634   6.995
 1022N2      MW 4446   7.730   0.650   6.942
 1023N2      N1 4447   7.219   3.820   3.547
 1023N2      N2 4448   7.176   3.846   3.645
 1023N2      MW 4449   7.198   3.833   3.596
 1024N2      N1 4450   1.220   9.391   1.465
 1024N2      N2 4451   1.273   9.362   1.373
 1024N2      MW 4452   1.247   9.377   1.419
 1025N2      N1 4453   7.205   3.308   1.677
 1025N2      N2 4454   7.185   3.200   1.679
 1025N2      MW 4455   7.195   3.254   1.678
 1026N2      N1 4456   2.099   1.956   0.745
 1026N2      N2 4457   2.207   1.977   0.743
 1026N2      MW 4458   2.153   1.966   0.744
 1027N2      N1 4459   2.095   2.246   9.636
 1027N2      N2 4460   2.110   2.307   9.727
 1027N2      MW 4461   2.103   2.277   9.681
 1028N2      N1 4462   6.303   1.020   2.935
 1028N2      N2 4463   6.341   1.092   3.009
 1028N2      MW 4464   6.322   1.056   2.972
 1029N2      N1 4465   4.552   9.029   2.628
 1029N2      N2 4466   4.569   9.024   2.519
 1029N2      MW 4467   4.561   9.026   2.573
 1030N2      N1 4468   8.199   8.181   2.632
 1030N2      N2 4469   8.180   8.266   2.564
 1030N2      MW 4470   8.189   8.224   2.598
 1031N2      N1 4471   0.837   2.251   4.316
 1031N2      N2 4472   0.909   2.237   4.234
 1031N2      MW 4473   0.873   2.244   4.275
 1032N2      N1 4474   2.160   8.732   7.577
 1032N2      N2 4475   2.061   8.758   7.537
 1032N2      MW 4476   2.111   8.745   7.557
 1033N2      N1 4477   3.759   7.810   1.797
 1033N2      N2 4478   3.820   7.890   1.842
 1033N2      MW 4479   3.790   7.850   1.819
 1034N2      N1 4480   0.267   8.629   1.189
 1034N2      N2 4481   0.357   8.570   1.213
 1034N2      MW 4482   0.312   8.599   1.201
 1035N2      N1 4483   4.235   6.521   3.589
 1035N2      N2 4484   4.183   6.479   3.675
 1035N2      MW 4485   4.209   6.500   3.632
 1036N2      N1 4486   6.999   2.122   0.793
 1036N2      N2 4487   6.899   2.078   0.807
 1036N2      MW 4488   6.949   2.100   0.800
 1037N2      N1 4489   3.404   0.370   0.204
 1037N2      N2 4490   3.444   0.272   0.236
 1037N2      MW 4491   3.424   0.321   0.220
 1038N2      N1 4492   3.277   9.707   0.200
 1038N2      N2 4493   3.233   9.750   0.291
 1038N2      MW 4494   3.255   9.728   0.246
 1039N2      N1 4495   8.269   6.567   1.366
 1039N2      N2 4496   8.207   6.655   1.341
 1039N2      MW 4497   8.238   6.611   1.353
 1040N2      N1 4498   1.612   8.842   6.515
 1040N2      N2 4499   1.716   8.872   6.497
 1040N2      MW 4500   1.664   8.857   6.506
 1041N2      N1 4501   7.533   7.547   8.820
 1041N2      N2 4502   7.605   7.571   8.740
 1041N2      MW 4503   7.569   7.559   8.780
 1042N2      N1 4504   8.778   4.193   6.095
 1042N2      N2 4505   8.808   4.120   6.172
 1042N2      MW 4506   8.793   4.156   6.134
 1043N2      N1 4507   8.845   4.570   7.877
 1043N2      N2 4508   8.888   4.671   7.887
 1043N2      MW 4509   8.867   4.621   7.882
 1044N2      N1 4510   3.394   3.545   4.604
 1044N2      N2 4511   3.359   3.608   4.521
 1044N2      MW 4512   3.377   3.576   4.562
 1045N2      N1 4513   5.599   3.004   6.411
 1045N2      N2 4514   5.532   2.945   6.476
 1045N2      MW 4515   5.566   2.974   6.443
 1046N2      N1 4516   9.248   4.523   9.660
 1046N2      N2 4517   9.229   4.468   9.567
 1046N2      MW 4518   9.239   4.496   9.613
 1047N2      N1 4519   1.420   6.023   6.178
 1047N2      N2 4520   1.468   5.927   6.206
 1047N2      MW 4521   1.444   5.975   6.192
 1048N2      N1 4522   7.043   8.960   4.821
 1048N2      N2 4523   7.043   9.039   4.897
 1048N2      MW 4524   7.043   8.999   4.859
 1049N2      N1 4525   7.202   9.346   3.984
 1049N2      N2 4526   7.312   9.353   3.986
 1049N2      MW 4527   7.257   9.349   3.985
 1050N2      N1 4528   9.731   8.282   1.349
 1050N2      N2 4529   9.826   8.306   1.300
 1050N2      MW 4530   9.778   8.294   1.324
 1051N2      N1 4531   2.243   5.048   5.229
 1051N2      N2 4532   2.303   5.000   5.307
 1051N2      MW 4533   2.273   5.024   5.268
 1052N2      N1 4534   5.449   6.012   4.623
 1052N2      N2 4535   5.503   5.979   4.713
 1052N2      MW 4536   5.476   5.995   4.668
 1053N2      N1 4537   2.204   7.440   1.650
 1053N2      N2 4538   2.116   7.378   1.626
 1053N2      MW 4539   2.160   7.409   1.638
 1054N2      N1 4540   3.581   4.872   5.103
 1054N2      N2 4541   3.565   4.765   5.121
 1054N2      MW 4542   3.573   4.819   5.112
 1055N2      N1 4543   3.216   9.582   9.409
 1055N2      N2 4544   3.119   9.534   9.430
 1055N2      MW 4545   3.168   9.558   9.420
 1056N2      N1 4546   3.114   9.089   2.674
 1056N2      N2 4547   3.209   9.049   2.712
 1056N2      MW 4548   3.161   9.069   2.693
 1057N2      N1 4549   0.912   4.588   9.906
 1057N2      N2 4550   0.964   4.681   9.879
 1057N2      MW 4551   0.938   4.634   9.893
 1058N2      N1 4552   1.808   3.097   8.369
 1058N2      N2 4553   1.741   3.039   8.434
 1058N2      MW 4554   1.775   3.068   8.401
 1059N2      N1 4555   0.144   3.100   6.354
 1059N2      N2 4556   0.142   3.038   6.263
 1059N2      MW 4557   0.143   3.069   6.309
 1060N2      N1 4558   6.389   8.944   2.117
 1060N2      N2 4559   6.283   8.969   2.104
 1060N2      MW 4560   6.336   8.956   2.111
 1061N2      N1 4561   0.717   8.627   3.956
 1061N2      N2 4562   0.723   8.532   4.012
 1061N2      MW 4563   0.720   8.579   3.984
 1062N2      N1 4564   5.319   5.753   3.327
 1062N2      N2 4565   5.378   5.810   3.400
 1062N2      MW 4566   5.349   5.781   3.363
 1063N2      N1 4567   4.819   6.996   2.930
 1063N2      N2 4568   4.821   7.106   2.933
 1063N2      MW 4569   4.820   7.051   2.932
 1064N2      N1 4570   7.310   6.136   8.109
 1064N2      N2 4571   7.243   6.194   8.043
 1064N2      MW 4572   7.276   6.165   8.076
 1065N2      N1 4573   8.132   4.626   6.040
 1065N2      N2 4574   8.093   4.642   5.939
 1065N2      MW 4575   8.112   4.634   5.990
 1066N2      N1 4576   1.408   1.527   2.412
 1066N2      N2 4577   1.481   1.539   2.330
 1066N2      MW 4578   1.444   1.533   2.371
 1067N2      N1 4579   4.012   5.359   8.735
 1067N2      N2 4580   3.943   5.425   8.680
 1067N2      MW 4581   3.977   5.392   8.707
 1068N2      N1 4582   8.779   0.881   4.218
 1068N2      N2 4583   8.835   0.971   4.247
 1068N2      MW 4584   8.807   0.926   4.232
 1069N2      N1 4585   8.499   0.491   4.943
 1069N2      N2 4586   8.411   0.436   4.978
 1069N2      MW 4587   8.455   0.464   4.960
 1070N2      N1 4588   5.820   0.186   4.015
 1070N2      N2 4589   5.752   0.179   4.101
 1070N2      MW 4590   5.786   0.182   4.058
 1071N2      N1 4591   7.411   6.183   7.022
 1071N2      N2 4592   7.450   6.186   6.919
 1071N2      MW 4593   7.430   6.185   6.970
 1072N2      N1 4594   5.904   8.100   3.506
 1072N2      N2 4595   5.807   8.114   3.456
 1072N2      MW 4596   5.855   8.107   3.481
 1073N2      N1 4597   0.246   3.852   7.801
 1073N2      N2 4598   0.333   3.839   7.867
 1073N2      MW 4599   0.289   3.845   7.834
 1074N2      N1 4600   8.184   5.174   3.275
 1074N2      N2 4601   8.218   5.115   3.188
 1074N2      MW 4602   8.201   5.145   3.232
 1075N2      N1 4603   7.572   0.949   6.959
 1075N2      N2 4604   7.583   0.882   6.872
 1075N2      MW 4605   7.577   0.916   6.916
 1076N2      N1 4606   8.087   8.687   5.047
 1076N2      N2 4607   8.061   8.598   5.106
 1076N2      MW 4608   8.074   8.643   5.076
 1077N2      N1 4609   7.301   4.858   6.643
 1077N2      N2 4610   7.239   4.826   6.728
 1077N2      MW 4611   7.270   4.842   6.686
 1078N2      N1 4612   1.218   7.826   6.611
 1078N2      N2 4613   1.167   7.881   6.530
 1078N2      MW 4614   1.193   7.854   6.570
 1079N2      N1 4615   3.719   9.316   2.332
 1079N2      N2 4616   3.770   9.356   2.243
 1079N2      MW 4617   3.745   9.336   2.288
 1080N2      N1 4618   6.362   8.738   9.136
 1080N2      N2 4619   6.426   8.766   9.221
 1080N2      MW 4620   6.394   8.752   9.179
 1081N2      N1 4621   3.442   3.814   7.408
 1081N2      N2 4622   3.373   3.753   7.468
 1081N2      MW 4623   3.408   3.783   7.438
 1082N2      N1 4624   2.622   9.432   1.358
 1082N2      N2 4625   2.598   9.514   1.428
 1082N2      MW 4626   2.610   9.473   1.393
 1083N2      N1 4627   0.238   2.507   1.484
 1083N2      N2 4628   0.281   2.461   1.394
 1083N2      MW 4629   0.260   2.484   1.439
 1084N2      N1 4630   0.041   5.975   7.627
 1084N2      N2 4631  -0.038   5.929   7.566
 1084N2      MW 4632   0.002   5.952   7.597
 1085N2      N1 4633   4.286   6.828   0.902
 1085N2      N2 4634   4.195   6.887   0.893
 1085N2      MW 4635   4.241   6.857   0.898
 1086N2      N1 4636   6.121   3.522   5.296
 1086N2      N2 4637   6.192   3.554   5.219
 1086N2      MW 4638   6.156   3.538   5.258
 1087N2      N1 4639   7.038   6.756   6.857
 1087N2      N2 4640   6.978   6.777   6.767
 1087N2      MW 4641   7.008   6.767   6.812
 1088N2      N1 4642   1.314   1.970   4.934
 1088N2      N2 4643   1.354   1.930   4.840
 1088N2      MW 4644   1.334   1.950   4.887
 1089N2      N1 4645   9.105   5.106   0.309
 1089N2      N2 4646   9.175   5.120   0.226
 1089N2      MW 4647   9.140   5.113   0.268
 1090N2      N1 4648   8.332   0.295   0.164
 1090N2      N2 4649   8.350   0.324   0.060
 1090N2      MW 4650   8.341   0.309   0.112
 1091N2      N1 4651   7.225   0.021   2.609
 1091N2      N2 4652   7.130   0.068   2.581
 1091N2      MW 4653   7.177   0.045   2.595
 1092N2      N1 4654   6.671   6.392   1.888
 1092N2      N2 4655   6.689   6.468   1.965
 1092N2      MW 4656   6.680   6.430   1.926
 1093N2      N1 4657   9.167   5.798   9.499
 1093N2      N2 4658   9.199   5.765   9.599
 1093N2      MW 4659   9.183   5.781   9.549
 1094N2      N1 4660   5.863   2.141   2.164
 1094N2      N2 4661   5.780   2.119   2.095
 1094N2      MW 4662   5.822   2.130   2.130
 1095N2      N1 4663   4.257   4.257   8.580
 1095N2      N2 4664   4.240   4.245   8.472
 1095N2      MW 4665   4.248   4.251   8.526
 1096N2      N1 4666   1.481   5.785   6.737
 1096N2      N2 4667   1.486   5.888   6.777
 1096N2      MW 4668   1.483   5.836   6.757
 1097N2      N1 4669   3.921   5.168   7.287
 1097N2      N2 4670   3.995   5.172   7.206
 1097N2      MW 4671   3.958   5.170   7.247
 1098N2      N1 4672   8.148   3.325   5.481
 1098N2      N2 4673   8.209   3.285   5.563
 1098N2      MW 4674   8.178   3.305   5.522
 1099N2      N1 4675   3.221   4.434   7.202
 1099N2      N2 4676   3.220   4.330   7.237
 1099N2      MW 4677   3.221   4.382   7.220
 1100N2      N1 4678   1.242   9.553   5.707
 1100N2      N2 4679   1.288   9.480   5.640
 1100N2      MW 4680   1.265   9.517   5.674
 1101N2      N1 4681   4.318   5.142   4.971
 1101N2      N2 4682   4.319   5.218   4.891
 1101N2      MW 4683   4.318   5.180   4.931
 1102N2      N1 4684   3.168   1.689  -0.029
 1102N2      N2 4685   3.215   1.612   0.034
 1102N2      MW 4686   3.192   1.651   0.002
 1103N2      N1 4687   2.294   7.948   1.681
 1103N2      N2 4688   2.368   7.973   1.603
 1103N2      MW 4689   2.331   7.960   1.642
 1104N2      N1 4690   3.089   2.784   4.004
 1104N2      N2 4691   3.197   2.796   3.986
 1104N2      MW 4692   3.143   2.790   3.995
 1105N2      N1 4693   1.135   9.371   8.947
 1105N2      N2 4694   1.090   9.275   8.976
 1105N2      MW 4695   1.113   9.323   8.961
 1106N2      N1 4696   8.989   0.178   3.375
 1106N2      N2 4697   8.993   0.181   3.485
 1106N2      MW 4698   8.991   0.179   3.430
 1107N2      N1 4699   3.592   2.340   8.727
 1107N2      N2 4700   3.584   2.424   8.656
 1107N2      MW 4701   3.588   2.381   8.692
 1108N2      N1 4702   2.324   9.106   3.726
 1108N2      N2 4703   2.374   9.183   3.666
 1108N2      MW 4704   2.349   9.144   3.696
 1109N2      N1 4705   9.122   2.077   5.530
 1109N2      N2 4706   9.163   2.179   5.527
 1109N2      MW 4707   9.142   2.128   5.529
 1110N2      N1 4708   1.729   4.634   3.524
 1110N2      N2 4709   1.793   4.626   3.436
 1110N2      MW 4710   1.761   4.630   3.480
 1111N2      N1 4711   4.059   5.935   7.409
 1111N2      N2 4712   4.040   5.881   7.503
 1111N2      MW 4713   4.050   5.908   7.456
 1112N2      N1 4714   2.748   4.426   9.637
 1112N2      N2 4715   2.837   4.452   9.576
 1112N2      MW 4716   2.792   4.439   9.606
 1113N2      N1 4717   2.457   0.118   0.973
 1113N2      N2 4718   2.388   0.106   0.888
 1113N2      MW 4719   2.422   0.112   0.930
 1114N2      N1 4720   1.164   2.805   1.051
 1114N2      N2 4721   1.142   2.715   1.109
 1114N2      MW 4722   1.153   2.760   1.080
 1115N2      N1 4723   1.426   8.154   7.873
 1115N2      N2 4724   1.340   8.127   7.810
 1115N2      MW 4725   1.383   8.140   7.841
 1116N2      N1 4726   0.286   8.258   7.812
 1116N2      N2 4727   0.271   8.274   7.704
 1116N2      MW 4728   0.279   8.266   7.758
 1117N2      N1 4729   9.248   4.840   1.843
 1117N2      N2 4730   9.246   4.749   1.904
 1117N2      MW 4731   9.247   4.795   1.873
 1118N2      N1 4732   2.465   2.014   6.701
 1118N2      N2 4733   2.484   1.974   6.802
 1118N2      MW 4734   2.475   1.994   6.751
 1119N2      N1 4735   1.950   5.794   9.435
 1119N2      N2 4736   1.852   5.783   9.484
 1119N2      MW 4737   1.901   5.788   9.460
 1120N2      N1 4738   8.039   2.377   9.742
 1120N2      N2 4739   7.994   2.277   9.742
 1120N2      MW 4740   8.017   2.327   9.742
 1121N2      N1 4741   2.642   0.865   9.932
 1121N2      N2 4742   2.557   0.921   9.972
 1121N2      MW 4743   2.600   0.893   9.952
 1122N2      N1 4744   8.357   9.795   6.957
 1122N2      N2 4745   8.441   9.862   6.933
 1122N2      MW 4746   8.399   9.829   6.945
 1123N2      N1 4747   9.908   8.247   7.969
 1123N2      N2 4748   9.995   8.193   8.009
 1123N2      MW 4749   9.951   8.220   7.989
 1124N2      N1 4750   5.906   8.741   7.894
 1124N2      N2 4751   5.883   8.848   7.892
 1124N2      MW 4752   5.894   8.794   7.893
 1125N2      N1 4753   5.678   3.400   2.780
 1125N2      N2 4754   5.746   3.440   2.857
 1125N2      MW 4755   5.712   3.420   2.818
 1126N2      N1 4756   6.413   7.295   0.197
 1126N2      N2 4757   6.309   7.273   0.166
 1126N2      MW 4758   6.361   7.284   0.181
 1127N2      N1 4759   4.967   2.727   1.055
 1127N2      N2 4760   5.046   2.761   1.123
 1127N2      MW 4761   5.007   2.744   1.089
 1128N2      N1 4762   7.448   8.160   8.579
 1128N2      N2 4763   7.539   8.158   8.641
 1128N2      MW 4764   7.493   8.159   8.610
 1129N2      N1 4765   0.728   0.557   9.915
 1129N2      N2 4766   0.701   0.464   9.968
 1129N2      MW 4767   0.714   0.510   9.941
 1130N2      N1 4768   7.028   7.485   4.138
 1130N2      N2 4769   7.020   7.377   4.154
 1130N2      MW 4770   7.024   7.431   4.146
 1131N2      N1 4771   4.763   8.993   8.004
 1131N2      N2 4772   4.692   8.993   7.920
 1131N2      MW 4773   4.727   8.993   7.962
 1132N2      N1 4774   0.950   5.622   5.445
 1132N2      N2 4775   0.943   5.672   5.542
 1132N2      MW 4776   0.946   5.647   5.493
 1133N2      N1 4777   3.684   4.537   3.324
 1133N2      N2 4778   3.697   4.490   3.225
 1133N2      MW 4779   3.690   4.513   3.274
 1134N2      N1 4780   9.101   5.727   6.706
 1134N2      N2 4781   9.118   5.688   6.605
 1134N2      MW 4782   9.109   5.707   6.655
 1135N2      N1 4783   5.955   2.401   8.299
 1135N2      N2 4784   5.860   2.346   8.312
 1135N2      MW 4785   5.908   2.373   8.305
 1136N2      N1 4786   0.797   8.653   3.115
 1136N2      N2 4787   0.738   8.636   3.024
 1136N2      MW 4788   0.768   8.644   3.070
 1137N2      N1 4789   0.068   9.660   6.067
 1137N2      N2 4790   0.006   9.582   6.020
 1137N2      MW 4791   0.037   9.621   6.044
 1138N2      N1 4792   7.258   2.343   9.580
 1138N2      N2 4793   7.266   2.444   9.538
 1138N2      MW 4794   7.262   2.394   9.559
 1139N2      N1 4795   0.831   5.514   9.384
 1139N2      N2 4796   0.889   5.569   9.308
 1139N2      MW 4797   0.860   5.541   9.346
 1140N2      N1 4798   5.685   3.293   1.961
 1140N2      N2 4799   5.601   3.221   1.960
 1140N2      MW 4800   5.643   3.257   1.960
 1141N2      N1 4801   8.154   0.713   0.376
 1141N2      N2 4802   8.063   0.751   0.424
 1141N2      MW 4803   8.109   0.732   0.400
 1142N2      N1 4804   8.206   8.096   1.683
 1142N2      N2 4805   8.310   8.068   1.701
 1142N2      MW 4806   8.258   8.082   1.692
 1143N2      N1 4807   4.966   4.234   2.015
 1143N2      N2 4808   4.858   4.226   2.037
 1143N2      MW 4809   4.912   4.230   2.026
 1144N2      N1 4810   0.160   1.375   9.238
 1144N2      N2 4811   0.235   1.295   9.241
 1144N2      MW 4812   0.197   1.335   9.239
 1145N2      N1 4813   5.437   4.684   0.305
 1145N2      N2 4814   5.485   4.654   0.211
 1145N2      MW 4815   5.461   4.669   0.258
 1146N2      N1 4816   6.343   7.367   8.076
 1146N2      N2 4817   6.424   7.396   8.144
 1146N2      MW 4818   6.383   7.382   8.110
 1147N2      N1 4819   3.455   5.476   9.070
 1147N2      N2 4820   3.422   5.550   9.145
 1147N2      MW 4821   3.438   5.513   9.107
 1148N2      N1 4822   1.291   5.903   6.506
 1148N2      N2 4823   1.238   5.822   6.558
 1148N2      MW 4824   1.265   5.862   6.532
 1149N2      N1 4825   5.693   1.473   4.541
 1149N2      N2 4826   5.652   1.372   4.554
 1149N2      MW 4827   5.672   1.423   4.548
 1150N2      N1 4828   1.877   6.446   4.582
 1150N2      N2 4829   1.825   6.349   4.589
 1150N2      MW 4830   1.851   6.398   4.585
 1151N2      N1 4831   6.243   0.165   5.927
 1151N2      N2 4832   6.293   0.090   5.864
 1151N2      MW 4833   6.268   0.127   5.895
 1152N2      N1 4834   6.141   1.024   3.897
 1152N2      N2 4835   6.099   1.125   3.886
 1152N2      MW 4836   6.120   1.074   3.891
 1153N2      N1 4837   4.261   2.971   8.672
 1153N2      N2 4838   4.354   2.916   8.652
 1153N2      MW 4839   4.307   2.943   8.662
 1154N2      N1 4840   5.887   5.359   3.708
 1154N2      N2 4841   5.919   5.425   3.791
 1154N2      MW 4842   5.903   5.392   3.749
 1155N2      N1 4843   4.202   3.914   3.693
 1155N2      N2 4844   4.108   3.904   3.748
 1155N2      MW 4845   4.155   3.909   3.720
 1156N2      N1 4846   8.329   5.235   0.906
 1156N2      N2 4847   8.292   5.229   0.802
 1156N2      MW 4848   8.310   5.232   0.854
 1157N2      N1 4849   4.879   9.572   2.659
 1157N2      N2 4850   4.789   9.612   2.610
 1157N2      MW 4851   4.834   9.592   2.635
 1158N2      N1 4852   5.613   5.019   8.523
 1158N2      N2 4853   5.706   4.962   8.507
 1158N2      MW 4854   5.660   4.990   8.515
 1159N2      N1 4855   4.090   3.111   4.715
 1159N2      N2 4856   4.131   3.209   4.741
 1159N2      MW 4857   4.111   3.160   4.728
 1160N2      N1 4858   8.242   2.522   3.692
 1160N2      N2 4859   8.212   2.459   3.777
 1160N2      MW 4860   8.227   2.491   3.735
 1161N2      N1 4861   3.580   1.702   0.741
 1161N2      N2 4862   3.553   1.759   0.832
 1161N2      MW 4863   3.567   1.730   0.787
 1162N2      N1 4864   8.622   9.182   2.989
 1162N2      N2 4865   8.711   9.235   2.951
 1162N2      MW 4866   8.667   9.209   2.970
 1163N2      N1 4867   6.987   9.907   4.783
 1163N2      N2 4868   7.001   9.980   4.702
 1163N2      MW 4869   6.994   9.944   4.742
 1164N2      N1 4870   9.202   6.638   0.518
 1164N2      N2 4871   9.137   6.554   0.490
 1164N2      MW 4872   9.170   6.596   0.504
 1165N2      N1 4873   3.465   8.897   6.203
 1165N2      N2 4874   3.567   8.926   6.233
 1165N2      MW 4875   3.516   8.912   6.218
 1166N2      N1 4876   8.084   1.117   5.728
 1166N2      N2 4877   8.186   1.135   5.689
 1166N2      MW 4878   8.135   1.126   5.709
 1167N2      N1 4879   8.923   3.641   7.140
 1167N2      N2 4880   8.960   3.722   7.204
 1167N2      MW 4881   8.941   3.682   7.172
 1168N2      N1 4882   9.951   6.986   5.206
 1168N2      N2 4883   9.866   7.035   5.255
 1168N2      MW 4884   9.909   7.010   5.230
 1169N2      N1 4885   4.823   4.346   3.953
 1169N2      N2 4886   4.901   4.294   3.896
 1169N2      MW 4887   4.861   4.320   3.925
 1170N2      N1 4888   6.209   3.321   5.681
 1170N2      N2 4889   6.303   3.318   5.736
 1170N2      MW 4890   6.256   3.319   5.709
 1171N2      N1 4891   8.404   2.245   1.834
 1171N2      N2 4892   8.319   2.239   1.765
 1171N2      MW 4893   8.362   2.242   1.800
 1172N2      N1 4894   7.450   4.860   2.990
 1172N2      N2 4895   7.489   4.948   3.043
 1172N2      MW 4896   7.469   4.904   3.017
 1173N2      N1 4897   2.109   6.636   5.649
 1173N2      N2 4898   2.098   6.645   5.540
 1173N2      MW 4899   2.103   6.640   5.594
 1174N2      N1 4900   1.615   3.950   5.799
 1174N2      N2 4901   1.679   3.993   5.721
 1174N2      MW 4902   1.647   3.971   5.760
 1175N2      N1 4903   9.289   2.816   2.050
 1175N2      N2 4904   9.392   2.800   2.086
 1175N2      MW 4905   9.340   2.808   2.068
 1176N2      N1 4906   8.347   3.361   5.106
 1176N2      N2 4907   8.413   3.386   5.022
 1176N2      MW 4908   8.380   3.373   5.064
 1177N2      N1 4909   0.467   1.797   2.426
 1177N2      N2 4910   0.379   1.746   2.468
 1177N2      MW 4911   0.423   1.772   2.447
 1178N2      N1 4912   9.947   3.514   1.965
 1178N2      N2 4913   9.861   3.470   1.914
 1178N2      MW 4914   9.904   3.492   1.939
 1179N2      N1 4915   3.981   2.517   2.907
 1179N2      N2 4916   3.904   2.461   2.962
 1179N2      MW 4917   3.943   2.489   2.935
 1180N2      N1 4918   0.625   0.794   5.291
 1180N2      N2 4919   0.672   0.815   5.194
 1180N2      MW 4920   0.648   0.805   5.242
 1181N2      N1 4921   1.412   7.122   3.623
 1181N2      N2 4922   1.320   7.069   3.594
 1181N2      MW 4923   1.366   7.096   3.609
 1182N2      N1 4924   9.652   6.881   0.115
 1182N2      N2 4925   9.663   6.930   0.018
 1182N2      MW 4926   9.658   6.905   0.066
 1183N2      N1 4927   7.658   8.426   8.841
 1183N2      N2 4928   7.723   8.504   8.797
 1183N2      MW 4929   7.690   8.465   8.819
 1184N2      N1 4930   1.585   0.933   7.840
 1184N2      N2 4931   1.641   1.023   7.872
 1184N2      MW 4932   1.613   0.978   7.856
 1185N2      N1 4933   8.572   1.654   0.244
 1185N2      N2 4934   8.667   1.608   0.214
 1185N2      MW 4935   8.620   1.631   0.229
 1186N2      N1 4936   0.139   8.614   2.588
 1186N2      N2 4937   0.046   8.665   2.558
 1186N2      MW 4938   0.093   8.640   2.573
 1187N2      N1 4939   3.414   0.438   3.084
 1187N2      N2 4940   3.430   0.332   3.057
 1187N2      MW 4941   3.422   0.385   3.071
 1188N2      N1 4942   7.006   2.046   5.533
 1188N2      N2 4943   6.960   2.065   5.631
 1188N2      MW 4944   6.983   2.056   5.582
 1189N2      N1 4945   4.080   5.999   2.073
 1189N2      N2 4946   4.151   5.922   2.041
 1189N2      MW 4947   4.116   5.960   2.057
 1190N2      N1 4948   6.513   2.345   9.977
 1190N2      N2 4949   6.452   2.436   9.986
 1190N2      MW 4950   6.483   2.390   9.981
 1191N2      N1 4951   6.908   6.008   7.999
 1191N2      N2 4952   6.825   5.960   7.945
 1191N2      MW 4953   6.866   5.984   7.972
 1192N2      N1 4954   5.472   2.586   7.172
 1192N2      N2 4955   5.378   2.638   7.148
 1192N2      MW 4956   5.425   2.612   7.160
 1193N2      N1 4957   6.176   1.426   0.544
 1193N2      N2 4958   6.146   1.500   0.468
 1193N2      MW 4959   6.161   1.463   0.506
 1194N2      N1 4960   0.807   8.556   7.082
 1194N2      N2 4961   0.805   8.538   7.190
 1194N2      MW 4962   0.806   8.547   7.136
 1195N2      N1 4963   5.351   9.812   6.290
 1195N2      N2 4964   5.291   9.865   6.214
 1195N2      MW 4965   5.321   9.838   6.252
 1196N2      N1 4966   1.660   7.505   3.986
 1196N2      N2 4967   1.764   7.507   3.950
 1196N2      MW 4968   1.712   7.506   3.968
 1197N2      N1 4969   6.187   3.426   6.392
 1197N2      N2 4970   6.140   3.441   6.490
 1197N2      MW 4971   6.164   3.434   6.441
 1198N2      N1 4972   2.163   1.179   2.693
 1198N2      N2 4973   2.075   1.244   2.681
 1198N2      MW 4974   2.119   1.211   2.687
 1199N2      N1 4975   6.594   2.750   7.447
 1199N2      N2 4976   6.606   2.699   7.351
 1199N2      MW 4977   6.600   2.725   7.399
 1200N2      N1 4978   7.823   6.281   4.754
 1200N2      N2 4979   7.841   6.336   4.847
 1200N2      MW 4980   7.832   6.308   4.801
 1201N2      N1 4981   6.155   9.096   6.332
 1201N2      N2 4982   6.156   9.059   6.436
 1201N2      MW 4983   6.156   9.078   6.384
 1202N2      N1 4984   5.896   2.361   4.860
 1202N2      N2 4985   5.880   2.281   4.933
 1202N2      MW 4986   5.888   2.321   4.896
 1203N2      N1 4987   3.350   9.186   3.223
 1203N2      N2 4988   3.419   9.271   3.218
 1203N2      MW 4989   3.384   9.228   3.220
 1204N2      N1 4990   2.457   9.562   2.274
 1204N2      N2 4991   2.530   9.584   2.353
 1204N2      MW 4992   2.494   9.573   2.314
 1205N2      N1 4993   2.643   9.821   6.439
 1205N2      N2 4994   2.617   9.726   6.389
 1205N2      MW 4995   2.630   9.773   6.414
 1206N2      N1 4996   0.336   1.032   0.213
 1206N2      N2 4997   0.398   0.965   0.276
 1206N2      MW 4998   0.367   0.999   0.244
 1207N2      N1 4999   2.952   5.654   3.701
 1207N2      N2 5000   3.029   5.632   3.626
 1207N2      MW 5001   2.991   5.643   3.663
 1208N2      N1 5002   3.341   0.963   2.335
 1208N2      N2 5003   3.425   0.893   2.341
 1208N2      MW 5004   3.383   0.928   2.338
 1209N2      N1 5005   7.494   7.092   4.431
 1209N2      N2 5006   7.418   7.144   4.491
 1209N2      MW 5007   7.456   7.118   4.461
 1210N2      N1 5008   7.764   5.667   8.673
 1210N2      N2 5009   7.708   5.729   8.745
 1210N2      MW 5010   7.736   5.698   8.709
 1211N2      N1 5011   0.416   5.810   3.106
 1211N2      N2 5012   0.395   5.859   3.202
 1211N2      MW 5013   0.405   5.834   3.154
 1212N2      N1 5014   8.931   8.953   7.446
 1212N2      N2 5015   9.039   8.960   7.423
 1212N2      MW 5016   8.985   8.957   7.435
 1213N2      N1 5017   4.828   5.311   6.803
 1213N2      N2 5018   4.783   5.385   6.871
 1213N2      MW 5019   4.806   5.348   6.837
 1214N2      N1 5020   6.212   7.801   9.367
 1214N2      N2 5021   6.194   7.789   9.475
 1214N2      MW 5022   6.203   7.795   9.421
 1215N2      N1 5023   6.690   0.974   5.219
 1215N2      N2 5024   6.712   1.059   5.153
 1215N2      MW 5025   6.701   1.016   5.186
 1216N2      N1 5026   4.690   0.513   4.871
 1216N2      N2 5027   4.648   0.462   4.782
 1216N2      MW 5028   4.669   0.488   4.827
 1217N2      N1 5029   2.840   4.773   5.724
 1217N2      N2 5030   2.861   4.836   5.812
 1217N2      MW 5031   2.851   4.805   5.768
 1218N2      N1 5032   3.669   8.534   8.471
 1218N2      N2 5033   3.713   8.627   8.434
 1218N2      MW 5034   3.691   8.580   8.453
 1219N2      N1 5035   3.585   8.798   7.113
 1219N2      N2 5036   3.639   8.788   7.017
 1219N2      MW 5037   3.612   8.793   7.065
 1220N2      N1 5038   7.285   4.872   3.363
 1220N2      N2 5039   7.332   4.806   3.288
 1220N2      MW 5040   7.308   4.839   3.326
 1221N2      N1 5041   9.658   5.169   9.756
 1221N2      N2 5042   9.744   5.230   9.727
 1221N2      MW 5043   9.701   5.200   9.741
 1222N2      N1 5044   8.418   4.890   4.637
 1222N2      N2 5045   8.408   4.999   4.641
 1222N2      MW 5046   8.413   4.945   4.639
 1223N2      N1 5047   5.522   1.332   8.949
 1223N2      N2 5048   5.471   1.388   8.869
 1223N2      MW 5049   5.497   1.360   8.909
 1224N2      N1 5050   4.035   8.905   6.857
 1224N2      N2 5051   3.949   8.969   6.832
 1224N2      MW 5052   3.992   8.937   6.845
 1225N2      N1 5053   0.606   4.330   7.554
 1225N2      N2 5054   0.535   4.298   7.632
 1225N2      MW 5055   0.571   4.314   7.593
 1226N2      N1 5056   0.917   7.357   7.681
 1226N2      N2 5057   1.025   7.373   7.693
 1226N2      MW 5058   0.971   7.365   7.687
 1227N2      N1 5059   1.166   5.457   7.980
 1227N2      N2 5060   1.247   5.465   8.054
 1227N2      MW 5061   1.207   5.461   8.017
 1228N2      N1 5062   3.135   1.209   8.296
 1228N2      N2 5063   3.041   1.161   8.266
 1228N2      MW 5064   3.088   1.185   8.281
 1229N2      N1 5065   0.628   7.802   0.177
 1229N2      N2 5066   0.675   7.882   0.236
 1229N2      MW 5067   0.651   7.842   0.207
 1230N2      N1 5068   7.507   5.917   3.257
 1230N2      N2 5069   7.459   5.936   3.354
 1230N2      MW 5070   7.483   5.927   3.306
 1231N2      N1 5071   6.245   5.224   6.433
 1231N2      N2 5072   6.252   5.145   6.510
 1231N2      MW 5073   6.249   5.184   6.471
 1232N2      N1 5074   2.077   8.339   4.304
 1232N2      N2 5075   2.060   8.442   4.341
 1232N2      MW 5076   2.068   8.390   4.322
 1233N2      N1 5077   4.197   7.097   9.821
 1233N2      N2 5078   4.113   7.117   9.753
 1233N2      MW 5079   4.155   7.107   9.787
 1234N2      N1 5080   3.300   1.173   1.786
 1234N2      N2 5081   3.337   1.205   1.884
 1234N2      MW 5082   3.319   1.189   1.835
 1235N2      N1 5083   6.872   9.151   2.076
 1235N2      N2 5084   6.833   9.106   2.169
 1235N2      MW 5085   6.853   9.129   2.122
 1236N2      N1 5086   7.760   1.606   0.504
 1236N2      N2 5087   7.776   1.559   0.406
 1236N2      MW 5088   7.768   1.582   0.455
 1237N2      N1 5089   2.147   8.933  10.032
 1237N2      N2 5090   2.087   8.897   9.947
 1237N2      MW 5091   2.117   8.915   9.990
 1238N2      N1 5092   7.799   6.401   9.074
 1238N2      N2 5093   7.836   6.464   8.993
 1238N2      MW 5094   7.817   6.432   9.033
 1239N2      N1 5095   5.328   4.073   3.763
 1239N2      N2 5096   5.316   4.107   3.659
 1239N2      MW 5097   5.322   4.090   3.711
 1240N2      N1 5098   5.264   4.407   0.801
 1240N2      N2 5099   5.306   4.398   0.903
 1240N2      MW 5100   5.285   4.403   0.852
 1241N2      N1 5101   5.662   1.468   6.214
 1241N2      N2 5102   5.552   1.465   6.220
 1241N2      MW 5103   5.607   1.467   6.217
 1242N2      N1 5104   5.915   9.153   2.287
 1242N2      N2 5105   5.891   9.098   2.194
 1242N2      MW 5106   5.903   9.125   2.241
 1243N2      N1 5107   8.181   0.671   9.756
 1243N2      N2 5108   8.085   0.707   9.714
 1243N2      MW 5109   8.133   0.689   9.735
 1244N2      N1 5110   9.012   1.185   7.477
 1244N2      N2 5111   8.943   1.158   7.396
 1244N2      MW 5112   8.977   1.172   7.437
 1245N2      N1 5113   4.149   1.119   2.292
 1245N2      N2 5114   4.239   1.084   2.241
 1245N2      MW 5115   4.194   1.102   2.267
 1246N2      N1 5116   5.861   2.814   4.898
 1246N2      N2 5117   5.941   2.828   4.972
 1246N2      MW 5118   5.901   2.821   4.935
 1247N2      N1 5119   0.303   1.159   3.930
 1247N2      N2 5120   0.235   1.237   3.892
 1247N2      MW 5121   0.269   1.198   3.911
 1248N2      N1 5122   9.828   4.499   6.557
 1248N2      N2 5123   9.900   4.492   6.640
 1248N2      MW 5124   9.864   4.496   6.599
 1249N2      N1 5125   2.846   5.053   3.147
 1249N2      N2 5126   2.872   5.067   3.041
 1249N2      MW 5127   2.859   5.060   3.094
 1250N2      N1 5128   3.433   9.993   1.408
 1250N2      N2 5129   3.516   9.926   1.434
 1250N2      MW 5130   3.474   9.960   1.421
 1251N2      N1 5131   7.290   4.515   8.832
 1251N2      N2 5132   7.384   4.488   8.782
 1251N2      MW 5133   7.337   4.502   8.807
 1252N2      N1 5134   4.171   0.115   3.077
 1252N2      N2 5135   4.093   0.110   3.000
 1252N2      MW 5136   4.132   0.113   3.039
 1253N2      N1 5137   4.609   9.657   9.734
 1253N2      N2 5138   4.683   9.659   9.815
 1253N2      MW 5139   4.646   9.658   9.775
 1254N2      N1 5140   7.955   6.381   7.048
 1254N2      N2 5141   7.986   6.309   6.970
 1254N2      MW 5142   7.970   6.345   7.009
 1255N2      N1 5143   8.517   9.905   6.611
 1255N2      N2 5144   8.440   9.836   6.571
 1255N2      MW 5145   8.478   9.870   6.591
 1256N2      N1 5146   0.261   1.390   6.663
 1256N2      N2 5147   0.205   1.395   6.757
 1256N2      MW 5148   0.233   1.393   6.710
 1257N2      N1 5149   8.640   0.124   6.612
 1257N2      N2 5150   8.653   0.126   6.721
 1257N2      MW 5151   8.646   0.125   6.667
 1258N2      N1 5152   4.634   2.761   3.539
 1258N2      N2 5153   4.539   2.763   3.483
 1258N2      MW 5154   4.587   2.762   3.511
 1259N2      N1 5155   4.017   1.091   1.415
 1259N2      N2 5156   3.907   1.083   1.412
 1259N2      MW 5157   3.962   1.087   1.413
 1260N2      N1 5158   1.182   6.566   3.332
 1260N2      N2 5159   1.112   6.482   3.324
 1260N2      MW 5160   1.147   6.524   3.328
 1261N2      N1 5161   7.004   4.992   0.619
 1261N2      N2 5162   7.090   4.942   0.666
 1261N2      MW 5163   7.047   4.967   0.642
 1262N2      N1 5164   0.609   5.611   9.337
 1262N2      N2 5165   0.654   5.516   9.368
 1262N2      MW 5166   0.631   5.563   9.353
 1263N2      N1 5167   3.251   0.678   3.070
 1263N2      N2 5168   3.329   0.613   3.114
 1263N2      MW 5169   3.290   0.645   3.092
 1264N2      N1 5170   5.606   1.557   6.926
 1264N2      N2 5171   5.639   1.493   6.843
 1264N2      MW 5172   5.623   1.525   6.884
 1265N2      N1 5173   3.259   7.238   0.101
 1265N2      N2 5174   3.248   7.279   0.203
 1265N2      MW 5175   3.253   7.258   0.152
 1266N2      N1 5176   1.103   2.478   7.409
 1266N2      N2 5177   1.153   2.557   7.468
 1266N2      MW 5178   1.128   2.517   7.438
 1267N2      N1 5179   2.606   8.986   3.348
 1267N2      N2 5180   2.683   9.061   3.324
 1267N2      MW 5181   2.645   9.023   3.336
 1268N2      N1 5182   9.584   2.034   8.618
 1268N2      N2 5183   9.584   2.143   8.627
 1268N2      MW 5184   9.584   2.088   8.623
 1269N2      N1 5185   0.813   4.583   0.335
 1269N2      N2 5186   0.857   4.641   0.253
 1269N2      MW 5187   0.835   4.612   0.294
 1270N2      N1 5188   9.812   1.356   7.108
 1270N2      N2 5189   9.712   1.401   7.119
 1270N2      MW 5190   9.762   1.378   7.113
 1271N2      N1 5191   9.752   9.962   5.341
 1271N2      N2 5192   9.837   9.972   5.410
 1271N2      MW 5193   9.795   9.967   5.375
 1272N2      N1 5194   6.376   8.640   4.096
 1272N2      N2 5195   6.431   8.639   4.001
 1272N2      MW 5196   6.403   8.640   4.049
 1273N2      N1 5197   3.838   5.002   4.568
 1273N2      N2 5198   3.932   4.963   4.525
 1273N2      MW 5199   3.885   4.983   4.546
 1274N2      N1 5200   8.890   8.528   1.821
 1274N2      N2 5201   8.957   8.504   1.737
 1274N2      MW 5202   8.924   8.516   1.779
 1275N2      N1 5203   5.443   5.305   7.680
 1275N2      N2 5204   5.405   5.399   7.636
 1275N2      MW 5205   5.424   5.352   7.658
 1276N2      N1 5206   0.548   6.924   1.937
 1276N2      N2 5207   0.545   6.862   2.027
 1276N2      MW 5208   0.547   6.893   1.982
 1277N2      N1 5209   9.656   6.033   8.515
 1277N2      N2 5210   9.734   5.982   8.574
 1277N2      MW 5211   9.695   6.008   8.544
 1278N2      N1 5212   2.047   6.443   3.553
 1278N2      N2 5213   1.975   6.517   3.514
 1278N2      MW 5214   2.011   6.480   3.533
 1279N2      N1 5215   2.896   2.546   7.433
 1279N2      N2 5216   2.788   2.564   7.439
 1279N2      MW 5217   2.842   2.555   7.436
 1280N2      N1 5218   6.467   6.912   3.217
 1280N2      N2 5219   6.444   6.867   3.315
 1280N2      MW 5220   6.455   6.889   3.266
 1281N2      N1 5221   4.764   5.904   1.514
 1281N2      N2 5222   4.807   6.005   1.503
 1281N2      MW 5223   4.786   5.954   1.509
 1282N2      N1 5224   3.074   9.485   6.662
 1282N2      N2 5225   2.984   9.527   6.709
 1282N2      MW 5226   3.029   9.506   6.686
 1283N2      N1 5227   7.915   9.096   0.273
 1283N2      N2 5228   7.819   9.060   0.234
 1283N2      MW 5229   7.867   9.078   0.253
 1284N2      N1 5230   2.382   9.589   7.205
 1284N2      N2 5231   2.284   9.553   7.172
 1284N2      MW 5232   2.333   9.571   7.188
 1285N2      N1 5233   2.560   8.334   2.065
 1285N2      N2 5234   2.586   8.258   2.141
 1285N2      MW 5235   2.573   8.296   2.103
 1286N2      N1 5236   3.951   0.246   1.773
 1286N2      N2 5237   3.894   0.302   1.848
 1286N2      MW 5238   3.922   0.274   1.810
 1287N2      N1 5239   2.861   4.930   6.890
 1287N2      N2 5240   2.868   4.978   6.989
 1287N2      MW 5241   2.864   4.954   6.939
 1288N2      N1 5242   2.740   0.864   4.761
 1288N2      N2 5243   2.815   0.933   4.802
 1288N2      MW 5244   2.777   0.899   4.781
 1289N2      N1 5245   5.143   5.114  -0.029
 1289N2      N2 5246   5.124   5.040   0.050
 1289N2      MW 5247   5.134   5.077   0.011
 1290N2      N1 5248   9.963   6.521   0.709
 1290N2      N2 5249  10.017   6.535   0.615
 1290N2      MW 5250   9.990   6.528   0.662
 1291N2      N1 5251   4.430   9.049   1.727
 1291N2      N2 5252   4.408   9.100   1.632
 1291N2      MW 5253   4.419   9.075   1.679
 1292N2      N1 5254   6.370   4.131   7.559
 1292N2      N2 5255   6.402   4.129   7.664
 1292N2      MW 5256   6.386   4.130   7.611
 1293N2      N1 5257   3.109   4.884   7.189
 1293N2      N2 5258   3.005   4.898   7.155
 1293N2      MW 5259   3.057   4.891   7.172
 1294N2      N1 5260   7.555   0.654   7.390
 1294N2      N2 5261   7.563   0.583   7.306
 1294N2      MW 5262   7.559   0.618   7.348
 1295N2      N1 5263   3.362   7.710   7.180
 1295N2      N2 5264   3.259   7.692   7.146
 1295N2      MW 5265   3.310   7.701   7.163
 1296N2      N1 5266   2.308   0.292   6.548
 1296N2      N2 5267   2.325   0.192   6.504
 1296N2      MW 5268   2.317   0.242   6.526
 1297N2      N1 5269   9.257   8.342   0.750
 1297N2      N2 5270   9.342   8.404   0.716
 1297N2      MW 5271   9.299   8.373   0.733
 1298N2      N1 5272   5.575   4.330   2.695
 1298N2      N2 5273   5.510   4.308   2.609
 1298N2      MW 5274   5.543   4.319   2.652
 1299N2      N1 5275   3.330   5.718   0.720
 1299N2      N2 5276   3.361   5.821   0.699
 1299N2      MW 5277   3.345   5.770   0.710
 1300N2      N1 5278   1.147   1.774   4.443
 1300N2      N2 5279   1.255   1.791   4.455
 1300N2      MW 5280   1.201   1.783   4.449
 1301N2      N1 5281   7.732   0.201   8.109
 1301N2      N2 5282   7.802   0.227   8.028
 1301N2      MW 5283   7.767   0.214   8.069
 1302N2      N1 5284   0.568   0.060   3.985
 1302N2      N2 5285   0.659  -0.002   3.982
 1302N2      MW 5286   0.614   0.029   3.983
 1303N2      N1 5287   8.715   0.712   5.751
 1303N2      N2 5288   8.737   0.644   5.668
 1303N2      MW 5289   8.726   0.678   5.709
 1304N2      N1 5290   8.697   7.212   4.175
 1304N2      N2 5291   8.613   7.241   4.111
 1304N2      MW 5292   8.655   7.226   4.143
 1305N2      N1 5293   2.176   0.972   4.466
 1305N2      N2 5294   2.170   0.877   4.411
 1305N2      MW 5295   2.173   0.924   4.439
 1306N2      N1 5296   5.103   9.120   5.638
 1306N2      N2 5297   5.131   9.127   5.744
 1306N2      MW 5298   5.117   9.123   5.691
 1307N2      N1 5299   3.509   7.307   2.187
 1307N2      N2 5300   3.525   7.239   2.102
 1307N2      MW 5301   3.517   7.273   2.144
 1308N2      N1 5302   1.494   7.170   2.586
 1308N2      N2 5303   1.510   7.264   2.531
 1308N2      MW 5304   1.502   7.217   2.559
 1309N2      N1 5305   8.747   6.669   4.285
 1309N2      N2 5306   8.844   6.620   4.296
 1309N2      MW 5307   8.795   6.645   4.290
 1310N2      N1 5308   1.358   3.247   5.215
 1310N2      N2 5309   1.384   3.270   5.319
 1310N2      MW 5310   1.371   3.259   5.267
 1311N2      N1 5311   6.387   0.977   2.293
 1311N2      N2 5312   6.486   0.977   2.246
 1311N2      MW 5313   6.437   0.977   2.270
 1312N2      N1 5314   1.287   8.361   4.818
 1312N2      N2 5315   1.381   8.335   4.768
 1312N2      MW 5316   1.334   8.348   4.793
 1313N2      N1 5317   8.340   4.450   7.167
 1313N2      N2 5318   8.284   4.434   7.074
 1313N2      MW 5319   8.312   4.442   7.121
 1314N2      N1 5320   4.820   2.985   3.582
 1314N2      N2 5321   4.721   3.031   3.599
 1314N2      MW 5322   4.771   3.008   3.590
 1315N2      N1 5323   6.278   5.454   8.869
 1315N2      N2 5324   6.371   5.402   8.894
 1315N2      MW 5325   6.325   5.428   8.882
 1316N2      N1 5326   2.359   7.957   8.225
 1316N2      N2 5327   2.397   7.918   8.129
 1316N2      MW 5328   2.378   7.938   8.178
 1317N2      N1 5329   1.175   1.746   9.875
 1317N2      N2 5330   1.261   1.681   9.852
 1317N2      MW 5331   1.218   1.713   9.864
 1318N2      N1 5332   0.045   1.322   1.925
 1318N2      N2 5333  -0.022   1.331   1.839
 1318N2      MW 5334   0.012   1.326   1.882
 1319N2      N1 5335   8.747   9.948   5.297
 1319N2      N2 5336   8.648   9.918   5.336
 1319N2      MW 5337   8.698   9.933   5.317
 1320N2      N1 5338   4.912   5.550   6.546
 1320N2      N2 5339   4.845   5.565   6.460
 1320N2      MW 5340   4.878   5.558   6.503
 1321N2      N1 5341   4.317   8.878   5.029
 1321N2      N2 5342   4.210   8.895   5.045
 1321N2      MW 5343   4.263   8.886   5.037
 1322N2      N1 5344   8.385   9.349   8.815
 1322N2      N2 5345   8.372   9.448   8.861
 1322N2      MW 5346   8.378   9.399   8.838
 1323N2      N1 5347   5.336   8.512   2.043
 1323N2      N2 5348   5.382   8.448   1.966
 1323N2      MW 5349   5.359   8.480   2.005
 1324N2      N1 5350   2.004   5.164   9.700
 1324N2      N2 5351   2.109   5.144   9.674
 1324N2      MW 5352   2.057   5.154   9.687
 1325N2      N1 5353   9.948   7.249   8.272
 1325N2      N2 5354   9.868   7.281   8.204
 1325N2      MW 5355   9.908   7.265   8.238
 1326N2      N1 5356   0.100   4.327   1.081
 1326N2      N2 5357   0.111   4.240   1.015
 1326N2      MW 5358   0.105   4.283   1.048
 1327N2      N1 5359   5.885   1.543   1.562
 1327N2      N2 5360   5.924   1.623   1.497
 1327N2      MW 5361   5.904   1.583   1.529
 1328N2      N1 5362   5.961   9.024   0.183
 1328N2      N2 5363   5.902   9.021   0.090
 1328N2      MW 5364   5.932   9.022   0.137
 1329N2      N1 5365   5.619   6.617   0.252
 1329N2      N2 5366   5.570   6.624   0.350
 1329N2      MW 5367   5.594   6.621   0.301
 1330N2      N1 5368   0.179  -0.005   0.511
 1330N2      N2 5369   0.118   0.046   0.435
 1330N2      MW 5370   0.149   0.020   0.473
 1331N2      N1 5371   2.641   7.943   2.917
 1331N2      N2 5372   2.604   8.047   2.924
 1331N2      MW 5373   2.623   7.995   2.921
 1332N2      N1 5374   3.653   9.221   7.965
 1332N2      N2 5375   3.573   9.204   8.039
 1332N2      MW 5376   3.613   9.212   8.002
 1333N2      N1 5377   1.432   7.873   3.809
 1333N2      N2 5378   1.345   7.826   3.858
 1333N2      MW 5379   1.389   7.849   3.834
 1334N2      N1 5380   3.218   0.505   7.553
 1334N2      N2 5381   3.137   0.558   7.605
 1334N2      MW 5382   3.178   0.531   7.579
 1335N2      N1 5383   6.260   5.255   2.285
 1335N2      N2 5384   6.213   5.248   2.384
 1335N2      MW 5385   6.236   5.252   2.335
 1336N2      N1 5386   8.192   7.559   4.848
 1336N2      N2 5387   8.227   7.492   4.767
 1336N2      MW 5388   8.210   7.526   4.808
 1337N2      N1 5389   8.909   9.918   1.962
 1337N2      N2 5390   8.978   9.896   2.045
 1337N2      MW 5391   8.943   9.907   2.004
 1338N2      N1 5392   6.752   3.730   3.738
 1338N2      N2 5393   6.788   3.712   3.841
 1338N2      MW 5394   6.770   3.721   3.789
 1339N2      N1 5395   7.241   1.294   9.311
 1339N2      N2 5396   7.272   1.283   9.206
 1339N2      MW 5397   7.256   1.288   9.258
 1340N2      N1 5398   3.073   3.639   8.717
 1340N2      N2 5399   3.091   3.702   8.805
 1340N2      MW 5400   3.082   3.671   8.761
 1341N2      N1 5401   6.106   2.102   8.968
 1341N2      N2 5402   6.046   2.048   9.043
 1341N2      MW 5403   6.076   2.075   9.006
 1342N2      N1 5404   4.998   6.619   7.107
 1342N2      N2 5405   5.057   6.544   7.161
 1342N2      MW 5406   5.028   6.581   7.134
 1343N2      N1 5407   6.384   2.303   2.057
 1343N2      N2 5408   6.466   2.273   1.990
 1343N2      MW 5409   6.425   2.288   2.023
 1344N2      N1 5410   8.550   3.289   3.654
 1344N2      N2 5411   8.552   3.365   3.574
 1344N2      MW 5412   8.551   3.327   3.614
 1345N2      N1 5413   4.286   0.704   1.003
 1345N2      N2 5414   4.218   0.789   0.984
 1345N2      MW 5415   4.252   0.747   0.993
 1346N2      N1 5416   9.792   0.190   1.027
 1346N2      N2 5417   9.765   0.123   1.110
 1346N2      MW 5418   9.779   0.157   1.068
 1347N2      N1 5419   0.568   0.388   8.233
 1347N2      N2 5420   0.588   0.312   8.157
 1347N2      MW 5421   0.578   0.350   8.195
 1348N2      N1 5422   6.492   0.958   4.654
 1348N2      N2 5423   6.534   0.902   4.569
 1348N2      MW 5424   6.513   0.930   4.612
 1349N2      N1 5425   2.398   4.507   8.010
 1349N2      N2 5426   2.335   4.578   8.066
 1349N2      MW 5427   2.366   4.542   8.038
 1350N2      N1 5428   4.554   0.627   9.877
 1350N2      N2 5429   4.629   0.605   9.799
 1350N2      MW 5430   4.592   0.616   9.838
 1351N2      N1 5431   8.841   8.192   3.705
 1351N2      N2 5432   8.807   8.233   3.800
 1351N2      MW 5433   8.824   8.212   3.752
 1352N2      N1 5434   5.474   5.686   6.892
 1352N2      N2 5435   5.462   5.749   6.981
 1352N2      MW 5436   5.468   5.717   6.936
 1353N2      N1 5437   6.541   4.971   7.677
 1353N2      N2 5438   6.489   4.881   7.712
 1353N2      MW 5439   6.515   4.926   7.695
 1354N2      N1 5440   9.785   3.258   4.491
 1354N2      N2 5441   9.764   3.347   4.430
 1354N2      MW 5442   9.775   3.303   4.460
 1355N2      N1 5443   9.706   1.946   4.702
 1355N2      N2 5444   9.721   2.008   4.613
 1355N2      MW 5445   9.713   1.977   4.657
 1356N2      N1 5446   2.164   6.689   5.899
 1356N2      N2 5447   2.160   6.781   5.960
 1356N2      MW 5448   2.162   6.735   5.929
 1357N2      N1 5449   9.757   7.280   9.475
 1357N2      N2 5450   9.858   7.304   9.437
 1357N2      MW 5451   9.808   7.292   9.456
 1358N2      N1 5452   1.082   2.744   1.662
 1358N2      N2 5453   1.001   2.801   1.710
 1358N2      MW 5454   1.042   2.772   1.686
 1359N2      N1 5455   9.960   7.800   4.314
 1359N2      N2 5456   9.965   7.905   4.282
 1359N2      MW 5457   9.962   7.853   4.298
 1360N2      N1 5458   2.768   2.587   6.569
 1360N2      N2 5459   2.714   2.680   6.544
 1360N2      MW 5460   2.741   2.634   6.556
 1361N2      N1 5461   4.104   9.123   6.996
 1361N2      N2 5462   4.149   9.133   6.896
 1361N2      MW 5463   4.127   9.128   6.946
 1362N2      N1 5464   1.047   1.386   2.751
 1362N2      N2 5465   1.031   1.481   2.804
 1362N2      MW 5466   1.039   1.433   2.778
 1363N2      N1 5467   4.902   6.144   2.390
 1363N2      N2 5468   4.818   6.200   2.348
 1363N2      MW 5469   4.860   6.172   2.369
 1364N2      N1 5470   9.559   5.724   2.138
 1364N2      N2 5471   9.648   5.730   2.202
 1364N2      MW 5472   9.604   5.727   2.170
 1365N2      N1 5473   3.851   9.045   4.965
 1365N2      N2 5474   3.790   8.966   5.011
 1365N2      MW 5475   3.821   9.006   4.988
 1366N2      N1 5476   5.803   9.877   9.502
 1366N2      N2 5477   5.896   9.844   9.453
 1366N2      MW 5478   5.849   9.861   9.477
 1367N2      N1 5479   4.504   7.298   6.213
 1367N2      N2 5480   4.588   7.292   6.284
 1367N2      MW 5481   4.546   7.295   6.249
 1368N2      N1 5482   3.043   4.183   8.201
 1368N2      N2 5483   2.960   4.255   8.188
 1368N2      MW 5484   3.001   4.219   8.195
 1369N2      N1 5485   6.196   5.145   5.688
 1369N2      N2 5486   6.169   5.241   5.642
 1369N2      MW 5487   6.183   5.193   5.665
 1370N2      N1 5488   2.460   2.629  10.002
 1370N2      N2 5489   2.438   2.634   9.895
 1370N2      MW 5490   2.449   2.631   9.949
 1371N2      N1 5491   2.776   9.748   5.365
 1371N2      N2 5492   2.710   9.825   5.322
 1371N2      MW 5493   2.743   9.787   5.344
 1372N2      N1 5494   0.635   5.312   1.747
 1372N2      N2 5495   0.593   5.413   1.738
 1372N2      MW 5496   0.614   5.363   1.743
 1373N2      N1 5497   4.888   0.804   9.690
 1373N2      N2 5498   4.867   0.698   9.674
 1373N2      MW 5499   4.878   0.751   9.682
 1374N2      N1 5500   6.853   1.929   8.033
 1374N2      N2 5501   6.775   1.952   8.107
 1374N2      MW 5502   6.814   1.941   8.070
 1375N2      N1 5503   8.994   1.388   7.374
 1375N2      N2 5504   9.070   1.327   7.323
 1375N2      MW 5505   9.032   1.358   7.349
 1376N2      N1 5506   7.590   6.461   1.663
 1376N2      N2 5507   7.638   6.501   1.572
 1376N2      MW 5508   7.614   6.481   1.618
 1377N2      N1 5509   7.801   9.319   1.879
 1377N2      N2 5510   7.847   9.325   1.978
 1377N2      MW 5511   7.824   9.322   1.928
 1378N2      N1 5512   5.143   9.568   8.474
 1378N2      N2 5513   5.037   9.546   8.497
 1378N2      MW 5514   5.090   9.557   8.485
 1379N2      N1 5515   8.840   2.572   0.773
 1379N2      N2 5516   8.917   2.496   0.754
 1379N2      MW 5517   8.878   2.534   0.764
 1380N2      N1 5518   0.258   3.971   8.270
 1380N2      N2 5519   0.308   4.031   8.348
 1380N2      MW 5520   0.283   4.001   8.309
  10.00000  10.00000  10.00000
