# Supplementary material for: Economically viable geological CO2 storage from direct air capture has critical threshold of 70% CO2 concentration
Source: Commun Eng. 2025 Jul 15;4:127. doi: 10.1038/s44172-025-00468-5 (PMC12264126; doi:10.1038/s44172-025-00468-5)
Supplement: Supplementary file 4 — Supplementary Data 1 [file 44172_2025_468_MOESM4_ESM.zip › Critical-Threshold-of-70-CO2-Concentration-for-Economically-Viable-Geological-Storage-from-DAC-main/60percent_293.15K-60bar-final.gro]

impurities
 5796
    1O2      O1    1   4.498   0.344   2.318 -0.0180  0.4310  0.3403
    1O2      O2    2   4.448   0.271   2.401 -0.4636  0.8633  0.4573
    1O2      MW    3   4.473   0.308   2.360 -0.2408  0.6471  0.3988
    2O2      O1    4   3.722   1.137   8.248 -0.3629 -0.5623  0.1297
    2O2      O2    5   3.655   1.205   8.174  0.1316 -0.1317  0.0698
    2O2      MW    6   3.689   1.171   8.211 -0.1156 -0.3470  0.0997
    3O2      O1    7   5.014   3.069   3.593 -0.0660 -0.6413 -0.1943
    3O2      O2    8   5.048   2.954   3.611  0.0764 -0.5886 -0.1246
    3O2      MW    9   5.031   3.011   3.602  0.0052 -0.6149 -0.1595
    4O2      O1   10   3.879   0.648   3.732 -0.1240 -0.1690  0.1874
    4O2      O2   11   3.835   0.745   3.674  0.0230 -0.2913 -0.1369
    4O2      MW   12   3.857   0.697   3.703 -0.0505 -0.2302  0.0252
    5O2      O1   13   6.529   0.254   5.654  0.0243 -0.6314 -0.1433
    5O2      O2   14   6.543   0.155   5.723  0.8677 -0.1147  0.4399
    5O2      MW   15   6.536   0.204   5.688  0.4460 -0.3730  0.1483
    6O2      O1   16   4.508   4.263   2.156  0.0029 -0.2943 -0.0807
    6O2      O2   17   4.422   4.347   2.167 -0.4634 -0.7296 -0.3739
    6O2      MW   18   4.465   4.305   2.162 -0.2302 -0.5119 -0.2273
    7O2      O1   19   4.975   1.987   5.666 -0.2952  0.2699  0.0022
    7O2      O2   20   5.038   2.008   5.566 -0.1293  0.0625  0.0621
    7O2      MW   21   5.006   1.998   5.616 -0.2122  0.1662  0.0321
    8O2      O1   22   3.498   3.492   9.088 -0.7517 -0.3572 -0.6509
    8O2      O2   23   3.444   3.448   9.187  0.4416  0.4098  0.3557
    8O2      MW   24   3.471   3.470   9.138 -0.1551  0.0263 -0.1476
    9O2      O1   25   8.110   0.566   7.817  0.3658 -0.1834 -0.0772
    9O2      O2   26   8.111   0.644   7.724 -0.2816 -0.3654 -0.2393
    9O2      MW   27   8.111   0.605   7.770  0.0421 -0.2744 -0.1583
   10O2      O1   28   2.223   2.419   5.245  0.0062 -0.2330 -0.5650
   10O2      O2   29   2.330   2.466   5.214  0.0420  0.0827  0.0374
   10O2      MW   30   2.277   2.443   5.229  0.0241 -0.0751 -0.2638
   11O2      O1   31   1.717   3.083   6.046 -0.3266 -0.3984  0.4381
   11O2      O2   32   1.819   3.111   6.105 -0.0503  0.7722 -0.5784
   11O2      MW   33   1.768   3.097   6.075 -0.1884  0.1869 -0.0701
   12O2      O1   34   7.014   8.882   6.483  0.1603 -0.0995  0.8970
   12O2      O2   35   6.982   8.947   6.580 -0.3308  1.0184 -0.0093
   12O2      MW   36   6.998   8.915   6.532 -0.0853  0.4595  0.4439
   13O2      O1   37   6.669   6.712   3.913  0.1400  0.0224  0.4774
   13O2      O2   38   6.557   6.686   3.874  0.3778 -0.3604  0.0366
   13O2      MW   39   6.613   6.699   3.893  0.2589 -0.1690  0.2570
   14O2      O1   40   6.230   4.647   6.966  0.2614  0.1570 -0.6314
   14O2      O2   41   6.130   4.632   6.898 -0.0964 -0.1604 -0.0398
   14O2      MW   42   6.180   4.640   6.932  0.0825 -0.0017 -0.3356
   15O2      O1   43   8.554   2.725   2.053 -0.1694 -0.2900 -0.2598
   15O2      O2   44   8.499   2.674   2.148  0.3279 -0.9351 -0.3111
   15O2      MW   45   8.526   2.699   2.101  0.0793 -0.6126 -0.2854
   16O2      O1   46   3.952   8.770   1.665 -0.0463  0.0447  0.5063
   16O2      O2   47   4.066   8.798   1.635 -0.1848 -0.1850 -0.2644
   16O2      MW   48   4.009   8.784   1.650 -0.1155 -0.0701  0.1210
   17O2      O1   49   6.098   7.872   8.327  0.0764  0.0758 -0.1077
   17O2      O2   50   6.219   7.873   8.317  0.0745  0.6901 -0.0898
   17O2      MW   51   6.159   7.873   8.322  0.0754  0.3830 -0.0987
   18O2      O1   52   1.112   1.414   8.948 -0.6889 -0.0372 -0.3888
   18O2      O2   53   1.087   1.356   9.052 -0.1587  0.3275 -0.0534
   18O2      MW   54   1.100   1.385   9.000 -0.4238  0.1452 -0.2211
   19O2      O1   55   7.551   5.614   0.696 -0.9668 -0.8213  0.3294
   19O2      O2   56   7.542   5.711   0.767 -0.0378 -0.3068 -0.2445
   19O2      MW   57   7.547   5.662   0.731 -0.5023 -0.5640  0.0425
   20O2      O1   58   4.051   5.889   7.590  0.1318 -0.2135 -0.3096
   20O2      O2   59   4.048   6.010   7.601 -0.3192 -0.1743 -0.8510
   20O2      MW   60   4.050   5.949   7.596 -0.0937 -0.1939 -0.5803
   21O2      O1   61   1.844   8.888   3.899  0.1185 -0.3442 -0.6665
   21O2      O2   62   1.772   8.981   3.875 -0.4399 -0.6819 -0.2831
   21O2      MW   63   1.808   8.934   3.887 -0.1607 -0.5131 -0.4748
   22O2      O1   64   4.473   3.831   0.925  0.6670  0.0647 -0.3130
   22O2      O2   65   4.516   3.906   1.010  0.2275 -0.6577  0.5641
   22O2      MW   66   4.494   3.868   0.968  0.4472 -0.2965  0.1256
   23O2      O1   67   8.396   1.818   3.878 -0.1806 -0.2992 -0.0324
   23O2      O2   68   8.375   1.818   3.997 -0.4200  0.5410 -0.0693
   23O2      MW   69   8.385   1.818   3.938 -0.3003  0.1209 -0.0508
   24O2      O1   70   4.331   8.322   6.228  0.0912  0.2297  0.0497
   24O2      O2   71   4.395   8.236   6.283 -0.1981 -0.1546 -0.2155
   24O2      MW   72   4.363   8.279   6.256 -0.0534  0.0375 -0.0829
   25O2      O1   73   0.545   1.963   7.471 -0.5814 -0.2701  0.0788
   25O2      O2   74   0.564   2.015   7.364  0.0233 -0.1223  0.2591
   25O2      MW   75   0.554   1.989   7.418 -0.2790 -0.1962  0.1689
   26O2      O1   76   3.401   1.572   5.365 -0.0041 -0.2607 -0.4295
   26O2      O2   77   3.443   1.473   5.421  0.2121 -0.1598 -0.4127
   26O2      MW   78   3.422   1.522   5.393  0.1040 -0.2103 -0.4211
   27O2      O1   79   8.327   1.227   3.025 -0.1319 -0.1412  0.2274
   27O2      O2   80   8.426   1.280   2.980 -0.1307  0.4089  0.8641
   27O2      MW   81   8.376   1.254   3.003 -0.1313  0.1339  0.5458
   28O2      O1   82   5.504   4.528   5.896  0.1321 -0.2807 -0.4783
   28O2      O2   83   5.570   4.435   5.936  0.5679  0.1762 -0.1315
   28O2      MW   84   5.537   4.481   5.916  0.3500 -0.0523 -0.3049
   29O2      O1   85   7.850   1.921   1.786  0.3391 -0.1494  0.3300
   29O2      O2   86   7.904   1.975   1.692 -0.0009  0.1328  0.2945
   29O2      MW   87   7.877   1.948   1.739  0.1691 -0.0083  0.3123
   30O2      O1   88   5.240   5.881   7.135  0.1185 -0.4277 -0.4062
   30O2      O2   89   5.187   5.942   7.225  0.5194  0.0220 -0.4749
   30O2      MW   90   5.214   5.911   7.180  0.3190 -0.2028 -0.4406
   31O2      O1   91   2.053   0.430   2.006  0.1690  0.0053  0.1855
   31O2      O2   92   2.106   0.505   2.084  0.3671 -0.0334  0.0874
   31O2      MW   93   2.079   0.467   2.045  0.2681 -0.0140  0.1364
   32O2      O1   94   2.427   5.698   1.944 -0.2842 -0.0948  0.2907
   32O2      O2   95   2.385   5.589   1.913  0.0652 -0.1781  0.1144
   32O2      MW   96   2.406   5.643   1.929 -0.1095 -0.1364  0.2026
   33O2      O1   97   8.412   4.635   5.694 -0.4521  0.0797  0.1483
   33O2      O2   98   8.501   4.554   5.690 -0.0881  0.4678  0.3398
   33O2      MW   99   8.456   4.595   5.692 -0.2701  0.2737  0.2440
   34O2      O1  100   4.064   1.990   0.615  0.1843 -0.0744  0.3340
   34O2      O2  101   4.084   2.043   0.722 -0.5366  0.3617  0.2484
   34O2      MW  102   4.074   2.016   0.669 -0.1761  0.1437  0.2912
   35O2      O1  103   3.700   7.811   2.514  0.5864  0.3605 -0.1518
   35O2      O2  104   3.603   7.832   2.444  0.2510  0.0167  0.2064
   35O2      MW  105   3.651   7.822   2.479  0.4187  0.1886  0.0273
   36O2      O1  106   3.715   5.409   2.363 -0.1175 -0.3873  0.1631
   36O2      O2  107   3.654   5.511   2.385  0.2506 -0.1321 -0.0004
   36O2      MW  108   3.685   5.460   2.374  0.0665 -0.2597  0.0814
   37O2      O1  109   7.149   7.029   4.315  0.0241  0.3721 -0.6929
   37O2      O2  110   7.228   6.974   4.241  0.8851  0.6008  0.0478
   37O2      MW  111   7.189   7.001   4.278  0.4546  0.4864 -0.3226
   38O2      O1  112   6.217   4.349   7.961  0.0693 -0.3096 -0.1422
   38O2      O2  113   6.124   4.316   8.032 -0.2863  0.0870 -0.4216
   38O2      MW  114   6.170   4.332   7.996 -0.1085 -0.1113 -0.2819
   39O2      O1  115   1.373   5.373   0.922 -0.3467  0.7097  0.0013
   39O2      O2  116   1.307   5.274   0.945  0.5932  0.0011 -0.3367
   39O2      MW  117   1.340   5.324   0.934  0.1232  0.3554 -0.1677
   40O2      O1  118   4.481   8.486   2.412 -0.1114  0.7491 -0.4754
   40O2      O2  119   4.574   8.507   2.486 -0.2196  0.6213 -0.3051
   40O2      MW  120   4.527   8.497   2.449 -0.1655  0.6852 -0.3903
   41O2      O1  121   6.814   3.655   6.946 -0.1014 -0.0204  0.1443
   41O2      O2  122   6.700   3.616   6.959 -0.0505 -0.2100  0.0198
   41O2      MW  123   6.757   3.635   6.953 -0.0759 -0.1152  0.0820
   42O2      O1  124   7.705   2.652   5.842  0.5503 -0.4100 -0.0235
   42O2      O2  125   7.719   2.772   5.854  0.2748 -0.4148  0.3448
   42O2      MW  126   7.712   2.712   5.848  0.4125 -0.4124  0.1606
   43O2      O1  127   6.510   6.429   2.642  0.0213  0.2573 -0.2795
   43O2      O2  128   6.428   6.458   2.726 -0.2213 -0.2220 -0.3467
   43O2      MW  129   6.469   6.443   2.684 -0.1000  0.0177 -0.3131
   44O2      O1  130   6.986   2.404   6.464  1.2554  0.5564 -0.1795
   44O2      O2  131   6.979   2.504   6.396 -0.5554  0.5742  0.0178
   44O2      MW  132   6.982   2.454   6.430  0.3500  0.5653 -0.0809
   45O2      O1  133   7.637   0.125   0.453 -0.6331  0.3301 -0.1488
   45O2      O2  134   7.660   0.160   0.566 -0.8167  0.2644 -0.0909
   45O2      MW  135   7.649   0.142   0.509 -0.7249  0.2972 -0.1199
   46O2      O1  136   0.510   8.570   6.912  0.3935 -0.2575  0.5924
   46O2      O2  137   0.415   8.602   6.981  0.1095 -0.2164  0.1798
   46O2      MW  138   0.463   8.586   6.947  0.2515 -0.2369  0.3861
   47O2      O1  139   1.920   6.735   4.025  0.3213 -0.3392 -0.1996
   47O2      O2  140   1.922   6.847   3.978  0.1348 -0.2090  0.1087
   47O2      MW  141   1.921   6.791   4.002  0.2281 -0.2741 -0.0454
   48O2      O1  142   8.635   8.789   5.164  0.0370 -0.0321  0.6215
   48O2      O2  143   8.576   8.795   5.269  0.5571 -0.3037  0.9339
   48O2      MW  144   8.605   8.792   5.217  0.2970 -0.1679  0.7777
   49O2      O1  145   8.825   1.961   5.017 -0.1796  0.2183  0.0416
   49O2      O2  146   8.823   1.884   5.110 -0.3332 -0.1647 -0.2809
   49O2      MW  147   8.824   1.922   5.064 -0.2564  0.0268 -0.1197
   50O2      O1  148   8.921   3.641   7.537 -0.1438  0.2332  0.2235
   50O2      O2  149   8.977   3.634   7.644  0.0833  0.4088  0.1145
   50O2      MW  150   8.949   3.638   7.591 -0.0303  0.3210  0.1690
   51O2      O1  151   4.809   0.388   6.680 -0.1634  0.3471 -0.1989
   51O2      O2  152   4.892   0.469   6.645  0.3315  0.0146  0.1981
   51O2      MW  153   4.850   0.429   6.662  0.0840  0.1809 -0.0004
   52O2      O1  154   8.837   0.708   7.552 -0.2865 -0.4901  0.4706
   52O2      O2  155   8.820   0.812   7.492  0.1724 -0.5798  0.1774
   52O2      MW  156   8.828   0.760   7.522 -0.0570 -0.5349  0.3240
   53O2      O1  157   7.062   7.733   4.158 -0.0830 -0.0422  0.2749
   53O2      O2  158   6.995   7.802   4.232 -0.0053  0.1188  0.1942
   53O2      MW  159   7.029   7.767   4.195 -0.0442  0.0383  0.2346
   54O2      O1  160   6.943   8.017   4.901 -0.8314  0.1138 -0.2264
   54O2      O2  161   6.954   8.042   4.783  1.0188  0.4614 -0.0064
   54O2      MW  162   6.948   8.030   4.842  0.0937  0.2876 -0.1164
   55O2      O1  163   7.990   4.575   4.595 -0.3738 -0.4231  0.0618
   55O2      O2  164   7.912   4.570   4.688  0.1683  0.3813  0.5709
   55O2      MW  165   7.951   4.572   4.641 -0.1027 -0.0209  0.3164
   56O2      O1  166   5.382   6.170   3.420 -0.4424  0.5766 -0.2402
   56O2      O2  167   5.362   6.056   3.456 -0.7804  0.6691 -0.1302
   56O2      MW  168   5.372   6.113   3.438 -0.6114  0.6229 -0.1852
   57O2      O1  169   7.842   5.758   2.838 -0.4966 -0.2251  0.3002
   57O2      O2  170   7.859   5.875   2.812  0.7096 -0.3862  0.3123
   57O2      MW  171   7.851   5.817   2.825  0.1065 -0.3057  0.3062
   58O2      O1  172   4.791   3.151   8.026 -0.6062  0.1231 -0.1670
   58O2      O2  173   4.725   3.239   8.075 -0.4334  0.1574  0.0057
   58O2      MW  174   4.758   3.195   8.050 -0.5198  0.1403 -0.0807
   59O2      O1  175   4.815   5.509   0.804  0.3707 -0.4809 -0.4354
   59O2      O2  176   4.842   5.507   0.922 -0.1250  0.0305 -0.3131
   59O2      MW  177   4.829   5.508   0.863  0.1228 -0.2252 -0.3743
   60O2      O1  178   8.336   1.020   5.003 -0.1739  0.1697 -0.3174
   60O2      O2  179   8.401   0.925   5.039 -0.3003  0.0238 -0.4812
   60O2      MW  180   8.368   0.972   5.021 -0.2371  0.0968 -0.3993
   61O2      O1  181   4.873   1.272   0.210  0.2436  0.2721 -0.1099
   61O2      O2  182   4.970   1.240   0.274  0.1690  0.1928 -0.0358
   61O2      MW  183   4.921   1.256   0.242  0.2063  0.2325 -0.0729
   62O2      O1  184   8.801   1.197   3.269  0.0663  0.4311  0.1817
   62O2      O2  185   8.843   1.190   3.156  0.1177 -0.4523  0.2470
   62O2      MW  186   8.822   1.193   3.212  0.0920 -0.0106  0.2143
   63O2      O1  187   8.933   7.000   7.873  0.1936  0.2092  0.5972
   63O2      O2  188   8.822   7.049   7.880  0.0821  0.1388 -0.5117
   63O2      MW  189   8.877   7.024   7.876  0.1379  0.1740  0.0428
   64O2      O1  190   5.825   8.208   4.482 -0.4006  0.1133  0.1574
   64O2      O2  191   5.847   8.280   4.577 -0.5793  0.2090  0.1273
   64O2      MW  192   5.836   8.244   4.530 -0.4899  0.1612  0.1423
   65O2      O1  193   0.070   0.749   4.030 -0.2865 -0.2494 -0.0650
   65O2      O2  194  -0.036   0.732   4.087 -0.4188  0.4770 -0.0828
   65O2      MW  195   0.017   0.741   4.058 -0.3527  0.1138 -0.0739
   66O2      O1  196   0.901   3.336   3.547  0.3845 -0.1860 -0.1724
   66O2      O2  197   0.858   3.225   3.568  0.4434 -0.1407  0.1943
   66O2      MW  198   0.880   3.280   3.557  0.4140 -0.1633  0.0110
   67O2      O1  199   7.583   0.790   1.115  0.0982 -0.4216 -0.0353
   67O2      O2  200   7.464   0.812   1.114  0.0373 -0.7387  0.0146
   67O2      MW  201   7.524   0.801   1.114  0.0678 -0.5802 -0.0104
   68O2      O1  202   6.835   8.515   0.373 -0.3942 -0.4119 -1.0830
   68O2      O2  203   6.939   8.547   0.321  0.1481 -0.3761  0.0039
   68O2      MW  204   6.887   8.531   0.347 -0.1231 -0.3940 -0.5396
   69O2      O1  205   8.073   7.171   3.731 -0.3943 -0.3442 -0.0731
   69O2      O2  206   8.170   7.243   3.742 -0.1519 -0.6744 -0.0777
   69O2      MW  207   8.121   7.207   3.737 -0.2731 -0.5093 -0.0754
   70O2      O1  208   3.360   0.760   3.036  0.6693 -0.3453 -0.2972
   70O2      O2  209   3.398   0.872   3.012  0.0054  0.0095  0.2721
   70O2      MW  210   3.379   0.816   3.024  0.3373 -0.1679 -0.0125
   71O2      O1  211   5.033   7.829   4.122  0.4685  0.1086  0.5073
   71O2      O2  212   5.045   7.709   4.114 -0.5860  0.0183  0.1976
   71O2      MW  213   5.039   7.769   4.118 -0.0587  0.0635  0.3525
   72O2      O1  214   6.819   0.837   3.613 -0.3021  0.5283  0.1229
   72O2      O2  215   6.888   0.920   3.558 -0.1157  0.1909 -0.1517
   72O2      MW  216   6.854   0.878   3.585 -0.2089  0.3596 -0.0144
   73O2      O1  217   8.223   8.216   1.277 -0.2115 -0.2084  0.4661
   73O2      O2  218   8.200   8.332   1.253  0.5637 -0.0552  0.4333
   73O2      MW  219   8.211   8.274   1.265  0.1761 -0.1318  0.4497
   74O2      O1  220   0.069   7.616   0.316  0.2634 -0.2932 -0.4057
   74O2      O2  221   0.015   7.675   0.225  0.1776 -0.7734 -0.6649
   74O2      MW  222   0.042   7.645   0.270  0.2205 -0.5333 -0.5353
   75O2      O1  223   7.084   6.149   3.018  0.0004 -0.1504  0.0145
   75O2      O2  224   7.128   6.124   2.908 -0.4367  0.1959 -0.2387
   75O2      MW  225   7.106   6.137   2.963 -0.2182  0.0227 -0.1121
   76O2      O1  226   1.381   1.455   1.997  0.3672 -0.4883 -0.7301
   76O2      O2  227   1.496   1.417   1.998  0.3618 -0.4901  0.5665
   76O2      MW  228   1.439   1.436   1.998  0.3645 -0.4892 -0.0818
   77O2      O1  229   5.683   2.375   2.092  0.2925 -0.5007  0.1102
   77O2      O2  230   5.698   2.267   2.145  0.8841 -0.0491  0.8723
   77O2      MW  231   5.690   2.321   2.119  0.5883 -0.2749  0.4913
   78O2      O1  232   7.238   1.868   7.424 -0.1498 -0.1265  0.2029
   78O2      O2  233   7.215   1.833   7.537 -0.4598  0.6486  0.3818
   78O2      MW  234   7.227   1.850   7.480 -0.3048  0.2611  0.2923
   79O2      O1  235   3.721   6.271   5.025 -0.5768  0.0552 -0.3177
   79O2      O2  236   3.828   6.262   5.081 -0.6058 -0.6235 -0.3665
   79O2      MW  237   3.774   6.266   5.053 -0.5913 -0.2841 -0.3421
   80O2      O1  238   7.457   1.182   7.263  0.1666 -0.0419 -0.9930
   80O2      O2  239   7.345   1.203   7.303  0.4975  0.0653 -0.1029
   80O2      MW  240   7.401   1.192   7.283  0.3320  0.0117 -0.5480
   81O2      O1  241   1.294   7.774   6.787 -0.0405 -0.0440  1.0000
   81O2      O2  242   1.262   7.875   6.727 -0.2440 -0.4070  0.4908
   81O2      MW  243   1.278   7.824   6.757 -0.1422 -0.2255  0.7454
   82O2      O1  244   3.066   3.135   8.750 -0.0759  0.2110 -0.0420
   82O2      O2  245   3.155   3.180   8.820  0.1499 -0.0499 -0.1598
   82O2      MW  246   3.110   3.157   8.785  0.0370  0.0805 -0.1009
   83O2      O1  247   3.055   5.875   7.149 -0.1185 -0.1412  0.2123
   83O2      O2  248   2.993   5.825   7.059 -0.0237  0.3434 -0.1278
   83O2      MW  249   3.024   5.850   7.104 -0.0711  0.1011  0.0422
   84O2      O1  250   1.952   2.989   6.417  0.0834 -0.1812  0.2852
   84O2      O2  251   2.045   3.041   6.475  0.1596  0.3008 -0.2570
   84O2      MW  252   1.998   3.015   6.446  0.1215  0.0598  0.0141
   85O2      O1  253   0.815   4.787   7.674  0.0763 -0.2231  0.5273
   85O2      O2  254   0.874   4.883   7.629  0.1688 -0.5200  0.0160
   85O2      MW  255   0.844   4.835   7.652  0.1226 -0.3715  0.2716
   86O2      O1  256   6.355   7.843   2.381 -0.2129  0.3104  0.1109
   86O2      O2  257   6.439   7.757   2.397 -0.2996  0.1237 -0.4287
   86O2      MW  258   6.397   7.800   2.389 -0.2563  0.2171 -0.1589
   87O2      O1  259   8.556   5.558   8.741  0.0592  0.3878  0.0977
   87O2      O2  260   8.541   5.438   8.735 -0.1292  0.3973  0.3698
   87O2      MW  261   8.549   5.498   8.738 -0.0350  0.3926  0.2337
   88O2      O1  262   8.504   2.410   3.126 -0.5041  0.2025  0.2682
   88O2      O2  263   8.517   2.424   3.245  0.2412 -0.0394  0.2209
   88O2      MW  264   8.510   2.417   3.186 -0.1315  0.0816  0.2445
   89O2      O1  265   4.435   2.963   8.010 -0.4075 -0.2290 -0.3304
   89O2      O2  266   4.509   3.056   7.987 -0.5957  0.1321  0.5159
   89O2      MW  267   4.472   3.009   7.999 -0.5016 -0.0485  0.0928
   90O2      O1  268   4.858   5.894   7.683  0.3695 -0.3529  0.0612
   90O2      O2  269   4.830   5.793   7.621 -0.3499 -0.3293  0.3464
   90O2      MW  270   4.844   5.843   7.652  0.0098 -0.3411  0.2038
   91O2      O1  271   2.619   7.278   7.894 -0.6017  0.5913 -0.0128
   91O2      O2  272   2.658   7.185   7.961 -0.4761  0.6900  0.0538
   91O2      MW  273   2.639   7.232   7.928 -0.5389  0.6407  0.0205
   92O2      O1  274   6.246   4.612   4.831  0.2813 -0.3242 -0.0809
   92O2      O2  275   6.350   4.624   4.891  0.0706 -0.3850  0.3063
   92O2      MW  276   6.298   4.618   4.861  0.1759 -0.3546  0.1127
   93O2      O1  277   8.355   7.872   6.067  0.1557 -0.4949  0.4959
   93O2      O2  278   8.246   7.849   6.019  0.1647  0.5592 -0.0387
   93O2      MW  279   8.300   7.860   6.043  0.1602  0.0322  0.2286
   94O2      O1  280   3.068   6.358   3.858  0.1853 -0.0074 -0.1457
   94O2      O2  281   3.076   6.381   3.739  0.1809  0.3634 -0.0748
   94O2      MW  282   3.072   6.369   3.799  0.1831  0.1780 -0.1103
   95O2      O1  283   6.550   0.190   0.837  0.0357  0.2338 -0.2543
   95O2      O2  284   6.606   0.254   0.751  0.1494  0.2381 -0.1771
   95O2      MW  285   6.578   0.222   0.794  0.0925  0.2359 -0.2157
   96O2      O1  286   8.584   0.302   0.505  0.1045 -0.1233  0.2720
   96O2      O2  287   8.528   0.244   0.415  0.0357 -0.4428  0.5186
   96O2      MW  288   8.556   0.273   0.460  0.0701 -0.2831  0.3953
   97O2      O1  289   3.897   4.587   2.939  0.4789 -0.3566 -0.3015
   97O2      O2  290   4.002   4.646   2.935  0.4787 -0.3193  0.1737
   97O2      MW  291   3.950   4.616   2.937  0.4788 -0.3379 -0.0639
   98O2      O1  292   5.485   4.200   2.658 -0.3765  0.0267 -0.1981
   98O2      O2  293   5.404   4.111   2.674 -0.1133 -0.3281 -0.8077
   98O2      MW  294   5.444   4.156   2.666 -0.2449 -0.1507 -0.5029
   99O2      O1  295   7.801   6.899   3.686  0.2324 -0.4753  0.0092
   99O2      O2  296   7.880   6.944   3.606  0.1918  0.0012  0.2402
   99O2      MW  297   7.840   6.921   3.646  0.2121 -0.2370  0.1247
  100O2      O1  298   3.715   1.835   4.200  0.5739  0.6688  0.2493
  100O2      O2  299   3.636   1.926   4.190  0.2332  0.3047 -0.3965
  100O2      MW  300   3.676   1.881   4.195  0.4035  0.4868 -0.0736
  101O2      O1  301   1.337   1.129   1.415 -0.6333 -0.3618 -0.2708
  101O2      O2  302   1.224   1.150   1.452 -0.2441  0.4360  0.4864
  101O2      MW  303   1.280   1.140   1.433 -0.4387  0.0371  0.1078
  102O2      O1  304   0.083   0.421   4.751  0.3341 -0.2381 -0.2560
  102O2      O2  305   0.120   0.529   4.789 -0.4481 -0.1092  0.1406
  102O2      MW  306   0.101   0.475   4.770 -0.0570 -0.1736 -0.0577
  103O2      O1  307   6.953   1.905   2.307 -0.3831 -0.7769  0.7989
  103O2      O2  308   7.051   1.930   2.374 -0.0605  0.2421 -0.0250
  103O2      MW  309   7.002   1.917   2.341 -0.2218 -0.2674  0.3869
  104O2      O1  310   9.128   6.136   5.214 -0.2886  0.4221 -0.3889
  104O2      O2  311   9.246   6.111   5.210 -0.2440  0.6012 -0.1885
  104O2      MW  312   9.187   6.124   5.212 -0.2663  0.5117 -0.2887
  105O2      O1  313   1.971   0.585   8.818  0.5370  0.2324 -0.1131
  105O2      O2  314   2.026   0.693   8.813  0.3703  0.3021 -0.4708
  105O2      MW  315   1.999   0.639   8.815  0.4537  0.2672 -0.2920
  106O2      O1  316   8.326   5.354   1.769 -0.3241  0.1287 -0.1138
  106O2      O2  317   8.325   5.471   1.740  0.0142  0.2718  0.4419
  106O2      MW  318   8.326   5.412   1.754 -0.1549  0.2003  0.1640
  107O2      O1  319   3.995   8.412   5.472 -0.3866 -0.4606 -0.1816
  107O2      O2  320   4.080   8.326   5.465 -0.3000 -0.3473 -0.5092
  107O2      MW  321   4.037   8.369   5.469 -0.3433 -0.4040 -0.3454
  108O2      O1  322   7.514   4.049   2.532 -0.1030 -0.0470  0.4021
  108O2      O2  323   7.440   3.981   2.464 -0.3386  0.6567 -0.0525
  108O2      MW  324   7.477   4.015   2.498 -0.2208  0.3049  0.1748
  109O2      O1  325   4.693   8.318   4.026  0.0296 -0.2556 -0.1799
  109O2      O2  326   4.785   8.243   4.052 -0.1293 -0.2041  0.5294
  109O2      MW  327   4.739   8.281   4.039 -0.0498 -0.2299  0.1747
  110O2      O1  328   7.308   4.194   3.337  0.2110 -0.3189  0.4515
  110O2      O2  329   7.213   4.152   3.275  0.4133 -0.2113  0.0639
  110O2      MW  330   7.260   4.173   3.306  0.3122 -0.2651  0.2577
  111CO2     D1  331   5.938   2.188   2.489  0.3788 -0.3699  0.2961
  111CO2     D2  332   6.071   2.236   2.351 -0.1259 -0.0487 -0.0824
  111CO2      C  333   6.004   2.212   2.420  0.1265 -0.2093  0.1068
  111CO2     O1  334   6.083   2.240   2.339 -0.1695 -0.0209 -0.1151
  111CO2     O2  335   5.926   2.184   2.501  0.4224 -0.3976  0.3288
  112CO2     D1  336   0.060   3.412   2.945 -0.3200 -0.2220  0.3001
  112CO2     D2  337   0.174   3.252   2.969 -0.1442 -0.0589  0.5625
  112CO2      C  338   0.117   3.332   2.957 -0.2321 -0.1405  0.4313
  112CO2     O1  339   0.184   3.238   2.971 -0.1290 -0.0449  0.5852
  112CO2     O2  340   0.050   3.426   2.943 -0.3352 -0.2361  0.2774
  113CO2     D1  341   0.935   2.369   2.061  0.1340 -0.0153 -0.1064
  113CO2     D2  342   0.777   2.429   1.958 -0.1066 -0.2767  0.1103
  113CO2      C  343   0.856   2.399   2.009  0.0137 -0.1460  0.0020
  113CO2     O1  344   0.763   2.434   1.949 -0.1274 -0.2993  0.1291
  113CO2     O2  345   0.949   2.364   2.070  0.1548  0.0072 -0.1251
  114CO2     D1  346   8.939   5.325   5.734  0.1825 -0.1608 -0.2949
  114CO2     D2  347   8.938   5.520   5.766  0.6411 -0.1721 -0.2134
  114CO2      C  348   8.939   5.422   5.750  0.4118 -0.1665 -0.2541
  114CO2     O1  349   8.938   5.537   5.769  0.6808 -0.1731 -0.2063
  114CO2     O2  350   8.939   5.308   5.731  0.1429 -0.1598 -0.3019
  115CO2     D1  351   0.311   5.588   5.684 -0.2648 -0.0065  0.1620
  115CO2     D2  352   0.324   5.399   5.740 -0.1681 -0.2197 -0.5768
  115CO2      C  353   0.318   5.493   5.712 -0.2165 -0.1131 -0.2074
  115CO2     O1  354   0.325   5.382   5.745 -0.1598 -0.2381 -0.6406
  115CO2     O2  355   0.310   5.604   5.679 -0.2731  0.0120  0.2259
  116CO2     D1  356   7.094   8.299   1.741  0.1622 -0.4056  0.0870
  116CO2     D2  357   7.251   8.416   1.717 -0.1781 -0.0691 -0.4942
  116CO2      C  358   7.173   8.358   1.729 -0.0080 -0.2374 -0.2036
  116CO2     O1  359   7.265   8.426   1.715 -0.2075 -0.0401 -0.5444
  116CO2     O2  360   7.080   8.289   1.743  0.1916 -0.4347  0.1372
  117CO2     D1  361   4.565   7.916   4.195 -0.0386 -0.6820 -0.1059
  117CO2     D2  362   4.465   7.917   4.366 -0.1034 -0.1804 -0.1477
  117CO2      C  363   4.515   7.916   4.281 -0.0710 -0.4312 -0.1268
  117CO2     O1  364   4.456   7.917   4.381 -0.1090 -0.1371 -0.1513
  117CO2     O2  365   4.573   7.916   4.181 -0.0330 -0.7253 -0.1023
  118CO2     D1  366   4.050   5.999   4.773 -0.0976 -0.1382 -0.0333
  118CO2     D2  367   3.914   6.022   4.631 -0.1103  0.4645  0.0749
  118CO2      C  368   3.982   6.011   4.702 -0.1040  0.1632  0.0208
  118CO2     O1  369   3.902   6.024   4.618 -0.1114  0.5165  0.0842
  118CO2     O2  370   4.061   5.997   4.785 -0.0965 -0.1902 -0.0426
  119CO2     D1  371   2.164   3.467   0.020  0.0672  0.1147 -0.4117
  119CO2     D2  372   2.121   3.447  -0.172 -0.2743  0.3213 -0.3579
  119CO2      C  373   2.142   3.457  -0.076 -0.1036  0.2180 -0.3848
  119CO2     O1  374   2.117   3.445  -0.188 -0.3038  0.3391 -0.3532
  119CO2     O2  375   2.167   3.468   0.037  0.0967  0.0968 -0.4163
  120CO2     D1  376   3.816   3.296   0.232 -0.1822  0.0989 -0.4920
  120CO2     D2  377   3.920   3.305   0.064 -0.0116  0.3465 -0.3723
  120CO2      C  378   3.868   3.300   0.148 -0.0969  0.2227 -0.4321
  120CO2     O1  379   3.930   3.306   0.050  0.0032  0.3679 -0.3620
  120CO2     O2  380   3.807   3.295   0.247 -0.1969  0.0775 -0.5023
  121CO2     D1  381   7.604   2.211   1.303 -0.2878  0.0959  0.0679
  121CO2     D2  382   7.576   2.152   1.490  0.3077 -0.4875 -0.0242
  121CO2      C  383   7.590   2.182   1.396  0.0099 -0.1958  0.0219
  121CO2     O1  384   7.573   2.147   1.506  0.3591 -0.5379 -0.0321
  121CO2     O2  385   7.607   2.217   1.287 -0.3392  0.1463  0.0759
  122CO2     D1  386   4.008   2.775   0.415  0.4484 -0.0479 -0.3594
  122CO2     D2  387   3.882   2.701   0.282  0.1145 -0.1526  0.0158
  122CO2      C  388   3.945   2.738   0.348  0.2815 -0.1002 -0.1718
  122CO2     O1  389   3.871   2.695   0.271  0.0857 -0.1616  0.0482
  122CO2     O2  390   4.019   2.782   0.426  0.4773 -0.0389 -0.3918
  123CO2     D1  391   7.928   6.438   0.494  0.3590 -0.0102  0.1505
  123CO2     D2  392   7.946   6.315   0.648  0.1776 -0.1084  0.0930
  123CO2      C  393   7.937   6.377   0.571  0.2683 -0.0593  0.1217
  123CO2     O1  394   7.947   6.304   0.661  0.1619 -0.1169  0.0880
  123CO2     O2  395   7.926   6.449   0.481  0.3747 -0.0017  0.1554
  124CO2     D1  396   6.478   2.043   7.633 -0.1247  0.2483 -0.1583
  124CO2     D2  397   6.530   2.178   7.769 -0.3146  0.1387  0.0236
  124CO2      C  398   6.504   2.111   7.701 -0.2196  0.1935 -0.0674
  124CO2     O1  399   6.535   2.189   7.780 -0.3310  0.1292  0.0393
  124CO2     O2  400   6.473   2.032   7.621 -0.1083  0.2577 -0.1740
  125CO2     D1  401   1.120   1.195   0.659 -0.4103  0.0491  0.3571
  125CO2     D2  402   1.233   1.356   0.637  0.2656 -0.4081  0.4582
  125CO2      C  403   1.177   1.276   0.648 -0.0723 -0.1795  0.4077
  125CO2     O1  404   1.243   1.370   0.635  0.3240 -0.4476  0.4669
  125CO2     O2  405   1.111   1.181   0.661 -0.4687  0.0886  0.3484
  126CO2     D1  406   1.685   3.164   3.727  0.1210  0.0920 -0.2422
  126CO2     D2  407   1.845   3.226   3.628  0.3065 -0.2392 -0.1530
  126CO2      C  408   1.765   3.195   3.678  0.2137 -0.0736 -0.1976
  126CO2     O1  409   1.858   3.232   3.619  0.3225 -0.2678 -0.1453
  126CO2     O2  410   1.672   3.159   3.736  0.1049  0.1206 -0.2499
  127CO2     D1  411   1.906   4.023   6.265 -0.2829 -0.5618 -0.0069
  127CO2     D2  412   1.841   3.883   6.142 -0.1860 -0.3990 -0.2445
  127CO2      C  413   1.874   3.953   6.203 -0.2345 -0.4804 -0.1257
  127CO2     O1  414   1.835   3.871   6.131 -0.1777 -0.3849 -0.2650
  127CO2     O2  415   1.912   4.035   6.275 -0.2913 -0.5758  0.0136
  128CO2     D1  416   1.818   2.774   6.096 -0.3776 -0.4703 -0.0663
  128CO2     D2  417   1.756   2.759   6.283  0.2942  0.1534  0.2075
  128CO2      C  418   1.787   2.767   6.189 -0.0417 -0.1584  0.0706
  128CO2     O1  419   1.751   2.758   6.299  0.3523  0.2073  0.2312
  128CO2     O2  420   1.823   2.776   6.079 -0.4356 -0.5242 -0.0900
  129CO2     D1  421   0.557   5.498   2.448  0.3347  0.4015 -0.1600
  129CO2     D2  422   0.637   5.519   2.269  0.5384  0.4247 -0.0665
  129CO2      C  423   0.597   5.508   2.359  0.4365  0.4131 -0.1133
  129CO2     O1  424   0.644   5.521   2.253  0.5560  0.4267 -0.0585
  129CO2     O2  425   0.550   5.496   2.464  0.3171  0.3995 -0.1680
  130CO2     D1  426   0.980   2.949   7.721  0.0482 -0.1275 -0.5397
  130CO2     D2  427   1.001   3.071   7.566  0.3440  0.5048 -0.0002
  130CO2      C  428   0.990   3.010   7.643  0.1961  0.1886 -0.2699
  130CO2     O1  429   1.003   3.081   7.553  0.3696  0.5594  0.0464
  130CO2     O2  430   0.978   2.938   7.734  0.0226 -0.1822 -0.5863
  131CO2     D1  431   2.983   8.546   5.566 -0.0572  0.4408 -0.0311
  131CO2     D2  432   2.808   8.533   5.657 -0.1139  0.5242 -0.1280
  131CO2      C  433   2.895   8.540   5.612 -0.0855  0.4825 -0.0796
  131CO2     O1  434   2.793   8.532   5.665 -0.1187  0.5314 -0.1364
  131CO2     O2  435   2.998   8.547   5.558 -0.0523  0.4336 -0.0228
  132CO2     D1  436   0.212   3.611   3.205 -0.0453  0.0255  0.1858
  132CO2     D2  437   0.091   3.506   3.320  0.1130 -0.2299  0.1190
  132CO2      C  438   0.151   3.559   3.263  0.0338 -0.1022  0.1524
  132CO2     O1  439   0.080   3.497   3.330  0.1267 -0.2520  0.1132
  132CO2     O2  440   0.223   3.621   3.195 -0.0590  0.0476  0.1916
  133CO2     D1  441   8.094   0.580   3.596  0.3889 -0.1238  0.2803
  133CO2     D2  442   8.075   0.434   3.465 -0.2920  0.1490  0.0735
  133CO2      C  443   8.084   0.507   3.531  0.0485  0.0126  0.1769
  133CO2     O1  444   8.073   0.421   3.454 -0.3508  0.1726  0.0556
  133CO2     O2  445   8.096   0.593   3.608  0.4478 -0.1473  0.2982
  134CO2     D1  446   6.971   3.356   3.385  0.0269  0.3475 -0.1294
  134CO2     D2  447   7.090   3.223   3.471 -0.2018 -0.1347 -0.5528
  134CO2      C  448   7.030   3.290   3.428 -0.0874  0.1064 -0.3411
  134CO2     O1  449   7.100   3.212   3.478 -0.2216 -0.1763 -0.5894
  134CO2     O2  450   6.960   3.367   3.377  0.0467  0.3891 -0.0929
  135CO2     D1  451   4.769   8.444   5.672  0.3678  0.9494  0.0034
  135CO2     D2  452   4.778   8.472   5.477 -0.0272 -0.1037 -0.1726
  135CO2      C  453   4.773   8.458   5.574  0.1703  0.4229 -0.0846
  135CO2     O1  454   4.779   8.475   5.460 -0.0614 -0.1946 -0.1878
  135CO2     O2  455   4.768   8.441   5.689  0.4019  1.0404  0.0186
  136CO2     D1  456   8.258   5.474   4.533 -0.1356  0.0252 -0.2784
  136CO2     D2  457   8.323   5.302   4.462  0.0872 -0.0317  0.0635
  136CO2      C  458   8.291   5.388   4.497 -0.0242 -0.0032 -0.1074
  136CO2     O1  459   8.329   5.287   4.456  0.1064 -0.0366  0.0931
  136CO2     O2  460   8.252   5.489   4.539 -0.1548  0.0301 -0.3080
  137CO2     D1  461   4.181   5.397   7.523 -0.2529 -0.0873 -0.3003
  137CO2     D2  462   3.986   5.418   7.497 -0.2226 -0.2569 -0.6564
  137CO2      C  463   4.084   5.407   7.510 -0.2377 -0.1721 -0.4783
  137CO2     O1  464   3.969   5.420   7.494 -0.2200 -0.2715 -0.6872
  137CO2     O2  465   4.198   5.395   7.526 -0.2555 -0.0727 -0.2695
  138CO2     D1  466   5.818   2.902   3.906  0.0553 -0.1481 -0.1687
  138CO2     D2  467   5.704   2.914   4.067 -0.1579 -0.2332 -0.3137
  138CO2      C  468   5.761   2.908   3.987 -0.0513 -0.1907 -0.2412
  138CO2     O1  469   5.694   2.915   4.081 -0.1763 -0.2405 -0.3262
  138CO2     O2  470   5.828   2.901   3.892  0.0738 -0.1408 -0.1561
  139CO2     D1  471   2.439   3.553   4.125 -0.2395  0.0053 -0.0484
  139CO2     D2  472   2.286   3.435   4.086 -0.3708  0.0617  0.2904
  139CO2      C  473   2.362   3.494   4.106 -0.3052  0.0335  0.1210
  139CO2     O1  474   2.273   3.424   4.083 -0.3821  0.0666  0.3197
  139CO2     O2  475   2.452   3.564   4.129 -0.2282  0.0004 -0.0776
  140CO2     D1  476   5.229   6.644   1.210  0.0514 -0.3033  0.2584
  140CO2     D2  477   5.085   6.776   1.178  0.2712 -0.0974  0.1116
  140CO2      C  478   5.157   6.710   1.194  0.1613 -0.2004  0.1850
  140CO2     O1  479   5.072   6.787   1.176  0.2902 -0.0797  0.0989
  140CO2     O2  480   5.242   6.633   1.213  0.0325 -0.3211  0.2711
  141CO2     D1  481   8.757   3.113   6.803 -0.2052  0.2424 -0.4536
  141CO2     D2  482   8.724   2.958   6.684  0.4093 -0.5557  0.4045
  141CO2      C  483   8.741   3.035   6.743  0.1021 -0.1566 -0.0245
  141CO2     O1  484   8.722   2.945   6.673  0.4624 -0.6246  0.4786
  141CO2     O2  485   8.760   3.126   6.814 -0.2583  0.3113 -0.5277
  142CO2     D1  486   3.410   2.709   2.235 -0.1767  0.1284 -0.4524
  142CO2     D2  487   3.493   2.614   2.082  0.7636 -0.0478  0.1674
  142CO2      C  488   3.451   2.661   2.158  0.2935  0.0403 -0.1425
  142CO2     O1  489   3.500   2.605   2.069  0.8449 -0.0630  0.2209
  142CO2     O2  490   3.402   2.717   2.248 -0.2579  0.1436 -0.5059
  143CO2     D1  491   2.935   3.742   5.514  0.0487 -0.0171 -0.4223
  143CO2     D2  492   2.745   3.748   5.570  0.0718  0.0599 -0.3514
  143CO2      C  493   2.840   3.745   5.542  0.0602  0.0214 -0.3868
  143CO2     O1  494   2.729   3.748   5.575  0.0737  0.0665 -0.3452
  143CO2     O2  495   2.951   3.742   5.509  0.0467 -0.0238 -0.4285
  144CO2     D1  496   5.237   1.623   4.378  0.4413 -0.5042  0.3493
  144CO2     D2  497   5.204   1.681   4.564 -0.0980 -0.0154  0.1036
  144CO2      C  498   5.220   1.652   4.471  0.1717 -0.2598  0.2264
  144CO2     O1  499   5.201   1.686   4.580 -0.1445  0.0269  0.0824
  144CO2     O2  500   5.240   1.618   4.362  0.4879 -0.5464  0.3705
  145CO2     D1  501   0.128   3.524   7.849 -0.1048  0.3945  0.0547
  145CO2     D2  502   0.105   3.719   7.821 -0.1230  0.3413 -0.3033
  145CO2      C  503   0.116   3.621   7.835 -0.1139  0.3679 -0.1243
  145CO2     O1  504   0.103   3.736   7.819 -0.1246  0.3367 -0.3342
  145CO2     O2  505   0.130   3.507   7.851 -0.1032  0.3991  0.0856
  146CO2     D1  506   6.790   7.602   6.684  0.1537 -0.4300  0.3187
  146CO2     D2  507   6.849   7.613   6.873  0.5780  0.0362  0.1605
  146CO2      C  508   6.819   7.608   6.779  0.3659 -0.1969  0.2396
  146CO2     O1  509   6.854   7.614   6.890  0.6147  0.0765  0.1468
  146CO2     O2  510   6.785   7.601   6.668  0.1171 -0.4703  0.3324
  147CO2     D1  511   2.437   5.582   3.916  0.3057  0.7938  0.0248
  147CO2     D2  512   2.305   5.694   3.821  0.0643  0.1963 -0.3411
  147CO2      C  513   2.371   5.638   3.868  0.1850  0.4950 -0.1582
  147CO2     O1  514   2.293   5.703   3.812  0.0435  0.1446 -0.3727
  147CO2     O2  515   2.449   5.573   3.924  0.3266  0.8454  0.0564
  148CO2     D1  516   4.230   1.330   5.892 -0.4268 -0.1026 -0.5588
  148CO2     D2  517   4.257   1.487   5.774 -0.4826  0.2272 -0.1349
  148CO2      C  518   4.244   1.408   5.833 -0.4547  0.0623 -0.3468
  148CO2     O1  519   4.259   1.500   5.764 -0.4874  0.2557 -0.0983
  148CO2     O2  520   4.228   1.317   5.903 -0.4220 -0.1310 -0.5954
  149CO2     D1  521   3.285   2.155   7.732 -0.3030  0.2873  0.0176
  149CO2     D2  522   3.141   2.161   7.869  0.0204  0.1496  0.3651
  149CO2      C  523   3.213   2.158   7.800 -0.1413  0.2184  0.1913
  149CO2     O1  524   3.129   2.161   7.880  0.0483  0.1377  0.3951
  149CO2     O2  525   3.297   2.154   7.721 -0.3309  0.2992 -0.0125
  150CO2     D1  526   4.464   1.416   3.182  0.2612  0.3624 -0.1540
  150CO2     D2  527   4.580   1.338   3.042 -0.2836 -0.5866 -0.0812
  150CO2      C  528   4.522   1.377   3.112 -0.0112 -0.1121 -0.1176
  150CO2     O1  529   4.590   1.331   3.030 -0.3306 -0.6686 -0.0749
  150CO2     O2  530   4.454   1.423   3.194  0.3083  0.4444 -0.1603
  151CO2     D1  531   2.340   1.217   0.572 -0.2188  0.0619 -0.2626
  151CO2     D2  532   2.370   1.266   0.761 -0.1664  0.4143 -0.3620
  151CO2      C  533   2.355   1.241   0.666 -0.1926  0.2381 -0.3123
  151CO2     O1  534   2.373   1.270   0.777 -0.1618  0.4448 -0.3706
  151CO2     O2  535   2.338   1.212   0.555 -0.2234  0.0315 -0.2540
  152CO2     D1  536   3.879   6.570   7.221  0.2669 -0.3061 -0.2053
  152CO2     D2  537   3.880   6.393   7.309 -0.1426 -0.1029  0.2128
  152CO2      C  538   3.880   6.482   7.265  0.0622 -0.2045  0.0038
  152CO2     O1  539   3.880   6.378   7.316 -0.1780 -0.0854  0.2490
  152CO2     O2  540   3.879   6.586   7.213  0.3023 -0.3237 -0.2414
  153CO2     D1  541   5.773   8.527   5.662  0.0698 -0.4785  0.5357
  153CO2     D2  542   5.968   8.503   5.641 -0.0285 -0.7264 -0.0931
  153CO2      C  543   5.871   8.515   5.651  0.0206 -0.6025  0.2213
  153CO2     O1  544   5.985   8.501   5.639 -0.0370 -0.7478 -0.1474
  153CO2     O2  545   5.756   8.529   5.664  0.0783 -0.4571  0.5900
  154CO2     D1  546   8.744   7.813   7.136  0.4745 -0.3072 -0.2050
  154CO2     D2  547   8.848   7.941   7.246  0.1236 -0.0691 -0.1510
  154CO2      C  548   8.796   7.877   7.191  0.2990 -0.1882 -0.1780
  154CO2     O1  549   8.857   7.952   7.256  0.0932 -0.0486 -0.1464
  154CO2     O2  550   8.736   7.802   7.127  0.5048 -0.3277 -0.2097
  155CO2     D1  551   1.188   2.013   4.709  0.8068 -0.1262 -0.1199
  155CO2     D2  552   1.255   1.991   4.894  0.3312  0.4648  0.1215
  155CO2      C  553   1.221   2.002   4.802  0.5690  0.1693  0.0008
  155CO2     O1  554   1.261   1.989   4.910  0.2902  0.5159  0.1424
  155CO2     O2  555   1.182   2.014   4.693  0.8478 -0.1773 -0.1408
  156CO2     D1  556   6.052   0.512   4.014 -0.4336  0.3986  0.1165
  156CO2     D2  557   5.932   0.476   4.167  0.0888  0.1288  0.4614
  156CO2      C  558   5.992   0.494   4.090 -0.1724  0.2637  0.2890
  156CO2     O1  559   5.922   0.473   4.180  0.1339  0.1055  0.4912
  156CO2     O2  560   6.062   0.515   4.000 -0.4787  0.4219  0.0867
  157CO2     D1  561   0.256   3.473   1.479  0.3350  0.4795 -0.1675
  157CO2     D2  562   0.196   3.658   1.444  0.2587  0.3802 -0.5667
  157CO2      C  563   0.226   3.566   1.461  0.2969  0.4298 -0.3671
  157CO2     O1  564   0.191   3.674   1.441  0.2521  0.3716 -0.6012
  157CO2     O2  565   0.261   3.457   1.482  0.3416  0.4880 -0.1330
  158CO2     D1  566   6.160   5.238   6.035  0.1096 -0.1951 -0.0670
  158CO2     D2  567   6.243   5.144   6.188 -0.2297 -0.3987 -0.0080
  158CO2      C  568   6.201   5.191   6.111 -0.0601 -0.2969 -0.0375
  158CO2     O1  569   6.250   5.136   6.201 -0.2590 -0.4163 -0.0029
  158CO2     O2  570   6.153   5.246   6.022  0.1389 -0.1775 -0.0721
  159CO2     D1  571   8.067   1.883   4.073 -0.0285  0.0733  0.3439
  159CO2     D2  572   8.080   1.693   4.017  0.3069  0.1491  0.1626
  159CO2      C  573   8.073   1.788   4.045  0.1392  0.1112  0.2532
  159CO2     O1  574   8.081   1.677   4.012  0.3358  0.1556  0.1469
  159CO2     O2  575   8.066   1.899   4.077 -0.0575  0.0668  0.3596
  160CO2     D1  576   8.331   3.855   1.035 -0.0694 -0.5099 -0.2010
  160CO2     D2  577   8.357   3.920   0.850  0.1765 -0.4082 -0.1304
  160CO2      C  578   8.344   3.887   0.943  0.0535 -0.4590 -0.1657
  160CO2     O1  579   8.359   3.926   0.834  0.1977 -0.3994 -0.1243
  160CO2     O2  580   8.328   3.849   1.051 -0.0907 -0.5187 -0.2071
  161CO2     D1  581   8.302   2.412   2.388 -0.0671  0.1853  0.2276
  161CO2     D2  582   8.258   2.533   2.239 -0.2317 -0.1850 -0.0244
  161CO2      C  583   8.280   2.473   2.314 -0.1494  0.0002  0.1016
  161CO2     O1  584   8.254   2.544   2.226 -0.2460 -0.2169 -0.0461
  161CO2     O2  585   8.306   2.402   2.401 -0.0529  0.2173  0.2493
  162CO2     D1  586   6.890   1.453   1.136  0.2542 -0.1098  0.3235
  162CO2     D2  587   6.850   1.270   1.072  0.5672 -0.1133  0.1389
  162CO2      C  588   6.870   1.362   1.104  0.4107 -0.1115  0.2312
  162CO2     O1  589   6.847   1.254   1.067  0.5942 -0.1136  0.1229
  162CO2     O2  590   6.893   1.469   1.141  0.2272 -0.1095  0.3394
  163CO2     D1  591   7.089   0.551   9.131  0.0639 -0.7387  0.4921
  163CO2     D2  592   7.286   0.558   9.125  0.0003  0.4044 -0.5553
  163CO2      C  593   7.188   0.555   9.128  0.0321 -0.1672 -0.0316
  163CO2     O1  594   7.303   0.559   9.125 -0.0052  0.5032 -0.6457
  163CO2     O2  595   7.072   0.551   9.131  0.0694 -0.8375  0.5825
  164CO2     D1  596   5.792   4.031   8.451 -0.2010 -0.1036  0.2260
  164CO2     D2  597   5.881   3.994   8.624  0.0685 -0.4100  0.0224
  164CO2      C  598   5.837   4.013   8.537 -0.0662 -0.2568  0.1242
  164CO2     O1  599   5.889   3.991   8.638  0.0918 -0.4365  0.0048
  164CO2     O2  600   5.785   4.034   8.436 -0.2242 -0.0772  0.2436
  165CO2     D1  601   2.759   2.860   0.417  0.3253 -0.1050 -0.5181
  165CO2     D2  602   2.939   2.796   0.467  0.1289 -0.3518 -0.1346
  165CO2      C  603   2.849   2.828   0.442  0.2271 -0.2284 -0.3264
  165CO2     O1  604   2.955   2.790   0.472  0.1120 -0.3731 -0.1015
  165CO2     O2  605   2.744   2.866   0.412  0.3423 -0.0837 -0.5513
  166CO2     D1  606   5.442   0.933   0.772  0.2448 -0.2695  0.0129
  166CO2     D2  607   5.250   0.934   0.727  0.2441  0.0307  0.0234
  166CO2      C  608   5.346   0.934   0.750  0.2444 -0.1194  0.0182
  166CO2     O1  609   5.233   0.934   0.724  0.2440  0.0567  0.0243
  166CO2     O2  610   5.459   0.933   0.775  0.2448 -0.2955  0.0120
  167CO2     D1  611   6.393   3.988   6.883 -0.1021 -0.2373 -0.1936
  167CO2     D2  612   6.473   4.024   6.705 -0.5508  0.1409 -0.3163
  167CO2      C  613   6.433   4.006   6.794 -0.3264 -0.0482 -0.2549
  167CO2     O1  614   6.479   4.028   6.690 -0.5895  0.1736 -0.3269
  167CO2     O2  615   6.387   3.985   6.898 -0.0634 -0.2700 -0.1830
  168CO2     D1  616   1.731   3.732   2.898  0.5433  0.0978 -0.0657
  168CO2     D2  617   1.705   3.922   2.944  0.3110  0.1741 -0.5108
  168CO2      C  618   1.718   3.827   2.921  0.4272  0.1359 -0.2883
  168CO2     O1  619   1.703   3.939   2.948  0.2910  0.1807 -0.5492
  168CO2     O2  620   1.734   3.715   2.894  0.5634  0.0912 -0.0273
  169CO2     D1  621   8.795   0.976   5.338 -0.2531  0.3326 -0.1546
  169CO2     D2  622   8.735   0.981   5.149  0.5869  0.0504 -0.4296
  169CO2      C  623   8.765   0.979   5.244  0.1669  0.1915 -0.2921
  169CO2     O1  624   8.730   0.982   5.133  0.6594  0.0260 -0.4533
  169CO2     O2  625   8.800   0.976   5.354 -0.3256  0.3570 -0.1309
  170CO2     D1  626   3.527   9.030   7.171 -0.2654 -0.0887  0.0481
  170CO2     D2  627   3.655   9.061   7.024 -0.4441  0.5878  0.0309
  170CO2      C  628   3.591   9.045   7.097 -0.3547  0.2496  0.0395
  170CO2     O1  629   3.666   9.063   7.011 -0.4596  0.6463  0.0295
  170CO2     O2  630   3.516   9.027   7.184 -0.2499 -0.1471  0.0496
  171CO2     D1  631   7.089   2.541   2.460 -0.6858  0.0832  0.1555
  171CO2     D2  632   7.052   2.652   2.301  0.1352  0.1170 -0.0146
  171CO2      C  633   7.070   2.597   2.380 -0.2753  0.1001  0.0705
  171CO2     O1  634   7.049   2.662   2.287  0.2062  0.1199 -0.0293
  171CO2     O2  635   7.092   2.531   2.474 -0.7568  0.0803  0.1702
  172CO2     D1  636   4.682   0.040   3.631 -0.1230 -0.4050 -0.0336
  172CO2     D2  637   4.711   0.038   3.827  0.0620 -0.2050 -0.0589
  172CO2      C  638   4.696   0.039   3.729 -0.0305 -0.3050 -0.0462
  172CO2     O1  639   4.713   0.038   3.844  0.0780 -0.1878 -0.0610
  172CO2     O2  640   4.680   0.040   3.614 -0.1390 -0.4223 -0.0314
  173CO2     D1  641   7.672   4.182   8.187 -0.5472  0.5127  0.7025
  173CO2     D2  642   7.704   4.056   8.336 -0.2320 -0.1410  0.0849
  173CO2      C  643   7.688   4.119   8.262 -0.3896  0.1859  0.3937
  173CO2     O1  644   7.707   4.045   8.349 -0.2048 -0.1974  0.0316
  173CO2     O2  645   7.670   4.193   8.175 -0.5744  0.5692  0.7559
  174CO2     D1  646   0.948   0.497   0.583  0.3633  0.7451  0.0376
  174CO2     D2  647   0.832   0.420   0.723  0.6353 -0.3598 -0.3385
  174CO2      C  648   0.890   0.458   0.653  0.4993  0.1927 -0.1505
  174CO2     O1  649   0.822   0.413   0.736  0.6588 -0.4552 -0.3710
  174CO2     O2  650   0.958   0.503   0.571  0.3398  0.8405  0.0701
  175CO2     D1  651   2.776   7.915   4.712 -0.2042  0.0372 -0.0530
  175CO2     D2  652   2.893   8.073   4.688 -0.1344 -0.0033  0.0235
  175CO2      C  653   2.835   7.994   4.700 -0.1693  0.0170 -0.0147
  175CO2     O1  654   2.903   8.087   4.686 -0.1284 -0.0068  0.0301
  175CO2     O2  655   2.766   7.901   4.714 -0.2102  0.0407 -0.0596
  176CO2     D1  656   2.194   4.156   1.262  0.1179 -0.0729 -0.1756
  176CO2     D2  657   2.366   4.195   1.351 -0.2024  0.2011  0.3298
  176CO2      C  658   2.280   4.176   1.307 -0.0422  0.0641  0.0771
  176CO2     O1  659   2.381   4.199   1.359 -0.2300  0.2248  0.3734
  176CO2     O2  660   2.179   4.153   1.255  0.1456 -0.0966 -0.2193
  177CO2     D1  661   4.843   0.335   3.651 -0.3803  0.1770  0.0315
  177CO2     D2  662   4.982   0.269   3.526 -0.3115  0.1078  0.1448
  177CO2      C  663   4.912   0.302   3.588 -0.3459  0.1424  0.0881
  177CO2     O1  664   4.994   0.263   3.515 -0.3056  0.1018  0.1546
  177CO2     O2  665   4.831   0.341   3.661 -0.3862  0.1830  0.0217
  178CO2     D1  666   0.766   7.078   1.878 -0.0755 -0.3394 -0.1354
  178CO2     D2  667   0.610   7.095   1.756 -0.3824 -0.0872  0.2922
  178CO2      C  668   0.688   7.087   1.817 -0.2290 -0.2133  0.0784
  178CO2     O1  669   0.597   7.096   1.746 -0.4089 -0.0654  0.3291
  178CO2     O2  670   0.779   7.077   1.888 -0.0490 -0.3611 -0.1723
  179CO2     D1  671   5.614   1.647   2.893 -0.2019  0.1857  0.0184
  179CO2     D2  672   5.702   1.478   2.947  0.4777  0.4352 -0.3093
  179CO2      C  673   5.658   1.562   2.920  0.1379  0.3104 -0.1455
  179CO2     O1  674   5.710   1.463   2.952  0.5364  0.4567 -0.3376
  179CO2     O2  675   5.606   1.661   2.889 -0.2606  0.1642  0.0467
  180CO2     D1  676   5.452   6.430   2.177 -0.6475  0.4132  0.1903
  180CO2     D2  677   5.314   6.552   2.248 -0.7697  0.3114  0.1263
  180CO2      C  678   5.383   6.491   2.213 -0.7086  0.3623  0.1583
  180CO2     O1  679   5.302   6.562   2.255 -0.7803  0.3026  0.1208
  180CO2     O2  680   5.464   6.419   2.171 -0.6369  0.4220  0.1958
  181CO2     D1  681   8.819   5.730   7.275 -0.1991 -0.2140 -0.1271
  181CO2     D2  682   8.675   5.653   7.162  0.0283 -0.0515 -0.5320
  181CO2      C  683   8.747   5.691   7.218 -0.0854 -0.1328 -0.3295
  181CO2     O1  684   8.662   5.647   7.152  0.0479 -0.0375 -0.5670
  181CO2     O2  685   8.831   5.736   7.284 -0.2188 -0.2280 -0.0921
  182CO2     D1  686   0.856   2.559   2.625  0.1536 -0.4254 -0.2586
  182CO2     D2  687   1.024   2.661   2.641 -0.1970  0.0835  0.1852
  182CO2      C  688   0.940   2.610   2.633 -0.0217 -0.1709 -0.0367
  182CO2     O1  689   1.039   2.670   2.642 -0.2272  0.1275  0.2235
  182CO2     O2  690   0.841   2.550   2.623  0.1839 -0.4694 -0.2970
  183CO2     D1  691   5.265   6.891   8.741  0.2537 -0.1596  0.2218
  183CO2     D2  692   5.315   7.003   8.897 -0.5354  0.2296  0.1988
  183CO2      C  693   5.290   6.947   8.819 -0.1408  0.0350  0.2103
  183CO2     O1  694   5.319   7.012   8.911 -0.6036  0.2632  0.1968
  183CO2     O2  695   5.261   6.882   8.728  0.3219 -0.1932  0.2238
  184CO2     D1  696   8.379   6.388   2.936  0.1048 -0.4897  0.1518
  184CO2     D2  697   8.559   6.370   2.857  0.0089 -0.5736 -0.0506
  184CO2      C  698   8.469   6.379   2.896  0.0568 -0.5317  0.0506
  184CO2     O1  699   8.575   6.368   2.850  0.0006 -0.5809 -0.0681
  184CO2     O2  700   8.363   6.390   2.943  0.1131 -0.4825  0.1693
  185CO2     D1  701   0.366   3.545   4.726 -0.6287 -0.2985 -0.0036
  185CO2     D2  702   0.202   3.642   4.672 -0.5481  0.0510  0.3750
  185CO2      C  703   0.284   3.594   4.699 -0.5884 -0.1237  0.1857
  185CO2     O1  704   0.188   3.650   4.667 -0.5412  0.0812  0.4077
  185CO2     O2  705   0.380   3.537   4.731 -0.6357 -0.3287 -0.0363
  186CO2     D1  706   5.672   1.340   6.383 -0.1100  0.1128 -0.1403
  186CO2     D2  707   5.704   1.162   6.305  0.2979  0.2713 -0.3372
  186CO2      C  708   5.688   1.251   6.344  0.0939  0.1921 -0.2387
  186CO2     O1  709   5.707   1.146   6.298  0.3331  0.2850 -0.3542
  186CO2     O2  710   5.670   1.356   6.390 -0.1453  0.0991 -0.1233
  187CO2     D1  711   1.215   8.846   8.462  0.2599  0.1942 -0.3053
  187CO2     D2  712   1.229   9.037   8.412 -0.4168  0.3450  0.0750
  187CO2      C  713   1.222   8.941   8.437 -0.0785  0.2696 -0.1151
  187CO2     O1  714   1.230   9.053   8.408 -0.4753  0.3580  0.1078
  187CO2     O2  715   1.213   8.829   8.467  0.3184  0.1811 -0.3381
  188CO2     D1  716   4.338   7.746   8.447 -0.5332  0.7411  0.5679
  188CO2     D2  717   4.499   7.857   8.420 -0.3899  0.3190 -0.3486
  188CO2      C  718   4.419   7.801   8.433 -0.4615  0.5300  0.1096
  188CO2     O1  719   4.513   7.866   8.418 -0.3775  0.2825 -0.4278
  188CO2     O2  720   4.324   7.736   8.449 -0.5455  0.7776  0.6471
  189CO2     D1  721   3.184   5.745   6.525 -0.2842  0.0534  0.4790
  189CO2     D2  722   3.363   5.829   6.515 -0.1964 -0.1726  0.1479
  189CO2      C  723   3.274   5.787   6.520 -0.2403 -0.0596  0.3135
  189CO2     O1  724   3.379   5.836   6.514 -0.1889 -0.1922  0.1194
  189CO2     O2  725   3.169   5.738   6.525 -0.2918  0.0729  0.5076
  190CO2     D1  726   7.705   8.942   6.426  0.1348  0.1372  0.1066
  190CO2     D2  727   7.888   8.969   6.496  0.1715 -0.2746  0.1682
  190CO2      C  728   7.797   8.955   6.461  0.1531 -0.0687  0.1374
  190CO2     O1  729   7.904   8.971   6.503  0.1746 -0.3102  0.1736
  190CO2     O2  730   7.690   8.940   6.420  0.1316  0.1728  0.1012
  191CO2     D1  731   7.727   7.405   3.659 -0.0558  0.0283  0.1456
  191CO2     D2  732   7.642   7.558   3.567 -0.2250  0.0197  0.2890
  191CO2      C  733   7.684   7.481   3.613 -0.1404  0.0240  0.2173
  191CO2     O1  734   7.634   7.571   3.559 -0.2396  0.0190  0.3014
  191CO2     O2  735   7.734   7.391   3.667 -0.0411  0.0291  0.1332
  192CO2     D1  736   6.864   1.126   4.137  0.1916  0.3487  0.2715
  192CO2     D2  737   6.834   1.188   3.952 -0.1768  0.1533  0.2652
  192CO2      C  738   6.849   1.157   4.044  0.0074  0.2510  0.2684
  192CO2     O1  739   6.831   1.194   3.936 -0.2087  0.1365  0.2647
  192CO2     O2  740   6.866   1.120   4.153  0.2235  0.3656  0.2721
  193CO2     D1  741   8.984   4.887   3.620 -0.5313 -0.2810 -0.0751
  193CO2     D2  742   8.909   4.734   3.722 -0.2055 -0.3709  0.0298
  193CO2      C  743   8.947   4.811   3.671 -0.3684 -0.3259 -0.0226
  193CO2     O1  744   8.903   4.721   3.731 -0.1774 -0.3786  0.0388
  193CO2     O2  745   8.990   4.900   3.611 -0.5595 -0.2733 -0.0841
  194CO2     D1  746   0.488   3.342   2.593 -0.2236  0.2728  0.0226
  194CO2     D2  747   0.506   3.152   2.648  0.3785  0.4731  0.5200
  194CO2      C  748   0.497   3.247   2.621  0.0774  0.3729  0.2713
  194CO2     O1  749   0.507   3.136   2.653  0.4305  0.4904  0.5630
  194CO2     O2  750   0.487   3.358   2.588 -0.2756  0.2555 -0.0204
  195CO2     D1  751   8.332   8.381   8.684  0.4499  0.0956  0.2028
  195CO2     D2  752   8.193   8.436   8.814  0.3030 -0.1727  0.1581
  195CO2      C  753   8.263   8.409   8.749  0.3764 -0.0386  0.1805
  195CO2     O1  754   8.181   8.440   8.825  0.2903 -0.1959  0.1543
  195CO2     O2  755   8.344   8.377   8.672  0.4626  0.1188  0.2066
  196CO2     D1  756   6.208   4.417   7.592 -0.0842  0.4319  0.6156
  196CO2     D2  757   6.018   4.391   7.640 -0.2745  0.1651 -0.2768
  196CO2      C  758   6.113   4.404   7.616 -0.1793  0.2985  0.1694
  196CO2     O1  759   6.002   4.388   7.644 -0.2909  0.1421 -0.3538
  196CO2     O2  760   6.225   4.419   7.588 -0.0677  0.4549  0.6926
  197CO2     D1  761   5.643   1.839   4.946  0.1092 -0.1579 -0.0115
  197CO2     D2  762   5.578   1.907   4.772  0.0853 -0.1282  0.0092
  197CO2      C  763   5.611   1.873   4.859  0.0973 -0.1431 -0.0012
  197CO2     O1  764   5.573   1.912   4.757  0.0833 -0.1256  0.0110
  197CO2     O2  765   5.649   1.833   4.961  0.1113 -0.1605 -0.0133
  198CO2     D1  766   5.084   2.851   2.639  0.0793 -0.0629 -0.0878
  198CO2     D2  767   5.062   3.048   2.639  0.1508 -0.0554 -0.0839
  198CO2      C  768   5.073   2.949   2.639  0.1151 -0.0591 -0.0859
  198CO2     O1  769   5.060   3.065   2.639  0.1570 -0.0547 -0.0836
  198CO2     O2  770   5.086   2.834   2.639  0.0731 -0.0635 -0.0881
  199CO2     D1  771   8.321   3.504   5.983 -0.1331  0.3493  0.0993
  199CO2     D2  772   8.511   3.553   6.008 -0.0006 -0.0790 -0.0471
  199CO2      C  773   8.416   3.528   5.995 -0.0669  0.1351  0.0261
  199CO2     O1  774   8.528   3.557   6.010  0.0108 -0.1160 -0.0597
  199CO2     O2  775   8.305   3.499   5.980 -0.1445  0.3862  0.1120
  200CO2     D1  776   5.023   0.701   2.693  0.2483 -0.3287 -0.1428
  200CO2     D2  777   5.125   0.695   2.523  0.4044 -0.2699 -0.0524
  200CO2      C  778   5.074   0.698   2.608  0.3263 -0.2993 -0.0976
  200CO2     O1  779   5.133   0.694   2.508  0.4178 -0.2648 -0.0446
  200CO2     O2  780   5.015   0.702   2.707  0.2348 -0.3338 -0.1506
  201CO2     D1  781   6.793   3.644   3.563 -0.0690  0.3518 -0.0217
  201CO2     D2  782   6.734   3.455   3.573  0.1727  0.2429 -0.6264
  201CO2      C  783   6.764   3.550   3.568  0.0519  0.2973 -0.3240
  201CO2     O1  784   6.729   3.439   3.574  0.1936  0.2335 -0.6786
  201CO2     O2  785   6.798   3.660   3.562 -0.0899  0.3612  0.0305
  202CO2     D1  786   6.236   2.636   4.839 -0.0976  0.1283  0.1212
  202CO2     D2  787   6.331   2.764   4.955  0.0217 -0.2119  0.3999
  202CO2      C  788   6.284   2.700   4.897 -0.0380 -0.0418  0.2605
  202CO2     O1  789   6.339   2.775   4.965  0.0320 -0.2412  0.4240
  202CO2     O2  790   6.228   2.625   4.828 -0.1079  0.1577  0.0971
  203CO2     D1  791   5.398   5.644   1.484  0.6693  0.1787  0.0960
  203CO2     D2  792   5.312   5.671   1.308  0.2926  0.1496  0.2761
  203CO2      C  793   5.355   5.658   1.396  0.4809  0.1641  0.1861
  203CO2     O1  794   5.304   5.673   1.293  0.2601  0.1471  0.2917
  203CO2     O2  795   5.406   5.642   1.499  0.7018  0.1812  0.0804
  204CO2     D1  796   8.699   2.888   1.248 -0.4200 -0.0475  0.0427
  204CO2     D2  797   8.527   2.972   1.200 -0.5327 -0.1264  0.3054
  204CO2      C  798   8.613   2.930   1.224 -0.4763 -0.0870  0.1740
  204CO2     O1  799   8.512   2.980   1.196 -0.5424 -0.1332  0.3281
  204CO2     O2  800   8.714   2.881   1.252 -0.4102 -0.0407  0.0200
  205CO2     D1  801   7.923   4.145   2.399 -0.2216  0.0811  0.0631
  205CO2     D2  802   8.102   4.224   2.429 -0.2277  0.0246  0.2493
  205CO2      C  803   8.012   4.184   2.414 -0.2247  0.0528  0.1562
  205CO2     O1  804   8.117   4.231   2.431 -0.2282  0.0197  0.2653
  205CO2     O2  805   7.907   4.138   2.397 -0.2211  0.0859  0.0470
  206CO2     D1  806   7.246   7.346   1.360  0.4572 -0.1194  0.3366
  206CO2     D2  807   7.213   7.167   1.437  0.2808 -0.0724  0.3727
  206CO2      C  808   7.229   7.257   1.399  0.3690 -0.0959  0.3546
  206CO2     O1  809   7.210   7.152   1.444  0.2656 -0.0683  0.3758
  206CO2     O2  810   7.248   7.362   1.354  0.4724 -0.1235  0.3334
  207CO2     D1  811   5.882   2.998   8.637 -0.4103  0.0833  0.5224
  207CO2     D2  812   5.823   3.015   8.449  0.1619 -0.3354  0.3034
  207CO2      C  813   5.852   3.006   8.543 -0.1242 -0.1260  0.4129
  207CO2     O1  814   5.818   3.016   8.432  0.2113 -0.3716  0.2844
  207CO2     O2  815   5.887   2.997   8.653 -0.4597  0.1195  0.5413
  208CO2     D1  816   6.753   3.989   8.031 -0.2123 -0.6958  0.1822
  208CO2     D2  817   6.610   3.949   7.900 -0.3522  0.0967  0.0878
  208CO2      C  818   6.681   3.969   7.965 -0.2822 -0.2995  0.1350
  208CO2     O1  819   6.598   3.945   7.889 -0.3643  0.1652  0.0797
  208CO2     O2  820   6.765   3.993   8.042 -0.2002 -0.7642  0.1903
  209CO2     D1  821   4.913   8.111   2.237  0.2817 -0.2275 -0.0211
  209CO2     D2  822   4.853   7.972   2.110 -0.6223 -0.4072  0.6035
  209CO2      C  823   4.883   8.041   2.173 -0.1703 -0.3174  0.2912
  209CO2     O1  824   4.848   7.960   2.099 -0.7004 -0.4227  0.6575
  209CO2     O2  825   4.919   8.123   2.248  0.3598 -0.2120 -0.0751
  210CO2     D1  826   0.381   1.826   4.647 -0.4264 -0.1554  0.0602
  210CO2     D2  827   0.540   1.779   4.538 -0.5809 -0.2437 -0.1271
  210CO2      C  828   0.461   1.802   4.592 -0.5037 -0.1995 -0.0335
  210CO2     O1  829   0.554   1.775   4.529 -0.5943 -0.2513 -0.1432
  210CO2     O2  830   0.368   1.830   4.656 -0.4131 -0.1477  0.0763
  211CO2     D1  831   5.496   4.230   7.169 -0.0617 -0.1901 -0.2488
  211CO2     D2  832   5.506   4.059   7.070 -0.3881 -0.1273 -0.3878
  211CO2      C  833   5.501   4.145   7.120 -0.2249 -0.1587 -0.3183
  211CO2     O1  834   5.507   4.045   7.062 -0.4162 -0.1219 -0.3998
  211CO2     O2  835   5.496   4.245   7.178 -0.0335 -0.1955 -0.2368
  212CO2     D1  836   1.360   2.995   6.773  0.0007 -0.5095 -0.2952
  212CO2     D2  837   1.317   2.950   6.961  0.2808  0.5533  0.0229
  212CO2      C  838   1.338   2.972   6.867  0.1408  0.0219 -0.1362
  212CO2     O1  839   1.313   2.946   6.978  0.3050  0.6451  0.0504
  212CO2     O2  840   1.363   2.998   6.757 -0.0235 -0.6013 -0.3227
  213CO2     D1  841   1.298   1.470   6.587  0.1436  0.1259  0.2388
  213CO2     D2  842   1.397   1.304   6.629 -0.1511 -0.0264  0.3346
  213CO2      C  843   1.347   1.387   6.608 -0.0037  0.0498  0.2867
  213CO2     O1  844   1.405   1.290   6.632 -0.1765 -0.0395  0.3429
  213CO2     O2  845   1.289   1.484   6.583  0.1691  0.1391  0.2306
  214CO2     D1  846   2.920   3.788   7.985 -0.0465 -0.3108 -0.2002
  214CO2     D2  847   3.088   3.703   8.045 -0.0792 -0.3930 -0.2256
  214CO2      C  848   3.004   3.746   8.015 -0.0629 -0.3519 -0.2129
  214CO2     O1  849   3.103   3.696   8.050 -0.0821 -0.4001 -0.2278
  214CO2     O2  850   2.905   3.796   7.980 -0.0437 -0.3037 -0.1981
  215CO2     D1  851   7.252   7.141   8.232  0.0430 -0.0306 -0.4961
  215CO2     D2  852   7.180   6.974   8.154 -0.1564  0.0029 -0.3831
  215CO2      C  853   7.216   7.057   8.193 -0.0567 -0.0139 -0.4396
  215CO2     O1  854   7.173   6.959   8.147 -0.1737  0.0058 -0.3733
  215CO2     O2  855   7.258   7.155   8.238  0.0603 -0.0335 -0.5059
  216CO2     D1  856   8.138   7.264   8.719 -0.5782  0.7238 -0.6279
  216CO2     D2  857   8.163   7.124   8.582  0.1072  0.5500 -0.3282
  216CO2      C  858   8.151   7.194   8.650 -0.2355  0.6369 -0.4780
  216CO2     O1  859   8.165   7.112   8.570  0.1664  0.5350 -0.3023
  216CO2     O2  860   8.136   7.276   8.731 -0.6374  0.7388 -0.6537
  217CO2     D1  861   6.959   4.861   7.041 -0.0361 -0.3396 -0.8296
  217CO2     D2  862   7.114   4.805   7.150 -0.0715 -0.2982 -0.7581
  217CO2      C  863   7.036   4.833   7.096 -0.0538 -0.3189 -0.7939
  217CO2     O1  864   7.127   4.800   7.160 -0.0746 -0.2946 -0.7520
  217CO2     O2  865   6.945   4.866   7.032 -0.0330 -0.3432 -0.8358
  218CO2     D1  866   2.259   0.431   8.158 -0.0732  0.0249  0.0374
  218CO2     D2  867   2.154   0.268   8.120 -0.5426  0.2956  0.1666
  218CO2      C  868   2.206   0.350   8.139 -0.3079  0.1603  0.1020
  218CO2     O1  869   2.145   0.254   8.116 -0.5831  0.3189  0.1778
  218CO2     O2  870   2.268   0.445   8.161 -0.0327  0.0016  0.0262
  219CO2     D1  871   3.064   4.094   8.169  0.3212 -0.1273 -0.0597
  219CO2     D2  872   2.941   4.041   8.314  0.2959  0.1548  0.0225
  219CO2      C  873   3.002   4.067   8.241  0.3086  0.0138 -0.0186
  219CO2     O1  874   2.930   4.036   8.327  0.2937  0.1792  0.0296
  219CO2     O2  875   3.074   4.098   8.156  0.3234 -0.1517 -0.0669
  220CO2     D1  876   0.232   3.339   0.790  0.5947  0.1606 -0.0278
  220CO2     D2  877   0.224   3.252   0.612 -0.2571 -0.1525  0.1637
  220CO2      C  878   0.228   3.296   0.701  0.1688  0.0040  0.0679
  220CO2     O1  879   0.223   3.245   0.597 -0.3307 -0.1796  0.1802
  220CO2     O2  880   0.233   3.347   0.805  0.6682  0.1876 -0.0443
  221CO2     D1  881   1.732   4.321   5.784 -0.0064 -0.1743  0.4544
  221CO2     D2  882   1.799   4.204   5.639  0.1182  0.6167 -0.1327
  221CO2      C  883   1.766   4.263   5.711  0.0559  0.2212  0.1608
  221CO2     O1  884   1.805   4.194   5.627  0.1289  0.6850 -0.1834
  221CO2     O2  885   1.726   4.331   5.796 -0.0172 -0.2426  0.5051
  222CO2     D1  886   6.976   4.373   7.243 -0.1208 -0.0919  0.0464
  222CO2     D2  887   6.938   4.313   7.059  0.0415  0.0239 -0.0244
  222CO2      C  888   6.957   4.343   7.151 -0.0397 -0.0340  0.0110
  222CO2     O1  889   6.934   4.308   7.043  0.0555  0.0339 -0.0305
  222CO2     O2  890   6.979   4.378   7.259 -0.1348 -0.1019  0.0525
  223CO2     D1  891   7.344   1.841   1.706 -0.1312  0.6311  0.1230
  223CO2     D2  892   7.322   1.842   1.510  0.2518  0.2093  0.0775
  223CO2      C  893   7.333   1.842   1.608  0.0603  0.4202  0.1003
  223CO2     O1  894   7.320   1.842   1.493  0.2849  0.1729  0.0736
  223CO2     O2  895   7.346   1.841   1.723 -0.1643  0.6675  0.1269
  224CO2     D1  896   0.225   7.374   1.030 -0.6335  0.1203 -0.1034
  224CO2     D2  897   0.104   7.272   1.148 -0.3833 -0.0355  0.0191
  224CO2      C  898   0.165   7.323   1.089 -0.5084  0.0424 -0.0421
  224CO2     O1  899   0.094   7.263   1.158 -0.3617 -0.0489  0.0297
  224CO2     O2  900   0.236   7.383   1.020 -0.6551  0.1337 -0.1140
  225CO2     D1  901   7.372   0.818   4.866  0.1233  0.3125  0.3737
  225CO2     D2  902   7.512   0.958   4.875  0.4785 -0.0109 -0.0732
  225CO2      C  903   7.442   0.888   4.870  0.3009  0.1508  0.1503
  225CO2     O1  904   7.524   0.970   4.876  0.5092 -0.0389 -0.1118
  225CO2     O2  905   7.360   0.806   4.865  0.0926  0.3404  0.4123
  226CO2     D1  906   2.285   7.759   0.413  0.2614 -0.1746  0.0304
  226CO2     D2  907   2.453   7.787   0.514  0.4735 -0.2406 -0.3061
  226CO2      C  908   2.369   7.773   0.464  0.3674 -0.2076 -0.1378
  226CO2     O1  909   2.468   7.789   0.522  0.4918 -0.2463 -0.3352
  226CO2     O2  910   2.270   7.756   0.405  0.2431 -0.1689  0.0595
  227CO2     D1  911   6.535   4.591   0.410 -0.3232 -0.5044  0.1041
  227CO2     D2  912   6.595   4.778   0.389  0.3460 -0.7748 -0.3925
  227CO2      C  913   6.565   4.684   0.400  0.0114 -0.6396 -0.1442
  227CO2     O1  914   6.601   4.794   0.387  0.4038 -0.7981 -0.4354
  227CO2     O2  915   6.529   4.574   0.412 -0.3810 -0.4811  0.1470
  228CO2     D1  916   7.376   5.519   2.663 -0.1511  0.1532  0.3661
  228CO2     D2  917   7.524   5.601   2.561 -0.1744 -0.4228 -0.1308
  228CO2      C  918   7.450   5.560   2.612 -0.1627 -0.1348  0.1176
  228CO2     O1  919   7.537   5.608   2.552 -0.1764 -0.4726 -0.1737
  228CO2     O2  920   7.363   5.512   2.672 -0.1491  0.2030  0.4090
  229CO2     D1  921   0.300   1.859   5.723 -0.3773 -0.2254  0.0045
  229CO2     D2  922   0.143   1.916   5.829 -0.2428  0.6022 -0.2373
  229CO2      C  923   0.222   1.887   5.776 -0.3100  0.1884 -0.1164
  229CO2     O1  924   0.130   1.921   5.838 -0.2312  0.6737 -0.2582
  229CO2     O2  925   0.314   1.854   5.713 -0.3889 -0.2969  0.0254
  230CO2     D1  926   8.020   1.094   6.937  0.3071 -0.0914  0.0219
  230CO2     D2  927   7.906   1.236   6.859  0.5662  0.0294 -0.1380
  230CO2      C  928   7.963   1.165   6.898  0.4366 -0.0310 -0.0581
  230CO2     O1  929   7.896   1.248   6.852  0.5885  0.0399 -0.1519
  230CO2     O2  930   8.030   1.082   6.944  0.2848 -0.1018  0.0357
  231CO2     D1  931   2.245   6.988   4.263  0.0369 -0.0938 -0.2193
  231CO2     D2  932   2.399   6.908   4.358  0.0808  0.3491  0.0834
  231CO2      C  933   2.322   6.948   4.311  0.0588  0.1277 -0.0680
  231CO2     O1  934   2.412   6.901   4.366  0.0846  0.3873  0.1095
  231CO2     O2  935   2.231   6.994   4.255  0.0331 -0.1320 -0.2455
  232CO2     D1  936   4.283   7.066   6.851 -0.1725 -0.0746 -0.1907
  232CO2     D2  937   4.368   6.904   6.927 -0.7502 -0.2046  0.1840
  232CO2      C  938   4.326   6.985   6.889 -0.4613 -0.1396 -0.0034
  232CO2     O1  939   4.376   6.890   6.933 -0.8001 -0.2158  0.2164
  232CO2     O2  940   4.276   7.080   6.845 -0.1226 -0.0634 -0.2231
  233CO2     D1  941   4.914   5.604   8.634 -0.0561  0.1855  0.2570
  233CO2     D2  942   4.872   5.708   8.471 -0.0852  0.2017  0.2740
  233CO2      C  943   4.893   5.656   8.552 -0.0706  0.1936  0.2655
  233CO2     O1  944   4.868   5.717   8.457 -0.0877  0.2031  0.2755
  233CO2     O2  945   4.918   5.595   8.648 -0.0535  0.1841  0.2555
  234CO2     D1  946   5.215   0.773   4.466  0.0114  0.4609  0.3831
  234CO2     D2  947   5.308   0.944   4.502  0.3271  0.4159 -0.2231
  234CO2      C  948   5.262   0.859   4.484  0.1693  0.4384  0.0800
  234CO2     O1  949   5.316   0.959   4.505  0.3544  0.4120 -0.2755
  234CO2     O2  950   5.207   0.758   4.463 -0.0158  0.4648  0.4355
  235CO2     D1  951   8.378   3.635   2.129 -0.1773 -0.0824 -0.4500
  235CO2     D2  952   8.380   3.677   1.936  0.1736 -0.3180 -0.4979
  235CO2      C  953   8.379   3.656   2.033 -0.0019 -0.2002 -0.4739
  235CO2     O1  954   8.380   3.681   1.919  0.2039 -0.3383 -0.5021
  235CO2     O2  955   8.378   3.632   2.146 -0.2077 -0.0621 -0.4458
  236CO2     D1  956   7.240   3.295   3.741 -0.1724 -0.1377 -0.1017
  236CO2     D2  957   7.150   3.163   3.857 -0.2775 -0.2651 -0.3294
  236CO2      C  958   7.195   3.229   3.799 -0.2250 -0.2014 -0.2156
  236CO2     O1  959   7.142   3.151   3.867 -0.2866 -0.2761 -0.3490
  236CO2     O2  960   7.248   3.306   3.731 -0.1633 -0.1267 -0.0821
  237CO2     D1  961   4.918   3.374   8.894 -0.2881 -0.5936  0.1865
  237CO2     D2  962   4.829   3.246   9.016 -0.3562 -0.1432  0.6068
  237CO2      C  963   4.874   3.310   8.955 -0.3222 -0.3684  0.3967
  237CO2     O1  964   4.822   3.235   9.027 -0.3621 -0.1043  0.6431
  237CO2     O2  965   4.926   3.385   8.883 -0.2822 -0.6325  0.1502
  238CO2     D1  966   0.882   2.585   1.488 -0.2033 -0.1835  0.0108
  238CO2     D2  967   0.966   2.473   1.628 -0.2345  0.2930  0.4148
  238CO2      C  968   0.924   2.529   1.558 -0.2189  0.0548  0.2128
  238CO2     O1  969   0.973   2.463   1.640 -0.2372  0.3342  0.4497
  238CO2     O2  970   0.875   2.595   1.476 -0.2006 -0.2246 -0.0241
  239CO2     D1  971   8.949   2.122   1.465  0.0500 -0.1745  0.2634
  239CO2     D2  972   8.787   2.233   1.488 -0.0847 -0.2146 -0.4951
  239CO2      C  973   8.868   2.178   1.477 -0.0173 -0.1945 -0.1159
  239CO2     O1  974   8.773   2.243   1.490 -0.0963 -0.2180 -0.5607
  239CO2     O2  975   8.963   2.113   1.463  0.0616 -0.1710  0.3289
  240CO2     D1  976   2.190   0.041   1.268  0.1410  0.0657 -0.3769
  240CO2     D2  977   2.168   0.231   1.317 -0.4270 -0.0082 -0.3388
  240CO2      C  978   2.179   0.136   1.293 -0.1430  0.0288 -0.3579
  240CO2     O1  979   2.167   0.248   1.322 -0.4761 -0.0146 -0.3355
  240CO2     O2  980   2.192   0.024   1.264  0.1901  0.0721 -0.3802
  241CO2     D1  981   0.080   8.224   7.476 -0.3595 -0.4434  0.1198
  241CO2     D2  982   0.038   8.411   7.525  0.4353 -0.3304  0.3766
  241CO2      C  983   0.059   8.317   7.500  0.0379 -0.3869  0.2482
  241CO2     O1  984   0.034   8.427   7.530  0.5039 -0.3206  0.3988
  241CO2     O2  985   0.083   8.208   7.471 -0.4281 -0.4532  0.0977
  242CO2     D1  986   2.283   8.418   1.530  0.1921 -0.2968 -0.2781
  242CO2     D2  987   2.166   8.264   1.490 -0.4628  0.1313 -0.0115
  242CO2      C  988   2.224   8.341   1.510 -0.1353 -0.0827 -0.1448
  242CO2     O1  989   2.155   8.251   1.486 -0.5194  0.1683  0.0115
  242CO2     O2  990   2.293   8.432   1.533  0.2487 -0.3337 -0.3011
  243CO2     D1  991   2.499   7.944   3.207 -0.1185  0.2400 -0.2216
  243CO2     D2  992   2.402   7.956   3.380 -0.3878 -0.5702 -0.3160
  243CO2      C  993   2.450   7.950   3.294 -0.2532 -0.1651 -0.2688
  243CO2     O1  994   2.394   7.957   3.395 -0.4111 -0.6402 -0.3241
  243CO2     O2  995   2.507   7.943   3.193 -0.0953  0.3100 -0.2135
  244CO2     D1  996   7.160   8.953   5.381  0.1434 -0.0364 -0.2117
  244CO2     D2  997   7.131   9.146   5.418  0.2027 -0.1763  0.5717
  244CO2      C  998   7.146   9.049   5.400  0.1730 -0.1063  0.1800
  244CO2     O1  999   7.129   9.162   5.421  0.2078 -0.1884  0.6393
  244CO2     O2 1000   7.163   8.937   5.378  0.1382 -0.0243 -0.2794
  245CO2     D1 1001   4.715   3.996   1.395 -0.3843 -0.0139  0.1697
  245CO2     D2 1002   4.788   3.832   1.478  0.0462 -0.0333 -0.2489
  245CO2      C 1003   4.752   3.914   1.437 -0.1690 -0.0236 -0.0396
  245CO2     O1 1004   4.795   3.818   1.485  0.0834 -0.0349 -0.2851
  245CO2     O2 1005   4.709   4.010   1.388 -0.4215 -0.0123  0.2058
  246CO2     D1 1006   8.910   2.483   6.839 -0.2714  0.1366 -0.2834
  246CO2     D2 1007   8.816   2.651   6.793 -0.1784  0.3383  0.2658
  246CO2      C 1008   8.863   2.567   6.816 -0.2249  0.2375 -0.0088
  246CO2     O1 1009   8.808   2.665   6.789 -0.1704  0.3557  0.3132
  246CO2     O2 1010   8.919   2.468   6.843 -0.2794  0.1192 -0.3308
  247CO2     D1 1011   3.578   1.893   4.535  0.0593  0.0520  0.2474
  247CO2     D2 1012   3.704   1.891   4.687  0.2874  0.5007  0.0633
  247CO2      C 1013   3.641   1.892   4.611  0.1733  0.2764  0.1554
  247CO2     O1 1014   3.715   1.891   4.700  0.3071  0.5395  0.0474
  247CO2     O2 1015   3.567   1.893   4.522  0.0395  0.0132  0.2633
  248CO2     D1 1016   6.511   2.998   7.251  0.3172 -0.2958  0.0207
  248CO2     D2 1017   6.512   3.076   7.069 -0.6078  0.4922  0.3501
  248CO2      C 1018   6.511   3.037   7.160 -0.1453  0.0982  0.1854
  248CO2     O1 1019   6.512   3.083   7.053 -0.6877  0.5603  0.3785
  248CO2     O2 1020   6.511   2.991   7.267  0.3970 -0.3638 -0.0077
  249CO2     D1 1021   3.884   7.228   6.382  0.4327  0.6789  0.1045
  249CO2     D2 1022   3.791   7.391   6.446  0.1914  0.7116 -0.3283
  249CO2      C 1023   3.837   7.309   6.414  0.3121  0.6952 -0.1119
  249CO2     O1 1024   3.783   7.405   6.452  0.1706  0.7144 -0.3656
  249CO2     O2 1025   3.892   7.214   6.377  0.4535  0.6761  0.1419
  250CO2     D1 1026   5.617   8.729   0.569  0.4040  0.2904  0.2187
  250CO2     D2 1027   5.421   8.727   0.599  0.3430 -0.2064 -0.2056
  250CO2      C 1028   5.519   8.728   0.584  0.3735  0.0420  0.0065
  250CO2     O1 1029   5.404   8.727   0.602  0.3378 -0.2494 -0.2423
  250CO2     O2 1030   5.634   8.729   0.567  0.4093  0.3333  0.2553
  251CO2     D1 1031   3.430   3.841   4.209  0.1528  0.1976 -0.4177
  251CO2     D2 1032   3.248   3.918   4.230  0.0360  0.0109 -0.7482
  251CO2      C 1033   3.339   3.879   4.219  0.0944  0.1042 -0.5829
  251CO2     O1 1034   3.233   3.924   4.231  0.0259 -0.0052 -0.7767
  251CO2     O2 1035   3.445   3.835   4.207  0.1629  0.2137 -0.3891
  252CO2     D1 1036   9.019   5.568   6.453  0.1220  0.1532  0.5668
  252CO2     D2 1037   9.066   5.639   6.275 -0.5427 -0.3184  0.2021
  252CO2      C 1038   9.042   5.604   6.364 -0.2104 -0.0826  0.3844
  252CO2     O1 1039   9.070   5.645   6.259 -0.6001 -0.3592  0.1706
  252CO2     O2 1040   9.015   5.562   6.469  0.1794  0.1939  0.5983
  253CO2     D1 1041   4.929   2.937   6.403  0.2012  0.3226  0.0652
  253CO2     D2 1042   4.769   2.828   6.441  0.4743 -0.1113 -0.0307
  253CO2      C 1043   4.849   2.883   6.422  0.3377  0.1056  0.0173
  253CO2     O1 1044   4.755   2.818   6.445  0.4979 -0.1488 -0.0390
  253CO2     O2 1045   4.943   2.947   6.400  0.1776  0.3601  0.0735
  254CO2     D1 1046   5.035   3.453   7.923 -0.1653  0.3354 -0.2391
  254CO2     D2 1047   4.840   3.485   7.918 -0.1745  0.2181 -0.6866
  254CO2      C 1048   4.938   3.469   7.920 -0.1699  0.2767 -0.4629
  254CO2     O1 1049   4.823   3.488   7.918 -0.1753  0.2079 -0.7253
  254CO2     O2 1050   5.052   3.451   7.923 -0.1645  0.3455 -0.2005
  255CO2     D1 1051   7.921   6.257   2.881 -0.2226 -0.1423 -0.2133
  255CO2     D2 1052   8.078   6.267   2.761 -0.2153  0.5302 -0.1488
  255CO2      C 1053   7.999   6.262   2.821 -0.2190  0.1940 -0.1810
  255CO2     O1 1054   8.091   6.268   2.750 -0.2147  0.5883 -0.1432
  255CO2     O2 1055   7.907   6.256   2.891 -0.2232 -0.2004 -0.2189
  256CO2     D1 1056   5.574   6.990   9.142  0.1119 -0.2624 -0.0513
  256CO2     D2 1057   5.463   7.150   9.108  0.0355 -0.2708  0.1646
  256CO2      C 1058   5.519   7.070   9.125  0.0737 -0.2666  0.0567
  256CO2     O1 1059   5.453   7.164   9.105  0.0290 -0.2715  0.1832
  256CO2     O2 1060   5.584   6.977   9.145  0.1185 -0.2616 -0.0699
  257CO2     D1 1061   0.618   7.520   1.877 -0.6696 -0.8126  0.0378
  257CO2     D2 1062   0.755   7.406   1.792  0.4802  0.5781  0.0106
  257CO2      C 1063   0.686   7.463   1.835 -0.0947 -0.1172  0.0242
  257CO2     O1 1064   0.767   7.396   1.785  0.5795  0.6982  0.0083
  257CO2     O2 1065   0.606   7.530   1.885 -0.7689 -0.9327  0.0401
  258CO2     D1 1066   1.430   0.327   0.878  0.2926  0.3603 -0.1190
  258CO2     D2 1067   1.477   0.237   1.048  0.0296 -0.4481 -0.4717
  258CO2      C 1068   1.454   0.282   0.963  0.1611 -0.0439 -0.2954
  258CO2     O1 1069   1.481   0.229   1.062  0.0069 -0.5180 -0.5022
  258CO2     O2 1070   1.426   0.335   0.863  0.3154  0.4302 -0.0885
  259CO2     D1 1071   5.805   5.141   1.553  0.2059 -0.7412 -0.2329
  259CO2     D2 1072   5.660   5.086   1.677  0.1110 -0.5726 -0.2691
  259CO2      C 1073   5.732   5.113   1.615  0.1585 -0.6569 -0.2510
  259CO2     O1 1074   5.648   5.081   1.687  0.1029 -0.5581 -0.2723
  259CO2     O2 1075   5.817   5.145   1.542  0.2141 -0.7557 -0.2298
  260CO2     D1 1076   6.470   5.712   6.399  0.1978 -0.1057  0.3684
  260CO2     D2 1077   6.629   5.819   6.351 -0.1512 -0.0849 -0.7756
  260CO2      C 1078   6.549   5.765   6.375  0.0233 -0.0953 -0.2036
  260CO2     O1 1079   6.643   5.828   6.347 -0.1813 -0.0831 -0.8744
  260CO2     O2 1080   6.456   5.703   6.403  0.2279 -0.1075  0.4673
  261CO2     D1 1081   5.511   6.310   0.791  0.1400  0.1279 -0.0734
  261CO2     D2 1082   5.332   6.242   0.740  0.1292  0.1900 -0.1171
  261CO2      C 1083   5.422   6.276   0.765  0.1346  0.1590 -0.0952
  261CO2     O1 1084   5.317   6.237   0.735  0.1283  0.1954 -0.1209
  261CO2     O2 1085   5.526   6.316   0.795  0.1409  0.1225 -0.0696
  262CO2     D1 1086   5.320   6.377   8.037 -0.2039  0.0644 -0.1360
  262CO2     D2 1087   5.402   6.546   8.099 -0.2810  0.1663 -0.3126
  262CO2      C 1088   5.361   6.461   8.068 -0.2425  0.1153 -0.2243
  262CO2     O1 1089   5.409   6.560   8.104 -0.2877  0.1751 -0.3278
  262CO2     O2 1090   5.313   6.362   8.031 -0.1973  0.0556 -0.1207
  263CO2     D1 1091   7.893   1.507   5.163 -0.2745  0.0884  0.4013
  263CO2     D2 1092   7.867   1.324   5.233  0.6160 -0.1909  0.0070
  263CO2      C 1093   7.880   1.416   5.198  0.1707 -0.0513  0.2042
  263CO2     O1 1094   7.865   1.308   5.239  0.6929 -0.2151 -0.0270
  263CO2     O2 1095   7.895   1.523   5.157 -0.3515  0.1125  0.4353
  264CO2     D1 1096   6.196   7.949   2.889  0.4491 -0.0626 -0.0518
  264CO2     D2 1097   6.359   7.994   2.992  0.5249 -0.2484 -0.0894
  264CO2      C 1098   6.278   7.971   2.941  0.4870 -0.1555 -0.0706
  264CO2     O1 1099   6.373   7.998   3.001  0.5315 -0.2644 -0.0927
  264CO2     O2 1100   6.182   7.945   2.880  0.4426 -0.0466 -0.0485
  265CO2     D1 1101   7.828   1.888   2.767 -0.5922 -0.1189 -0.1825
  265CO2     D2 1102   7.733   2.005   2.896 -0.4312 -0.0396 -0.1358
  265CO2      C 1103   7.780   1.947   2.831 -0.5117 -0.0793 -0.1591
  265CO2     O1 1104   7.725   2.016   2.907 -0.4173 -0.0327 -0.1317
  265CO2     O2 1105   7.836   1.878   2.756 -0.6061 -0.1258 -0.1865
  266CO2     D1 1106   8.907   3.448   1.181  0.1102  0.1933  0.0731
  266CO2     D2 1107   8.808   3.292   1.110  0.0316  0.1761  0.2186
  266CO2      C 1108   8.858   3.370   1.146  0.0709  0.1847  0.1459
  266CO2     O1 1109   8.800   3.279   1.104  0.0248  0.1746  0.2312
  266CO2     O2 1110   8.916   3.461   1.188  0.1170  0.1948  0.0605
  267CO2     D1 1111   4.370   7.997   3.607  0.2460 -0.0876 -0.2160
  267CO2     D2 1112   4.286   8.105   3.750  0.2725 -0.2559 -0.0731
  267CO2      C 1113   4.328   8.051   3.678  0.2592 -0.1718 -0.1446
  267CO2     O1 1114   4.279   8.115   3.762  0.2748 -0.2705 -0.0608
  267CO2     O2 1115   4.378   7.988   3.595  0.2437 -0.0731 -0.2283
  268CO2     D1 1116   6.036   4.717   6.217  0.0932  0.1680 -0.0646
  268CO2     D2 1117   6.177   4.686   6.081 -0.1097 -0.3259 -0.1680
  268CO2      C 1118   6.106   4.701   6.149 -0.0082 -0.0789 -0.1163
  268CO2     O1 1119   6.189   4.684   6.069 -0.1272 -0.3685 -0.1769
  268CO2     O2 1120   6.024   4.719   6.228  0.1107  0.2106 -0.0557
  269CO2     D1 1121   4.931   0.339   2.588 -0.2498 -0.5965 -0.3821
  269CO2     D2 1122   4.791   0.383   2.721  0.2550 -0.0100 -0.0444
  269CO2      C 1123   4.861   0.361   2.654  0.0026 -0.3033 -0.2133
  269CO2     O1 1124   4.779   0.387   2.732  0.2986  0.0407 -0.0153
  269CO2     O2 1125   4.943   0.335   2.577 -0.2934 -0.6472 -0.4113
  270CO2     D1 1126   5.645   7.231   6.995  0.0129  0.1926 -0.2606
  270CO2     D2 1127   5.733   7.353   6.867  0.2628 -0.0713 -0.3377
  270CO2      C 1128   5.689   7.292   6.931  0.1379  0.0607 -0.2991
  270CO2     O1 1129   5.741   7.363   6.856  0.2844 -0.0941 -0.3443
  270CO2     O2 1130   5.637   7.221   7.007 -0.0087  0.2154 -0.2539
  271CO2     D1 1131   1.585   4.422   6.328  0.0150  0.0258 -0.4655
  271CO2     D2 1132   1.700   4.559   6.244  0.0719  0.0757 -0.3060
  271CO2      C 1133   1.642   4.491   6.286  0.0435  0.0508 -0.3857
  271CO2     O1 1134   1.710   4.571   6.237  0.0769  0.0801 -0.2922
  271CO2     O2 1135   1.575   4.410   6.336  0.0101  0.0215 -0.4792
  272CO2     D1 1136   3.096   7.127   7.305  0.5648  0.1107 -0.6095
  272CO2     D2 1137   3.183   6.991   7.419  0.0956  0.0496 -0.3227
  272CO2      C 1138   3.140   7.059   7.362  0.3302  0.0801 -0.4661
  272CO2     O1 1139   3.191   6.979   7.429  0.0551  0.0443 -0.2980
  272CO2     O2 1140   3.089   7.139   7.295  0.6054  0.1159 -0.6343
  273CO2     D1 1141   4.921   5.483   3.121 -0.0738  0.5225  0.1452
  273CO2     D2 1142   4.786   5.344   3.078  0.7820 -0.3170  0.1511
  273CO2      C 1143   4.853   5.414   3.099  0.3541  0.1027  0.1482
  273CO2     O1 1144   4.774   5.333   3.074  0.8559 -0.3896  0.1516
  273CO2     O2 1145   4.932   5.495   3.125 -0.1477  0.5950  0.1447
  274CO2     D1 1146   7.430   1.536   7.664 -0.1963  0.4010  0.2722
  274CO2     D2 1147   7.415   1.669   7.810 -0.4146  0.0668  0.5539
  274CO2      C 1148   7.422   1.603   7.737 -0.3055  0.2339  0.4131
  274CO2     O1 1149   7.413   1.680   7.823 -0.4334  0.0379  0.5783
  274CO2     O2 1150   7.431   1.525   7.652 -0.1775  0.4299  0.2479
  275CO2     D1 1151   8.322   8.150   8.887  0.2450 -0.0250  0.1891
  275CO2     D2 1152   8.309   7.964   8.953 -0.0768 -0.1996 -0.3680
  275CO2      C 1153   8.316   8.057   8.920  0.0841 -0.1123 -0.0894
  275CO2     O1 1154   8.308   7.948   8.958 -0.1046 -0.2147 -0.4162
  275CO2     O2 1155   8.323   8.167   8.882  0.2728 -0.0099  0.2373
  276CO2     D1 1156   8.383   5.688   6.776  0.2554 -0.0459 -0.3601
  276CO2     D2 1157   8.256   5.684   6.624  0.0933  0.2407 -0.2331
  276CO2      C 1158   8.320   5.686   6.700  0.1743  0.0974 -0.2966
  276CO2     O1 1159   8.245   5.683   6.611  0.0793  0.2655 -0.2222
  276CO2     O2 1160   8.394   5.689   6.789  0.2694 -0.0707 -0.3711
  277CO2     D1 1161   0.604   5.064   5.826 -0.0106 -0.3691  0.6840
  277CO2     D2 1162   0.585   4.867   5.830 -0.0882 -0.3828 -0.1120
  277CO2      C 1163   0.595   4.966   5.828 -0.0494 -0.3759  0.2860
  277CO2     O1 1164   0.584   4.850   5.831 -0.0949 -0.3840 -0.1808
  277CO2     O2 1165   0.606   5.081   5.825 -0.0039 -0.3679  0.7527
  278CO2     D1 1166   2.853   5.985   0.138 -0.3458 -0.1956  0.1140
  278CO2     D2 1167   2.898   6.175   0.107 -0.5098 -0.2100 -0.2155
  278CO2      C 1168   2.876   6.080   0.123 -0.4278 -0.2028 -0.0508
  278CO2     O1 1169   2.902   6.191   0.105 -0.5239 -0.2113 -0.2440
  278CO2     O2 1170   2.849   5.969   0.141 -0.3316 -0.1944  0.1425
  279CO2     D1 1171   9.123   3.984   3.409  0.2783  0.3665  0.2720
  279CO2     D2 1172   8.932   3.993   3.360  0.2763 -0.1944  0.1775
  279CO2      C 1173   9.028   3.989   3.385  0.2773  0.0860  0.2247
  279CO2     O1 1174   8.916   3.994   3.356  0.2761 -0.2428  0.1694
  279CO2     O2 1175   9.140   3.983   3.414  0.2785  0.4149  0.2801
  280CO2     D1 1176   2.544   1.838   5.422 -0.2713  0.1740  0.2912
  280CO2     D2 1177   2.576   1.700   5.560  0.2537 -0.3371 -0.3423
  280CO2      C 1178   2.560   1.769   5.491 -0.0088 -0.0815 -0.0256
  280CO2     O1 1179   2.579   1.688   5.571  0.2990 -0.3812 -0.3971
  280CO2     O2 1180   2.541   1.850   5.410 -0.3167  0.2182  0.3459
  281CO2     D1 1181   3.900   6.363   4.677  0.0316  0.0473  0.3491
  281CO2     D2 1182   3.787   6.403   4.519  0.4246 -0.3601 -0.0358
  281CO2      C 1183   3.844   6.383   4.598  0.2281 -0.1564  0.1567
  281CO2     O1 1184   3.778   6.406   4.505  0.4586 -0.3952 -0.0691
  281CO2     O2 1185   3.910   6.360   4.690 -0.0023  0.0825  0.3824
  282CO2     D1 1186   8.108   1.275   5.518  0.5623  0.2100  0.3969
  282CO2     D2 1187   8.252   1.283   5.384  0.1955 -0.0265 -0.0140
  282CO2      C 1188   8.180   1.279   5.451  0.3789  0.0918  0.1915
  282CO2     O1 1189   8.265   1.283   5.372  0.1639 -0.0470 -0.0495
  282CO2     O2 1190   8.095   1.274   5.530  0.5940  0.2305  0.4324
  283CO2     D1 1191   4.198   4.617   7.835  0.3182  0.1187 -0.4431
  283CO2     D2 1192   4.079   4.523   7.708  0.0249 -0.2825  0.1274
  283CO2      C 1193   4.139   4.570   7.772  0.1715 -0.0819 -0.1578
  283CO2     O1 1194   4.069   4.515   7.697 -0.0005 -0.3172  0.1767
  283CO2     O2 1195   4.208   4.626   7.846  0.3436  0.1533 -0.4923
  284CO2     D1 1196   2.217   4.060   5.651 -0.4573  0.2004  0.0497
  284CO2     D2 1197   2.310   3.918   5.753  0.1345  0.3864 -0.2297
  284CO2      C 1198   2.264   3.989   5.702 -0.1614  0.2934 -0.0900
  284CO2     O1 1199   2.318   3.906   5.762  0.1856  0.4025 -0.2539
  284CO2     O2 1200   2.209   4.072   5.642 -0.5084  0.1843  0.0739
  285CO2     D1 1201   3.874   4.181   5.269 -0.3503 -0.2246 -0.3176
  285CO2     D2 1202   3.916   3.995   5.218  0.4598 -0.2103  0.2919
  285CO2      C 1203   3.895   4.088   5.244  0.0547 -0.2174 -0.0128
  285CO2     O1 1204   3.920   3.979   5.213  0.5298 -0.2090  0.3446
  285CO2     O2 1205   3.870   4.197   5.274 -0.4203 -0.2258 -0.3702
  286CO2     D1 1206   4.733   4.895   8.766 -0.6957  1.0142  0.4216
  286CO2     D2 1207   4.552   4.889   8.684 -0.7204 -0.5154  0.5785
  286CO2      C 1208   4.643   4.892   8.725 -0.7080  0.2494  0.5000
  286CO2     O1 1209   4.537   4.889   8.677 -0.7225 -0.6476  0.5920
  286CO2     O2 1210   4.748   4.896   8.773 -0.6936  1.1463  0.4081
  287CO2     D1 1211   6.382   7.276   7.509 -0.5868  0.2482  0.3117
  287CO2     D2 1212   6.259   7.121   7.518  0.1022 -0.3279 -0.1513
  287CO2      C 1213   6.320   7.198   7.514 -0.2423 -0.0399  0.0802
  287CO2     O1 1214   6.248   7.107   7.519  0.1617 -0.3776 -0.1913
  287CO2     O2 1215   6.392   7.289   7.509 -0.6464  0.2979  0.3517
  288CO2     D1 1216   5.597   2.413   7.400 -0.0354 -0.0131  0.7853
  288CO2     D2 1217   5.406   2.382   7.439 -0.2206  0.0785 -0.0417
  288CO2      C 1218   5.502   2.398   7.419 -0.1280  0.0327  0.3718
  288CO2     O1 1219   5.389   2.380   7.442 -0.2366  0.0864 -0.1131
  288CO2     O2 1220   5.614   2.416   7.396 -0.0194 -0.0210  0.8567
  289CO2     D1 1221   6.637   2.658   3.787  0.3248  0.3153 -0.1084
  289CO2     D2 1222   6.775   2.516   3.788  0.3459  0.3356 -0.1517
  289CO2      C 1223   6.706   2.587   3.787  0.3354  0.3255 -0.1301
  289CO2     O1 1224   6.787   2.504   3.788  0.3477  0.3373 -0.1554
  289CO2     O2 1225   6.625   2.670   3.786  0.3230  0.3136 -0.1047
  290CO2     D1 1226   2.179   3.409   3.713 -0.3625 -0.0629 -0.0608
  290CO2     D2 1227   2.214   3.310   3.545  0.1118 -0.0703  0.0414
  290CO2      C 1228   2.197   3.359   3.629 -0.1253 -0.0666 -0.0097
  290CO2     O1 1229   2.217   3.301   3.531  0.1528 -0.0710  0.0503
  290CO2     O2 1230   2.176   3.418   3.728 -0.4034 -0.0623 -0.0697
  291CO2     D1 1231   6.744   0.118   1.624 -0.0616 -0.1934 -0.0843
  291CO2     D2 1232   6.793  -0.024   1.495  0.4104 -0.0670 -0.0447
  291CO2      C 1233   6.769   0.047   1.560  0.1744 -0.1302 -0.0645
  291CO2     O1 1234   6.797  -0.036   1.484  0.4512 -0.0561 -0.0412
  291CO2     O2 1235   6.740   0.130   1.635 -0.1024 -0.2043 -0.0878
  292CO2     D1 1236   8.026   2.606   6.936  0.2025  0.0061 -0.3374
  292CO2     D2 1237   7.984   2.417   6.891 -0.1199  0.1332 -0.5734
  292CO2      C 1238   8.005   2.512   6.913  0.0413  0.0696 -0.4554
  292CO2     O1 1239   7.980   2.401   6.887 -0.1478  0.1442 -0.5937
  292CO2     O2 1240   8.030   2.622   6.939  0.2303 -0.0049 -0.3170
  293CO2     D1 1241   4.355   8.991   7.846  0.3601  0.3136  0.3410
  293CO2     D2 1242   4.418   8.831   7.943 -0.1089  0.0198  0.1640
  293CO2      C 1243   4.387   8.911   7.895  0.1256  0.1667  0.2525
  293CO2     O1 1244   4.424   8.817   7.951 -0.1494 -0.0056  0.1487
  293CO2     O2 1245   4.349   9.005   7.838  0.4007  0.3390  0.3563
  294CO2     D1 1246   0.980   9.024   6.048 -0.5883 -0.4457 -0.4062
  294CO2     D2 1247   0.951   8.829   6.073 -0.3375 -0.4456 -0.1170
  294CO2      C 1248   0.966   8.927   6.061 -0.4629 -0.4457 -0.2616
  294CO2     O1 1249   0.949   8.813   6.076 -0.3158 -0.4456 -0.0920
  294CO2     O2 1250   0.983   9.040   6.046 -0.6100 -0.4457 -0.4312
  295CO2     D1 1251   3.504   7.205   2.836  0.0172  0.7094 -0.1692
  295CO2     D2 1252   3.386   7.298   2.965 -0.5998 -0.1848 -0.0858
  295CO2      C 1253   3.445   7.251   2.901 -0.2913  0.2623 -0.1275
  295CO2     O1 1254   3.376   7.306   2.976 -0.6531 -0.2621 -0.0786
  295CO2     O2 1255   3.514   7.197   2.825  0.0705  0.7866 -0.1764
  296CO2     D1 1256   1.479   3.678   6.538  0.0214  0.2527 -0.1826
  296CO2     D2 1257   1.657   3.625   6.469 -0.1193 -0.2118 -0.1914
  296CO2      C 1258   1.568   3.651   6.503 -0.0490  0.0205 -0.1870
  296CO2     O1 1259   1.672   3.621   6.463 -0.1315 -0.2520 -0.1922
  296CO2     O2 1260   1.464   3.682   6.544  0.0336  0.2929 -0.1819
  297CO2     D1 1261   6.506   6.349   2.158  0.0584  0.1559  0.3666
  297CO2     D2 1262   6.601   6.479   2.274  0.1446  0.2449  0.1948
  297CO2      C 1263   6.554   6.414   2.216  0.1015  0.2004  0.2807
  297CO2     O1 1264   6.609   6.490   2.283  0.1521  0.2526  0.1800
  297CO2     O2 1265   6.498   6.338   2.148  0.0509  0.1482  0.3814
  298CO2     D1 1266   0.084   5.548   0.305 -0.5063  0.1301  0.2445
  298CO2     D2 1267   0.244   5.631   0.223 -0.5445 -0.0673 -0.0312
  298CO2      C 1268   0.164   5.589   0.264 -0.5254  0.0314  0.1066
  298CO2     O1 1269   0.258   5.638   0.216 -0.5478 -0.0843 -0.0551
  298CO2     O2 1270   0.070   5.540   0.312 -0.5030  0.1472  0.2684
  299CO2     D1 1271   3.907   8.551   7.080  0.1144  0.1421  0.2057
  299CO2     D2 1272   3.864   8.730   7.007 -0.0929 -0.0423 -0.1241
  299CO2      C 1273   3.885   8.641   7.043  0.0108  0.0499  0.0408
  299CO2     O1 1274   3.860   8.746   7.001 -0.1108 -0.0583 -0.1526
  299CO2     O2 1275   3.910   8.536   7.086  0.1323  0.1580  0.2342
  300CO2     D1 1276   8.734   4.770   8.509 -0.2631 -0.2261  0.0666
  300CO2     D2 1277   8.865   4.625   8.546  0.0476  0.0939  0.2187
  300CO2      C 1278   8.800   4.698   8.527 -0.1077 -0.0661  0.1426
  300CO2     O1 1279   8.876   4.613   8.549  0.0745  0.1215  0.2318
  300CO2     O2 1280   8.723   4.782   8.506 -0.2899 -0.2538  0.0535
  301CO2     D1 1281   0.580   3.502   8.765 -0.2144 -0.3071  0.1687
  301CO2     D2 1282   0.718   3.577   8.886 -0.2617  0.4191 -0.2246
  301CO2      C 1283   0.649   3.539   8.825 -0.2380  0.0560 -0.0280
  301CO2     O1 1284   0.730   3.583   8.896 -0.2658  0.4819 -0.2586
  301CO2     O2 1285   0.568   3.495   8.755 -0.2103 -0.3698  0.2027
  302CO2     D1 1286   1.535   1.226   2.491 -0.2528  0.1500  0.5722
  302CO2     D2 1287   1.722   1.169   2.465 -0.3072  0.2352 -0.0101
  302CO2      C 1288   1.629   1.197   2.478 -0.2800  0.1926  0.2811
  302CO2     O1 1289   1.739   1.164   2.463 -0.3119  0.2425 -0.0604
  302CO2     O2 1290   1.519   1.231   2.494 -0.2481  0.1427  0.6226
  303CO2     D1 1291   6.016   7.325   6.634  0.8569 -0.2709  0.1983
  303CO2     D2 1292   5.932   7.504   6.630  0.3394 -0.5188  0.0782
  303CO2      C 1293   5.974   7.414   6.632  0.5981 -0.3948  0.1382
  303CO2     O1 1294   5.924   7.519   6.629  0.2947 -0.5402  0.0678
  303CO2     O2 1295   6.024   7.309   6.635  0.9016 -0.2495  0.2087
  304CO2     D1 1296   2.088   5.280   1.684  0.0708  0.0744 -0.2266
  304CO2     D2 1297   2.053   5.306   1.876 -0.2992 -0.2554 -0.2494
  304CO2      C 1298   2.070   5.293   1.780 -0.1142 -0.0905 -0.2380
  304CO2     O1 1299   2.050   5.309   1.893 -0.3311 -0.2839 -0.2513
  304CO2     O2 1300   2.091   5.278   1.667  0.1028  0.1029 -0.2246
  305CO2     D1 1301   0.949   7.381   4.456  0.0779  0.0717 -0.2064
  305CO2     D2 1302   0.826   7.329   4.602  0.4842 -0.0383  0.0979
  305CO2      C 1303   0.888   7.355   4.529  0.2810  0.0167 -0.0542
  305CO2     O1 1304   0.816   7.325   4.615  0.5193 -0.0478  0.1242
  305CO2     O2 1305   0.960   7.386   4.444  0.0428  0.0812 -0.2327
  306CO2     D1 1306   0.667   8.981   6.045  0.1248  0.3580  0.3612
  306CO2     D2 1307   0.632   9.176   6.039  0.2330  0.3769  0.3640
  306CO2      C 1308   0.649   9.079   6.042  0.1789  0.3674  0.3626
  306CO2     O1 1309   0.629   9.193   6.038  0.2423  0.3785  0.3643
  306CO2     O2 1310   0.670   8.965   6.045  0.1154  0.3564  0.3610
  307CO2     D1 1311   1.073   1.776   8.304 -0.0705 -0.0532  0.0782
  307CO2     D2 1312   0.961   1.869   8.170  0.1677 -0.2515 -0.2608
  307CO2      C 1313   1.017   1.823   8.237  0.0486 -0.1524 -0.0913
  307CO2     O1 1314   0.951   1.877   8.158  0.1883 -0.2687 -0.2901
  307CO2     O2 1315   1.083   1.768   8.315 -0.0911 -0.0361  0.1075
  308CO2     D1 1316   3.320   6.738   3.687  1.0291  0.1660  0.4311
  308CO2     D2 1317   3.312   6.912   3.593  0.0317 -0.0225  0.1624
  308CO2      C 1318   3.316   6.825   3.640  0.5304  0.0718  0.2967
  308CO2     O1 1319   3.311   6.927   3.585 -0.0545 -0.0387  0.1391
  308CO2     O2 1320   3.320   6.723   3.695  1.1152  0.1823  0.4543
  309CO2     D1 1321   4.114   1.584   6.233  0.1822 -0.0021  0.4624
  309CO2     D2 1322   4.289   1.491   6.230  0.0629 -0.2227  0.2458
  309CO2      C 1323   4.201   1.537   6.232  0.1226 -0.1124  0.3541
  309CO2     O1 1324   4.304   1.483   6.230  0.0526 -0.2417  0.2271
  309CO2     O2 1325   4.099   1.592   6.233  0.1925  0.0169  0.4812
  310CO2     D1 1326   8.630   5.774   5.935 -0.2372  0.1669 -0.2807
  310CO2     D2 1327   8.659   5.582   5.896 -0.3091  0.1245 -0.1214
  310CO2      C 1328   8.644   5.678   5.916 -0.2732  0.1457 -0.2010
  310CO2     O1 1329   8.661   5.565   5.893 -0.3153  0.1208 -0.1076
  310CO2     O2 1330   8.627   5.790   5.938 -0.2310  0.1706 -0.2945
  311CO2     D1 1331   3.938   2.130   4.300 -0.4435  0.2383 -0.1171
  311CO2     D2 1332   3.977   2.323   4.314 -0.4491  0.2212  0.1211
  311CO2      C 1333   3.958   2.226   4.307 -0.4463  0.2297  0.0020
  311CO2     O1 1334   3.980   2.340   4.316 -0.4496  0.2197  0.1417
  311CO2     O2 1335   3.935   2.113   4.299 -0.4430  0.2398 -0.1377
  312CO2     D1 1336   6.628   6.567   5.087  0.4806  0.0221 -0.0395
  312CO2     D2 1337   6.702   6.467   5.240 -0.5104 -0.5121  0.0955
  312CO2      C 1338   6.665   6.517   5.163 -0.0149 -0.2450  0.0280
  312CO2     O1 1339   6.709   6.458   5.253 -0.5960 -0.5582  0.1072
  312CO2     O2 1340   6.621   6.576   5.074  0.5662  0.0682 -0.0511
  313CO2     D1 1341   8.314   6.131   0.157  0.4214  0.0450 -0.2946
  313CO2     D2 1342   8.203   6.220   0.294  0.5511 -0.2573  0.0089
  313CO2      C 1343   8.259   6.176   0.226  0.4863 -0.1061 -0.1428
  313CO2     O1 1344   8.194   6.228   0.306  0.5623 -0.2834  0.0352
  313CO2     O2 1345   8.324   6.123   0.145  0.4102  0.0712 -0.3209
  314CO2     D1 1346   5.812   6.177   8.924  0.0903 -0.2365 -0.2176
  314CO2     D2 1347   5.916   6.153   8.758  0.8601  0.2598  0.1821
  314CO2      C 1348   5.864   6.165   8.841  0.4752  0.0116 -0.0178
  314CO2     O1 1349   5.925   6.150   8.743  0.9266  0.3027  0.2166
  314CO2     O2 1350   5.803   6.179   8.939  0.0239 -0.2794 -0.2522
  315CO2     D1 1351   5.662   3.208   1.932  0.3832  0.3195 -0.1601
  315CO2     D2 1352   5.530   3.354   1.911  0.0459  0.0020 -0.2415
  315CO2      C 1353   5.596   3.281   1.921  0.2145  0.1607 -0.2008
  315CO2     O1 1354   5.518   3.366   1.909  0.0167 -0.0255 -0.2485
  315CO2     O2 1355   5.673   3.196   1.934  0.4123  0.3469 -0.1530
  316CO2     D1 1356   0.481   5.583   4.500  0.4956  0.4049 -0.1918
  316CO2     D2 1357   0.646   5.490   4.446  0.4346  0.1860 -0.0013
  316CO2      C 1358   0.564   5.537   4.473  0.4651  0.2955 -0.0966
  316CO2     O1 1359   0.661   5.482   4.442  0.4293  0.1671  0.0151
  316CO2     O2 1360   0.466   5.591   4.505  0.5008  0.4239 -0.2083
  317CO2     D1 1361   2.228   1.041   8.715  0.2640  0.2631 -0.1044
  317CO2     D2 1362   2.236   0.896   8.850 -0.1075  0.3391 -0.0021
  317CO2      C 1363   2.232   0.969   8.783  0.0783  0.3011 -0.0532
  317CO2     O1 1364   2.237   0.884   8.862 -0.1396  0.3457  0.0068
  317CO2     O2 1365   2.227   1.053   8.703  0.2961  0.2565 -0.1132
  318CO2     D1 1366   0.068   3.337   4.504 -0.0374 -0.2387  0.0170
  318CO2     D2 1367  -0.067   3.201   4.552 -0.3884 -0.1710 -0.7735
  318CO2      C 1368   0.000   3.269   4.528 -0.2129 -0.2049 -0.3783
  318CO2     O1 1369  -0.079   3.189   4.556 -0.4188 -0.1652 -0.8418
  318CO2     O2 1370   0.079   3.349   4.500 -0.0071 -0.2445  0.0852
  319CO2     D1 1371   4.831   8.000   3.684  0.0496 -0.0859 -0.2534
  319CO2     D2 1372   4.697   8.023   3.828  0.1085 -0.1076 -0.1946
  319CO2      C 1373   4.764   8.012   3.756  0.0790 -0.0967 -0.2240
  319CO2     O1 1374   4.686   8.025   3.840  0.1136 -0.1095 -0.1895
  319CO2     O2 1375   4.843   7.998   3.672  0.0445 -0.0840 -0.2585
  320CO2     D1 1376   1.768   3.800   5.737  0.5834  0.4956 -0.4537
  320CO2     D2 1377   1.705   3.977   5.801  0.2880  0.1467  0.2305
  320CO2      C 1378   1.737   3.889   5.769  0.4357  0.3212 -0.1116
  320CO2     O1 1379   1.700   3.992   5.806  0.2625  0.1166  0.2896
  320CO2     O2 1380   1.773   3.785   5.731  0.6089  0.5258 -0.5128
  321CO2     D1 1381   0.820   4.020   0.781  0.1492  0.0052  0.0214
  321CO2     D2 1382   0.939   3.946   0.641 -0.0114 -0.0433 -0.0901
  321CO2      C 1383   0.879   3.983   0.711  0.0689 -0.0190 -0.0344
  321CO2     O1 1384   0.949   3.939   0.629 -0.0253 -0.0475 -0.0997
  321CO2     O2 1385   0.809   4.026   0.793  0.1631  0.0094  0.0310
  322CO2     D1 1386   1.900   2.961   6.773  0.0394  0.7274  0.1379
  322CO2     D2 1387   1.945   2.793   6.678 -0.5786  0.5729  0.1157
  322CO2      C 1388   1.922   2.877   6.725 -0.2696  0.6502  0.1268
  322CO2     O1 1389   1.948   2.779   6.670 -0.6320  0.5596  0.1138
  322CO2     O2 1390   1.896   2.976   6.781  0.0928  0.7407  0.1398
  323CO2     D1 1391   5.500   8.514   4.776 -0.0064  0.2782  0.0559
  323CO2     D2 1392   5.385   8.457   4.626 -0.1633 -0.1105  0.3229
  323CO2      C 1393   5.442   8.485   4.701 -0.0849  0.0839  0.1894
  323CO2     O1 1394   5.375   8.452   4.613 -0.1769 -0.1441  0.3459
  323CO2     O2 1395   5.510   8.519   4.789  0.0072  0.3118  0.0329
  324CO2     D1 1396   6.234   1.818   3.250 -0.6679 -0.0760  0.1618
  324CO2     D2 1397   6.339   1.651   3.241 -0.1714  0.2357  0.1277
  324CO2      C 1398   6.287   1.734   3.246 -0.4197  0.0799  0.1448
  324CO2     O1 1399   6.348   1.636   3.240 -0.1285  0.2627  0.1248
  324CO2     O2 1400   6.225   1.833   3.251 -0.7108 -0.1029  0.1648
  325CO2     D1 1401   2.089   3.979   1.825 -0.4484 -0.1374  0.4457
  325CO2     D2 1402   2.068   3.999   2.021  0.0644  0.1136  0.4760
  325CO2      C 1403   2.078   3.989   1.923 -0.1920 -0.0119  0.4608
  325CO2     O1 1404   2.066   4.001   2.038  0.1087  0.1353  0.4786
  325CO2     O2 1405   2.091   3.978   1.809 -0.4927 -0.1591  0.4430
  326CO2     D1 1406   0.156   0.937   7.151 -0.3125  0.2239 -0.2661
  326CO2     D2 1407   0.142   0.742   7.125 -0.1158  0.1310  0.3166
  326CO2      C 1408   0.149   0.839   7.138 -0.2142  0.1775  0.0253
  326CO2     O1 1409   0.141   0.725   7.123 -0.0988  0.1230  0.3670
  326CO2     O2 1410   0.158   0.954   7.153 -0.3295  0.2319 -0.3164
  327CO2     D1 1411   4.234   1.913   1.259  0.0456  0.2357 -0.1391
  327CO2     D2 1412   4.064   1.878   1.164  0.1854 -0.0596 -0.2829
  327CO2      C 1413   4.149   1.895   1.212  0.1155  0.0880 -0.2110
  327CO2     O1 1414   4.049   1.875   1.155  0.1974 -0.0851 -0.2953
  327CO2     O2 1415   4.248   1.915   1.268  0.0335  0.2612 -0.1267
  328CO2     D1 1416   6.037   7.702   0.949 -0.7505 -0.4281  0.4458
  328CO2     D2 1417   6.027   7.882   1.030 -0.2084 -0.1021 -0.2055
  328CO2      C 1418   6.032   7.792   0.990 -0.4795 -0.2651  0.1202
  328CO2     O1 1419   6.026   7.898   1.037 -0.1616 -0.0740 -0.2617
  328CO2     O2 1420   6.038   7.687   0.942 -0.7973 -0.4563  0.5021
  329CO2     D1 1421   8.863   3.361   0.785  0.1641  0.2332 -0.2487
  329CO2     D2 1422   8.681   3.284   0.802  0.2826 -0.0472 -0.2550
  329CO2      C 1423   8.772   3.322   0.793  0.2234  0.0930 -0.2519
  329CO2     O1 1424   8.666   3.277   0.804  0.2928 -0.0714 -0.2556
  329CO2     O2 1425   8.879   3.367   0.783  0.1539  0.2574 -0.2482
  330CO2     D1 1426   7.806   6.041   1.112  0.5733  0.0210  0.2418
  330CO2     D2 1427   7.857   6.232   1.095 -0.1584  0.1454 -0.6112
  330CO2      C 1428   7.831   6.137   1.103  0.2074  0.0832 -0.1847
  330CO2     O1 1429   7.861   6.248   1.094 -0.2216  0.1561 -0.6849
  330CO2     O2 1430   7.802   6.025   1.113  0.6365  0.0102  0.3155
  331CO2     D1 1431   1.172   7.844   5.549 -0.3452  0.6399  0.2571
  331CO2     D2 1432   1.107   7.658   5.571  0.3627  0.3603 -0.0076
  331CO2      C 1433   1.140   7.751   5.560  0.0088  0.5001  0.1248
  331CO2     O1 1434   1.102   7.642   5.573  0.4239  0.3362 -0.0304
  331CO2     O2 1435   1.178   7.860   5.547 -0.4063  0.6640  0.2800
  332CO2     D1 1436   6.391   2.518   0.287  0.0074  0.3628  0.4810
  332CO2     D2 1437   6.551   2.406   0.320 -0.1947 -0.2148 -0.4713
  332CO2      C 1438   6.471   2.462   0.303 -0.0937  0.0740  0.0049
  332CO2     O1 1439   6.565   2.396   0.323 -0.2122 -0.2647 -0.5536
  332CO2     O2 1440   6.378   2.527   0.284  0.0249  0.4127  0.5633
  333CO2     D1 1441   4.601   5.579   8.504  0.0773  0.1182  0.1009
  333CO2     D2 1442   4.462   5.607   8.367  0.1245  0.3167  0.0937
  333CO2      C 1443   4.532   5.593   8.436  0.1009  0.2174  0.0973
  333CO2     O1 1444   4.450   5.609   8.355  0.1286  0.3339  0.0931
  333CO2     O2 1445   4.613   5.577   8.516  0.0733  0.1010  0.1015
  334CO2     D1 1446   0.738   6.363   8.396  0.1974 -0.3384 -0.0229
  334CO2     D2 1447   0.612   6.373   8.548  0.0094  0.0855 -0.2047
  334CO2      C 1448   0.675   6.368   8.472  0.1034 -0.1264 -0.1138
  334CO2     O1 1449   0.601   6.374   8.562 -0.0069  0.1222 -0.2204
  334CO2     O2 1450   0.749   6.362   8.383  0.2136 -0.3750 -0.0071
  335CO2     D1 1451   5.445   2.019   5.119  0.0626  0.1483  0.1899
  335CO2     D2 1452   5.579   2.056   5.260  0.0369  0.4882  0.1250
  335CO2      C 1453   5.512   2.038   5.190  0.0498  0.3183  0.1574
  335CO2     O1 1454   5.590   2.059   5.273  0.0347  0.5175  0.1194
  335CO2     O2 1455   5.434   2.016   5.107  0.0648  0.1190  0.1955
  336CO2     D1 1456   4.060   0.451   6.748  0.2830 -0.1242  0.1219
  336CO2     D2 1457   3.985   0.447   6.931 -0.3695  0.0795 -0.1402
  336CO2      C 1458   4.022   0.449   6.840 -0.0432 -0.0223 -0.0092
  336CO2     O1 1459   3.978   0.447   6.947 -0.4259  0.0971 -0.1628
  336CO2     O2 1460   4.066   0.452   6.733  0.3394 -0.1418  0.1445
  337CO2     D1 1461   7.385   2.717   4.500 -0.1111 -0.0039 -0.3986
  337CO2     D2 1462   7.479   2.644   4.342 -0.0073  0.1770 -0.4205
  337CO2      C 1463   7.432   2.680   4.421 -0.0592  0.0866 -0.4095
  337CO2     O1 1464   7.487   2.637   4.328  0.0017  0.1927 -0.4224
  337CO2     O2 1465   7.377   2.723   4.514 -0.1200 -0.0196 -0.3967
  338CO2     D1 1466   5.199   3.493   5.383  0.3117 -0.3220  0.3350
  338CO2     D2 1467   5.159   3.517   5.575 -0.4452 -0.0605  0.1453
  338CO2      C 1468   5.179   3.505   5.479 -0.0667 -0.1913  0.2402
  338CO2     O1 1469   5.155   3.519   5.591 -0.5106 -0.0379  0.1289
  338CO2     O2 1470   5.202   3.491   5.366  0.3771 -0.3446  0.3514
  339CO2     D1 1471   3.722   7.261   5.753 -0.4576 -0.1800 -0.7130
  339CO2     D2 1472   3.580   7.236   5.888  0.2455 -0.2660  0.0094
  339CO2      C 1473   3.651   7.248   5.820 -0.1061 -0.2230 -0.3518
  339CO2     O1 1474   3.568   7.233   5.900  0.3062 -0.2735  0.0718
  339CO2     O2 1475   3.734   7.263   5.741 -0.5183 -0.1726 -0.7754
  340CO2     D1 1476   4.480   7.176   1.634  0.5437  0.0083 -0.7255
  340CO2     D2 1477   4.418   7.098   1.463 -0.3716  0.3931 -0.5724
  340CO2      C 1478   4.449   7.137   1.549  0.0860  0.2007 -0.6490
  340CO2     O1 1479   4.413   7.091   1.448 -0.4507  0.4263 -0.5592
  340CO2     O2 1480   4.485   7.182   1.649  0.6227 -0.0249 -0.7388
  341CO2     D1 1481   1.153   7.480   7.664  0.2549  0.5089 -0.1836
  341CO2     D2 1482   1.180   7.510   7.858 -0.0487 -0.2796 -0.0206
  341CO2      C 1483   1.166   7.495   7.761  0.1031  0.1147 -0.1021
  341CO2     O1 1484   1.182   7.513   7.875 -0.0750 -0.3477 -0.0066
  341CO2     O2 1485   1.151   7.478   7.648  0.2812  0.5771 -0.1977
  342CO2     D1 1486   1.215   3.100   0.893 -0.1050  0.4923  0.0654
  342CO2     D2 1487   1.333   3.211   1.006  0.4542  0.3134 -0.3416
  342CO2      C 1488   1.274   3.155   0.950  0.1746  0.4029 -0.1381
  342CO2     O1 1489   1.344   3.221   1.016  0.5025  0.2979 -0.3767
  342CO2     O2 1490   1.205   3.090   0.883 -0.1533  0.5078  0.1006
  343CO2     D1 1491   7.013   6.466   5.469  0.2401 -0.3963 -0.0950
  343CO2     D2 1492   7.171   6.569   5.529  0.0927 -0.1711 -0.0924
  343CO2      C 1493   7.092   6.517   5.499  0.1664 -0.2837 -0.0937
  343CO2     O1 1494   7.185   6.577   5.534  0.0799 -0.1517 -0.0921
  343CO2     O2 1495   6.999   6.457   5.464  0.2528 -0.4158 -0.0952
  344CO2     D1 1496   4.007   2.557   1.024  0.0386  0.4754 -0.0004
  344CO2     D2 1497   4.120   2.396   1.044 -0.7375  0.0062  0.6315
  344CO2      C 1498   4.063   2.477   1.034 -0.3494  0.2408  0.3156
  344CO2     O1 1499   4.130   2.382   1.046 -0.8045 -0.0344  0.6861
  344CO2     O2 1500   3.997   2.571   1.023  0.1057  0.5160 -0.0549
  345CO2     D1 1501   6.146   2.208   0.404 -0.4322  0.5064  0.6810
  345CO2     D2 1502   6.164   2.245   0.211  0.0606  0.1895  0.6662
  345CO2      C 1503   6.155   2.227   0.307 -0.1858  0.3479  0.6736
  345CO2     O1 1504   6.166   2.249   0.194  0.1031  0.1621  0.6649
  345CO2     O2 1505   6.144   2.205   0.421 -0.4748  0.5337  0.6823
  346CO2     D1 1506   8.162   2.927   2.009 -0.1437 -0.3099  0.7361
  346CO2     D2 1507   8.354   2.950   2.051 -0.0841  0.5691  0.0064
  346CO2      C 1508   8.258   2.939   2.030 -0.1139  0.1296  0.3712
  346CO2     O1 1509   8.371   2.952   2.055 -0.0790  0.6450 -0.0567
  346CO2     O2 1510   8.146   2.925   2.005 -0.1489 -0.3858  0.7991
  347CO2     D1 1511   7.353   5.517   4.019  0.1934 -0.3490  0.1036
  347CO2     D2 1512   7.240   5.666   3.953  0.4655 -0.3473 -0.3618
  347CO2      C 1513   7.296   5.592   3.986  0.3294 -0.3481 -0.1291
  347CO2     O1 1514   7.230   5.679   3.947  0.4890 -0.3472 -0.4020
  347CO2     O2 1515   7.362   5.505   4.024  0.1699 -0.3491  0.1438
  348CO2     D1 1516   1.019   1.281   1.870 -0.2006  0.1510 -0.6038
  348CO2     D2 1517   0.847   1.371   1.907 -0.1652  0.0413 -0.1736
  348CO2      C 1518   0.933   1.326   1.888 -0.1829  0.0962 -0.3887
  348CO2     O1 1519   0.832   1.379   1.910 -0.1621  0.0319 -0.1364
  348CO2     O2 1520   1.034   1.273   1.866 -0.2037  0.1605 -0.6410
  349CO2     D1 1521   4.753   4.459   2.564  0.1148  0.3226 -0.4225
  349CO2     D2 1522   4.594   4.341   2.562  0.1634  0.2509 -0.0938
  349CO2      C 1523   4.673   4.400   2.563  0.1391  0.2867 -0.2581
  349CO2     O1 1524   4.580   4.331   2.562  0.1676  0.2447 -0.0654
  349CO2     O2 1525   4.767   4.469   2.564  0.1106  0.3288 -0.4508
  350CO2     D1 1526   8.710   7.787   7.579 -0.3299 -0.0770 -0.2616
  350CO2     D2 1527   8.792   7.925   7.695 -0.1744 -0.2240 -0.1963
  350CO2      C 1528   8.751   7.856   7.637 -0.2521 -0.1505 -0.2290
  350CO2     O1 1529   8.799   7.937   7.705 -0.1609 -0.2367 -0.1907
  350CO2     O2 1530   8.703   7.775   7.569 -0.3434 -0.0643 -0.2673
  351CO2     D1 1531   6.916   7.576   4.512  0.3842 -0.0354  0.0364
  351CO2     D2 1532   6.996   7.534   4.688  0.6131  0.6102  0.0886
  351CO2      C 1533   6.956   7.555   4.600  0.4986  0.2874  0.0625
  351CO2     O1 1534   7.003   7.530   4.703  0.6329  0.6660  0.0931
  351CO2     O2 1535   6.909   7.580   4.497  0.3644 -0.0912  0.0319
  352CO2     D1 1536   4.029   2.089   3.827  0.0917  0.3704 -0.2460
  352CO2     D2 1537   4.184   1.968   3.843  0.4471  0.8778  0.1721
  352CO2      C 1538   4.106   2.028   3.835  0.2694  0.6241 -0.0370
  352CO2     O1 1539   4.198   1.957   3.844  0.4778  0.9216  0.2082
  352CO2     O2 1540   4.015   2.099   3.826  0.0610  0.3266 -0.2821
  353CO2     D1 1541   8.682   4.322   4.083 -0.2996  0.4134 -0.4321
  353CO2     D2 1542   8.669   4.272   3.892  0.2080  0.3629 -0.4548
  353CO2      C 1543   8.675   4.297   3.987 -0.0458  0.3881 -0.4434
  353CO2     O1 1544   8.667   4.267   3.876  0.2518  0.3585 -0.4568
  353CO2     O2 1545   8.683   4.326   4.099 -0.3434  0.4177 -0.4301
  354CO2     D1 1546   2.291   0.443   1.684 -0.3295 -0.3028 -0.2889
  354CO2     D2 1547   2.461   0.359   1.740 -0.0500  0.1738 -0.4164
  354CO2      C 1548   2.376   0.401   1.712 -0.1897 -0.0645 -0.3526
  354CO2     O1 1549   2.476   0.351   1.745 -0.0258  0.2150 -0.4274
  354CO2     O2 1550   2.276   0.450   1.679 -0.3536 -0.3440 -0.2779
  355CO2     D1 1551   1.101   8.497   6.326 -0.1182 -0.0375 -0.4212
  355CO2     D2 1552   0.960   8.489   6.188 -0.4083  0.1826 -0.1397
  355CO2      C 1553   1.030   8.493   6.257 -0.2632  0.0725 -0.2804
  355CO2     O1 1554   0.948   8.489   6.176 -0.4333  0.2016 -0.1154
  355CO2     O2 1555   1.113   8.497   6.338 -0.0931 -0.0565 -0.4455
  356CO2     D1 1556   3.580   5.693   3.642 -0.1837  0.2141  0.0735
  356CO2     D2 1557   3.661   5.548   3.534  0.2576 -0.0020  0.6925
  356CO2      C 1558   3.620   5.621   3.588  0.0370  0.1061  0.3830
  356CO2     O1 1559   3.668   5.536   3.525  0.2957 -0.0206  0.7459
  356CO2     O2 1560   3.573   5.705   3.651 -0.2218  0.2328  0.0201
  357CO2     D1 1561   0.121   5.576   8.459  0.3114  0.2096  0.1513
  357CO2     D2 1562   0.082   5.756   8.529 -0.0004  0.1598  0.1035
  357CO2      C 1563   0.102   5.666   8.494  0.1555  0.1847  0.1274
  357CO2     O1 1564   0.079   5.772   8.535 -0.0274  0.1555  0.0994
  357CO2     O2 1565   0.125   5.560   8.452  0.3384  0.2139  0.1554
  358CO2     D1 1566   4.421   7.457   6.699  0.0364  0.5405  0.1598
  358CO2     D2 1567   4.257   7.484   6.591  0.0141  0.1917  0.1027
  358CO2      C 1568   4.339   7.470   6.645  0.0252  0.3661  0.1313
  358CO2     O1 1569   4.243   7.487   6.582  0.0122  0.1616  0.0978
  358CO2     O2 1570   4.435   7.454   6.708  0.0383  0.5706  0.1647
  359CO2     D1 1571   0.255   3.120   2.433  0.0064 -0.2278  0.3565
  359CO2     D2 1572   0.303   3.240   2.283  0.0211 -0.2440  0.3482
  359CO2      C 1573   0.279   3.180   2.358  0.0138 -0.2359  0.3524
  359CO2     O1 1574   0.308   3.250   2.270  0.0224 -0.2454  0.3475
  359CO2     O2 1575   0.251   3.110   2.446  0.0052 -0.2264  0.3572
  360CO2     D1 1576   2.559   4.245   4.039 -0.1949 -0.1671 -0.5178
  360CO2     D2 1577   2.659   4.082   4.088 -0.0673  0.0128 -0.1777
  360CO2      C 1578   2.609   4.164   4.064 -0.1311 -0.0771 -0.3477
  360CO2     O1 1579   2.668   4.068   4.093 -0.0563  0.0284 -0.1483
  360CO2     O2 1580   2.550   4.259   4.035 -0.2059 -0.1826 -0.5471
  361CO2     D1 1581   5.032   3.713   4.186 -0.0063  0.1812  0.2313
  361CO2     D2 1582   4.904   3.562   4.178  0.4149 -0.1527 -0.2711
  361CO2      C 1583   4.968   3.638   4.182  0.2043  0.0142 -0.0199
  361CO2     O1 1584   4.893   3.549   4.178  0.4512 -0.1815 -0.3145
  361CO2     O2 1585   5.043   3.726   4.186 -0.0426  0.2100  0.2747
  362CO2     D1 1586   0.086   7.915   4.074  0.0597 -0.1336 -0.1292
  362CO2     D2 1587  -0.057   7.878   3.943  0.1467  0.0762 -0.2831
  362CO2      C 1588   0.015   7.896   4.009  0.1032 -0.0287 -0.2062
  362CO2     O1 1589  -0.069   7.874   3.931  0.1542  0.0943 -0.2964
  362CO2     O2 1590   0.099   7.918   4.086  0.0522 -0.1517 -0.1159
  363CO2     D1 1591   6.828   1.135   7.955  0.1106  0.2777 -0.1012
  363CO2     D2 1592   6.691   0.999   7.913  0.2241  0.2058 -0.2365
  363CO2      C 1593   6.759   1.067   7.934  0.1674  0.2418 -0.1688
  363CO2     O1 1594   6.679   0.987   7.910  0.2339  0.1996 -0.2482
  363CO2     O2 1595   6.839   1.147   7.959  0.1008  0.2839 -0.0895
  364CO2     D1 1596   5.967   0.383   7.921 -0.0728  0.2799 -0.4338
  364CO2     D2 1597   5.790   0.434   7.847  0.0118  0.3824 -0.5665
  364CO2      C 1598   5.879   0.408   7.884 -0.0305  0.3311 -0.5001
  364CO2     O1 1599   5.775   0.439   7.841  0.0191  0.3913 -0.5779
  364CO2     O2 1600   5.982   0.378   7.927 -0.0801  0.2710 -0.4223
  365CO2     D1 1601   6.527   6.398   1.229  0.2863  0.1559  0.3467
  365CO2     D2 1602   6.437   6.224   1.260 -0.0190  0.2385 -0.0814
  365CO2      C 1603   6.482   6.311   1.244  0.1337  0.1972  0.1326
  365CO2     O1 1604   6.429   6.209   1.262 -0.0453  0.2456 -0.1184
  365CO2     O2 1605   6.535   6.413   1.227  0.3126  0.1488  0.3837
  366CO2     D1 1606   2.965   0.755   8.360 -0.0273  0.0308  0.3128
  366CO2     D2 1607   2.913   0.622   8.222 -0.2324  0.3033  0.1286
  366CO2      C 1608   2.939   0.688   8.291 -0.1298  0.1670  0.2207
  366CO2     O1 1609   2.909   0.611   8.210 -0.2501  0.3268  0.1127
  366CO2     O2 1610   2.970   0.766   8.372 -0.0095  0.0073  0.3287
  367CO2     D1 1611   3.610   5.895   5.546 -0.0736 -0.0559  0.0629
  367CO2     D2 1612   3.550   6.000   5.703 -0.4355 -0.3042  0.0924
  367CO2      C 1613   3.580   5.947   5.624 -0.2545 -0.1800  0.0776
  367CO2     O1 1614   3.545   6.009   5.716 -0.4668 -0.3256  0.0950
  367CO2     O2 1615   3.615   5.885   5.533 -0.0423 -0.0345  0.0603
  368CO2     D1 1616   3.850   8.304   2.883 -0.4161 -0.2173 -0.4529
  368CO2     D2 1617   3.824   8.483   2.964  0.3043 -0.1726 -0.3176
  368CO2      C 1618   3.837   8.394   2.924 -0.0559 -0.1950 -0.3852
  368CO2     O1 1619   3.822   8.498   2.971  0.3665 -0.1688 -0.3059
  368CO2     O2 1620   3.852   8.289   2.876 -0.4783 -0.2212 -0.4646
  369CO2     D1 1621   7.559   1.030   4.130 -0.3694 -0.3523  0.5476
  369CO2     D2 1622   7.749   1.056   4.180 -0.3531  0.4586  0.0894
  369CO2      C 1623   7.654   1.043   4.155 -0.3613  0.0531  0.3185
  369CO2     O1 1624   7.765   1.058   4.185 -0.3517  0.5286  0.0498
  369CO2     O2 1625   7.543   1.028   4.125 -0.3708 -0.4224  0.5872
  370CO2     D1 1626   4.879   2.825   0.305  0.1883 -0.0491 -0.4263
  370CO2     D2 1627   4.717   2.806   0.417  0.4810  0.2898  0.0571
  370CO2      C 1628   4.798   2.816   0.361  0.3347  0.1204 -0.1846
  370CO2     O1 1629   4.703   2.804   0.426  0.5063  0.3191  0.0989
  370CO2     O2 1630   4.893   2.827   0.295  0.1631 -0.0784 -0.4681
  371CO2     D1 1631   8.594   1.047   8.181 -0.3990 -0.0585 -0.3596
  371CO2     D2 1632   8.553   1.153   8.342  0.8290 -0.4238  0.2050
  371CO2      C 1633   8.573   1.100   8.262  0.2150 -0.2412 -0.0773
  371CO2     O1 1634   8.549   1.162   8.356  0.9351 -0.4554  0.2538
  371CO2     O2 1635   8.598   1.038   8.167 -0.5050 -0.0269 -0.4083
  372CO2     D1 1636   8.692   8.997   8.636  0.7534 -0.2276 -0.4004
  372CO2     D2 1637   8.767   8.850   8.744  0.3916 -0.1748 -0.0770
  372CO2      C 1638   8.729   8.924   8.690  0.5725 -0.2012 -0.2387
  372CO2     O1 1639   8.773   8.837   8.754  0.3603 -0.1703 -0.0491
  372CO2     O2 1640   8.685   9.010   8.626  0.7846 -0.2321 -0.4283
  373CO2     D1 1641   6.233   2.706   2.213 -0.4849  0.0986  0.2408
  373CO2     D2 1642   6.365   2.834   2.287 -0.4895  0.0608  0.3135
  373CO2      C 1643   6.299   2.770   2.250 -0.4872  0.0797  0.2771
  373CO2     O1 1644   6.376   2.845   2.294 -0.4899  0.0575  0.3198
  373CO2     O2 1645   6.222   2.695   2.206 -0.4845  0.1019  0.2345
  374CO2     D1 1646   1.304   6.594   4.885 -0.3232  0.0427 -0.1372
  374CO2     D2 1647   1.261   6.787   4.876 -0.2212  0.0664 -0.1307
  374CO2      C 1648   1.283   6.691   4.880 -0.2722  0.0546 -0.1339
  374CO2     O1 1649   1.257   6.804   4.875 -0.2124  0.0685 -0.1301
  374CO2     O2 1650   1.308   6.577   4.886 -0.3320  0.0407 -0.1377
  375CO2     D1 1651   1.832   1.945   7.351  0.4178 -0.1273  0.0250
  375CO2     D2 1652   1.964   2.061   7.260  0.0839  0.3501  0.1505
  375CO2      C 1653   1.898   2.003   7.306  0.2508  0.1114  0.0877
  375CO2     O1 1654   1.975   2.071   7.253  0.0551  0.3913  0.1614
  375CO2     O2 1655   1.821   1.935   7.359  0.4466 -0.1685  0.0141
  376CO2     D1 1656   5.112   2.434   4.987 -0.4362  0.2921  0.3341
  376CO2     D2 1657   5.032   2.512   5.150 -0.1443 -0.2669  0.7444
  376CO2      C 1658   5.072   2.473   5.069 -0.2903  0.0126  0.5392
  376CO2     O1 1659   5.025   2.518   5.164 -0.1191 -0.3152  0.7798
  376CO2     O2 1660   5.119   2.428   4.973 -0.4614  0.3404  0.2987
  377CO2     D1 1661   3.425   0.253   1.954  0.3398 -0.0790 -0.4197
  377CO2     D2 1662   3.430   0.086   2.060  0.1356  0.1964  0.0272
  377CO2      C 1663   3.427   0.169   2.007  0.2377  0.0587 -0.1962
  377CO2     O1 1664   3.430   0.071   2.069  0.1179  0.2202  0.0658
  377CO2     O2 1665   3.424   0.267   1.945  0.3574 -0.1028 -0.4583
  378CO2     D1 1666   1.000   7.436   6.601 -0.2939  0.1719 -0.0286
  378CO2     D2 1667   1.024   7.541   6.767  0.0345 -0.1021  0.0983
  378CO2      C 1668   1.012   7.488   6.684 -0.1297  0.0349  0.0348
  378CO2     O1 1669   1.026   7.550   6.781  0.0629 -0.1257  0.1092
  378CO2     O2 1670   0.998   7.427   6.587 -0.3222  0.1955 -0.0396
  379CO2     D1 1671   4.102   8.806   0.211  0.2630  0.3262  0.2094
  379CO2     D2 1672   4.240   8.911   0.117 -0.1650  0.3962 -0.3415
  379CO2      C 1673   4.171   8.859   0.164  0.0490  0.3612 -0.0660
  379CO2     O1 1674   4.252   8.920   0.109 -0.2020  0.4022 -0.3890
  379CO2     O2 1675   4.090   8.797   0.219  0.3000  0.3201  0.2570
  380CO2     D1 1676   5.532   3.582   0.685  0.2754 -0.1777 -0.0273
  380CO2     D2 1677   5.405   3.669   0.809  0.1725 -0.0207 -0.2415
  380CO2      C 1678   5.469   3.626   0.747  0.2239 -0.0992 -0.1344
  380CO2     O1 1679   5.394   3.677   0.820  0.1636 -0.0071 -0.2600
  380CO2     O2 1680   5.543   3.575   0.674  0.2843 -0.1913 -0.0087
  381CO2     D1 1681   0.612   0.693   8.902  0.2975 -0.1687 -0.4254
  381CO2     D2 1682   0.735   0.540   8.917  0.1480 -0.2625 -0.1505
  381CO2      C 1683   0.673   0.617   8.910  0.2228 -0.2156 -0.2880
  381CO2     O1 1684   0.746   0.526   8.919  0.1351 -0.2706 -0.1268
  381CO2     O2 1685   0.601   0.707   8.901  0.3104 -0.1606 -0.4492
  382CO2     D1 1686   1.569   7.227   3.801 -0.2513 -0.4161 -0.0247
  382CO2     D2 1687   1.472   7.383   3.874 -0.0131 -0.1287 -0.3183
  382CO2      C 1688   1.521   7.305   3.838 -0.1322 -0.2724 -0.1715
  382CO2     O1 1689   1.464   7.396   3.881  0.0074 -0.1039 -0.3436
  382CO2     O2 1690   1.577   7.213   3.794 -0.2718 -0.4409  0.0007
  383CO2     D1 1691   4.785   0.979   4.268  0.5081 -0.2637 -0.6222
  383CO2     D2 1692   4.948   0.945   4.375 -0.3687 -0.1780  0.7581
  383CO2      C 1693   4.866   0.962   4.322  0.0697 -0.2209  0.0679
  383CO2     O1 1694   4.962   0.942   4.384 -0.4445 -0.1706  0.8773
  383CO2     O2 1695   4.771   0.982   4.259  0.5838 -0.2711 -0.7414
  384CO2     D1 1696   4.915   2.605   0.793 -0.0292  0.1197 -0.3756
  384CO2     D2 1697   4.719   2.590   0.818  0.0425 -0.3348 -0.0890
  384CO2      C 1698   4.817   2.597   0.805  0.0066 -0.1075 -0.2323
  384CO2     O1 1699   4.703   2.588   0.820  0.0487 -0.3740 -0.0642
  384CO2     O2 1700   4.932   2.606   0.791 -0.0354  0.1590 -0.4004
  385CO2     D1 1701   5.627   0.972   1.276  0.0636  0.0038  0.2668
  385CO2     D2 1702   5.527   0.818   1.203 -0.3084  0.1642  0.4365
  385CO2      C 1703   5.577   0.895   1.239 -0.1224  0.0840  0.3516
  385CO2     O1 1704   5.519   0.805   1.196 -0.3406  0.1780  0.4512
  385CO2     O2 1705   5.636   0.986   1.282  0.0957 -0.0101  0.2521
  386CO2     D1 1706   7.216   0.768   0.179 -0.6314  0.0570  0.3816
  386CO2     D2 1707   7.394   0.733   0.258 -0.1620 -0.2788 -0.8089
  386CO2      C 1708   7.305   0.751   0.219 -0.3967 -0.1109 -0.2137
  386CO2     O1 1709   7.410   0.730   0.265 -0.1214 -0.3078 -0.9117
  386CO2     O2 1710   7.201   0.771   0.172 -0.6719  0.0860  0.4844
  387CO2     D1 1711   5.678   5.686   2.791 -0.0361 -0.6613  0.0720
  387CO2     D2 1712   5.581   5.568   2.666 -0.2471 -0.2631 -0.1408
  387CO2      C 1713   5.630   5.627   2.729 -0.1416 -0.4622 -0.0344
  387CO2     O1 1714   5.573   5.558   2.655 -0.2654 -0.2287 -0.1592
  387CO2     O2 1715   5.687   5.697   2.802 -0.0179 -0.6957  0.0904
  388CO2     D1 1716   6.613   6.042   3.042  0.0412  0.1809  0.0640
  388CO2     D2 1717   6.751   5.918   3.111 -0.1272  0.4678  0.9238
  388CO2      C 1718   6.682   5.980   3.076 -0.0430  0.3244  0.4939
  388CO2     O1 1719   6.763   5.908   3.117 -0.1417  0.4926  0.9980
  388CO2     O2 1720   6.601   6.053   3.036  0.0558  0.1562 -0.0103
  389CO2     D1 1721   4.759   1.750   3.327  0.0655 -0.1088  0.1544
  389CO2     D2 1722   4.790   1.625   3.176  0.3796 -0.1764  0.2743
  389CO2      C 1723   4.774   1.688   3.252  0.2226 -0.1426  0.2143
  389CO2     O1 1724   4.793   1.615   3.163  0.4067 -0.1822  0.2847
  389CO2     O2 1725   4.756   1.760   3.340  0.0384 -0.1030  0.1440
  390CO2     D1 1726   1.458   1.128   7.566 -0.2684  0.2566 -0.2418
  390CO2     D2 1727   1.409   1.074   7.382 -0.6424 -0.6261  0.1114
  390CO2      C 1728   1.434   1.101   7.474 -0.4554 -0.1848 -0.0652
  390CO2     O1 1729   1.405   1.069   7.366 -0.6747 -0.7024  0.1419
  390CO2     O2 1730   1.462   1.132   7.582 -0.2361  0.3328 -0.2724
  391CO2     D1 1731   4.094   1.096   3.577 -0.5585  0.0569 -0.1015
  391CO2     D2 1732   4.236   1.171   3.462 -0.2903  0.0103  0.2025
  391CO2      C 1733   4.165   1.133   3.519 -0.4244  0.0336  0.0505
  391CO2     O1 1734   4.249   1.177   3.452 -0.2672  0.0063  0.2288
  391CO2     O2 1735   4.081   1.090   3.586 -0.5817  0.0609 -0.1278
  392CO2     D1 1736   2.109   7.268   2.229  0.8617 -0.4194  0.2999
  392CO2     D2 1737   1.977   7.248   2.375  0.2314  0.6942 -0.1104
  392CO2      C 1738   2.043   7.258   2.302  0.5465  0.1374  0.0947
  392CO2     O1 1739   1.966   7.246   2.388  0.1770  0.7904 -0.1459
  392CO2     O2 1740   2.121   7.270   2.216  0.9161 -0.5156  0.3354
  393CO2     D1 1741   2.680   3.205   1.946  0.1562 -0.7598 -0.0506
  393CO2     D2 1742   2.758   3.209   2.127  0.3488  0.0339 -0.1460
  393CO2      C 1743   2.719   3.207   2.037  0.2525 -0.3629 -0.0983
  393CO2     O1 1744   2.764   3.209   2.143  0.3654  0.1025 -0.1542
  393CO2     O2 1745   2.673   3.205   1.930  0.1396 -0.8283 -0.0423
  394CO2     D1 1746   3.222   0.310   3.987  0.0006 -0.4215 -0.0364
  394CO2     D2 1747   3.394   0.405   3.967  0.0383 -0.4425  0.1843
  394CO2      C 1748   3.308   0.358   3.977  0.0195 -0.4320  0.0740
  394CO2     O1 1749   3.409   0.413   3.965  0.0415 -0.4443  0.2034
  394CO2     O2 1750   3.207   0.302   3.989 -0.0026 -0.4197 -0.0555
  395CO2     D1 1751   0.632   4.568   4.073 -0.0978  0.3155 -0.2368
  395CO2     D2 1752   0.525   4.426   4.160  0.4733 -0.1255 -0.2568
  395CO2      C 1753   0.579   4.497   4.117  0.1877  0.0950 -0.2468
  395CO2     O1 1754   0.516   4.414   4.168  0.5226 -0.1636 -0.2585
  395CO2     O2 1755   0.641   4.581   4.066 -0.1471  0.3536 -0.2351
  396CO2     D1 1756   3.759   8.336   4.484 -0.4295  0.7541  0.0288
  396CO2     D2 1757   3.955   8.341   4.456 -0.4206 -0.1254 -0.0850
  396CO2      C 1758   3.857   8.339   4.470 -0.4251  0.3143 -0.0281
  396CO2     O1 1759   3.972   8.342   4.453 -0.4199 -0.2014 -0.0948
  396CO2     O2 1760   3.742   8.336   4.487 -0.4303  0.8301  0.0387
  397CO2     D1 1761   0.983   7.595   1.796  0.0422 -0.5561 -0.5870
  397CO2     D2 1762   1.014   7.582   1.991 -0.1475 -0.1542 -0.5294
  397CO2      C 1763   0.998   7.588   1.893 -0.0527 -0.3551 -0.5582
  397CO2     O1 1764   1.017   7.581   2.008 -0.1639 -0.1195 -0.5245
  397CO2     O2 1765   0.980   7.596   1.779  0.0586 -0.5908 -0.5920
  398CO2     D1 1766   7.865   6.033   7.888  0.0770 -0.0006 -0.1409
  398CO2     D2 1767   8.007   6.145   7.807  0.2071  0.1118  0.2401
  398CO2      C 1768   7.936   6.089   7.848  0.1421  0.0556  0.0496
  398CO2     O1 1769   8.019   6.154   7.800  0.2183  0.1215  0.2730
  398CO2     O2 1770   7.852   6.024   7.896  0.0658 -0.0104 -0.1738
  399CO2     D1 1771   4.200   0.676   3.742  0.0743  0.2416  0.2412
  399CO2     D2 1772   4.297   0.684   3.570  0.3493  0.1357  0.3915
  399CO2      C 1773   4.248   0.680   3.656  0.2118  0.1887  0.3163
  399CO2     O1 1774   4.305   0.684   3.555  0.3730  0.1265  0.4045
  399CO2     O2 1775   4.191   0.675   3.757  0.0506  0.2508  0.2282
  400CO2     D1 1776   7.660   2.999   0.633  0.1060 -0.2753  0.3844
  400CO2     D2 1777   7.549   2.957   0.791 -0.3070 -0.1233  0.1355
  400CO2      C 1778   7.604   2.978   0.712 -0.1005 -0.1993  0.2600
  400CO2     O1 1779   7.539   2.953   0.804 -0.3426 -0.1102  0.1140
  400CO2     O2 1780   7.669   3.003   0.619  0.1417 -0.2885  0.4059
  401CO2     D1 1781   5.085   5.557   4.506  0.5428 -0.1370 -0.4585
  401CO2     D2 1782   5.075   5.362   4.535 -0.1264 -0.0212  0.0943
  401CO2      C 1783   5.080   5.459   4.521  0.2082 -0.0791 -0.1821
  401CO2     O1 1784   5.074   5.345   4.538 -0.1842 -0.0112  0.1420
  401CO2     O2 1785   5.086   5.574   4.504  0.6006 -0.1470 -0.5062
  402CO2     D1 1786   5.465   7.768   0.370 -0.5055 -0.2186 -0.2273
  402CO2     D2 1787   5.611   7.670   0.279  0.0844  0.0024  0.4785
  402CO2      C 1788   5.538   7.719   0.324 -0.2106 -0.1081  0.1256
  402CO2     O1 1789   5.624   7.662   0.271  0.1353  0.0215  0.5394
  402CO2     O2 1790   5.452   7.776   0.378 -0.5565 -0.2377 -0.2882
  403CO2     D1 1791   3.820   2.905   2.026 -0.0199  0.3245 -0.2105
  403CO2     D2 1792   3.987   2.823   1.960 -0.2070 -0.1565 -0.0912
  403CO2      C 1793   3.904   2.864   1.993 -0.1135  0.0840 -0.1508
  403CO2     O1 1794   4.002   2.816   1.955 -0.2232 -0.1981 -0.0809
  403CO2     O2 1795   3.805   2.912   2.032 -0.0037  0.3661 -0.2208
  404CO2     D1 1796   8.611   5.500   1.359  0.0897  0.0203  0.2747
  404CO2     D2 1797   8.636   5.381   1.203 -0.2038  0.5021 -0.1379
  404CO2      C 1798   8.623   5.441   1.281 -0.0571  0.2612  0.0684
  404CO2     O1 1799   8.638   5.371   1.189 -0.2292  0.5438 -0.1735
  404CO2     O2 1800   8.609   5.510   1.373  0.1151 -0.0214  0.3104
  405CO2     D1 1801   3.628   3.176   0.883 -0.2747 -0.0008 -0.0837
  405CO2     D2 1802   3.767   3.060   0.961 -0.2194  0.2641  0.2137
  405CO2      C 1803   3.698   3.118   0.922 -0.2470  0.1316  0.0650
  405CO2     O1 1804   3.779   3.050   0.967 -0.2146  0.2869  0.2394
  405CO2     O2 1805   3.616   3.186   0.876 -0.2795 -0.0237 -0.1094
  406CO2     D1 1806   1.198   9.119   1.605 -0.2446  0.0710  0.1656
  406CO2     D2 1807   1.100   9.104   1.777 -0.1596 -0.1283  0.1974
  406CO2      C 1808   1.149   9.111   1.691 -0.2021 -0.0287  0.1815
  406CO2     O1 1809   1.092   9.103   1.792 -0.1522 -0.1455  0.2002
  406CO2     O2 1810   1.206   9.120   1.591 -0.2520  0.0882  0.1628
  407CO2     D1 1811   5.803   7.574   4.242  0.0966  0.5761 -0.0214
  407CO2     D2 1812   5.763   7.713   4.107  0.0613  0.4498 -0.1402
  407CO2      C 1813   5.783   7.643   4.175  0.0789  0.5130 -0.0808
  407CO2     O1 1814   5.759   7.725   4.096  0.0582  0.4389 -0.1505
  407CO2     O2 1815   5.806   7.562   4.254  0.0996  0.5870 -0.0111
  408CO2     D1 1816   0.592   1.417   6.414  0.0218 -0.5161 -0.0720
  408CO2     D2 1817   0.523   1.399   6.598  0.1393  0.0431  0.0276
  408CO2      C 1818   0.557   1.408   6.506  0.0805 -0.2365 -0.0222
  408CO2     O1 1819   0.517   1.397   6.614  0.1495  0.0914  0.0362
  408CO2     O2 1820   0.598   1.419   6.398  0.0116 -0.5644 -0.0806
  409CO2     D1 1821   5.686   2.962   2.140 -0.5346 -0.0871  0.5655
  409CO2     D2 1822   5.849   3.061   2.194 -0.1511 -0.4552  0.0876
  409CO2      C 1823   5.768   3.012   2.167 -0.3428 -0.2712  0.3265
  409CO2     O1 1824   5.863   3.070   2.199 -0.1180 -0.4870  0.0463
  409CO2     O2 1825   5.672   2.954   2.135 -0.5677 -0.0553  0.6067
  410CO2     D1 1826   4.492   2.398   3.703  0.2909  0.2376 -0.2683
  410CO2     D2 1827   4.300   2.362   3.667  0.2876  0.1329 -0.1511
  410CO2      C 1828   4.396   2.380   3.685  0.2892  0.1852 -0.2097
  410CO2     O1 1829   4.284   2.359   3.664  0.2873  0.1238 -0.1410
  410CO2     O2 1830   4.508   2.401   3.706  0.2911  0.2467 -0.2784
  411CO2     D1 1831   6.990   0.394   1.918  0.2374 -0.6795 -0.0943
  411CO2     D2 1832   7.102   0.421   1.757  0.4628  0.5032  0.2592
  411CO2      C 1833   7.046   0.408   1.837  0.3501 -0.0881  0.0824
  411CO2     O1 1834   7.112   0.424   1.743  0.4823  0.6054  0.2897
  411CO2     O2 1835   6.980   0.391   1.931  0.2179 -0.7817 -0.1248
  412CO2     D1 1836   2.335   3.105   5.762  0.2000 -0.2747 -0.1793
  412CO2     D2 1837   2.142   3.088   5.799  0.1572 -0.0033 -0.2761
  412CO2      C 1838   2.239   3.097   5.780  0.1786 -0.1390 -0.2277
  412CO2     O1 1839   2.125   3.087   5.802  0.1535  0.0201 -0.2844
  412CO2     O2 1840   2.352   3.107   5.759  0.2037 -0.2982 -0.1709
  413CO2     D1 1841   2.203   8.832   1.500  0.2165 -0.0714 -0.1093
  413CO2     D2 1842   2.089   8.671   1.514 -0.1323  0.1883  0.0372
  413CO2      C 1843   2.146   8.752   1.507  0.0421  0.0585 -0.0360
  413CO2     O1 1844   2.080   8.657   1.515 -0.1624  0.2107  0.0499
  413CO2     O2 1845   2.213   8.846   1.499  0.2466 -0.0938 -0.1220
  414CO2     D1 1846   0.424   1.038   8.854  0.1637  0.4034  0.2878
  414CO2     D2 1847   0.289   0.929   8.760  0.1240  0.2289  0.5492
  414CO2      C 1848   0.356   0.984   8.807  0.1439  0.3162  0.4185
  414CO2     O1 1849   0.277   0.920   8.752  0.1206  0.2138  0.5718
  414CO2     O2 1850   0.436   1.048   8.862  0.1671  0.4185  0.2652
  415CO2     D1 1851   0.074   4.230   0.042  0.3740 -0.5549  0.1525
  415CO2     D2 1852   0.090   4.367   0.184 -0.1354 -0.1410 -0.1866
  415CO2      C 1853   0.082   4.299   0.113  0.1193 -0.3480 -0.0170
  415CO2     O1 1854   0.092   4.379   0.196 -0.1794 -0.1053 -0.2158
  415CO2     O2 1855   0.073   4.219   0.030  0.4180 -0.5907  0.1818
  416CO2     D1 1856   2.608   5.900   3.455 -0.2246 -0.5167  0.1691
  416CO2     D2 1857   2.500   5.816   3.313  0.0452 -0.3570 -0.1311
  416CO2      C 1858   2.554   5.858   3.384 -0.0897 -0.4368  0.0190
  416CO2     O1 1859   2.490   5.809   3.300  0.0685 -0.3432 -0.1570
  416CO2     O2 1860   2.618   5.907   3.468 -0.2479 -0.5305  0.1950
  417CO2     D1 1861   3.294   8.943   3.934 -0.4468  0.0383 -0.1239
  417CO2     D2 1862   3.167   8.844   4.049  0.0481 -0.2816  0.1477
  417CO2      C 1863   3.230   8.894   3.991 -0.1993 -0.1217  0.0119
  417CO2     O1 1864   3.156   8.836   4.059  0.0908 -0.3093  0.1712
  417CO2     O2 1865   3.305   8.952   3.924 -0.4895  0.0659 -0.1474
  418CO2     D1 1866   8.683   2.118   5.296 -0.3674 -0.0281  0.4004
  418CO2     D2 1867   8.632   2.307   5.329  0.1535  0.2247 -0.2513
  418CO2      C 1868   8.658   2.212   5.312 -0.1069  0.0983  0.0745
  418CO2     O1 1869   8.628   2.323   5.331  0.1985  0.2465 -0.3076
  418CO2     O2 1870   8.687   2.102   5.294 -0.4124 -0.0499  0.4566
  419CO2     D1 1871   4.340   1.258   5.448 -0.3170 -0.0431  0.0797
  419CO2     D2 1872   4.449   1.224   5.610  0.2196 -0.0418 -0.2775
  419CO2      C 1873   4.395   1.241   5.529 -0.0487 -0.0425 -0.0989
  419CO2     O1 1874   4.458   1.221   5.624  0.2659 -0.0417 -0.3084
  419CO2     O2 1875   4.331   1.261   5.434 -0.3633 -0.0432  0.1105
  420CO2     D1 1876   0.702   0.009   1.770 -0.1048 -0.4740  0.2332
  420CO2     D2 1877   0.607   0.034   1.942 -0.0708  0.4524  0.1188
  420CO2      C 1878   0.654   0.021   1.856 -0.0878 -0.0108  0.1760
  420CO2     O1 1879   0.599   0.036   1.957 -0.0679  0.5324  0.1089
  420CO2     O2 1880   0.710   0.006   1.755 -0.1077 -0.5540  0.2431
  421CO2     D1 1881   5.677   7.475   7.241 -0.3864  0.5138  0.0647
  421CO2     D2 1882   5.584   7.493   7.414  0.0483 -0.2854  0.3838
  421CO2      C 1883   5.631   7.484   7.328 -0.1690  0.1142  0.2242
  421CO2     O1 1884   5.576   7.495   7.429  0.0859 -0.3544  0.4113
  421CO2     O2 1885   5.685   7.474   7.226 -0.4240  0.5828  0.0371
  422CO2     D1 1886   0.469   6.681   0.310 -0.3133 -0.0947 -0.3052
  422CO2     D2 1887   0.395   6.864   0.293 -0.2161 -0.0515 -0.2674
  422CO2      C 1888   0.432   6.773   0.301 -0.2647 -0.0731 -0.2863
  422CO2     O1 1889   0.388   6.880   0.291 -0.2077 -0.0478 -0.2642
  422CO2     O2 1890   0.476   6.666   0.311 -0.3217 -0.0984 -0.3085
  423CO2     D1 1891   8.952   3.601   3.896 -0.0255 -0.0284 -0.5007
  423CO2     D2 1892   8.850   3.573   3.729 -0.1585 -0.1881 -0.3932
  423CO2      C 1893   8.901   3.587   3.813 -0.0920 -0.1083 -0.4470
  423CO2     O1 1894   8.841   3.571   3.715 -0.1700 -0.2019 -0.3840
  423CO2     O2 1895   8.961   3.603   3.911 -0.0140 -0.0146 -0.5100
  424CO2     D1 1896   3.892   8.887   4.959  0.1358 -0.6831  0.1359
  424CO2     D2 1897   3.900   8.753   4.814  0.4426  0.1476 -0.6245
  424CO2      C 1898   3.896   8.820   4.887  0.2892 -0.2677 -0.2443
  424CO2     O1 1899   3.900   8.741   4.802  0.4691  0.2194 -0.6902
  424CO2     O2 1900   3.891   8.899   4.972  0.1093 -0.7548  0.2016
  425CO2     D1 1901   7.352   0.901   3.271 -0.4478  0.0135 -0.0510
  425CO2     D2 1902   7.381   0.951   3.081 -0.6171 -0.1040 -0.1070
  425CO2      C 1903   7.366   0.926   3.176 -0.5324 -0.0453 -0.0790
  425CO2     O1 1904   7.383   0.955   3.065 -0.6317 -0.1142 -0.1118
  425CO2     O2 1905   7.350   0.897   3.287 -0.4331  0.0237 -0.0461
  426CO2     D1 1906   7.326   4.673   8.898 -0.3315 -0.1488  0.2493
  426CO2     D2 1907   7.160   4.757   8.968 -0.5225 -0.0272 -0.3416
  426CO2      C 1908   7.243   4.715   8.933 -0.4270 -0.0880 -0.0461
  426CO2     O1 1909   7.146   4.764   8.975 -0.5390 -0.0167 -0.3926
  426CO2     O2 1910   7.340   4.666   8.892 -0.3150 -0.1593  0.3004
  427CO2     D1 1911   6.306   7.187   0.689 -0.2212  0.2319  0.3410
  427CO2     D2 1912   6.459   7.286   0.612 -0.0892 -0.2085  0.0326
  427CO2      C 1913   6.382   7.236   0.651 -0.1552  0.0117  0.1868
  427CO2     O1 1914   6.472   7.295   0.606 -0.0778 -0.2466  0.0059
  427CO2     O2 1915   6.293   7.178   0.696 -0.2326  0.2699  0.3677
  428CO2     D1 1916   6.795   4.145   5.393 -0.0608  0.0838 -0.2644
  428CO2     D2 1917   6.840   4.053   5.563  0.0439  0.0484 -0.3113
  428CO2      C 1918   6.817   4.099   5.478 -0.0084  0.0661 -0.2879
  428CO2     O1 1919   6.843   4.045   5.577  0.0529  0.0454 -0.3154
  428CO2     O2 1920   6.792   4.153   5.379 -0.0698  0.0869 -0.2603
  429CO2     D1 1921   6.464   9.027   6.374  0.1065 -0.4776  0.2848
  429CO2     D2 1922   6.598   8.972   6.240 -0.0110 -0.3957  0.1325
  429CO2      C 1923   6.531   8.999   6.307  0.0478 -0.4367  0.2086
  429CO2     O1 1924   6.610   8.967   6.229 -0.0211 -0.3886  0.1193
  429CO2     O2 1925   6.452   9.032   6.385  0.1166 -0.4847  0.2980
  430CO2     D1 1926   6.613   1.446   3.704 -0.1025  0.4724  0.1797
  430CO2     D2 1927   6.569   1.416   3.895 -0.5348 -0.5481 -0.0779
  430CO2      C 1928   6.591   1.431   3.799 -0.3187 -0.0378  0.0509
  430CO2     O1 1929   6.565   1.414   3.911 -0.5721 -0.6363 -0.1001
  430CO2     O2 1930   6.617   1.449   3.688 -0.0652  0.5606  0.2020
  431CO2     D1 1931   3.952   8.561   5.800 -0.0896  0.1299 -0.3620
  431CO2     D2 1932   4.086   8.417   5.819 -0.2867 -0.0132 -0.0426
  431CO2      C 1933   4.019   8.489   5.809 -0.1881  0.0583 -0.2023
  431CO2     O1 1934   4.098   8.405   5.820 -0.3037 -0.0255 -0.0150
  431CO2     O2 1935   3.940   8.573   5.798 -0.0725  0.1422 -0.3896
  432CO2     D1 1936   3.788   2.573   1.902  0.1617  0.3481 -0.0967
  432CO2     D2 1937   3.669   2.562   1.745  0.5131  0.3101 -0.3611
  432CO2      C 1938   3.728   2.568   1.824  0.3374  0.3291 -0.2289
  432CO2     O1 1939   3.658   2.561   1.731  0.5434  0.3068 -0.3839
  432CO2     O2 1940   3.798   2.575   1.916  0.1313  0.3514 -0.0738
  433CO2     D1 1941   5.096   4.125   8.789 -0.7595  0.1223 -0.5006
  433CO2     D2 1942   5.123   3.943   8.717  0.6006 -0.0757  0.4941
  433CO2      C 1943   5.109   4.034   8.753 -0.0794  0.0233 -0.0033
  433CO2     O1 1944   5.125   3.927   8.711  0.7181 -0.0928  0.5800
  433CO2     O2 1945   5.093   4.141   8.795 -0.8770  0.1394 -0.5866
  434CO2     D1 1946   1.042   2.106   9.109 -0.4545 -0.0652 -0.1084
  434CO2     D2 1947   0.982   2.290   9.149  0.1042 -0.0049  0.4584
  434CO2      C 1948   1.012   2.198   9.129 -0.1752 -0.0351  0.1750
  434CO2     O1 1949   0.977   2.306   9.152  0.1524  0.0003  0.5074
  434CO2     O2 1950   1.047   2.090   9.106 -0.5028 -0.0705 -0.1574
  435CO2     D1 1951   5.196   8.310   6.355  0.0234  0.2627 -0.2217
  435CO2     D2 1952   5.370   8.373   6.285  0.0988  0.0110 -0.2626
  435CO2      C 1953   5.283   8.341   6.320  0.0611  0.1368 -0.2421
  435CO2     O1 1954   5.385   8.379   6.279  0.1053 -0.0107 -0.2662
  435CO2     O2 1955   5.181   8.304   6.361  0.0169  0.2844 -0.2181
  436CO2     D1 1956   8.672   1.290   5.396 -0.1163  0.0515  0.1540
  436CO2     D2 1957   8.719   1.469   5.465 -0.4364 -0.0872  0.7360
  436CO2      C 1958   8.696   1.380   5.431 -0.2764 -0.0178  0.4450
  436CO2     O1 1959   8.723   1.485   5.471 -0.4641 -0.0991  0.7862
  436CO2     O2 1960   8.668   1.274   5.390 -0.0886  0.0635  0.1037
  437CO2     D1 1961   7.823   0.619   0.141  0.1570 -0.2498 -0.2436
  437CO2     D2 1962   7.716   0.716   0.006  0.5270  0.0500 -0.3208
  437CO2      C 1963   7.769   0.667   0.073  0.3420 -0.0999 -0.2822
  437CO2     O1 1964   7.707   0.724  -0.006  0.5590  0.0759 -0.3275
  437CO2     O2 1965   7.832   0.611   0.153  0.1250 -0.2757 -0.2370
  438CO2     D1 1966   7.186   7.948   7.471 -0.1393 -0.0424 -0.1005
  438CO2     D2 1967   7.142   7.773   7.389 -0.0307 -0.1441  0.0559
  438CO2      C 1968   7.164   7.860   7.430 -0.0850 -0.0932 -0.0223
  438CO2     O1 1969   7.138   7.758   7.382 -0.0214 -0.1529  0.0694
  438CO2     O2 1970   7.190   7.963   7.478 -0.1487 -0.0336 -0.1140
  439CO2     D1 1971   2.512   8.232   1.652 -0.3466  0.4275  0.5390
  439CO2     D2 1972   2.459   8.109   1.798  0.1142 -0.1176  0.2511
  439CO2      C 1973   2.485   8.170   1.725 -0.1162  0.1550  0.3950
  439CO2     O1 1974   2.454   8.098   1.811  0.1540 -0.1647  0.2262
  439CO2     O2 1975   2.517   8.242   1.640 -0.3864  0.4746  0.5638
  440CO2     D1 1976   3.450   6.982   6.149 -0.0751 -0.2409  0.0957
  440CO2     D2 1977   3.439   7.011   6.345  0.3811  0.7137 -0.0187
  440CO2      C 1978   3.445   6.996   6.247  0.1530  0.2364  0.0385
  440CO2     O1 1979   3.438   7.014   6.362  0.4205  0.7962 -0.0286
  440CO2     O2 1980   3.451   6.979   6.133 -0.1145 -0.3233  0.1056
  441CO2     D1 1981   3.297   9.061   8.201 -0.2297 -0.1023 -0.2674
  441CO2     D2 1982   3.425   8.927   8.269 -0.3254  0.0655  0.2439
  441CO2      C 1983   3.361   8.994   8.235 -0.2775 -0.0184 -0.0117
  441CO2     O1 1984   3.437   8.915   8.275 -0.3337  0.0800  0.2881
  441CO2     O2 1985   3.286   9.073   8.195 -0.2214 -0.1168 -0.3116
  442CO2     D1 1986   6.647   0.932   2.576  0.1940  0.0545 -0.2080
  442CO2     D2 1987   6.796   0.815   2.633  0.2341  0.2399  0.0701
  442CO2      C 1988   6.721   0.873   2.605  0.2141  0.1472 -0.0690
  442CO2     O1 1989   6.809   0.805   2.638  0.2376  0.2559  0.0941
  442CO2     O2 1990   6.634   0.942   2.571  0.1905  0.0385 -0.2321
  443CO2     D1 1991   2.898   7.644   0.418 -0.3655  0.5374 -0.2847
  443CO2     D2 1992   3.075   7.728   0.445 -0.4372  0.4928  0.3386
  443CO2      C 1993   2.986   7.686   0.432 -0.4014  0.5151  0.0270
  443CO2     O1 1994   3.091   7.735   0.447 -0.4434  0.4889  0.3924
  443CO2     O2 1995   2.882   7.637   0.416 -0.3593  0.5412 -0.3385
  444CO2     D1 1996   2.415   5.654   7.385  0.1731 -0.5173 -0.1941
  444CO2     D2 1997   2.351   5.490   7.475 -0.0709 -0.1183  0.3622
  444CO2      C 1998   2.383   5.572   7.430  0.0511 -0.3178  0.0840
  444CO2     O1 1999   2.346   5.475   7.483 -0.0920 -0.0838  0.4102
  444CO2     O2 2000   2.421   5.668   7.377  0.1942 -0.5517 -0.2422
  445CO2     D1 2001   3.561   7.673   4.518 -0.6193  0.0252 -0.1656
  445CO2     D2 2002   3.584   7.703   4.324 -0.4470  0.2978 -0.1031
  445CO2      C 2003   3.572   7.688   4.421 -0.5332  0.1615 -0.1343
  445CO2     O1 2004   3.586   7.706   4.307 -0.4321  0.3213 -0.0977
  445CO2     O2 2005   3.559   7.670   4.535 -0.6342  0.0017 -0.1709
  446CO2     D1 2006   9.083   3.830   6.323  0.0367  0.4630  0.4420
  446CO2     D2 2007   9.082   3.836   6.125  0.6634  0.2477  0.4302
  446CO2      C 2008   9.083   3.833   6.224  0.3500  0.3553  0.4361
  446CO2     O1 2009   9.082   3.837   6.108  0.7175  0.2291  0.4292
  446CO2     O2 2010   9.083   3.829   6.340 -0.0174  0.4816  0.4430
  447CO2     D1 2011   0.604   5.177   2.683 -0.0878 -0.3546  0.2335
  447CO2     D2 2012   0.736   5.128   2.821 -0.2091 -0.4393  0.3199
  447CO2      C 2013   0.670   5.152   2.752 -0.1484 -0.3970  0.2767
  447CO2     O1 2014   0.748   5.123   2.833 -0.2196 -0.4466  0.3273
  447CO2     O2 2015   0.592   5.181   2.671 -0.0773 -0.3473  0.2261
  448CO2     D1 2016   1.168   8.520   5.749  0.0292 -0.0323  0.2362
  448CO2     D2 2017   1.170   8.328   5.798 -0.3603 -0.1156 -0.0746
  448CO2      C 2018   1.169   8.424   5.773 -0.1655 -0.0739  0.0808
  448CO2     O1 2019   1.170   8.312   5.802 -0.3939 -0.1228 -0.1014
  448CO2     O2 2020   1.168   8.536   5.745  0.0628 -0.0251  0.2631
  449CO2     D1 2021   2.721   4.392   3.803 -0.0378 -0.1761  0.2068
  449CO2     D2 2022   2.559   4.313   3.721  0.0937  0.0687 -0.2928
  449CO2      C 2023   2.640   4.352   3.762  0.0279 -0.0537 -0.0430
  449CO2     O1 2024   2.545   4.306   3.714  0.1050  0.0899 -0.3359
  449CO2     O2 2025   2.735   4.399   3.810 -0.0492 -0.1973  0.2500
  450CO2     D1 2026   1.946   1.585   4.981  0.2976 -0.1565 -0.0687
  450CO2     D2 2027   1.787   1.494   5.055  0.2389  0.0292  0.0346
  450CO2      C 2028   1.867   1.540   5.018  0.2683 -0.0637 -0.0170
  450CO2     O1 2029   1.773   1.486   5.061  0.2339  0.0452  0.0435
  450CO2     O2 2030   1.960   1.593   4.974  0.3027 -0.1725 -0.0776
  451CO2     D1 2031   7.094   2.428   5.423 -0.1850 -0.4196 -0.3912
  451CO2     D2 2032   7.043   2.242   5.378  0.1322 -0.6689  0.2885
  451CO2      C 2033   7.068   2.335   5.400 -0.0264 -0.5443 -0.0514
  451CO2     O1 2034   7.039   2.226   5.374  0.1596 -0.6904  0.3472
  451CO2     O2 2035   7.098   2.444   5.426 -0.2124 -0.3981 -0.4499
  452CO2     D1 2036   6.820   5.598   6.167  0.6720  0.8300 -0.1452
  452CO2     D2 2037   6.843   5.522   5.985 -0.2843 -0.0839  0.1097
  452CO2      C 2038   6.832   5.560   6.076  0.1938  0.3730 -0.0177
  452CO2     O1 2039   6.845   5.516   5.970 -0.3669 -0.1628  0.1317
  452CO2     O2 2040   6.818   5.604   6.182  0.7546  0.9089 -0.1672
  453CO2     D1 2041   4.316   0.050   5.282 -0.2305  0.1215  0.2273
  453CO2     D2 2042   4.188   0.085   5.136 -0.0942 -0.1915  0.0327
  453CO2      C 2043   4.252   0.067   5.209 -0.1624 -0.0350  0.1300
  453CO2     O1 2044   4.177   0.088   5.123 -0.0824 -0.2185  0.0159
  453CO2     O2 2045   4.327   0.047   5.295 -0.2423  0.1485  0.2441
  454CO2     D1 2046   7.974   4.487   8.690  0.0376  0.8214 -0.0444
  454CO2     D2 2047   8.128   4.575   8.777  0.1140  0.2376  0.4155
  454CO2      C 2048   8.051   4.531   8.734  0.0758  0.5295  0.1856
  454CO2     O1 2049   8.141   4.583   8.785  0.1206  0.1872  0.4552
  454CO2     O2 2050   7.960   4.480   8.683  0.0310  0.8718 -0.0841
  455CO2     D1 2051   2.313   8.736   0.005 -0.0103  0.1638  0.0951
  455CO2     D2 2052   2.134   8.771   0.081  0.1450 -0.1215  0.5914
  455CO2      C 2053   2.224   8.753   0.043  0.0673  0.0211  0.3432
  455CO2     O1 2054   2.119   8.774   0.088  0.1584 -0.1461  0.6342
  455CO2     O2 2055   2.328   8.732  -0.002 -0.0237  0.1884  0.0523
  456CO2     D1 2056   7.286   3.378   6.940 -0.3538  0.1199  0.0481
  456CO2     D2 2057   7.305   3.255   7.094 -0.2892  0.1088  0.0306
  456CO2      C 2058   7.296   3.316   7.017 -0.3215  0.1144  0.0393
  456CO2     O1 2059   7.306   3.244   7.107 -0.2837  0.1078  0.0291
  456CO2     O2 2060   7.285   3.389   6.927 -0.3594  0.1209  0.0496
  457CO2     D1 2061   5.309   2.754   4.494  0.1941 -0.0410  0.2098
  457CO2     D2 2062   5.143   2.824   4.575  0.0375  0.0808 -0.2161
  457CO2      C 2063   5.226   2.789   4.534  0.1158  0.0199 -0.0032
  457CO2     O1 2064   5.129   2.830   4.582  0.0239  0.0913 -0.2529
  457CO2     O2 2065   5.324   2.748   4.487  0.2076 -0.0516  0.2466
  458CO2     D1 2066   2.345   4.504   4.739 -0.2606  0.1507  0.6102
  458CO2     D2 2067   2.435   4.654   4.831 -0.1645  0.2996  0.2704
  458CO2      C 2068   2.390   4.579   4.785 -0.2125  0.2252  0.4403
  458CO2     O1 2069   2.443   4.667   4.839 -0.1563  0.3125  0.2411
  458CO2     O2 2070   2.337   4.491   4.731 -0.2688  0.1379  0.6395
  459CO2     D1 2071   5.531   2.223   5.701  0.3411  0.2889  0.3490
  459CO2     D2 2072   5.633   2.094   5.812  0.3003  0.0138  0.0672
  459CO2      C 2073   5.582   2.159   5.756  0.3207  0.1513  0.2081
  459CO2     O1 2074   5.642   2.083   5.821  0.2968 -0.0100  0.0429
  459CO2     O2 2075   5.522   2.234   5.691  0.3447  0.3127  0.3733
  460CO2     D1 2076   7.544   0.069   4.092  0.3162 -0.2917 -0.3350
  460CO2     D2 2077   7.574   0.110   3.901  0.2487 -0.4588 -0.3818
  460CO2      C 2078   7.559   0.090   3.997  0.2825 -0.3753 -0.3584
  460CO2     O1 2079   7.577   0.114   3.885  0.2428 -0.4733 -0.3859
  460CO2     O2 2080   7.541   0.066   4.109  0.3221 -0.2772 -0.3310
  461CO2     D1 2081   4.869   2.594   5.689  0.1784 -0.2478  0.4242
  461CO2     D2 2082   4.730   2.492   5.593  0.3758 -0.0013 -0.1235
  461CO2      C 2083   4.800   2.543   5.641  0.2771 -0.1246  0.1504
  461CO2     O1 2084   4.718   2.483   5.584  0.3929  0.0200 -0.1708
  461CO2     O2 2085   4.881   2.603   5.698  0.1614 -0.2691  0.4715
  462CO2     D1 2086   2.499   0.925   0.431 -0.5565  0.6075  0.6038
  462CO2     D2 2087   2.595   1.035   0.566  0.3102  0.2040  0.3221
  462CO2      C 2088   2.547   0.980   0.499 -0.1231  0.4058  0.4630
  462CO2     O1 2089   2.603   1.044   0.577  0.3851  0.1691  0.2977
  462CO2     O2 2090   2.491   0.916   0.420 -0.6313  0.6424  0.6282
  463CO2     D1 2091   3.657   2.621   6.174 -0.3034 -0.5435  0.3060
  463CO2     D2 2092   3.722   2.768   6.289  0.1240 -0.2227 -0.3379
  463CO2      C 2093   3.689   2.695   6.231 -0.0897 -0.3831 -0.0159
  463CO2     O1 2094   3.727   2.781   6.299  0.1610 -0.1950 -0.3935
  463CO2     O2 2095   3.651   2.609   6.164 -0.3403 -0.5712  0.3617
  464CO2     D1 2096   2.059   8.587   1.952  0.0054 -0.3007  0.0586
  464CO2     D2 2097   1.940   8.630   1.800 -0.2854 -0.4725  0.2378
  464CO2      C 2098   1.999   8.608   1.876 -0.1400 -0.3866  0.1482
  464CO2     O1 2099   1.929   8.633   1.786 -0.3105 -0.4873  0.2533
  464CO2     O2 2100   2.069   8.583   1.965  0.0305 -0.2858  0.0431
  465CO2     D1 2101   8.282   3.378   0.671 -0.1674 -0.1464  0.1619
  465CO2     D2 2102   8.232   3.470   0.839  0.3083  0.0731  0.1834
  465CO2      C 2103   8.257   3.424   0.755  0.0705 -0.0367  0.1727
  465CO2     O1 2104   8.228   3.478   0.854  0.3494  0.0921  0.1853
  465CO2     O2 2105   8.286   3.370   0.657 -0.2085 -0.1654  0.1600
  466CO2     D1 2106   1.191   8.420   3.997 -0.1262  0.0910 -0.0027
  466CO2     D2 2107   1.379   8.417   4.060 -0.1455  0.3894  0.0674
  466CO2      C 2108   1.285   8.419   4.028 -0.1359  0.2402  0.0324
  466CO2     O1 2109   1.395   8.417   4.066 -0.1472  0.4152  0.0735
  466CO2     O2 2110   1.175   8.420   3.991 -0.1245  0.0653 -0.0088
  467CO2     D1 2111   0.813   0.651   7.057  0.0201 -0.1943  0.2612
  467CO2     D2 2112   0.889   0.604   6.880  0.2014 -0.0141  0.2912
  467CO2      C 2113   0.851   0.628   6.969  0.1108 -0.1042  0.2762
  467CO2     O1 2114   0.896   0.600   6.865  0.2171  0.0015  0.2938
  467CO2     O2 2115   0.806   0.655   7.072  0.0044 -0.2099  0.2586
  468CO2     D1 2116   2.971   7.559   0.122 -0.0284  0.1857  0.6470
  468CO2     D2 2117   2.852   7.404   0.090  0.4192 -0.0199 -0.0326
  468CO2      C 2118   2.911   7.482   0.106  0.1954  0.0829  0.3072
  468CO2     O1 2119   2.842   7.391   0.087  0.4579 -0.0376 -0.0913
  468CO2     O2 2120   2.981   7.572   0.124 -0.0670  0.2035  0.7056
  469CO2     D1 2121   3.750   0.059   2.028 -0.4473 -0.1543 -0.0297
  469CO2     D2 2122   3.859   0.149   2.166 -0.3102 -0.4623  0.0622
  469CO2      C 2123   3.804   0.104   2.097 -0.3788 -0.3083  0.0162
  469CO2     O1 2124   3.869   0.156   2.178 -0.2983 -0.4889  0.0701
  469CO2     O2 2125   3.740   0.051   2.016 -0.4592 -0.1277 -0.0377
  470CO2     D1 2126   4.675   0.920   3.071  0.0904 -0.6114  0.1837
  470CO2     D2 2127   4.521   0.797   3.059 -0.4052  0.0280 -0.0206
  470CO2      C 2128   4.598   0.858   3.065 -0.1574 -0.2917  0.0816
  470CO2     O1 2129   4.508   0.786   3.058 -0.4480  0.0832 -0.0382
  470CO2     O2 2130   4.689   0.930   3.072  0.1332 -0.6667  0.2014
  471CO2     D1 2131   3.169   2.197   3.748  0.6369  0.4678  0.3346
  471CO2     D2 2132   3.115   2.374   3.819 -0.2346  0.2602  0.1966
  471CO2      C 2133   3.142   2.286   3.783  0.2011  0.3640  0.2656
  471CO2     O1 2134   3.111   2.389   3.825 -0.3098  0.2423  0.1846
  471CO2     O2 2135   3.174   2.182   3.741  0.7121  0.4857  0.3465
  472CO2     D1 2136   7.823   4.789   8.805  0.0426 -0.2379  0.4971
  472CO2     D2 2137   7.668   4.901   8.856 -0.1807 -0.3001 -0.0473
  472CO2      C 2138   7.746   4.845   8.830 -0.0690 -0.2690  0.2249
  472CO2     O1 2139   7.655   4.911   8.860 -0.2000 -0.3054 -0.0944
  472CO2     O2 2140   7.837   4.780   8.801  0.0619 -0.2325  0.5441
  473CO2     D1 2141   0.948   3.305   8.263 -0.0255  0.1208  0.1338
  473CO2     D2 2142   0.925   3.154   8.388 -0.1298 -0.1814 -0.2487
  473CO2      C 2143   0.936   3.229   8.325 -0.0777 -0.0303 -0.0575
  473CO2     O1 2144   0.923   3.141   8.399 -0.1388 -0.2075 -0.2817
  473CO2     O2 2145   0.950   3.318   8.252 -0.0165  0.1469  0.1668
  474CO2     D1 2146   0.965   8.536   7.212  0.0971 -0.1885  0.0075
  474CO2     D2 2147   1.077   8.555   7.374  0.1128 -0.1832 -0.0032
  474CO2      C 2148   1.021   8.546   7.293  0.1050 -0.1859  0.0021
  474CO2     O1 2149   1.086   8.556   7.388  0.1142 -0.1828 -0.0041
  474CO2     O2 2150   0.955   8.535   7.198  0.0958 -0.1890  0.0084
  475CO2     D1 2151   3.124   7.777   5.355  0.1602  0.1014 -0.3510
  475CO2     D2 2152   3.233   7.669   5.479  0.2682  0.0364 -0.5016
  475CO2      C 2153   3.178   7.723   5.417  0.2142  0.0689 -0.4263
  475CO2     O1 2154   3.242   7.660   5.490  0.2775  0.0308 -0.5146
  475CO2     O2 2155   3.114   7.787   5.344  0.1508  0.1070 -0.3380
  476CO2     D1 2156   4.517   4.753   8.355 -0.0177 -0.2640 -0.1965
  476CO2     D2 2157   4.602   4.932   8.353 -0.8403  0.1330  0.0301
  476CO2      C 2158   4.559   4.842   8.354 -0.4290 -0.0655 -0.0832
  476CO2     O1 2159   4.609   4.947   8.353 -0.9114  0.1673  0.0496
  476CO2     O2 2160   4.510   4.738   8.355  0.0534 -0.2983 -0.2161
  477CO2     D1 2161   3.869   7.951   1.144  0.2325 -0.4668 -0.5895
  477CO2     D2 2162   3.751   7.871   1.281  0.7320  0.1245  0.1944
  477CO2      C 2163   3.810   7.911   1.213  0.4823 -0.1711 -0.1976
  477CO2     O1 2164   3.741   7.864   1.293  0.7752  0.1756  0.2621
  477CO2     O2 2165   3.879   7.958   1.133  0.1893 -0.5178 -0.6572
  478CO2     D1 2166   4.866   7.366   1.962 -0.1447  0.1217 -0.2078
  478CO2     D2 2167   4.745   7.241   1.868  0.2706 -0.5094  0.0896
  478CO2      C 2168   4.806   7.304   1.915  0.0629 -0.1938 -0.0591
  478CO2     O1 2169   4.735   7.231   1.860  0.3065 -0.5639  0.1153
  478CO2     O2 2170   4.876   7.377   1.971 -0.1806  0.1762 -0.2335
  479CO2     D1 2171   8.975   4.900   7.211 -0.0234  0.6620  0.1450
  479CO2     D2 2172   8.929   5.029   7.069  0.0543  0.4669 -0.0568
  479CO2      C 2173   8.952   4.964   7.140  0.0154  0.5644  0.0441
  479CO2     O1 2174   8.925   5.040   7.057  0.0610  0.4500 -0.0743
  479CO2     O2 2175   8.979   4.889   7.224 -0.0301  0.6788  0.1625
  480CO2     D1 2176   3.400   2.468   5.574 -0.0676  0.3123  0.1230
  480CO2     D2 2177   3.564   2.547   5.498  0.0418  0.0833  0.1199
  480CO2      C 2178   3.482   2.508   5.536 -0.0129  0.1978  0.1214
  480CO2     O1 2179   3.578   2.554   5.491  0.0513  0.0635  0.1196
  480CO2     O2 2180   3.386   2.461   5.581 -0.0771  0.3321  0.1232
  481CO2     D1 2181   8.085   6.249   8.261  0.0756 -0.1116  0.3406
  481CO2     D2 2182   8.224   6.348   8.362  0.1054  0.2562 -0.0629
  481CO2      C 2183   8.155   6.298   8.312  0.0905  0.0723  0.1388
  481CO2     O1 2184   8.236   6.357   8.371  0.1079  0.2879 -0.0978
  481CO2     O2 2185   8.074   6.240   8.253  0.0731 -0.1434  0.3754
  482CO2     D1 2186   4.720   8.124   5.806 -0.2122 -0.3791  0.4461
  482CO2     D2 2187   4.524   8.128   5.831 -0.3071  0.0306 -0.3277
  482CO2      C 2188   4.622   8.126   5.818 -0.2596 -0.1742  0.0592
  482CO2     O1 2189   4.507   8.128   5.833 -0.3153  0.0660 -0.3946
  482CO2     O2 2190   4.737   8.124   5.803 -0.2040 -0.4145  0.5129
  483CO2     D1 2191   7.052   8.742   2.290 -0.3554 -0.0270 -0.2128
  483CO2     D2 2192   7.217   8.762   2.182 -0.4186  0.1389 -0.2796
  483CO2      C 2193   7.134   8.752   2.236 -0.3870  0.0560 -0.2462
  483CO2     O1 2194   7.231   8.763   2.173 -0.4241  0.1533 -0.2854
  483CO2     O2 2195   7.038   8.741   2.299 -0.3499 -0.0413 -0.2070
  484CO2     D1 2196   5.230   1.827   5.791 -0.4210 -0.1882  0.1739
  484CO2     D2 2197   5.338   1.662   5.800 -0.0750  0.0428  0.2733
  484CO2      C 2198   5.284   1.744   5.796 -0.2480 -0.0727  0.2236
  484CO2     O1 2199   5.347   1.647   5.801 -0.0451  0.0627  0.2819
  484CO2     O2 2200   5.220   1.841   5.790 -0.4509 -0.2081  0.1653
  485CO2     D1 2201   1.285   3.270   4.512 -0.3799 -0.0390  0.2786
  485CO2     D2 2202   1.294   3.363   4.686  0.0594  0.2236  0.1154
  485CO2      C 2203   1.289   3.316   4.599 -0.1603  0.0923  0.1970
  485CO2     O1 2204   1.294   3.371   4.701  0.0973  0.2463  0.1013
  485CO2     O2 2205   1.284   3.261   4.497 -0.4179 -0.0616  0.2927
  486CO2     D1 2206   2.751   4.177   8.016  0.1069 -0.3868  0.1782
  486CO2     D2 2207   2.610   4.155   7.879  0.1417 -0.1474  0.1049
  486CO2      C 2208   2.681   4.166   7.948  0.1243 -0.2671  0.1416
  486CO2     O1 2209   2.598   4.153   7.868  0.1447 -0.1267  0.0986
  486CO2     O2 2210   2.764   4.178   8.028  0.1039 -0.4075  0.1845
  487CO2     D1 2211   0.133   6.010   3.885  0.0693  0.1861  0.1695
  487CO2     D2 2212   0.085   5.860   4.005 -0.2684 -0.0284 -0.2324
  487CO2      C 2213   0.109   5.935   3.945 -0.0996  0.0789 -0.0314
  487CO2     O1 2214   0.081   5.847   4.015 -0.2976 -0.0469 -0.2671
  487CO2     O2 2215   0.137   6.023   3.875  0.0984  0.2047  0.2042
  488CO2     D1 2216   6.078   6.563   8.661  0.0374  0.0400 -0.5015
  488CO2     D2 2217   5.887   6.588   8.615 -0.0069  0.5885 -0.0376
  488CO2      C 2218   5.983   6.576   8.638  0.0152  0.3143 -0.2695
  488CO2     O1 2219   5.871   6.590   8.611 -0.0108  0.6359  0.0024
  488CO2     O2 2220   6.095   6.561   8.665  0.0412 -0.0074 -0.5415
  489CO2     D1 2221   4.696   6.439   2.743 -0.2230 -0.1470 -0.1183
  489CO2     D2 2222   4.552   6.310   2.786  0.0135 -0.1576  0.6380
  489CO2      C 2223   4.624   6.374   2.765 -0.1047 -0.1523  0.2599
  489CO2     O1 2224   4.539   6.299   2.790  0.0340 -0.1585  0.7033
  489CO2     O2 2225   4.708   6.450   2.739 -0.2434 -0.1461 -0.1836
  490CO2     D1 2226   3.418   2.934   7.101  0.4987 -0.1677 -0.0440
  490CO2     D2 2227   3.556   3.054   7.177  0.4313 -0.1132 -0.0082
  490CO2      C 2228   3.487   2.994   7.139  0.4650 -0.1404 -0.0261
  490CO2     O1 2229   3.568   3.064   7.183  0.4255 -0.1085 -0.0051
  490CO2     O2 2230   3.407   2.924   7.094  0.5045 -0.1724 -0.0471
  491CO2     D1 2231   5.265   8.761   4.848 -0.0244 -0.0179  0.1369
  491CO2     D2 2232   5.440   8.850   4.873  0.2016 -0.3653 -0.2026
  491CO2      C 2233   5.353   8.806   4.860  0.0886 -0.1916 -0.0328
  491CO2     O1 2234   5.455   8.858   4.875  0.2212 -0.3953 -0.2319
  491CO2     O2 2235   5.250   8.753   4.846 -0.0439  0.0121  0.1662
  492CO2     D1 2236   1.548   4.179   2.705  0.0616 -0.1770 -0.1514
  492CO2     D2 2237   1.510   4.234   2.891  0.1571 -0.0984 -0.1553
  492CO2      C 2238   1.529   4.207   2.798  0.1094 -0.1377 -0.1534
  492CO2     O1 2239   1.507   4.239   2.908  0.1654 -0.0916 -0.1557
  492CO2     O2 2240   1.551   4.174   2.689  0.0534 -0.1838 -0.1511
  493CO2     D1 2241   9.026   3.340   5.917  0.1923 -0.0779 -0.2214
  493CO2     D2 2242   9.144   3.493   5.963 -0.0560 -0.0087  0.1849
  493CO2      C 2243   9.085   3.417   5.940  0.0682 -0.0433 -0.0183
  493CO2     O1 2244   9.154   3.506   5.967 -0.0774 -0.0028  0.2200
  493CO2     O2 2245   9.016   3.327   5.913  0.2138 -0.0838 -0.2565
  494CO2     D1 2246   4.130   7.639   3.182 -0.0990  0.2735 -0.1113
  494CO2     D2 2247   4.168   7.445   3.192 -0.6425  0.1902  0.3760
  494CO2      C 2248   4.149   7.542   3.187 -0.3708  0.2318  0.1323
  494CO2     O1 2249   4.171   7.429   3.193 -0.6894  0.1830  0.4180
  494CO2     O2 2250   4.127   7.656   3.181 -0.0521  0.2807 -0.1534
  495CO2     D1 2251   3.967   2.398   0.592 -0.0904  0.3370  0.1513
  495CO2     D2 2252   3.863   2.392   0.760  0.0313  0.6422  0.2367
  495CO2      C 2253   3.915   2.395   0.676 -0.0296  0.4896  0.1940
  495CO2     O1 2254   3.854   2.392   0.775  0.0418  0.6685  0.2441
  495CO2     O2 2255   3.976   2.398   0.577 -0.1009  0.3107  0.1439
  496CO2     D1 2256   8.899   6.169   5.739  0.1732 -0.2710  0.1827
  496CO2     D2 2257   8.895   6.024   5.606  0.3609  0.2491 -0.3922
  496CO2      C 2258   8.897   6.097   5.673  0.2670 -0.0109 -0.1048
  496CO2     O1 2259   8.895   6.011   5.594  0.3771  0.2940 -0.4418
  496CO2     O2 2260   8.900   6.182   5.751  0.1570 -0.3159  0.2323
  497CO2     D1 2261   2.239   2.027   7.980  0.1434  0.2515 -0.0108
  497CO2     D2 2262   2.253   1.830   7.967  0.3485  0.2407  0.3413
  497CO2      C 2263   2.246   1.928   7.974  0.2459  0.2461  0.1652
  497CO2     O1 2264   2.254   1.813   7.966  0.3663  0.2398  0.3717
  497CO2     O2 2265   2.238   2.044   7.981  0.1256  0.2524 -0.0412
  498CO2     D1 2266   7.075   2.887   4.000  0.2048 -0.3824  0.0471
  498CO2     D2 2267   7.270   2.902   4.025  0.1755  0.6445 -0.3314
  498CO2      C 2268   7.172   2.895   4.013  0.1901  0.1311 -0.1422
  498CO2     O1 2269   7.287   2.904   4.028  0.1730  0.7332 -0.3641
  498CO2     O2 2270   7.058   2.885   3.998  0.2073 -0.4711  0.0798
  499CO2     D1 2271   2.848   2.170   2.337 -0.4539  0.0139 -0.7571
  499CO2     D2 2272   2.711   2.238   2.462 -0.0141  0.3456 -0.4534
  499CO2      C 2273   2.779   2.204   2.400 -0.2340  0.1798 -0.6053
  499CO2     O1 2274   2.699   2.243   2.473  0.0239  0.3742 -0.4272
  499CO2     O2 2275   2.860   2.165   2.326 -0.4919 -0.0147 -0.7834
  500CO2     D1 2276   3.202   2.532   4.115 -0.3606 -0.1580  0.1159
  500CO2     D2 2277   3.263   2.394   4.243  0.0733 -0.1315 -0.0613
  500CO2      C 2278   3.233   2.463   4.179 -0.1437 -0.1447  0.0273
  500CO2     O1 2279   3.269   2.382   4.254  0.1108 -0.1292 -0.0766
  500CO2     O2 2280   3.197   2.544   4.103 -0.3981 -0.1603  0.1312
  501CO2     D1 2281   8.819   5.828   6.250 -0.5314  0.0224  0.1634
  501CO2     D2 2282   8.756   5.641   6.239  0.1644 -0.2021 -0.0685
  501CO2      C 2283   8.788   5.734   6.244 -0.1835 -0.0899  0.0475
  501CO2     O1 2284   8.750   5.625   6.238  0.2245 -0.2215 -0.0886
  501CO2     O2 2285   8.825   5.844   6.251 -0.5915  0.0417  0.1835
  502CO2     D1 2286   6.577   4.658   5.897 -0.3633 -0.2754  0.0536
  502CO2     D2 2287   6.449   4.736   5.768 -0.4927 -0.0345  0.3279
  502CO2      C 2288   6.513   4.697   5.832 -0.4280 -0.1549  0.1908
  502CO2     O1 2289   6.438   4.743   5.757 -0.5039 -0.0137  0.3516
  502CO2     O2 2290   6.588   4.651   5.908 -0.3521 -0.2962  0.0299
  503CO2     D1 2291   8.594   8.282   7.250 -0.2405 -0.0467 -0.0135
  503CO2     D2 2292   8.766   8.272   7.347 -0.2654 -0.3419 -0.0001
  503CO2      C 2293   8.680   8.277   7.298 -0.2530 -0.1943 -0.0068
  503CO2     O1 2294   8.781   8.271   7.356 -0.2675 -0.3674  0.0011
  503CO2     O2 2295   8.579   8.283   7.241 -0.2384 -0.0212 -0.0147
  504CO2     D1 2296   6.574   5.751   3.854  0.0472 -0.2405 -0.0847
  504CO2     D2 2297   6.547   5.749   3.658 -0.4437 -0.3058 -0.0169
  504CO2      C 2298   6.561   5.750   3.756 -0.1983 -0.2732 -0.0508
  504CO2     O1 2299   6.545   5.748   3.641 -0.4861 -0.3115 -0.0111
  504CO2     O2 2300   6.577   5.751   3.871  0.0896 -0.2348 -0.0905
  505CO2     D1 2301   2.608   0.638   6.042  0.0584 -0.5693 -0.0458
  505CO2     D2 2302   2.758   0.699   6.156 -0.3242 -0.0313  0.1677
  505CO2      C 2303   2.683   0.669   6.099 -0.1329 -0.3003  0.0610
  505CO2     O1 2304   2.770   0.705   6.166 -0.3572  0.0152  0.1861
  505CO2     O2 2305   2.595   0.632   6.032  0.0915 -0.6158 -0.0642
  506CO2     D1 2306   7.095   1.018   2.307 -0.5602  0.1677 -0.1591
  506CO2     D2 2307   6.951   1.061   2.436  0.1363  0.4427  0.5332
  506CO2      C 2308   7.023   1.040   2.372 -0.2120  0.3052  0.1871
  506CO2     O1 2309   6.938   1.065   2.447  0.1964  0.4665  0.5930
  506CO2     O2 2310   7.107   1.014   2.296 -0.6204  0.1440 -0.2189
  507CO2     D1 2311   2.048   7.610   2.286 -0.3490 -0.1541  0.2903
  507CO2     D2 2312   2.056   7.642   2.091  0.2284  0.1503  0.3623
  507CO2      C 2313   2.052   7.626   2.188 -0.0603 -0.0019  0.3263
  507CO2     O1 2314   2.056   7.645   2.074  0.2783  0.1766  0.3685
  507CO2     O2 2315   2.047   7.608   2.303 -0.3989 -0.1804  0.2841
  508CO2     D1 2316   7.362   4.932   7.429 -0.0001 -0.1890  0.1151
  508CO2     D2 2317   7.202   4.863   7.522 -0.1387 -0.0015  0.0166
  508CO2      C 2318   7.282   4.898   7.476 -0.0694 -0.0953  0.0658
  508CO2     O1 2319   7.189   4.857   7.530 -0.1506  0.0147  0.0081
  508CO2     O2 2320   7.376   4.938   7.421  0.0118 -0.2052  0.1236
  509CO2     D1 2321   7.640   2.273   0.844 -0.6485  0.3704  0.1120
  509CO2     D2 2322   7.566   2.097   0.895 -0.4912  0.1294 -0.4875
  509CO2      C 2323   7.603   2.185   0.869 -0.5699  0.2499 -0.1878
  509CO2     O1 2324   7.560   2.082   0.899 -0.4777  0.1086 -0.5393
  509CO2     O2 2325   7.647   2.288   0.839 -0.6621  0.3913  0.1638
  510CO2     D1 2326   4.810   5.501   4.223  0.0293  0.4158 -0.3276
  510CO2     D2 2327   4.660   5.524   4.349 -0.1638  0.6555 -0.5985
  510CO2      C 2328   4.735   5.512   4.286 -0.0673  0.5356 -0.4631
  510CO2     O1 2329   4.647   5.526   4.360 -0.1805  0.6762 -0.6219
  510CO2     O2 2330   4.823   5.499   4.212  0.0460  0.3951 -0.3042
  511CO2     D1 2331   2.412   0.709   1.578 -0.0660  0.3080  0.2720
  511CO2     D2 2332   2.407   0.903   1.618 -0.0738  0.2077  0.7581
  511CO2      C 2333   2.410   0.806   1.598 -0.0699  0.2579  0.5151
  511CO2     O1 2334   2.407   0.920   1.622 -0.0745  0.1991  0.8001
  511CO2     O2 2335   2.413   0.693   1.575 -0.0653  0.3166  0.2300
  512CO2     D1 2336   1.278   8.105   6.511  0.4779 -0.5509  0.2445
  512CO2     D2 2337   1.334   8.214   6.356  0.0869 -0.3349  0.2565
  512CO2      C 2338   1.306   8.160   6.434  0.2824 -0.4429  0.2505
  512CO2     O1 2339   1.339   8.224   6.343  0.0531 -0.3163  0.2575
  512CO2     O2 2340   1.274   8.095   6.525  0.5117 -0.5695  0.2435
  513CO2     D1 2341   4.563   9.044   4.566  0.0139 -0.0236 -0.4635
  513CO2     D2 2342   4.613   9.155   4.410  0.0823  0.3068 -0.2085
  513CO2      C 2343   4.588   9.100   4.488  0.0481  0.1416 -0.3360
  513CO2     O1 2344   4.617   9.165   4.396  0.0882  0.3353 -0.1865
  513CO2     O2 2345   4.558   9.035   4.579  0.0080 -0.0521 -0.4855
  514CO2     D1 2346   7.487   2.323   2.616 -0.2766  0.4133 -0.1746
  514CO2     D2 2347   7.512   2.302   2.812  0.1833  0.3301 -0.2409
  514CO2      C 2348   7.500   2.312   2.714 -0.0467  0.3717 -0.2077
  514CO2     O1 2349   7.514   2.300   2.828  0.2230  0.3230 -0.2466
  514CO2     O2 2350   7.485   2.324   2.600 -0.3164  0.4205 -0.1688
  515CO2     D1 2351   2.342   2.110   5.972 -0.2889 -0.3165  0.4371
  515CO2     D2 2352   2.214   2.079   5.824  0.1099  0.2881 -0.0381
  515CO2      C 2353   2.278   2.095   5.898 -0.0895 -0.0142  0.1995
  515CO2     O1 2354   2.203   2.076   5.811  0.1443  0.3403 -0.0791
  515CO2     O2 2355   2.353   2.113   5.985 -0.3233 -0.3687  0.4781
  516CO2     D1 2356   5.716   6.688   0.831 -0.3363 -0.4556 -0.1562
  516CO2     D2 2357   5.668   6.802   0.986  0.0939 -0.5941  0.0795
  516CO2      C 2358   5.692   6.745   0.909 -0.1212 -0.5249 -0.0384
  516CO2     O1 2359   5.664   6.812   0.999  0.1310 -0.6061  0.0999
  516CO2     O2 2360   5.720   6.678   0.818 -0.3734 -0.4436 -0.1766
  517CO2     D1 2361   8.728   3.756   0.847 -0.1609  0.2397 -0.3673
  517CO2     D2 2362   8.821   3.887   0.732  0.1761  0.2897 -0.0403
  517CO2      C 2363   8.774   3.822   0.790  0.0076  0.2647 -0.2038
  517CO2     O1 2364   8.829   3.899   0.722  0.2052  0.2941 -0.0121
  517CO2     O2 2365   8.720   3.745   0.857 -0.1900  0.2353 -0.3956
  518CO2     D1 2366   4.313   8.707   6.619  0.0645  0.1459  0.0530
  518CO2     D2 2367   4.230   8.736   6.796  0.4589  0.6663  0.1559
  518CO2      C 2368   4.272   8.722   6.707  0.2617  0.4061  0.1044
  518CO2     O1 2369   4.223   8.739   6.811  0.4930  0.7113  0.1648
  518CO2     O2 2370   4.320   8.705   6.603  0.0304  0.1009  0.0441
  519CO2     D1 2371   0.187   4.926   8.418  0.0030 -0.5833  0.3181
  519CO2     D2 2372   0.227   4.836   8.246  0.3929 -0.4075  0.3165
  519CO2      C 2373   0.207   4.881   8.332  0.1980 -0.4954  0.3173
  519CO2     O1 2374   0.230   4.828   8.232  0.4266 -0.3923  0.3164
  519CO2     O2 2375   0.184   4.934   8.433 -0.0306 -0.5985  0.3183
  520CO2     D1 2376   7.858   7.113   0.327 -0.0941 -0.8106  0.4852
  520CO2     D2 2377   7.833   6.924   0.275 -0.1458 -0.6866  0.0609
  520CO2      C 2378   7.845   7.018   0.301 -0.1199 -0.7486  0.2731
  520CO2     O1 2379   7.831   6.908   0.270 -0.1503 -0.6759  0.0242
  520CO2     O2 2380   7.860   7.129   0.331 -0.0896 -0.8213  0.5219
  521CO2     D1 2381   3.616   6.028   6.198 -0.1847 -0.1805 -0.2911
  521CO2     D2 2382   3.809   5.983   6.188 -0.1901 -0.4196  0.6286
  521CO2      C 2383   3.712   6.006   6.193 -0.1874 -0.3000  0.1688
  521CO2     O1 2384   3.825   5.979   6.187 -0.1905 -0.4402  0.7080
  521CO2     O2 2385   3.600   6.032   6.199 -0.1842 -0.1599 -0.3705
  522CO2     D1 2386   4.159   7.460   1.715  0.3234  0.1934  0.1470
  522CO2     D2 2387   4.309   7.464   1.845 -0.1391 -0.0396  0.6865
  522CO2      C 2388   4.234   7.462   1.780  0.0921  0.0769  0.4167
  522CO2     O1 2389   4.322   7.464   1.856 -0.1791 -0.0597  0.7331
  522CO2     O2 2390   4.147   7.460   1.704  0.3633  0.2136  0.1003
  523CO2     D1 2391   5.609   5.373   6.278  0.4604 -0.2564  0.7100
  523CO2     D2 2392   5.692   5.553   6.284 -0.2224  0.0778  0.1564
  523CO2      C 2393   5.650   5.463   6.281  0.1190 -0.0893  0.4332
  523CO2     O1 2394   5.699   5.568   6.285 -0.2814  0.1067  0.1086
  523CO2     O2 2395   5.602   5.358   6.278  0.5194 -0.2853  0.7578
  524CO2     D1 2396   9.022   7.751   2.470 -0.0604  0.0851  0.3134
  524CO2     D2 2397   9.056   7.737   2.665  0.0032  0.0848  0.3019
  524CO2      C 2398   9.039   7.744   2.567 -0.0286  0.0849  0.3076
  524CO2     O1 2399   9.059   7.735   2.681  0.0087  0.0848  0.3009
  524CO2     O2 2400   9.019   7.752   2.453 -0.0659  0.0851  0.3144
  525CO2     D1 2401   3.089   6.185   6.983  0.2272  0.0783  0.2313
  525CO2     D2 2402   3.280   6.152   6.943  0.3168  0.8373  0.0329
  525CO2      C 2403   3.185   6.168   6.963  0.2720  0.4578  0.1321
  525CO2     O1 2404   3.296   6.149   6.939  0.3246  0.9029  0.0158
  525CO2     O2 2405   3.073   6.187   6.986  0.2194  0.0128  0.2485
  526CO2     D1 2406   3.063   7.557   4.516 -0.0198  0.1046  0.1496
  526CO2     D2 2407   3.254   7.569   4.468 -0.0200 -0.1552  0.0802
  526CO2      C 2408   3.159   7.563   4.492 -0.0199 -0.0253  0.1149
  526CO2     O1 2409   3.271   7.570   4.464 -0.0200 -0.1776  0.0742
  526CO2     O2 2410   3.046   7.555   4.520 -0.0198  0.1270  0.1556
  527CO2     D1 2411   5.833   4.191   3.492 -0.6644 -0.6046  0.4310
  527CO2     D2 2412   5.651   4.267   3.477 -0.2885  0.1164 -0.5253
  527CO2      C 2413   5.742   4.229   3.484 -0.4764 -0.2441 -0.0471
  527CO2     O1 2414   5.635   4.274   3.476 -0.2561  0.1787 -0.6079
  527CO2     O2 2415   5.848   4.184   3.493 -0.6968 -0.6669  0.5137
  528CO2     D1 2416   1.256   7.939   5.886 -0.2965  0.5255 -0.3295
  528CO2     D2 2417   1.402   7.866   5.775 -0.1421 -0.1087  0.2854
  528CO2      C 2418   1.329   7.903   5.831 -0.2193  0.2084 -0.0220
  528CO2     O1 2419   1.415   7.860   5.765 -0.1287 -0.1635  0.3386
  528CO2     O2 2420   1.244   7.946   5.896 -0.3098  0.5802 -0.3826
  529CO2     D1 2421   5.114   7.457   8.091 -0.0472 -0.3235  0.2882
  529CO2     D2 2422   5.139   7.641   8.159 -0.1377 -0.1119 -0.2515
  529CO2      C 2423   5.126   7.549   8.125 -0.0924 -0.2177  0.0184
  529CO2     O1 2424   5.141   7.657   8.164 -0.1455 -0.0936 -0.2981
  529CO2     O2 2425   5.111   7.441   8.085 -0.0394 -0.3417  0.3348
  530CO2     D1 2426   2.680   1.672   6.509  0.5628 -0.2983  0.5708
  530CO2     D2 2427   2.499   1.714   6.577  0.6247  0.3045  0.3692
  530CO2      C 2428   2.589   1.693   6.543  0.5938  0.0031  0.4700
  530CO2     O1 2429   2.483   1.717   6.583  0.6301  0.3566  0.3518
  530CO2     O2 2430   2.695   1.668   6.503  0.5575 -0.3504  0.5882
  531CO2     D1 2431   5.941   7.254   6.173 -0.1758  0.4508 -0.2181
  531CO2     D2 2432   5.813   7.204   6.316  0.1508  0.2593  0.0077
  531CO2      C 2433   5.877   7.229   6.244 -0.0125  0.3550 -0.1052
  531CO2     O1 2434   5.802   7.200   6.328  0.1790  0.2427  0.0273
  531CO2     O2 2435   5.952   7.258   6.160 -0.2040  0.4673 -0.2376
  532CO2     D1 2436   0.443   1.347   1.551  0.3547 -0.1401 -0.0638
  532CO2     D2 2437   0.603   1.327   1.437  0.1652 -0.1448 -0.3279
  532CO2      C 2438   0.523   1.337   1.494  0.2599 -0.1425 -0.1958
  532CO2     O1 2439   0.617   1.325   1.427  0.1488 -0.1452 -0.3507
  532CO2     O2 2440   0.430   1.348   1.561  0.3710 -0.1397 -0.0410
  533CO2     D1 2441   5.191   1.749   5.012  0.1396  0.0334 -0.6244
  533CO2     D2 2442   5.122   1.932   4.980 -0.1846  0.0487  0.1463
  533CO2      C 2443   5.156   1.841   4.996 -0.0225  0.0411 -0.2390
  533CO2     O1 2444   5.116   1.948   4.977 -0.2126  0.0500  0.2129
  533CO2     O2 2445   5.197   1.734   5.015  0.1676  0.0321 -0.6909
  534CO2     D1 2446   9.133   1.226   2.665 -0.2572 -0.1639  0.0316
  534CO2     D2 2447   9.017   1.139   2.799  0.3412 -0.1953  0.5366
  534CO2      C 2448   9.075   1.183   2.732  0.0420 -0.1796  0.2841
  534CO2     O1 2449   9.007   1.131   2.810  0.3929 -0.1980  0.5802
  534CO2     O2 2450   9.143   1.234   2.653 -0.3089 -0.1612 -0.0121
  535CO2     D1 2451   0.896   9.140   6.818 -0.0935  0.0303  0.5839
  535CO2     D2 2452   1.056   9.066   6.908  0.1113 -0.1219  0.0952
  535CO2      C 2453   0.976   9.103   6.863  0.0089 -0.0458  0.3396
  535CO2     O1 2454   1.070   9.060   6.916  0.1290 -0.1350  0.0530
  535CO2     O2 2455   0.882   9.146   6.811 -0.1112  0.0434  0.6262
  536CO2     D1 2456   3.754   8.529   6.701 -0.1751  0.3756 -0.0578
  536CO2     D2 2457   3.895   8.508   6.564 -0.3231 -0.2425 -0.1178
  536CO2      C 2458   3.824   8.518   6.632 -0.2491  0.0665 -0.0878
  536CO2     O1 2459   3.907   8.506   6.552 -0.3359 -0.2959 -0.1229
  536CO2     O2 2460   3.742   8.530   6.713 -0.1623  0.4290 -0.0526
  537CO2     D1 2461   4.340   7.760   6.965 -0.1438  0.2506 -0.6608
  537CO2     D2 2462   4.467   7.900   7.023  0.1429 -0.3873  0.2690
  537CO2      C 2463   4.403   7.830   6.994 -0.0005 -0.0683 -0.1959
  537CO2     O1 2464   4.478   7.912   7.028  0.1676 -0.4423  0.3493
  537CO2     O2 2465   4.329   7.748   6.960 -0.1686  0.3057 -0.7412
  538CO2     D1 2466   8.877   5.845   6.679 -0.1860  0.3476 -0.2335
  538CO2     D2 2467   8.861   5.784   6.866 -0.0565  0.8881 -0.0459
  538CO2      C 2468   8.869   5.814   6.773 -0.1213  0.6179 -0.1397
  538CO2     O1 2469   8.859   5.778   6.883 -0.0453  0.9348 -0.0297
  538CO2     O2 2470   8.879   5.850   6.663 -0.1972  0.3009 -0.2497
  539CO2     D1 2471   6.095   5.671   2.733  0.2106  0.1312 -0.3804
  539CO2     D2 2472   5.971   5.675   2.578 -0.5490 -0.3409  0.2066
  539CO2      C 2473   6.033   5.673   2.656 -0.1692 -0.1048 -0.0869
  539CO2     O1 2474   5.961   5.676   2.565 -0.6147 -0.3816  0.2573
  539CO2     O2 2475   6.105   5.671   2.746  0.2762  0.1720 -0.4311
  540CO2     D1 2476   5.024   2.232   8.492  0.0762 -0.1362 -0.4674
  540CO2     D2 2477   5.209   2.297   8.518 -0.2407  0.6859 -0.2797
  540CO2      C 2478   5.117   2.264   8.505 -0.0822  0.2749 -0.3736
  540CO2     O1 2479   5.225   2.303   8.521 -0.2680  0.7570 -0.2635
  540CO2     O2 2480   5.008   2.226   8.490  0.1036 -0.2072 -0.4836
  541CO2     D1 2481   8.057   1.323   4.661  0.2638 -0.0338 -0.2723
  541CO2     D2 2482   7.988   1.477   4.558  0.2278 -0.0177 -0.2237
  541CO2      C 2483   8.022   1.400   4.610  0.2458 -0.0258 -0.2480
  541CO2     O1 2484   7.981   1.491   4.549  0.2246 -0.0164 -0.2195
  541CO2     O2 2485   8.063   1.310   4.670  0.2669 -0.0352 -0.2765
  542CO2     D1 2486   8.213   1.451   7.467 -0.2100 -0.3362 -0.2523
  542CO2     D2 2487   8.270   1.536   7.298 -0.0495 -0.2331 -0.1459
  542CO2      C 2488   8.241   1.493   7.382 -0.1298 -0.2847 -0.1991
  542CO2     O1 2489   8.275   1.544   7.283 -0.0357 -0.2242 -0.1367
  542CO2     O2 2490   8.208   1.443   7.482 -0.2239 -0.3451 -0.2615
  543CO2     D1 2491   7.036   2.682   4.342  0.0672 -0.0772 -0.0444
  543CO2     D2 2492   7.074   2.830   4.468  0.1446  0.0371 -0.2036
  543CO2      C 2493   7.055   2.756   4.405  0.1059 -0.0201 -0.1240
  543CO2     O1 2494   7.077   2.843   4.478  0.1513  0.0470 -0.2174
  543CO2     O2 2495   7.032   2.669   4.332  0.0605 -0.0871 -0.0306
  544CO2     D1 2496   3.783   7.215   2.499  0.0689  0.1978 -0.1235
  544CO2     D2 2497   3.900   7.373   2.476 -0.1222  0.3563  0.0022
  544CO2      C 2498   3.842   7.294   2.487 -0.0267  0.2770 -0.0606
  544CO2     O1 2499   3.910   7.387   2.474 -0.1387  0.3700  0.0131
  544CO2     O2 2500   3.773   7.201   2.500  0.0854  0.1841 -0.1343
  545CO2     D1 2501   0.369   0.428   7.217  0.4850 -0.3060  0.1042
  545CO2     D2 2502   0.407   0.307   7.065  0.4132 -0.1570 -0.0331
  545CO2      C 2503   0.388   0.368   7.141  0.4491 -0.2315  0.0355
  545CO2     O1 2504   0.411   0.296   7.052  0.4070 -0.1441 -0.0450
  545CO2     O2 2505   0.366   0.439   7.230  0.4912 -0.3188  0.1160
  546CO2     D1 2506   0.852   3.471   3.219 -0.1125 -0.3867 -0.4466
  546CO2     D2 2507   0.947   3.558   3.069  0.1749  0.0861  0.0060
  546CO2      C 2508   0.900   3.514   3.144  0.0312 -0.1503 -0.2203
  546CO2     O1 2509   0.955   3.565   3.056  0.1997  0.1269  0.0450
  546CO2     O2 2510   0.844   3.463   3.232 -0.1373 -0.4275 -0.4857
  547CO2     D1 2511   8.752   0.020   4.059  0.4760  0.6338  0.4004
  547CO2     D2 2512   8.649   0.062   4.223 -0.1677  0.0590  0.1467
  547CO2      C 2513   8.701   0.041   4.141  0.1542  0.3464  0.2736
  547CO2     O1 2514   8.640   0.065   4.237 -0.2233  0.0094  0.1248
  547CO2     O2 2515   8.761   0.016   4.045  0.5316  0.6834  0.4224
  548CO2     D1 2516   6.399   1.886   4.745 -0.0574 -0.5677 -0.3657
  548CO2     D2 2517   6.592   1.846   4.725  0.1076 -0.1012  0.2601
  548CO2      C 2518   6.496   1.866   4.735  0.0251 -0.3345 -0.0528
  548CO2     O1 2519   6.609   1.843   4.723  0.1218 -0.0609  0.3142
  548CO2     O2 2520   6.383   1.890   4.747 -0.0717 -0.6080 -0.4197
  549CO2     D1 2521   7.208   6.874   0.937  0.0320 -0.0995 -0.4162
  549CO2     D2 2522   7.159   7.020   1.060  0.2446  0.0079 -0.4581
  549CO2      C 2523   7.184   6.947   0.999  0.1383 -0.0458 -0.4372
  549CO2     O1 2524   7.155   7.033   1.071  0.2630  0.0172 -0.4618
  549CO2     O2 2525   7.213   6.861   0.926  0.0136 -0.1088 -0.4126
  550CO2     D1 2526   1.167   4.039   2.415  0.0930 -0.1561  0.1108
  550CO2     D2 2527   1.161   3.853   2.349  0.1756 -0.1294  0.0288
  550CO2      C 2528   1.164   3.946   2.382  0.1343 -0.1428  0.0698
  550CO2     O1 2529   1.161   3.837   2.343  0.1828 -0.1271  0.0218
  550CO2     O2 2530   1.168   4.055   2.421  0.0859 -0.1584  0.1178
  551CO2     D1 2531   6.945   6.365   6.619  0.4515  0.0900  0.1013
  551CO2     D2 2532   7.082   6.279   6.505  0.2333  0.2898 -0.3123
  551CO2      C 2533   7.013   6.322   6.562  0.3424  0.1899 -0.1055
  551CO2     O1 2534   7.094   6.272   6.495  0.2144  0.3071 -0.3480
  551CO2     O2 2535   6.933   6.372   6.628  0.4704  0.0727  0.1370
  552CO2     D1 2536   2.830   0.691   0.050  0.1277 -0.0267  0.1973
  552CO2     D2 2537   2.896   0.870   0.104 -0.1942  0.2776 -0.4123
  552CO2      C 2538   2.863   0.780   0.077 -0.0332  0.1255 -0.1075
  552CO2     O1 2539   2.902   0.885   0.109 -0.2220  0.3039 -0.4649
  552CO2     O2 2540   2.825   0.676   0.045  0.1556 -0.0530  0.2499
  553CO2     D1 2541   5.737   8.670   8.324 -0.1595  0.0562  0.0865
  553CO2     D2 2542   5.820   8.624   8.498  0.3066  0.2298 -0.0876
  553CO2      C 2543   5.778   8.647   8.411  0.0736  0.1430 -0.0006
  553CO2     O1 2544   5.827   8.620   8.513  0.3468  0.2448 -0.1027
  553CO2     O2 2545   5.730   8.674   8.309 -0.1997  0.0412  0.1015
  554CO2     D1 2546   5.625   2.942   8.226 -0.1075  0.0789  0.1860
  554CO2     D2 2547   5.751   3.014   8.092 -0.1105 -0.2623 -0.0005
  554CO2      C 2548   5.688   2.978   8.159 -0.1090 -0.0917  0.0927
  554CO2     O1 2549   5.762   3.020   8.080 -0.1107 -0.2918 -0.0167
  554CO2     O2 2550   5.614   2.936   8.237 -0.1072  0.1084  0.2022
  555CO2     D1 2551   5.634   6.025   1.287 -0.3963 -0.0014 -0.5461
  555CO2     D2 2552   5.768   6.115   1.401 -0.4249 -0.0291 -0.4908
  555CO2      C 2553   5.701   6.070   1.344 -0.4106 -0.0152 -0.5185
  555CO2     O1 2554   5.780   6.122   1.411 -0.4274 -0.0315 -0.4861
  555CO2     O2 2555   5.623   6.017   1.277 -0.3938  0.0010 -0.5509
  556CO2     D1 2556   3.766   2.988   8.974  0.0031  0.2162  0.4785
  556CO2     D2 2557   3.701   3.056   9.148  0.2126  0.6697  0.3802
  556CO2      C 2558   3.733   3.022   9.061  0.1078  0.4430  0.4293
  556CO2     O1 2559   3.696   3.062   9.163  0.2307  0.7088  0.3717
  556CO2     O2 2560   3.771   2.982   8.959 -0.0150  0.1771  0.4869
  557CO2     D1 2561   3.767   2.697   7.077  0.0988  0.2747 -0.1853
  557CO2     D2 2562   3.838   2.676   6.894  0.3484  0.1161 -0.0717
  557CO2      C 2563   3.802   2.686   6.986  0.2236  0.1954 -0.1285
  557CO2     O1 2564   3.844   2.674   6.878  0.3700  0.1024 -0.0619
  557CO2     O2 2565   3.761   2.698   7.093  0.0773  0.2884 -0.1951
  558CO2     D1 2566   6.915   4.649   5.654 -0.0687  0.3393 -0.7661
  558CO2     D2 2567   7.072   4.764   5.693 -0.2601  0.2279  0.3590
  558CO2      C 2568   6.994   4.706   5.674 -0.1644  0.2836 -0.2036
  558CO2     O1 2569   7.086   4.773   5.696 -0.2766  0.2183  0.4562
  558CO2     O2 2570   6.902   4.640   5.651 -0.0522  0.3489 -0.8633
  559CO2     D1 2571   5.378   1.613   6.200  0.1352  0.1066 -0.6138
  559CO2     D2 2572   5.237   1.551   6.075 -0.0586  0.3081 -0.4949
  559CO2      C 2573   5.308   1.582   6.138  0.0383  0.2074 -0.5544
  559CO2     O1 2574   5.225   1.546   6.064 -0.0753  0.3255 -0.4846
  559CO2     O2 2575   5.390   1.618   6.211  0.1519  0.0892 -0.6241
  560CO2     D1 2576   7.945   4.274   4.931  0.2555 -0.2736 -0.4720
  560CO2     D2 2577   8.091   4.377   5.016  0.0474 -0.1191 -0.3001
  560CO2      C 2578   8.018   4.326   4.974  0.1515 -0.1963 -0.3860
  560CO2     O1 2579   8.104   4.386   5.023  0.0294 -0.1058 -0.2852
  560CO2     O2 2580   7.932   4.265   4.924  0.2735 -0.2869 -0.4868
  561CO2     D1 2581   4.087   8.006   3.028 -0.0288 -0.0629  0.0479
  561CO2     D2 2582   4.276   7.992   3.083  0.0549  0.5027 -0.0963
  561CO2      C 2583   4.181   7.999   3.056  0.0130  0.2199 -0.0242
  561CO2     O1 2584   4.293   7.991   3.087  0.0621  0.5515 -0.1087
  561CO2     O2 2585   4.070   8.008   3.024 -0.0361 -0.1118  0.0604
  562CO2     D1 2586   3.930   3.293   2.991  0.1760  0.1819  0.1388
  562CO2     D2 2587   4.010   3.357   3.160  0.2554  0.1767  0.1037
  562CO2      C 2588   3.970   3.325   3.076  0.2157  0.1793  0.1212
  562CO2     O1 2589   4.016   3.362   3.175  0.2622  0.1762  0.1006
  562CO2     O2 2590   3.923   3.288   2.976  0.1692  0.1823  0.1419
  563CO2     D1 2591   5.902   0.681   2.404 -0.2703 -0.2502  0.2284
  563CO2     D2 2592   5.820   0.735   2.232  0.1515  0.0252  0.1152
  563CO2      C 2593   5.861   0.708   2.318 -0.0594 -0.1125  0.1718
  563CO2     O1 2594   5.813   0.740   2.218  0.1880  0.0490  0.1054
  563CO2     O2 2595   5.909   0.676   2.419 -0.3068 -0.2739  0.2382
  564CO2     D1 2596   7.883   5.436   6.163  0.0479 -0.1111 -0.6175
  564CO2     D2 2597   7.695   5.396   6.208  0.1288  0.1632 -0.0314
  564CO2      C 2598   7.789   5.416   6.186  0.0884  0.0260 -0.3244
  564CO2     O1 2599   7.679   5.392   6.212  0.1358  0.1869  0.0193
  564CO2     O2 2600   7.900   5.439   6.159  0.0409 -0.1348 -0.6681
  565CO2     D1 2601   0.299   1.609   7.053 -0.3175 -0.0761  0.1910
  565CO2     D2 2602   0.424   1.470   6.989  0.0111  0.4331 -0.2788
  565CO2      C 2603   0.362   1.539   7.021 -0.1532  0.1785 -0.0439
  565CO2     O1 2604   0.435   1.458   6.983  0.0395  0.4771 -0.3194
  565CO2     O2 2605   0.288   1.621   7.058 -0.3459 -0.1201  0.2316
  566CO2     D1 2606   7.347   7.722   3.602 -0.0567  0.3928  0.0456
  566CO2     D2 2607   7.468   7.797   3.465  0.0805 -0.2307 -0.1797
  566CO2      C 2608   7.408   7.759   3.533  0.0119  0.0811 -0.0671
  566CO2     O1 2609   7.479   7.804   3.453  0.0923 -0.2846 -0.1992
  566CO2     O2 2610   7.337   7.715   3.614 -0.0685  0.4467  0.0650
  567CO2     D1 2611   6.196   4.993   0.410 -0.5338 -0.1659 -0.3694
  567CO2     D2 2612   6.168   4.831   0.520  0.3748  0.1089  0.2716
  567CO2      C 2613   6.182   4.912   0.465 -0.0795 -0.0285 -0.0489
  567CO2     O1 2614   6.166   4.817   0.529  0.4532  0.1327  0.3269
  567CO2     O2 2615   6.199   5.007   0.400 -0.6122 -0.1897 -0.4248
  568CO2     D1 2616   2.151   6.196   8.697 -0.3799 -0.0471  0.2109
  568CO2     D2 2617   2.126   6.369   8.791  0.8931  0.1473  0.1986
  568CO2      C 2618   2.139   6.283   8.744  0.2566  0.0501  0.2047
  568CO2     O1 2619   2.124   6.384   8.799  1.0031  0.1641  0.1975
  568CO2     O2 2620   2.153   6.182   8.689 -0.4899 -0.0639  0.2119
  569CO2     D1 2621   0.487   5.447   8.063 -0.1453  0.1423  0.1852
  569CO2     D2 2622   0.640   5.384   8.172 -0.0887  0.2639  0.1754
  569CO2      C 2623   0.564   5.416   8.118 -0.1170  0.2031  0.1803
  569CO2     O1 2624   0.653   5.379   8.182 -0.0838  0.2744  0.1745
  569CO2     O2 2625   0.474   5.452   8.054 -0.1501  0.1318  0.1860
  570CO2     D1 2626   4.463   1.869   0.220  0.0613  0.3377  0.1836
  570CO2     D2 2627   4.389   2.006   0.097 -0.0007  0.2062  0.0748
  570CO2      C 2628   4.426   1.937   0.158  0.0303  0.2719  0.1292
  570CO2     O1 2629   4.383   2.017   0.087 -0.0060  0.1948  0.0654
  570CO2     O2 2630   4.470   1.857   0.230  0.0667  0.3490  0.1930
  571CO2     D1 2631   5.294   8.701   7.899  0.1196  0.2409  0.3878
  571CO2     D2 2632   5.174   8.674   7.744  0.3226  0.1553  0.2455
  571CO2      C 2633   5.234   8.688   7.821  0.2211  0.1981  0.3166
  571CO2     O1 2634   5.163   8.672   7.731  0.3401  0.1479  0.2332
  571CO2     O2 2635   5.304   8.704   7.912  0.1021  0.2483  0.4001
  572CO2     D1 2636   5.312   6.811   2.484 -0.3951 -0.2149 -0.1591
  572CO2     D2 2637   5.237   6.639   2.547 -0.5465 -0.0446  0.1258
  572CO2      C 2638   5.275   6.725   2.515 -0.4708 -0.1298 -0.0167
  572CO2     O1 2639   5.231   6.624   2.552 -0.5596 -0.0299  0.1504
  572CO2     O2 2640   5.318   6.825   2.478 -0.3821 -0.2296 -0.1837
  573CO2     D1 2641   7.612   3.920   5.714  0.2242  0.2075  0.4516
  573CO2     D2 2642   7.661   4.111   5.732  0.3368  0.2073  0.1575
  573CO2      C 2643   7.636   4.016   5.723  0.2805  0.2074  0.3046
  573CO2     O1 2644   7.665   4.128   5.734  0.3466  0.2072  0.1321
  573CO2     O2 2645   7.608   3.904   5.712  0.2145  0.2075  0.4770
  574CO2     D1 2646   3.298   0.648   3.498  0.1960  0.2385  0.1111
  574CO2     D2 2647   3.236   0.582   3.673 -0.7054  0.4069 -0.1421
  574CO2      C 2648   3.267   0.615   3.586 -0.2547  0.3227 -0.0155
  574CO2     O1 2649   3.231   0.577   3.689 -0.7833  0.4215 -0.1640
  574CO2     O2 2650   3.303   0.654   3.482  0.2739  0.2240  0.1329
  575CO2     D1 2651   8.821   2.026   6.763  0.0518 -0.2140 -0.3270
  575CO2     D2 2652   8.932   2.063   6.923 -0.1669 -0.0698 -0.2088
  575CO2      C 2653   8.877   2.045   6.843 -0.0576 -0.1419 -0.2679
  575CO2     O1 2654   8.942   2.066   6.937 -0.1858 -0.0574 -0.1986
  575CO2     O2 2655   8.812   2.023   6.750  0.0707 -0.2265 -0.3372
  576CO2     D1 2656   7.100   3.480   2.350  0.2504  0.0523 -0.4769
  576CO2     D2 2657   7.208   3.314   2.347 -0.4711 -0.4304  0.0627
  576CO2      C 2658   7.154   3.397   2.348 -0.1104 -0.1890 -0.2071
  576CO2     O1 2659   7.217   3.300   2.346 -0.5335 -0.4721  0.1093
  576CO2     O2 2660   7.091   3.494   2.350  0.3127  0.0940 -0.5235
  577CO2     D1 2661   6.976   3.995   1.469  0.0908 -0.4427 -0.2479
  577CO2     D2 2662   7.134   4.093   1.537 -0.3419  0.0897 -0.0022
  577CO2      C 2663   7.055   4.044   1.503 -0.1255 -0.1765 -0.1251
  577CO2     O1 2664   7.147   4.101   1.543 -0.3792  0.1357  0.0190
  577CO2     O2 2665   6.962   3.987   1.463  0.1282 -0.4887 -0.2692
  578CO2     D1 2666   6.391   2.553   1.119 -0.0747 -0.2486  0.1657
  578CO2     D2 2667   6.307   2.705   1.024 -0.2174 -0.1723  0.4149
  578CO2      C 2668   6.349   2.629   1.072 -0.1460 -0.2104  0.2903
  578CO2     O1 2669   6.300   2.718   1.016 -0.2297 -0.1657  0.4365
  578CO2     O2 2670   6.399   2.540   1.127 -0.0623 -0.2552  0.1442
  579CO2     D1 2671   3.143   8.481   2.475  0.0541 -0.2908  0.3358
  579CO2     D2 2672   3.298   8.545   2.369 -0.1666 -0.3257 -0.0065
  579CO2      C 2673   3.221   8.513   2.422 -0.0563 -0.3082  0.1646
  579CO2     O1 2674   3.311   8.550   2.360 -0.1857 -0.3287 -0.0361
  579CO2     O2 2675   3.130   8.476   2.484  0.0732 -0.2878  0.3654
  580CO2     D1 2676   4.567   0.077   7.448  0.5136 -0.1047  0.0336
  580CO2     D2 2677   4.660   0.248   7.412  0.0644  0.2718  0.6513
  580CO2      C 2678   4.613   0.163   7.430  0.2890  0.0836  0.3425
  580CO2     O1 2679   4.668   0.263   7.409  0.0256  0.3044  0.7047
  580CO2     O2 2680   4.559   0.063   7.451  0.5524 -0.1372 -0.0197
  581CO2     D1 2681   0.976   2.962   4.694  0.3816  0.3240 -0.3085
  581CO2     D2 2682   0.830   3.020   4.575  0.0796  0.1710 -0.0147
  581CO2      C 2683   0.903   2.991   4.634  0.2306  0.2475 -0.1616
  581CO2     O1 2684   0.817   3.025   4.564  0.0535  0.1578  0.0107
  581CO2     O2 2685   0.989   2.957   4.704  0.4077  0.3372 -0.3339
  582CO2     D1 2686   8.076   7.711   1.484 -0.0861  0.0043  0.0278
  582CO2     D2 2687   8.259   7.678   1.550 -0.2713  0.0357  0.5560
  582CO2      C 2688   8.167   7.695   1.517 -0.1787  0.0200  0.2919
  582CO2     O1 2689   8.275   7.675   1.556 -0.2873  0.0385  0.6016
  582CO2     O2 2690   8.060   7.714   1.478 -0.0701  0.0016 -0.0178
  583CO2     D1 2691   2.443   8.516   3.582  0.1576  0.2695  0.0024
  583CO2     D2 2692   2.551   8.623   3.709  0.3324  0.2659 -0.1436
  583CO2      C 2693   2.497   8.569   3.646  0.2450  0.2677 -0.0706
  583CO2     O1 2694   2.561   8.632   3.720  0.3475  0.2656 -0.1562
  583CO2     O2 2695   2.434   8.507   3.571  0.1425  0.2698  0.0150
  584CO2     D1 2696   7.485   0.687   6.454 -0.2749 -0.3321 -0.3289
  584CO2     D2 2697   7.682   0.692   6.437 -0.2302 -0.1876  0.2302
  584CO2      C 2698   7.583   0.689   6.446 -0.2526 -0.2598 -0.0494
  584CO2     O1 2699   7.699   0.692   6.436 -0.2264 -0.1751  0.2785
  584CO2     O2 2700   7.468   0.687   6.455 -0.2788 -0.3446 -0.3772
  585CO2     D1 2701   4.329   1.959   3.356 -0.0545 -0.0450 -0.2541
  585CO2     D2 2702   4.329   1.780   3.441  0.3755 -0.0654 -0.2946
  585CO2      C 2703   4.329   1.870   3.398  0.1605 -0.0552 -0.2743
  585CO2     O1 2704   4.329   1.765   3.448  0.4126 -0.0672 -0.2981
  585CO2     O2 2705   4.329   1.975   3.349 -0.0916 -0.0432 -0.2506
  586CO2     D1 2706   6.777   0.524   4.683 -0.0233  0.1080  0.4448
  586CO2     D2 2707   6.826   0.333   4.705 -0.3771 -0.0249  0.0728
  586CO2      C 2708   6.801   0.428   4.694 -0.2002  0.0416  0.2588
  586CO2     O1 2709   6.830   0.317   4.706 -0.4076 -0.0363  0.0407
  586CO2     O2 2710   6.772   0.540   4.682  0.0072  0.1195  0.4769
  587CO2     D1 2711   3.535   4.629   2.307  0.0104  0.1728 -0.0936
  587CO2     D2 2712   3.687   4.508   2.267  0.1856  0.4226 -0.1854
  587CO2      C 2713   3.611   4.568   2.287  0.0980  0.2977 -0.1395
  587CO2     O1 2714   3.700   4.498   2.264  0.2007  0.4442 -0.1933
  587CO2     O2 2715   3.522   4.639   2.310 -0.0047  0.1512 -0.0856
  588CO2     D1 2716   9.092   1.139   8.539 -0.2164 -0.1046 -0.1135
  588CO2     D2 2717   8.970   0.984   8.555  0.1525 -0.4093 -0.2388
  588CO2      C 2718   9.031   1.061   8.547 -0.0319 -0.2570 -0.1761
  588CO2     O1 2719   8.960   0.971   8.557  0.1844 -0.4356 -0.2496
  588CO2     O2 2720   9.103   1.152   8.538 -0.2482 -0.0783 -0.1027
  589CO2     D1 2721   2.162   8.300   4.040 -0.1333 -0.0807  0.3395
  589CO2     D2 2722   2.352   8.255   4.073 -0.0631 -0.0374 -0.0017
  589CO2      C 2723   2.257   8.278   4.057 -0.0982 -0.0590  0.1689
  589CO2     O1 2724   2.368   8.251   4.076 -0.0570 -0.0336 -0.0312
  589CO2     O2 2725   2.146   8.304   4.037 -0.1394 -0.0844  0.3690
  590CO2     D1 2726   7.999   1.816   7.573 -0.3079  0.1194  0.3296
  590CO2     D2 2727   7.975   1.701   7.414  0.3869 -0.4061  0.6027
  590CO2      C 2728   7.987   1.758   7.493  0.0395 -0.1433  0.4661
  590CO2     O1 2729   7.973   1.691   7.400  0.4469 -0.4515  0.6262
  590CO2     O2 2730   8.001   1.826   7.586 -0.3679  0.1648  0.3061
  591CO2     D1 2731   8.425   1.768   7.155 -0.3317  0.1570 -0.0595
  591CO2     D2 2732   8.349   1.942   7.209 -0.2365  0.0078  0.5645
  591CO2      C 2733   8.387   1.855   7.182 -0.2841  0.0824  0.2525
  591CO2     O1 2734   8.343   1.957   7.214 -0.2283 -0.0050  0.6184
  591CO2     O2 2735   8.432   1.753   7.151 -0.3399  0.1698 -0.1134
  592CO2     D1 2736   2.673   8.368   5.447 -0.1500  0.4345 -0.0505
  592CO2     D2 2737   2.507   8.402   5.550 -0.1643  0.4701 -0.0863
  592CO2      C 2738   2.590   8.385   5.499 -0.1572  0.4523 -0.0684
  592CO2     O1 2739   2.492   8.405   5.559 -0.1656  0.4732 -0.0894
  592CO2     O2 2740   2.687   8.365   5.439 -0.1488  0.4314 -0.0474
  593CO2     D1 2741   4.219   1.915   8.865 -0.1017  0.3850 -0.4618
  593CO2     D2 2742   4.056   1.827   8.933 -0.0962  0.3328 -0.5156
  593CO2      C 2743   4.137   1.871   8.899 -0.0990  0.3589 -0.4887
  593CO2     O1 2744   4.041   1.819   8.939 -0.0957  0.3283 -0.5202
  593CO2     O2 2745   4.234   1.923   8.860 -0.1022  0.3895 -0.4571
  594CO2     D1 2746   5.510   2.602   2.750 -0.0225 -0.2124  0.0493
  594CO2     D2 2747   5.431   2.644   2.927  0.0061 -0.0830  0.0322
  594CO2      C 2748   5.470   2.623   2.838 -0.0082 -0.1477  0.0407
  594CO2     O1 2749   5.424   2.647   2.942  0.0086 -0.0718  0.0307
  594CO2     O2 2750   5.516   2.599   2.735 -0.0250 -0.2236  0.0508
  595CO2     D1 2751   4.833   5.066   5.242 -0.5685  0.4595 -0.0655
  595CO2     D2 2752   4.893   5.246   5.300  0.2099  0.2021 -0.0663
  595CO2      C 2753   4.863   5.156   5.271 -0.1793  0.3308 -0.0659
  595CO2     O1 2754   4.898   5.261   5.305  0.2771  0.1799 -0.0664
  595CO2     O2 2755   4.828   5.051   5.236 -0.6357  0.4817 -0.0654
  596CO2     D1 2756   4.867   8.171   0.725  0.2243  0.2389  0.0112
  596CO2     D2 2757   4.818   8.072   0.561 -0.2088 -0.3086  0.4698
  596CO2      C 2758   4.843   8.121   0.643  0.0078 -0.0349  0.2405
  596CO2     O1 2759   4.814   8.063   0.546 -0.2462 -0.3559  0.5094
  596CO2     O2 2760   4.872   8.179   0.739  0.2617  0.2862 -0.0284
  597CO2     D1 2761   4.123   2.898   6.092 -0.5058  0.1063 -0.1655
  597CO2     D2 2762   4.069   3.088   6.093  0.1814  0.3055 -0.4300
  597CO2      C 2763   4.096   2.993   6.093 -0.1622  0.2059 -0.2978
  597CO2     O1 2764   4.064   3.105   6.093  0.2407  0.3227 -0.4529
  597CO2     O2 2765   4.128   2.882   6.092 -0.5651  0.0890 -0.1427
  598CO2     D1 2766   5.254   1.096   5.867  0.2052  0.0457 -0.0112
  598CO2     D2 2767   5.146   1.183   5.725 -0.1968 -0.4152  0.0076
  598CO2      C 2768   5.200   1.139   5.796  0.0042 -0.1847 -0.0018
  598CO2     O1 2769   5.137   1.190   5.713 -0.2316 -0.4550  0.0092
  598CO2     O2 2770   5.263   1.088   5.879  0.2400  0.0856 -0.0128
  599CO2     D1 2771   2.506   5.576   3.555  0.2735 -0.1347  0.0789
  599CO2     D2 2772   2.597   5.414   3.487  0.4170  0.0204 -0.0985
  599CO2      C 2773   2.551   5.495   3.521  0.3453 -0.0572 -0.0098
  599CO2     O1 2774   2.605   5.400   3.481  0.4294  0.0338 -0.1138
  599CO2     O2 2775   2.498   5.590   3.561  0.2611 -0.1481  0.0942
  600CO2     D1 2776   5.341   2.795   8.500 -0.0959  0.1508  0.5321
  600CO2     D2 2777   5.333   2.597   8.500 -0.1110  0.1497  0.0715
  600CO2      C 2778   5.337   2.696   8.500 -0.1034  0.1503  0.3018
  600CO2     O1 2779   5.332   2.580   8.500 -0.1123  0.1496  0.0317
  600CO2     O2 2780   5.342   2.812   8.500 -0.0946  0.1509  0.5719
  601CO2     D1 2781   7.402   7.835   4.224  0.2126  0.0788 -0.5316
  601CO2     D2 2782   7.593   7.810   4.270  0.2070  0.5458 -0.2506
  601CO2      C 2783   7.497   7.823   4.247  0.2098  0.3123 -0.3911
  601CO2     O1 2784   7.609   7.808   4.274  0.2065  0.5861 -0.2263
  601CO2     O2 2785   7.386   7.837   4.220  0.2131  0.0384 -0.5558
  602CO2     D1 2786   4.332   1.125   1.386  0.0178 -0.6921  0.4317
  602CO2     D2 2787   4.457   1.274   1.424 -0.1687 -0.3172 -0.4133
  602CO2      C 2788   4.394   1.199   1.405 -0.0755 -0.5046  0.0092
  602CO2     O1 2789   4.467   1.287   1.427 -0.1848 -0.2849 -0.4862
  602CO2     O2 2790   4.321   1.112   1.383  0.0339 -0.7244  0.5046
  603CO2     D1 2791   3.632   5.714   6.878  0.6193  0.2345 -0.1227
  603CO2     D2 2792   3.587   5.586   6.734  0.2885 -0.0207  0.2051
  603CO2      C 2793   3.610   5.650   6.806  0.4539  0.1069  0.0412
  603CO2     O1 2794   3.583   5.575   6.721  0.2599 -0.0427  0.2334
  603CO2     O2 2795   3.636   5.725   6.891  0.6478  0.2566 -0.1510
  604CO2     D1 2796   1.300   7.807   0.055 -0.4123  0.3370 -0.1454
  604CO2     D2 2797   1.320   7.617   0.104  0.2375  0.5187  0.3004
  604CO2      C 2798   1.310   7.712   0.079 -0.0874  0.4279  0.0775
  604CO2     O1 2799   1.322   7.600   0.108  0.2936  0.5344  0.3389
  604CO2     O2 2800   1.298   7.824   0.050 -0.4684  0.3214 -0.1839
  605CO2     D1 2801   7.927   3.610   3.735 -0.0816 -0.3394  0.0425
  605CO2     D2 2802   7.789   3.618   3.594  0.0394  0.0526 -0.0533
  605CO2      C 2803   7.858   3.614   3.665 -0.0211 -0.1434 -0.0054
  605CO2     O1 2804   7.777   3.619   3.582  0.0498  0.0864 -0.0616
  605CO2     O2 2805   7.939   3.609   3.748 -0.0921 -0.3733  0.0508
  606CO2     D1 2806   3.226   0.869   1.028  0.5428 -0.1793  0.1220
  606CO2     D2 2807   3.268   0.976   0.866  0.0027  0.2365  0.2555
  606CO2      C 2808   3.247   0.923   0.947  0.2728  0.0286  0.1887
  606CO2     O1 2809   3.272   0.985   0.853 -0.0439  0.2724  0.2670
  606CO2     O2 2810   3.222   0.860   1.042  0.5895 -0.2152  0.1105
  607CO2     D1 2811   0.631   3.338   8.417  0.6201 -0.3782 -0.3818
  607CO2     D2 2812   0.578   3.451   8.263  0.9577  0.3870  0.0611
  607CO2      C 2813   0.604   3.394   8.340  0.7889  0.0044 -0.1604
  607CO2     O1 2814   0.573   3.461   8.250  0.9869  0.4531  0.0994
  607CO2     O2 2815   0.635   3.328   8.430  0.5909 -0.4443 -0.4201
  608CO2     D1 2816   6.783   9.048   5.717 -0.4129 -0.0718 -0.4992
  608CO2     D2 2817   6.680   9.055   5.548 -0.4174 -0.3076 -0.5069
  608CO2      C 2818   6.732   9.052   5.632 -0.4152 -0.1897 -0.5031
  608CO2     O1 2819   6.671   9.056   5.533 -0.4178 -0.3279 -0.5076
  608CO2     O2 2820   6.792   9.048   5.731 -0.4125 -0.0514 -0.4986
  609CO2     D1 2821   5.570   1.315   6.967  0.1232  0.0480  0.0561
  609CO2     D2 2822   5.477   1.359   6.799 -0.2287 -0.0252  0.2320
  609CO2      C 2823   5.523   1.337   6.883 -0.0527  0.0114  0.1441
  609CO2     O1 2824   5.468   1.363   6.784 -0.2590 -0.0316  0.2472
  609CO2     O2 2825   5.578   1.312   6.982  0.1536  0.0543  0.0409
  610CO2     D1 2826   2.921   1.296   0.904 -0.1858  0.0043 -0.1254
  610CO2     D2 2827   2.850   1.339   0.724 -0.1519  0.2849 -0.0709
  610CO2      C 2828   2.886   1.318   0.814 -0.1688  0.1446 -0.0981
  610CO2     O1 2829   2.844   1.343   0.708 -0.1489  0.3092 -0.0662
  610CO2     O2 2830   2.927   1.292   0.919 -0.1887 -0.0200 -0.1301
  611CO2     D1 2831   2.036   2.553   2.117  0.1924 -0.4029 -0.1139
  611CO2     D2 2832   2.120   2.447   2.261 -0.2773 -0.3852  0.1733
  611CO2      C 2833   2.078   2.500   2.189 -0.0425 -0.3940  0.0297
  611CO2     O1 2834   2.127   2.438   2.274 -0.3179 -0.3837  0.1981
  611CO2     O2 2835   2.029   2.562   2.105  0.2329 -0.4044 -0.1387
  612CO2     D1 2836   1.264   2.963   8.334  0.3323 -0.5254  0.3950
  612CO2     D2 2837   1.092   2.868   8.307  0.1442 -0.0303 -0.1498
  612CO2      C 2838   1.178   2.916   8.321  0.2382 -0.2779  0.1226
  612CO2     O1 2839   1.078   2.860   8.305  0.1279  0.0125 -0.1968
  612CO2     O2 2840   1.279   2.971   8.336  0.3486 -0.5682  0.4420
  613CO2     D1 2841   6.911   2.531   1.760  0.1740 -0.6503  0.4664
  613CO2     D2 2842   6.950   2.361   1.667  0.0449 -0.2161 -0.3800
  613CO2      C 2843   6.930   2.446   1.714  0.1095 -0.4332  0.0432
  613CO2     O1 2844   6.953   2.347   1.659  0.0338 -0.1786 -0.4532
  613CO2     O2 2845   6.908   2.546   1.768  0.1852 -0.6878  0.5396
  614CO2     D1 2846   5.190   4.079   3.057  0.0033  0.0385  0.1021
  614CO2     D2 2847   5.229   3.979   2.890 -0.1354  0.4018 -0.1491
  614CO2      C 2848   5.210   4.029   2.974 -0.0661  0.2201 -0.0235
  614CO2     O1 2849   5.232   3.970   2.876 -0.1474  0.4332 -0.1708
  614CO2     O2 2850   5.187   4.088   3.071  0.0153  0.0071  0.1238
  615CO2     D1 2851   2.490   8.262   3.344  0.0528  0.0868 -0.2312
  615CO2     D2 2852   2.514   8.397   3.201 -0.1668  0.1464 -0.2105
  615CO2      C 2853   2.502   8.330   3.272 -0.0570  0.1166 -0.2209
  615CO2     O1 2854   2.516   8.409   3.188 -0.1858  0.1516 -0.2087
  615CO2     O2 2855   2.488   8.251   3.356  0.0718  0.0816 -0.2330
  616CO2     D1 2856   7.395   6.060   4.403  0.1649  0.1878  0.0008
  616CO2     D2 2857   7.208   6.038   4.464  0.2819  0.1972  0.3634
  616CO2      C 2858   7.301   6.049   4.434  0.2234  0.1925  0.1821
  616CO2     O1 2859   7.192   6.036   4.470  0.2920  0.1981  0.3947
  616CO2     O2 2860   7.411   6.062   4.398  0.1548  0.1869 -0.0305
  617CO2     D1 2861   0.946   1.848   3.079  0.3888  0.2842 -0.1468
  617CO2     D2 2862   0.794   1.894   2.962  0.6542  0.4355 -0.4337
  617CO2      C 2863   0.870   1.871   3.021  0.5215  0.3598 -0.2903
  617CO2     O1 2864   0.780   1.898   2.952  0.6771  0.4485 -0.4585
  617CO2     O2 2865   0.959   1.844   3.090  0.3659  0.2711 -0.1221
  618CO2     D1 2866   6.635   1.626   1.856 -0.2693 -0.0845 -0.0758
  618CO2     D2 2867   6.591   1.765   1.990  0.0963  0.2728 -0.3252
  618CO2      C 2868   6.613   1.695   1.923 -0.0865  0.0942 -0.2005
  618CO2     O1 2869   6.587   1.777   2.002  0.1279  0.3037 -0.3468
  618CO2     O2 2870   6.639   1.614   1.845 -0.3008 -0.1153 -0.0543
  619CO2     D1 2871   7.767   0.556   3.926 -0.2692 -0.5888 -0.1038
  619CO2     D2 2872   7.582   0.528   3.860 -0.2598 -0.0307 -0.3697
  619CO2      C 2873   7.674   0.542   3.893 -0.2645 -0.3098 -0.2368
  619CO2     O1 2874   7.566   0.526   3.855 -0.2590  0.0175 -0.3927
  619CO2     O2 2875   7.783   0.559   3.932 -0.2700 -0.6370 -0.0808
  620CO2     D1 2876   8.594   8.712   8.266  0.1342  0.3669 -0.0498
  620CO2     D2 2877   8.712   8.720   8.424  0.5970  0.0959 -0.3838
  620CO2      C 2878   8.653   8.716   8.345  0.3656  0.2314 -0.2168
  620CO2     O1 2879   8.722   8.720   8.438  0.6370  0.0725 -0.4127
  620CO2     O2 2880   8.583   8.712   8.252  0.0942  0.3903 -0.0210
  621CO2     D1 2881   5.219   5.666   0.401 -0.0586 -0.1476 -0.0517
  621CO2     D2 2882   5.120   5.778   0.530 -0.2121 -0.3896  0.0404
  621CO2      C 2883   5.169   5.722   0.465 -0.1353 -0.2686 -0.0057
  621CO2     O1 2884   5.111   5.787   0.541 -0.2253 -0.4105  0.0484
  621CO2     O2 2885   5.227   5.656   0.390 -0.0454 -0.1266 -0.0597
  622CO2     D1 2886   7.803   2.424   8.871  0.3014 -0.1699 -0.0319
  622CO2     D2 2887   7.741   2.270   8.978  0.3261 -0.1078  0.0728
  622CO2      C 2888   7.772   2.347   8.924  0.3138 -0.1388  0.0204
  622CO2     O1 2889   7.736   2.257   8.987  0.3283 -0.1024  0.0818
  622CO2     O2 2890   7.809   2.437   8.861  0.2992 -0.1753 -0.0409
  623CO2     D1 2891   1.050   3.971   3.260 -0.1097  0.1582 -0.0762
  623CO2     D2 2892   0.899   3.849   3.222 -0.0154  0.0114  0.0207
  623CO2      C 2893   0.975   3.910   3.241 -0.0625  0.0848 -0.0278
  623CO2     O1 2894   0.886   3.839   3.219 -0.0072 -0.0013  0.0290
  623CO2     O2 2895   1.064   3.982   3.263 -0.1178  0.1709 -0.0845
  624CO2     D1 2896   4.420   5.152   6.469 -0.0185  0.4430 -0.1422
  624CO2     D2 2897   4.539   5.077   6.329 -0.0949  0.0682 -0.0068
  624CO2      C 2898   4.479   5.115   6.399 -0.0567  0.2556 -0.0745
  624CO2     O1 2899   4.549   5.071   6.317 -0.1015  0.0358  0.0049
  624CO2     O2 2900   4.410   5.159   6.481 -0.0119  0.4753 -0.1539
  625CO2     D1 2901   8.753   4.941   7.411 -0.1576  0.3100 -0.1574
  625CO2     D2 2902   8.789   4.749   7.442 -0.4986  0.2105 -0.3832
  625CO2      C 2903   8.771   4.845   7.427 -0.3281  0.2603 -0.2703
  625CO2     O1 2904   8.792   4.733   7.445 -0.5280  0.2019 -0.4027
  625CO2     O2 2905   8.750   4.958   7.409 -0.1281  0.3186 -0.1379
  626CO2     D1 2906   2.887   5.819   6.741 -0.1386 -0.2589  0.4354
  626CO2     D2 2907   3.004   5.975   6.777 -0.1862  0.1038 -0.9567
  626CO2      C 2908   2.945   5.897   6.759 -0.1624 -0.0775 -0.2607
  626CO2     O1 2909   3.014   5.989   6.780 -0.1903  0.1351 -1.0770
  626CO2     O2 2910   2.877   5.806   6.738 -0.1345 -0.2902  0.5556
  627CO2     D1 2911   5.997   3.332   7.983  0.2146 -0.2306  0.4050
  627CO2     D2 2912   5.864   3.461   8.052  0.1885 -0.0154 -0.0419
  627CO2      C 2913   5.930   3.397   8.018  0.2016 -0.1230  0.1815
  627CO2     O1 2914   5.853   3.472   8.058  0.1863  0.0032 -0.0805
  627CO2     O2 2915   6.008   3.321   7.977  0.2169 -0.2492  0.4436
  628CO2     D1 2916   7.289   5.599   2.130  0.0931 -0.0690 -0.4820
  628CO2     D2 2917   7.267   5.403   2.142  0.3102 -0.0718 -0.1194
  628CO2      C 2918   7.278   5.501   2.136  0.2016 -0.0704 -0.3007
  628CO2     O1 2919   7.265   5.386   2.143  0.3289 -0.0721 -0.0880
  628CO2     O2 2920   7.291   5.616   2.129  0.0743 -0.0688 -0.5133
  629CO2     D1 2921   2.014   2.664   2.502  0.1087  0.6073 -0.0081
  629CO2     D2 2922   1.822   2.686   2.460 -0.0136  0.1228  0.3009
  629CO2      C 2923   1.918   2.675   2.481  0.0475  0.3650  0.1464
  629CO2     O1 2924   1.805   2.688   2.456 -0.0242  0.0809  0.3276
  629CO2     O2 2925   2.031   2.663   2.505  0.1192  0.6491 -0.0348
  630CO2     D1 2926   4.990   3.153   0.675 -0.2730  0.0186  0.2549
  630CO2     D2 2927   5.086   2.986   0.721 -0.2048  0.0686  0.2959
  630CO2      C 2928   5.038   3.069   0.698 -0.2389  0.0436  0.2754
  630CO2     O1 2929   5.094   2.971   0.724 -0.1989  0.0729  0.2994
  630CO2     O2 2930   4.982   3.167   0.671 -0.2788  0.0143  0.2514
  631CO2     D1 2931   5.419   5.463   2.391  0.1423  0.2983  0.6180
  631CO2     D2 2932   5.466   5.273   2.425  0.1737  0.0773 -0.6417
  631CO2      C 2933   5.443   5.368   2.408  0.1580  0.1878 -0.0118
  631CO2     O1 2934   5.470   5.257   2.428  0.1764  0.0582 -0.7505
  631CO2     O2 2935   5.415   5.479   2.388  0.1396  0.3174  0.7268
  632CO2     D1 2936   6.943   0.979   8.884 -0.0328  0.0547  0.2756
  632CO2     D2 2937   6.971   0.897   9.062 -0.3028 -0.3576  0.1292
  632CO2      C 2938   6.957   0.938   8.973 -0.1678 -0.1514  0.2024
  632CO2     O1 2939   6.973   0.890   9.078 -0.3262 -0.3932  0.1166
  632CO2     O2 2940   6.941   0.986   8.869 -0.0095  0.0903  0.2883
  633CO2     D1 2941   8.695   6.555   5.356  0.0927  0.0852 -0.0502
  633CO2     D2 2942   8.554   6.670   5.279 -0.2335 -0.2167  0.0980
  633CO2      C 2943   8.625   6.613   5.317 -0.0704 -0.0657  0.0239
  633CO2     O1 2944   8.542   6.680   5.272 -0.2617 -0.2427  0.1108
  633CO2     O2 2945   8.708   6.545   5.362  0.1209  0.1113 -0.0630
  634CO2     D1 2946   1.932   0.551   6.219  0.4408  0.0647 -0.0902
  634CO2     D2 2947   1.963   0.413   6.080 -0.6060  0.0895 -0.3512
  634CO2      C 2948   1.948   0.482   6.150 -0.0826  0.0771 -0.2207
  634CO2     O1 2949   1.966   0.401   6.068 -0.6965  0.0916 -0.3737
  634CO2     O2 2950   1.929   0.563   6.231  0.5312  0.0625 -0.0676
  635CO2     D1 2951   8.873   5.639   2.848  0.2866 -0.0550 -0.4263
  635CO2     D2 2952   8.777   5.640   3.020  0.5962  0.4325 -0.2574
  635CO2      C 2953   8.825   5.640   2.934  0.4414  0.1887 -0.3418
  635CO2     O1 2954   8.768   5.640   3.035  0.6229  0.4746 -0.2428
  635CO2     O2 2955   8.881   5.639   2.833  0.2598 -0.0971 -0.4409
  636CO2     D1 2956   4.369   7.554   0.995  0.2568  0.1026  0.2591
  636CO2     D2 2957   4.231   7.551   0.852  0.1022 -0.0264  0.4123
  636CO2      C 2958   4.300   7.552   0.924  0.1795  0.0381  0.3357
  636CO2     O1 2959   4.220   7.550   0.840  0.0889 -0.0375  0.4256
  636CO2     O2 2960   4.381   7.554   1.007  0.2702  0.1138  0.2459
  637CO2     D1 2961   8.923   4.000   5.305  0.1170 -0.1242 -0.6035
  637CO2     D2 2962   8.769   4.060   5.196 -0.3624 -0.2166  0.0178
  637CO2      C 2963   8.846   4.030   5.251 -0.1227 -0.1704 -0.2928
  637CO2     O1 2964   8.756   4.066   5.187 -0.4038 -0.2246  0.0715
  637CO2     O2 2965   8.936   3.994   5.315  0.1585 -0.1162 -0.6571
  638CO2     D1 2966   5.274   6.083   8.474  0.0642  0.5333 -0.2927
  638CO2     D2 2967   5.237   5.895   8.425  0.5529  0.2331  0.5025
  638CO2      C 2968   5.255   5.989   8.449  0.3086  0.3832  0.1049
  638CO2     O1 2969   5.234   5.879   8.421  0.5951  0.2071  0.5712
  638CO2     O2 2970   5.277   6.100   8.478  0.0220  0.5592 -0.3614
  639CO2     D1 2971   4.573   6.801   6.674 -0.0979 -0.0949 -0.1967
  639CO2     D2 2972   4.755   6.727   6.699 -0.1945 -0.0758  0.5720
  639CO2      C 2973   4.664   6.764   6.686 -0.1462 -0.0853  0.1876
  639CO2     O1 2974   4.771   6.721   6.701 -0.2029 -0.0741  0.6384
  639CO2     O2 2975   4.558   6.807   6.672 -0.0896 -0.0965 -0.2631
  640CO2     D1 2976   5.975   5.731   9.042 -0.0987 -0.1207  0.2504
  640CO2     D2 2977   5.947   5.865   8.900 -0.3005 -0.1036  0.3078
  640CO2      C 2978   5.961   5.798   8.971 -0.1996 -0.1122  0.2791
  640CO2     O1 2979   5.944   5.877   8.888 -0.3180 -0.1021  0.3128
  640CO2     O2 2980   5.978   5.719   9.055 -0.0813 -0.1222  0.2455
  641CO2     D1 2981   5.787   3.749   5.604  0.0469  0.1127 -0.3873
  641CO2     D2 2982   5.851   3.904   5.709  0.0196 -0.0992 -0.0597
  641CO2      C 2983   5.819   3.826   5.657  0.0332  0.0068 -0.2235
  641CO2     O1 2984   5.857   3.917   5.719  0.0172 -0.1175 -0.0314
  641CO2     O2 2985   5.781   3.736   5.595  0.0492  0.1310 -0.4156
  642CO2     D1 2986   1.857   1.511   7.415  0.3195  0.4757 -0.1875
  642CO2     D2 2987   1.666   1.559   7.430  0.1474 -0.2200 -0.1596
  642CO2      C 2988   1.762   1.535   7.423  0.2334  0.1278 -0.1735
  642CO2     O1 2989   1.649   1.563   7.431  0.1325 -0.2800 -0.1571
  642CO2     O2 2990   1.874   1.507   7.414  0.3344  0.5357 -0.1899
  643CO2     D1 2991   8.965   0.917   1.755 -0.0997 -0.1321  0.0945
  643CO2     D2 2992   8.963   0.725   1.705 -0.1500 -0.1064 -0.0019
  643CO2      C 2993   8.964   0.821   1.730 -0.1249 -0.1193  0.0463
  643CO2     O1 2994   8.963   0.709   1.700 -0.1544 -0.1042 -0.0102
  643CO2     O2 2995   8.965   0.933   1.759 -0.0954 -0.1344  0.1029
  644CO2     D1 2996   5.971   3.007   0.944  0.2214  0.2255  0.4160
  644CO2     D2 2997   5.993   2.842   1.051  0.5701  0.0350  0.0496
  644CO2      C 2998   5.982   2.925   0.997  0.3957  0.1302  0.2328
  644CO2     O1 2999   5.995   2.828   1.060  0.6002  0.0185  0.0180
  644CO2     O2 3000   5.969   3.021   0.935  0.1913  0.2420  0.4477
  645CO2     D1 3001   7.352   1.178   0.617 -0.2217  0.3371 -0.3953
  645CO2     D2 3002   7.302   1.357   0.547  0.1994  0.7326  0.3200
  645CO2      C 3003   7.327   1.267   0.582 -0.0112  0.5349 -0.0377
  645CO2     O1 3004   7.298   1.372   0.541  0.2358  0.7668  0.3818
  645CO2     O2 3005   7.356   1.163   0.622 -0.2581  0.3029 -0.4571
  646CO2     D1 3006   4.855   7.000   6.586 -0.5764 -0.1618 -0.2301
  646CO2     D2 3007   4.923   6.995   6.400  0.2460 -0.1356  0.0668
  646CO2      C 3008   4.889   6.997   6.493 -0.1652 -0.1487 -0.0816
  646CO2     O1 3009   4.929   6.995   6.384  0.3171 -0.1333  0.0925
  646CO2     O2 3010   4.849   7.000   6.602 -0.6475 -0.1641 -0.2557
  647CO2     D1 3011   3.987   4.843   6.600 -0.0233  0.5159 -0.3013
  647CO2     D2 3012   4.169   4.786   6.653 -0.1816  0.3662  0.0863
  647CO2      C 3013   4.078   4.814   6.626 -0.1024  0.4410 -0.1075
  647CO2     O1 3014   4.185   4.781   6.657 -0.1952  0.3532  0.1198
  647CO2     O2 3015   3.971   4.848   6.595 -0.0097  0.5288 -0.3347
  648CO2     D1 3016   1.492   3.540   1.889  0.0642  0.0240 -0.2038
  648CO2     D2 3017   1.654   3.639   1.945 -0.1531  0.3026 -0.0691
  648CO2      C 3018   1.573   3.590   1.917 -0.0444  0.1633 -0.1365
  648CO2     O1 3019   1.668   3.648   1.950 -0.1719  0.3266 -0.0575
  648CO2     O2 3020   1.478   3.531   1.884  0.0830 -0.0001 -0.2155
  649CO2     D1 3021   1.770   1.430   7.121 -0.0149  0.2192 -0.3279
  649CO2     D2 3022   1.898   1.281   7.105 -0.1138  0.0383  0.5241
  649CO2      C 3023   1.834   1.356   7.113 -0.0644  0.1288  0.0981
  649CO2     O1 3024   1.909   1.268   7.103 -0.1224  0.0227  0.5977
  649CO2     O2 3025   1.759   1.443   7.122 -0.0064  0.2348 -0.4015
  650CO2     D1 3026   2.901   4.233   7.201 -0.5869 -0.0725  0.5153
  650CO2     D2 3027   2.779   4.142   7.075  0.1162 -0.3003 -0.0055
  650CO2      C 3028   2.840   4.187   7.138 -0.2354 -0.1864  0.2549
  650CO2     O1 3029   2.768   4.134   7.064  0.1769 -0.3200 -0.0505
  650CO2     O2 3030   2.912   4.241   7.212 -0.6477 -0.0528  0.5603
  651CO2     D1 3031   5.270   4.812   8.483 -0.0044  0.0443  0.3896
  651CO2     D2 3032   5.318   4.743   8.662  0.1068 -0.1361  0.2920
  651CO2      C 3033   5.294   4.777   8.573  0.0512 -0.0459  0.3408
  651CO2     O1 3034   5.322   4.737   8.678  0.1164 -0.1517  0.2835
  651CO2     O2 3035   5.266   4.818   8.468 -0.0140  0.0599  0.3980
  652CO2     D1 3036   5.227   1.939   0.789 -0.5542  0.0581 -0.2167
  652CO2     D2 3037   5.176   2.126   0.831  0.3081  0.1874  0.2939
  652CO2      C 3038   5.201   2.032   0.810 -0.1230  0.1228  0.0386
  652CO2     O1 3039   5.171   2.142   0.834  0.3826  0.1986  0.3381
  652CO2     O2 3040   5.232   1.923   0.786 -0.6287  0.0470 -0.2609
  653CO2     D1 3041   3.720   2.291   0.280  0.0717 -0.3443  0.0515
  653CO2     D2 3042   3.684   2.463   0.371  0.0948 -0.2222 -0.1675
  653CO2      C 3043   3.702   2.377   0.325  0.0833 -0.2832 -0.0580
  653CO2     O1 3044   3.681   2.477   0.379  0.0968 -0.2116 -0.1864
  653CO2     O2 3045   3.724   2.276   0.272  0.0697 -0.3548  0.0704
  654CO2     D1 3046   0.194   4.698   0.189  0.4783  0.2392  0.0907
  654CO2     D2 3047   0.116   4.719   0.008  0.3076 -0.2147  0.1110
  654CO2      C 3048   0.155   4.709   0.098  0.3929  0.0122  0.1009
  654CO2     O1 3049   0.109   4.721  -0.007  0.2928 -0.2540  0.1128
  654CO2     O2 3050   0.201   4.696   0.204  0.4930  0.2784  0.0889
  655CO2     D1 3051   0.172   5.345   5.327  0.0965  0.3948 -0.0674
  655CO2     D2 3052   0.057   5.404   5.476  0.4073 -0.0263  0.3439
  655CO2      C 3053   0.114   5.375   5.401  0.2519  0.1842  0.1383
  655CO2     O1 3054   0.047   5.410   5.489  0.4342 -0.0627  0.3794
  655CO2     O2 3055   0.182   5.340   5.314  0.0696  0.4312 -0.1029
  656CO2     D1 3056   4.139   1.553   7.543  0.0137 -0.1086 -0.4052
  656CO2     D2 3057   4.122   1.362   7.494  0.1863 -0.1877 -0.1594
  656CO2      C 3058   4.131   1.458   7.519  0.1000 -0.1481 -0.2823
  656CO2     O1 3059   4.121   1.346   7.490  0.2012 -0.1945 -0.1382
  656CO2     O2 3060   4.141   1.570   7.547 -0.0012 -0.1018 -0.4265
  657CO2     D1 3061   3.539   0.767   1.093  0.0074  0.4041  0.3389
  657CO2     D2 3062   3.556   0.952   1.159  0.3401  0.5217 -0.0760
  657CO2      C 3063   3.547   0.860   1.126  0.1738  0.4629  0.1314
  657CO2     O1 3064   3.557   0.968   1.165  0.3689  0.5319 -0.1119
  657CO2     O2 3065   3.537   0.751   1.087 -0.0213  0.3940  0.3747
  658CO2     D1 3066   7.055   6.554   2.937  0.1654  0.3813  0.2278
  658CO2     D2 3067   6.867   6.612   2.923  0.0974 -0.0231 -0.5976
  658CO2      C 3068   6.961   6.583   2.930  0.1314  0.1791 -0.1849
  658CO2     O1 3069   6.850   6.617   2.922  0.0916 -0.0581 -0.6689
  658CO2     O2 3070   7.071   6.549   2.938  0.1713  0.4162  0.2991
  659CO2     D1 3071   8.937   1.414   4.303  0.7822  0.3779 -0.8484
  659CO2     D2 3072   9.082   1.480   4.420  0.1865 -0.1364  0.1773
  659CO2      C 3073   9.009   1.447   4.361  0.4844  0.1208 -0.3355
  659CO2     O1 3074   9.094   1.485   4.431  0.1351 -0.1808  0.2659
  659CO2     O2 3075   8.924   1.408   4.292  0.8336  0.4224 -0.9370
  660CO2     D1 3076   8.121   8.085   1.615  0.6185 -0.1334 -0.8336
  660CO2     D2 3077   8.096   8.281   1.608 -0.8963 -0.2835  0.0926
  660CO2      C 3078   8.109   8.183   1.611 -0.1389 -0.2085 -0.3705
  660CO2     O1 3079   8.094   8.298   1.608 -1.0271 -0.2965  0.1726
  660CO2     O2 3080   8.123   8.068   1.615  0.7494 -0.1205 -0.9136
  661CO2     D1 3081   6.739   4.282   7.529 -0.2831 -0.0978  0.3855
  661CO2     D2 3082   6.847   4.138   7.446 -0.0306  0.2184  0.1643
  661CO2      C 3083   6.793   4.210   7.487 -0.1568  0.0603  0.2749
  661CO2     O1 3084   6.856   4.126   7.438 -0.0087  0.2457  0.1451
  661CO2     O2 3085   6.730   4.295   7.536 -0.3049 -0.1251  0.4046
  662CO2     D1 3086   8.947   6.138   6.247 -0.1479  0.3526  0.1510
  662CO2     D2 3087   8.844   6.160   6.415  0.1174 -0.2348  0.3925
  662CO2      C 3088   8.896   6.149   6.331 -0.0153  0.0589  0.2717
  662CO2     O1 3089   8.835   6.162   6.429  0.1403 -0.2856  0.4133
  662CO2     O2 3090   8.956   6.136   6.233 -0.1709  0.4033  0.1301
  663CO2     D1 3091   4.565   0.825   6.815 -0.1682 -0.4808  0.1910
  663CO2     D2 3092   4.651   0.892   6.980 -0.0768  0.2767 -0.1631
  663CO2      C 3093   4.608   0.858   6.898 -0.1225 -0.1021  0.0139
  663CO2     O1 3094   4.658   0.898   6.995 -0.0689  0.3421 -0.1937
  663CO2     O2 3095   4.557   0.819   6.801 -0.1761 -0.5462  0.2215
  664CO2     D1 3096   4.288   2.771   0.689  0.4186 -0.0875  0.2990
  664CO2     D2 3097   4.255   2.954   0.622 -0.0371 -0.2711  0.0143
  664CO2      C 3098   4.271   2.862   0.656  0.1907 -0.1793  0.1566
  664CO2     O1 3099   4.252   2.970   0.617 -0.0765 -0.2870 -0.0103
  664CO2     O2 3100   4.290   2.755   0.695  0.4579 -0.0717  0.3236
  665CO2     D1 3101   8.828   6.973   2.334  0.0416  0.5861 -0.2360
  665CO2     D2 3102   8.669   7.055   2.249 -0.4605  0.0829  0.2067
  665CO2      C 3103   8.748   7.014   2.291 -0.2095  0.3345 -0.0147
  665CO2     O1 3104   8.656   7.062   2.241 -0.5039  0.0394  0.2449
  665CO2     O2 3105   8.841   6.966   2.341  0.0850  0.6296 -0.2742
  666CO2     D1 3106   5.948   4.987   2.531  0.8270  0.2599 -0.1459
  666CO2     D2 3107   5.995   5.179   2.536  0.4228  0.3409  0.6393
  666CO2      C 3108   5.972   5.083   2.533  0.6249  0.3004  0.2467
  666CO2     O1 3109   5.999   5.196   2.536  0.3879  0.3478  0.7071
  666CO2     O2 3110   5.944   4.970   2.531  0.8619  0.2529 -0.2137
  667CO2     D1 3111   5.258   9.015   8.933 -0.3579  0.0255  0.0947
  667CO2     D2 3112   5.148   8.901   8.814  0.2285 -0.0818 -0.3474
  667CO2      C 3113   5.203   8.958   8.874 -0.0647 -0.0282 -0.1264
  667CO2     O1 3114   5.139   8.891   8.804  0.2791 -0.0911 -0.3856
  667CO2     O2 3115   5.267   9.025   8.943 -0.4086  0.0347  0.1329
  668CO2     D1 3116   7.896   3.751   8.829  0.0838 -0.2338  0.3036
  668CO2     D2 3117   7.769   3.672   8.959 -0.2530  0.0057  0.1209
  668CO2      C 3118   7.833   3.712   8.894 -0.0846 -0.1141  0.2123
  668CO2     O1 3119   7.758   3.666   8.970 -0.2821  0.0264  0.1052
  668CO2     O2 3120   7.907   3.758   8.818  0.1129 -0.2545  0.3194
  669CO2     D1 3121   4.482   8.548   5.824  0.6983 -0.2322 -0.3164
  669CO2     D2 3122   4.487   8.681   5.677  0.4561 -0.3357 -0.4184
  669CO2      C 3123   4.484   8.614   5.750  0.5772 -0.2840 -0.3674
  669CO2     O1 3124   4.488   8.692   5.664  0.4352 -0.3446 -0.4272
  669CO2     O2 3125   4.481   8.537   5.836  0.7193 -0.2233 -0.3076
  670CO2     D1 3126   0.011   1.699   1.291  0.3432  0.1677  0.0099
  670CO2     D2 3127   0.077   1.794   1.131 -0.2336  0.3709 -0.1089
  670CO2      C 3128   0.044   1.747   1.211  0.0548  0.2693 -0.0495
  670CO2     O1 3129   0.083   1.802   1.117 -0.2834  0.3885 -0.1191
  670CO2     O2 3130   0.006   1.691   1.305  0.3930  0.1501  0.0202
  671CO2     D1 3131   4.758   2.977   4.748  0.4331 -0.6436  0.1381
  671CO2     D2 3132   4.877   3.048   4.607  0.4019 -0.3112  0.2789
  671CO2      C 3133   4.818   3.012   4.678  0.4175 -0.4774  0.2085
  671CO2     O1 3134   4.887   3.054   4.595  0.3992 -0.2825  0.2910
  671CO2     O2 3135   4.748   2.970   4.761  0.4358 -0.6723  0.1259
  672CO2     D1 3136   4.855   0.400   4.923  0.4787  0.2954 -0.0785
  672CO2     D2 3137   4.854   0.598   4.926  0.4437  0.2937  0.0570
  672CO2      C 3138   4.855   0.499   4.924  0.4612  0.2945 -0.0108
  672CO2     O1 3139   4.854   0.615   4.926  0.4407  0.2935  0.0687
  672CO2     O2 3140   4.855   0.383   4.923  0.4817  0.2956 -0.0902
  673CO2     D1 3141   8.663   7.442   2.601 -0.3296 -0.3571 -0.1873
  673CO2     D2 3142   8.516   7.442   2.469 -0.8412  0.5301  0.3793
  673CO2      C 3143   8.589   7.442   2.535 -0.5854  0.0865  0.0960
  673CO2     O1 3144   8.503   7.442   2.458 -0.8854  0.6067  0.4282
  673CO2     O2 3145   8.676   7.442   2.612 -0.2854 -0.4337 -0.2363
  674CO2     D1 3146   7.194   0.376   6.876 -0.3972  0.3275  0.2475
  674CO2     D2 3147   7.379   0.306   6.874 -0.4333  0.2374  0.0263
  674CO2      C 3148   7.287   0.341   6.875 -0.4153  0.2824  0.1369
  674CO2     O1 3149   7.395   0.300   6.874 -0.4364  0.2296  0.0072
  674CO2     O2 3150   7.178   0.382   6.876 -0.3941  0.3353  0.2666
  675CO2     D1 3151   3.810   0.346   7.787 -0.2919  0.2318 -0.0391
  675CO2     D2 3152   4.001   0.313   7.829 -0.1390  0.1938 -0.7586
  675CO2      C 3153   3.905   0.329   7.808 -0.2154  0.2128 -0.3989
  675CO2     O1 3154   4.017   0.311   7.833 -0.1258  0.1905 -0.8208
  675CO2     O2 3155   3.794   0.348   7.784 -0.3051  0.2351  0.0230
  676CO2     D1 3156   3.789   4.442   4.816  0.2426  0.0020  0.4699
  676CO2     D2 3157   3.971   4.446   4.740  0.1405  0.2466  0.2374
  676CO2      C 3158   3.880   4.444   4.778  0.1915  0.1243  0.3536
  676CO2     O1 3159   3.987   4.446   4.733  0.1316  0.2678  0.2173
  676CO2     O2 3160   3.773   4.442   4.823  0.2515 -0.0191  0.4899
  677CO2     D1 3161   5.129   1.380   8.204 -0.1147  0.4134  0.1586
  677CO2     D2 3162   5.198   1.316   8.378 -0.0442 -0.0830 -0.0516
  677CO2      C 3163   5.163   1.348   8.291 -0.0794  0.1652  0.0535
  677CO2     O1 3164   5.204   1.311   8.393 -0.0381 -0.1259 -0.0698
  677CO2     O2 3165   5.123   1.385   8.189 -0.1208  0.4563  0.1768
  678CO2     D1 3166   0.735   0.485   1.944  0.0363  0.0696 -0.1446
  678CO2     D2 3167   0.642   0.358   2.064 -0.1440 -0.0040 -0.3613
  678CO2      C 3168   0.689   0.421   2.004 -0.0538  0.0328 -0.2529
  678CO2     O1 3169   0.634   0.347   2.074 -0.1596 -0.0104 -0.3800
  678CO2     O2 3170   0.743   0.496   1.934  0.0519  0.0760 -0.1258
  679CO2     D1 3171   6.517   0.757   8.266 -0.0842 -0.0795 -0.3169
  679CO2     D2 3172   6.356   0.644   8.242 -0.2224  0.0702 -0.0848
  679CO2      C 3173   6.437   0.701   8.254 -0.1533 -0.0046 -0.2008
  679CO2     O1 3174   6.342   0.635   8.240 -0.2343  0.0831 -0.0647
  679CO2     O2 3175   6.531   0.766   8.268 -0.0723 -0.0924 -0.3369
  680CO2     D1 3176   6.801   2.387   2.136 -0.1285  0.1308  0.3799
  680CO2     D2 3177   6.955   2.263   2.127 -0.0085  0.3016  0.0665
  680CO2      C 3178   6.878   2.325   2.131 -0.0685  0.2162  0.2232
  680CO2     O1 3179   6.968   2.252   2.126  0.0019  0.3163  0.0394
  680CO2     O2 3180   6.788   2.397   2.137 -0.1389  0.1161  0.4070
  681CO2     D1 3181   1.320   8.741   6.141  0.0042 -0.3824  0.1404
  681CO2     D2 3182   1.306   8.560   6.061 -0.4326 -0.3589  0.1624
  681CO2      C 3183   1.313   8.651   6.101 -0.2142 -0.3706  0.1514
  681CO2     O1 3184   1.305   8.545   6.054 -0.4704 -0.3568  0.1643
  681CO2     O2 3185   1.321   8.757   6.148  0.0419 -0.3844  0.1385
  682CO2     D1 3186   3.175   0.596   8.610  0.0397  0.0661 -0.1190
  682CO2     D2 3187   3.344   0.640   8.518 -0.0558  0.1011 -0.2785
  682CO2      C 3188   3.259   0.618   8.564 -0.0081  0.0836 -0.1987
  682CO2     O1 3189   3.359   0.643   8.510 -0.0641  0.1041 -0.2923
  682CO2     O2 3190   3.160   0.592   8.618  0.0480  0.0631 -0.1052
  683CO2     D1 3191   3.795   8.341   6.082  0.3912 -0.1549  0.1550
  683CO2     D2 3192   3.701   8.364   6.255 -0.7888 -0.2769 -0.4626
  683CO2      C 3193   3.748   8.352   6.168 -0.1988 -0.2159 -0.1538
  683CO2     O1 3194   3.693   8.366   6.270 -0.8907 -0.2875 -0.5159
  683CO2     O2 3195   3.803   8.339   6.067  0.4931 -0.1444  0.2083
  684CO2     D1 3196   1.562   0.838   8.835  0.4572  0.3985 -0.3124
  684CO2     D2 3197   1.570   0.855   9.032 -0.1341 -0.2119 -0.2379
  684CO2      C 3198   1.566   0.846   8.933  0.1615  0.0933 -0.2752
  684CO2     O1 3199   1.571   0.856   9.049 -0.1852 -0.2647 -0.2315
  684CO2     O2 3200   1.561   0.837   8.818  0.5083  0.4512 -0.3189
  685CO2     D1 3201   8.430   5.615   7.776 -0.2629 -0.2021 -0.1351
  685CO2     D2 3202   8.236   5.644   7.750 -0.1985  0.3297 -0.0331
  685CO2      C 3203   8.333   5.630   7.763 -0.2307  0.0638 -0.0841
  685CO2     O1 3204   8.219   5.647   7.748 -0.1930  0.3757 -0.0243
  685CO2     O2 3205   8.446   5.613   7.779 -0.2685 -0.2481 -0.1439
  686CO2     D1 3206   0.199   2.200   1.359  0.2969 -0.1939 -0.0296
  686CO2     D2 3207   0.168   2.053   1.487 -0.3222 -0.4348 -0.4467
  686CO2      C 3208   0.183   2.126   1.423 -0.0127 -0.3144 -0.2381
  686CO2     O1 3209   0.166   2.040   1.499 -0.3757 -0.4556 -0.4828
  686CO2     O2 3210   0.201   2.212   1.347  0.3503 -0.1731  0.0065
  687CO2     D1 3211   4.781   6.244   3.019  0.2561 -0.2494 -0.0093
  687CO2     D2 3212   4.931   6.116   3.035  0.0450 -0.5182 -0.1908
  687CO2      C 3213   4.856   6.180   3.027  0.1506 -0.3838 -0.1001
  687CO2     O1 3214   4.943   6.105   3.036  0.0268 -0.5415 -0.2065
  687CO2     O2 3215   4.768   6.255   3.018  0.2744 -0.2261  0.0064
  688CO2     D1 3216   5.515   2.932   6.851  0.0806  0.2023  0.1780
  688CO2     D2 3217   5.429   3.056   6.723  0.3108  0.1439 -0.0324
  688CO2      C 3218   5.472   2.994   6.787  0.1957  0.1731  0.0728
  688CO2     O1 3219   5.421   3.067   6.712  0.3307  0.1389 -0.0505
  688CO2     O2 3220   5.522   2.921   6.862  0.0607  0.2073  0.1962
  689CO2     D1 3221   5.243   2.291   7.026  0.0817  0.1682  0.6555
  689CO2     D2 3222   5.113   2.160   6.955  0.1173  0.3817  0.1940
  689CO2      C 3223   5.178   2.226   6.990  0.0995  0.2750  0.4247
  689CO2     O1 3224   5.102   2.149   6.949  0.1204  0.4001  0.1541
  689CO2     O2 3225   5.254   2.303   7.032  0.0786  0.1498  0.6953
  690CO2     D1 3226   7.532   7.858   6.247  0.1015 -0.1076  0.6352
  690CO2     D2 3227   7.616   7.680   6.266  0.0279 -0.1539  0.5314
  690CO2      C 3228   7.574   7.769   6.256  0.0647 -0.1308  0.5833
  690CO2     O1 3229   7.624   7.665   6.268  0.0216 -0.1579  0.5224
  690CO2     O2 3230   7.525   7.873   6.245  0.1079 -0.1036  0.6442
  691CO2     D1 3231   4.537   3.217   5.595 -0.4665 -0.1882 -0.0362
  691CO2     D2 3232   4.636   3.337   5.473 -0.0610  0.1230  0.5952
  691CO2      C 3233   4.587   3.277   5.534 -0.2638 -0.0326  0.2795
  691CO2     O1 3234   4.645   3.347   5.462 -0.0260  0.1499  0.6497
  691CO2     O2 3235   4.528   3.207   5.606 -0.5016 -0.2150 -0.0907
  692CO2     D1 3236   4.236   1.288   8.983 -0.1583  0.6708  0.3990
  692CO2     D2 3237   4.105   1.295   8.835  0.2621 -0.0462 -0.0061
  692CO2      C 3238   4.170   1.291   8.909  0.0519  0.3123  0.1964
  692CO2     O1 3239   4.093   1.295   8.823  0.2985 -0.1082 -0.0411
  692CO2     O2 3240   4.247   1.288   8.996 -0.1946  0.7328  0.4340
  693CO2     D1 3241   8.776   4.765   0.258  0.4671 -0.0656 -0.3156
  693CO2     D2 3242   8.863   4.889   0.385  0.2574 -0.0014 -0.2343
  693CO2      C 3243   8.819   4.827   0.322  0.3622 -0.0335 -0.2749
  693CO2     O1 3244   8.870   4.900   0.396  0.2392  0.0042 -0.2273
  693CO2     O2 3245   8.768   4.754   0.247  0.4852 -0.0712 -0.3226
  694CO2     D1 3246   3.741   4.444   6.857 -0.0410 -0.1450  0.0399
  694CO2     D2 3247   3.872   4.295   6.867  0.2900  0.1406 -0.0262
  694CO2      C 3248   3.806   4.369   6.862  0.1245 -0.0022  0.0069
  694CO2     O1 3249   3.883   4.282   6.868  0.3186  0.1653 -0.0319
  694CO2     O2 3250   3.730   4.456   6.856 -0.0696 -0.1696  0.0456
  695CO2     D1 3251   4.156   1.162   0.863  0.1830 -0.4492 -0.2075
  695CO2     D2 3252   4.272   1.319   0.892  0.1033 -0.4294  0.0012
  695CO2      C 3253   4.214   1.240   0.877  0.1431 -0.4393 -0.1031
  695CO2     O1 3254   4.282   1.333   0.895  0.0964 -0.4277  0.0192
  695CO2     O2 3255   4.146   1.148   0.860  0.1899 -0.4509 -0.2255
  696CO2     D1 3256   5.872   8.197   7.113 -0.2943 -0.2143 -0.2953
  696CO2     D2 3257   5.907   8.040   7.227 -0.1443 -0.1101 -0.1993
  696CO2      C 3258   5.890   8.119   7.170 -0.2193 -0.1622 -0.2473
  696CO2     O1 3259   5.910   8.026   7.237 -0.1314 -0.1011 -0.1910
  696CO2     O2 3260   5.869   8.211   7.103 -0.3073 -0.2233 -0.3036
  697CO2     D1 3261   0.109   6.742   2.585 -0.0951 -0.6210  0.0995
  697CO2     D2 3262   0.107   6.612   2.436 -0.0536 -0.4391 -0.0598
  697CO2      C 3263   0.108   6.677   2.510 -0.0744 -0.5300  0.0199
  697CO2     O1 3264   0.107   6.601   2.423 -0.0500 -0.4233 -0.0736
  697CO2     O2 3265   0.109   6.754   2.597 -0.0987 -0.6367  0.1133
  698CO2     D1 3266   8.226   2.263   3.866  0.0306  0.0420 -0.3024
  698CO2     D2 3267   8.072   2.262   3.742 -0.2613  0.8822  0.0508
  698CO2      C 3268   8.149   2.263   3.804 -0.1154  0.4621 -0.1258
  698CO2     O1 3269   8.059   2.262   3.731 -0.2865  0.9548  0.0814
  698CO2     O2 3270   8.240   2.263   3.877  0.0558 -0.0306 -0.3329
  699CO2     D1 3271   2.692   7.418   6.340 -0.1711 -0.1343  0.1560
  699CO2     D2 3272   2.518   7.406   6.434 -0.1025 -0.6499  0.2132
  699CO2      C 3273   2.605   7.412   6.387 -0.1368 -0.3921  0.1846
  699CO2     O1 3274   2.503   7.404   6.442 -0.0965 -0.6945  0.2182
  699CO2     O2 3275   2.707   7.420   6.332 -0.1770 -0.0898  0.1510
  700CO2     D1 3276   7.290   7.657   8.166 -0.6899 -0.3289  0.1109
  700CO2     D2 3277   7.146   7.755   8.073 -0.4832 -0.0832  0.0476
  700CO2      C 3278   7.218   7.706   8.120 -0.5865 -0.2061  0.0793
  700CO2     O1 3279   7.133   7.764   8.065 -0.4653 -0.0620  0.0422
  700CO2     O2 3280   7.303   7.649   8.174 -0.7078 -0.3501  0.1163
  701CO2     D1 3281   1.653   6.867   8.694 -0.0207 -0.1091 -0.3682
  701CO2     D2 3282   1.584   6.798   8.866 -0.3328  0.3695 -0.2974
  701CO2      C 3283   1.619   6.833   8.780 -0.1767  0.1302 -0.3328
  701CO2     O1 3284   1.578   6.792   8.881 -0.3597  0.4109 -0.2913
  701CO2     O2 3285   1.659   6.873   8.679  0.0063 -0.1505 -0.3743
  702CO2     D1 3286   3.415   3.821   4.497 -0.2057  0.0387  0.0377
  702CO2     D2 3287   3.338   3.668   4.596 -0.2375 -0.0467 -0.1162
  702CO2      C 3288   3.376   3.744   4.547 -0.2216 -0.0040 -0.0392
  702CO2     O1 3289   3.332   3.655   4.605 -0.2402 -0.0540 -0.1295
  702CO2     O2 3290   3.421   3.834   4.488 -0.2030  0.0461  0.0510
  703CO2     D1 3291   5.137   0.107   2.311  0.1537  0.3622  0.0069
  703CO2     D2 3292   4.951   0.039   2.311  0.2917 -0.0190 -0.2238
  703CO2      C 3293   5.044   0.073   2.311  0.2227  0.1716 -0.1084
  703CO2     O1 3294   4.935   0.033   2.311  0.3036 -0.0520 -0.2437
  703CO2     O2 3295   5.153   0.112   2.311  0.1418  0.3951  0.0268
  704CO2     D1 3296   0.262   5.742   6.207  0.5687  0.0274 -0.5860
  704CO2     D2 3297   0.220   5.666   6.029 -0.3931 -0.1837 -0.2721
  704CO2      C 3298   0.241   5.704   6.118  0.0878 -0.0781 -0.4291
  704CO2     O1 3299   0.216   5.659   6.014 -0.4762 -0.2019 -0.2449
  704CO2     O2 3300   0.265   5.748   6.222  0.6518  0.0456 -0.6132
  705CO2     D1 3301   2.211   6.298   3.321  0.2108  0.0429 -0.1068
  705CO2     D2 3302   2.145   6.469   3.395 -0.0013  0.0211 -0.2463
  705CO2      C 3303   2.178   6.384   3.358  0.1048  0.0320 -0.1765
  705CO2     O1 3304   2.139   6.484   3.402 -0.0196  0.0192 -0.2583
  705CO2     O2 3305   2.217   6.284   3.315  0.2291  0.0448 -0.0947
  706CO2     D1 3306   0.562   0.304   0.736  0.0862 -0.2310  0.3306
  706CO2     D2 3307   0.683   0.152   0.698  0.2564 -0.1344  0.4863
  706CO2      C 3308   0.622   0.228   0.717  0.1713 -0.1827  0.4084
  706CO2     O1 3309   0.693   0.139   0.694  0.2711 -0.1261  0.4997
  706CO2     O2 3310   0.551   0.317   0.739  0.0715 -0.2393  0.3172
  707CO2     D1 3311   4.498   1.813   3.904  0.1573 -0.1559 -0.2411
  707CO2     D2 3312   4.550   1.938   4.048  0.0484 -0.0794 -0.2685
  707CO2      C 3313   4.524   1.876   3.976  0.1029 -0.1177 -0.2548
  707CO2     O1 3314   4.554   1.949   4.061  0.0390 -0.0728 -0.2708
  707CO2     O2 3315   4.494   1.802   3.891  0.1667 -0.1625 -0.2387
  708CO2     D1 3316   2.725   1.867   0.308  0.1690 -0.2305 -0.4998
  708CO2     D2 3317   2.757   1.672   0.311  0.0261 -0.2471  0.1513
  708CO2      C 3318   2.741   1.770   0.310  0.0976 -0.2388 -0.1742
  708CO2     O1 3319   2.760   1.655   0.311  0.0137 -0.2485  0.2076
  708CO2     O2 3320   2.722   1.884   0.308  0.1814 -0.2290 -0.5560
  709CO2     D1 3321   0.747   8.739   6.315  0.0987 -0.2392 -0.2684
  709CO2     D2 3322   0.840   8.603   6.424 -0.1001 -0.2213 -0.0755
  709CO2      C 3323   0.794   8.671   6.369 -0.0007 -0.2302 -0.1719
  709CO2     O1 3324   0.849   8.592   6.434 -0.1173 -0.2197 -0.0588
  709CO2     O2 3325   0.739   8.750   6.305  0.1159 -0.2407 -0.2850
  710CO2     D1 3326   2.242   3.289   5.091 -0.1054  0.9410 -0.0341
  710CO2     D2 3327   2.098   3.229   4.968 -0.0805  0.2965  0.2506
  710CO2      C 3328   2.170   3.259   5.030 -0.0930  0.6188  0.1083
  710CO2     O1 3329   2.086   3.224   4.958 -0.0783  0.2409  0.2752
  710CO2     O2 3330   2.254   3.294   5.101 -0.1076  0.9966 -0.0587
  711CO2     D1 3331   3.494   6.199   4.158 -0.1101 -0.2556  0.1210
  711CO2     D2 3332   3.689   6.180   4.131 -0.0961 -0.2528  0.2195
  711CO2      C 3333   3.592   6.189   4.144 -0.1031 -0.2542  0.1703
  711CO2     O1 3334   3.706   6.178   4.129 -0.0949 -0.2525  0.2281
  711CO2     O2 3335   3.477   6.201   4.160 -0.1113 -0.2558  0.1125
  712CO2     D1 3336   6.329   1.610   2.051 -0.4662 -0.4907  0.0926
  712CO2     D2 3337   6.319   1.524   1.873  0.7534 -0.1148 -0.1623
  712CO2      C 3338   6.324   1.567   1.962  0.1436 -0.3027 -0.0348
  712CO2     O1 3339   6.318   1.517   1.858  0.8588 -0.0823 -0.1843
  712CO2     O2 3340   6.330   1.617   2.067 -0.5716 -0.5232  0.1146
  713CO2     D1 3341   5.143   6.305   8.700  0.2002  0.2829 -0.5908
  713CO2     D2 3342   4.987   6.382   8.607 -0.2358 -0.0064 -0.0969
  713CO2      C 3343   5.065   6.343   8.654 -0.0178  0.1383 -0.3438
  713CO2     O1 3344   4.973   6.388   8.599 -0.2735 -0.0314 -0.0542
  713CO2     O2 3345   5.157   6.298   8.709  0.2378  0.3079 -0.6334
  714CO2     D1 3346   1.647   2.741   1.950  0.0205 -0.1827  0.1152
  714CO2     D2 3347   1.579   2.919   1.896 -0.0612 -0.2219  0.0871
  714CO2      C 3348   1.613   2.830   1.923 -0.0203 -0.2023  0.1012
  714CO2     O1 3349   1.574   2.934   1.891 -0.0683 -0.2253  0.0847
  714CO2     O2 3350   1.653   2.725   1.954  0.0276 -0.1793  0.1177
  715CO2     D1 3351   6.626   4.675   3.805 -0.0420 -0.2151  0.2695
  715CO2     D2 3352   6.769   4.802   3.855 -0.3574  0.2011  0.1204
  715CO2      C 3353   6.697   4.738   3.830 -0.1997 -0.0070  0.1950
  715CO2     O1 3354   6.781   4.813   3.859 -0.3846  0.2371  0.1075
  715CO2     O2 3355   6.613   4.664   3.800 -0.0147 -0.2511  0.2824
  716CO2     D1 3356   1.703   0.920   0.965  0.1546 -0.1264 -0.0136
  716CO2     D2 3357   1.747   0.887   1.155 -0.1664  0.1791  0.1143
  716CO2      C 3358   1.725   0.903   1.060 -0.0059  0.0264  0.0504
  716CO2     O1 3359   1.751   0.884   1.171 -0.1941  0.2055  0.1254
  716CO2     O2 3360   1.699   0.922   0.948  0.1823 -0.1528 -0.0247
  717CO2     D1 3361   7.661   1.238   2.666 -0.1615  0.1562  0.1572
  717CO2     D2 3362   7.800   1.251   2.806  0.0932 -0.4634 -0.0349
  717CO2      C 3363   7.731   1.244   2.736 -0.0341 -0.1536  0.0612
  717CO2     O1 3364   7.812   1.252   2.818  0.1152 -0.5169 -0.0515
  717CO2     O2 3365   7.649   1.237   2.654 -0.1835  0.2097  0.1738
  718CO2     D1 3366   7.278   8.913   0.408 -0.0718  0.2874 -0.1617
  718CO2     D2 3367   7.139   8.886   0.271  0.2281 -0.0260 -0.4056
  718CO2      C 3368   7.209   8.900   0.339  0.0782  0.1307 -0.2837
  718CO2     O1 3369   7.127   8.884   0.259  0.2540 -0.0531 -0.4267
  718CO2     O2 3370   7.291   8.916   0.420 -0.0977  0.3145 -0.1406
  719CO2     D1 3371   2.095   4.818   3.012  0.0070 -0.5473 -0.1869
  719CO2     D2 3372   2.163   5.003   2.994 -0.2238 -0.3862  0.5587
  719CO2      C 3373   2.129   4.911   3.003 -0.1084 -0.4668  0.1859
  719CO2     O1 3374   2.169   5.019   2.992 -0.2438 -0.3723  0.6231
  719CO2     O2 3375   2.089   4.802   3.014  0.0269 -0.5613 -0.2513
  720CO2     D1 3376   6.041   5.495   7.483  0.5626 -0.1857  0.0453
  720CO2     D2 3377   6.015   5.491   7.679 -0.0310  0.2624 -0.0213
  720CO2      C 3378   6.028   5.493   7.581  0.2658  0.0384  0.0120
  720CO2     O1 3379   6.013   5.491   7.696 -0.0823  0.3011 -0.0271
  720CO2     O2 3380   6.043   5.495   7.466  0.6138 -0.2244  0.0510
  721CO2     D1 3381   8.303   3.452   7.707 -0.1376 -0.3998  0.2045
  721CO2     D2 3382   8.232   3.326   7.573 -0.1584 -0.0803 -0.0862
  721CO2      C 3383   8.268   3.389   7.640 -0.1480 -0.2401  0.0591
  721CO2     O1 3384   8.226   3.315   7.561 -0.1602 -0.0528 -0.1113
  721CO2     O2 3385   8.309   3.463   7.719 -0.1358 -0.4274  0.2296
  722CO2     D1 3386   4.160   9.049   5.904  0.5414 -0.1690 -0.1258
  722CO2     D2 3387   4.205   8.967   5.730  0.5848  0.2776 -0.3284
  722CO2      C 3388   4.183   9.008   5.817  0.5631  0.0543 -0.2271
  722CO2     O1 3389   4.209   8.959   5.715  0.5885  0.3162 -0.3459
  722CO2     O2 3390   4.156   9.057   5.919  0.5376 -0.2076 -0.1083
  723CO2     D1 3391   3.008   4.530   6.097  0.0555 -0.2581  0.0008
  723CO2     D2 3392   3.149   4.594   6.219 -0.0177 -0.6226  0.2775
  723CO2      C 3393   3.079   4.562   6.158  0.0189 -0.4404  0.1391
  723CO2     O1 3394   3.161   4.600   6.230 -0.0240 -0.6541  0.3014
  723CO2     O2 3395   2.996   4.524   6.086  0.0618 -0.2266 -0.0231
  724CO2     D1 3396   8.551   0.933   0.630 -0.0545 -0.0424  0.0036
  724CO2     D2 3397   8.480   0.749   0.644  0.3816 -0.2168 -0.0584
  724CO2      C 3398   8.515   0.841   0.637  0.1635 -0.1296 -0.0274
  724CO2     O1 3399   8.473   0.733   0.645  0.4192 -0.2319 -0.0637
  724CO2     O2 3400   8.557   0.949   0.628 -0.0922 -0.0273  0.0089
  725CO2     D1 3401   5.237   3.182   1.163  0.1506 -0.1066  0.0735
  725CO2     D2 3402   5.062   3.274   1.169  0.4336  0.4359  0.0203
  725CO2      C 3403   5.150   3.228   1.166  0.2921  0.1647  0.0469
  725CO2     O1 3404   5.047   3.282   1.169  0.4580  0.4828  0.0157
  725CO2     O2 3405   5.252   3.174   1.163  0.1262 -0.1535  0.0781
  726CO2     D1 3406   4.911   8.841   2.487  0.5695 -0.3410 -0.4070
  726CO2     D2 3407   5.025   8.986   2.559  0.5750 -0.4135 -0.2683
  726CO2      C 3408   4.968   8.914   2.523  0.5722 -0.3772 -0.3377
  726CO2     O1 3409   5.035   8.999   2.565  0.5754 -0.4197 -0.2564
  726CO2     O2 3410   4.902   8.828   2.481  0.5690 -0.3347 -0.4190
  727CO2     D1 3411   7.737   4.224   2.156 -0.0221 -0.3894  0.1066
  727CO2     D2 3412   7.544   4.223   2.109  0.0229 -0.5054 -0.0765
  727CO2      C 3413   7.641   4.224   2.133  0.0004 -0.4474  0.0150
  727CO2     O1 3414   7.528   4.223   2.105  0.0268 -0.5155 -0.0923
  727CO2     O2 3415   7.753   4.224   2.160 -0.0260 -0.3794  0.1224
  728CO2     D1 3416   8.237   4.916   0.862 -0.2466 -0.4175  0.2149
  728CO2     D2 3417   8.321   4.737   0.873  0.1717 -0.1989  0.5812
  728CO2      C 3418   8.279   4.827   0.867 -0.0374 -0.3082  0.3980
  728CO2     O1 3419   8.328   4.722   0.874  0.2078 -0.1800  0.6129
  728CO2     O2 3420   8.230   4.932   0.861 -0.2827 -0.4364  0.1832
  729CO2     D1 3421   3.972   2.310   2.148  0.2283 -0.0855 -0.2350
  729CO2     D2 3422   4.014   2.351   1.958  0.6067  0.0181 -0.1299
  729CO2      C 3423   3.993   2.331   2.053  0.4175 -0.0337 -0.1824
  729CO2     O1 3424   4.017   2.355   1.942  0.6394  0.0270 -0.1208
  729CO2     O2 3425   3.969   2.307   2.164  0.1957 -0.0945 -0.2441
  730CO2     D1 3426   8.876   8.131   8.504  0.3228  0.0640  0.2753
  730CO2     D2 3427   8.844   8.179   8.694  0.2911  0.0514  0.2735
  730CO2      C 3428   8.860   8.155   8.599  0.3069  0.0577  0.2744
  730CO2     O1 3429   8.841   8.184   8.710  0.2883  0.0503  0.2734
  730CO2     O2 3430   8.878   8.127   8.488  0.3256  0.0651  0.2755
  731CO2     D1 3431   6.879   1.714   5.098  0.0071  0.1294 -0.3971
  731CO2     D2 3432   6.696   1.699   5.171  0.2110  0.2806  0.1427
  731CO2      C 3433   6.788   1.707   5.135  0.1091  0.2050 -0.1272
  731CO2     O1 3434   6.681   1.697   5.178  0.2287  0.2937  0.1894
  731CO2     O2 3435   6.895   1.716   5.091 -0.0106  0.1163 -0.4437
  732CO2     D1 3436   0.936   8.565   3.791 -0.3646  0.1215 -0.1137
  732CO2     D2 3437   0.912   8.380   3.725  0.3143  0.0999 -0.3034
  732CO2      C 3438   0.924   8.472   3.758 -0.0252  0.1107 -0.2086
  732CO2     O1 3439   0.910   8.364   3.719  0.3729  0.0980 -0.3198
  732CO2     O2 3440   0.938   8.581   3.796 -0.4232  0.1234 -0.0974
  733CO2     D1 3441   6.382   5.245   0.602 -0.3361 -0.0901  0.0519
  733CO2     D2 3442   6.404   5.049   0.589  0.1280 -0.0439  0.1642
  733CO2      C 3443   6.393   5.147   0.595 -0.1041 -0.0670  0.1081
  733CO2     O1 3444   6.406   5.032   0.588  0.1681 -0.0399  0.1739
  733CO2     O2 3445   6.380   5.262   0.603 -0.3762 -0.0941  0.0422
  734CO2     D1 3446   4.977   0.803   1.587 -0.5285 -0.1449  0.1842
  734CO2     D2 3447   4.976   0.922   1.745  0.0122  0.4109 -0.2314
  734CO2      C 3448   4.976   0.862   1.666 -0.2582  0.1330 -0.0236
  734CO2     O1 3449   4.976   0.932   1.759  0.0589  0.4590 -0.2674
  734CO2     O2 3450   4.977   0.792   1.574 -0.5752 -0.1929  0.2201
  735CO2     D1 3451   7.712   3.286   7.352  0.6793  0.6693 -0.2485
  735CO2     D2 3452   7.578   3.384   7.459  0.0361 -0.5819  0.1124
  735CO2      C 3453   7.645   3.335   7.405  0.3577  0.0437 -0.0681
  735CO2     O1 3454   7.566   3.393   7.468 -0.0194 -0.6899  0.1435
  735CO2     O2 3455   7.723   3.277   7.343  0.7348  0.7774 -0.2797
  736CO2     D1 3456   7.517   0.631   3.344 -0.0257 -0.0631 -0.6711
  736CO2     D2 3457   7.658   0.691   3.469 -0.0743 -0.1391 -0.5800
  736CO2      C 3458   7.587   0.661   3.406 -0.0500 -0.1011 -0.6255
  736CO2     O1 3459   7.670   0.696   3.479 -0.0785 -0.1456 -0.5721
  736CO2     O2 3460   7.505   0.625   3.333 -0.0215 -0.0566 -0.6789
  737CO2     D1 3461   8.132   6.880   0.116  0.5441 -0.1871 -0.0526
  737CO2     D2 3462   8.147   6.902  -0.080 -0.0869  0.2675 -0.0513
  737CO2      C 3463   8.139   6.891   0.018  0.2286  0.0402 -0.0520
  737CO2     O1 3464   8.148   6.904  -0.097 -0.1414  0.3068 -0.0512
  737CO2     O2 3465   8.131   6.878   0.133  0.5986 -0.2263 -0.0527
  738CO2     D1 3466   1.348   2.412   2.568 -0.0927 -0.2121  0.5852
  738CO2     D2 3467   1.468   2.261   2.613 -0.0341 -0.2525  0.2941
  738CO2      C 3468   1.408   2.336   2.590 -0.0634 -0.2323  0.4397
  738CO2     O1 3469   1.478   2.248   2.616 -0.0290 -0.2560  0.2689
  738CO2     O2 3470   1.337   2.425   2.564 -0.0977 -0.2086  0.6104
  739CO2     D1 3471   1.205   3.072   4.196  0.0097 -0.0632 -0.3583
  739CO2     D2 3472   1.130   3.249   4.149 -0.3020 -0.1335 -0.1260
  739CO2      C 3473   1.167   3.160   4.172 -0.1461 -0.0983 -0.2421
  739CO2     O1 3474   1.123   3.264   4.145 -0.3289 -0.1395 -0.1060
  739CO2     O2 3475   1.212   3.057   4.200  0.0367 -0.0571 -0.3783
  740CO2     D1 3476   2.695   2.283   4.343  0.2721 -0.3804  0.4688
  740CO2     D2 3477   2.860   2.285   4.233  0.0158  0.8369  0.1010
  740CO2      C 3478   2.777   2.284   4.288  0.1440  0.2282  0.2849
  740CO2     O1 3479   2.874   2.285   4.224 -0.0063  0.9420  0.0693
  740CO2     O2 3480   2.681   2.282   4.353  0.2943 -0.4855  0.5005
  741CO2     D1 3481   3.539   8.430   3.292 -0.1327 -0.1956  0.0099
  741CO2     D2 3482   3.736   8.433   3.308 -0.1542  0.0531  0.2199
  741CO2      C 3483   3.638   8.432   3.300 -0.1435 -0.0712  0.1149
  741CO2     O1 3484   3.753   8.434   3.309 -0.1560  0.0746  0.2380
  741CO2     O2 3485   3.522   8.430   3.290 -0.1309 -0.2171 -0.0082
  742CO2     D1 3486   0.353   8.122   3.165  0.4810 -0.0633 -0.3810
  742CO2     D2 3487   0.306   7.949   3.082 -0.2197 -0.0940  0.0710
  742CO2      C 3488   0.329   8.035   3.123  0.1307 -0.0786 -0.1550
  742CO2     O1 3489   0.302   7.934   3.075 -0.2802 -0.0966  0.1100
  742CO2     O2 3490   0.357   8.137   3.172  0.5415 -0.0607 -0.4200
  743CO2     D1 3491   5.633   0.359   0.253 -0.4781  0.2809 -0.0076
  743CO2     D2 3492   5.583   0.182   0.179 -0.2034  0.2783 -0.1892
  743CO2      C 3493   5.608   0.270   0.216 -0.3407  0.2796 -0.0984
  743CO2     O1 3494   5.579   0.167   0.173 -0.1796  0.2781 -0.2049
  743CO2     O2 3495   5.638   0.374   0.259 -0.5018  0.2811  0.0081
  744CO2     D1 3496   7.382   6.741   4.974 -0.1922  0.1876  0.2672
  744CO2     D2 3497   7.446   6.564   5.037  0.2988  0.2091 -0.1654
  744CO2      C 3498   7.414   6.653   5.006  0.0533  0.1984  0.0509
  744CO2     O1 3499   7.451   6.549   5.042  0.3413  0.2110 -0.2027
  744CO2     O2 3500   7.377   6.756   4.969 -0.2347  0.1857  0.3045
  745CO2     D1 3501   1.978   6.974   8.796 -0.0299 -0.2146  0.0405
  745CO2     D2 3502   1.853   7.082   8.906  0.1235  0.3101 -0.3005
  745CO2      C 3503   1.915   7.028   8.851  0.0468  0.0477 -0.1300
  745CO2     O1 3504   1.842   7.092   8.915  0.1368  0.3554 -0.3299
  745CO2     O2 3505   1.988   6.965   8.787 -0.0431 -0.2600  0.0699
  746CO2     D1 3506   0.165   4.582   8.664 -0.0538  0.3490  0.3590
  746CO2     D2 3507   0.300   4.472   8.757  0.3681 -0.0067 -0.6649
  746CO2      C 3508   0.233   4.527   8.710  0.1572  0.1711 -0.1529
  746CO2     O1 3509   0.312   4.462   8.765  0.4045 -0.0375 -0.7533
  746CO2     O2 3510   0.153   4.592   8.655 -0.0902  0.3797  0.4475
  747CO2     D1 3511   7.424   1.010   8.418 -0.3616  0.0019 -0.1332
  747CO2     D2 3512   7.595   0.995   8.320 -0.1811 -0.5509  0.2649
  747CO2      C 3513   7.509   1.002   8.369 -0.2714 -0.2745  0.0658
  747CO2     O1 3514   7.609   0.993   8.311 -0.1655 -0.5986  0.2993
  747CO2     O2 3515   7.409   1.011   8.427 -0.3772  0.0497 -0.1676
  748CO2     D1 3516   2.261   7.715   8.842  0.5742  0.2615 -0.3418
  748CO2     D2 3517   2.154   7.779   8.689 -0.0256 -0.0527 -0.0517
  748CO2      C 3518   2.207   7.747   8.766  0.2743  0.1044 -0.1967
  748CO2     O1 3519   2.144   7.785   8.676 -0.0774 -0.0799 -0.0267
  748CO2     O2 3520   2.271   7.709   8.856  0.6260  0.2887 -0.3668
  749CO2     D1 3521   1.169   8.382   7.888 -0.2389  0.3955 -0.2592
  749CO2     D2 3522   1.148   8.403   8.083 -0.5779 -0.3881 -0.2080
  749CO2      C 3523   1.158   8.393   7.985 -0.4084  0.0037 -0.2336
  749CO2     O1 3524   1.146   8.405   8.100 -0.6072 -0.4558 -0.2036
  749CO2     O2 3525   1.170   8.380   7.871 -0.2096  0.4632 -0.2637
  750CO2     D1 3526   1.248   3.363   0.399  0.2800 -0.0950 -0.7295
  750CO2     D2 3527   1.204   3.554   0.372 -0.2793 -0.1376 -0.1314
  750CO2      C 3528   1.226   3.458   0.385  0.0004 -0.1163 -0.4305
  750CO2     O1 3529   1.200   3.570   0.369 -0.3276 -0.1413 -0.0798
  750CO2     O2 3530   1.252   3.347   0.401  0.3283 -0.0913 -0.7812
  751CO2     D1 3531   2.245   0.853   5.121 -0.0208 -0.4441 -0.3372
  751CO2     D2 3532   2.278   0.903   4.932  0.0243  0.1037 -0.1838
  751CO2      C 3533   2.261   0.878   5.027  0.0017 -0.1702 -0.2605
  751CO2     O1 3534   2.280   0.908   4.916  0.0282  0.1511 -0.1705
  751CO2     O2 3535   2.242   0.848   5.137 -0.0247 -0.4914 -0.3504
  752CO2     D1 3536   8.028   4.516   5.277 -0.3614  0.0976  0.0519
  752CO2     D2 3537   8.116   4.571   5.445 -0.4419 -0.7341  0.3671
  752CO2      C 3538   8.072   4.544   5.361 -0.4017 -0.3182  0.2095
  752CO2     O1 3539   8.124   4.576   5.460 -0.4489 -0.8059  0.3943
  752CO2     O2 3540   8.020   4.511   5.262 -0.3544  0.1694  0.0246
  753CO2     D1 3541   7.984   3.419   8.055 -0.5011 -0.3537 -0.0238
  753CO2     D2 3542   7.905   3.595   8.012  0.2285  0.1817  0.8065
  753CO2      C 3543   7.945   3.507   8.033 -0.1363 -0.0860  0.3913
  753CO2     O1 3544   7.898   3.610   8.008  0.2915  0.2279  0.8782
  753CO2     O2 3545   7.991   3.404   8.058 -0.5642 -0.3999 -0.0955
  754CO2     D1 3546   9.017   5.464   1.260  0.8207  0.1434  0.3349
  754CO2     D2 3547   9.177   5.361   1.204  0.5571 -0.1452  0.1075
  754CO2      C 3548   9.097   5.412   1.232  0.6889 -0.0009  0.2212
  754CO2     O1 3549   9.191   5.353   1.199  0.5343 -0.1701  0.0879
  754CO2     O2 3550   9.003   5.472   1.265  0.8435  0.1683  0.3545
  755CO2     D1 3551   0.770   1.678   8.486  0.2795  0.1644 -0.4683
  755CO2     D2 3552   0.703   1.524   8.381  0.4513 -0.4708  0.3529
  755CO2      C 3553   0.736   1.601   8.433  0.3654 -0.1532 -0.0577
  755CO2     O1 3554   0.697   1.511   8.372  0.4662 -0.5256  0.4239
  755CO2     O2 3555   0.775   1.691   8.495  0.2646  0.2192 -0.5392
  756CO2     D1 3556   6.298   8.390   1.701  0.0233 -0.1707 -0.3356
  756CO2     D2 3557   6.129   8.366   1.600 -0.1609  0.0513 -0.0799
  756CO2      C 3558   6.214   8.378   1.651 -0.0688 -0.0597 -0.2078
  756CO2     O1 3559   6.115   8.364   1.592 -0.1768  0.0704 -0.0579
  756CO2     O2 3560   6.312   8.393   1.710  0.0392 -0.1899 -0.3577
  757CO2     D1 3561   6.362   5.251   0.923 -0.1978  0.4377 -0.1381
  757CO2     D2 3562   6.389   5.348   1.093 -0.2294  0.2666 -0.0350
  757CO2      C 3563   6.376   5.299   1.008 -0.2136  0.3522 -0.0866
  757CO2     O1 3564   6.392   5.356   1.108 -0.2321  0.2518 -0.0261
  757CO2     O2 3565   6.360   5.242   0.908 -0.1951  0.4525 -0.1470
  758CO2     D1 3566   6.049   6.532   1.591  0.3251 -0.3292  0.1395
  758CO2     D2 3567   5.852   6.540   1.581  0.3264  0.1097  0.4775
  758CO2      C 3568   5.951   6.536   1.586  0.3258 -0.1097  0.3085
  758CO2     O1 3569   5.835   6.541   1.580  0.3266  0.1476  0.5066
  758CO2     O2 3570   6.067   6.531   1.592  0.3250 -0.3671  0.1103
  759CO2     D1 3571   1.143   1.052   0.325  0.1111  0.2774 -0.1153
  759CO2     D2 3572   1.329   0.995   0.292  0.0663  0.3212 -0.4466
  759CO2      C 3573   1.236   1.023   0.308  0.0887  0.2993 -0.2809
  759CO2     O1 3574   1.345   0.990   0.289  0.0625  0.3249 -0.4752
  759CO2     O2 3575   1.126   1.057   0.328  0.1150  0.2736 -0.0867
  760CO2     D1 3576   4.569   4.576   2.081  0.4145 -0.0987  0.0610
  760CO2     D2 3577   4.686   4.527   2.233  0.2596 -0.3121  0.1114
  760CO2      C 3578   4.628   4.552   2.157  0.3370 -0.2054  0.0862
  760CO2     O1 3579   4.696   4.523   2.246  0.2462 -0.3306  0.1158
  760CO2     O2 3580   4.559   4.580   2.067  0.4279 -0.0802  0.0566
  761CO2     D1 3581   6.687   2.628   5.220 -0.1115 -0.0031 -0.0856
  761CO2     D2 3582   6.541   2.509   5.160 -0.3919  0.1503  0.2995
  761CO2      C 3583   6.614   2.569   5.190 -0.2517  0.0736  0.1070
  761CO2     O1 3584   6.528   2.499   5.155 -0.4161  0.1635  0.3328
  761CO2     O2 3585   6.700   2.638   5.225 -0.0873 -0.0163 -0.1189
  762CO2     D1 3586   3.493   3.317   0.354 -0.2961  0.0580  0.0563
  762CO2     D2 3587   3.536   3.134   0.416 -0.4081 -0.0456 -0.1711
  762CO2      C 3588   3.515   3.226   0.385 -0.3521  0.0062 -0.0574
  762CO2     O1 3589   3.540   3.119   0.421 -0.4178 -0.0545 -0.1907
  762CO2     O2 3590   3.489   3.333   0.349 -0.2864  0.0670  0.0760
  763CO2     D1 3591   4.731   2.985   0.882  0.2618 -0.4183  0.2669
  763CO2     D2 3592   4.570   2.872   0.859  0.4664 -0.7128  0.2980
  763CO2      C 3593   4.651   2.929   0.870  0.3641 -0.5655  0.2825
  763CO2     O1 3594   4.557   2.862   0.857  0.4840 -0.7382  0.3007
  763CO2     O2 3595   4.744   2.995   0.884  0.2441 -0.3928  0.2642
  764CO2     D1 3596   9.002   1.717   0.420  0.0687  0.4146  0.2220
  764CO2     D2 3597   9.133   1.861   0.381  0.0094  0.3110 -0.3665
  764CO2      C 3598   9.067   1.789   0.400  0.0390  0.3628 -0.0722
  764CO2     O1 3599   9.144   1.873   0.378  0.0043  0.3020 -0.4173
  764CO2     O2 3600   8.991   1.705   0.423  0.0738  0.4235  0.2728
  765CO2     D1 3601   1.660   5.566   8.789  0.3954  0.0674  0.0683
  765CO2     D2 3602   1.820   5.681   8.772  0.3106  0.1767  0.0088
  765CO2      C 3603   1.740   5.623   8.781  0.3530  0.1220  0.0386
  765CO2     O1 3604   1.834   5.690   8.771  0.3033  0.1862  0.0037
  765CO2     O2 3605   1.646   5.556   8.791  0.4028  0.0579  0.0735
  766CO2     D1 3606   4.731   0.829   2.673  0.2149 -0.3570  0.1468
  766CO2     D2 3607   4.708   0.733   2.844 -0.3772  0.2736  0.4232
  766CO2      C 3608   4.720   0.781   2.758 -0.0811 -0.0417  0.2850
  766CO2     O1 3609   4.706   0.725   2.859 -0.4283  0.3280  0.4471
  766CO2     O2 3610   4.733   0.838   2.658  0.2660 -0.4115  0.1229
  767CO2     D1 3611   5.719   1.039   5.199 -0.1004  0.0422  0.5872
  767CO2     D2 3612   5.572   0.909   5.175  0.4025 -0.4541  0.1733
  767CO2      C 3613   5.646   0.974   5.187  0.1511 -0.2059  0.3802
  767CO2     O1 3614   5.559   0.898   5.173  0.4460 -0.4970  0.1375
  767CO2     O2 3615   5.732   1.051   5.201 -0.1438  0.0851  0.6229
  768CO2     D1 3616   3.413   0.896   7.308 -0.1861 -0.2169 -0.1228
  768CO2     D2 3617   3.437   1.064   7.409 -0.7166 -0.1793 -0.0576
  768CO2      C 3618   3.425   0.980   7.359 -0.4514 -0.1981 -0.0902
  768CO2     O1 3619   3.439   1.078   7.418 -0.7624 -0.1761 -0.0520
  768CO2     O2 3620   3.411   0.881   7.299 -0.1403 -0.2201 -0.1284
  769CO2     D1 3621   5.762   9.047   7.026 -0.1803 -0.1302  0.1214
  769CO2     D2 3622   5.871   9.089   6.866 -0.2488  0.3113  0.1888
  769CO2      C 3623   5.817   9.068   6.946 -0.2146  0.0905  0.1551
  769CO2     O1 3624   5.881   9.093   6.852 -0.2547  0.3494  0.1946
  769CO2     O2 3625   5.753   9.044   7.039 -0.1744 -0.1683  0.1156
  770CO2     D1 3626   8.041   8.037   7.804  0.1171  0.1366  0.3046
  770CO2     D2 3627   8.223   8.058   7.878  0.2444 -0.0470  0.0450
  770CO2      C 3628   8.132   8.048   7.841  0.1807  0.0448  0.1748
  770CO2     O1 3629   8.239   8.060   7.884  0.2554 -0.0628  0.0226
  770CO2     O2 3630   8.025   8.036   7.798  0.1061  0.1525  0.3270
  771CO2     D1 3631   0.839   7.824   5.613  0.2054 -0.0263  0.2476
  771CO2     D2 3632   0.759   7.721   5.465 -0.2150  0.3847  0.1874
  771CO2      C 3633   0.799   7.773   5.539 -0.0048  0.1792  0.2175
  771CO2     O1 3634   0.752   7.712   5.452 -0.2513  0.4202  0.1822
  771CO2     O2 3635   0.846   7.833   5.626  0.2417 -0.0618  0.2528
  772CO2     D1 3636   3.281   1.146   1.433 -0.0577 -0.2751  0.0671
  772CO2     D2 3637   3.319   1.204   1.247 -0.0861  0.5220  0.3077
  772CO2      C 3638   3.300   1.175   1.340 -0.0719  0.1235  0.1874
  772CO2     O1 3639   3.322   1.209   1.231 -0.0885  0.5909  0.3285
  772CO2     O2 3640   3.278   1.141   1.449 -0.0552 -0.3440  0.0463
  773CO2     D1 3641   2.708   1.323   5.206 -0.0481 -0.2866 -0.0682
  773CO2     D2 3642   2.566   1.317   5.343  0.0436 -0.0636  0.0390
  773CO2      C 3643   2.637   1.320   5.275 -0.0023 -0.1751 -0.0146
  773CO2     O1 3644   2.553   1.316   5.355  0.0515 -0.0443  0.0482
  773CO2     O2 3645   2.720   1.324   5.194 -0.0560 -0.3059 -0.0774
  774CO2     D1 3646   0.527   6.253   1.031  0.1440  0.2316  0.1196
  774CO2     D2 3647   0.543   6.431   0.945  0.2637  0.2288  0.1375
  774CO2      C 3648   0.535   6.342   0.988  0.2038  0.2302  0.1285
  774CO2     O1 3649   0.545   6.446   0.938  0.2740  0.2286  0.1390
  774CO2     O2 3650   0.526   6.238   1.038  0.1337  0.2319  0.1181
  775CO2     D1 3651   5.836   6.982   6.616  0.3529  0.1891 -0.4297
  775CO2     D2 3652   5.802   6.801   6.545  0.6137  0.0597 -0.2240
  775CO2      C 3653   5.819   6.892   6.580  0.4833  0.1244 -0.3269
  775CO2     O1 3654   5.799   6.785   6.539  0.6363  0.0485 -0.2062
  775CO2     O2 3655   5.839   6.998   6.622  0.3303  0.2002 -0.4475
  776CO2     D1 3656   7.012   6.529   1.351 -0.5528 -0.0959  0.8032
  776CO2     D2 3657   7.052   6.362   1.252 -0.1415  0.4255  0.0892
  776CO2      C 3658   7.032   6.446   1.302 -0.3472  0.1648  0.4462
  776CO2     O1 3659   7.056   6.348   1.244 -0.1060  0.4705  0.0275
  776CO2     O2 3660   7.009   6.543   1.360 -0.5883 -0.1409  0.8649
  777CO2     D1 3661   9.056   7.205   0.655  0.0266  0.4970 -0.2702
  777CO2     D2 3662   9.184   7.227   0.804 -0.5935 -0.4396  0.4117
  777CO2      C 3663   9.120   7.216   0.729 -0.2835  0.0287  0.0707
  777CO2     O1 3664   9.196   7.229   0.817 -0.6470 -0.5206  0.4706
  777CO2     O2 3665   9.045   7.203   0.642  0.0801  0.5779 -0.3291
  778CO2     D1 3666   5.940   6.191   0.947  0.2184  0.6578 -0.1993
  778CO2     D2 3667   5.864   6.365   0.889 -0.4321  0.6494  0.6244
  778CO2      C 3668   5.902   6.278   0.918 -0.1068  0.6536  0.2126
  778CO2     O1 3669   5.858   6.380   0.884 -0.4883  0.6486  0.6956
  778CO2     O2 3670   5.947   6.176   0.952  0.2746  0.6585 -0.2704
  779CO2     D1 3671   1.994   8.636   1.068 -0.1770  0.2944 -0.1433
  779CO2     D2 3672   1.842   8.567   0.962  0.0091 -0.0660 -0.1776
  779CO2      C 3673   1.918   8.601   1.015 -0.0840  0.1142 -0.1605
  779CO2     O1 3674   1.829   8.561   0.953  0.0251 -0.0971 -0.1806
  779CO2     O2 3675   2.007   8.642   1.078 -0.1931  0.3255 -0.1404
  780CO2     D1 3676   6.177   3.093   4.302 -0.5652  0.0845 -0.4154
  780CO2     D2 3677   5.990   3.155   4.315 -0.4005  0.5389 -0.1864
  780CO2      C 3678   6.083   3.124   4.308 -0.4829  0.3117 -0.3009
  780CO2     O1 3679   5.973   3.160   4.316 -0.3863  0.5781 -0.1666
  780CO2     O2 3680   6.193   3.088   4.301 -0.5795  0.0452 -0.4352
  781CO2     D1 3681   0.229   9.035   0.374  0.5958 -0.4366  0.1331
  781CO2     D2 3682   0.087   9.170   0.401  0.6782 -0.4534  0.6447
  781CO2      C 3683   0.158   9.103   0.388  0.6370 -0.4450  0.3889
  781CO2     O1 3684   0.075   9.182   0.404  0.6853 -0.4549  0.6889
  781CO2     O2 3685   0.241   9.023   0.372  0.5887 -0.4352  0.0889
  782CO2     D1 3686   9.053   8.927   6.614  0.0214  0.1469 -0.3698
  782CO2     D2 3687   9.102   8.982   6.798 -0.3057  0.5437 -0.4012
  782CO2      C 3688   9.077   8.955   6.706 -0.1421  0.3453 -0.3855
  782CO2     O1 3689   9.106   8.987   6.814 -0.3339  0.5780 -0.4039
  782CO2     O2 3690   9.049   8.922   6.598  0.0497  0.1127 -0.3671
  783CO2     D1 3691   7.942   2.990   0.560  0.2198  0.3252 -0.5067
  783CO2     D2 3692   7.929   3.094   0.728  0.4102 -0.0782 -0.2420
  783CO2      C 3693   7.936   3.042   0.644  0.3150  0.1235 -0.3744
  783CO2     O1 3694   7.928   3.103   0.742  0.4266 -0.1131 -0.2191
  783CO2     O2 3695   7.943   2.981   0.545  0.2033  0.3601 -0.5296
  784CO2     D1 3696   3.842   4.674   0.693  0.2903 -0.6736 -0.4233
  784CO2     D2 3697   4.019   4.619   0.763  0.5575  0.3310 -0.3050
  784CO2      C 3698   3.931   4.646   0.728  0.4239 -0.1713 -0.3642
  784CO2     O1 3699   4.034   4.614   0.769  0.5806  0.4178 -0.2948
  784CO2     O2 3700   3.827   4.678   0.687  0.2672 -0.7604 -0.4335
  785CO2     D1 3701   0.185   4.202   3.706  0.3783  0.3290  0.2629
  785CO2     D2 3702   0.327   4.065   3.728 -0.3676 -0.5481 -0.3368
  785CO2      C 3703   0.256   4.133   3.717  0.0054 -0.1096 -0.0369
  785CO2     O1 3704   0.339   4.053   3.730 -0.4320 -0.6239 -0.3886
  785CO2     O2 3705   0.173   4.213   3.704  0.4428  0.4047  0.3147
  786CO2     D1 3706   1.567   1.796   8.097 -0.2361 -0.0857 -0.1551
  786CO2     D2 3707   1.418   1.668   8.072 -0.3145  0.0665 -0.4646
  786CO2      C 3708   1.492   1.732   8.084 -0.2753 -0.0096 -0.3099
  786CO2     O1 3709   1.405   1.657   8.070 -0.3213  0.0796 -0.4914
  786CO2     O2 3710   1.580   1.807   8.099 -0.2293 -0.0988 -0.1283
  787CO2     D1 3711   0.882   2.750   8.052 -0.0892  0.1015 -0.3343
  787CO2     D2 3712   0.760   2.812   8.194  0.1263  0.5728 -0.3534
  787CO2      C 3713   0.821   2.781   8.123  0.0186  0.3372 -0.3438
  787CO2     O1 3714   0.749   2.818   8.206  0.1450  0.6135 -0.3550
  787CO2     O2 3715   0.893   2.745   8.040 -0.1078  0.0608 -0.3326
  788CO2     D1 3716   5.869   8.084   2.960  0.2192  0.0810 -0.0542
  788CO2     D2 3717   6.017   8.201   2.899  0.2585  0.0387 -0.0421
  788CO2      C 3718   5.943   8.143   2.930  0.2389  0.0599 -0.0481
  788CO2     O1 3719   6.030   8.211   2.894  0.2619  0.0351 -0.0411
  788CO2     O2 3720   5.857   8.074   2.965  0.2158  0.0847 -0.0552
  789CO2     D1 3721   7.723   7.129   0.742 -0.0055  0.1504  0.3113
  789CO2     D2 3722   7.839   7.275   0.676 -0.0992 -0.1152 -0.4525
  789CO2      C 3723   7.781   7.202   0.709 -0.0523  0.0176 -0.0706
  789CO2     O1 3724   7.849   7.288   0.671 -0.1073 -0.1382 -0.5185
  789CO2     O2 3725   7.713   7.116   0.747  0.0026  0.1733  0.3772
  790CO2     D1 3726   7.517   2.173   1.968  0.2265 -0.6277 -0.1176
  790CO2     D2 3727   7.454   2.204   1.784  0.2973  0.3126  0.0126
  790CO2      C 3728   7.486   2.189   1.876  0.2619 -0.1575 -0.0525
  790CO2     O1 3729   7.449   2.207   1.768  0.3034  0.3938  0.0239
  790CO2     O2 3730   7.523   2.171   1.984  0.2204 -0.7089 -0.1288
  791CO2     D1 3731   3.470   2.181   2.723  0.0477 -0.3497  0.4388
  791CO2     D2 3732   3.601   2.260   2.849 -0.1792 -0.2704  0.6246
  791CO2      C 3733   3.536   2.220   2.786 -0.0658 -0.3100  0.5317
  791CO2     O1 3734   3.612   2.267   2.859 -0.1988 -0.2635  0.6407
  791CO2     O2 3735   3.459   2.174   2.712  0.0672 -0.3565  0.4227
  792CO2     D1 3736   7.816   8.717   2.414  0.0341 -0.2880 -0.1200
  792CO2     D2 3737   7.864   8.760   2.601 -0.0090 -0.1732 -0.1348
  792CO2      C 3738   7.840   8.739   2.508  0.0125 -0.2306 -0.1274
  792CO2     O1 3739   7.868   8.764   2.617 -0.0127 -0.1633 -0.1361
  792CO2     O2 3740   7.811   8.714   2.398  0.0378 -0.2979 -0.1187
  793CO2     D1 3741   5.308   1.439   7.707  0.0131 -0.5465 -0.0785
  793CO2     D2 3742   5.131   1.349   7.704 -0.2147 -0.0928 -0.3729
  793CO2      C 3743   5.220   1.394   7.705 -0.1008 -0.3196 -0.2257
  793CO2     O1 3744   5.116   1.342   7.703 -0.2343 -0.0536 -0.3984
  793CO2     O2 3745   5.323   1.447   7.707  0.0327 -0.5857 -0.0530
  794CO2     D1 3746   7.264   1.546   5.746 -0.0122  0.1475 -0.0570
  794CO2     D2 3747   7.204   1.650   5.903  0.1662 -0.1514  0.2082
  794CO2      C 3748   7.234   1.598   5.825  0.0770 -0.0019  0.0756
  794CO2     O1 3749   7.199   1.659   5.917  0.1816 -0.1772  0.2311
  794CO2     O2 3750   7.269   1.537   5.732 -0.0276  0.1734 -0.0799
  795CO2     D1 3751   3.642   8.206   5.393 -0.3383  0.2252 -0.0095
  795CO2     D2 3752   3.504   8.316   5.304 -0.4854  0.0520  0.0051
  795CO2      C 3753   3.573   8.261   5.348 -0.4119  0.1386 -0.0022
  795CO2     O1 3754   3.492   8.326   5.296 -0.4981  0.0370  0.0064
  795CO2     O2 3755   3.654   8.197   5.400 -0.3256  0.2402 -0.0107
  796CO2     D1 3756   4.010   7.513   6.865  0.3582 -0.2596  0.0362
  796CO2     D2 3757   3.972   7.670   6.980 -0.0915 -0.3558  0.0198
  796CO2      C 3758   3.991   7.592   6.922  0.1334 -0.3077  0.0280
  796CO2     O1 3759   3.969   7.684   6.989 -0.1303 -0.3641  0.0184
  796CO2     O2 3760   4.013   7.500   6.855  0.3970 -0.2513  0.0376
  797CO2     D1 3761   3.224   8.284   0.182 -0.2640  0.0593 -0.1220
  797CO2     D2 3762   3.039   8.217   0.196 -0.1294 -0.2441  0.2206
  797CO2      C 3763   3.131   8.251   0.189 -0.1967 -0.0924  0.0493
  797CO2     O1 3764   3.022   8.211   0.197 -0.1178 -0.2703  0.2502
  797CO2     O2 3765   3.240   8.290   0.181 -0.2756  0.0856 -0.1516
  798CO2     D1 3766   6.867   2.932   6.093  0.2979 -0.1144 -0.0813
  798CO2     D2 3767   6.845   2.956   5.899  0.5186  0.0293 -0.0892
  798CO2      C 3768   6.856   2.944   5.996  0.4083 -0.0425 -0.0852
  798CO2     O1 3769   6.843   2.959   5.882  0.5376  0.0418 -0.0899
  798CO2     O2 3770   6.869   2.930   6.110  0.2789 -0.1268 -0.0806
  799CO2     D1 3771   1.433   5.319   7.736  0.1170  0.0896  0.4617
  799CO2     D2 3772   1.301   5.448   7.808  0.4261  0.5524  0.2067
  799CO2      C 3773   1.367   5.384   7.772  0.2716  0.3210  0.3342
  799CO2     O1 3774   1.289   5.459   7.814  0.4529  0.5923  0.1847
  799CO2     O2 3775   1.444   5.308   7.730  0.0903  0.0497  0.4838
  800CO2     D1 3776   5.731   7.294   0.820 -0.2010  0.8141 -0.0638
  800CO2     D2 3777   5.773   7.152   0.952 -0.0173  0.5398 -0.4145
  800CO2      C 3778   5.752   7.223   0.886 -0.1091  0.6770 -0.2392
  800CO2     O1 3779   5.776   7.140   0.964 -0.0014  0.5161 -0.4448
  800CO2     O2 3780   5.728   7.306   0.809 -0.2169  0.8378 -0.0335
  801CO2     D1 3781   1.517   0.522   2.029  0.2713  0.3566  0.3006
  801CO2     D2 3782   1.660   0.455   2.149  0.2785  0.1823  0.1942
  801CO2      C 3783   1.589   0.488   2.089  0.2749  0.2694  0.2474
  801CO2     O1 3784   1.672   0.449   2.159  0.2791  0.1672  0.1850
  801CO2     O2 3785   1.505   0.528   2.019  0.2706  0.3717  0.3098
  802CO2     D1 3786   4.976   6.502   0.457 -0.0606 -0.5288  0.4175
  802CO2     D2 3787   5.001   6.562   0.270 -0.1009  0.3915  0.7067
  802CO2      C 3788   4.988   6.532   0.364 -0.0808 -0.0686  0.5621
  802CO2     O1 3789   5.003   6.567   0.254 -0.1044  0.4710  0.7317
  802CO2     O2 3790   4.974   6.497   0.473 -0.0572 -0.6083  0.3925
  803CO2     D1 3791   9.050   7.634   2.112 -0.3413 -0.1184 -0.1420
  803CO2     D2 3792   9.196   7.617   2.245 -0.3285 -0.1930 -0.1659
  803CO2      C 3793   9.123   7.626   2.179 -0.3349 -0.1557 -0.1539
  803CO2     O1 3794   9.208   7.616   2.256 -0.3274 -0.1995 -0.1679
  803CO2     O2 3795   9.037   7.635   2.101 -0.3424 -0.1119 -0.1399
  804CO2     D1 3796   6.529   3.836   7.547 -0.1767 -0.3506 -0.2565
  804CO2     D2 3797   6.435   3.743   7.694  0.2104 -0.2337  0.0650
  804CO2      C 3798   6.482   3.789   7.620  0.0168 -0.2922 -0.0957
  804CO2     O1 3799   6.427   3.735   7.707  0.2438 -0.2236  0.0928
  804CO2     O2 3800   6.537   3.844   7.534 -0.2102 -0.3607 -0.2842
  805CO2     D1 3801   7.427   5.966   7.118  0.3518 -0.2369 -0.1005
  805CO2     D2 3802   7.397   5.954   6.922  0.5948 -0.1053 -0.1463
  805CO2      C 3803   7.412   5.960   7.020  0.4733 -0.1711 -0.1234
  805CO2     O1 3804   7.394   5.953   6.906  0.6158 -0.0939 -0.1503
  805CO2     O2 3805   7.430   5.967   7.134  0.3308 -0.2483 -0.0966
  806CO2     D1 3806   8.032   6.614   0.764  0.1004  0.2945  0.0946
  806CO2     D2 3807   7.963   6.799   0.766 -0.2535  0.1608  0.2396
  806CO2      C 3808   7.997   6.707   0.765 -0.0766  0.2277  0.1671
  806CO2     O1 3809   7.957   6.815   0.766 -0.2841  0.1493  0.2522
  806CO2     O2 3810   8.038   6.598   0.764  0.1310  0.3060  0.0821
  807CO2     D1 3811   4.107   1.931   7.386 -0.2157  0.0789 -0.3841
  807CO2     D2 3812   4.224   1.893   7.541 -0.4125  0.5504 -0.1183
  807CO2      C 3813   4.165   1.912   7.463 -0.3141  0.3147 -0.2512
  807CO2     O1 3814   4.234   1.889   7.554 -0.4295  0.5912 -0.0953
  807CO2     O2 3815   4.097   1.934   7.372 -0.1987  0.0381 -0.4070
  808CO2     D1 3816   2.919   0.838   1.048 -0.2688 -0.5934  0.0929
  808CO2     D2 3817   2.937   0.738   0.879  0.1218 -0.0568 -0.1833
  808CO2      C 3818   2.928   0.788   0.963 -0.0735 -0.3251 -0.0452
  808CO2     O1 3819   2.939   0.729   0.864  0.1556 -0.0104 -0.2072
  808CO2     O2 3820   2.918   0.846   1.063 -0.3025 -0.6398  0.1168
  809CO2     D1 3821   8.244   6.516   0.311 -0.3595 -0.2502  0.2691
  809CO2     D2 3822   8.256   6.605   0.487 -0.6326 -0.0540  0.1880
  809CO2      C 3823   8.250   6.561   0.399 -0.4960 -0.1521  0.2285
  809CO2     O1 3824   8.257   6.613   0.502 -0.6562 -0.0370  0.1810
  809CO2     O2 3825   8.243   6.509   0.296 -0.3359 -0.2672  0.2761
  810CO2     D1 3826   9.101   8.672   0.408  0.1151  0.1924  0.4886
  810CO2     D2 3827   9.111   8.867   0.437  0.0027  0.3016 -0.2049
  810CO2      C 3828   9.106   8.769   0.422  0.0589  0.2470  0.1418
  810CO2     O1 3829   9.112   8.884   0.439 -0.0070  0.3110 -0.2648
  810CO2     O2 3830   9.100   8.655   0.406  0.1248  0.1830  0.5485
  811CO2     D1 3831   6.602   3.136   4.412 -0.6725 -0.0692  0.6380
  811CO2     D2 3832   6.689   2.959   4.421  0.1933  0.2805 -0.6081
  811CO2      C 3833   6.646   3.047   4.417 -0.2396  0.1056  0.0150
  811CO2     O1 3834   6.697   2.943   4.422  0.2681  0.3107 -0.7158
  811CO2     O2 3835   6.595   3.151   4.411 -0.7473 -0.0994  0.7457
  812CO2     D1 3836   1.087   5.949   2.921  0.1166  0.2023  0.1431
  812CO2     D2 3837   0.929   6.059   2.968 -0.1394 -0.1660  0.1448
  812CO2      C 3838   1.008   6.004   2.944 -0.0114  0.0181  0.1440
  812CO2     O1 3839   0.916   6.068   2.972 -0.1615 -0.1979  0.1450
  812CO2     O2 3840   1.101   5.940   2.917  0.1387  0.2341  0.1430
  813CO2     D1 3841   7.050   1.199   7.691  0.1460  0.0155  0.1840
  813CO2     D2 3842   6.925   1.083   7.589  0.1490 -0.1250  0.3419
  813CO2      C 3843   6.987   1.141   7.640  0.1475 -0.0548  0.2630
  813CO2     O1 3844   6.915   1.073   7.580  0.1492 -0.1372  0.3556
  813CO2     O2 3845   7.060   1.209   7.699  0.1458  0.0276  0.1704
  814CO2     D1 3846   4.711   5.268   8.162  0.5195  0.1534 -0.3103
  814CO2     D2 3847   4.781   5.421   8.264  0.2472  0.2000 -0.1917
  814CO2      C 3848   4.746   5.345   8.213  0.3834  0.1767 -0.2510
  814CO2     O1 3849   4.787   5.435   8.273  0.2237  0.2041 -0.1815
  814CO2     O2 3850   4.705   5.254   8.153  0.5430  0.1494 -0.3206
  815CO2     D1 3851   6.134   0.127   2.207  0.4841 -0.1158  0.6787
  815CO2     D2 3852   6.212   0.013   2.066 -0.2462  0.6121 -0.3196
  815CO2      C 3853   6.173   0.070   2.137  0.1190  0.2481  0.1795
  815CO2     O1 3854   6.219   0.003   2.054 -0.3093  0.6750 -0.4059
  815CO2     O2 3855   6.127   0.137   2.220  0.5472 -0.1787  0.7650
  816CO2     D1 3856   8.740   1.660   0.818  0.5137 -0.2356  0.1790
  816CO2     D2 3857   8.791   1.813   0.703  0.0336  0.0765  0.3794
  816CO2      C 3858   8.765   1.736   0.761  0.2737 -0.0795  0.2792
  816CO2     O1 3859   8.795   1.826   0.693 -0.0078  0.1035  0.3968
  816CO2     O2 3860   8.735   1.647   0.828  0.5552 -0.2626  0.1617
  817CO2     D1 3861   6.410   5.845   0.682  0.3071 -0.5450 -0.1660
  817CO2     D2 3862   6.282   5.902   0.542  0.0669  0.0864  0.3041
  817CO2      C 3863   6.346   5.873   0.612  0.1870 -0.2293  0.0691
  817CO2     O1 3864   6.271   5.907   0.529  0.0461  0.1409  0.3447
  817CO2     O2 3865   6.421   5.840   0.694  0.3278 -0.5996 -0.2066
  818CO2     D1 3866   6.274   5.863   0.111  0.3643 -0.6407  0.6059
  818CO2     D2 3867   6.109   5.848   0.219 -0.3209  0.2123 -0.3200
  818CO2      C 3868   6.191   5.855   0.165  0.0217 -0.2142  0.1429
  818CO2     O1 3869   6.094   5.847   0.228 -0.3801  0.2859 -0.4000
  818CO2     O2 3870   6.288   5.864   0.102  0.4235 -0.7143  0.6859
  819CO2     D1 3871   5.420   7.482   3.723  0.4350 -0.2223  0.7818
  819CO2     D2 3872   5.471   7.307   3.648 -0.4240  0.0200 -0.3727
  819CO2      C 3873   5.445   7.395   3.686  0.0055 -0.1011  0.2045
  819CO2     O1 3874   5.475   7.292   3.641 -0.4982  0.0409 -0.4724
  819CO2     O2 3875   5.416   7.498   3.730  0.5092 -0.2432  0.8815
  820CO2     D1 3876   4.856   6.762   8.575  0.3359  0.5048  0.1213
  820CO2     D2 3877   4.855   6.852   8.752 -0.0258  0.4858  0.1305
  820CO2      C 3878   4.855   6.807   8.664  0.1551  0.4953  0.1259
  820CO2     O1 3879   4.855   6.859   8.767 -0.0571  0.4841  0.1313
  820CO2     O2 3880   4.856   6.754   8.560  0.3672  0.5065  0.1205
  821CO2     D1 3881   2.076   8.019   7.789  0.0087  0.1615  0.4836
  821CO2     D2 3882   1.933   8.093   7.674  0.1326  0.1094  0.2947
  821CO2      C 3883   2.005   8.056   7.731  0.0707  0.1354  0.3892
  821CO2     O1 3884   1.921   8.099   7.664  0.1433  0.1049  0.2784
  821CO2     O2 3885   2.089   8.012   7.799 -0.0020  0.1660  0.5000
  822CO2     D1 3886   3.629   7.437   6.137  0.2777  0.3662 -0.2188
  822CO2     D2 3887   3.454   7.473   6.053  0.3547 -0.3725 -0.6986
  822CO2      C 3888   3.542   7.455   6.095  0.3162 -0.0032 -0.4587
  822CO2     O1 3889   3.439   7.476   6.046  0.3613 -0.4363 -0.7401
  822CO2     O2 3890   3.645   7.434   6.144  0.2710  0.4300 -0.1774
  823CO2     D1 3891   7.756   8.225   8.396 -0.8113 -0.5754  0.1920
  823CO2     D2 3892   7.892   8.085   8.431 -0.2323  0.0470  0.4650
  823CO2      C 3893   7.824   8.155   8.414 -0.5218 -0.2642  0.3285
  823CO2     O1 3894   7.903   8.073   8.434 -0.1823  0.1008  0.4885
  823CO2     O2 3895   7.744   8.237   8.393 -0.8613 -0.6291  0.1685
  824CO2     D1 3896   1.346   7.943   1.644  0.2498  0.0160 -0.1597
  824CO2     D2 3897   1.244   7.776   1.672  0.0813  0.1655  0.1272
  824CO2      C 3898   1.295   7.859   1.658  0.1655  0.0908 -0.0162
  824CO2     O1 3899   1.235   7.761   1.674  0.0667  0.1784  0.1520
  824CO2     O2 3900   1.355   7.958   1.642  0.2643  0.0031 -0.1844
  825CO2     D1 3901   2.727   4.877   7.225 -0.4498  0.1958  0.6249
  825CO2     D2 3902   2.642   5.055   7.234 -0.0802  0.4218 -0.3236
  825CO2      C 3903   2.685   4.966   7.229 -0.2650  0.3088  0.1507
  825CO2     O1 3904   2.634   5.070   7.234 -0.0483  0.4413 -0.4055
  825CO2     O2 3905   2.735   4.861   7.224 -0.4817  0.1762  0.7068
  826CO2     D1 3906   0.620   4.458   3.740 -0.5470 -0.1511  0.4061
  826CO2     D2 3907   0.567   4.275   3.687 -0.3685 -0.1339  0.1682
  826CO2      C 3908   0.594   4.367   3.713 -0.4577 -0.1425  0.2871
  826CO2     O1 3909   0.562   4.260   3.682 -0.3531 -0.1324  0.1476
  826CO2     O2 3910   0.625   4.474   3.745 -0.5624 -0.1526  0.4267
  827CO2     D1 3911   6.838   6.640   5.740 -0.0820 -0.1534 -0.5284
  827CO2     D2 3912   6.688   6.635   5.612 -0.2831 -0.5070 -0.2803
  827CO2      C 3913   6.763   6.637   5.676 -0.1826 -0.3302 -0.4043
  827CO2     O1 3914   6.675   6.634   5.600 -0.3005 -0.5375 -0.2589
  827CO2     O2 3915   6.851   6.640   5.752 -0.0646 -0.1229 -0.5498
  828CO2     D1 3916   8.181   5.670   3.656  0.0518 -0.1856  0.1585
  828CO2     D2 3917   8.014   5.641   3.757 -0.1389 -0.0838 -0.1260
  828CO2      C 3918   8.097   5.655   3.707 -0.0435 -0.1347  0.0163
  828CO2     O1 3919   7.999   5.638   3.766 -0.1554 -0.0750 -0.1505
  828CO2     O2 3920   8.195   5.673   3.647  0.0683 -0.1944  0.1831
  829CO2     D1 3921   4.517   1.002   4.874  0.6593  0.3007 -0.5669
  829CO2     D2 3922   4.446   0.828   4.934  0.4394  0.4573 -0.3712
  829CO2      C 3923   4.481   0.915   4.904  0.5494  0.3790 -0.4690
  829CO2     O1 3924   4.439   0.813   4.939  0.4204  0.4708 -0.3543
  829CO2     O2 3925   4.523   1.017   4.868  0.6783  0.2872 -0.5838
  830CO2     D1 3926   4.012   1.874   3.289  0.3376  0.1506 -0.5842
  830CO2     D2 3927   3.977   2.065   3.328 -0.1442 -0.1446  0.4348
  830CO2      C 3928   3.995   1.969   3.308  0.0967  0.0030 -0.0747
  830CO2     O1 3929   3.974   2.081   3.331 -0.1858 -0.1701  0.5229
  830CO2     O2 3930   4.015   1.858   3.285  0.3792  0.1761 -0.6722
  831CO2     D1 3931   1.083   0.609   9.039  0.3121 -0.1217  0.2949
  831CO2     D2 3932   1.176   0.744   8.928 -0.1810 -0.1640 -0.1732
  831CO2      C 3933   1.130   0.677   8.984  0.0655 -0.1429  0.0608
  831CO2     O1 3934   1.184   0.756   8.919 -0.2236 -0.1677 -0.2137
  831CO2     O2 3935   1.075   0.597   9.048  0.3547 -0.1180  0.3353
  832CO2     D1 3936   0.495   7.908   1.700 -0.3518 -0.2792 -0.2662
  832CO2     D2 3937   0.636   7.770   1.689  0.1996  0.2722 -0.1275
  832CO2      C 3938   0.565   7.839   1.694 -0.0761 -0.0035 -0.1969
  832CO2     O1 3939   0.648   7.758   1.688  0.2473  0.3198 -0.1155
  832CO2     O2 3940   0.482   7.920   1.700 -0.3994 -0.3269 -0.2782
  833CO2     D1 3941   1.005   0.981   6.593  0.2839  0.0318  0.1329
  833CO2     D2 3942   0.810   0.967   6.563  0.2793 -0.0048  0.1793
  833CO2      C 3943   0.907   0.974   6.578  0.2816  0.0135  0.1561
  833CO2     O1 3944   0.793   0.966   6.560  0.2789 -0.0080  0.1833
  833CO2     O2 3945   1.022   0.982   6.596  0.2843  0.0350  0.1289
  834CO2     D1 3946   2.405   5.342   8.763  0.2072  0.0345  0.0964
  834CO2     D2 3947   2.351   5.432   8.931  0.7732  0.0149  0.2905
  834CO2      C 3948   2.378   5.387   8.847  0.4902  0.0247  0.1934
  834CO2     O1 3949   2.346   5.440   8.945  0.8221  0.0132  0.3073
  834CO2     O2 3950   2.410   5.334   8.749  0.1583  0.0362  0.0796
  835CO2     D1 3951   7.564   2.753   7.681 -0.0524 -0.1888  0.2631
  835CO2     D2 3952   7.480   2.586   7.617 -0.0130 -0.1457  0.0957
  835CO2      C 3953   7.522   2.670   7.649 -0.0327 -0.1673  0.1794
  835CO2     O1 3954   7.472   2.572   7.612 -0.0096 -0.1419  0.0812
  835CO2     O2 3955   7.572   2.768   7.686 -0.0558 -0.1926  0.2775
  836CO2     D1 3956   0.020   6.325   6.541  0.5805 -0.1533  0.3686
  836CO2     D2 3957  -0.006   6.394   6.725  0.0219  0.4559  0.0666
  836CO2      C 3958   0.007   6.359   6.633  0.3012  0.1513  0.2176
  836CO2     O1 3959  -0.008   6.400   6.741 -0.0264  0.5085  0.0406
  836CO2     O2 3960   0.022   6.319   6.525  0.6288 -0.2059  0.3947
  837CO2     D1 3961   4.436   6.116   8.761 -0.1441  0.2854  0.0734
  837CO2     D2 3962   4.364   5.977   8.640 -0.0898  0.5397 -0.2524
  837CO2      C 3963   4.400   6.047   8.700 -0.1170  0.4126 -0.0895
  837CO2     O1 3964   4.358   5.965   8.629 -0.0852  0.5617 -0.2805
  837CO2     O2 3965   4.442   6.128   8.771 -0.1488  0.2635  0.1015
  838CO2     D1 3966   4.272   0.994   3.142 -0.2698 -0.3740  0.5941
  838CO2     D2 3967   4.144   0.843   3.146 -0.3278 -0.3496 -0.1364
  838CO2      C 3968   4.208   0.918   3.144 -0.2988 -0.3618  0.2289
  838CO2     O1 3969   4.133   0.830   3.147 -0.3328 -0.3475 -0.1995
  838CO2     O2 3970   4.283   1.007   3.141 -0.2648 -0.3761  0.6572
  839CO2     D1 3971   2.129   2.113   8.663 -0.3136  0.2980  0.2833
  839CO2     D2 3972   2.290   2.149   8.555 -0.3751 -0.0312  0.0800
  839CO2      C 3973   2.209   2.131   8.609 -0.3444  0.1334  0.1816
  839CO2     O1 3974   2.304   2.152   8.546 -0.3804 -0.0596  0.0624
  839CO2     O2 3975   2.115   2.110   8.673 -0.3083  0.3264  0.3009
  840CO2     D1 3976   7.418   6.594   0.481  0.1539  0.2069  0.0143
  840CO2     D2 3977   7.281   6.531   0.609  0.4506  0.0914  0.2759
  840CO2      C 3978   7.349   6.562   0.545  0.3022  0.1491  0.1451
  840CO2     O1 3979   7.269   6.525   0.620  0.4762  0.0814  0.2985
  840CO2     O2 3980   7.430   6.599   0.470  0.1283  0.2169 -0.0083
  841CO2     D1 3981   5.508   5.774   8.824 -0.3192 -0.0739  0.3343
  841CO2     D2 3982   5.537   5.763   8.629 -0.4404 -0.0529  0.3140
  841CO2      C 3983   5.523   5.769   8.726 -0.3798 -0.0634  0.3241
  841CO2     O1 3984   5.540   5.762   8.612 -0.4508 -0.0511  0.3123
  841CO2     O2 3985   5.505   5.775   8.841 -0.3087 -0.0758  0.3360
  842CO2     D1 3986   4.567   2.759   1.130  0.0299 -0.0329 -0.0388
  842CO2     D2 3987   4.453   2.920   1.140  0.2930  0.1571 -0.0977
  842CO2      C 3988   4.510   2.839   1.135  0.1614  0.0621 -0.0683
  842CO2     O1 3989   4.443   2.934   1.141  0.3157  0.1735 -0.1028
  842CO2     O2 3990   4.577   2.745   1.129  0.0071 -0.0494 -0.0337
  843CO2     D1 3991   2.161   1.523   8.698 -0.1699  0.3435 -0.0964
  843CO2     D2 3992   2.244   1.366   8.785 -0.2852  0.1617 -0.3129
  843CO2      C 3993   2.203   1.445   8.741 -0.2276  0.2526 -0.2047
  843CO2     O1 3994   2.252   1.353   8.792 -0.2951  0.1460 -0.3316
  843CO2     O2 3995   2.154   1.537   8.690 -0.1600  0.3592 -0.0777
  844CO2     D1 3996   7.207   5.760   7.090 -0.0764  0.4403  0.4513
  844CO2     D2 3997   7.076   5.612   7.091  0.4642 -0.0452  0.3590
  844CO2      C 3998   7.142   5.686   7.091  0.1939  0.1976  0.4051
  844CO2     O1 3999   7.064   5.599   7.092  0.5109 -0.0871  0.3511
  844CO2     O2 4000   7.219   5.772   7.089 -0.1231  0.4822  0.4592
  845CO2     D1 4001   2.384   6.147   2.898 -0.3745 -0.0781 -0.4403
  845CO2     D2 4002   2.419   5.952   2.890  0.2348  0.0028  0.2431
  845CO2      C 4003   2.401   6.050   2.894 -0.0699 -0.0376 -0.0986
  845CO2     O1 4004   2.422   5.935   2.890  0.2874  0.0098  0.3021
  845CO2     O2 4005   2.381   6.164   2.899 -0.4272 -0.0851 -0.4993
  846CO2     D1 4006   9.140   2.928   6.240 -0.5219 -0.2215  0.2383
  846CO2     D2 4007   9.069   3.106   6.290 -0.1543 -0.1566  0.5305
  846CO2      C 4008   9.104   3.017   6.265 -0.3381 -0.1890  0.3844
  846CO2     O1 4009   9.063   3.122   6.294 -0.1226 -0.1510  0.5557
  846CO2     O2 4010   9.146   2.913   6.236 -0.5536 -0.2271  0.2131
  847CO2     D1 4011   2.639   5.545   4.503 -0.2223 -0.0837  0.3595
  847CO2     D2 4012   2.768   5.495   4.644  0.3923  0.3626 -0.0453
  847CO2      C 4013   2.703   5.520   4.573  0.0850  0.1395  0.1571
  847CO2     O1 4014   2.779   5.491   4.656  0.4454  0.4012 -0.0802
  847CO2     O2 4015   2.627   5.549   4.491 -0.2754 -0.1222  0.3944
  848CO2     D1 4016   7.898   7.844   3.436  0.2196  0.0239  0.1085
  848CO2     D2 4017   7.788   7.919   3.583 -0.0559  0.1883 -0.1799
  848CO2      C 4018   7.843   7.881   3.510  0.0819  0.1061 -0.0357
  848CO2     O1 4019   7.779   7.925   3.596 -0.0797  0.2025 -0.2048
  848CO2     O2 4020   7.907   7.838   3.424  0.2434  0.0097  0.1334
  849CO2     D1 4021   3.341   3.997   4.767  0.1898 -0.0954 -0.4646
  849CO2     D2 4022   3.180   3.928   4.858  0.4230 -0.0571 -0.0189
  849CO2      C 4023   3.260   3.963   4.812  0.3064 -0.0762 -0.2417
  849CO2     O1 4024   3.166   3.922   4.866  0.4431 -0.0538  0.0196
  849CO2     O2 4025   3.355   4.003   4.759  0.1697 -0.0987 -0.5030
  850CO2     D1 4026   8.151   6.131   3.090 -0.1555 -0.0708  0.7574
  850CO2     D2 4027   8.140   5.934   3.098  0.2527 -0.1367 -0.1805
  850CO2      C 4028   8.146   6.033   3.094  0.0486 -0.1038  0.2884
  850CO2     O1 4029   8.139   5.917   3.099  0.2879 -0.1424 -0.2615
  850CO2     O2 4030   8.152   6.148   3.089 -0.1907 -0.0651  0.8384
  851CO2     D1 4031   3.706   2.903   7.687 -0.0293 -0.0133 -0.1896
  851CO2     D2 4032   3.770   2.778   7.826 -0.1694  0.1801  0.0501
  851CO2      C 4033   3.738   2.840   7.757 -0.0994  0.0834 -0.0697
  851CO2     O1 4034   3.776   2.767   7.838 -0.1815  0.1968  0.0708
  851CO2     O2 4035   3.700   2.914   7.675 -0.0172 -0.0300 -0.2103
  852CO2     D1 4036   1.799   2.433   0.589  0.2158 -0.0245  0.3382
  852CO2     D2 4037   1.919   2.569   0.511  0.1833  0.0647  0.4426
  852CO2      C 4038   1.859   2.501   0.550  0.1995  0.0201  0.3904
  852CO2     O1 4039   1.930   2.581   0.504  0.1805  0.0724  0.4516
  852CO2     O2 4040   1.789   2.421   0.596  0.2186 -0.0322  0.3292
  853CO2     D1 4041   7.404   4.515   7.258  0.1589 -0.0191  0.0513
  853CO2     D2 4042   7.466   4.376   7.384  0.1997 -0.0530 -0.0045
  853CO2      C 4043   7.435   4.446   7.321  0.1793 -0.0360  0.0234
  853CO2     O1 4044   7.471   4.364   7.395  0.2032 -0.0559 -0.0094
  853CO2     O2 4045   7.399   4.527   7.247  0.1554 -0.0162  0.0561
  854CO2     D1 4046   3.796   6.586   7.670  0.0773  0.3670 -0.0608
  854CO2     D2 4047   3.783   6.670   7.849  0.0526  0.0190  0.1016
  854CO2      C 4048   3.790   6.628   7.759  0.0649  0.1930  0.0204
  854CO2     O1 4049   3.782   6.678   7.864  0.0505 -0.0110  0.1156
  854CO2     O2 4050   3.797   6.579   7.655  0.0794  0.3970 -0.0748
  855CO2     D1 4051   0.886   1.920   7.837  0.5768  0.1742  0.3986
  855CO2     D2 4052   0.859   2.093   7.929  0.1492  0.1014  0.4137
  855CO2      C 4053   0.872   2.006   7.883  0.3630  0.1378  0.4062
  855CO2     O1 4054   0.857   2.108   7.937  0.1123  0.0951  0.4150
  855CO2     O2 4055   0.888   1.905   7.829  0.6137  0.1805  0.3973
  856CO2     D1 4056   4.572   1.691   6.394 -0.1824 -0.2753 -0.1920
  856CO2     D2 4057   4.554   1.850   6.278 -0.2262 -0.2451 -0.1442
  856CO2      C 4058   4.563   1.770   6.336 -0.2043 -0.2602 -0.1681
  856CO2     O1 4059   4.553   1.864   6.268 -0.2299 -0.2425 -0.1401
  856CO2     O2 4060   4.573   1.677   6.404 -0.1786 -0.2779 -0.1961
  857CO2     D1 4061   1.992   3.354   8.468 -0.3008  0.3001 -0.0711
  857CO2     D2 4062   1.849   3.375   8.602 -0.2185  0.1193  0.0449
  857CO2      C 4063   1.921   3.365   8.535 -0.2596  0.2097 -0.0131
  857CO2     O1 4064   1.836   3.377   8.613 -0.2114  0.1037  0.0549
  857CO2     O2 4065   2.005   3.352   8.456 -0.3079  0.3157 -0.0811
  858CO2     D1 4066   4.282   1.118   0.384  0.4257  0.0275  0.1915
  858CO2     D2 4067   4.351   0.935   0.419 -0.3019 -0.3047 -0.1020
  858CO2      C 4068   4.316   1.027   0.401  0.0619 -0.1386  0.0448
  858CO2     O1 4069   4.357   0.920   0.422 -0.3648 -0.3334 -0.1273
  858CO2     O2 4070   4.276   1.134   0.381  0.4886  0.0562  0.2169
  859CO2     D1 4071   1.931   4.575   5.995  0.1549  0.0534  0.4185
  859CO2     D2 4072   1.947   4.410   6.103 -0.2806 -0.0664  0.3009
  859CO2      C 4073   1.939   4.492   6.049 -0.0629 -0.0065  0.3597
  859CO2     O1 4074   1.948   4.396   6.113 -0.3182 -0.0768  0.2907
  859CO2     O2 4075   1.930   4.589   5.986  0.1925  0.0638  0.4287
  860CO2     D1 4076   3.490   6.333   8.378  0.2040  0.0924 -0.2974
  860CO2     D2 4077   3.541   6.210   8.231  0.2041 -0.3396  0.0620
  860CO2      C 4078   3.516   6.272   8.304  0.2040 -0.1236 -0.1177
  860CO2     O1 4079   3.546   6.200   8.218  0.2041 -0.3769  0.0931
  860CO2     O2 4080   3.486   6.343   8.390  0.2040  0.1297 -0.3285
  861CO2     D1 4081   5.993   4.225   7.157 -0.3992  0.1586  0.0177
  861CO2     D2 4082   6.007   4.276   7.348 -0.1556  0.3869 -0.0608
  861CO2      C 4083   6.000   4.250   7.253 -0.2774  0.2728 -0.0215
  861CO2     O1 4084   6.008   4.280   7.365 -0.1346  0.4066 -0.0675
  861CO2     O2 4085   5.991   4.221   7.141 -0.4203  0.1389  0.0244
  862CO2     D1 4086   1.992   5.685   3.367  0.2045 -0.5543 -0.2573
  862CO2     D2 4087   2.011   5.491   3.403  0.0648 -0.5330 -0.0698
  862CO2      C 4088   2.002   5.588   3.385  0.1346 -0.5437 -0.1636
  862CO2     O1 4089   2.013   5.475   3.407  0.0527 -0.5312 -0.0536
  862CO2     O2 4090   1.991   5.702   3.364  0.2166 -0.5561 -0.2735
  863CO2     D1 4091   0.885   3.701   0.467  0.1257 -0.3132 -0.1595
  863CO2     D2 4092   1.009   3.616   0.596 -0.0405  0.0936  0.2669
  863CO2      C 4093   0.947   3.658   0.532  0.0426 -0.1098  0.0537
  863CO2     O1 4094   1.019   3.609   0.607 -0.0549  0.1287  0.3038
  863CO2     O2 4095   0.874   3.708   0.456  0.1400 -0.3483 -0.1963
  864CO2     D1 4096   3.955   7.709   0.677  0.2432  0.2475  0.2381
  864CO2     D2 4097   3.916   7.694   0.484  0.1440 -0.2429  0.2955
  864CO2      C 4098   3.935   7.702   0.580  0.1936  0.0023  0.2668
  864CO2     O1 4099   3.912   7.693   0.467  0.1355 -0.2852  0.3005
  864CO2     O2 4100   3.958   7.710   0.693  0.2518  0.2898  0.2332
  865CO2     D1 4101   5.664   6.313   1.136  0.2071  0.2614  0.0515
  865CO2     D2 4102   5.470   6.337   1.107  0.2083 -0.1061 -0.2706
  865CO2      C 4103   5.567   6.325   1.122  0.2077  0.0777 -0.1096
  865CO2     O1 4104   5.453   6.339   1.105  0.2084 -0.1379 -0.2985
  865CO2     O2 4105   5.681   6.311   1.138  0.2070  0.2932  0.0793
  866CO2     D1 4106   1.322   7.249   7.512 -0.0545  0.0706 -0.5386
  866CO2     D2 4107   1.164   7.218   7.396 -0.4154 -0.1729  0.0147
  866CO2      C 4108   1.243   7.234   7.454 -0.2350 -0.0512 -0.2620
  866CO2     O1 4109   1.151   7.215   7.386 -0.4466 -0.1940  0.0625
  866CO2     O2 4110   1.335   7.252   7.522 -0.0234  0.0916 -0.5864
  867CO2     D1 4111   8.297   4.929   7.965 -0.2075 -0.4629 -0.7413
  867CO2     D2 4112   8.481   4.950   7.895 -0.1818  0.4366 -0.4154
  867CO2      C 4113   8.389   4.940   7.930 -0.1947 -0.0132 -0.5784
  867CO2     O1 4114   8.497   4.952   7.889 -0.1796  0.5143 -0.3872
  867CO2     O2 4115   8.281   4.928   7.971 -0.2098 -0.5406 -0.7695
  868CO2     D1 4116   8.451   5.836   5.409  0.2555  0.4920 -0.3583
  868CO2     D2 4117   8.284   5.939   5.432 -0.0298 -0.0407 -0.0487
  868CO2      C 4118   8.368   5.888   5.421  0.1129  0.2257 -0.2035
  868CO2     O1 4119   8.269   5.948   5.434 -0.0544 -0.0867 -0.0219
  868CO2     O2 4120   8.466   5.828   5.407  0.2802  0.5380 -0.3851
  869CO2     D1 4121   3.530   6.491   1.396 -0.1334 -0.2276  0.2381
  869CO2     D2 4122   3.426   6.416   1.245  0.3471 -0.1479 -0.1337
  869CO2      C 4123   3.478   6.454   1.320  0.1069 -0.1877  0.0522
  869CO2     O1 4124   3.417   6.410   1.232  0.3886 -0.1410 -0.1658
  869CO2     O2 4125   3.539   6.498   1.409 -0.1749 -0.2345  0.2702
  870CO2     D1 4126   5.010   8.285   4.971 -0.3023 -0.0881 -0.1737
  870CO2     D2 4127   4.857   8.408   4.994  0.1033  0.3164  0.3575
  870CO2      C 4128   4.933   8.346   4.983 -0.0995  0.1142  0.0919
  870CO2     O1 4129   4.844   8.419   4.997  0.1384  0.3513  0.4034
  870CO2     O2 4130   5.023   8.274   4.969 -0.3373 -0.1230 -0.2196
  871CO2     D1 4131   7.793   6.748   7.354 -0.0750  0.2701 -0.0487
  871CO2     D2 4132   7.962   6.738   7.252 -0.2438 -0.1373 -0.2952
  871CO2      C 4133   7.878   6.743   7.303 -0.1594  0.0664 -0.1719
  871CO2     O1 4134   7.977   6.737   7.243 -0.2584 -0.1724 -0.3165
  871CO2     O2 4135   7.778   6.749   7.362 -0.0604  0.3053 -0.0274
  872CO2     D1 4136   7.631   6.215   0.847  0.0982  0.1324  0.3169
  872CO2     D2 4137   7.780   6.093   0.801 -0.4030 -0.1640 -0.5309
  872CO2      C 4138   7.705   6.154   0.824 -0.1524 -0.0158 -0.1070
  872CO2     O1 4139   7.793   6.083   0.797 -0.4462 -0.1896 -0.6042
  872CO2     O2 4140   7.618   6.226   0.851  0.1415  0.1580  0.3901
  873CO2     D1 4141   8.930   0.422   4.199 -0.1335 -0.4036  0.1950
  873CO2     D2 4142   9.020   0.454   4.373  0.1819  0.0192 -0.0457
  873CO2      C 4143   8.975   0.438   4.286  0.0242 -0.1922  0.0747
  873CO2     O1 4144   9.028   0.457   4.388  0.2092  0.0558 -0.0665
  873CO2     O2 4145   8.923   0.419   4.185 -0.1608 -0.4401  0.2158
  874CO2     D1 4146   8.843   5.044   2.692 -0.2486 -0.0793  0.3821
  874CO2     D2 4147   9.013   4.945   2.674 -0.0553  0.3378 -0.1026
  874CO2      C 4148   8.928   4.995   2.683 -0.1520  0.1293  0.1397
  874CO2     O1 4149   9.028   4.937   2.673 -0.0386  0.3738 -0.1445
  874CO2     O2 4150   8.828   5.053   2.693 -0.2653 -0.1153  0.4240
  875CO2     D1 4151   6.314   4.994   2.058  0.2991 -0.0370  0.1014
  875CO2     D2 4152   6.411   4.866   1.941 -0.6840 -0.3988 -0.3266
  875CO2      C 4153   6.362   4.930   1.999 -0.1925 -0.2179 -0.1126
  875CO2     O1 4154   6.419   4.855   1.931 -0.7690 -0.4300 -0.3636
  875CO2     O2 4155   6.305   5.005   2.068  0.3840 -0.0057  0.1384
  876CO2     D1 4156   5.754   8.024   8.197 -0.2294 -0.3307  0.3675
  876CO2     D2 4157   5.611   7.896   8.150 -0.7485  0.3048  0.1990
  876CO2      C 4158   5.682   7.960   8.173 -0.4889 -0.0129  0.2832
  876CO2     O1 4159   5.598   7.885   8.146 -0.7933  0.3597  0.1845
  876CO2     O2 4160   5.766   8.036   8.201 -0.1845 -0.3856  0.3820
  877CO2     D1 4161   1.314   0.394   8.979  0.0729  0.1620 -0.7852
  877CO2     D2 4162   1.261   0.213   8.922 -0.2676  0.0215 -0.0306
  877CO2      C 4163   1.287   0.303   8.951 -0.0974  0.0917 -0.4079
  877CO2     O1 4164   1.256   0.197   8.917 -0.2970  0.0094  0.0345
  877CO2     O2 4165   1.319   0.410   8.984  0.1023  0.1741 -0.8504
  878CO2     D1 4166   2.326   1.797   8.700 -0.4299 -0.4151  0.0504
  878CO2     D2 4167   2.334   1.775   8.503  0.7579 -0.2356  0.0717
  878CO2      C 4168   2.330   1.786   8.601  0.1640 -0.3253  0.0610
  878CO2     O1 4169   2.334   1.773   8.486  0.8605 -0.2201  0.0735
  878CO2     O2 4170   2.326   1.798   8.716 -0.5325 -0.4306  0.0485
  879CO2     D1 4171   2.707   2.399   4.719  0.3276  0.2619  0.3371
  879CO2     D2 4172   2.672   2.589   4.679  0.0445  0.0573 -0.3965
  879CO2      C 4173   2.689   2.494   4.699  0.1861  0.1596 -0.0297
  879CO2     O1 4174   2.668   2.606   4.675  0.0200  0.0397 -0.4598
  879CO2     O2 4175   2.710   2.383   4.722  0.3521  0.2796  0.4005
  880CO2     D1 4176   2.528   5.328   3.202  0.1241  0.2360  0.0289
  880CO2     D2 4177   2.548   5.132   3.226  0.1245  0.1692 -0.5028
  880CO2      C 4178   2.538   5.230   3.214  0.1243  0.2026 -0.2369
  880CO2     O1 4179   2.550   5.115   3.228  0.1246  0.1635 -0.5487
  880CO2     O2 4180   2.526   5.344   3.200  0.1241  0.2418  0.0749
  881CO2     D1 4181   4.807   1.081   5.645  0.4159  0.0892 -0.3547
  881CO2     D2 4182   4.819   1.204   5.491  0.2404 -0.0051 -0.4437
  881CO2      C 4183   4.813   1.142   5.568  0.3281  0.0420 -0.3992
  881CO2     O1 4184   4.820   1.214   5.477  0.2252 -0.0133 -0.4514
  881CO2     O2 4185   4.806   1.070   5.659  0.4311  0.0974 -0.3470
  882CO2     D1 4186   3.789   6.351   3.776 -0.0659  0.2810 -0.5439
  882CO2     D2 4187   3.900   6.355   3.940 -0.8119 -0.4542 -0.0215
  882CO2      C 4188   3.845   6.353   3.858 -0.4389 -0.0866 -0.2827
  882CO2     O1 4189   3.910   6.355   3.954 -0.8763 -0.5178  0.0236
  882CO2     O2 4190   3.780   6.351   3.762 -0.0015  0.3445 -0.5891
  883CO2     D1 4191   1.849   3.994   0.008  0.0989  0.0990 -0.0266
  883CO2     D2 4192   1.688   4.039  -0.099 -0.1334 -0.3026  0.1561
  883CO2      C 4193   1.769   4.017  -0.046 -0.0172 -0.1018  0.0647
  883CO2     O1 4194   1.674   4.042  -0.108 -0.1534 -0.3373  0.1718
  883CO2     O2 4195   1.863   3.991   0.017  0.1190  0.1336 -0.0423
  884CO2     D1 4196   1.469   7.263   2.395  0.4537 -0.6935 -0.1773
  884CO2     D2 4197   1.535   7.285   2.210  0.1014  0.0680 -0.2167
  884CO2      C 4198   1.502   7.274   2.302  0.2775 -0.3128 -0.1970
  884CO2     O1 4199   1.541   7.287   2.194  0.0709  0.1337 -0.2201
  884CO2     O2 4200   1.463   7.261   2.411  0.4841 -0.7593 -0.1739
  885CO2     D1 4201   0.964   3.272   1.171  0.4014 -0.0778 -0.2797
  885CO2     D2 4202   0.770   3.238   1.149  0.3516  0.1131 -0.1326
  885CO2      C 4203   0.867   3.255   1.160  0.3765  0.0176 -0.2061
  885CO2     O1 4204   0.754   3.235   1.147  0.3473  0.1296 -0.1199
  885CO2     O2 4205   0.981   3.275   1.173  0.4056 -0.0943 -0.2924
  886CO2     D1 4206   4.621   6.636   3.372  0.1696  0.3057  0.5499
  886CO2     D2 4207   4.650   6.565   3.190 -0.6746  0.1890  0.4597
  886CO2      C 4208   4.636   6.600   3.281 -0.2525  0.2474  0.5048
  886CO2     O1 4209   4.653   6.559   3.174 -0.7476  0.1789  0.4519
  886CO2     O2 4210   4.619   6.642   3.388  0.2425  0.3158  0.5577
  887CO2     D1 4211   0.077   8.415   3.453  0.0764 -0.0520 -0.3283
  887CO2     D2 4212  -0.057   8.558   3.427  0.3047  0.2949  0.4126
  887CO2      C 4213   0.010   8.487   3.440  0.1906  0.1215  0.0421
  887CO2     O1 4214  -0.068   8.571   3.425  0.3244  0.3249  0.4765
  887CO2     O2 4215   0.088   8.402   3.455  0.0567 -0.0820 -0.3923
  888CO2     D1 4216   3.542   7.689   3.883 -0.0110  0.3278  0.2054
  888CO2     D2 4217   3.705   7.633   3.980  0.0008 -0.1666 -0.0991
  888CO2      C 4218   3.623   7.661   3.932 -0.0051  0.0806  0.0531
  888CO2     O1 4219   3.719   7.628   3.988  0.0018 -0.2093 -0.1254
  888CO2     O2 4220   3.527   7.694   3.875 -0.0120  0.3705  0.2317
  889CO2     D1 4221   1.582   0.633   0.797  0.2207  0.0888  0.2812
  889CO2     D2 4222   1.687   0.488   0.714 -0.2213 -0.0215 -0.0913
  889CO2      C 4223   1.635   0.561   0.756 -0.0003  0.0336  0.0949
  889CO2     O1 4224   1.697   0.475   0.707 -0.2595 -0.0310 -0.1235
  889CO2     O2 4225   1.573   0.646   0.804  0.2588  0.0983  0.3134
  890CO2     D1 4226   4.417   0.860   4.148  0.0475  0.4706 -0.2176
  890CO2     D2 4227   4.477   0.676   4.185 -0.3351  0.3473 -0.2144
  890CO2      C 4228   4.447   0.768   4.167 -0.1438  0.4090 -0.2160
  890CO2     O1 4229   4.482   0.660   4.189 -0.3682  0.3367 -0.2141
  890CO2     O2 4230   4.412   0.876   4.145  0.0806  0.4813 -0.2179
  891CO2     D1 4231   4.346   6.974   4.319  0.1951 -0.5915 -0.2662
  891CO2     D2 4232   4.182   6.899   4.238 -0.2374  0.0657 -0.0014
  891CO2      C 4233   4.264   6.936   4.279 -0.0212 -0.2629 -0.1338
  891CO2     O1 4234   4.168   6.892   4.231 -0.2748  0.1224  0.0215
  891CO2     O2 4235   4.360   6.980   4.326  0.2324 -0.6482 -0.2890
  892CO2     D1 4236   3.289   6.733   2.188  0.2687  0.6449 -0.0228
  892CO2     D2 4237   3.316   6.742   2.384 -0.0783  0.4684  0.0334
  892CO2      C 4238   3.302   6.737   2.286  0.0952  0.5567  0.0053
  892CO2     O1 4239   3.318   6.742   2.400 -0.1083  0.4532  0.0383
  892CO2     O2 4240   3.286   6.733   2.171  0.2987  0.6602 -0.0276
  893CO2     D1 4241   8.576   3.234   5.871 -0.1372  0.1101  0.3382
  893CO2     D2 4242   8.589   3.058   5.961  0.1746 -0.1828 -0.2843
  893CO2      C 4243   8.582   3.146   5.916  0.0187 -0.0364  0.0270
  893CO2     O1 4244   8.591   3.043   5.968  0.2015 -0.2081 -0.3380
  893CO2     O2 4245   8.574   3.249   5.864 -0.1641  0.1353  0.3920
  894CO2     D1 4246   6.026   5.145   7.609  0.1177  0.0868 -0.3651
  894CO2     D2 4247   6.120   4.978   7.657  0.3080  0.3292  0.1111
  894CO2      C 4248   6.073   5.062   7.633  0.2128  0.2080 -0.1270
  894CO2     O1 4249   6.128   4.964   7.661  0.3244  0.3502  0.1522
  894CO2     O2 4250   6.018   5.160   7.605  0.1013  0.0658 -0.4062
  895CO2     D1 4251   0.688   7.879   5.993  0.3036  0.0139 -0.1136
  895CO2     D2 4252   0.879   7.828   5.998  0.2030 -0.3892 -0.4646
  895CO2      C 4253   0.784   7.853   5.996  0.2533 -0.1877 -0.2891
  895CO2     O1 4254   0.895   7.823   5.998  0.1943 -0.4240 -0.4949
  895CO2     O2 4255   0.672   7.884   5.993  0.3123  0.0487 -0.0832
  896CO2     D1 4256   3.384   1.065   3.928  0.0093  0.4010 -0.3498
  896CO2     D2 4257   3.555   0.973   3.964 -0.4456 -0.1534  0.4265
  896CO2      C 4258   3.469   1.019   3.946 -0.2181  0.1238  0.0383
  896CO2     O1 4259   3.570   0.965   3.967 -0.4849 -0.2013  0.4935
  896CO2     O2 4260   3.369   1.073   3.925  0.0486  0.4488 -0.4168
  897CO2     D1 4261   3.792   6.065   7.223  0.1866  0.2655  0.4975
  897CO2     D2 4262   3.617   6.136   7.163  0.1319 -0.5452 -0.3151
  897CO2      C 4263   3.704   6.101   7.193  0.1593 -0.1399  0.0912
  897CO2     O1 4264   3.602   6.142   7.158  0.1272 -0.6153 -0.3853
  897CO2     O2 4265   3.807   6.059   7.229  0.1914  0.3355  0.5677
  898CO2     D1 4266   8.651   4.828   0.949  0.3384 -0.5524 -0.0588
  898CO2     D2 4267   8.564   4.732   1.100 -0.0258 -0.0168  0.0707
  898CO2      C 4268   8.608   4.780   1.024  0.1563 -0.2846  0.0059
  898CO2     O1 4269   8.557   4.724   1.113 -0.0572  0.0295  0.0819
  898CO2     O2 4270   8.658   4.836   0.936  0.3698 -0.5987 -0.0700
  899CO2     D1 4271   5.429   1.619   2.611  0.4408  0.1523  0.0306
  899CO2     D2 4272   5.377   1.462   2.502  0.0403  0.1809  0.1790
  899CO2      C 4273   5.403   1.541   2.556  0.2405  0.1666  0.1048
  899CO2     O1 4274   5.373   1.448   2.493  0.0057  0.1834  0.1918
  899CO2     O2 4275   5.433   1.633   2.620  0.4754  0.1498  0.0178
  900CO2     D1 4276   7.967   7.486   4.733  0.1520 -0.3314 -0.2065
  900CO2     D2 4277   8.145   7.567   4.764 -0.0429  0.0950 -0.2012
  900CO2      C 4278   8.056   7.526   4.749  0.0545 -0.1182 -0.2039
  900CO2     O1 4279   8.160   7.574   4.767 -0.0598  0.1319 -0.2008
  900CO2     O2 4280   7.952   7.479   4.730  0.1688 -0.3682 -0.2069
  901CO2     D1 4281   7.370   1.835   6.920 -0.0432 -0.3273  0.1387
  901CO2     D2 4282   7.388   1.782   7.110  0.3233  0.2337  0.2609
  901CO2      C 4283   7.379   1.808   7.015  0.1400 -0.0468  0.1998
  901CO2     O1 4284   7.390   1.777   7.127  0.3549  0.2821  0.2715
  901CO2     O2 4285   7.369   1.839   6.904 -0.0749 -0.3758  0.1282
  902CO2     D1 4286   4.938   4.459   8.999  0.0343 -0.3254  0.3787
  902CO2     D2 4287   4.832   4.510   8.840  0.5585  0.1126  0.1702
  902CO2      C 4288   4.885   4.484   8.920  0.2964 -0.1064  0.2744
  902CO2     O1 4289   4.823   4.515   8.826  0.6038  0.1504  0.1521
  902CO2     O2 4290   4.947   4.454   9.013 -0.0109 -0.3632  0.3967
  903CO2     D1 4291   1.386   5.159   3.573 -0.1052 -0.0614  0.0709
  903CO2     D2 4292   1.289   5.008   3.492 -0.2033  0.1761 -0.2564
  903CO2      C 4293   1.338   5.084   3.533 -0.1543  0.0574 -0.0927
  903CO2     O1 4294   1.280   4.995   3.486 -0.2118  0.1966 -0.2846
  903CO2     O2 4295   1.395   5.172   3.580 -0.0968 -0.0819  0.0992
  904CO2     D1 4296   2.511   3.215   2.399 -0.1483 -0.0685 -0.0507
  904CO2     D2 4297   2.538   3.261   2.590  0.1553  0.4769 -0.2258
  904CO2      C 4298   2.524   3.238   2.494  0.0035  0.2042 -0.1382
  904CO2     O1 4299   2.540   3.265   2.606  0.1815  0.5240 -0.2409
  904CO2     O2 4300   2.508   3.211   2.383 -0.1745 -0.1156 -0.0356
  905CO2     D1 4301   4.957   4.219   8.121  0.3252  0.0978 -0.2702
  905CO2     D2 4302   4.782   4.128   8.115  0.1879  0.3389  0.0393
  905CO2      C 4303   4.869   4.173   8.118  0.2565  0.2184 -0.1155
  905CO2     O1 4304   4.766   4.120   8.114  0.1760  0.3598  0.0660
  905CO2     O2 4305   4.972   4.227   8.122  0.3371  0.0769 -0.2969
  906CO2     D1 4306   1.698   3.631   0.631 -0.2318 -0.0982  0.1415
  906CO2     D2 4307   1.567   3.493   0.578  0.1506 -0.2874 -0.3188
  906CO2      C 4308   1.632   3.562   0.605 -0.0406 -0.1928 -0.0887
  906CO2     O1 4309   1.555   3.481   0.574  0.1837 -0.3038 -0.3585
  906CO2     O2 4310   1.709   3.643   0.636 -0.2649 -0.0818  0.1812
  907CO2     D1 4311   7.617   6.790   5.412  0.3197  0.0323 -0.0676
  907CO2     D2 4312   7.724   6.657   5.511  0.1993 -0.0336 -0.0254
  907CO2      C 4313   7.670   6.724   5.462  0.2595 -0.0006 -0.0465
  907CO2     O1 4314   7.733   6.645   5.520  0.1889 -0.0393 -0.0218
  907CO2     O2 4315   7.608   6.802   5.404  0.3301  0.0380 -0.0713
  908CO2     D1 4316   6.479   4.639   2.559 -0.2045  0.0873 -0.1380
  908CO2     D2 4317   6.562   4.482   2.644 -0.5254  0.1060  0.2128
  908CO2      C 4318   6.520   4.561   2.602 -0.3650  0.0966  0.0374
  908CO2     O1 4319   6.570   4.468   2.651 -0.5531  0.1076  0.2431
  908CO2     O2 4320   6.471   4.653   2.552 -0.1768  0.0857 -0.1683
  909CO2     D1 4321   0.682   0.966   0.216  0.5899 -0.3667 -0.1265
  909CO2     D2 4322   0.755   0.796   0.289  0.1030 -0.4385  0.1953
  909CO2      C 4323   0.719   0.881   0.252  0.3464 -0.4026  0.0344
  909CO2     O1 4324   0.761   0.782   0.295  0.0610 -0.4447  0.2231
  909CO2     O2 4325   0.676   0.980   0.210  0.6319 -0.3605 -0.1543
  910CO2     D1 4326   4.292   8.656   1.188 -0.2373  0.1170  0.3014
  910CO2     D2 4327   4.292   8.850   1.151  0.2706  0.0749  0.0785
  910CO2      C 4328   4.292   8.753   1.169  0.0166  0.0959  0.1899
  910CO2     O1 4329   4.292   8.867   1.147  0.3144  0.0713  0.0592
  910CO2     O2 4330   4.292   8.639   1.191 -0.2812  0.1206  0.3207
  911CO2     D1 4331   2.450   8.621   7.826  0.0803 -0.1258 -0.0942
  911CO2     D2 4332   2.453   8.425   7.853 -0.2603 -0.0849  0.2404
  911CO2      C 4333   2.452   8.523   7.839 -0.0900 -0.1054  0.0731
  911CO2     O1 4334   2.453   8.408   7.856 -0.2897 -0.0814  0.2693
  911CO2     O2 4335   2.450   8.638   7.823  0.1097 -0.1294 -0.1231
  912CO2     D1 4336   2.370   2.884   4.144 -0.4319  0.0329  0.2205
  912CO2     D2 4337   2.347   3.010   3.993  0.7740  0.1608  0.1375
  912CO2      C 4338   2.358   2.947   4.069  0.1710  0.0969  0.1790
  912CO2     O1 4339   2.345   3.020   3.980  0.8781  0.1719  0.1303
  912CO2     O2 4340   2.372   2.873   4.157 -0.5361  0.0219  0.2277
  913CO2     D1 4341   0.022   4.230   8.408 -0.4373 -0.2815  0.0427
  913CO2     D2 4342  -0.057   4.078   8.309 -0.2744 -0.0737 -0.4090
  913CO2      C 4343  -0.017   4.154   8.358 -0.3559 -0.1776 -0.1831
  913CO2     O1 4344  -0.063   4.064   8.301 -0.2604 -0.0557 -0.4481
  913CO2     O2 4345   0.029   4.243   8.416 -0.4514 -0.2994  0.0818
  914CO2     D1 4346   0.098   3.291   8.729 -0.2094  0.1367 -0.0989
  914CO2     D2 4347   0.215   3.258   8.885 -0.2600  0.3610 -0.0136
  914CO2      C 4348   0.157   3.274   8.807 -0.2347  0.2488 -0.0562
  914CO2     O1 4349   0.225   3.255   8.899 -0.2644  0.3804 -0.0062
  914CO2     O2 4350   0.088   3.294   8.715 -0.2050  0.1173 -0.1062
  915CO2     D1 4351   3.560   6.130   3.339 -0.2316  0.2905 -0.0151
  915CO2     D2 4352   3.552   6.042   3.162 -0.0289  0.1578  0.0418
  915CO2      C 4353   3.556   6.086   3.251 -0.1303  0.2242  0.0134
  915CO2     O1 4354   3.552   6.035   3.147 -0.0114  0.1464  0.0468
  915CO2     O2 4355   3.561   6.138   3.355 -0.2491  0.3020 -0.0201
  916CO2     D1 4356   4.257   5.701   4.692  0.0096 -0.1257 -0.0561
  916CO2     D2 4357   4.129   5.621   4.564  0.0848 -0.1547 -0.1131
  916CO2      C 4358   4.193   5.661   4.628  0.0472 -0.1402 -0.0846
  916CO2     O1 4359   4.118   5.614   4.553  0.0913 -0.1572 -0.1180
  916CO2     O2 4360   4.268   5.708   4.703  0.0031 -0.1232 -0.0512
  917CO2     D1 4361   1.067   6.796   1.011 -0.7105  0.0717  0.1318
  917CO2     D2 4362   1.150   6.970   0.963  0.1943 -0.4735 -0.2859
  917CO2      C 4363   1.109   6.883   0.987 -0.2581 -0.2009 -0.0771
  917CO2     O1 4364   1.157   6.984   0.959  0.2725 -0.5206 -0.3220
  917CO2     O2 4365   1.060   6.781   1.015 -0.7887  0.1188  0.1679
  918CO2     D1 4366   3.624   1.939   7.682  0.1174 -0.1213 -0.1029
  918CO2     D2 4367   3.472   1.884   7.796  0.0895 -0.1937 -0.1755
  918CO2      C 4368   3.548   1.912   7.739  0.1034 -0.1575 -0.1392
  918CO2     O1 4369   3.458   1.880   7.806  0.0871 -0.2000 -0.1818
  918CO2     O2 4370   3.637   1.944   7.672  0.1198 -0.1150 -0.0966
  919CO2     D1 4371   0.290   2.142   0.583  0.3715  0.0042  0.2514
  919CO2     D2 4372   0.194   2.001   0.684 -0.5063  0.2033 -0.2928
  919CO2      C 4373   0.242   2.071   0.634 -0.0674  0.1037 -0.0207
  919CO2     O1 4374   0.186   1.989   0.693 -0.5821  0.2205 -0.3398
  919CO2     O2 4375   0.298   2.154   0.575  0.4473 -0.0130  0.2984
  920CO2     D1 4376   1.186   1.784   3.471 -0.0186 -0.4357  0.3141
  920CO2     D2 4377   1.197   1.960   3.560 -0.1929 -0.3158  0.0986
  920CO2      C 4378   1.191   1.872   3.516 -0.1058 -0.3757  0.2063
  920CO2     O1 4379   1.198   1.975   3.568 -0.2080 -0.3055  0.0800
  920CO2     O2 4380   1.185   1.769   3.464 -0.0036 -0.4460  0.3327
  921CO2     D1 4381   4.132   0.527   1.923  0.3446  0.1032  0.3218
  921CO2     D2 4382   4.075   0.552   1.735 -0.1599 -0.3966  0.4066
  921CO2      C 4383   4.104   0.539   1.829  0.0924 -0.1467  0.3642
  921CO2     O1 4384   4.071   0.554   1.719 -0.2035 -0.4398  0.4140
  921CO2     O2 4385   4.137   0.525   1.940  0.3882  0.1464  0.3145
  922CO2     D1 4386   8.003   3.167   6.014  0.2918  0.2110 -0.1900
  922CO2     D2 4387   7.928   3.000   5.938  0.2744  0.3546 -0.4903
  922CO2      C 4388   7.965   3.084   5.976  0.2831  0.2828 -0.3402
  922CO2     O1 4389   7.921   2.986   5.932  0.2729  0.3670 -0.5163
  922CO2     O2 4390   8.009   3.182   6.020  0.2933  0.1986 -0.1641
  923CO2     D1 4391   8.727   6.516   6.839 -0.0295  0.2379 -0.2222
  923CO2     D2 4392   8.771   6.411   6.677 -0.2963 -0.5264  0.1959
  923CO2      C 4393   8.749   6.464   6.758 -0.1629 -0.1443 -0.0132
  923CO2     O1 4394   8.775   6.402   6.663 -0.3193 -0.5924  0.2320
  923CO2     O2 4395   8.723   6.525   6.853 -0.0065  0.3039 -0.2584
  924CO2     D1 4396   2.649   1.974   5.956 -0.1204 -0.1284 -0.0259
  924CO2     D2 4397   2.627   2.058   5.778 -0.5735 -0.2610 -0.0332
  924CO2      C 4398   2.638   2.016   5.867 -0.3469 -0.1947 -0.0296
  924CO2     O1 4399   2.625   2.066   5.763 -0.6126 -0.2725 -0.0339
  924CO2     O2 4400   2.651   1.967   5.971 -0.0813 -0.1169 -0.0253
  925CO2     D1 4401   7.075   5.616   2.962 -0.0225 -0.1180 -0.6803
  925CO2     D2 4402   7.173   5.520   3.104 -0.1860  0.4708 -0.1685
  925CO2      C 4403   7.124   5.568   3.033 -0.1043  0.1764 -0.4244
  925CO2     O1 4404   7.181   5.512   3.117 -0.2001  0.5216 -0.1243
  925CO2     O2 4405   7.067   5.625   2.949 -0.0084 -0.1689 -0.7245
  926CO2     D1 4406   8.898   0.308   5.191 -0.0220 -0.2645 -0.1198
  926CO2     D2 4407   8.881   0.283   5.386  0.4650  0.3147 -0.0008
  926CO2      C 4408   8.890   0.296   5.288  0.2215  0.0251 -0.0603
  926CO2     O1 4409   8.880   0.281   5.403  0.5071  0.3647  0.0095
  926CO2     O2 4410   8.900   0.310   5.174 -0.0640 -0.3145 -0.1301
  927CO2     D1 4411   8.873   0.023   0.759  0.0837 -0.2815 -0.0347
  927CO2     D2 4412   8.841  -0.104   0.612  0.0354 -0.3277  0.0165
  927CO2      C 4413   8.857  -0.040   0.685  0.0596 -0.3046 -0.0091
  927CO2     O1 4414   8.838  -0.115   0.599  0.0313 -0.3317  0.0210
  927CO2     O2 4415   8.876   0.034   0.772  0.0879 -0.2775 -0.0391
  928CO2     D1 4416   1.289   5.801   8.526 -0.3039  0.4321 -0.3568
  928CO2     D2 4417   1.407   5.926   8.428  0.4443  0.0172  0.0014
  928CO2      C 4418   1.348   5.864   8.477  0.0702  0.2247 -0.1777
  928CO2     O1 4419   1.417   5.937   8.419  0.5090 -0.0186  0.0324
  928CO2     O2 4420   1.279   5.790   8.535 -0.3685  0.4680 -0.3878
  929CO2     D1 4421   5.877   4.635   5.910 -0.1378 -0.4704  0.2143
  929CO2     D2 4422   5.790   4.570   5.745 -0.5558 -0.1457  0.3063
  929CO2      C 4423   5.834   4.603   5.828 -0.3468 -0.3081  0.2603
  929CO2     O1 4424   5.783   4.565   5.731 -0.5919 -0.1177  0.3142
  929CO2     O2 4425   5.885   4.641   5.925 -0.1017 -0.4985  0.2064
  930CO2     D1 4426   2.029   1.009   1.004 -0.2100  0.0115  0.5252
  930CO2     D2 4427   2.023   1.187   0.917 -0.2389  0.0384  0.5821
  930CO2      C 4428   2.026   1.098   0.960 -0.2244  0.0249  0.5536
  930CO2     O1 4429   2.023   1.202   0.909 -0.2414  0.0407  0.5870
  930CO2     O2 4430   2.029   0.994   1.011 -0.2075  0.0091  0.5203
  931CO2     D1 4431   7.484   7.645   8.497  0.3317  0.0945  0.0198
  931CO2     D2 4432   7.498   7.793   8.367 -0.4627 -0.1552 -0.3555
  931CO2      C 4433   7.491   7.719   8.432 -0.0655 -0.0304 -0.1678
  931CO2     O1 4434   7.499   7.806   8.356 -0.5313 -0.1768 -0.3879
  931CO2     O2 4435   7.482   7.632   8.508  0.4003  0.1161  0.0522
  932CO2     D1 4436   1.274   1.296   1.174 -0.2083 -0.2694 -0.1554
  932CO2     D2 4437   1.217   1.452   1.282  0.7145  0.0481 -0.1226
  932CO2      C 4438   1.246   1.374   1.228  0.2531 -0.1107 -0.1390
  932CO2     O1 4439   1.213   1.466   1.291  0.7942  0.0755 -0.1198
  932CO2     O2 4440   1.279   1.283   1.164 -0.2880 -0.2968 -0.1583
  933CO2     D1 4441   6.395   3.576   3.655 -0.3973  0.0192 -0.1347
  933CO2     D2 4442   6.279   3.730   3.613 -0.2896  0.3289  0.6981
  933CO2      C 4443   6.337   3.653   3.634 -0.3434  0.1741  0.2817
  933CO2     O1 4444   6.269   3.744   3.609 -0.2803  0.3557  0.7700
  933CO2     O2 4445   6.405   3.562   3.659 -0.4066 -0.0076 -0.2066
  934CO2     D1 4446   4.695   0.290   8.646  0.1580  0.2671  0.2884
  934CO2     D2 4447   4.713   0.273   8.449  0.1237 -0.0319  0.3124
  934CO2      C 4448   4.704   0.282   8.548  0.1409  0.1176  0.3004
  934CO2     O1 4449   4.714   0.272   8.432  0.1207 -0.0577  0.3145
  934CO2     O2 4450   4.694   0.292   8.663  0.1610  0.2929  0.2863
  935CO2     D1 4451   7.702   5.620   5.092 -0.1819 -0.0028  0.2457
  935CO2     D2 4452   7.843   5.624   4.952  0.1871  0.0969  0.6197
  935CO2      C 4453   7.772   5.622   5.022  0.0026  0.0470  0.4327
  935CO2     O1 4454   7.855   5.624   4.940  0.2190  0.1055  0.6520
  935CO2     O2 4455   7.690   5.619   5.104 -0.2138 -0.0115  0.2134
  936CO2     D1 4456   2.638   3.602   5.120  0.1595  0.3322 -0.2018
  936CO2     D2 4457   2.555   3.762   5.038 -0.2193  0.0395 -0.3862
  936CO2      C 4458   2.596   3.682   5.079 -0.0299  0.1859 -0.2940
  936CO2     O1 4459   2.547   3.775   5.031 -0.2520  0.0142 -0.4021
  936CO2     O2 4460   2.645   3.588   5.127  0.1922  0.3575 -0.1859
  937CO2     D1 4461   5.658   7.211   1.867  0.0964  0.0893 -0.4393
  937CO2     D2 4462   5.773   7.146   1.719  0.0832  0.1543 -0.4782
  937CO2      C 4463   5.715   7.178   1.793  0.0898  0.1218 -0.4588
  937CO2     O1 4464   5.783   7.141   1.706  0.0820  0.1599 -0.4815
  937CO2     O2 4465   5.648   7.216   1.880  0.0975  0.0837 -0.4360
  938CO2     D1 4466   0.540   4.251   5.303  0.1120 -0.2514 -0.0357
  938CO2     D2 4467   0.356   4.314   5.267  0.0406 -0.1956  0.4255
  938CO2      C 4468   0.448   4.282   5.285  0.0763 -0.2235  0.1949
  938CO2     O1 4469   0.340   4.320   5.264  0.0344 -0.1908  0.4653
  938CO2     O2 4470   0.556   4.245   5.306  0.1181 -0.2562 -0.0756
  939N2      N1 4471   3.752   6.370   2.969 -0.0609  0.3280 -0.0512
  939N2      N2 4472   3.691   6.388   3.058  0.5626 -0.4035  0.5367
  939N2      MW 4473   3.721   6.379   3.014  0.2509 -0.0378  0.2427
  940N2      N1 4474   2.254   8.743   5.366 -0.3277  0.1062  0.3225
  940N2      N2 4475   2.230   8.797   5.274  0.3883 -0.3844 -0.1565
  940N2      MW 4476   2.242   8.770   5.320  0.0303 -0.1391  0.0830
  941N2      N1 4477   3.356   0.268   3.323 -0.1818  0.6126  0.2598
  941N2      N2 4478   3.302   0.179   3.288  0.1664  0.0582  1.1066
  941N2      MW 4479   3.329   0.223   3.305 -0.0077  0.3354  0.6832
  942N2      N1 4480   8.703   5.819   3.636 -0.5596  0.3430  0.7754
  942N2      N2 4481   8.790   5.886   3.639 -0.0988 -0.1980 -0.1081
  942N2      MW 4482   8.747   5.852   3.638 -0.3292  0.0725  0.3336
  943N2      N1 4483   3.193   1.065   8.277  0.2208  0.6770 -0.4209
  943N2      N2 4484   3.224   1.045   8.174  0.0382  0.3748 -0.4157
  943N2      MW 4485   3.208   1.055   8.225  0.1295  0.5259 -0.4183
  944N2      N1 4486   4.889   2.511   7.639 -0.1363 -0.3857  0.4320
  944N2      N2 4487   4.887   2.613   7.678 -1.0609 -0.1995 -0.0904
  944N2      MW 4488   4.888   2.562   7.658 -0.5986 -0.2926  0.1708
  945N2      N1 4489   2.468   3.109   3.449 -0.3499 -0.0728 -0.0146
  945N2      N2 4490   2.392   3.053   3.393  0.1071 -0.7398  0.0292
  945N2      MW 4491   2.430   3.081   3.421 -0.1214 -0.4063  0.0073
  946N2      N1 4492   1.440   7.302   6.751  0.4499 -0.0856  0.5026
  946N2      N2 4493   1.478   7.398   6.713 -0.2828  0.2560  0.6341
  946N2      MW 4494   1.459   7.350   6.732  0.0835  0.0852  0.5684
  947N2      N1 4495   8.915   0.566   1.007 -0.1566 -0.5000  0.4097
  947N2      N2 4496   9.014   0.612   0.993 -0.4784 -0.0985 -0.5365
  947N2      MW 4497   8.964   0.589   1.000 -0.3175 -0.2993 -0.0634
  948N2      N1 4498   8.472   1.933   6.399 -0.4832 -0.0266  0.3455
  948N2      N2 4499   8.470   1.895   6.502  0.1685 -0.6436  0.1307
  948N2      MW 4500   8.471   1.914   6.451 -0.1574 -0.3351  0.2381
  949N2      N1 4501   8.513   7.359   3.479  0.4230  0.0286 -0.2107
  949N2      N2 4502   8.476   7.449   3.530  0.5139 -0.0287 -0.0439
  949N2      MW 4503   8.494   7.404   3.504  0.4685 -0.0000 -0.1273
  950N2      N1 4504   0.065   1.022   7.666  0.0768  0.1571  0.7501
  950N2      N2 4505  -0.034   1.006   7.621  0.7332  0.3820 -0.8247
  950N2      MW 4506   0.015   1.014   7.643  0.4050  0.2695 -0.0373
  951N2      N1 4507   8.089   1.029   4.341 -0.5415  0.0629 -0.2233
  951N2      N2 4508   8.178   1.085   4.310 -0.0869 -0.3016  0.4135
  951N2      MW 4509   8.134   1.057   4.325 -0.3142 -0.1194  0.0951
  952N2      N1 4510   0.405   4.976   7.411 -0.4097 -0.2220  0.4071
  952N2      N2 4511   0.297   4.978   7.392 -0.3009  0.3026 -0.1463
  952N2      MW 4512   0.351   4.977   7.402 -0.3553  0.0403  0.1304
  953N2      N1 4513   2.211   0.414   6.281  0.0907 -0.4947  0.4555
  953N2      N2 4514   2.198   0.330   6.351  0.0585 -0.5958  0.3270
  953N2      MW 4515   2.205   0.372   6.316  0.0746 -0.5453  0.3912
  954N2      N1 4516   5.690   6.668   4.899  0.7085  0.5584 -0.1647
  954N2      N2 4517   5.591   6.700   4.864  0.8682  0.2606 -0.8797
  954N2      MW 4518   5.640   6.684   4.882  0.7884  0.4095 -0.5222
  955N2      N1 4519   3.125   2.415   7.089 -0.0187 -0.1822 -0.6951
  955N2      N2 4520   3.047   2.366   7.029 -0.2030 -0.8903  0.1209
  955N2      MW 4521   3.086   2.390   7.059 -0.1108 -0.5363 -0.2871
  956N2      N1 4522   8.962   7.782   0.981 -0.5088  0.5780 -0.6440
  956N2      N2 4523   8.964   7.776   0.871  0.3067 -0.0330 -0.6007
  956N2      MW 4524   8.963   7.779   0.926 -0.1011  0.2725 -0.6224
  957N2      N1 4525   3.319   4.916   6.447  0.1735  0.0895 -0.3293
  957N2      N2 4526   3.418   4.955   6.474 -0.1617  0.6172  0.1485
  957N2      MW 4527   3.369   4.935   6.460  0.0059  0.3534 -0.0904
  958N2      N1 4528   2.354   7.748   2.316  0.8060  0.0757 -0.0642
  958N2      N2 4529   2.305   7.805   2.236  0.2205 -0.0190  0.2260
  958N2      MW 4530   2.330   7.776   2.276  0.5133  0.0283  0.0809
  959N2      N1 4531   3.639   2.487   8.584  0.0377  0.3007  0.5809
  959N2      N2 4532   3.601   2.488   8.481 -0.2926  0.0725  0.7023
  959N2      MW 4533   3.620   2.488   8.533 -0.1275  0.1866  0.6416
  960N2      N1 4534   7.124   5.274   1.250 -0.2181  0.0882  0.1320
  960N2      N2 4535   7.108   5.220   1.156  0.6690 -0.0659  0.0590
  960N2      MW 4536   7.116   5.247   1.203  0.2255  0.0111  0.0955
  961N2      N1 4537   3.613   7.875   2.054 -0.3203  0.6176 -0.8115
  961N2      N2 4538   3.617   7.773   2.096 -0.0558  0.7447 -0.5278
  961N2      MW 4539   3.615   7.824   2.075 -0.1881  0.6811 -0.6697
  962N2      N1 4540   3.455   1.726   6.965 -0.5503 -0.0432  0.4352
  962N2      N2 4541   3.452   1.750   7.072 -0.1812  0.3231  0.3630
  962N2      MW 4542   3.453   1.738   7.018 -0.3658  0.1399  0.3991
  963N2      N1 4543   8.481   3.683   3.788 -0.2201  0.4739 -0.0684
  963N2      N2 4544   8.395   3.668   3.855 -0.3085  1.0728 -0.0448
  963N2      MW 4545   8.438   3.676   3.821 -0.2643  0.7734 -0.0566
  964N2      N1 4546   6.721   7.458   7.507  0.2639  0.3324 -0.0632
  964N2      N2 4547   6.819   7.489   7.547  0.3173 -0.5669  0.4990
  964N2      MW 4548   6.770   7.474   7.527  0.2906 -0.1172  0.2179
  965N2      N1 4549   7.495   6.626   1.819 -0.1843 -0.2862  0.3264
  965N2      N2 4550   7.387   6.619   1.799 -0.1226 -1.0958  0.2367
  965N2      MW 4551   7.441   6.623   1.809 -0.1535 -0.6910  0.2816
  966N2      N1 4552   0.986   4.854   5.822  0.1163  0.0648  0.1211
  966N2      N2 4553   1.047   4.766   5.795 -0.4813 -0.2818 -0.1148
  966N2      MW 4554   1.016   4.810   5.808 -0.1825 -0.1085  0.0031
  967N2      N1 4555   7.639   4.632   5.335  0.1642  0.3260 -0.5308
  967N2      N2 4556   7.715   4.580   5.394 -0.0046  0.2362 -0.3938
  967N2      MW 4557   7.677   4.606   5.365  0.0798  0.2811 -0.4623
  968N2      N1 4558   4.582   6.350   6.044 -0.2314  0.1681 -0.0995
  968N2      N2 4559   4.509   6.349   5.962  0.2589 -0.0323 -0.5312
  968N2      MW 4560   4.546   6.350   6.003  0.0137  0.0679 -0.3153
  969N2      N1 4561   5.955   8.590   6.156  0.5209  0.6666 -0.0387
  969N2      N2 4562   5.954   8.486   6.119 -0.2847  0.7798 -0.3293
  969N2      MW 4563   5.954   8.538   6.138  0.1181  0.7232 -0.1840
  970N2      N1 4564   2.088   6.630   7.789 -0.0212  0.5212  0.1627
  970N2      N2 4565   2.135   6.689   7.870 -0.6183  0.7207  0.3619
  970N2      MW 4566   2.112   6.660   7.829 -0.3198  0.6209  0.2623
  971N2      N1 4567   2.046   0.647   0.879 -0.1453 -0.0441  1.2192
  971N2      N2 4568   1.955   0.614   0.931 -0.3414 -0.0844  0.8528
  971N2      MW 4569   2.001   0.631   0.905 -0.2434 -0.0642  1.0360
  972N2      N1 4570   2.913   7.666   3.270 -0.0485 -0.4581 -0.3873
  972N2      N2 4571   2.821   7.712   3.232  0.2245  0.6377  0.2444
  972N2      MW 4572   2.867   7.689   3.251  0.0880  0.0898 -0.0714
  973N2      N1 4573   5.308   6.490   1.787  0.0587  0.7328  0.4817
  973N2      N2 4574   5.323   6.443   1.885  0.2844 -0.1600  0.0254
  973N2      MW 4575   5.316   6.467   1.836  0.1716  0.2864  0.2535
  974N2      N1 4576   5.180   5.441   0.086  0.7030 -0.0651 -0.0572
  974N2      N2 4577   5.122   5.430   0.179  0.0454 -0.1474 -0.4798
  974N2      MW 4578   5.151   5.436   0.133  0.3742 -0.1062 -0.2685
  975N2      N1 4579   6.955   1.474   0.828  0.1637  0.0233 -0.0337
  975N2      N2 4580   7.008   1.484   0.732  0.3946 -0.1350  0.0780
  975N2      MW 4581   6.982   1.479   0.780  0.2791 -0.0559  0.0222
  976N2      N1 4582   0.005   7.298   3.940 -0.0334 -0.0336  0.3758
  976N2      N2 4583  -0.024   7.230   3.858  0.1076  0.0627  0.2460
  976N2      MW 4584  -0.010   7.264   3.899  0.0371  0.0145  0.3109
  977N2      N1 4585   7.698   3.302   6.728 -0.3443 -0.2652 -0.0039
  977N2      N2 4586   7.640   3.348   6.810 -0.0497  0.0520  0.0250
  977N2      MW 4587   7.669   3.325   6.769 -0.1970 -0.1066  0.0105
  978N2      N1 4588   8.841   1.538   0.087 -0.0755  0.3678  0.2602
  978N2      N2 4589   8.902   1.628   0.106  0.4614  0.0874 -0.0974
  978N2      MW 4590   8.871   1.583   0.097  0.1929  0.2276  0.0814
  979N2      N1 4591   7.912   9.000   1.548  0.4299 -0.0030  0.5381
  979N2      N2 4592   7.853   8.908   1.538 -0.7762  0.8169  0.0007
  979N2      MW 4593   7.882   8.954   1.543 -0.1732  0.4070  0.2694
  980N2      N1 4594   1.386   7.132   4.345 -0.3947  0.6827 -0.0700
  980N2      N2 4595   1.423   7.234   4.329 -0.2903  0.5856 -0.4569
  980N2      MW 4596   1.404   7.183   4.337 -0.3425  0.6342 -0.2634
  981N2      N1 4597   2.603   0.742   8.838 -0.5987  0.0882 -0.3740
  981N2      N2 4598   2.615   0.798   8.932 -0.6156  0.0837 -0.3702
  981N2      MW 4599   2.609   0.770   8.885 -0.6072  0.0859 -0.3721
  982N2      N1 4600   8.354   7.094   3.479 -0.1494  0.0345  0.5557
  982N2      N2 4601   8.318   6.999   3.521  0.1782 -0.2931  0.1077
  982N2      MW 4602   8.336   7.046   3.500  0.0144 -0.1293  0.3317
  983N2      N1 4603   3.372   2.569   7.258 -0.2837 -0.4748  0.1052
  983N2      N2 4604   3.451   2.493   7.259 -0.1596 -0.3492 -0.2017
  983N2      MW 4605   3.411   2.531   7.258 -0.2217 -0.4120 -0.0483
  984N2      N1 4606   8.388   8.642   2.540  0.0424  0.4014 -0.2992
  984N2      N2 4607   8.366   8.747   2.564 -0.0180  0.1455  0.7715
  984N2      MW 4608   8.377   8.694   2.552  0.0122  0.2734  0.2361
  985N2      N1 4609   6.256   0.861   2.141  0.1469 -0.3383  0.0918
  985N2      N2 4610   6.183   0.779   2.144  0.8788 -1.0034 -0.1094
  985N2      MW 4611   6.220   0.820   2.142  0.5129 -0.6708 -0.0088
  986N2      N1 4612   0.653   6.698   6.293 -0.8308 -0.4547 -0.5796
  986N2      N2 4613   0.616   6.603   6.333  0.0942 -0.4705  0.2483
  986N2      MW 4614   0.635   6.651   6.313 -0.3683 -0.4626 -0.1656
  987N2      N1 4615   8.630   7.635   2.089  0.5071 -0.1447 -0.2184
  987N2      N2 4616   8.726   7.588   2.113  0.0747 -0.7183  0.4321
  987N2      MW 4617   8.678   7.612   2.101  0.2909 -0.4315  0.1068
  988N2      N1 4618   1.468   2.272   4.945 -0.0176 -0.0994 -0.3545
  988N2      N2 4619   1.423   2.317   5.035  0.2962 -0.0681 -0.2141
  988N2      MW 4620   1.445   2.295   4.990  0.1393 -0.0837 -0.2843
  989N2      N1 4621   8.145   2.699   0.958  0.4544 -0.2697 -0.1332
  989N2      N2 4622   8.190   2.629   0.885 -0.1079 -0.3812 -0.3746
  989N2      MW 4623   8.168   2.664   0.922  0.1732 -0.3255 -0.2539
  990N2      N1 4624   1.467   1.284   3.986  0.0132  0.4975  0.0916
  990N2      N2 4625   1.566   1.319   3.951  0.1318  0.2460  0.1733
  990N2      MW 4626   1.517   1.301   3.968  0.0725  0.3717  0.1324
  991N2      N1 4627   1.585   7.027   2.867 -0.4765  0.2620 -0.0888
  991N2      N2 4628   1.480   6.992   2.868 -0.3580 -0.1041 -0.3032
  991N2      MW 4629   1.532   7.010   2.867 -0.4172  0.0789 -0.1960
  992N2      N1 4630   8.004   4.660   8.244  0.2197 -0.6591 -0.1081
  992N2      N2 4631   8.080   4.728   8.204 -0.2623 -0.3290 -0.4643
  992N2      MW 4632   8.042   4.694   8.224 -0.0213 -0.4941 -0.2862
  993N2      N1 4633   0.325   7.012   3.462 -0.2042 -0.1568 -0.2775
  993N2      N2 4634   0.375   7.025   3.558 -0.3334 -0.6432 -0.1403
  993N2      MW 4635   0.350   7.018   3.510 -0.2688 -0.4000 -0.2089
  994N2      N1 4636   7.863   0.043   3.837  0.5884  0.3782 -0.2735
  994N2      N2 4637   7.887   0.004   3.736  0.1918 -0.9333  0.1344
  994N2      MW 4638   7.875   0.023   3.786  0.3901 -0.2775 -0.0696
  995N2      N1 4639   4.157   6.987   2.717  0.0344 -0.1794 -0.4583
  995N2      N2 4640   4.090   7.013   2.634 -0.3268  0.5244  0.0478
  995N2      MW 4641   4.124   7.000   2.675 -0.1462  0.1725 -0.2053
  996N2      N1 4642   6.918   6.803   7.407  0.2842 -0.2243  0.6271
  996N2      N2 4643   6.891   6.698   7.390  0.5658 -0.1893 -0.0687
  996N2      MW 4644   6.905   6.751   7.398  0.4250 -0.2068  0.2792
  997N2      N1 4645   0.373   6.914   1.098 -0.0600  0.6064  0.1061
  997N2      N2 4646   0.289   6.914   1.169 -0.6693 -0.2553 -0.6064
  997N2      MW 4647   0.331   6.914   1.133 -0.3647  0.1756 -0.2502
  998N2      N1 4648   7.175   1.855   5.478  0.0453  0.1512  0.5812
  998N2      N2 4649   7.227   1.948   5.505  0.1816  0.3611 -0.4150
  998N2      MW 4650   7.201   1.902   5.492  0.1135  0.2562  0.0831
  999N2      N1 4651   4.564   4.612   1.362  0.3726 -0.1973  0.1679
  999N2      N2 4652   4.637   4.694   1.360 -0.0682  0.1934 -0.2175
  999N2      MW 4653   4.600   4.653   1.361  0.1522 -0.0019 -0.0248
 1000N2      N1 4654   1.441   6.011   3.036 -0.6137 -0.3477  0.3887
 1000N2      N2 4655   1.399   6.100   3.084  0.2354 -0.1103  0.6941
 1000N2      MW 4656   1.420   6.056   3.060 -0.1891 -0.2290  0.5414
 1001N2      N1 4657   0.002   4.566   2.278  0.1957  0.7575 -0.6676
 1001N2      N2 4658   0.092   4.625   2.300  0.2510  0.3817  0.1514
 1001N2      MW 4659   0.047   4.596   2.289  0.2233  0.5696 -0.2581
 1002N2      N1 4660   5.808   0.296   2.538  0.0040 -0.1465  0.5410
 1002N2      N2 4661   5.769   0.198   2.567 -0.1537 -0.3845 -0.4489
 1002N2      MW 4662   5.788   0.247   2.553 -0.0749 -0.2655  0.0461
 1003N2      N1 4663   1.726   3.755   3.306  0.2032 -0.1255  0.0114
 1003N2      N2 4664   1.767   3.822   3.229 -0.2343  0.2410  0.0961
 1003N2      MW 4665   1.747   3.789   3.268 -0.0155  0.0577  0.0537
 1004N2      N1 4666   6.858   2.384   8.557 -0.2741 -0.1412  0.6805
 1004N2      N2 4667   6.925   2.300   8.574  0.3749  0.1550 -0.3778
 1004N2      MW 4668   6.891   2.342   8.566  0.0504  0.0069  0.1513
 1005N2      N1 4669   4.871   2.330   2.640  0.1905  0.0600 -0.1456
 1005N2      N2 4670   4.917   2.430   2.643  0.0148  0.1351  0.1109
 1005N2      MW 4671   4.894   2.380   2.641  0.1026  0.0976 -0.0174
 1006N2      N1 4672   5.981   4.216   2.503 -0.4582  0.1870 -0.2240
 1006N2      N2 4673   5.978   4.312   2.555  0.3785 -0.0959  0.3501
 1006N2      MW 4674   5.979   4.264   2.529 -0.0398  0.0455  0.0631
 1007N2      N1 4675   4.007   0.515   1.043 -0.3659 -0.0834 -0.0759
 1007N2      N2 4676   4.088   0.579   1.004 -0.1513 -0.0947  0.3435
 1007N2      MW 4677   4.047   0.547   1.023 -0.2586 -0.0891  0.1338
 1008N2      N1 4678   0.489   2.854   6.553 -0.0326 -0.4866  0.4032
 1008N2      N2 4679   0.488   2.957   6.589 -0.5833 -0.3194 -0.0649
 1008N2      MW 4680   0.488   2.906   6.571 -0.3079 -0.4030  0.1691
 1009N2      N1 4681   8.941   4.444   1.755 -0.2835 -0.3542  0.1142
 1009N2      N2 4682   8.951   4.508   1.666  0.8492 -0.0642  0.4518
 1009N2      MW 4683   8.946   4.476   1.710  0.2828 -0.2092  0.2830
 1010N2      N1 4684   5.427   3.723   5.926  0.2360  0.4371 -0.4034
 1010N2      N2 4685   5.433   3.832   5.917 -0.2918  0.5092  0.1364
 1010N2      MW 4686   5.430   3.778   5.921 -0.0279  0.4732 -0.1335
 1011N2      N1 4687   3.080   0.965   4.115 -0.8763 -0.4456 -0.2221
 1011N2      N2 4688   3.153   0.882   4.109 -0.2948  0.0966 -0.7132
 1011N2      MW 4689   3.116   0.924   4.112 -0.5855 -0.1745 -0.4676
 1012N2      N1 4690   5.130   4.529   0.703  0.0502  0.0916 -0.2114
 1012N2      N2 4691   5.043   4.469   0.672 -0.2142  0.2768  0.1672
 1012N2      MW 4692   5.087   4.499   0.687 -0.0820  0.1842 -0.0221
 1013N2      N1 4693   0.156   4.804   5.303 -0.0319  0.0889 -0.1023
 1013N2      N2 4694   0.083   4.886   5.294  0.3317  0.4621  0.2820
 1013N2      MW 4695   0.120   4.845   5.298  0.1499  0.2755  0.0898
 1014N2      N1 4696   7.372   8.408   3.334 -0.1515  0.3182 -0.8527
 1014N2      N2 4697   7.265   8.412   3.360  0.0125  0.2135 -0.1268
 1014N2      MW 4698   7.319   8.410   3.347 -0.0695  0.2659 -0.4898
 1015N2      N1 4699   1.865   2.326   5.609 -0.0528  0.1111 -0.3750
 1015N2      N2 4700   1.881   2.405   5.685  0.3666 -0.1588 -0.1807
 1015N2      MW 4701   1.873   2.366   5.647  0.1569 -0.0239 -0.2778
 1016N2      N1 4702   1.683   8.232   8.150  0.2291 -1.0223  0.3258
 1016N2      N2 4703   1.597   8.241   8.083  0.3874 -1.0838  0.1142
 1016N2      MW 4704   1.640   8.236   8.116  0.3083 -1.0531  0.2200
 1017N2      N1 4705   3.692   2.346   3.478  0.2861 -0.1279 -0.7464
 1017N2      N2 4706   3.778   2.279   3.465 -0.0377 -0.7953  0.4027
 1017N2      MW 4707   3.735   2.312   3.472  0.1242 -0.4616 -0.1718
 1018N2      N1 4708   6.542   4.570   1.767 -0.0281 -0.7267 -0.2854
 1018N2      N2 4709   6.449   4.589   1.712 -0.1269  0.3756  0.2333
 1018N2      MW 4710   6.496   4.579   1.739 -0.0775 -0.1755 -0.0260
 1019N2      N1 4711   1.773   6.296   5.610  0.7012  0.2164  0.4484
 1019N2      N2 4712   1.764   6.351   5.704  0.4049 -0.1887  0.6563
 1019N2      MW 4713   1.769   6.323   5.657  0.5531  0.0138  0.5523
 1020N2      N1 4714   3.952   5.938   5.355  0.0633  0.1067  0.3677
 1020N2      N2 4715   3.977   5.954   5.461  0.7229 -0.1905  0.2607
 1020N2      MW 4716   3.965   5.946   5.408  0.3931 -0.0419  0.3142
 1021N2      N1 4717   2.235   0.600   3.899 -0.2350  0.4883  0.1562
 1021N2      N2 4718   2.220   0.553   3.801  0.2154  0.3547  0.1519
 1021N2      MW 4719   2.227   0.577   3.850 -0.0098  0.4215  0.1541
 1022N2      N1 4720   6.471   7.826   7.567 -0.3531  0.1650  0.2610
 1022N2      N2 4721   6.556   7.830   7.637  0.0329  0.3254 -0.2202
 1022N2      MW 4722   6.513   7.828   7.602 -0.1601  0.2452  0.0204
 1023N2      N1 4723   4.164   3.280   2.788  0.0852 -0.1034 -0.4295
 1023N2      N2 4724   4.229   3.367   2.803 -0.0287 -0.1830  0.5332
 1023N2      MW 4725   4.196   3.323   2.796  0.0282 -0.1432  0.0519
 1024N2      N1 4726   6.532   0.079   0.223  0.0824 -0.8080 -0.3112
 1024N2      N2 4727   6.624   0.056   0.277 -0.0758 -0.2119  0.2105
 1024N2      MW 4728   6.578   0.067   0.250  0.0033 -0.5100 -0.0503
 1025N2      N1 4729   4.558   7.381   5.189 -0.0618 -0.4860 -0.2103
 1025N2      N2 4730   4.467   7.406   5.245  0.1681  0.3523 -0.2062
 1025N2      MW 4731   4.513   7.394   5.217  0.0531 -0.0668 -0.2083
 1026N2      N1 4732   1.686   7.242   3.447  0.5489  0.1479  0.0271
 1026N2      N2 4733   1.715   7.331   3.388  0.7437 -0.1353 -0.3029
 1026N2      MW 4734   1.701   7.286   3.417  0.6463  0.0063 -0.1379
 1027N2      N1 4735   7.945   6.269   6.910  0.7872  0.2887 -0.6948
 1027N2      N2 4736   7.949   6.188   6.835  0.0010 -0.3188 -0.0870
 1027N2      MW 4737   7.947   6.229   6.873  0.3941 -0.0151 -0.3909
 1028N2      N1 4738   3.417   8.727   3.094  0.2253  0.2528 -0.2761
 1028N2      N2 4739   3.465   8.792   3.169 -0.4353  0.0568  0.3123
 1028N2      MW 4740   3.441   8.759   3.131 -0.1050  0.1548  0.0181
 1029N2      N1 4741   4.823   7.493   1.306  0.4239 -0.4520 -0.0829
 1029N2      N2 4742   4.820   7.513   1.198 -0.2537 -0.4147 -0.0590
 1029N2      MW 4743   4.822   7.503   1.252  0.0851 -0.4334 -0.0710
 1030N2      N1 4744   5.230   8.521   6.588 -0.1841  0.3866  0.3877
 1030N2      N2 4745   5.196   8.549   6.689 -0.2433  0.1897  0.4223
 1030N2      MW 4746   5.213   8.535   6.639 -0.2137  0.2881  0.4050
 1031N2      N1 4747   0.235   0.211   0.631 -0.0980  0.0078  0.2978
 1031N2      N2 4748   0.255   0.291   0.704  0.0617  0.0028  0.2596
 1031N2      MW 4749   0.245   0.251   0.668 -0.0181  0.0053  0.2787
 1032N2      N1 4750   0.597   1.748   8.004  0.6263  0.0209 -0.2901
 1032N2      N2 4751   0.678   1.699   8.060  0.0778 -0.0215  0.4877
 1032N2      MW 4752   0.638   1.723   8.032  0.3520 -0.0003  0.0988
 1033N2      N1 4753   1.395   0.532   5.424 -0.5326  0.3297 -0.5200
 1033N2      N2 4754   1.326   0.573   5.499 -0.3402 -0.1657 -0.0674
 1033N2      MW 4755   1.360   0.552   5.462 -0.4364  0.0820 -0.2937
 1034N2      N1 4756   4.617   4.416   8.507  0.1861  0.1282 -0.5125
 1034N2      N2 4757   4.707   4.470   8.542  0.2032  0.3949 -0.9581
 1034N2      MW 4758   4.662   4.443   8.524  0.1946  0.2616 -0.7353
 1035N2      N1 4759   5.595   3.864   1.227  0.1921 -0.2603 -0.1931
 1035N2      N2 4760   5.623   3.763   1.261 -0.2203 -0.2691  0.1342
 1035N2      MW 4761   5.609   3.813   1.244 -0.0141 -0.2647 -0.0295
 1036N2      N1 4762   5.622   8.923   5.630 -0.2057 -0.6175  0.3846
 1036N2      N2 4763   5.721   8.944   5.673 -0.0479 -0.2462 -0.1546
 1036N2      MW 4764   5.672   8.934   5.652 -0.1268 -0.4319  0.1150
 1037N2      N1 4765   5.488   8.078   0.386  0.0464 -0.1784  0.0893
 1037N2      N2 4766   5.386   8.118   0.397  0.1932  0.1148  0.3909
 1037N2      MW 4767   5.437   8.098   0.392  0.1198 -0.0318  0.2401
 1038N2      N1 4768   7.790   1.427   3.103 -0.9039  0.2594 -0.0631
 1038N2      N2 4769   7.761   1.449   3.207 -0.4297 -0.0035  0.1238
 1038N2      MW 4770   7.775   1.438   3.155 -0.6668  0.1279  0.0303
 1039N2      N1 4771   1.548   3.696   3.686 -0.2712  0.3189  0.0776
 1039N2      N2 4772   1.541   3.606   3.748  0.6724  0.5546  0.5360
 1039N2      MW 4773   1.544   3.651   3.717  0.2006  0.4368  0.3068
 1040N2      N1 4774   7.305   6.537   6.129 -0.0970 -0.3474  0.2366
 1040N2      N2 4775   7.365   6.445   6.138 -0.3793 -0.5262  0.3082
 1040N2      MW 4776   7.335   6.491   6.134 -0.2381 -0.4368  0.2724
 1041N2      N1 4777   6.743   3.820   3.899  0.0396  0.5308  0.6275
 1041N2      N2 4778   6.807   3.872   3.826 -0.4773  0.1127 -0.1321
 1041N2      MW 4779   6.775   3.846   3.862 -0.2189  0.3217  0.2477
 1042N2      N1 4780   1.585   7.735   2.085 -0.5558 -0.7239  0.0544
 1042N2      N2 4781   1.557   7.708   1.982 -0.1072  0.0550 -0.2709
 1042N2      MW 4782   1.571   7.722   2.033 -0.3315 -0.3344 -0.1083
 1043N2      N1 4783   7.419   5.913   8.042 -0.3419  0.0860  0.3792
 1043N2      N2 4784   7.484   5.968   8.112  0.4032  0.0924 -0.3020
 1043N2      MW 4785   7.452   5.941   8.077  0.0307  0.0892  0.0386
 1044N2      N1 4786   3.817   0.745   3.336  0.5613  0.3542  0.5565
 1044N2      N2 4787   3.795   0.646   3.293  0.3126  0.5545  0.2169
 1044N2      MW 4788   3.806   0.696   3.315  0.4370  0.4543  0.3867
 1045N2      N1 4789   4.335   5.627   0.674 -0.0243  0.1929  0.3792
 1045N2      N2 4790   4.225   5.625   0.672 -0.0187  0.3332 -0.0565
 1045N2      MW 4791   4.280   5.626   0.673 -0.0215  0.2630  0.1614
 1046N2      N1 4792   8.116   2.874   4.227 -0.1047 -0.0436  0.2590
 1046N2      N2 4793   8.166   2.846   4.321  0.3443 -0.1395 -0.0032
 1046N2      MW 4794   8.141   2.860   4.274  0.1198 -0.0915  0.1279
 1047N2      N1 4795   4.440   7.938   0.654 -0.1899  0.0729 -0.2342
 1047N2      N2 4796   4.333   7.952   0.677 -0.0348  0.0170  0.5266
 1047N2      MW 4797   4.387   7.945   0.666 -0.1123  0.0449  0.1462
 1048N2      N1 4798   4.402   8.875   2.795  0.2151 -0.5990 -0.4502
 1048N2      N2 4799   4.350   8.902   2.702 -0.6379  0.4835  0.3410
 1048N2      MW 4800   4.376   8.889   2.749 -0.2114 -0.0578 -0.0546
 1049N2      N1 4801   5.186   3.411   4.663  0.1628 -0.0786 -0.1439
 1049N2      N2 4802   5.097   3.372   4.714  0.2388 -0.5973 -0.4015
 1049N2      MW 4803   5.142   3.391   4.689  0.2008 -0.3379 -0.2727
 1050N2      N1 4804   2.865   1.681   2.385  0.0869  0.1360 -0.1984
 1050N2      N2 4805   2.936   1.625   2.324 -0.1474 -0.2491 -0.1233
 1050N2      MW 4806   2.900   1.653   2.355 -0.0302 -0.0566 -0.1609
 1051N2      N1 4807   4.536   8.561   4.339  0.7727  0.0981  0.3748
 1051N2      N2 4808   4.479   8.648   4.372  0.1176 -0.1428 -0.1152
 1051N2      MW 4809   4.507   8.604   4.356  0.4451 -0.0223  0.1298
 1052N2      N1 4810   5.415   7.032   0.769 -0.0767 -0.7508 -0.3384
 1052N2      N2 4811   5.451   6.962   0.845 -0.0537 -0.7133 -0.3149
 1052N2      MW 4812   5.433   6.997   0.807 -0.0652 -0.7321 -0.3266
 1053N2      N1 4813   6.478   7.202   2.785  0.3058 -0.0379  0.1596
 1053N2      N2 4814   6.483   7.294   2.845  0.7067  0.2179 -0.2590
 1053N2      MW 4815   6.481   7.248   2.815  0.5063  0.0900 -0.0497
 1054N2      N1 4816   2.397   8.073   8.668 -0.2114 -0.0041  0.0296
 1054N2      N2 4817   2.416   7.996   8.745 -0.2160  0.2595  0.2933
 1054N2      MW 4818   2.406   8.035   8.707 -0.2137  0.1277  0.1615
 1055N2      N1 4819   4.852   3.854   2.910  0.3980 -0.1646 -0.9457
 1055N2      N2 4820   4.907   3.785   2.976  0.2144 -0.0214 -0.6446
 1055N2      MW 4821   4.880   3.820   2.943  0.3062 -0.0930 -0.7952
 1056N2      N1 4822   2.301   8.335   0.063  0.3023  0.0824  0.2612
 1056N2      N2 4823   2.402   8.302   0.089  0.0741 -0.2602  0.7071
 1056N2      MW 4824   2.352   8.318   0.076  0.1882 -0.0889  0.4841
 1057N2      N1 4825   7.149   3.172   2.622 -0.2521 -0.4268  0.3201
 1057N2      N2 4826   7.092   3.128   2.706 -0.1261 -0.3660  0.4380
 1057N2      MW 4827   7.121   3.150   2.664 -0.1891 -0.3964  0.3790
 1058N2      N1 4828   2.824   5.846   4.100  0.0200  0.3186  0.2660
 1058N2      N2 4829   2.818   5.772   4.182 -0.0741  0.1695  0.1252
 1058N2      MW 4830   2.821   5.809   4.141 -0.0270  0.2440  0.1956
 1059N2      N1 4831   2.404   5.526   1.449 -0.4545  0.2134  0.6541
 1059N2      N2 4832   2.443   5.450   1.519  0.6049 -0.0754 -0.2476
 1059N2      MW 4833   2.424   5.488   1.484  0.0752  0.0690  0.2032
 1060N2      N1 4834   6.967   3.135   2.102 -0.1032 -0.2827  0.3387
 1060N2      N2 4835   7.037   3.080   2.037  0.1952  0.3783  0.0959
 1060N2      MW 4836   7.002   3.107   2.070  0.0460  0.0478  0.2173
 1061N2      N1 4837   7.964   5.246   2.337  0.2905  0.3232 -0.1827
 1061N2      N2 4838   8.073   5.245   2.343  0.2390  0.5516  0.7899
 1061N2      MW 4839   8.018   5.245   2.340  0.2647  0.4374  0.3036
 1062N2      N1 4840   8.224   5.603   0.811  0.0043  0.3151  0.2362
 1062N2      N2 4841   8.262   5.500   0.814  0.0268  0.2858 -0.8774
 1062N2      MW 4842   8.243   5.551   0.813  0.0156  0.3004 -0.3206
 1063N2      N1 4843   4.957   6.608   2.869  0.1724 -0.4023  0.0743
 1063N2      N2 4844   5.022   6.637   2.785  0.2609  0.3190  0.3876
 1063N2      MW 4845   4.989   6.622   2.827  0.2167 -0.0416  0.2310
 1064N2      N1 4846   2.080   5.619   2.230  0.5524  0.3743 -0.1221
 1064N2      N2 4847   2.074   5.718   2.277  0.2607  0.0826  0.4683
 1064N2      MW 4848   2.077   5.669   2.254  0.4065  0.2285  0.1731
 1065N2      N1 4849   2.202   3.334   2.618  0.4756 -0.3533 -0.3154
 1065N2      N2 4850   2.133   3.419   2.610  0.0976 -0.6207  0.0948
 1065N2      MW 4851   2.167   3.377   2.614  0.2866 -0.4870 -0.1103
 1066N2      N1 4852   5.824   2.408   1.769  0.2391  0.1180 -0.0895
 1066N2      N2 4853   5.733   2.385   1.712  0.5694  0.3273 -0.6997
 1066N2      MW 4854   5.778   2.397   1.741  0.4043  0.2226 -0.3946
 1067N2      N1 4855   4.713   1.430   6.772 -0.0948 -0.2404 -0.2316
 1067N2      N2 4856   4.717   1.511   6.697 -0.5544 -0.2566 -0.2777
 1067N2      MW 4857   4.715   1.471   6.735 -0.3246 -0.2485 -0.2546
 1068N2      N1 4858   7.768   7.876   7.972 -0.4587 -0.4428  0.1998
 1068N2      N2 4859   7.662   7.906   7.966 -0.4193 -0.3677 -0.1215
 1068N2      MW 4860   7.715   7.891   7.969 -0.4390 -0.4052  0.0392
 1069N2      N1 4861   0.806   2.879   9.063  0.3961  0.8034 -0.4397
 1069N2      N2 4862   0.872   2.940   9.127  0.2772  0.1032  0.3615
 1069N2      MW 4863   0.839   2.909   9.095  0.3367  0.4533 -0.0391
 1070N2      N1 4864   8.974   8.720   4.649 -0.0579  0.1026 -0.1851
 1070N2      N2 4865   9.032   8.748   4.560  0.5658  0.5557  0.3532
 1070N2      MW 4866   9.003   8.734   4.604  0.2540  0.3292  0.0841
 1071N2      N1 4867   3.268   8.725   1.557 -0.4713 -0.1959  0.0107
 1071N2      N2 4868   3.334   8.689   1.476 -0.3743 -0.5692  0.2521
 1071N2      MW 4869   3.301   8.707   1.516 -0.4228 -0.3825  0.1314
 1072N2      N1 4870   2.463   8.711   6.163 -0.3761 -0.2484 -0.3573
 1072N2      N2 4871   2.456   8.782   6.246  0.5923 -0.2676 -0.2506
 1072N2      MW 4872   2.460   8.747   6.205  0.1081 -0.2580 -0.3039
 1073N2      N1 4873   7.232   8.927   8.164  0.4351 -0.5521  0.2305
 1073N2      N2 4874   7.306   8.869   8.221  0.7367  0.3595  0.7748
 1073N2      MW 4875   7.269   8.898   8.192  0.5859 -0.0963  0.5027
 1074N2      N1 4876   3.509   6.244   1.657 -0.2223  0.2058 -0.1269
 1074N2      N2 4877   3.563   6.278   1.746  0.2239 -0.3791 -0.1725
 1074N2      MW 4878   3.536   6.261   1.702  0.0008 -0.0866 -0.1497
 1075N2      N1 4879   3.940   7.211   6.712  0.4208  0.2743 -0.0190
 1075N2      N2 4880   4.017   7.132   6.707  0.5298  0.3675  0.2059
 1075N2      MW 4881   3.979   7.172   6.710  0.4753  0.3209  0.0935
 1076N2      N1 4882   0.654   0.562   8.575 -0.4742  0.0670 -0.4907
 1076N2      N2 4883   0.686   0.582   8.472  0.3740 -0.2158 -0.2889
 1076N2      MW 4884   0.670   0.572   8.524 -0.0501 -0.0744 -0.3898
 1077N2      N1 4885   8.543   1.377   1.784 -0.0862 -0.3250  0.1398
 1077N2      N2 4886   8.550   1.478   1.827 -0.7570 -0.2058 -0.0278
 1077N2      MW 4887   8.547   1.428   1.806 -0.4216 -0.2654  0.0560
 1078N2      N1 4888   3.130   6.889   1.005  0.4816 -0.4656  0.3522
 1078N2      N2 4889   3.091   6.789   1.029  0.4267 -0.6394 -0.4730
 1078N2      MW 4890   3.110   6.839   1.017  0.4542 -0.5525 -0.0604
 1079N2      N1 4891   3.919   6.636   3.532  0.0287  0.8386  0.1472
 1079N2      N2 4892   3.992   6.691   3.593  0.0379  0.1726  0.7381
 1079N2      MW 4893   3.956   6.663   3.562  0.0333  0.5056  0.4426
 1080N2      N1 4894   8.300   2.403   8.206 -0.5784 -0.2418  0.0745
 1080N2      N2 4895   8.373   2.388   8.287 -0.4276 -0.0701 -0.0272
 1080N2      MW 4896   8.336   2.396   8.246 -0.5030 -0.1560  0.0236
 1081N2      N1 4897   7.625   2.368   7.020  0.3835  0.3459 -0.0556
 1081N2      N2 4898   7.598   2.302   7.104 -0.5662  0.6556 -0.1192
 1081N2      MW 4899   7.612   2.335   7.062 -0.0913  0.5007 -0.0874
 1082N2      N1 4900   8.769   4.259   1.911  0.0518 -0.4248 -0.3049
 1082N2      N2 4901   8.850   4.185   1.903  0.6392  0.1827  0.0229
 1082N2      MW 4902   8.809   4.222   1.907  0.3455 -0.1211 -0.1410
 1083N2      N1 4903   5.674   3.308   5.017 -0.2592  0.2793 -0.3012
 1083N2      N2 4904   5.737   3.218   5.023  0.1694  0.5958 -0.1215
 1083N2      MW 4905   5.706   3.263   5.020 -0.0449  0.4375 -0.2114
 1084N2      N1 4906   6.214   5.801   7.221 -0.0519  0.4627  0.0588
 1084N2      N2 4907   6.161   5.817   7.316 -0.4925 -0.2970 -0.0575
 1084N2      MW 4908   6.188   5.809   7.269 -0.2722  0.0828  0.0006
 1085N2      N1 4909   0.381   0.355   8.384 -0.4789  0.0596  0.3721
 1085N2      N2 4910   0.415   0.270   8.322  0.5694  0.3266  0.5768
 1085N2      MW 4911   0.398   0.312   8.353  0.0453  0.1931  0.4745
 1086N2      N1 4912   3.920   1.093   1.290 -0.0206 -0.0614  0.1806
 1086N2      N2 4913   3.978   1.003   1.265  0.4190  0.2370  0.1295
 1086N2      MW 4914   3.949   1.048   1.277  0.1992  0.0878  0.1551
 1087N2      N1 4915   5.045   0.106   0.165  0.3603  0.0185 -0.0467
 1087N2      N2 4916   5.147   0.066   0.162  0.2724 -0.1765 -0.5203
 1087N2      MW 4917   5.096   0.086   0.163  0.3164 -0.0790 -0.2835
 1088N2      N1 4918   4.582   4.618   0.830 -0.7057 -0.4618 -0.0660
 1088N2      N2 4919   4.490   4.661   0.869 -0.5587  0.0529 -0.2870
 1088N2      MW 4920   4.536   4.640   0.850 -0.6322 -0.2045 -0.1765
 1089N2      N1 4921   0.654   3.768   4.209  0.2245  0.0105  0.0633
 1089N2      N2 4922   0.731   3.739   4.282  0.1415 -0.2151  0.0640
 1089N2      MW 4923   0.693   3.753   4.245  0.1830 -0.1023  0.0636
 1090N2      N1 4924   2.162   7.087   5.053  0.0605  0.1588 -0.1746
 1090N2      N2 4925   2.087   7.166   5.043 -0.2720 -0.1638 -0.2187
 1090N2      MW 4926   2.124   7.127   5.048 -0.1058 -0.0025 -0.1967
 1091N2      N1 4927   4.906   4.874   2.147 -0.1020 -0.8743  0.7608
 1091N2      N2 4928   4.820   4.821   2.103 -0.4764  0.5299 -0.2341
 1091N2      MW 4929   4.863   4.848   2.125 -0.2892 -0.1722  0.2633
 1092N2      N1 4930   0.971   3.235   2.300 -0.2200 -0.1523 -0.1193
 1092N2      N2 4931   0.865   3.262   2.308 -0.1295  0.2767 -0.3445
 1092N2      MW 4932   0.918   3.248   2.304 -0.1748  0.0622 -0.2319
 1093N2      N1 4933   6.991   8.851   5.013  0.9278  0.2054  0.3441
 1093N2      N2 4934   6.939   8.811   5.101  0.3487  0.4570  0.1232
 1093N2      MW 4935   6.965   8.831   5.057  0.6383  0.3312  0.2337
 1094N2      N1 4936   1.071   3.473   0.881 -0.9403 -0.1949  0.1773
 1094N2      N2 4937   1.161   3.411   0.896 -0.6567  0.2429  0.3191
 1094N2      MW 4938   1.116   3.442   0.888 -0.7985  0.0240  0.2482
 1095N2      N1 4939   6.901   7.117   3.818  0.6043  0.4864  0.8294
 1095N2      N2 4940   6.802   7.153   3.850  0.1228 -0.3764  0.3717
 1095N2      MW 4941   6.851   7.135   3.834  0.3635  0.0550  0.6006
 1096N2      N1 4942   2.757   9.004   8.731 -0.1172  0.8879 -0.2006
 1096N2      N2 4943   2.804   8.985   8.829  0.2153  0.5109 -0.4292
 1096N2      MW 4944   2.781   8.994   8.780  0.0490  0.6994 -0.3149
 1097N2      N1 4945   1.351   8.677   1.682  0.1493  0.1571 -0.3289
 1097N2      N2 4946   1.328   8.784   1.668 -0.4202  0.0964  0.1462
 1097N2      MW 4947   1.340   8.731   1.675 -0.1354  0.1268 -0.0914
 1098N2      N1 4948   2.369   1.361   7.063 -0.3570  0.2778 -0.3674
 1098N2      N2 4949   2.362   1.318   7.164 -0.2283  0.3551 -0.3260
 1098N2      MW 4950   2.365   1.340   7.113 -0.2926  0.3164 -0.3467
 1099N2      N1 4951   3.362   0.395   4.810  0.0947 -0.0286  0.0498
 1099N2      N2 4952   3.381   0.344   4.906  0.1063  0.1167  0.1237
 1099N2      MW 4953   3.372   0.369   4.858  0.1005  0.0441  0.0868
 1100N2      N1 4954   2.873   6.315   6.177 -0.2081 -0.1386 -0.1883
 1100N2      N2 4955   2.868   6.206   6.168  0.0371 -0.1562 -0.0994
 1100N2      MW 4956   2.871   6.260   6.173 -0.0855 -0.1474 -0.1439
 1101N2      N1 4957   5.921   8.672   4.720  0.0276 -0.6911 -0.2014
 1101N2      N2 4958   6.004   8.620   4.671  0.7231  0.1509  0.0669
 1101N2      MW 4959   5.962   8.646   4.695  0.3754 -0.2701 -0.0673
 1102N2      N1 4960   5.531   3.667   7.813 -0.5058 -0.0910 -0.6753
 1102N2      N2 4961   5.438   3.659   7.871 -0.1896 -0.0361 -0.1566
 1102N2      MW 4962   5.485   3.663   7.842 -0.3477 -0.0636 -0.4159
 1103N2      N1 4963   5.118   5.200   8.758  0.4997  0.1073 -0.1374
 1103N2      N2 4964   5.008   5.204   8.762  0.4901 -0.2732 -0.0223
 1103N2      MW 4965   5.063   5.202   8.760  0.4949 -0.0829 -0.0799
 1104N2      N1 4966   3.579   7.565   1.431  0.0069  0.2029 -0.5631
 1104N2      N2 4967   3.474   7.553   1.463  0.1872  0.0792 -0.0152
 1104N2      MW 4968   3.526   7.559   1.447  0.0971  0.1410 -0.2891
 1105N2      N1 4969   1.807   4.852   7.906 -0.3156 -0.2471 -0.4090
 1105N2      N2 4970   1.810   4.935   7.835 -0.0677  0.0153 -0.0963
 1105N2      MW 4971   1.808   4.893   7.870 -0.1916 -0.1159 -0.2526
 1106N2      N1 4972   3.013   4.553   5.108 -0.6494 -0.1879 -0.1081
 1106N2      N2 4973   3.012   4.552   5.218 -0.0373  0.9671 -0.0787
 1106N2      MW 4974   3.013   4.552   5.163 -0.3433  0.3896 -0.0934
 1107N2      N1 4975   0.671   0.143   4.266  0.1168  0.2284 -1.0156
 1107N2      N2 4976   0.740   0.099   4.340 -0.1044 -0.2044 -1.0634
 1107N2      MW 4977   0.706   0.121   4.303  0.0062  0.0120 -1.0395
 1108N2      N1 4978   4.097   3.118   4.091 -0.0658  0.6059  0.0945
 1108N2      N2 4979   4.185   3.181   4.110  0.2123  0.1406  0.3762
 1108N2      MW 4980   4.141   3.150   4.101  0.0732  0.3732  0.2353
 1109N2      N1 4981   2.013   0.233   4.958 -0.3502  0.6292  0.1945
 1109N2      N2 4982   2.086   0.291   4.899  0.0566 -0.1544 -0.0699
 1109N2      MW 4983   2.049   0.262   4.928 -0.1468  0.2374  0.0623
 1110N2      N1 4984   6.537   8.518   1.146  0.8401 -0.3120  0.0917
 1110N2      N2 4985   6.501   8.526   1.250 -0.0096  0.1463 -0.2310
 1110N2      MW 4986   6.519   8.522   1.198  0.4153 -0.0829 -0.0697
 1111N2      N1 4987   7.854   4.819   0.542  0.4496 -0.3393 -0.3125
 1111N2      N2 4988   7.873   4.729   0.480  0.1473 -0.8064  0.2686
 1111N2      MW 4989   7.864   4.774   0.511  0.2984 -0.5728 -0.0219
 1112N2      N1 4990   4.246   8.049   8.166  0.4034  0.0293 -0.0644
 1112N2      N2 4991   4.150   8.083   8.208 -0.0859 -0.8858 -0.4472
 1112N2      MW 4992   4.198   8.066   8.187  0.1588 -0.4282 -0.2558
 1113N2      N1 4993   5.650   2.423   6.239 -0.3096 -0.3945 -0.2504
 1113N2      N2 4994   5.589   2.510   6.269 -0.1245 -0.3866  0.1089
 1113N2      MW 4995   5.619   2.466   6.254 -0.2170 -0.3905 -0.0708
 1114N2      N1 4996   0.196   7.851   8.795 -0.0262  0.0127  0.5097
 1114N2      N2 4997   0.216   7.938   8.730 -0.1578 -0.1532  0.2474
 1114N2      MW 4998   0.206   7.895   8.762 -0.0920 -0.0702  0.3786
 1115N2      N1 4999   0.310   1.459   3.337  0.1275  0.1796  0.4012
 1115N2      N2 5000   0.268   1.504   3.246 -0.1044 -0.3613  0.2358
 1115N2      MW 5001   0.289   1.481   3.292  0.0116 -0.0908  0.3185
 1116N2      N1 5002   8.413   2.422   4.145  0.2651 -0.4183  0.0320
 1116N2      N2 5003   8.434   2.498   4.068 -0.2986 -0.6329 -0.3389
 1116N2      MW 5004   8.424   2.460   4.107 -0.0167 -0.5256 -0.1535
 1117N2      N1 5005   8.625   2.854   4.796 -0.4074  0.0285 -0.1038
 1117N2      N2 5006   8.571   2.758   4.792  0.1059 -0.2670 -0.0257
 1117N2      MW 5007   8.598   2.806   4.794 -0.1508 -0.1192 -0.0647
 1118N2      N1 5008   0.013   6.147   4.519 -0.4623  0.2724  0.1013
 1118N2      N2 5009  -0.064   6.069   4.520  0.1375 -0.3303 -0.0775
 1118N2      MW 5010  -0.025   6.108   4.519 -0.1624 -0.0289  0.0119
 1119N2      N1 5011   4.053   1.279   2.902 -0.4299  0.3192  0.0410
 1119N2      N2 5012   4.108   1.241   2.815 -1.1771 -0.0191 -0.2846
 1119N2      MW 5013   4.080   1.260   2.859 -0.8035  0.1501 -0.1218
 1120N2      N1 5014   7.489   6.282   1.147 -0.2025  0.0546 -0.4483
 1120N2      N2 5015   7.453   6.178   1.146  0.6852 -0.2699  0.4912
 1120N2      MW 5016   7.471   6.230   1.146  0.2413 -0.1076  0.0214
 1121N2      N1 5017   2.474   3.742   7.864 -0.4256  0.3484 -0.8075
 1121N2      N2 5018   2.466   3.675   7.777  0.0447 -0.4764 -0.2224
 1121N2      MW 5019   2.470   3.709   7.821 -0.1904 -0.0640 -0.5150
 1122N2      N1 5020   1.639   6.577   1.484  0.3723 -0.0922 -0.2357
 1122N2      N2 5021   1.568   6.636   1.423  0.4491  0.6656  0.3954
 1122N2      MW 5022   1.603   6.607   1.453  0.4107  0.2867  0.0799
 1123N2      N1 5023   1.183   1.444   8.281 -0.1793  0.4667  0.6803
 1123N2      N2 5024   1.111   1.402   8.209  0.2770 -0.4243  0.7399
 1123N2      MW 5025   1.147   1.423   8.245  0.0488  0.0212  0.7101
 1124N2      N1 5026   4.270   5.211   1.608 -0.3787 -0.3703 -0.0194
 1124N2      N2 5027   4.221   5.282   1.539 -0.0210  0.1837  0.2996
 1124N2      MW 5028   4.245   5.246   1.573 -0.1999 -0.0933  0.1401
 1125N2      N1 5029   7.393   0.385   6.472 -0.9411  0.4197  0.0573
 1125N2      N2 5030   7.358   0.364   6.371 -0.0732 -0.1150 -0.1379
 1125N2      MW 5031   7.375   0.374   6.422 -0.5072  0.1524 -0.0403
 1126N2      N1 5032   3.534   0.409   1.359 -0.2942 -0.0489 -0.1285
 1126N2      N2 5033   3.490   0.482   1.289 -0.2348 -0.2912 -0.4207
 1126N2      MW 5034   3.512   0.446   1.324 -0.2645 -0.1700 -0.2746
 1127N2      N1 5035   4.539   0.572   3.398 -0.1713  0.3628  0.4342
 1127N2      N2 5036   4.492   0.475   3.372 -0.2360  0.3891  0.4536
 1127N2      MW 5037   4.516   0.523   3.385 -0.2036  0.3760  0.4439
 1128N2      N1 5038   8.025   1.527   2.414 -0.1447 -0.4338  0.2331
 1128N2      N2 5039   7.963   1.601   2.361  0.6311  0.0287 -0.0282
 1128N2      MW 5040   7.994   1.564   2.388  0.2432 -0.2026  0.1024
 1129N2      N1 5041   2.318   2.450   8.914 -0.7425 -0.5974 -0.2560
 1129N2      N2 5042   2.392   2.385   8.864  0.0840  0.0534  0.1032
 1129N2      MW 5043   2.355   2.418   8.889 -0.3292 -0.2720 -0.0764
 1130N2      N1 5044   1.311   5.003   6.188 -0.5586  0.0517  0.1489
 1130N2      N2 5045   1.245   5.083   6.224 -0.8097 -0.0309 -0.1253
 1130N2      MW 5046   1.278   5.043   6.206 -0.6842  0.0104  0.0118
 1131N2      N1 5047   2.862   6.432   7.206 -0.5012  0.1084 -0.1975
 1131N2      N2 5048   2.829   6.333   7.172 -0.0382 -0.2843  0.4823
 1131N2      MW 5049   2.846   6.382   7.189 -0.2697 -0.0879  0.1424
 1132N2      N1 5050   1.932   2.280   3.178 -0.1225 -0.2491 -0.0654
 1132N2      N2 5051   1.830   2.241   3.183 -0.5177  0.7801 -0.0015
 1132N2      MW 5052   1.881   2.260   3.180 -0.3201  0.2655 -0.0335
 1133N2      N1 5053   4.295   3.989   2.661 -0.0073  0.3738 -0.4486
 1133N2      N2 5054   4.374   3.927   2.616  0.1335  0.1876  0.0484
 1133N2      MW 5055   4.334   3.958   2.639  0.0631  0.2807 -0.2001
 1134N2      N1 5056   3.454   6.458   3.920  0.0214 -0.3832 -0.0518
 1134N2      N2 5057   3.501   6.489   3.825  0.4058  0.3352  0.3721
 1134N2      MW 5058   3.477   6.473   3.872  0.2136 -0.0240  0.1602
 1135N2      N1 5059   0.915   4.147   9.043 -0.3507 -0.1510 -0.5651
 1135N2      N2 5060   1.011   4.186   9.080 -0.2638 -0.2686 -0.6677
 1135N2      MW 5061   0.963   4.166   9.062 -0.3073 -0.2098 -0.6164
 1136N2      N1 5062   5.466   4.068   6.661  0.2365  0.4371  0.5071
 1136N2      N2 5063   5.501   4.091   6.560  0.1405 -0.5732  0.2337
 1136N2      MW 5064   5.483   4.079   6.610  0.1885 -0.0680  0.3704
 1137N2      N1 5065   7.434   1.475   2.873  0.6493 -0.2031  0.2512
 1137N2      N2 5066   7.373   1.384   2.861  0.3926 -0.0506  0.4062
 1137N2      MW 5067   7.403   1.429   2.867  0.5209 -0.1269  0.3287
 1138N2      N1 5068   2.355   0.635   2.162 -0.8247  0.8119  0.6716
 1138N2      N2 5069   2.429   0.669   2.236  0.0538 -0.3829  0.3615
 1138N2      MW 5070   2.392   0.652   2.199 -0.3855  0.2145  0.5165
 1139N2      N1 5071   5.903   3.697   0.733  0.0159 -0.1260  0.0798
 1139N2      N2 5072   5.881   3.613   0.799 -0.1084  0.1609  0.3998
 1139N2      MW 5073   5.892   3.655   0.766 -0.0463  0.0175  0.2398
 1140N2      N1 5074   8.463   6.882   2.484 -0.0830  0.0004 -0.1018
 1140N2      N2 5075   8.431   6.972   2.539 -0.1168  0.1353 -0.3427
 1140N2      MW 5076   8.447   6.927   2.512 -0.0999  0.0678 -0.2223
 1141N2      N1 5077   3.435   4.926   1.263  0.8831  0.0568  0.0035
 1141N2      N2 5078   3.432   4.997   1.347 -0.0056 -0.3740  0.3499
 1141N2      MW 5079   3.433   4.962   1.305  0.4388 -0.1586  0.1767
 1142N2      N1 5080   3.688   2.506   5.077  0.0144  0.4486  0.5943
 1142N2      N2 5081   3.663   2.400   5.091  0.6262  0.2224 -0.0294
 1142N2      MW 5082   3.676   2.453   5.084  0.3203  0.3355  0.2824
 1143N2      N1 5083   7.624   1.565   8.135  0.1029 -0.0629 -0.2846
 1143N2      N2 5084   7.652   1.604   8.036  0.7919  0.3348  0.0588
 1143N2      MW 5085   7.638   1.584   8.086  0.4474  0.1359 -0.1129
 1144N2      N1 5086   5.643   6.193   0.491  0.0208  0.0884  0.1638
 1144N2      N2 5087   5.710   6.107   0.471 -0.0532  0.1115 -0.1866
 1144N2      MW 5088   5.677   6.150   0.481 -0.0162  0.0999 -0.0114
 1145N2      N1 5089   1.606   6.504   5.350  0.2864 -0.5198 -0.1413
 1145N2      N2 5090   1.705   6.509   5.398 -0.1063 -0.1222  0.6202
 1145N2      MW 5091   1.656   6.507   5.374  0.0900 -0.3210  0.2395
 1146N2      N1 5092   0.358   6.076   6.677 -0.0429 -0.2087 -0.3776
 1146N2      N2 5093   0.250   6.098   6.677 -0.0647 -0.2950  0.3634
 1146N2      MW 5094   0.304   6.087   6.677 -0.0538 -0.2518 -0.0071
 1147N2      N1 5095   0.015   7.333   6.358  0.5407  0.2441  0.0577
 1147N2      N2 5096   0.046   7.434   6.388  0.2067  0.3465  0.0582
 1147N2      MW 5097   0.030   7.383   6.373  0.3737  0.2953  0.0579
 1148N2      N1 5098   0.118   6.035   0.194 -0.0526 -0.4654  0.0604
 1148N2      N2 5099   0.146   6.134   0.156 -0.1457 -0.6198 -0.4181
 1148N2      MW 5100   0.132   6.084   0.175 -0.0991 -0.5426 -0.1788
 1149N2      N1 5101   2.055   8.534   8.812  0.2020 -0.9303 -0.3085
 1149N2      N2 5102   2.093   8.637   8.813 -0.0253 -0.8451 -0.3234
 1149N2      MW 5103   2.074   8.585   8.812  0.0884 -0.8877 -0.3159
 1150N2      N1 5104   6.050   3.552   1.990 -0.3542  0.0221  0.1019
 1150N2      N2 5105   6.108   3.635   1.949 -0.3142 -0.0351  0.0426
 1150N2      MW 5106   6.079   3.594   1.970 -0.3342 -0.0065  0.0723
 1151N2      N1 5107   4.191   7.706   3.974  0.6448  0.6251 -0.1040
 1151N2      N2 5108   4.197   7.747   4.076 -0.6996 -0.1732  0.3161
 1151N2      MW 5109   4.194   7.727   4.025 -0.0274  0.2260  0.1061
 1152N2      N1 5110   4.604   0.186   1.006 -0.8300 -0.0724  0.1954
 1152N2      N2 5111   4.620   0.159   0.901  0.1412 -0.2444  0.3805
 1152N2      MW 5112   4.612   0.172   0.954 -0.3444 -0.1584  0.2879
 1153N2      N1 5113   8.911   6.954   3.481  0.0845  0.1284 -0.2352
 1153N2      N2 5114   8.848   6.941   3.392  0.1549  0.0247 -0.2695
 1153N2      MW 5115   8.879   6.947   3.436  0.1197  0.0765 -0.2524
 1154N2      N1 5116   2.869   7.065   6.817 -0.0642  0.2787  0.2358
 1154N2      N2 5117   2.761   7.058   6.838 -0.0076 -0.1699  0.3892
 1154N2      MW 5118   2.815   7.062   6.828 -0.0359  0.0544  0.3125
 1155N2      N1 5119   0.222   9.033   1.461  0.1255 -0.3388 -0.9313
 1155N2      N2 5120   0.220   9.131   1.411  0.1551  0.1866  0.0778
 1155N2      MW 5121   0.221   9.082   1.436  0.1403 -0.0761 -0.4267
 1156N2      N1 5122   3.897   8.936   2.500  0.0114  0.2942  0.3875
 1156N2      N2 5123   3.917   9.017   2.571  0.2542  0.5919 -0.0221
 1156N2      MW 5124   3.907   8.977   2.536  0.1328  0.4430  0.1827
 1157N2      N1 5125   0.824   2.064   4.920  1.0314 -0.1993 -0.0540
 1157N2      N2 5126   0.901   2.123   4.868  0.9159 -0.3368 -0.3789
 1157N2      MW 5127   0.863   2.094   4.894  0.9736 -0.2681 -0.2165
 1158N2      N1 5128   0.954   5.295   8.135  0.4580  0.1212  0.0100
 1158N2      N2 5129   0.946   5.234   8.044  0.1716 -0.3318  0.3312
 1158N2      MW 5130   0.950   5.264   8.089  0.3148 -0.1053  0.1706
 1159N2      N1 5131   1.310   8.382   6.712 -0.1379 -0.0722 -0.0726
 1159N2      N2 5132   1.347   8.412   6.811 -0.5914 -0.1802  0.1288
 1159N2      MW 5133   1.329   8.397   6.761 -0.3647 -0.1262  0.0281
 1160N2      N1 5134   3.796   0.619   2.935 -0.2539 -0.4374 -0.8098
 1160N2      N2 5135   3.847   0.711   2.968 -0.2777 -0.6755 -0.1104
 1160N2      MW 5136   3.821   0.665   2.951 -0.2658 -0.5564 -0.4601
 1161N2      N1 5137   1.972   8.308   3.153  0.5666 -0.2426  0.0200
 1161N2      N2 5138   2.053   8.337   3.083  0.0764  0.0864 -0.4096
 1161N2      MW 5139   2.013   8.322   3.118  0.3215 -0.0781 -0.1948
 1162N2      N1 5140   3.854   5.202   8.602 -0.2707 -0.1082 -0.1169
 1162N2      N2 5141   3.946   5.250   8.638 -0.2527 -0.1229 -0.1442
 1162N2      MW 5142   3.900   5.226   8.620 -0.2617 -0.1155 -0.1306
 1163N2      N1 5143   8.410   4.018   3.517  0.3734 -0.0477  0.0469
 1163N2      N2 5144   8.432   3.956   3.605  0.6323  0.3826  0.2821
 1163N2      MW 5145   8.421   3.987   3.561  0.5028  0.1675  0.1645
 1164N2      N1 5146   4.027   5.258   8.081  0.0953  0.1325  0.3478
 1164N2      N2 5147   3.921   5.259   8.110  0.1433 -0.4048  0.5472
 1164N2      MW 5148   3.974   5.259   8.095  0.1193 -0.1362  0.4475
 1165N2      N1 5149   3.728   7.697   6.761 -0.0829  0.4852  0.1096
 1165N2      N2 5150   3.619   7.689   6.771 -0.0328 -0.4229  0.0000
 1165N2      MW 5151   3.674   7.693   6.766 -0.0578  0.0311  0.0548
 1166N2      N1 5152   1.924   5.894   5.726 -1.0083  0.6621 -0.4515
 1166N2      N2 5153   1.839   5.827   5.747  0.1336 -0.5048  0.5185
 1166N2      MW 5154   1.882   5.860   5.736 -0.4373  0.0786  0.0335
 1167N2      N1 5155   3.416   7.664   2.891  0.0511  0.1636  0.4473
 1167N2      N2 5156   3.463   7.633   2.796 -0.3782 -0.2731  0.3749
 1167N2      MW 5157   3.440   7.649   2.844 -0.1636 -0.0547  0.4111
 1168N2      N1 5158   3.977   3.986   8.855  0.1924  0.2830 -0.1228
 1168N2      N2 5159   4.074   3.937   8.840  0.0215  0.1262 -0.7648
 1168N2      MW 5160   4.025   3.962   8.847  0.1070  0.2046 -0.4438
 1169N2      N1 5161   2.787   7.104   3.013 -0.1884 -0.2379 -0.1481
 1169N2      N2 5162   2.806   6.996   3.017  0.4960 -0.1031  0.2068
 1169N2      MW 5163   2.797   7.050   3.015  0.1538 -0.1705  0.0293
 1170N2      N1 5164   4.139   8.440   2.008  0.0336  0.4810 -0.1312
 1170N2      N2 5165   4.240   8.406   1.982 -0.0770  0.1555 -0.1348
 1170N2      MW 5166   4.189   8.423   1.995 -0.0217  0.3183 -0.1330
 1171N2      N1 5167   8.619   2.520   8.999 -0.2809 -0.1219 -0.0329
 1171N2      N2 5168   8.563   2.427   9.013  0.1498 -0.3892 -0.0930
 1171N2      MW 5169   8.591   2.474   9.006 -0.0655 -0.2555 -0.0630
 1172N2      N1 5170   2.069   8.351   5.999 -0.7936 -0.2460  0.2764
 1172N2      N2 5171   1.985   8.390   5.940 -0.4155  0.1580 -0.0031
 1172N2      MW 5172   2.027   8.371   5.969 -0.6046 -0.0440  0.1366
 1173N2      N1 5173   3.746   0.784   1.593 -0.0715 -0.1625  0.2790
 1173N2      N2 5174   3.702   0.842   1.512  0.2865 -0.2456  0.0223
 1173N2      MW 5175   3.724   0.813   1.553  0.1075 -0.2041  0.1507
 1174N2      N1 5176   8.826   1.022   8.999  0.2144  0.2573 -0.0193
 1174N2      N2 5177   8.886   1.111   9.025  0.0445  0.2649  0.3554
 1174N2      MW 5178   8.856   1.067   9.012  0.1294  0.2611  0.1680
 1175N2      N1 5179   7.991   4.778   5.751 -0.5296 -0.0588 -0.0868
 1175N2      N2 5180   7.948   4.738   5.844 -0.1565 -0.6354 -0.1587
 1175N2      MW 5181   7.969   4.758   5.797 -0.3430 -0.3471 -0.1228
 1176N2      N1 5182   2.687   8.580   4.512  0.3168 -0.0327 -0.3818
 1176N2      N2 5183   2.654   8.481   4.548  0.0367  0.2355  0.1104
 1176N2      MW 5184   2.670   8.531   4.530  0.1768  0.1014 -0.1357
 1177N2      N1 5185   1.246   4.053   6.804 -0.3343 -0.7579  0.4577
 1177N2      N2 5186   1.273   4.071   6.909  0.0486 -0.7164  0.3540
 1177N2      MW 5187   1.260   4.062   6.856 -0.1428 -0.7371  0.4058
 1178N2      N1 5188   1.303   2.215   3.088  0.0119  0.1691  0.8948
 1178N2      N2 5189   1.404   2.209   3.131  0.3479  0.1861  0.1286
 1178N2      MW 5190   1.354   2.212   3.109  0.1799  0.1776  0.5117
 1179N2      N1 5191   6.051   5.412   0.855 -0.6163  0.6352  0.1068
 1179N2      N2 5192   6.016   5.391   0.753  0.0249  0.3668 -0.0598
 1179N2      MW 5193   6.034   5.401   0.804 -0.2957  0.5010  0.0235
 1180N2      N1 5194   1.176   8.117   3.001  0.0072  0.3605 -0.2519
 1180N2      N2 5195   1.214   8.014   2.997 -0.2902  0.2298  0.2316
 1180N2      MW 5196   1.195   8.065   2.999 -0.1415  0.2951 -0.0102
 1181N2      N1 5197   6.256   8.803   4.822  0.2174  0.0153 -0.1176
 1181N2      N2 5198   6.250   8.896   4.763  0.0237 -0.0178 -0.1541
 1181N2      MW 5199   6.253   8.850   4.793  0.1206 -0.0013 -0.1358
 1182N2      N1 5200   3.009   8.814   7.844  0.1368 -0.3670  0.6895
 1182N2      N2 5201   2.969   8.896   7.906  0.0761  0.3219 -0.2512
 1182N2      MW 5202   2.989   8.855   7.875  0.1065 -0.0226  0.2192
 1183N2      N1 5203   5.712   5.339   6.642 -0.3682 -0.8240  0.2230
 1183N2      N2 5204   5.693   5.269   6.725 -0.1955 -0.5655  0.4801
 1183N2      MW 5205   5.702   5.304   6.684 -0.2818 -0.6948  0.3515
 1184N2      N1 5206   0.125   8.680   4.831  0.6104 -0.7656 -0.0055
 1184N2      N2 5207   0.089   8.628   4.921  0.1148 -0.4241 -0.0020
 1184N2      MW 5208   0.107   8.654   4.876  0.3626 -0.5949 -0.0038
 1185N2      N1 5209   6.044   2.647   6.636 -0.4460 -0.4887  0.0515
 1185N2      N2 5210   6.105   2.731   6.673 -0.0224 -0.7549 -0.0300
 1185N2      MW 5211   6.075   2.689   6.655 -0.2342 -0.6218  0.0108
 1186N2      N1 5212   6.198   7.580   0.486  0.4547  0.6640 -0.3784
 1186N2      N2 5213   6.239   7.507   0.415 -0.2179 -0.6760  0.5863
 1186N2      MW 5214   6.218   7.544   0.450  0.1184 -0.0060  0.1039
 1187N2      N1 5215   8.202   5.038   5.531  0.1304  0.2516 -0.0909
 1187N2      N2 5216   8.278   4.977   5.481 -0.9107 -1.0022 -0.1729
 1187N2      MW 5217   8.240   5.008   5.506 -0.3901 -0.3753 -0.1319
 1188N2      N1 5218   5.585   7.280   8.783  0.8193  0.0157 -0.3470
 1188N2      N2 5219   5.558   7.196   8.718 -0.3695  0.1251 -0.0102
 1188N2      MW 5220   5.572   7.238   8.751  0.2249  0.0704 -0.1786
 1189N2      N1 5221   6.731   5.740   7.004 -0.1646 -0.2394 -0.2024
 1189N2      N2 5222   6.651   5.813   7.018  0.5939  0.5056  0.2507
 1189N2      MW 5223   6.691   5.776   7.011  0.2146  0.1331  0.0242
 1190N2      N1 5224   0.873   5.204   2.091  0.1585 -0.0607  0.0053
 1190N2      N2 5225   0.931   5.238   2.004 -0.0565  0.4171  0.0434
 1190N2      MW 5226   0.902   5.221   2.047  0.0510  0.1782  0.0244
 1191N2      N1 5227   1.079   7.865   8.312  0.1629 -0.1748  0.4272
 1191N2      N2 5228   1.092   7.857   8.421 -0.8203  0.2254  0.5761
 1191N2      MW 5229   1.085   7.861   8.367 -0.3287  0.0253  0.5017
 1192N2      N1 5230   0.770   5.000   3.424  0.3223 -0.5605 -0.1766
 1192N2      N2 5231   0.879   5.012   3.417  0.3104 -0.5232 -0.2997
 1192N2      MW 5232   0.824   5.006   3.421  0.3164 -0.5419 -0.2382
 1193N2      N1 5233   7.995   3.841   2.711  0.2539  0.3424 -0.5528
 1193N2      N2 5234   8.094   3.794   2.702  0.1733  0.1113 -0.2344
 1193N2      MW 5235   8.045   3.817   2.706  0.2136  0.2269 -0.3936
 1194N2      N1 5236   8.800   0.031   0.165  1.0050 -0.6888  0.1638
 1194N2      N2 5237   8.791  -0.002   0.060 -0.2436 -0.1168  0.0823
 1194N2      MW 5238   8.795   0.015   0.112  0.3807 -0.4028  0.1231
 1195N2      N1 5239   9.073   0.860   6.592  0.1786 -0.6929  0.2694
 1195N2      N2 5240   9.078   0.817   6.491 -0.0934 -0.3584  0.1137
 1195N2      MW 5241   9.075   0.839   6.542  0.0426 -0.5256  0.1916
 1196N2      N1 5242   7.666   0.300   3.497  0.3942  0.9104  0.5508
 1196N2      N2 5243   7.583   0.326   3.430  0.5039 -0.4729 -0.1385
 1196N2      MW 5244   7.624   0.313   3.464  0.4491  0.2188  0.2061
 1197N2      N1 5245   6.979   5.635   2.490  0.7449  0.1155 -0.1902
 1197N2      N2 5246   6.918   5.578   2.420  0.7190  0.0856 -0.1435
 1197N2      MW 5247   6.949   5.606   2.455  0.7319  0.1005 -0.1669
 1198N2      N1 5248   6.364   0.204   4.018 -0.0424  0.5005  0.4471
 1198N2      N2 5249   6.327   0.108   4.055 -0.3641  0.5190  0.1667
 1198N2      MW 5250   6.346   0.156   4.037 -0.2032  0.5097  0.3069
 1199N2      N1 5251   5.536   0.791   4.191  0.0285  0.5219 -0.5303
 1199N2      N2 5252   5.628   0.846   4.167  0.0215  0.8030  0.0944
 1199N2      MW 5253   5.582   0.819   4.179  0.0250  0.6624 -0.2179
 1200N2      N1 5254   0.166   0.223   5.378 -0.1357 -0.0393  0.4517
 1200N2      N2 5255   0.066   0.184   5.356 -0.1245 -0.1985  0.6702
 1200N2      MW 5256   0.116   0.204   5.367 -0.1301 -0.1189  0.5609
 1201N2      N1 5257   4.525   8.786   0.287 -0.5418  0.0145 -0.4508
 1201N2      N2 5258   4.582   8.870   0.329 -0.0496 -0.2633 -0.5587
 1201N2      MW 5259   4.554   8.828   0.308 -0.2957 -0.1244 -0.5048
 1202N2      N1 5260   3.254   5.982   5.990 -0.3941 -0.8814  0.2718
 1202N2      N2 5261   3.247   5.950   5.885  0.1093 -0.0129 -0.0311
 1202N2      MW 5262   3.251   5.966   5.938 -0.1424 -0.4472  0.1203
 1203N2      N1 5263   7.110   2.621   9.019 -0.5813  0.5760 -0.7224
 1203N2      N2 5264   7.010   2.624   9.063  0.0294  0.6071  0.6960
 1203N2      MW 5265   7.060   2.623   9.041 -0.2759  0.5915 -0.0132
 1204N2      N1 5266   3.053   8.114   5.649 -0.3967  0.0309  0.2744
 1204N2      N2 5267   3.134   8.153   5.713 -0.4228 -0.1113  0.3953
 1204N2      MW 5268   3.093   8.133   5.681 -0.4097 -0.0402  0.3349
 1205N2      N1 5269   4.044   4.968   0.988 -0.1667  0.1952 -0.0406
 1205N2      N2 5270   4.012   4.918   1.080 -0.0384  0.3391  0.0829
 1205N2      MW 5271   4.028   4.943   1.034 -0.1026  0.2671  0.0211
 1206N2      N1 5272   0.443   4.391   1.904 -0.4046  0.0017  1.2361
 1206N2      N2 5273   0.481   4.488   1.940 -0.2823  0.2160  0.5348
 1206N2      MW 5274   0.462   4.439   1.922 -0.3434  0.1089  0.8855
 1207N2      N1 5275   4.558   7.521   2.487  0.7039 -0.0539  0.6894
 1207N2      N2 5276   4.529   7.612   2.430  0.1979 -0.5137  0.1986
 1207N2      MW 5277   4.544   7.567   2.458  0.4509 -0.2838  0.4440
 1208N2      N1 5278   4.731   0.828   5.186 -0.3004  0.3039 -0.0442
 1208N2      N2 5279   4.629   0.837   5.225 -0.2980 -0.0460  0.0471
 1208N2      MW 5280   4.680   0.832   5.205 -0.2992  0.1289  0.0014
 1209N2      N1 5281   4.203   2.691   5.611  0.0539  0.4923  0.2085
 1209N2      N2 5282   4.113   2.752   5.626 -0.4721 -0.2392  0.0533
 1209N2      MW 5283   4.158   2.721   5.618 -0.2091  0.1266  0.1309
 1210N2      N1 5284   7.141   5.242   2.604  0.1421 -0.6840 -0.2513
 1210N2      N2 5285   7.197   5.151   2.632 -0.2113 -0.5701  0.8297
 1210N2      MW 5286   7.169   5.196   2.618 -0.0346 -0.6270  0.2892
 1211N2      N1 5287   2.786   4.241   4.868  0.1409 -0.1826  0.6643
 1211N2      N2 5288   2.829   4.333   4.911 -0.2137  0.3075 -0.0132
 1211N2      MW 5289   2.807   4.287   4.890 -0.0364  0.0625  0.3255
 1212N2      N1 5290   2.781   8.101   3.981 -0.2200 -0.3791 -0.6098
 1212N2      N2 5291   2.792   8.196   3.927  0.4303  0.3358  0.7548
 1212N2      MW 5292   2.786   8.148   3.954  0.1051 -0.0216  0.0725
 1213N2      N1 5293   8.561   5.889   4.919 -0.1795  0.3377 -0.3001
 1213N2      N2 5294   8.505   5.874   4.826  0.1188 -0.6217 -0.3370
 1213N2      MW 5295   8.533   5.881   4.872 -0.0304 -0.1420 -0.3185
 1214N2      N1 5296   2.961   0.867   3.667 -0.0102  0.0600 -0.1181
 1214N2      N2 5297   3.038   0.942   3.642  0.1410 -0.0348  0.0558
 1214N2      MW 5298   3.000   0.904   3.654  0.0654  0.0126 -0.0311
 1215N2      N1 5299   5.908   5.147   4.405 -0.3676  0.6323 -0.0481
 1215N2      N2 5300   5.825   5.114   4.469 -0.1912  0.0603 -0.1120
 1215N2      MW 5301   5.867   5.130   4.437 -0.2794  0.3463 -0.0801
 1216N2      N1 5302   0.434   8.757   5.515  0.3369  0.2071 -0.2700
 1216N2      N2 5303   0.451   8.665   5.572 -0.1768  0.2947  0.0381
 1216N2      MW 5304   0.443   8.711   5.543  0.0800  0.2509 -0.1159
 1217N2      N1 5305   2.999   0.581   1.799  0.2742 -0.3234 -0.0621
 1217N2      N2 5306   3.009   0.472   1.788  0.0543 -0.3517  0.0193
 1217N2      MW 5307   3.004   0.527   1.794  0.1643 -0.3376 -0.0214
 1218N2      N1 5308   4.133   0.029   3.253  0.1645 -0.5853  0.3690
 1218N2      N2 5309   4.049   0.012   3.322 -0.4962  1.0691 -0.0056
 1218N2      MW 5310   4.091   0.020   3.287 -0.1659  0.2419  0.1817
 1219N2      N1 5311   2.808   5.260   3.764  0.2289 -0.1300 -0.1422
 1219N2      N2 5312   2.789   5.367   3.747  0.5460 -0.0981 -0.2950
 1219N2      MW 5313   2.798   5.314   3.756  0.3875 -0.1141 -0.2186
 1220N2      N1 5314   8.507   2.985   1.788  0.0457 -0.0307 -0.0737
 1220N2      N2 5315   8.415   2.995   1.729  0.3711  0.1287 -0.5518
 1220N2      MW 5316   8.461   2.990   1.759  0.2084  0.0490 -0.3128
 1221N2      N1 5317   4.498   4.016   0.005 -0.1831 -0.3746 -0.1207
 1221N2      N2 5318   4.438   3.931  -0.031 -0.1182 -0.4711 -0.0021
 1221N2      MW 5319   4.468   3.973  -0.013 -0.1507 -0.4229 -0.0614
 1222N2      N1 5320   7.538   6.703   8.996 -0.4183 -0.7420 -0.2147
 1222N2      N2 5321   7.566   6.732   9.098 -0.1352 -0.1044 -0.4677
 1222N2      MW 5322   7.552   6.717   9.047 -0.2768 -0.4232 -0.3412
 1223N2      N1 5323   8.287   5.567   7.102 -0.0841 -0.1738 -0.5173
 1223N2      N2 5324   8.192   5.536   7.148  0.1219  0.3862  0.3074
 1223N2      MW 5325   8.239   5.552   7.125  0.0189  0.1062 -0.1049
 1224N2      N1 5326   6.046   1.826   0.305 -0.2958  0.1186 -0.0733
 1224N2      N2 5327   6.149   1.846   0.273 -0.2082 -0.2883 -0.0535
 1224N2      MW 5328   6.098   1.836   0.289 -0.2520 -0.0849 -0.0634
 1225N2      N1 5329   1.759   6.624   8.061  0.2579 -0.5304 -0.2155
 1225N2      N2 5330   1.747   6.570   8.156 -0.2768  0.0050  0.0279
 1225N2      MW 5331   1.753   6.597   8.109 -0.0095 -0.2627 -0.0938
 1226N2      N1 5332   6.926   1.739   7.705 -0.1140  0.3290  0.2908
 1226N2      N2 5333   6.829   1.731   7.653 -0.0965 -0.7241  0.4222
 1226N2      MW 5334   6.878   1.735   7.679 -0.1052 -0.1976  0.3565
 1227N2      N1 5335   6.858   6.553   0.621 -0.5931 -0.0659 -0.1418
 1227N2      N2 5336   6.959   6.513   0.603 -0.4936  0.0517  0.1413
 1227N2      MW 5337   6.908   6.533   0.612 -0.5434 -0.0071 -0.0003
 1228N2      N1 5338   0.698   5.389   5.341  0.2832  0.5565  0.5830
 1228N2      N2 5339   0.622   5.450   5.393 -0.5384 -0.0519  0.1106
 1228N2      MW 5340   0.660   5.420   5.367 -0.1276  0.2523  0.3468
 1229N2      N1 5341   5.492   5.210   1.907 -0.6856  0.2716  0.1706
 1229N2      N2 5342   5.427   5.171   1.986 -0.6716 -0.3820 -0.1433
 1229N2      MW 5343   5.460   5.190   1.946 -0.6786 -0.0552  0.0137
 1230N2      N1 5344   4.482   2.863   5.511 -0.1422 -0.0921 -0.4579
 1230N2      N2 5345   4.565   2.901   5.449 -0.0138 -0.2470 -0.3786
 1230N2      MW 5346   4.523   2.882   5.480 -0.0780 -0.1695 -0.4183
 1231N2      N1 5347   5.582   3.509   2.241 -0.1068 -0.5816 -0.6398
 1231N2      N2 5348   5.556   3.613   2.266  0.4013 -0.6733  0.3274
 1231N2      MW 5349   5.569   3.561   2.254  0.1472 -0.6274 -0.1562
 1232N2      N1 5350   1.894   0.302   0.421  0.2582 -0.1014 -0.2649
 1232N2      N2 5351   1.969   0.379   0.395  0.7376 -0.3042  0.5080
 1232N2      MW 5352   1.931   0.340   0.408  0.4979 -0.2028  0.1215
 1233N2      N1 5353   1.940   3.264   4.321 -0.8880  0.3795  0.5053
 1233N2      N2 5354   1.975   3.252   4.425 -0.2430 -0.6274  0.1773
 1233N2      MW 5355   1.957   3.258   4.373 -0.5655 -0.1239  0.3413
 1234N2      N1 5356   8.391   7.874   0.396  0.1469 -0.0104 -0.1166
 1234N2      N2 5357   8.402   7.866   0.506 -0.2968  0.1616 -0.0592
 1234N2      MW 5358   8.396   7.870   0.451 -0.0749  0.0756 -0.0879
 1235N2      N1 5359   7.523   6.878   1.386 -0.1943  0.1626 -0.3703
 1235N2      N2 5360   7.444   6.876   1.310 -0.5674 -0.0518  0.0199
 1235N2      MW 5361   7.484   6.877   1.348 -0.3808  0.0554 -0.1752
 1236N2      N1 5362   4.897   4.808   0.521 -0.2831  0.1074  0.1162
 1236N2      N2 5363   4.837   4.777   0.608  0.1858  0.3653  0.5288
 1236N2      MW 5364   4.867   4.793   0.565 -0.0486  0.2364  0.3225
 1237N2      N1 5365   6.987   0.858   1.595  0.3023 -0.4987 -0.6751
 1237N2      N2 5366   7.055   0.776   1.620  0.3890 -0.1173  0.3490
 1237N2      MW 5367   7.021   0.817   1.608  0.3456 -0.3080 -0.1630
 1238N2      N1 5368   3.975   0.790   9.001 -0.4661 -0.9221 -0.2708
 1238N2      N2 5369   3.927   0.833   9.090  0.6239 -0.3984  0.0789
 1238N2      MW 5370   3.951   0.812   9.045  0.0789 -0.6602 -0.0959
 1239N2      N1 5371   5.162   2.134   4.566  0.2620  0.0977  0.1918
 1239N2      N2 5372   5.254   2.107   4.513  0.3969 -0.1450  0.5533
 1239N2      MW 5373   5.208   2.121   4.540  0.3295 -0.0236  0.3725
 1240N2      N1 5374   7.499   7.373   5.999 -0.3267  0.2036  0.3815
 1240N2      N2 5375   7.460   7.388   6.101  0.3861  0.5761  0.6026
 1240N2      MW 5376   7.480   7.381   6.050  0.0297  0.3898  0.4920
 1241N2      N1 5377   1.418   1.788   5.309 -0.9552  0.6609  0.2326
 1241N2      N2 5378   1.361   1.759   5.398 -0.6455 -0.7125 -0.0098
 1241N2      MW 5379   1.389   1.773   5.353 -0.8004 -0.0258  0.1114
 1242N2      N1 5380   6.428   4.030   5.626 -0.1353  0.5489  0.1758
 1242N2      N2 5381   6.322   4.002   5.620  0.1856 -0.5003 -0.6243
 1242N2      MW 5382   6.375   4.016   5.623  0.0251  0.0243 -0.2243
 1243N2      N1 5383   9.069   3.549   0.391 -0.0783  0.0903 -0.5610
 1243N2      N2 5384   9.018   3.609   0.467 -0.4983 -0.6891 -0.2232
 1243N2      MW 5385   9.043   3.579   0.429 -0.2883 -0.2994 -0.3921
 1244N2      N1 5386   4.183   7.120   7.385 -0.2747  0.5070  0.3985
 1244N2      N2 5387   4.157   7.056   7.471  0.4685 -0.5705 -0.1658
 1244N2      MW 5388   4.170   7.088   7.428  0.0969 -0.0317  0.1163
 1245N2      N1 5389   6.515   6.033   5.210  0.4317  0.2892 -0.4863
 1245N2      N2 5390   6.427   6.004   5.151  0.3572 -0.6347  0.0780
 1245N2      MW 5391   6.471   6.018   5.180  0.3945 -0.1728 -0.2042
 1246N2      N1 5392   5.282   1.150   2.694  0.1997  0.0480  0.0124
 1246N2      N2 5393   5.234   1.087   2.771 -0.2157  0.7387  0.3231
 1246N2      MW 5394   5.258   1.119   2.732 -0.0080  0.3933  0.1678
 1247N2      N1 5395   5.912   5.941   8.422 -0.5254 -0.4944 -0.0874
 1247N2      N2 5396   5.850   5.995   8.495 -0.0487  0.1693 -0.1675
 1247N2      MW 5397   5.881   5.968   8.458 -0.2871 -0.1625 -0.1274
 1248N2      N1 5398   5.483   0.167   8.975 -1.1673  0.3246 -0.1039
 1248N2      N2 5399   5.480   0.068   9.021 -0.2984  0.2621 -0.1684
 1248N2      MW 5400   5.481   0.118   8.998 -0.7329  0.2933 -0.1362
 1249N2      N1 5401   8.806   7.249   2.801  0.2704 -0.0393  0.5536
 1249N2      N2 5402   8.741   7.160   2.803  0.0477  0.0969 -0.3629
 1249N2      MW 5403   8.774   7.204   2.802  0.1590  0.0288  0.0954
 1250N2      N1 5404   5.336   7.386   1.539 -0.1270 -0.3363 -0.6423
 1250N2      N2 5405   5.440   7.349   1.539 -0.1991 -0.5559  0.3795
 1250N2      MW 5406   5.388   7.368   1.539 -0.1630 -0.4461 -0.1314
 1251N2      N1 5407   4.160   1.550   0.119  0.4714 -0.0873  0.5808
 1251N2      N2 5408   4.255   1.517   0.075  0.3440 -0.0041  0.2437
 1251N2      MW 5409   4.208   1.533   0.097  0.4077 -0.0457  0.4122
 1252N2      N1 5410   8.723   2.387   2.087  0.0988 -0.4078 -0.0139
 1252N2      N2 5411   8.751   2.403   2.192 -0.4700 -0.2734  0.1212
 1252N2      MW 5412   8.737   2.395   2.140 -0.1856 -0.3406  0.0536
 1253N2      N1 5413   0.391   8.516   1.397  0.5951 -0.1075  0.6967
 1253N2      N2 5414   0.307   8.519   1.469 -0.3649 -0.2316 -0.4085
 1253N2      MW 5415   0.349   8.517   1.433  0.1151 -0.1696  0.1441
 1254N2      N1 5416   0.513   1.016   5.908 -0.1247 -0.3365  0.1396
 1254N2      N2 5417   0.602   1.001   5.845 -0.1146 -0.1813  0.1170
 1254N2      MW 5418   0.557   1.009   5.876 -0.1197 -0.2589  0.1283
 1255N2      N1 5419   1.081   0.176   4.749 -0.4399  0.5369 -0.2981
 1255N2      N2 5420   1.039   0.264   4.698 -0.0267  0.3944 -0.8989
 1255N2      MW 5421   1.060   0.220   4.723 -0.2333  0.4657 -0.5985
 1256N2      N1 5422   1.886   2.377   1.275  0.3057  0.4009  0.5809
 1256N2      N2 5423   1.981   2.367   1.222  0.0312  0.1654  0.1291
 1256N2      MW 5424   1.933   2.372   1.248  0.1685  0.2831  0.3550
 1257N2      N1 5425   0.139   7.134   2.426  0.1247 -0.2228 -0.5417
 1257N2      N2 5426   0.055   7.063   2.433 -0.0599  0.0852  0.4366
 1257N2      MW 5427   0.097   7.099   2.430  0.0324 -0.0688 -0.0526
 1258N2      N1 5428   8.688   8.141   2.610 -0.5178 -0.2741 -0.4548
 1258N2      N2 5429   8.794   8.162   2.590 -0.3323 -0.7807 -0.0342
 1258N2      MW 5430   8.741   8.151   2.600 -0.4251 -0.5274 -0.2445
 1259N2      N1 5431   6.385   6.838   6.705  0.5641 -0.5473 -0.1991
 1259N2      N2 5432   6.276   6.825   6.711  0.5464 -0.4486 -0.2854
 1259N2      MW 5433   6.330   6.831   6.708  0.5552 -0.4980 -0.2422
 1260N2      N1 5434   3.112   1.049   7.491  0.2273  0.1271 -0.2410
 1260N2      N2 5435   3.181   0.970   7.526  0.2060  0.0570 -0.3552
 1260N2      MW 5436   3.147   1.010   7.508  0.2166  0.0920 -0.2981
 1261N2      N1 5437   7.416   7.954   1.803 -0.4715  0.2666 -0.1206
 1261N2      N2 5438   7.435   8.050   1.754  0.3954 -0.0304 -0.3839
 1261N2      MW 5439   7.425   8.002   1.779 -0.0380  0.1181 -0.2522
 1262N2      N1 5440   9.093   6.473   1.611  0.3381 -0.2900  0.5135
 1262N2      N2 5441   9.098   6.583   1.601 -0.1782 -0.3544 -0.4960
 1262N2      MW 5442   9.095   6.528   1.606  0.0800 -0.3222  0.0087
 1263N2      N1 5443   5.343   3.758   4.776  0.1254 -0.4639  0.1696
 1263N2      N2 5444   5.371   3.791   4.675  0.3027 -0.3844  0.2429
 1263N2      MW 5445   5.357   3.775   4.725  0.2140 -0.4241  0.2063
 1264N2      N1 5446   8.081   2.285   4.338 -0.1743 -0.1038 -0.1198
 1264N2      N2 5447   8.042   2.302   4.439  0.0284 -0.5827  0.0410
 1264N2      MW 5448   8.062   2.293   4.388 -0.0730 -0.3433 -0.0394
 1265N2      N1 5449   9.085   6.161   7.643 -0.3269  0.2556 -0.2174
 1265N2      N2 5450   9.092   6.111   7.741  0.7106  0.3947 -0.2100
 1265N2      MW 5451   9.088   6.136   7.692  0.1918  0.3251 -0.2137
 1266N2      N1 5452   3.967   4.653   6.954 -0.0908 -0.6527 -0.2350
 1266N2      N2 5453   3.922   4.664   7.054 -0.2127 -0.1328 -0.3455
 1266N2      MW 5454   3.945   4.659   7.004 -0.1517 -0.3928 -0.2902
 1267N2      N1 5455   4.767   7.540   3.898 -0.1154  0.3897 -0.5665
 1267N2      N2 5456   4.760   7.617   3.976 -0.2029  0.2577 -0.4429
 1267N2      MW 5457   4.764   7.578   3.937 -0.1591  0.3237 -0.5047
 1268N2      N1 5458   7.875   0.462   1.531  0.1385 -0.1025  1.2183
 1268N2      N2 5459   7.984   0.471   1.521  0.0104  0.3353  0.1615
 1268N2      MW 5460   7.930   0.466   1.526  0.0744  0.1164  0.6899
 1269N2      N1 5461   1.949   1.331   4.128 -0.1422  0.2821 -0.5977
 1269N2      N2 5462   1.953   1.234   4.077  0.4273  0.0843 -0.1711
 1269N2      MW 5463   1.951   1.283   4.103  0.1426  0.1832 -0.3844
 1270N2      N1 5464   2.206   3.124   1.155 -1.1963  0.0272 -0.4645
 1270N2      N2 5465   2.185   3.227   1.123  0.4094  0.5438  0.1159
 1270N2      MW 5466   2.196   3.175   1.139 -0.3935  0.2855 -0.1743
 1271N2      N1 5467   1.393   9.079   8.651 -0.0835  0.0948 -0.2492
 1271N2      N2 5468   1.380   9.184   8.681 -0.1018  0.2875 -0.9188
 1271N2      MW 5469   1.386   9.131   8.666 -0.0926  0.1912 -0.5840
 1272N2      N1 5470   0.019   1.276   0.194  0.5112  0.2404  0.4269
 1272N2      N2 5471   0.087   1.358   0.222  0.0154  0.5676  0.6692
 1272N2      MW 5472   0.053   1.317   0.208  0.2633  0.4040  0.5480
 1273N2      N1 5473   1.441   4.555   9.009 -0.0551  0.4759  0.3921
 1273N2      N2 5474   1.519   4.541   8.932 -0.2719  0.3718  0.1919
 1273N2      MW 5475   1.480   4.548   8.970 -0.1635  0.4239  0.2920
 1274N2      N1 5476   4.006   2.163   5.019  0.5541 -0.0025  0.4704
 1274N2      N2 5477   4.042   2.267   5.012  0.3792  0.0663  0.6032
 1274N2      MW 5478   4.024   2.215   5.016  0.4667  0.0319  0.5368
 1275N2      N1 5479   5.367   6.707   0.358 -0.1090  0.5401  0.0209
 1275N2      N2 5480   5.446   6.772   0.398 -0.4591  0.8364  0.2366
 1275N2      MW 5481   5.407   6.739   0.378 -0.2841  0.6883  0.1288
 1276N2      N1 5482   8.507   3.477   2.366 -0.3626  0.5296 -0.2525
 1276N2      N2 5483   8.524   3.543   2.452 -0.6133  0.4552 -0.1479
 1276N2      MW 5484   8.515   3.510   2.409 -0.4880  0.4924 -0.2002
 1277N2      N1 5485   4.864   6.986   8.284 -0.3624 -0.1695  0.5230
 1277N2      N2 5486   4.879   7.064   8.207 -0.9738 -0.5500  0.0189
 1277N2      MW 5487   4.871   7.025   8.246 -0.6681 -0.3597  0.2710
 1278N2      N1 5488   1.448   6.354   4.251 -0.0434 -0.0231  0.2162
 1278N2      N2 5489   1.424   6.460   4.232 -0.1054 -0.1137 -0.2123
 1278N2      MW 5490   1.436   6.407   4.242 -0.0744 -0.0684  0.0019
 1279N2      N1 5491   6.537   3.169   8.329  0.4357  0.0772  0.1472
 1279N2      N2 5492   6.603   3.153   8.415  0.1412 -0.2033  0.3231
 1279N2      MW 5493   6.570   3.161   8.372  0.2884 -0.0630  0.2352
 1280N2      N1 5494   0.469   0.239   2.920  0.5517  0.3344 -0.3476
 1280N2      N2 5495   0.487   0.178   2.829  0.1801 -0.4789  0.1191
 1280N2      MW 5496   0.478   0.209   2.874  0.3659 -0.0723 -0.1142
 1281N2      N1 5497   7.624   4.730   3.078 -0.5048 -0.3496  0.1282
 1281N2      N2 5498   7.671   4.658   3.147 -0.0649  0.3193  0.5323
 1281N2      MW 5499   7.647   4.694   3.113 -0.2848 -0.0151  0.3302
 1282N2      N1 5500   2.405   3.393   2.032  0.2850 -0.0394  0.3850
 1282N2      N2 5501   2.394   3.500   2.009 -0.4343 -0.2171 -0.1326
 1282N2      MW 5502   2.400   3.446   2.020 -0.0746 -0.1283  0.1262
 1283N2      N1 5503   4.044   5.585   0.401  0.4529 -0.5931 -0.2994
 1283N2      N2 5504   4.059   5.681   0.350 -0.0130 -0.2059  0.2723
 1283N2      MW 5505   4.052   5.633   0.376  0.2199 -0.3995 -0.0136
 1284N2      N1 5506   2.022   6.386   2.467  0.7933 -0.0380 -0.2730
 1284N2      N2 5507   2.084   6.474   2.446  0.3644  0.2647 -0.2709
 1284N2      MW 5508   2.053   6.430   2.456  0.5788  0.1134 -0.2719
 1285N2      N1 5509   1.502   0.985   4.238 -0.1686  0.7882  0.3531
 1285N2      N2 5510   1.567   0.941   4.316 -0.4032 -0.0559  0.0762
 1285N2      MW 5511   1.534   0.963   4.277 -0.2859  0.3661  0.2147
 1286N2      N1 5512   4.839   7.803   1.724 -0.5609 -0.1485 -0.2577
 1286N2      N2 5513   4.782   7.881   1.778  0.1861  0.1225  0.1499
 1286N2      MW 5514   4.811   7.842   1.751 -0.1874 -0.0130 -0.0539
 1287N2      N1 5515   4.412   1.286   6.581 -0.3532 -0.0669  0.0745
 1287N2      N2 5516   4.332   1.362   6.582 -0.4007 -0.1257  0.6628
 1287N2      MW 5517   4.372   1.324   6.581 -0.3769 -0.0963  0.3686
 1288N2      N1 5518   5.196   8.115   1.197 -0.1726  0.2338  0.3916
 1288N2      N2 5519   5.179   8.152   1.095  0.0138 -0.1625  0.2165
 1288N2      MW 5520   5.187   8.133   1.146 -0.0794  0.0356  0.3041
 1289N2      N1 5521   0.459   2.972   4.361 -0.3709  0.1174  0.3598
 1289N2      N2 5522   0.486   3.035   4.448 -0.3526 -0.0028  0.4403
 1289N2      MW 5523   0.472   3.004   4.405 -0.3618  0.0573  0.4001
 1290N2      N1 5524   6.879   2.499   0.640 -0.3704  0.2667 -0.0736
 1290N2      N2 5525   6.791   2.543   0.591 -0.3109  0.5537  0.0738
 1290N2      MW 5526   6.835   2.521   0.616 -0.3407  0.4102  0.0001
 1291N2      N1 5527   3.741   8.538   5.069 -0.1684  0.6112  0.3440
 1291N2      N2 5528   3.748   8.485   5.165  0.1786  0.4422  0.2265
 1291N2      MW 5529   3.745   8.512   5.117  0.0051  0.5267  0.2853
 1292N2      N1 5530   5.043   7.168   9.011 -0.1713 -0.7592 -0.0887
 1292N2      N2 5531   5.110   7.164   9.099  0.1388 -0.3241 -0.3009
 1292N2      MW 5532   5.077   7.166   9.055 -0.0163 -0.5416 -0.1948
 1293N2      N1 5533   2.083   2.610   1.026  0.3871  0.1341 -0.4172
 1293N2      N2 5534   2.117   2.712   1.048 -0.9642  0.5324 -0.0815
 1293N2      MW 5535   2.100   2.661   1.037 -0.2885  0.3333 -0.2494
 1294N2      N1 5536   3.801   7.330   2.802 -0.0653 -0.5678 -0.7840
 1294N2      N2 5537   3.792   7.281   2.901  0.1884  0.3538 -0.2981
 1294N2      MW 5538   3.797   7.306   2.852  0.0615 -0.1070 -0.5411
 1295N2      N1 5539   6.638   4.144   7.197  0.1540  0.3076  0.4285
 1295N2      N2 5540   6.529   4.128   7.197  0.0585  0.9830  0.1854
 1295N2      MW 5541   6.583   4.136   7.197  0.1063  0.6453  0.3070
 1296N2      N1 5542   8.203   0.788   4.594 -0.3006  0.2533 -0.3052
 1296N2      N2 5543   8.237   0.818   4.694  0.2815  0.3365 -0.5237
 1296N2      MW 5544   8.220   0.803   4.644 -0.0095  0.2949 -0.4144
 1297N2      N1 5545   2.137   0.578   5.396  0.3862  0.4331 -0.2830
 1297N2      N2 5546   2.242   0.584   5.363  0.4569 -0.9105 -0.3571
 1297N2      MW 5547   2.190   0.581   5.379  0.4216 -0.2387 -0.3200
 1298N2      N1 5548   1.098   0.215   1.119 -0.1362 -0.0257 -0.1925
 1298N2      N2 5549   1.113   0.149   1.032 -0.2209 -0.2582 -0.0294
 1298N2      MW 5550   1.106   0.182   1.075 -0.1786 -0.1420 -0.1110
 1299N2      N1 5551   1.242   6.101   5.354 -0.0232  0.3217  1.1395
 1299N2      N2 5552   1.210   6.204   5.377  0.1132  0.5374  0.3563
 1299N2      MW 5553   1.226   6.153   5.365  0.0450  0.4295  0.7479
 1300N2      N1 5554   4.527   4.451   6.235  0.1778  0.0547 -0.0361
 1300N2      N2 5555   4.546   4.414   6.336  0.1500 -0.3042 -0.1611
 1300N2      MW 5556   4.536   4.432   6.285  0.1639 -0.1248 -0.0986
 1301N2      N1 5557   4.504   0.763   1.762 -0.3950 -0.3002 -0.8816
 1301N2      N2 5558   4.514   0.850   1.696  1.2404  0.2563  0.0672
 1301N2      MW 5559   4.509   0.806   1.729  0.4227 -0.0220 -0.4072
 1302N2      N1 5560   2.993   5.876   7.838  1.1038  0.5891 -0.8393
 1302N2      N2 5561   2.925   5.861   7.753  0.2383  0.4803 -0.1255
 1302N2      MW 5562   2.959   5.868   7.795  0.6711  0.5347 -0.4824
 1303N2      N1 5563   2.005   1.009   3.296 -0.3784  0.4033  0.5016
 1303N2      N2 5564   1.961   1.072   3.217  0.0203  0.0628  0.0102
 1303N2      MW 5565   1.983   1.040   3.256 -0.1791  0.2331  0.2559
 1304N2      N1 5566   5.535   3.884   7.632  0.2574 -0.8087 -0.1535
 1304N2      N2 5567   5.455   3.907   7.561 -0.0739 -0.3532  0.3652
 1304N2      MW 5568   5.495   3.896   7.596  0.0917 -0.5809  0.1058
 1305N2      N1 5569   2.290   8.108   2.506  0.2893  0.8253  0.1039
 1305N2      N2 5570   2.370   8.039   2.537  0.0865  0.8232  0.6252
 1305N2      MW 5571   2.330   8.073   2.521  0.1879  0.8243  0.3645
 1306N2      N1 5572   6.940   8.103   7.972  0.1245  0.4540 -0.0079
 1306N2      N2 5573   7.045   8.122   7.996  0.3932 -0.0187 -0.7911
 1306N2      MW 5574   6.993   8.113   7.984  0.2588  0.2176 -0.3995
 1307N2      N1 5575   8.488   1.250   0.298  0.0235  0.3549 -0.1796
 1307N2      N2 5576   8.534   1.270   0.396 -0.3632  0.0511  0.0672
 1307N2      MW 5577   8.511   1.260   0.347 -0.1698  0.2030 -0.0562
 1308N2      N1 5578   8.682   2.964   2.640 -0.4492 -0.0589 -0.5247
 1308N2      N2 5579   8.596   2.908   2.679 -0.2151  0.0116  0.1013
 1308N2      MW 5580   8.639   2.936   2.660 -0.3321 -0.0236 -0.2117
 1309N2      N1 5581   8.145   7.498   2.352  0.1726 -0.4142  0.0777
 1309N2      N2 5582   8.129   7.588   2.414 -0.0785 -0.3501 -0.0814
 1309N2      MW 5583   8.137   7.543   2.383  0.0470 -0.3822 -0.0018
 1310N2      N1 5584   3.753   3.667   5.865  0.1830 -0.0147 -0.5174
 1310N2      N2 5585   3.817   3.740   5.812  0.1595 -0.2037 -0.8095
 1310N2      MW 5586   3.785   3.704   5.839  0.1712 -0.1092 -0.6634
 1311N2      N1 5587   1.265   6.226   0.175 -0.7089  0.9224  0.1016
 1311N2      N2 5588   1.306   6.296   0.250 -0.0190  0.2530  0.3530
 1311N2      MW 5589   1.286   6.261   0.212 -0.3639  0.5877  0.2273
 1312N2      N1 5590   4.783   1.057   7.407 -0.2764  0.6192  0.2480
 1312N2      N2 5591   4.823   1.109   7.319 -1.4052  0.2837 -0.4653
 1312N2      MW 5592   4.803   1.083   7.363 -0.8408  0.4514 -0.1086
 1313N2      N1 5593   7.845   2.821   7.149 -0.4355  0.1281 -0.4980
 1313N2      N2 5594   7.925   2.884   7.106  0.2074 -0.1660  0.2517
 1313N2      MW 5595   7.885   2.852   7.127 -0.1141 -0.0189 -0.1232
 1314N2      N1 5596   4.787   8.312   6.568  0.3341 -0.0054  0.4713
 1314N2      N2 5597   4.843   8.224   6.534 -0.6287 -0.3040 -0.3639
 1314N2      MW 5598   4.815   8.268   6.551 -0.1473 -0.1547  0.0537
 1315N2      N1 5599   4.043   4.864   2.573  0.0759 -0.0427  0.5973
 1315N2      N2 5600   3.970   4.782   2.584 -0.2909  0.2447  0.3359
 1315N2      MW 5601   4.006   4.823   2.579 -0.1075  0.1010  0.4666
 1316N2      N1 5602   6.153   4.054   6.628  0.0051  0.3129 -0.2244
 1316N2      N2 5603   6.149   3.976   6.706 -0.1161  0.6260  0.0869
 1316N2      MW 5604   6.151   4.015   6.667 -0.0555  0.4694 -0.0688
 1317N2      N1 5605   6.557   3.145   2.302  0.5769 -0.4657  0.3851
 1317N2      N2 5606   6.525   3.188   2.398 -0.0771 -0.1356  0.0239
 1317N2      MW 5607   6.541   3.166   2.350  0.2499 -0.3007  0.2045
 1318N2      N1 5608   5.382   4.739   9.093 -0.6200 -0.1691  0.5713
 1318N2      N2 5609   5.281   4.729   9.050 -0.2577  0.4467 -0.4549
 1318N2      MW 5610   5.332   4.734   9.071 -0.4389  0.1388  0.0582
 1319N2      N1 5611   3.727   3.399   4.331 -0.4195  0.1108  0.3367
 1319N2      N2 5612   3.798   3.337   4.388  0.3833  0.4959 -0.2308
 1319N2      MW 5613   3.762   3.368   4.360 -0.0181  0.3033  0.0530
 1320N2      N1 5614   6.688   8.182   2.951  0.0337 -0.2574 -0.2829
 1320N2      N2 5615   6.727   8.104   2.885  0.1506  0.0151 -0.5368
 1320N2      MW 5616   6.708   8.143   2.918  0.0922 -0.1212 -0.4099
 1321N2      N1 5617   3.285   8.197   6.659  0.0681 -0.0565 -0.1928
 1321N2      N2 5618   3.384   8.188   6.612  0.2083 -0.3220  0.1455
 1321N2      MW 5619   3.334   8.192   6.636  0.1382 -0.1892 -0.0236
 1322N2      N1 5620   7.021   8.049   1.982 -0.1418  0.3286 -0.7068
 1322N2      N2 5621   6.930   8.083   1.931 -0.1567  0.5665 -0.5246
 1322N2      MW 5622   6.975   8.066   1.956 -0.1492  0.4476 -0.6157
 1323N2      N1 5623   5.683   1.668   7.168  0.1683 -0.1620 -0.0577
 1323N2      N2 5624   5.750   1.719   7.239  0.4080 -0.2435 -0.2205
 1323N2      MW 5625   5.716   1.694   7.203  0.2881 -0.2027 -0.1391
 1324N2      N1 5626   3.919   0.010   1.349 -0.0053 -0.1720  0.1757
 1324N2      N2 5627   3.831   0.059   1.392 -0.1408 -0.0340 -0.2520
 1324N2      MW 5628   3.875   0.034   1.370 -0.0731 -0.1030 -0.0382
 1325N2      N1 5629   0.631   3.990   4.748 -0.1291 -0.0285  0.4043
 1325N2      N2 5630   0.562   4.075   4.736 -0.2649 -0.1762  0.1118
 1325N2      MW 5631   0.597   4.032   4.742 -0.1970 -0.1023  0.2580
 1326N2      N1 5632   6.382   0.552   4.773  0.0996 -0.5918 -0.4596
 1326N2      N2 5633   6.418   0.507   4.866 -0.6184  0.2021  0.2187
 1326N2      MW 5634   6.400   0.529   4.820 -0.2594 -0.1948 -0.1204
 1327N2      N1 5635   1.804   6.156   1.665  0.1469  1.1599 -0.1466
 1327N2      N2 5636   1.807   6.143   1.774  0.3024  0.3194 -0.2483
 1327N2      MW 5637   1.806   6.149   1.720  0.2247  0.7397 -0.1975
 1328N2      N1 5638   5.035   6.519   6.619 -0.2028  0.0212  0.7125
 1328N2      N2 5639   4.998   6.458   6.702  0.1675 -0.9876  0.1454
 1328N2      MW 5640   5.016   6.488   6.660 -0.0177 -0.4832  0.4289
 1329N2      N1 5641   7.340   8.755   3.369  0.3083 -0.2683  0.2064
 1329N2      N2 5642   7.295   8.786   3.464  0.5115  0.5009  0.0527
 1329N2      MW 5643   7.318   8.771   3.416  0.4099  0.1163  0.1295
 1330N2      N1 5644   7.276   3.031   4.386 -0.3538  0.5369  0.3105
 1330N2      N2 5645   7.286   3.106   4.466  1.0052 -0.2326  0.8659
 1330N2      MW 5646   7.281   3.069   4.426  0.3257  0.1521  0.5882
 1331N2      N1 5647   2.783   1.571   8.287  0.2253  0.0648 -0.1125
 1331N2      N2 5648   2.721   1.491   8.331  0.4260  0.0074  0.0621
 1331N2      MW 5649   2.752   1.531   8.309  0.3257  0.0361 -0.0252
 1332N2      N1 5650   0.038   3.235   3.906  0.2978  0.2718  0.1220
 1332N2      N2 5651   0.059   3.153   3.977  0.1637 -0.4075 -0.6036
 1332N2      MW 5652   0.048   3.194   3.941  0.2308 -0.0678 -0.2408
 1333N2      N1 5653   3.638   6.530   2.626 -0.8261  0.8734 -0.1576
 1333N2      N2 5654   3.538   6.488   2.636 -0.3890 -0.2242 -0.3130
 1333N2      MW 5655   3.588   6.509   2.631 -0.6076  0.3246 -0.2353
 1334N2      N1 5656   2.687   8.916   7.680  0.1031 -0.4770  0.4568
 1334N2      N2 5657   2.664   8.914   7.572 -0.1544  0.9201  0.4849
 1334N2      MW 5658   2.676   8.915   7.626 -0.0256  0.2216  0.4709
 1335N2      N1 5659   0.094   3.474   6.269  0.1904  0.1085 -0.0264
 1335N2      N2 5660   0.054   3.387   6.322  0.6106 -0.0197  0.0839
 1335N2      MW 5661   0.074   3.431   6.295  0.4005  0.0444  0.0288
 1336N2      N1 5662   4.863   7.424   8.457 -0.2103  0.3728  0.1543
 1336N2      N2 5663   4.927   7.434   8.368  0.0894  0.2847  0.3600
 1336N2      MW 5664   4.895   7.429   8.413 -0.0605  0.3287  0.2572
 1337N2      N1 5665   2.653   6.244   1.176  0.0699 -0.1933 -0.2032
 1337N2      N2 5666   2.717   6.315   1.230  0.2996 -0.0524 -0.6544
 1337N2      MW 5667   2.685   6.279   1.203  0.1847 -0.1228 -0.4288
 1338N2      N1 5668   2.993   8.610   0.420  0.0159 -0.1600  0.0674
 1338N2      N2 5669   3.007   8.654   0.520 -0.2755  0.1239 -0.0143
 1338N2      MW 5670   3.000   8.632   0.470 -0.1298 -0.0180  0.0265
 1339N2      N1 5671   1.350   6.394   7.603  0.2575 -0.1426 -0.2618
 1339N2      N2 5672   1.440   6.455   7.618  0.5356 -0.6291  0.0726
 1339N2      MW 5673   1.395   6.424   7.611  0.3965 -0.3859 -0.0946
 1340N2      N1 5674   6.229   2.725   2.584 -0.0587 -0.1244 -0.1236
 1340N2      N2 5675   6.162   2.702   2.500 -0.7081  0.5713  0.1961
 1340N2      MW 5676   6.196   2.713   2.542 -0.3834  0.2235  0.0363
 1341N2      N1 5677   4.127   7.120   1.185  0.5293  0.3052  0.2181
 1341N2      N2 5678   4.081   7.092   1.280  0.0408  0.5418  0.0553
 1341N2      MW 5679   4.104   7.106   1.233  0.2851  0.4235  0.1367
 1342N2      N1 5680   6.810   2.760   2.530  0.8425 -0.4481  0.1523
 1342N2      N2 5681   6.744   2.735   2.445  0.2253  0.1566  0.4401
 1342N2      MW 5682   6.777   2.747   2.487  0.5339 -0.1457  0.2962
 1343N2      N1 5683   1.622   1.459   0.334 -0.2850  0.1275  0.1857
 1343N2      N2 5684   1.604   1.537   0.258 -0.0473 -0.2950 -0.3072
 1343N2      MW 5685   1.613   1.498   0.296 -0.1662 -0.0837 -0.0608
 1344N2      N1 5686   8.917   1.153   3.634  0.4876 -0.2375 -0.7207
 1344N2      N2 5687   8.809   1.135   3.624  0.3124  0.3227  0.0842
 1344N2      MW 5688   8.863   1.144   3.629  0.4000  0.0426 -0.3183
 1345N2      N1 5689   1.038   3.053   1.438  0.2282  0.0097  0.2796
 1345N2      N2 5690   1.135   3.106   1.431 -0.0326  0.4334 -0.2167
 1345N2      MW 5691   1.086   3.080   1.435  0.0978  0.2215  0.0314
 1346N2      N1 5692   0.476   0.690   6.605  0.7749  0.1183 -0.2382
 1346N2      N2 5693   0.531   0.704   6.700  0.0692 -0.4953  0.2633
 1346N2      MW 5694   0.504   0.697   6.653  0.4221 -0.1885  0.0125
 1347N2      N1 5695   1.422   6.475   2.384 -0.1344 -0.5766 -0.4990
 1347N2      N2 5696   1.525   6.511   2.370 -0.1944  0.0963  0.7548
 1347N2      MW 5697   1.473   6.493   2.377 -0.1644 -0.2402  0.1279
 1348N2      N1 5698   0.120   0.843   3.274 -0.6200 -0.7297 -0.2911
 1348N2      N2 5699   0.039   0.915   3.255 -0.2355 -0.2485 -0.1218
 1348N2      MW 5700   0.079   0.879   3.264 -0.4277 -0.4891 -0.2064
 1349N2      N1 5701   2.038   8.629   3.275  0.4796  0.0063  0.5060
 1349N2      N2 5702   2.128   8.637   3.213 -0.2892 -0.7826 -0.7355
 1349N2      MW 5703   2.083   8.633   3.244  0.0952 -0.3881 -0.1147
 1350N2      N1 5704   5.150   6.806   6.794  0.1647 -0.1073  0.1153
 1350N2      N2 5705   5.201   6.753   6.712  0.1180 -0.3820  0.2643
 1350N2      MW 5706   5.175   6.779   6.753  0.1414 -0.2447  0.1898
 1351N2      N1 5707   3.432   3.218   6.610  0.3507 -0.0761 -0.4183
 1351N2      N2 5708   3.340   3.158   6.616  0.5699 -0.4011 -0.2753
 1351N2      MW 5709   3.386   3.188   6.613  0.4603 -0.2386 -0.3468
 1352N2      N1 5710   5.991   8.652   5.135  0.5504  0.1817 -0.0103
 1352N2      N2 5711   6.070   8.606   5.075  0.0627 -0.3743 -0.2281
 1352N2      MW 5712   6.030   8.629   5.105  0.3065 -0.0963 -0.1192
 1353N2      N1 5713   4.548   3.367   8.762 -0.6459 -0.3788 -0.0580
 1353N2      N2 5714   4.631   3.403   8.825 -0.2830 -0.5159 -0.4670
 1353N2      MW 5715   4.590   3.385   8.794 -0.4644 -0.4473 -0.2625
 1354N2      N1 5716   3.331   5.500   0.417 -0.1489 -1.0329 -0.9097
 1354N2      N2 5717   3.355   5.588   0.356 -0.8194 -0.7658 -0.7865
 1354N2      MW 5718   3.343   5.544   0.386 -0.4841 -0.8993 -0.8481
 1355N2      N1 5719   2.938   1.573   5.612 -0.0632  0.3220  0.4474
 1355N2      N2 5720   3.022   1.519   5.658  0.0632 -0.0030 -0.1745
 1355N2      MW 5721   2.980   1.546   5.635 -0.0000  0.1595  0.1365
 1356N2      N1 5722   6.491   5.040   3.571  0.1444 -0.6246  0.3713
 1356N2      N2 5723   6.453   4.956   3.511 -0.5206 -0.5731  0.7127
 1356N2      MW 5724   6.472   4.998   3.541 -0.1881 -0.5988  0.5420
 1357N2      N1 5725   8.690   8.347   7.754 -0.3360 -0.1947  0.3032
 1357N2      N2 5726   8.638   8.269   7.697 -0.1307 -0.0579 -0.0699
 1357N2      MW 5727   8.664   8.308   7.726 -0.2334 -0.1263  0.1167
 1358N2      N1 5728   1.987   1.787   5.187  0.3891  0.0324  0.2596
 1358N2      N2 5729   1.894   1.794   5.244  0.2513  0.3045  0.0029
 1358N2      MW 5730   1.940   1.790   5.215  0.3202  0.1685  0.1313
 1359N2      N1 5731   4.401   4.387   8.081  0.1343 -0.6881 -0.5233
 1359N2      N2 5732   4.509   4.370   8.094 -0.0290 -0.7424  0.8781
 1359N2      MW 5733   4.455   4.379   8.088  0.0527 -0.7153  0.1774
 1360N2      N1 5734   5.540   6.430   6.460  0.5280 -0.4744  0.4520
 1360N2      N2 5735   5.619   6.443   6.385  0.4409 -0.5834  0.3426
 1360N2      MW 5736   5.580   6.437   6.422  0.4845 -0.5289  0.3973
 1361N2      N1 5737   7.301   0.020   8.891 -0.2720  0.2087 -0.0397
 1361N2      N2 5738   7.236  -0.068   8.879  0.2598 -0.1559 -0.2776
 1361N2      MW 5739   7.269  -0.024   8.885 -0.0061  0.0264 -0.1586
 1362N2      N1 5740   2.248   1.780   5.708 -0.3576  0.0579 -0.3030
 1362N2      N2 5741   2.139   1.786   5.721 -0.2563  0.4435  0.3815
 1362N2      MW 5742   2.193   1.783   5.714 -0.3070  0.2507  0.0392
 1363N2      N1 5743   1.351   0.362   7.066  0.4281 -0.4321 -0.6268
 1363N2      N2 5744   1.334   0.439   7.142 -0.0273 -0.5455 -0.6125
 1363N2      MW 5745   1.343   0.400   7.104  0.2004 -0.4888 -0.6197
 1364N2      N1 5746   7.646   1.762   3.613 -0.7595 -0.6974  0.6918
 1364N2      N2 5747   7.747   1.746   3.652 -0.2476 -0.0827 -0.3681
 1364N2      MW 5748   7.697   1.754   3.632 -0.5035 -0.3900  0.1618
 1365N2      N1 5749   8.939   2.553   6.101  0.3686  0.2909  0.3102
 1365N2      N2 5750   8.915   2.446   6.112  0.0116  0.3054 -0.3593
 1365N2      MW 5751   8.927   2.500   6.107  0.1901  0.2982 -0.0245
 1366N2      N1 5752   3.485   1.536   0.299 -0.2844  0.4985 -0.5977
 1366N2      N2 5753   3.395   1.529   0.236 -0.1715 -0.2293 -0.6897
 1366N2      MW 5754   3.440   1.533   0.267 -0.2280  0.1346 -0.6437
 1367N2      N1 5755   2.385   1.894   6.904 -0.2755 -0.1149 -0.0518
 1367N2      N2 5756   2.283   1.915   6.867 -0.4740  0.0323  0.5787
 1367N2      MW 5757   2.334   1.905   6.885 -0.3747 -0.0413  0.2634
 1368N2      N1 5758   7.964   4.252   4.461 -0.1361  0.0897  0.7159
 1368N2      N2 5759   8.015   4.160   4.493  0.5225  0.2705  0.1940
 1368N2      MW 5760   7.989   4.206   4.477  0.1932  0.1801  0.4549
 1369N2      N1 5761   0.567   1.409   2.248  0.0067  0.0937  0.2746
 1369N2      N2 5762   0.625   1.316   2.249 -0.6268 -0.3073  0.1524
 1369N2      MW 5763   0.596   1.362   2.248 -0.3100 -0.1068  0.2135
 1370N2      N1 5764   3.824   7.755   6.486 -0.3924 -0.4660 -0.0779
 1370N2      N2 5765   3.929   7.726   6.469 -0.1197  0.4012  0.0730
 1370N2      MW 5766   3.876   7.741   6.477 -0.2561 -0.0324 -0.0025
 1371N2      N1 5767   7.976   8.114   5.601  0.5084 -0.1756  0.0816
 1371N2      N2 5768   7.877   8.130   5.558  0.4962  0.2705  0.2765
 1371N2      MW 5769   7.927   8.122   5.579  0.5023  0.0474  0.1791
 1372N2      N1 5770   7.301   8.796   1.598 -0.3813 -0.3996 -0.4299
 1372N2      N2 5771   7.210   8.767   1.653 -0.3687 -0.9657 -0.7065
 1372N2      MW 5772   7.255   8.782   1.626 -0.3750 -0.6826 -0.5682
 1373N2      N1 5773   3.543   0.083   0.586  0.7991 -0.1486  0.5748
 1373N2      N2 5774   3.571   0.152   0.505 -0.1229  0.2140  0.5640
 1373N2      MW 5775   3.557   0.117   0.546  0.3381  0.0327  0.5694
 1374N2      N1 5776   1.933   4.840   2.116  0.0575  0.3844 -0.5367
 1374N2      N2 5777   1.929   4.858   2.224  0.1292 -0.2935 -0.4206
 1374N2      MW 5778   1.931   4.849   2.170  0.0933  0.0454 -0.4787
 1375N2      N1 5779   0.109   3.816   4.068 -0.3098 -0.0253  0.0711
 1375N2      N2 5780   0.148   3.890   3.996 -0.4633 -0.3554 -0.3576
 1375N2      MW 5781   0.128   3.853   4.032 -0.3866 -0.1903 -0.1433
 1376N2      N1 5782   4.013   6.508   5.697 -0.4427 -0.5073 -0.1732
 1376N2      N2 5783   3.935   6.552   5.634 -0.4497  0.2934  0.3904
 1376N2      MW 5784   3.974   6.530   5.665 -0.4462 -0.1069  0.1086
 1377N2      N1 5785   2.033   7.027   5.965 -1.0983 -0.2753  0.5078
 1377N2      N2 5786   2.020   7.071   5.865  0.2953  0.2961  0.5683
 1377N2      MW 5787   2.027   7.049   5.915 -0.4015  0.0104  0.5380
 1378N2      N1 5788   0.365   3.093   5.212  0.3245 -0.1940 -0.2593
 1378N2      N2 5789   0.288   3.038   5.268 -0.0536 -0.0974 -0.6872
 1378N2      MW 5790   0.327   3.065   5.240  0.1354 -0.1457 -0.4732
 1379N2      N1 5791   2.151   2.425   7.705  0.5940  0.2125 -0.5282
 1379N2      N2 5792   2.251   2.467   7.727  0.4162  0.6516 -0.5588
 1379N2      MW 5793   2.201   2.446   7.716  0.5051  0.4320 -0.5435
 1380N2      N1 5794   2.508   9.057   6.615  0.2907 -0.0461 -0.6084
 1380N2      N2 5795   2.586   9.126   6.580  0.0748  0.4015 -0.2070
 1380N2      MW 5796   2.547   9.091   6.597  0.1827  0.1777 -0.4077
   9.14869   9.14869   9.14869
