# Supplementary material for: Economically viable geological CO2 storage from direct air capture has critical threshold of 70% CO2 concentration
Source: Commun Eng. 2025 Jul 15;4:127. doi: 10.1038/s44172-025-00468-5 (PMC12264126; doi:10.1038/s44172-025-00468-5)
Supplement: Supplementary file 4 — Supplementary Data 1 [file 44172_2025_468_MOESM4_ESM.zip › Critical-Threshold-of-70-CO2-Concentration-for-Economically-Viable-Geological-Storage-from-DAC-main/60percent_293.15K-60bar-initial.gro]

GROwing Monsters And Cloning Shrimps
 5796
    1O2      O1    1   7.682   7.775   0.163
    1O2      O2    2   7.596   7.691   0.174
    1O2      MW    3   7.639   7.733   0.169
    2O2      O1    4   7.719   3.921   1.723
    2O2      O2    5   7.722   3.825   1.797
    2O2      MW    6   7.721   3.873   1.760
    3O2      O1    7   0.066   2.148   0.703
    3O2      O2    8  -0.022   2.086   0.757
    3O2      MW    9   0.022   2.117   0.730
    4O2      O1   10   2.759   0.678   9.535
    4O2      O2   11   2.745   0.786   9.482
    4O2      MW   12   2.752   0.732   9.508
    5O2      O1   13   8.425   3.540   2.750
    5O2      O2   14   8.529   3.500   2.703
    5O2      MW   15   8.477   3.520   2.726
    6O2      O1   16   3.561   3.127   3.119
    6O2      O2   17   3.508   3.170   3.218
    6O2      MW   18   3.534   3.149   3.169
    7O2      O1   19   7.484   6.433   0.560
    7O2      O2   20   7.410   6.446   0.466
    7O2      MW   21   7.447   6.439   0.513
    8O2      O1   22   3.919   7.076   2.692
    8O2      O2   23   3.898   7.128   2.800
    8O2      MW   24   3.908   7.102   2.746
    9O2      O1   25   0.612   7.338   6.593
    9O2      O2   26   0.565   7.370   6.486
    9O2      MW   27   0.588   7.354   6.539
   10O2      O1   28   4.551   8.646   6.980
   10O2      O2   29   4.502   8.667   6.871
   10O2      MW   30   4.527   8.657   6.926
   11O2      O1   31   8.584   3.132   3.764
   11O2      O2   32   8.666   3.207   3.811
   11O2      MW   33   8.625   3.170   3.788
   12O2      O1   34   5.953   6.169   2.608
   12O2      O2   35   5.985   6.283   2.582
   12O2      MW   36   5.969   6.226   2.595
   13O2      O1   37   2.351   1.646   6.990
   13O2      O2   38   2.372   1.764   7.004
   13O2      MW   39   2.362   1.705   6.997
   14O2      O1   40   6.991   5.538   7.751
   14O2      O2   41   7.066   5.493   7.667
   14O2      MW   42   7.029   5.515   7.709
   15O2      O1   43   9.421   7.642   9.899
   15O2      O2   44   9.347   7.547   9.912
   15O2      MW   45   9.384   7.594   9.905
   16O2      O1   46   0.580   5.520   4.095
   16O2      O2   47   0.640   5.569   4.001
   16O2      MW   48   0.610   5.545   4.048
   17O2      O1   49   7.249   1.632   5.573
   17O2      O2   50   7.274   1.518   5.541
   17O2      MW   51   7.261   1.575   5.557
   18O2      O1   52   6.152   7.832   3.352
   18O2      O2   53   6.130   7.756   3.444
   18O2      MW   54   6.141   7.794   3.398
   19O2      O1   55   0.597   1.604   1.608
   19O2      O2   56   0.558   1.494   1.579
   19O2      MW   57   0.577   1.549   1.594
   20O2      O1   58   4.751   1.896   1.911
   20O2      O2   59   4.694   1.824   1.989
   20O2      MW   60   4.722   1.860   1.950
   21O2      O1   61   7.543   9.399   2.528
   21O2      O2   62   7.633   9.405   2.609
   21O2      MW   63   7.588   9.402   2.569
   22O2      O1   64   8.298   6.145   3.287
   22O2      O2   65   8.323   6.130   3.170
   22O2      MW   66   8.311   6.138   3.229
   23O2      O1   67   0.122   2.942   0.207
   23O2      O2   68   0.241   2.959   0.216
   23O2      MW   69   0.181   2.951   0.211
   24O2      O1   70   4.481   7.416   9.097
   24O2      O2   71   4.411   7.481   9.024
   24O2      MW   72   4.446   7.449   9.060
   25O2      O1   73   1.145   2.078   3.339
   25O2      O2   74   1.205   2.158   3.408
   25O2      MW   75   1.175   2.118   3.374
   26O2      O1   76   8.590   6.720   3.075
   26O2      O2   77   8.483   6.669   3.102
   26O2      MW   78   8.536   6.694   3.089
   27O2      O1   79   4.114   4.463   4.139
   27O2      O2   80   4.126   4.434   4.256
   27O2      MW   81   4.120   4.449   4.198
   28O2      O1   82   6.188   2.349   0.249
   28O2      O2   83   6.081   2.293   0.240
   28O2      MW   84   6.134   2.321   0.244
   29O2      O1   85   7.464   1.323   7.579
   29O2      O2   86   7.510   1.295   7.687
   29O2      MW   87   7.487   1.309   7.633
   30O2      O1   88   6.721   8.856   5.100
   30O2      O2   89   6.660   8.762   5.054
   30O2      MW   90   6.690   8.809   5.077
   31O2      O1   91   3.412   8.821   4.507
   31O2      O2   92   3.328   8.909   4.506
   31O2      MW   93   3.370   8.865   4.506
   32O2      O1   94   4.517   2.525   8.320
   32O2      O2   95   4.553   2.611   8.244
   32O2      MW   96   4.535   2.568   8.282
   33O2      O1   97   0.387   4.999   7.327
   33O2      O2   98   0.401   5.028   7.443
   33O2      MW   99   0.394   5.014   7.385
   34O2      O1  100   0.793   8.495   9.188
   34O2      O2  101   0.732   8.564   9.109
   34O2      MW  102   0.762   8.530   9.148
   35O2      O1  103   1.257   7.921   8.046
   35O2      O2  104   1.285   7.842   8.133
   35O2      MW  105   1.271   7.882   8.089
   36O2      O1  106   3.656   6.023   6.774
   36O2      O2  107   3.707   5.928   6.720
   36O2      MW  108   3.682   5.976   6.747
   37O2      O1  109   9.365   5.498   5.039
   37O2      O2  110   9.293   5.456   5.126
   37O2      MW  111   9.329   5.477   5.083
   38O2      O1  112   6.312   7.187   4.422
   38O2      O2  113   6.304   7.083   4.484
   38O2      MW  114   6.308   7.135   4.453
   39O2      O1  115   4.386   5.417   7.257
   39O2      O2  116   4.483   5.402   7.328
   39O2      MW  117   4.435   5.410   7.292
   40O2      O1  118   7.906   4.782   0.514
   40O2      O2  119   7.852   4.823   0.414
   40O2      MW  120   7.879   4.803   0.464
   41O2      O1  121   7.720   3.607   5.921
   41O2      O2  122   7.683   3.502   5.969
   41O2      MW  123   7.701   3.555   5.945
   42O2      O1  124   7.354   2.777   5.785
   42O2      O2  125   7.250   2.825   5.825
   42O2      MW  126   7.302   2.801   5.805
   43O2      O1  127   3.912   1.842   1.944
   43O2      O2  128   3.999   1.761   1.921
   43O2      MW  129   3.956   1.802   1.932
   44O2      O1  130   0.266   9.304   4.974
   44O2      O2  131   0.216   9.232   4.891
   44O2      MW  132   0.241   9.268   4.932
   45O2      O1  133   1.128   0.699   4.697
   45O2      O2  134   1.189   0.612   4.639
   45O2      MW  135   1.159   0.655   4.668
   46O2      O1  136   6.830   2.328   9.279
   46O2      O2  137   6.930   2.303   9.342
   46O2      MW  138   6.880   2.316   9.311
   47O2      O1  139   3.039   6.972   3.639
   47O2      O2  140   3.111   6.952   3.544
   47O2      MW  141   3.075   6.962   3.591
   48O2      O1  142   0.723   3.739   8.422
   48O2      O2  143   0.718   3.829   8.343
   48O2      MW  144   0.721   3.784   8.382
   49O2      O1  145   5.786   3.209   5.924
   49O2      O2  146   5.826   3.165   5.818
   49O2      MW  147   5.806   3.187   5.871
   50O2      O1  148   0.741   5.331   5.871
   50O2      O2  149   0.721   5.333   5.751
   50O2      MW  150   0.731   5.332   5.811
   51O2      O1  151   1.824   6.453   4.336
   51O2      O2  152   1.789   6.402   4.231
   51O2      MW  153   1.807   6.428   4.283
   52O2      O1  154   1.071   3.457   2.266
   52O2      O2  155   0.969   3.436   2.204
   52O2      MW  156   1.020   3.446   2.235
   53O2      O1  157   4.662   7.018   6.495
   53O2      O2  158   4.775   6.992   6.462
   53O2      MW  159   4.719   7.005   6.478
   54O2      O1  160   2.336   0.239   4.624
   54O2      O2  161   2.326   0.257   4.743
   54O2      MW  162   2.331   0.248   4.684
   55O2      O1  163   8.801   6.765   4.254
   55O2      O2  164   8.850   6.875   4.248
   55O2      MW  165   8.826   6.820   4.251
   56O2      O1  166   2.050   5.971   8.617
   56O2      O2  167   2.130   5.968   8.525
   56O2      MW  168   2.090   5.969   8.571
   57O2      O1  169   6.875   2.792   2.918
   57O2      O2  170   6.823   2.864   2.836
   57O2      MW  171   6.849   2.828   2.877
   58O2      O1  172   5.846   4.252   7.363
   58O2      O2  173   5.728   4.275   7.349
   58O2      MW  174   5.787   4.263   7.356
   59O2      O1  175   3.010   0.935   0.538
   59O2      O2  176   2.909   0.895   0.591
   59O2      MW  177   2.960   0.915   0.564
   60O2      O1  178   0.185   9.211   6.915
   60O2      O2  179   0.124   9.237   7.016
   60O2      MW  180   0.155   9.224   6.965
   61O2      O1  181   3.444   9.780   3.722
   61O2      O2  182   3.324   9.788   3.708
   61O2      MW  183   3.384   9.784   3.715
   62O2      O1  184   0.082   4.925   8.952
   62O2      O2  185   0.091   4.830   9.027
   62O2      MW  186   0.087   4.877   8.990
   63O2      O1  187   0.561   1.996   3.777
   63O2      O2  188   0.662   1.938   3.744
   63O2      MW  189   0.611   1.967   3.761
   64O2      O1  190   1.591   2.537   8.599
   64O2      O2  191   1.597   2.649   8.644
   64O2      MW  192   1.594   2.593   8.621
   65O2      O1  193   7.785   2.348   1.481
   65O2      O2  194   7.820   2.362   1.597
   65O2      MW  195   7.803   2.355   1.539
   66O2      O1  196   7.219   9.652   2.992
   66O2      O2  197   7.333   9.620   2.969
   66O2      MW  198   7.276   9.636   2.981
   67O2      O1  199   6.850   5.412   1.239
   67O2      O2  200   6.738   5.384   1.201
   67O2      MW  201   6.794   5.398   1.220
   68O2      O1  202   8.776   7.590   0.366
   68O2      O2  203   8.662   7.625   0.349
   68O2      MW  204   8.719   7.607   0.358
   69O2      O1  205   3.631   0.788   1.648
   69O2      O2  206   3.680   0.873   1.578
   69O2      MW  207   3.656   0.830   1.613
   70O2      O1  208   0.819   8.113   4.096
   70O2      O2  209   0.834   8.150   4.210
   70O2      MW  210   0.826   8.131   4.153
   71O2      O1  211   8.740   7.135   7.863
   71O2      O2  212   8.643   7.148   7.792
   71O2      MW  213   8.691   7.141   7.827
   72O2      O1  214   9.555   1.598   8.837
   72O2      O2  215   9.454   1.545   8.796
   72O2      MW  216   9.504   1.571   8.817
   73O2      O1  217   4.954   6.350   2.329
   73O2      O2  218   5.018   6.399   2.419
   73O2      MW  219   4.986   6.375   2.374
   74O2      O1  220   7.918   5.544   0.593
   74O2      O2  221   7.854   5.466   0.659
   74O2      MW  222   7.886   5.505   0.626
   75O2      O1  223   3.054   3.750   5.408
   75O2      O2  224   3.155   3.709   5.356
   75O2      MW  225   3.104   3.730   5.382
   76O2      O1  226   3.442   6.063   2.009
   76O2      O2  227   3.470   5.945   2.018
   76O2      MW  228   3.456   6.004   2.013
   77O2      O1  229   3.767   8.027   3.166
   77O2      O2  230   3.666   8.054   3.228
   77O2      MW  231   3.717   8.041   3.197
   78O2      O1  232   7.040   6.576   1.755
   78O2      O2  233   7.061   6.687   1.712
   78O2      MW  234   7.051   6.632   1.733
   79O2      O1  235   2.753   0.326   8.167
   79O2      O2  236   2.813   0.302   8.269
   79O2      MW  237   2.783   0.314   8.218
   80O2      O1  238   2.397   5.109   3.373
   80O2      O2  239   2.317   5.114   3.282
   80O2      MW  240   2.357   5.112   3.328
   81O2      O1  241   5.230   0.641   6.756
   81O2      O2  242   5.243   0.624   6.875
   81O2      MW  243   5.237   0.633   6.815
   82O2      O1  244   9.753   1.312   5.857
   82O2      O2  245   9.848   1.327   5.930
   82O2      MW  246   9.801   1.320   5.893
   83O2      O1  247   5.708   4.967   1.248
   83O2      O2  248   5.768   4.979   1.144
   83O2      MW  249   5.738   4.973   1.196
   84O2      O1  250   3.631   5.011   9.998
   84O2      O2  251   3.577   5.116   9.973
   84O2      MW  252   3.604   5.063   9.985
   85O2      O1  253   5.950   1.924   6.974
   85O2      O2  254   5.952   2.035   6.925
   85O2      MW  255   5.951   1.980   6.950
   86O2      O1  256   9.179   5.557   9.086
   86O2      O2  257   9.147   5.649   9.016
   86O2      MW  258   9.163   5.603   9.051
   87O2      O1  259   3.640   9.016   4.630
   87O2      O2  260   3.546   9.075   4.582
   87O2      MW  261   3.593   9.045   4.606
   88O2      O1  262   7.460   3.473   7.960
   88O2      O2  263   7.398   3.453   7.858
   88O2      MW  264   7.429   3.463   7.909
   89O2      O1  265   1.794   2.250   0.112
   89O2      O2  266   1.836   2.143   0.152
   89O2      MW  267   1.815   2.196   0.132
   90O2      O1  268   3.792   8.716   4.329
   90O2      O2  269   3.794   8.698   4.209
   90O2      MW  270   3.793   8.707   4.269
   91O2      O1  271   3.500   5.392   0.144
   91O2      O2  272   3.406   5.465   0.121
   91O2      MW  273   3.453   5.428   0.133
   92O2      O1  274   3.224   7.637   0.357
   92O2      O2  275   3.265   7.640   0.471
   92O2      MW  276   3.244   7.638   0.414
   93O2      O1  277   3.822   3.058   0.980
   93O2      O2  278   3.928   3.026   1.029
   93O2      MW  279   3.875   3.042   1.004
   94O2      O1  280   3.484   6.605   7.626
   94O2      O2  281   3.504   6.493   7.586
   94O2      MW  282   3.494   6.549   7.606
   95O2      O1  283   0.484   7.248   9.013
   95O2      O2  284   0.401   7.304   8.945
   95O2      MW  285   0.442   7.276   8.979
   96O2      O1  286   7.190   2.116   5.321
   96O2      O2  287   7.123   2.029   5.372
   96O2      MW  288   7.157   2.072   5.347
   97O2      O1  289   0.768   5.111   2.793
   97O2      O2  290   0.726   4.998   2.802
   97O2      MW  291   0.747   5.054   2.798
   98O2      O1  292   8.447   9.158   7.679
   98O2      O2  293   8.553   9.152   7.622
   98O2      MW  294   8.500   9.155   7.651
   99O2      O1  295   8.741   9.621   8.002
   99O2      O2  296   8.787   9.678   7.906
   99O2      MW  297   8.764   9.650   7.954
  100O2      O1  298   2.209   4.163   5.457
  100O2      O2  299   2.308   4.097   5.432
  100O2      MW  300   2.258   4.130   5.444
  101O2      O1  301   8.982   9.252   1.743
  101O2      O2  302   9.014   9.314   1.842
  101O2      MW  303   8.998   9.283   1.792
  102O2      O1  304   8.380   2.202   2.517
  102O2      O2  305   8.459   2.190   2.608
  102O2      MW  306   8.419   2.196   2.563
  103O2      O1  307   1.729   7.455   0.124
  103O2      O2  308   1.656   7.464   0.219
  103O2      MW  309   1.692   7.459   0.172
  104O2      O1  310   9.150   9.582   6.399
  104O2      O2  311   9.171   9.666   6.484
  104O2      MW  312   9.161   9.624   6.441
  105O2      O1  313   9.859   8.275   8.334
  105O2      O2  314   9.920   8.377   8.310
  105O2      MW  315   9.890   8.326   8.322
  106O2      O1  316   5.788   4.850   0.502
  106O2      O2  317   5.734   4.802   0.600
  106O2      MW  318   5.761   4.826   0.551
  107O2      O1  319   6.740   8.832   2.542
  107O2      O2  320   6.770   8.896   2.443
  107O2      MW  321   6.754   8.864   2.493
  108O2      O1  322   6.402   0.607   4.611
  108O2      O2  323   6.415   0.487   4.617
  108O2      MW  324   6.408   0.547   4.614
  109O2      O1  325   1.190   9.938   2.238
  109O2      O2  326   1.108   9.936   2.327
  109O2      MW  327   1.149   9.937   2.283
  110O2      O1  328   4.308   5.872   1.647
  110O2      O2  329   4.421   5.847   1.683
  110O2      MW  330   4.365   5.859   1.665
  111CO2     D1  331   5.462   0.347   4.985
  111CO2     D2  332   5.369   0.368   4.812
  111CO2      C  333   5.416   0.357   4.899
  111CO2     O1  334   5.470   0.345   5.000
  111CO2     O2  335   5.361   0.369   4.797
  112CO2     D1  336   6.022   9.525   7.823
  112CO2     D2  337   6.049   9.343   7.749
  112CO2      C  338   6.035   9.434   7.786
  112CO2     O1  339   6.020   9.541   7.829
  112CO2     O2  340   6.051   9.328   7.743
  113CO2     D1  341   8.821   2.753   6.526
  113CO2     D2  342   8.805   2.558   6.560
  113CO2      C  343   8.813   2.655   6.543
  113CO2     O1  344   8.822   2.769   6.523
  113CO2     O2  345   8.804   2.542   6.563
  114CO2     D1  346   9.500   5.547   4.382
  114CO2     D2  347   9.661   5.605   4.284
  114CO2      C  348   9.580   5.576   4.333
  114CO2     O1  349   9.486   5.542   4.391
  114CO2     O2  350   9.675   5.610   4.275
  115CO2     D1  351   1.170   2.220   8.449
  115CO2     D2  352   1.170   2.238   8.646
  115CO2      C  353   1.170   2.229   8.547
  115CO2     O1  354   1.170   2.219   8.431
  115CO2     O2  355   1.170   2.239   8.663
  116CO2     D1  356   6.764   8.863   0.177
  116CO2     D2  357   6.647   8.704   0.197
  116CO2      C  358   6.705   8.784   0.187
  116CO2     O1  359   6.774   8.877   0.175
  116CO2     O2  360   6.637   8.690   0.198
  117CO2     D1  361   0.808   3.947   1.421
  117CO2     D2  362   0.906   3.869   1.574
  117CO2      C  363   0.857   3.908   1.497
  117CO2     O1  364   0.799   3.954   1.408
  117CO2     O2  365   0.914   3.862   1.587
  118CO2     D1  366   6.827   0.365   2.477
  118CO2     D2  367   6.762   0.339   2.662
  118CO2      C  368   6.794   0.352   2.569
  118CO2     O1  369   6.833   0.367   2.461
  118CO2     O2  370   6.756   0.337   2.678
  119CO2     D1  371   6.677   9.253   1.711
  119CO2     D2  372   6.754   9.304   1.537
  119CO2      C  373   6.715   9.278   1.624
  119CO2     O1  374   6.670   9.248   1.726
  119CO2     O2  375   6.761   9.309   1.522
  120CO2     D1  376   8.050   8.386   0.575
  120CO2     D2  377   8.151   8.225   0.627
  120CO2      C  378   8.101   8.306   0.601
  120CO2     O1  379   8.041   8.400   0.570
  120CO2     O2  380   8.160   8.211   0.632
  121CO2     D1  381   3.864   9.189   1.650
  121CO2     D2  382   3.858   8.992   1.639
  121CO2      C  383   3.861   9.091   1.645
  121CO2     O1  384   3.864   9.207   1.651
  121CO2     O2  385   3.857   8.975   1.638
  122CO2     D1  386   8.843   4.166   4.067
  122CO2     D2  387   8.844   4.163   3.869
  122CO2      C  388   8.844   4.165   3.968
  122CO2     O1  389   8.843   4.167   4.084
  122CO2     O2  390   8.844   4.163   3.852
  123CO2     D1  391   9.814   1.157   7.360
  123CO2     D2  392   9.738   1.098   7.188
  123CO2      C  393   9.776   1.127   7.274
  123CO2     O1  394   9.821   1.162   7.375
  123CO2     O2  395   9.731   1.093   7.173
  124CO2     D1  396   1.881   4.158   7.827
  124CO2     D2  397   2.054   4.112   7.744
  124CO2      C  398   1.967   4.135   7.786
  124CO2     O1  399   1.866   4.162   7.834
  124CO2     O2  400   2.069   4.108   7.737
  125CO2     D1  401   1.997   9.508   6.530
  125CO2     D2  402   1.900   9.337   6.511
  125CO2      C  403   1.949   9.423   6.520
  125CO2     O1  404   2.005   9.523   6.532
  125CO2     O2  405   1.892   9.322   6.509
  126CO2     D1  406   6.712   6.448   8.358
  126CO2     D2  407   6.721   6.450   8.160
  126CO2      C  408   6.717   6.449   8.259
  126CO2     O1  409   6.712   6.448   8.375
  126CO2     O2  410   6.722   6.451   8.143
  127CO2     D1  411   7.523   8.299   1.475
  127CO2     D2  412   7.661   8.300   1.617
  127CO2      C  413   7.592   8.300   1.546
  127CO2     O1  414   7.511   8.299   1.463
  127CO2     O2  415   7.673   8.300   1.629
  128CO2     D1  416   5.305   2.293   8.652
  128CO2     D2  417   5.187   2.426   8.740
  128CO2      C  418   5.246   2.360   8.696
  128CO2     O1  419   5.315   2.282   8.645
  128CO2     O2  420   5.177   2.438   8.748
  129CO2     D1  421   2.893   7.052   6.885
  129CO2     D2  422   2.893   7.052   7.082
  129CO2      C  423   2.893   7.052   6.983
  129CO2     O1  424   2.893   7.052   6.867
  129CO2     O2  425   2.893   7.052   7.099
  130CO2     D1  426   8.680   9.001   0.107
  130CO2     D2  427   8.690   9.049  -0.085
  130CO2      C  428   8.685   9.025   0.011
  130CO2     O1  429   8.680   8.997   0.123
  130CO2     O2  430   8.691   9.053  -0.101
  131CO2     D1  431   0.613   7.794   6.243
  131CO2     D2  432   0.503   7.860   6.092
  131CO2      C  433   0.558   7.827   6.167
  131CO2     O1  434   0.622   7.789   6.256
  131CO2     O2  435   0.493   7.866   6.079
  132CO2     D1  436   7.412   5.060   2.308
  132CO2     D2  437   7.499   5.074   2.131
  132CO2      C  438   7.456   5.067   2.219
  132CO2     O1  439   7.405   5.059   2.323
  132CO2     O2  440   7.507   5.075   2.115
  133CO2     D1  441   5.082   6.030   8.097
  133CO2     D2  442   5.088   6.030   8.294
  133CO2      C  443   5.085   6.030   8.196
  133CO2     O1  444   5.081   6.030   8.080
  133CO2     O2  445   5.088   6.030   8.312
  134CO2     D1  446   3.282   2.858   3.530
  134CO2     D2  447   3.205   2.915   3.357
  134CO2      C  448   3.244   2.887   3.444
  134CO2     O1  449   3.289   2.854   3.545
  134CO2     O2  450   3.198   2.920   3.342
  135CO2     D1  451   8.289   5.720   6.787
  135CO2     D2  452   8.480   5.685   6.824
  135CO2      C  453   8.385   5.703   6.806
  135CO2     O1  454   8.273   5.723   6.784
  135CO2     O2  455   8.497   5.682   6.828
  136CO2     D1  456   3.604   3.304   9.784
  136CO2     D2  457   3.604   3.303   9.586
  136CO2      C  458   3.604   3.303   9.685
  136CO2     O1  459   3.605   3.304   9.801
  136CO2     O2  460   3.603   3.302   9.569
  137CO2     D1  461   6.714   3.563   8.060
  137CO2     D2  462   6.867   3.541   7.935
  137CO2      C  463   6.790   3.552   7.997
  137CO2     O1  464   6.701   3.565   8.070
  137CO2     O2  465   6.880   3.539   7.925
  138CO2     D1  466   0.238   2.822   5.457
  138CO2     D2  467   0.083   2.942   5.485
  138CO2      C  468   0.160   2.882   5.471
  138CO2     O1  469   0.251   2.812   5.455
  138CO2     O2  470   0.070   2.953   5.487
  139CO2     D1  471   8.063   3.818   8.299
  139CO2     D2  472   8.074   3.897   8.480
  139CO2      C  473   8.069   3.857   8.389
  139CO2     O1  474   8.063   3.811   8.283
  139CO2     O2  475   8.075   3.904   8.495
  140CO2     D1  476   4.522   7.090   0.126
  140CO2     D2  477   4.477   6.958  -0.013
  140CO2      C  478   4.499   7.024   0.057
  140CO2     O1  479   4.526   7.102   0.139
  140CO2     O2  480   4.473   6.946  -0.025
  141CO2     D1  481   6.527   5.729   1.106
  141CO2     D2  482   6.380   5.737   1.238
  141CO2      C  483   6.453   5.733   1.172
  141CO2     O1  484   6.540   5.728   1.095
  141CO2     O2  485   6.367   5.738   1.249
  142CO2     D1  486   5.385   6.460   8.851
  142CO2     D2  487   5.431   6.451   9.044
  142CO2      C  488   5.408   6.456   8.948
  142CO2     O1  489   5.381   6.461   8.835
  142CO2     O2  490   5.435   6.450   9.060
  143CO2     D1  491   9.521   0.930   5.429
  143CO2     D2  492   9.397   1.078   5.388
  143CO2      C  493   9.459   1.004   5.409
  143CO2     O1  494   9.532   0.917   5.433
  143CO2     O2  495   9.386   1.091   5.385
  144CO2     D1  496   1.840   5.346   6.690
  144CO2     D2  497   1.715   5.195   6.665
  144CO2      C  498   1.778   5.271   6.677
  144CO2     O1  499   1.851   5.359   6.692
  144CO2     O2  500   1.704   5.182   6.663
  145CO2     D1  501   4.961   5.849   9.401
  145CO2     D2  502   4.883   5.728   9.266
  145CO2      C  503   4.922   5.789   9.333
  145CO2     O1  504   4.967   5.860   9.413
  145CO2     O2  505   4.876   5.718   9.254
  146CO2     D1  506   7.092   3.337   9.863
  146CO2     D2  507   7.030   3.189   9.746
  146CO2      C  508   7.061   3.263   9.804
  146CO2     O1  509   7.097   3.350   9.873
  146CO2     O2  510   7.025   3.176   9.736
  147CO2     D1  511   6.314   1.651   9.593
  147CO2     D2  512   6.408   1.482   9.553
  147CO2      C  513   6.361   1.566   9.573
  147CO2     O1  514   6.306   1.665   9.597
  147CO2     O2  515   6.417   1.467   9.550
  148CO2     D1  516   0.300   7.451   3.943
  148CO2     D2  517   0.104   7.425   3.951
  148CO2      C  518   0.202   7.438   3.947
  148CO2     O1  519   0.317   7.454   3.943
  148CO2     O2  520   0.087   7.423   3.952
  149CO2     D1  521   7.645   5.813   6.426
  149CO2     D2  522   7.585   5.625   6.411
  149CO2      C  523   7.615   5.719   6.418
  149CO2     O1  524   7.650   5.830   6.427
  149CO2     O2  525   7.580   5.609   6.410
  150CO2     D1  526   0.901   2.741   1.062
  150CO2     D2  527   1.077   2.808   1.003
  150CO2      C  528   0.989   2.774   1.033
  150CO2     O1  529   0.886   2.735   1.068
  150CO2     O2  530   1.092   2.814   0.998
  151CO2     D1  531   7.815   9.847   6.173
  151CO2     D2  532   7.941   9.954   6.065
  151CO2      C  533   7.878   9.901   6.119
  151CO2     O1  534   7.804   9.838   6.183
  151CO2     O2  535   7.952   9.964   6.055
  152CO2     D1  536   2.396   7.446   6.774
  152CO2     D2  537   2.455   7.568   6.630
  152CO2      C  538   2.426   7.507   6.702
  152CO2     O1  539   2.391   7.435   6.786
  152CO2     O2  540   2.461   7.579   6.618
  153CO2     D1  541   1.260   4.645   6.001
  153CO2     D2  542   1.311   4.737   6.169
  153CO2      C  543   1.286   4.691   6.085
  153CO2     O1  544   1.256   4.637   5.986
  153CO2     O2  545   1.315   4.745   6.183
  154CO2     D1  546   0.381   3.498   0.760
  154CO2     D2  547   0.270   3.639   0.677
  154CO2      C  548   0.325   3.568   0.718
  154CO2     O1  549   0.390   3.486   0.767
  154CO2     O2  550   0.260   3.651   0.670
  155CO2     D1  551   1.111   2.957   6.573
  155CO2     D2  552   1.205   3.119   6.636
  155CO2      C  553   1.158   3.038   6.604
  155CO2     O1  554   1.103   2.943   6.567
  155CO2     O2  555   1.214   3.133   6.641
  156CO2     D1  556   4.903   0.541   1.058
  156CO2     D2  557   4.848   0.728   1.022
  156CO2      C  558   4.876   0.634   1.040
  156CO2     O1  559   4.908   0.525   1.061
  156CO2     O2  560   4.843   0.744   1.019
  157CO2     D1  561   7.242   8.736   1.895
  157CO2     D2  562   7.066   8.657   1.937
  157CO2      C  563   7.154   8.697   1.916
  157CO2     O1  564   7.258   8.743   1.892
  157CO2     O2  565   7.050   8.650   1.940
  158CO2     D1  566   9.123   2.167   5.771
  158CO2     D2  567   9.227   2.241   5.923
  158CO2      C  568   9.175   2.204   5.847
  158CO2     O1  569   9.114   2.160   5.758
  158CO2     O2  570   9.236   2.247   5.936
  159CO2     D1  571   2.302   0.082   2.278
  159CO2     D2  572   2.371  -0.044   2.143
  159CO2      C  573   2.336   0.019   2.211
  159CO2     O1  574   2.296   0.093   2.290
  159CO2     O2  575   2.377  -0.055   2.132
  160CO2     D1  576   2.279   6.742   1.518
  160CO2     D2  577   2.214   6.712   1.334
  160CO2      C  578   2.246   6.727   1.426
  160CO2     O1  579   2.285   6.745   1.534
  160CO2     O2  580   2.208   6.709   1.318
  161CO2     D1  581   7.752   6.321   2.730
  161CO2     D2  582   7.799   6.386   2.911
  161CO2      C  583   7.776   6.353   2.820
  161CO2     O1  584   7.748   6.315   2.714
  161CO2     O2  585   7.803   6.391   2.926
  162CO2     D1  586   7.669   1.106   2.873
  162CO2     D2  587   7.648   1.016   3.048
  162CO2      C  588   7.659   1.061   2.960
  162CO2     O1  589   7.671   1.114   2.858
  162CO2     O2  590   7.646   1.008   3.063
  163CO2     D1  591   2.605   8.808   3.923
  163CO2     D2  592   2.660   8.805   3.733
  163CO2      C  593   2.632   8.807   3.828
  163CO2     O1  594   2.600   8.808   3.939
  163CO2     O2  595   2.665   8.805   3.717
  164CO2     D1  596   1.406   6.515   4.414
  164CO2     D2  597   1.440   6.360   4.297
  164CO2      C  598   1.423   6.437   4.356
  164CO2     O1  599   1.404   6.529   4.425
  164CO2     O2  600   1.442   6.346   4.287
  165CO2     D1  601   7.669   5.970   2.736
  165CO2     D2  602   7.592   5.799   2.673
  165CO2      C  603   7.631   5.884   2.705
  165CO2     O1  604   7.676   5.985   2.741
  165CO2     O2  605   7.586   5.784   2.668
  166CO2     D1  606   5.477   6.908   8.001
  166CO2     D2  607   5.519   7.098   8.039
  166CO2      C  608   5.498   7.003   8.020
  166CO2     O1  609   5.474   6.892   7.998
  166CO2     O2  610   5.522   7.114   8.043
  167CO2     D1  611   6.585   1.759   4.365
  167CO2     D2  612   6.582   1.807   4.173
  167CO2      C  613   6.584   1.783   4.269
  167CO2     O1  614   6.586   1.754   4.382
  167CO2     O2  615   6.582   1.811   4.157
  168CO2     D1  616   8.725   2.457   2.820
  168CO2     D2  617   8.569   2.427   2.702
  168CO2      C  618   8.647   2.442   2.761
  168CO2     O1  619   8.739   2.460   2.830
  168CO2     O2  620   8.556   2.424   2.692
  169CO2     D1  621   5.721   8.346   8.508
  169CO2     D2  622   5.863   8.325   8.644
  169CO2      C  623   5.792   8.335   8.576
  169CO2     O1  624   5.708   8.348   8.496
  169CO2     O2  625   5.876   8.323   8.655
  170CO2     D1  626   3.708   4.171   7.280
  170CO2     D2  627   3.880   4.075   7.303
  170CO2      C  628   3.794   4.123   7.292
  170CO2     O1  629   3.694   4.179   7.279
  170CO2     O2  630   3.895   4.067   7.305
  171CO2     D1  631   4.535   0.388   5.234
  171CO2     D2  632   4.529   0.393   5.431
  171CO2      C  633   4.532   0.391   5.332
  171CO2     O1  634   4.535   0.388   5.217
  171CO2     O2  635   4.529   0.393   5.448
  172CO2     D1  636   9.248   1.587   5.665
  172CO2     D2  637   9.150   1.418   5.636
  172CO2      C  638   9.199   1.503   5.651
  172CO2     O1  639   9.257   1.602   5.668
  172CO2     O2  640   9.141   1.404   5.633
  173CO2     D1  641   1.582   3.043   7.212
  173CO2     D2  642   1.539   3.048   7.019
  173CO2      C  643   1.560   3.045   7.115
  173CO2     O1  644   1.585   3.042   7.228
  173CO2     O2  645   1.535   3.048   7.002
  174CO2     D1  646   8.283   2.983   5.412
  174CO2     D2  647   8.343   2.902   5.242
  174CO2      C  648   8.313   2.942   5.327
  174CO2     O1  649   8.278   2.990   5.427
  174CO2     O2  650   8.349   2.895   5.227
  175CO2     D1  651   4.356   7.240   6.846
  175CO2     D2  652   4.412   7.320   6.674
  175CO2      C  653   4.384   7.280   6.760
  175CO2     O1  654   4.351   7.233   6.860
  175CO2     O2  655   4.417   7.327   6.659
  176CO2     D1  656   2.319   7.805   9.976
  176CO2     D2  657   2.285   7.804   9.781
  176CO2      C  658   2.302   7.804   9.878
  176CO2     O1  659   2.322   7.805   9.993
  176CO2     O2  660   2.282   7.804   9.764
  177CO2     D1  661   8.368   9.417   5.050
  177CO2     D2  662   8.380   9.374   5.243
  177CO2      C  663   8.374   9.395   5.146
  177CO2     O1  664   8.367   9.421   5.033
  177CO2     O2  665   8.382   9.370   5.259
  178CO2     D1  666   8.270   7.372   1.920
  178CO2     D2  667   8.238   7.272   1.752
  178CO2      C  668   8.254   7.322   1.836
  178CO2     O1  669   8.273   7.380   1.934
  178CO2     O2  670   8.235   7.263   1.738
  179CO2     D1  671   2.607   5.120   4.377
  179CO2     D2  672   2.728   5.162   4.528
  179CO2      C  673   2.668   5.141   4.452
  179CO2     O1  674   2.597   5.117   4.364
  179CO2     O2  675   2.739   5.166   4.541
  180CO2     D1  676   1.702   2.408   1.943
  180CO2     D2  677   1.728   2.394   2.138
  180CO2      C  678   1.715   2.401   2.040
  180CO2     O1  679   1.700   2.409   1.926
  180CO2     O2  680   1.730   2.392   2.155
  181CO2     D1  681   9.036   0.760  -0.029
  181CO2     D2  682   9.079   0.667   0.141
  181CO2      C  683   9.058   0.713   0.056
  181CO2     O1  684   9.033   0.768  -0.043
  181CO2     O2  685   9.083   0.659   0.155
  182CO2     D1  686   1.869   4.771   9.391
  182CO2     D2  687   1.689   4.841   9.430
  182CO2      C  688   1.779   4.806   9.410
  182CO2     O1  689   1.885   4.764   9.387
  182CO2     O2  690   1.673   4.847   9.433
  183CO2     D1  691   1.725   5.090   5.056
  183CO2     D2  692   1.921   5.110   5.043
  183CO2      C  693   1.823   5.100   5.049
  183CO2     O1  694   1.708   5.088   5.057
  183CO2     O2  695   1.938   5.112   5.042
  184CO2     D1  696   8.671   4.646   7.172
  184CO2     D2  697   8.543   4.748   7.283
  184CO2      C  698   8.607   4.697   7.227
  184CO2     O1  699   8.683   4.638   7.163
  184CO2     O2  700   8.532   4.757   7.292
  185CO2     D1  701   7.926   3.374   9.363
  185CO2     D2  702   8.058   3.506   9.296
  185CO2      C  703   7.992   3.440   9.329
  185CO2     O1  704   7.915   3.363   9.368
  185CO2     O2  705   8.069   3.517   9.290
  186CO2     D1  706   6.229   1.601   4.209
  186CO2     D2  707   6.310   1.516   4.050
  186CO2      C  708   6.270   1.559   4.130
  186CO2     O1  709   6.222   1.608   4.223
  186CO2     O2  710   6.317   1.509   4.036
  187CO2     D1  711   7.620   2.199   2.323
  187CO2     D2  712   7.660   2.196   2.517
  187CO2      C  713   7.640   2.198   2.420
  187CO2     O1  714   7.617   2.200   2.307
  187CO2     O2  715   7.663   2.196   2.534
  188CO2     D1  716   1.979   9.789   2.720
  188CO2     D2  717   2.155   9.879   2.715
  188CO2      C  718   2.067   9.834   2.717
  188CO2     O1  719   1.963   9.781   2.720
  188CO2     O2  720   2.170   9.887   2.714
  189CO2     D1  721   2.317   3.333   5.056
  189CO2     D2  722   2.478   3.265   5.149
  189CO2      C  723   2.398   3.299   5.102
  189CO2     O1  724   2.303   3.339   5.048
  189CO2     O2  725   2.492   3.260   5.157
  190CO2     D1  726   8.111   2.757   9.487
  190CO2     D2  727   8.099   2.715   9.680
  190CO2      C  728   8.105   2.736   9.584
  190CO2     O1  729   8.112   2.760   9.471
  190CO2     O2  730   8.098   2.712   9.697
  191CO2     D1  731   6.939   4.262   0.854
  191CO2     D2  732   7.033   4.210   1.021
  191CO2      C  733   6.986   4.236   0.937
  191CO2     O1  734   6.931   4.267   0.840
  191CO2     O2  735   7.041   4.206   1.035
  192CO2     D1  736   3.023   2.930   7.601
  192CO2     D2  737   3.156   3.013   7.481
  192CO2      C  738   3.089   2.972   7.541
  192CO2     O1  739   3.012   2.922   7.612
  192CO2     O2  740   3.167   3.021   7.470
  193CO2     D1  741   4.271   0.426   6.700
  193CO2     D2  742   4.255   0.578   6.575
  193CO2      C  743   4.263   0.502   6.638
  193CO2     O1  744   4.273   0.412   6.711
  193CO2     O2  745   4.253   0.592   6.565
  194CO2     D1  746   0.750   8.264   3.882
  194CO2     D2  747   0.690   8.204   3.704
  194CO2      C  748   0.720   8.234   3.793
  194CO2     O1  749   0.756   8.269   3.898
  194CO2     O2  750   0.684   8.199   3.688
  195CO2     D1  751   8.927   0.288   5.886
  195CO2     D2  752   8.916   0.229   5.697
  195CO2      C  753   8.922   0.259   5.791
  195CO2     O1  754   8.928   0.294   5.902
  195CO2     O2  755   8.915   0.224   5.681
  196CO2     D1  756   8.218   7.266   1.383
  196CO2     D2  757   8.240   7.360   1.210
  196CO2      C  758   8.229   7.313   1.297
  196CO2     O1  759   8.216   7.258   1.398
  196CO2     O2  760   8.242   7.368   1.196
  197CO2     D1  761   5.414   3.000   2.096
  197CO2     D2  762   5.416   2.998   1.898
  197CO2      C  763   5.415   2.999   1.997
  197CO2     O1  764   5.414   3.000   2.113
  197CO2     O2  765   5.416   2.998   1.881
  198CO2     D1  766   0.220   5.152   4.234
  198CO2     D2  767   0.052   5.083   4.313
  198CO2      C  768   0.136   5.118   4.274
  198CO2     O1  769   0.234   5.158   4.227
  198CO2     O2  770   0.038   5.077   4.320
  199CO2     D1  771   1.888   8.758   2.503
  199CO2     D2  772   1.892   8.767   2.701
  199CO2      C  773   1.890   8.762   2.602
  199CO2     O1  774   1.888   8.757   2.486
  199CO2     O2  775   1.893   8.768   2.718
  200CO2     D1  776   1.992   0.855   3.561
  200CO2     D2  777   1.992   0.855   3.364
  200CO2      C  778   1.992   0.855   3.462
  200CO2     O1  779   1.992   0.855   3.578
  200CO2     O2  780   1.992   0.855   3.346
  201CO2     D1  781   4.079   7.174   9.375
  201CO2     D2  782   3.901   7.097   9.416
  201CO2      C  783   3.990   7.136   9.395
  201CO2     O1  784   4.094   7.181   9.372
  201CO2     O2  785   3.886   7.090   9.419
  202CO2     D1  786   6.480   6.952   1.725
  202CO2     D2  787   6.283   6.949   1.740
  202CO2      C  788   6.382   6.951   1.733
  202CO2     O1  789   6.497   6.953   1.724
  202CO2     O2  790   6.266   6.949   1.742
  203CO2     D1  791   0.195   5.398   4.047
  203CO2     D2  792   0.216   5.387   4.244
  203CO2      C  793   0.205   5.393   4.146
  203CO2     O1  794   0.194   5.399   4.030
  203CO2     O2  795   0.217   5.386   4.261
  204CO2     D1  796   7.733   5.325   9.668
  204CO2     D2  797   7.910   5.325   9.581
  204CO2      C  798   7.821   5.325   9.624
  204CO2     O1  799   7.717   5.325   9.675
  204CO2     O2  800   7.926   5.325   9.573
  205CO2     D1  801   6.754   0.389   1.316
  205CO2     D2  802   6.751   0.264   1.470
  205CO2      C  803   6.752   0.327   1.393
  205CO2     O1  804   6.754   0.399   1.303
  205CO2     O2  805   6.751   0.254   1.483
  206CO2     D1  806   6.438   1.152   9.846
  206CO2     D2  807   6.561   1.205   9.992
  206CO2      C  808   6.499   1.178   9.919
  206CO2     O1  809   6.428   1.147   9.833
  206CO2     O2  810   6.571   1.209  10.005
  207CO2     D1  811   6.612   9.065   8.149
  207CO2     D2  812   6.598   8.868   8.137
  207CO2      C  813   6.605   8.967   8.143
  207CO2     O1  814   6.613   9.082   8.150
  207CO2     O2  815   6.597   8.851   8.136
  208CO2     D1  816   4.625   0.295   4.134
  208CO2     D2  817   4.476   0.379   4.035
  208CO2      C  818   4.551   0.337   4.085
  208CO2     O1  819   4.638   0.288   4.143
  208CO2     O2  820   4.463   0.387   4.026
  209CO2     D1  821   5.697   0.052   5.702
  209CO2     D2  822   5.616   0.232   5.702
  209CO2      C  823   5.657   0.142   5.702
  209CO2     O1  824   5.704   0.036   5.702
  209CO2     O2  825   5.609   0.247   5.702
  210CO2     D1  826   8.872   3.613  -0.013
  210CO2     D2  827   8.933   3.661   0.168
  210CO2      C  828   8.902   3.637   0.077
  210CO2     O1  829   8.866   3.609  -0.029
  210CO2     O2  830   8.939   3.665   0.184
  211CO2     D1  831   4.864   8.663   5.414
  211CO2     D2  832   4.919   8.643   5.602
  211CO2      C  833   4.892   8.653   5.508
  211CO2     O1  834   4.859   8.664   5.397
  211CO2     O2  835   4.924   8.641   5.619
  212CO2     D1  836   3.131   1.496   1.954
  212CO2     D2  837   3.230   1.576   1.802
  212CO2      C  838   3.181   1.536   1.878
  212CO2     O1  839   3.123   1.489   1.967
  212CO2     O2  840   3.238   1.583   1.789
  213CO2     D1  841   0.424   6.437   8.250
  213CO2     D2  842   0.402   6.319   8.093
  213CO2      C  843   0.413   6.378   8.172
  213CO2     O1  844   0.426   6.447   8.264
  213CO2     O2  845   0.400   6.309   8.079
  214CO2     D1  846   6.570   2.593   1.114
  214CO2     D2  847   6.660   2.581   1.289
  214CO2      C  848   6.615   2.587   1.202
  214CO2     O1  849   6.562   2.594   1.099
  214CO2     O2  850   6.668   2.580   1.305
  215CO2     D1  851   9.645   5.960   8.668
  215CO2     D2  852   9.819   5.992   8.756
  215CO2      C  853   9.732   5.976   8.712
  215CO2     O1  854   9.630   5.957   8.660
  215CO2     O2  855   9.834   5.994   8.763
  216CO2     D1  856   5.734   7.149   8.605
  216CO2     D2  857   5.646   7.204   8.773
  216CO2      C  858   5.690   7.177   8.689
  216CO2     O1  859   5.742   7.144   8.591
  216CO2     O2  860   5.638   7.209   8.788
  217CO2     D1  861   8.357   5.605   1.523
  217CO2     D2  862   8.175   5.548   1.573
  217CO2      C  863   8.266   5.577   1.548
  217CO2     O1  864   8.373   5.610   1.519
  217CO2     O2  865   8.159   5.543   1.577
  218CO2     D1  866   7.313   5.850   3.974
  218CO2     D2  867   7.134   5.782   3.925
  218CO2      C  868   7.223   5.816   3.949
  218CO2     O1  869   7.328   5.856   3.979
  218CO2     O2  870   7.118   5.776   3.920
  219CO2     D1  871   8.570   3.977   3.872
  219CO2     D2  872   8.625   4.150   3.950
  219CO2      C  873   8.597   4.063   3.911
  219CO2     O1  874   8.565   3.962   3.865
  219CO2     O2  875   8.629   4.165   3.956
  220CO2     D1  876   4.955   3.507   9.569
  220CO2     D2  877   4.815   3.511   9.709
  220CO2      C  878   4.885   3.509   9.639
  220CO2     O1  879   4.967   3.506   9.557
  220CO2     O2  880   4.803   3.511   9.721
  221CO2     D1  881   6.697   4.968   5.670
  221CO2     D2  882   6.890   4.926   5.659
  221CO2      C  883   6.794   4.947   5.665
  221CO2     O1  884   6.680   4.972   5.671
  221CO2     O2  885   6.907   4.922   5.658
  222CO2     D1  886   7.836   1.675   0.397
  222CO2     D2  887   7.661   1.738   0.329
  222CO2      C  888   7.749   1.707   0.363
  222CO2     O1  889   7.851   1.669   0.403
  222CO2     O2  890   7.646   1.744   0.323
  223CO2     D1  891   7.679   0.745   6.430
  223CO2     D2  892   7.637   0.797   6.616
  223CO2      C  893   7.658   0.771   6.523
  223CO2     O1  894   7.683   0.741   6.414
  223CO2     O2  895   7.633   0.801   6.633
  224CO2     D1  896   0.945   5.780   9.611
  224CO2     D2  897   0.970   5.922   9.747
  224CO2      C  898   0.957   5.851   9.679
  224CO2     O1  899   0.943   5.768   9.599
  224CO2     O2  900   0.972   5.934   9.759
  225CO2     D1  901   8.242   9.777   3.825
  225CO2     D2  902   8.296   9.926   3.943
  225CO2      C  903   8.269   9.852   3.884
  225CO2     O1  904   8.238   9.764   3.815
  225CO2     O2  905   8.301   9.939   3.953
  226CO2     D1  906   2.185   2.096   0.373
  226CO2     D2  907   2.059   2.086   0.222
  226CO2      C  908   2.122   2.091   0.298
  226CO2     O1  909   2.196   2.097   0.386
  226CO2     O2  910   2.048   2.086   0.209
  227CO2     D1  911   0.204   3.017   6.619
  227CO2     D2  912   0.107   3.166   6.707
  227CO2      C  913   0.155   3.092   6.663
  227CO2     O1  914   0.212   3.004   6.612
  227CO2     O2  915   0.099   3.179   6.715
  228CO2     D1  916   2.271   6.433   2.538
  228CO2     D2  917   2.271   6.436   2.735
  228CO2      C  918   2.271   6.434   2.637
  228CO2     O1  919   2.271   6.432   2.521
  228CO2     O2  920   2.271   6.437   2.753
  229CO2     D1  921   2.063   7.383   2.686
  229CO2     D2  922   2.021   7.455   2.865
  229CO2      C  923   2.042   7.419   2.776
  229CO2     O1  924   2.067   7.377   2.671
  229CO2     O2  925   2.017   7.461   2.881
  230CO2     D1  926   1.430   4.927   7.974
  230CO2     D2  927   1.322   4.762   7.959
  230CO2      C  928   1.376   4.845   7.967
  230CO2     O1  929   1.439   4.942   7.975
  230CO2     O2  930   1.313   4.748   7.958
  231CO2     D1  931   4.302   4.071   3.064
  231CO2     D2  932   4.151   4.034   2.941
  231CO2      C  933   4.226   4.053   3.003
  231CO2     O1  934   4.315   4.074   3.074
  231CO2     O2  935   4.138   4.031   2.931
  232CO2     D1  936   6.787   6.200   3.154
  232CO2     D2  937   6.903   6.304   3.032
  232CO2      C  938   6.845   6.252   3.093
  232CO2     O1  939   6.777   6.191   3.164
  232CO2     O2  940   6.913   6.313   3.022
  233CO2     D1  941   2.698   7.235   0.435
  233CO2     D2  942   2.668   7.160   0.615
  233CO2      C  943   2.683   7.198   0.525
  233CO2     O1  944   2.700   7.242   0.419
  233CO2     O2  945   2.665   7.154   0.631
  234CO2     D1  946   8.262   2.593   0.701
  234CO2     D2  947   8.370   2.459   0.603
  234CO2      C  948   8.316   2.526   0.652
  234CO2     O1  949   8.252   2.605   0.710
  234CO2     O2  950   8.379   2.448   0.595
  235CO2     D1  951   2.726   3.095   1.116
  235CO2     D2  952   2.714   2.898   1.131
  235CO2      C  953   2.720   2.997   1.123
  235CO2     O1  954   2.727   3.112   1.115
  235CO2     O2  955   2.713   2.881   1.132
  236CO2     D1  956   3.896   7.186   4.336
  236CO2     D2  957   3.864   7.277   4.509
  236CO2      C  958   3.880   7.231   4.422
  236CO2     O1  959   3.899   7.178   4.321
  236CO2     O2  960   3.861   7.285   4.523
  237CO2     D1  961   1.590   0.476   5.494
  237CO2     D2  962   1.508   0.394   5.655
  237CO2      C  963   1.549   0.435   5.575
  237CO2     O1  964   1.597   0.483   5.481
  237CO2     O2  965   1.501   0.387   5.669
  238CO2     D1  966   7.815   8.927   2.849
  238CO2     D2  967   7.874   8.965   2.665
  238CO2      C  968   7.845   8.946   2.757
  238CO2     O1  969   7.810   8.923   2.865
  238CO2     O2  970   7.880   8.969   2.649
  239CO2     D1  971   1.865   2.530   0.483
  239CO2     D2  972   1.983   2.426   0.364
  239CO2      C  973   1.924   2.478   0.424
  239CO2     O1  974   1.854   2.539   0.494
  239CO2     O2  975   1.993   2.417   0.353
  240CO2     D1  976   7.949   2.573   3.531
  240CO2     D2  977   8.006   2.563   3.342
  240CO2      C  978   7.978   2.568   3.437
  240CO2     O1  979   7.944   2.574   3.548
  240CO2     O2  980   8.011   2.562   3.326
  241CO2     D1  981   8.320   3.124   2.863
  241CO2     D2  982   8.463   3.050   2.978
  241CO2      C  983   8.392   3.087   2.920
  241CO2     O1  984   8.307   3.130   2.853
  241CO2     O2  985   8.476   3.044   2.987
  242CO2     D1  986   6.245  10.077   7.093
  242CO2     D2  987   6.206   9.896   7.162
  242CO2      C  988   6.226   9.986   7.127
  242CO2     O1  989   6.248  10.093   7.087
  242CO2     O2  990   6.203   9.880   7.168
  243CO2     D1  991   7.418   3.491   2.718
  243CO2     D2  992   7.377   3.452   2.908
  243CO2      C  993   7.397   3.471   2.813
  243CO2     O1  994   7.421   3.494   2.702
  243CO2     O2  995   7.373   3.448   2.924
  244CO2     D1  996   9.253   1.003   1.961
  244CO2     D2  997   9.285   1.066   2.145
  244CO2      C  998   9.269   1.034   2.053
  244CO2     O1  999   9.250   0.998   1.945
  244CO2     O2 1000   9.288   1.071   2.161
  245CO2     D1 1001   0.256   6.780   0.371
  245CO2     D2 1002   0.286   6.780   0.176
  245CO2      C 1003   0.271   6.780   0.273
  245CO2     O1 1004   0.253   6.780   0.388
  245CO2     O2 1005   0.288   6.780   0.159
  246CO2     D1 1006   2.973   3.480   5.271
  246CO2     D2 1007   2.945   3.423   5.084
  246CO2      C 1008   2.959   3.451   5.177
  246CO2     O1 1009   2.976   3.485   5.287
  246CO2     O2 1010   2.942   3.418   5.068
  247CO2     D1 1011   2.813   1.619   8.355
  247CO2     D2 1012   2.853   1.804   8.413
  247CO2      C 1013   2.833   1.712   8.384
  247CO2     O1 1014   2.809   1.603   8.350
  247CO2     O2 1015   2.856   1.820   8.418
  248CO2     D1 1016   2.663   1.046   6.398
  248CO2     D2 1017   2.664   1.043   6.596
  248CO2      C 1018   2.664   1.044   6.497
  248CO2     O1 1019   2.663   1.046   6.381
  248CO2     O2 1020   2.664   1.043   6.613
  249CO2     D1 1021   4.619   0.860   7.825
  249CO2     D2 1022   4.567   0.841   7.636
  249CO2      C 1023   4.593   0.851   7.730
  249CO2     O1 1024   4.624   0.861   7.842
  249CO2     O2 1025   4.562   0.840   7.619
  250CO2     D1 1026   8.542   3.851   4.522
  250CO2     D2 1027   8.656   3.777   4.665
  250CO2      C 1028   8.599   3.814   4.594
  250CO2     O1 1029   8.532   3.857   4.510
  250CO2     O2 1030   8.666   3.770   4.678
  251CO2     D1 1031   9.890   1.542   4.517
  251CO2     D2 1032   9.750   1.580   4.652
  251CO2      C 1033   9.820   1.561   4.585
  251CO2     O1 1034   9.903   1.538   4.506
  251CO2     O2 1035   9.738   1.583   4.663
  252CO2     D1 1036   3.918   4.857   9.503
  252CO2     D2 1037   3.993   4.855   9.320
  252CO2      C 1038   3.955   4.856   9.412
  252CO2     O1 1039   3.911   4.857   9.519
  252CO2     O2 1040   3.999   4.855   9.304
  253CO2     D1 1041   3.270   3.587   9.049
  253CO2     D2 1042   3.369   3.758   9.040
  253CO2      C 1043   3.319   3.672   9.044
  253CO2     O1 1044   3.262   3.572   9.049
  253CO2     O2 1045   3.377   3.773   9.039
  254CO2     D1 1046   0.532   6.027   5.108
  254CO2     D2 1047   0.714   6.020   5.032
  254CO2      C 1048   0.623   6.023   5.070
  254CO2     O1 1049   0.516   6.028   5.114
  254CO2     O2 1050   0.730   6.019   5.026
  255CO2     D1 1051   5.071   4.528   3.471
  255CO2     D2 1052   5.211   4.599   3.592
  255CO2      C 1053   5.141   4.564   3.531
  255CO2     O1 1054   5.059   4.522   3.461
  255CO2     O2 1055   5.223   4.606   3.602
  256CO2     D1 1056   6.296   7.176   1.986
  256CO2     D2 1057   6.229   7.239   1.811
  256CO2      C 1058   6.263   7.207   1.898
  256CO2     O1 1059   6.302   7.170   2.001
  256CO2     O2 1060   6.223   7.244   1.796
  257CO2     D1 1061   6.844   5.218   7.410
  257CO2     D2 1062   6.694   5.093   7.378
  257CO2      C 1063   6.769   5.156   7.394
  257CO2     O1 1064   6.857   5.229   7.413
  257CO2     O2 1065   6.681   5.082   7.375
  258CO2     D1 1066   8.092   8.289   6.971
  258CO2     D2 1067   8.025   8.307   7.156
  258CO2      C 1068   8.059   8.298   7.064
  258CO2     O1 1069   8.098   8.287   6.955
  258CO2     O2 1070   8.020   8.309   7.172
  259CO2     D1 1071   9.348   4.074   7.916
  259CO2     D2 1072   9.515   4.152   7.989
  259CO2      C 1073   9.431   4.113   7.953
  259CO2     O1 1074   9.334   4.067   7.910
  259CO2     O2 1075   9.529   4.159   7.995
  260CO2     D1 1076   8.226   2.215   0.067
  260CO2     D2 1077   8.357   2.164   0.206
  260CO2      C 1078   8.291   2.189   0.137
  260CO2     O1 1079   8.214   2.219   0.055
  260CO2     O2 1080   8.369   2.160   0.218
  261CO2     D1 1081   3.996   1.436   6.425
  261CO2     D2 1082   4.172   1.458   6.513
  261CO2      C 1083   4.084   1.447   6.469
  261CO2     O1 1084   3.981   1.435   6.418
  261CO2     O2 1085   4.187   1.459   6.520
  262CO2     D1 1086   5.560   2.130   8.011
  262CO2     D2 1087   5.559   2.130   7.814
  262CO2      C 1088   5.559   2.130   7.913
  262CO2     O1 1089   5.560   2.130   8.029
  262CO2     O2 1090   5.559   2.130   7.797
  263CO2     D1 1091   9.154   5.675   5.878
  263CO2     D2 1092   9.075   5.694   5.698
  263CO2      C 1093   9.114   5.685   5.788
  263CO2     O1 1094   9.161   5.674   5.894
  263CO2     O2 1095   9.068   5.695   5.683
  264CO2     D1 1096   7.554   2.162   3.821
  264CO2     D2 1097   7.435   2.201   3.668
  264CO2      C 1098   7.495   2.181   3.745
  264CO2     O1 1099   7.564   2.159   3.834
  264CO2     O2 1100   7.425   2.204   3.655
  265CO2     D1 1101   5.706   7.857   7.975
  265CO2     D2 1102   5.691   7.862   7.778
  265CO2      C 1103   5.699   7.860   7.877
  265CO2     O1 1104   5.708   7.857   7.992
  265CO2     O2 1105   5.689   7.863   7.761
  266CO2     D1 1106   6.754   1.854   2.238
  266CO2     D2 1107   6.651   1.988   2.341
  266CO2      C 1108   6.702   1.921   2.289
  266CO2     O1 1109   6.763   1.843   2.229
  266CO2     O2 1110   6.642   1.999   2.350
  267CO2     D1 1111   9.291   9.438   3.901
  267CO2     D2 1112   9.346   9.619   3.960
  267CO2      C 1113   9.319   9.529   3.930
  267CO2     O1 1114   9.286   9.423   3.896
  267CO2     O2 1115   9.351   9.634   3.965
  268CO2     D1 1116   3.265   1.864   3.476
  268CO2     D2 1117   3.211   2.005   3.603
  268CO2      C 1118   3.238   1.935   3.539
  268CO2     O1 1119   3.270   1.852   3.465
  268CO2     O2 1120   3.207   2.018   3.614
  269CO2     D1 1121   1.817   2.180   1.080
  269CO2     D2 1122   1.789   2.101   0.901
  269CO2      C 1123   1.803   2.141   0.991
  269CO2     O1 1124   1.819   2.187   1.096
  269CO2     O2 1125   1.787   2.094   0.885
  270CO2     D1 1126   1.972   4.861   1.069
  270CO2     D2 1127   2.026   4.830   1.257
  270CO2      C 1128   1.999   4.845   1.163
  270CO2     O1 1129   1.968   4.864   1.053
  270CO2     O2 1130   2.031   4.827   1.273
  271CO2     D1 1131   2.936   4.136   3.685
  271CO2     D2 1132   2.923   4.218   3.505
  271CO2      C 1133   2.929   4.177   3.595
  271CO2     O1 1134   2.937   4.129   3.700
  271CO2     O2 1135   2.922   4.225   3.489
  272CO2     D1 1136   1.563   5.985   0.652
  272CO2     D2 1137   1.483   5.841   0.542
  272CO2      C 1138   1.523   5.913   0.597
  272CO2     O1 1139   1.570   5.998   0.662
  272CO2     O2 1140   1.476   5.829   0.533
  273CO2     D1 1141   2.647   4.324   7.209
  273CO2     D2 1142   2.506   4.185   7.202
  273CO2      C 1143   2.576   4.255   7.206
  273CO2     O1 1144   2.659   4.336   7.210
  273CO2     O2 1145   2.493   4.173   7.201
  274CO2     D1 1146   1.100   5.182   1.800
  274CO2     D2 1147   1.055   5.309   1.656
  274CO2      C 1148   1.078   5.245   1.728
  274CO2     O1 1149   1.104   5.170   1.813
  274CO2     O2 1150   1.052   5.320   1.644
  275CO2     D1 1151   6.619   4.926   3.154
  275CO2     D2 1152   6.725   5.015   3.295
  275CO2      C 1153   6.672   4.970   3.224
  275CO2     O1 1154   6.609   4.918   3.142
  275CO2     O2 1155   6.735   5.022   3.307
  276CO2     D1 1156   3.667   4.537   6.052
  276CO2     D2 1157   3.490   4.606   5.996
  276CO2      C 1158   3.578   4.572   6.024
  276CO2     O1 1159   3.682   4.531   6.057
  276CO2     O2 1160   3.475   4.612   5.991
  277CO2     D1 1161   7.565   8.512   3.753
  277CO2     D2 1162   7.554   8.608   3.580
  277CO2      C 1163   7.559   8.560   3.667
  277CO2     O1 1164   7.566   8.504   3.768
  277CO2     O2 1165   7.553   8.616   3.565
  278CO2     D1 1166   8.599   9.551   8.531
  278CO2     D2 1167   8.508   9.696   8.632
  278CO2      C 1168   8.553   9.623   8.582
  278CO2     O1 1169   8.607   9.539   8.523
  278CO2     O2 1170   8.500   9.708   8.641
  279CO2     D1 1171   1.199   9.871   1.237
  279CO2     D2 1172   1.118   9.852   1.058
  279CO2      C 1173   1.158   9.862   1.148
  279CO2     O1 1174   1.206   9.873   1.253
  279CO2     O2 1175   1.111   9.850   1.042
  280CO2     D1 1176   8.948   8.658   2.653
  280CO2     D2 1177   8.953   8.654   2.850
  280CO2      C 1178   8.951   8.656   2.751
  280CO2     O1 1179   8.948   8.658   2.636
  280CO2     O2 1180   8.954   8.654   2.867
  281CO2     D1 1181   2.514   4.256   0.980
  281CO2     D2 1182   2.348   4.185   0.898
  281CO2      C 1183   2.431   4.221   0.939
  281CO2     O1 1184   2.528   4.262   0.987
  281CO2     O2 1185   2.334   4.179   0.891
  282CO2     D1 1186   2.724   5.157   2.343
  282CO2     D2 1187   2.643   5.175   2.523
  282CO2      C 1188   2.684   5.166   2.433
  282CO2     O1 1189   2.731   5.155   2.328
  282CO2     O2 1190   2.636   5.176   2.539
  283CO2     D1 1191   3.786   2.348   7.435
  283CO2     D2 1192   3.697   2.464   7.301
  283CO2      C 1193   3.741   2.406   7.368
  283CO2     O1 1194   3.793   2.338   7.446
  283CO2     O2 1195   3.689   2.474   7.289
  284CO2     D1 1196   3.620   9.509   0.449
  284CO2     D2 1197   3.462   9.464   0.338
  284CO2      C 1198   3.541   9.486   0.393
  284CO2     O1 1199   3.633   9.513   0.458
  284CO2     O2 1200   3.448   9.460   0.329
  285CO2     D1 1201   7.337   7.115   0.790
  285CO2     D2 1202   7.497   7.072   0.898
  285CO2      C 1203   7.417   7.093   0.844
  285CO2     O1 1204   7.323   7.118   0.780
  285CO2     O2 1205   7.511   7.069   0.907
  286CO2     D1 1206   3.901   1.425   5.725
  286CO2     D2 1207   3.893   1.431   5.922
  286CO2      C 1208   3.897   1.428   5.823
  286CO2     O1 1209   3.902   1.424   5.707
  286CO2     O2 1210   3.892   1.431   5.939
  287CO2     D1 1211   8.913   1.090   9.152
  287CO2     D2 1212   8.888   1.271   9.228
  287CO2      C 1213   8.900   1.181   9.190
  287CO2     O1 1214   8.915   1.075   9.145
  287CO2     O2 1215   8.886   1.287   9.235
  288CO2     D1 1216   8.510   0.527   9.374
  288CO2     D2 1217   8.556   0.552   9.565
  288CO2      C 1218   8.533   0.540   9.469
  288CO2     O1 1219   8.507   0.525   9.357
  288CO2     O2 1220   8.560   0.554   9.581
  289CO2     D1 1221   3.110   7.453   8.373
  289CO2     D2 1222   3.268   7.340   8.412
  289CO2      C 1223   3.189   7.397   8.393
  289CO2     O1 1224   3.097   7.463   8.370
  289CO2     O2 1225   3.282   7.331   8.416
  290CO2     D1 1226   0.745   1.470   1.358
  290CO2     D2 1227   0.931   1.530   1.394
  290CO2      C 1228   0.838   1.500   1.376
  290CO2     O1 1229   0.729   1.465   1.355
  290CO2     O2 1230   0.947   1.535   1.397
  291CO2     D1 1231   1.691   0.965   1.805
  291CO2     D2 1232   1.739   0.858   1.646
  291CO2      C 1233   1.715   0.912   1.725
  291CO2     O1 1234   1.687   0.975   1.818
  291CO2     O2 1235   1.743   0.849   1.632
  292CO2     D1 1236   6.244   5.395   9.746
  292CO2     D2 1237   6.390   5.294   9.834
  292CO2      C 1238   6.317   5.345   9.790
  292CO2     O1 1239   6.232   5.404   9.739
  292CO2     O2 1240   6.403   5.286   9.841
  293CO2     D1 1241   6.474   1.583   1.419
  293CO2     D2 1242   6.485   1.425   1.538
  293CO2      C 1243   6.480   1.504   1.479
  293CO2     O1 1244   6.473   1.596   1.409
  293CO2     O2 1245   6.486   1.411   1.548
  294CO2     D1 1246   8.203   3.454   4.082
  294CO2     D2 1247   8.238   3.540   4.257
  294CO2      C 1248   8.221   3.497   4.169
  294CO2     O1 1249   8.200   3.447   4.067
  294CO2     O2 1250   8.241   3.547   4.272
  295CO2     D1 1251   6.692   2.424   0.877
  295CO2     D2 1252   6.526   2.377   0.973
  295CO2      C 1253   6.609   2.401   0.925
  295CO2     O1 1254   6.706   2.429   0.868
  295CO2     O2 1255   6.511   2.373   0.981
  296CO2     D1 1256   6.768   0.741   3.905
  296CO2     D2 1257   6.863   0.758   3.732
  296CO2      C 1258   6.815   0.750   3.818
  296CO2     O1 1259   6.759   0.740   3.920
  296CO2     O2 1260   6.871   0.760   3.717
  297CO2     D1 1261   2.968   2.184   4.687
  297CO2     D2 1262   2.975   2.179   4.489
  297CO2      C 1263   2.972   2.182   4.588
  297CO2     O1 1264   2.967   2.185   4.704
  297CO2     O2 1265   2.976   2.179   4.472
  298CO2     D1 1266   3.958   8.918   3.100
  298CO2     D2 1267   3.864   8.801   3.228
  298CO2      C 1268   3.911   8.860   3.164
  298CO2     O1 1269   3.966   8.928   3.088
  298CO2     O2 1270   3.856   8.791   3.240
  299CO2     D1 1271   2.770   4.605   4.855
  299CO2     D2 1272   2.830   4.511   4.691
  299CO2      C 1273   2.800   4.558   4.773
  299CO2     O1 1274   2.765   4.613   4.869
  299CO2     O2 1275   2.835   4.503   4.677
  300CO2     D1 1276   8.174   0.696   4.154
  300CO2     D2 1277   8.246   0.780   4.318
  300CO2      C 1278   8.210   0.738   4.236
  300CO2     O1 1279   8.168   0.689   4.140
  300CO2     O2 1280   8.252   0.787   4.332
  301CO2     D1 1281   1.736   3.007   2.589
  301CO2     D2 1282   1.867   3.065   2.452
  301CO2      C 1283   1.802   3.036   2.521
  301CO2     O1 1284   1.725   3.002   2.601
  301CO2     O2 1285   1.878   3.070   2.440
  302CO2     D1 1286   4.843   3.967   7.357
  302CO2     D2 1287   4.920   3.970   7.539
  302CO2      C 1288   4.882   3.969   7.448
  302CO2     O1 1289   4.837   3.967   7.341
  302CO2     O2 1290   4.927   3.971   7.555
  303CO2     D1 1291   4.902   4.681   8.657
  303CO2     D2 1292   5.001   4.623   8.818
  303CO2      C 1293   4.952   4.652   8.738
  303CO2     O1 1294   4.894   4.686   8.643
  303CO2     O2 1295   5.010   4.618   8.832
  304CO2     D1 1296   2.481   1.608   6.808
  304CO2     D2 1297   2.560   1.564   6.983
  304CO2      C 1298   2.520   1.586   6.895
  304CO2     O1 1299   2.474   1.612   6.792
  304CO2     O2 1300   2.567   1.560   6.999
  305CO2     D1 1301   2.347   6.832   7.732
  305CO2     D2 1302   2.162   6.806   7.665
  305CO2      C 1303   2.255   6.819   7.699
  305CO2     O1 1304   2.363   6.834   7.738
  305CO2     O2 1305   2.146   6.804   7.660
  306CO2     D1 1306   4.212   0.995   6.421
  306CO2     D2 1307   4.075   1.056   6.551
  306CO2      C 1308   4.143   1.026   6.486
  306CO2     O1 1309   4.223   0.990   6.410
  306CO2     O2 1310   4.063   1.061   6.562
  307CO2     D1 1311   4.745   5.549   1.916
  307CO2     D2 1312   4.562   5.619   1.891
  307CO2      C 1313   4.653   5.584   1.903
  307CO2     O1 1314   4.761   5.543   1.918
  307CO2     O2 1315   4.546   5.625   1.888
  308CO2     D1 1316   3.071   9.039   5.618
  308CO2     D2 1317   3.090   9.179   5.480
  308CO2      C 1318   3.080   9.109   5.549
  308CO2     O1 1319   3.069   9.027   5.630
  308CO2     O2 1320   3.092   9.191   5.468
  309CO2     D1 1321   8.164   8.611   0.800
  309CO2     D2 1322   8.264   8.611   0.970
  309CO2      C 1323   8.214   8.611   0.885
  309CO2     O1 1324   8.155   8.611   0.785
  309CO2     O2 1325   8.272   8.611   0.985
  310CO2     D1 1326   8.716   7.005   6.632
  310CO2     D2 1327   8.685   6.822   6.562
  310CO2      C 1328   8.700   6.913   6.597
  310CO2     O1 1329   8.718   7.020   6.638
  310CO2     O2 1330   8.683   6.806   6.556
  311CO2     D1 1331   7.888   2.722   7.931
  311CO2     D2 1332   7.790   2.567   7.854
  311CO2      C 1333   7.839   2.645   7.892
  311CO2     O1 1334   7.896   2.735   7.937
  311CO2     O2 1335   7.782   2.554   7.848
  312CO2     D1 1336   3.044   8.354   3.853
  312CO2     D2 1337   2.934   8.518   3.868
  312CO2      C 1338   2.989   8.436   3.860
  312CO2     O1 1339   3.053   8.340   3.851
  312CO2     O2 1340   2.924   8.532   3.869
  313CO2     D1 1341   1.871   0.445   8.483
  313CO2     D2 1342   2.003   0.387   8.347
  313CO2      C 1343   1.937   0.416   8.415
  313CO2     O1 1344   1.860   0.450   8.495
  313CO2     O2 1345   2.014   0.382   8.335
  314CO2     D1 1346   7.307   7.268   6.087
  314CO2     D2 1347   7.301   7.291   6.284
  314CO2      C 1348   7.304   7.280   6.185
  314CO2     O1 1349   7.307   7.266   6.070
  314CO2     O2 1350   7.301   7.293   6.301
  315CO2     D1 1351   4.967   8.341   6.909
  315CO2     D2 1352   5.127   8.452   6.877
  315CO2      C 1353   5.047   8.397   6.893
  315CO2     O1 1354   4.953   8.332   6.912
  315CO2     O2 1355   5.141   8.462   6.874
  316CO2     D1 1356   3.566   2.760   5.326
  316CO2     D2 1357   3.529   2.844   5.502
  316CO2      C 1358   3.547   2.802   5.414
  316CO2     O1 1359   3.570   2.753   5.311
  316CO2     O2 1360   3.525   2.851   5.517
  317CO2     D1 1361   2.538   4.139   0.736
  317CO2     D2 1362   2.386   4.050   0.647
  317CO2      C 1363   2.462   4.094   0.691
  317CO2     O1 1364   2.552   4.146   0.744
  317CO2     O2 1365   2.373   4.042   0.639
  318CO2     D1 1366   9.627   5.401   5.750
  318CO2     D2 1367   9.558   5.586   5.734
  318CO2      C 1368   9.593   5.494   5.742
  318CO2     O1 1369   9.633   5.385   5.751
  318CO2     O2 1370   9.552   5.602   5.732
  319CO2     D1 1371   9.084   0.688   7.867
  319CO2     D2 1372   9.053   0.696   8.062
  319CO2      C 1373   9.068   0.692   7.965
  319CO2     O1 1374   9.086   0.688   7.850
  319CO2     O2 1375   9.051   0.696   8.079
  320CO2     D1 1376   5.051   7.114   8.936
  320CO2     D2 1377   5.064   7.092   9.132
  320CO2      C 1378   5.057   7.103   9.034
  320CO2     O1 1379   5.049   7.116   8.919
  320CO2     O2 1380   5.065   7.090   9.149
  321CO2     D1 1381   9.942   4.115   2.209
  321CO2     D2 1382   9.894   4.222   2.368
  321CO2      C 1383   9.918   4.169   2.289
  321CO2     O1 1384   9.946   4.106   2.195
  321CO2     O2 1385   9.890   4.231   2.382
  322CO2     D1 1386   7.257   0.290   6.402
  322CO2     D2 1387   7.205   0.103   6.439
  322CO2      C 1388   7.231   0.197   6.421
  322CO2     O1 1389   7.262   0.307   6.399
  322CO2     O2 1390   7.200   0.087   6.442
  323CO2     D1 1391   7.200   6.983   7.075
  323CO2     D2 1392   7.257   6.835   7.194
  323CO2      C 1393   7.228   6.909   7.135
  323CO2     O1 1394   7.195   6.995   7.065
  323CO2     O2 1395   7.262   6.822   7.204
  324CO2     D1 1396   4.097   4.432   2.834
  324CO2     D2 1397   4.122   4.510   2.653
  324CO2      C 1398   4.109   4.471   2.744
  324CO2     O1 1399   4.095   4.425   2.849
  324CO2     O2 1400   4.124   4.516   2.638
  325CO2     D1 1401   0.078   9.583   9.162
  325CO2     D2 1402   0.062   9.414   9.264
  325CO2      C 1403   0.070   9.498   9.213
  325CO2     O1 1404   0.080   9.597   9.153
  325CO2     O2 1405   0.061   9.399   9.273
  326CO2     D1 1406   1.199   8.024   4.299
  326CO2     D2 1407   1.186   7.938   4.477
  326CO2      C 1408   1.192   7.981   4.388
  326CO2     O1 1409   1.200   8.031   4.283
  326CO2     O2 1410   1.185   7.931   4.492
  327CO2     D1 1411   8.399   4.934   3.193
  327CO2     D2 1412   8.335   4.924   3.380
  327CO2      C 1413   8.367   4.929   3.286
  327CO2     O1 1414   8.404   4.935   3.176
  327CO2     O2 1415   8.329   4.923   3.396
  328CO2     D1 1416   7.000   6.091   0.385
  328CO2     D2 1417   7.141   6.197   0.297
  328CO2      C 1418   7.071   6.144   0.341
  328CO2     O1 1419   6.988   6.081   0.393
  328CO2     O2 1420   7.154   6.206   0.289
  329CO2     D1 1421   4.418   1.037   0.728
  329CO2     D2 1422   4.428   1.039   0.530
  329CO2      C 1423   4.423   1.038   0.629
  329CO2     O1 1424   4.417   1.036   0.745
  329CO2     O2 1425   4.429   1.039   0.513
  330CO2     D1 1426   8.364   8.721   2.337
  330CO2     D2 1427   8.378   8.691   2.532
  330CO2      C 1428   8.371   8.706   2.435
  330CO2     O1 1429   8.363   8.723   2.320
  330CO2     O2 1430   8.379   8.688   2.549
  331CO2     D1 1431   2.566   5.544   8.248
  331CO2     D2 1432   2.501   5.393   8.139
  331CO2      C 1433   2.533   5.468   8.193
  331CO2     O1 1434   2.571   5.557   8.258
  331CO2     O2 1435   2.495   5.380   8.129
  332CO2     D1 1436   7.660   8.719   6.349
  332CO2     D2 1437   7.757   8.727   6.176
  332CO2      C 1438   7.708   8.723   6.262
  332CO2     O1 1439   7.651   8.719   6.363
  332CO2     O2 1440   7.765   8.728   6.161
  333CO2     D1 1441   7.708   2.113   1.342
  333CO2     D2 1442   7.527   2.081   1.415
  333CO2      C 1443   7.618   2.097   1.379
  333CO2     O1 1444   7.724   2.116   1.336
  333CO2     O2 1445   7.511   2.078   1.421
  334CO2     D1 1446   3.400   4.487   8.577
  334CO2     D2 1447   3.300   4.634   8.664
  334CO2      C 1448   3.350   4.560   8.621
  334CO2     O1 1449   3.409   4.474   8.570
  334CO2     O2 1450   3.291   4.647   8.671
  335CO2     D1 1451   1.080   1.656   6.718
  335CO2     D2 1452   1.092   1.660   6.521
  335CO2      C 1453   1.086   1.658   6.619
  335CO2     O1 1454   1.078   1.656   6.735
  335CO2     O2 1455   1.094   1.660   6.503
  336CO2     D1 1456   9.525   1.320   4.246
  336CO2     D2 1457   9.501   1.232   4.071
  336CO2      C 1458   9.513   1.276   4.159
  336CO2     O1 1459   9.527   1.327   4.262
  336CO2     O2 1460   9.499   1.225   4.056
  337CO2     D1 1461   5.195   4.608   9.738
  337CO2     D2 1462   5.006   4.635   9.685
  337CO2      C 1463   5.100   4.621   9.712
  337CO2     O1 1464   5.211   4.605   9.743
  337CO2     O2 1465   4.990   4.638   9.680
  338CO2     D1 1466  10.017   0.496   7.351
  338CO2     D2 1467   9.967   0.497   7.542
  338CO2      C 1468   9.992   0.497   7.446
  338CO2     O1 1469  10.021   0.496   7.334
  338CO2     O2 1470   9.963   0.497   7.559
  339CO2     D1 1471   6.897   2.589   3.225
  339CO2     D2 1472   6.913   2.579   3.422
  339CO2      C 1473   6.905   2.584   3.324
  339CO2     O1 1474   6.896   2.589   3.208
  339CO2     O2 1475   6.914   2.578   3.439
  340CO2     D1 1476   9.603   7.798   1.461
  340CO2     D2 1477   9.566   7.631   1.361
  340CO2      C 1478   9.585   7.715   1.411
  340CO2     O1 1479   9.606   7.813   1.470
  340CO2     O2 1480   9.563   7.617   1.353
  341CO2     D1 1481   7.524   5.602   5.604
  341CO2     D2 1482   7.544   5.793   5.651
  341CO2      C 1483   7.534   5.698   5.628
  341CO2     O1 1484   7.522   5.586   5.600
  341CO2     O2 1485   7.545   5.810   5.655
  342CO2     D1 1486   1.740   7.819   3.622
  342CO2     D2 1487   1.752   7.814   3.424
  342CO2      C 1488   1.746   7.816   3.523
  342CO2     O1 1489   1.739   7.819   3.639
  342CO2     O2 1490   1.753   7.813   3.407
  343CO2     D1 1491   6.129   1.829   4.615
  343CO2     D2 1492   6.135   1.681   4.747
  343CO2      C 1493   6.132   1.755   4.681
  343CO2     O1 1494   6.128   1.842   4.604
  343CO2     O2 1495   6.136   1.668   4.758
  344CO2     D1 1496   8.907   3.475   5.024
  344CO2     D2 1497   8.848   3.502   5.210
  344CO2      C 1498   8.878   3.489   5.117
  344CO2     O1 1499   8.913   3.473   5.007
  344CO2     O2 1500   8.843   3.504   5.227
  345CO2     D1 1501   8.064   5.524   4.127
  345CO2     D2 1502   8.049   5.515   3.930
  345CO2      C 1503   8.057   5.520   4.029
  345CO2     O1 1504   8.066   5.525   4.144
  345CO2     O2 1505   8.048   5.514   3.913
  346CO2     D1 1506   3.075   6.702   8.576
  346CO2     D2 1507   2.999   6.532   8.508
  346CO2      C 1508   3.037   6.617   8.542
  346CO2     O1 1509   3.081   6.717   8.582
  346CO2     O2 1510   2.993   6.518   8.502
  347CO2     D1 1511   6.531   7.018   5.441
  347CO2     D2 1512   6.570   7.036   5.248
  347CO2      C 1513   6.551   7.027   5.345
  347CO2     O1 1514   6.528   7.016   5.458
  347CO2     O2 1515   6.574   7.037   5.231
  348CO2     D1 1516   5.638   3.065   6.832
  348CO2     D2 1517   5.651   3.020   7.025
  348CO2      C 1518   5.644   3.042   6.929
  348CO2     O1 1519   5.636   3.068   6.816
  348CO2     O2 1520   5.652   3.016   7.041
  349CO2     D1 1521   4.207   9.097   1.550
  349CO2     D2 1522   4.132   9.194   1.395
  349CO2      C 1523   4.170   9.145   1.472
  349CO2     O1 1524   4.214   9.089   1.563
  349CO2     O2 1525   4.125   9.202   1.381
  350CO2     D1 1526   1.258   5.086   5.932
  350CO2     D2 1527   1.206   5.152   5.753
  350CO2      C 1528   1.232   5.119   5.843
  350CO2     O1 1529   1.263   5.080   5.948
  350CO2     O2 1530   1.202   5.158   5.738
  351CO2     D1 1531   0.517   0.961   4.867
  351CO2     D2 1532   0.462   0.784   4.937
  351CO2      C 1533   0.490   0.872   4.902
  351CO2     O1 1534   0.522   0.976   4.861
  351CO2     O2 1535   0.458   0.769   4.943
  352CO2     D1 1536   1.332   4.347   9.695
  352CO2     D2 1537   1.208   4.268   9.828
  352CO2      C 1538   1.270   4.307   9.762
  352CO2     O1 1539   1.342   4.354   9.684
  352CO2     O2 1540   1.197   4.261   9.839
  353CO2     D1 1541  -0.010   3.636   6.767
  353CO2     D2 1542   0.071   3.795   6.681
  353CO2      C 1543   0.030   3.716   6.724
  353CO2     O1 1544  -0.017   3.622   6.774
  353CO2     O2 1545   0.078   3.809   6.673
  354CO2     D1 1546   6.124   0.215   2.619
  354CO2     D2 1547   6.261   0.173   2.483
  354CO2      C 1548   6.193   0.194   2.551
  354CO2     O1 1549   6.112   0.219   2.631
  354CO2     O2 1550   6.273   0.169   2.471
  355CO2     D1 1551   2.233   4.130   7.935
  355CO2     D2 1552   2.224   4.046   8.114
  355CO2      C 1553   2.228   4.088   8.024
  355CO2     O1 1554   2.234   4.138   7.919
  355CO2     O2 1555   2.223   4.039   8.129
  356CO2     D1 1556   5.951   1.518   0.968
  356CO2     D2 1557   5.898   1.380   0.836
  356CO2      C 1558   5.924   1.449   0.902
  356CO2     O1 1559   5.955   1.530   0.980
  356CO2     O2 1560   5.894   1.369   0.825
  357CO2     D1 1561   8.209   9.906   1.962
  357CO2     D2 1562   8.230   9.938   2.156
  357CO2      C 1563   8.220   9.922   2.059
  357CO2     O1 1564   8.208   9.904   1.945
  357CO2     O2 1565   8.232   9.941   2.173
  358CO2     D1 1566   5.888   8.205   1.543
  358CO2     D2 1567   5.843   8.249   1.730
  358CO2      C 1568   5.865   8.227   1.637
  358CO2     O1 1569   5.892   8.201   1.527
  358CO2     O2 1570   5.839   8.253   1.747
  359CO2     D1 1571   1.413   5.863   1.420
  359CO2     D2 1572   1.547   5.884   1.275
  359CO2      C 1573   1.480   5.874   1.347
  359CO2     O1 1574   1.402   5.861   1.432
  359CO2     O2 1575   1.558   5.886   1.262
  360CO2     D1 1576   1.104   6.881   3.138
  360CO2     D2 1577   1.161   6.932   2.956
  360CO2      C 1578   1.132   6.907   3.047
  360CO2     O1 1579   1.099   6.877   3.154
  360CO2     O2 1580   1.165   6.937   2.940
  361CO2     D1 1581   0.993   7.774   6.763
  361CO2     D2 1582   0.988   7.690   6.942
  361CO2      C 1583   0.990   7.732   6.852
  361CO2     O1 1584   0.993   7.782   6.748
  361CO2     O2 1585   0.987   7.683   6.957
  362CO2     D1 1586   1.319   6.453   8.742
  362CO2     D2 1587   1.126   6.496   8.741
  362CO2      C 1588   1.223   6.475   8.741
  362CO2     O1 1589   1.336   6.450   8.742
  362CO2     O2 1590   1.109   6.499   8.741
  363CO2     D1 1591   5.686   5.345   8.097
  363CO2     D2 1592   5.809   5.345   7.941
  363CO2      C 1593   5.747   5.345   8.019
  363CO2     O1 1594   5.676   5.345   8.110
  363CO2     O2 1595   5.819   5.345   7.928
  364CO2     D1 1596   7.666   2.973   0.589
  364CO2     D2 1597   7.585   3.099   0.460
  364CO2      C 1598   7.626   3.036   0.525
  364CO2     O1 1599   7.673   2.962   0.600
  364CO2     O2 1600   7.578   3.110   0.449
  365CO2     D1 1601   5.758   6.859   8.659
  365CO2     D2 1602   5.802   6.676   8.597
  365CO2      C 1603   5.780   6.767   8.628
  365CO2     O1 1604   5.754   6.874   8.665
  365CO2     O2 1605   5.806   6.660   8.592
  366CO2     D1 1606   8.351   5.506   2.754
  366CO2     D2 1607   8.469   5.556   2.603
  366CO2      C 1608   8.410   5.531   2.678
  366CO2     O1 1609   8.341   5.502   2.767
  366CO2     O2 1610   8.479   5.560   2.590
  367CO2     D1 1611   5.723   7.529   1.759
  367CO2     D2 1612   5.918   7.503   1.738
  367CO2      C 1613   5.821   7.516   1.748
  367CO2     O1 1614   5.706   7.532   1.761
  367CO2     O2 1615   5.935   7.501   1.736
  368CO2     D1 1616   3.656   6.808   3.081
  368CO2     D2 1617   3.779   6.959   3.045
  368CO2      C 1618   3.717   6.884   3.063
  368CO2     O1 1619   3.645   6.795   3.084
  368CO2     O2 1620   3.790   6.972   3.042
  369CO2     D1 1621   7.680   4.841   9.457
  369CO2     D2 1622   7.873   4.810   9.490
  369CO2      C 1623   7.776   4.825   9.474
  369CO2     O1 1624   7.663   4.843   9.455
  369CO2     O2 1625   7.889   4.807   9.493
  370CO2     D1 1626   9.844   2.085   4.197
  370CO2     D2 1627   9.696   2.031   4.077
  370CO2      C 1628   9.770   2.058   4.137
  370CO2     O1 1629   9.857   2.089   4.207
  370CO2     O2 1630   9.683   2.027   4.067
  371CO2     D1 1631   1.985   9.179   0.009
  371CO2     D2 1632   1.978   9.202   0.205
  371CO2      C 1633   1.981   9.190   0.107
  371CO2     O1 1634   1.985   9.177  -0.008
  371CO2     O2 1635   1.978   9.204   0.222
  372CO2     D1 1636   7.201   1.856   4.243
  372CO2     D2 1637   7.280   1.788   4.075
  372CO2      C 1638   7.240   1.822   4.159
  372CO2     O1 1639   7.194   1.862   4.257
  372CO2     O2 1640   7.286   1.782   4.060
  373CO2     D1 1641   1.876   9.394   8.907
  373CO2     D2 1642   1.868   9.404   8.709
  373CO2      C 1643   1.872   9.399   8.808
  373CO2     O1 1644   1.876   9.393   8.924
  373CO2     O2 1645   1.867   9.405   8.692
  374CO2     D1 1646   4.445   2.989   6.878
  374CO2     D2 1647   4.424   2.992   6.681
  374CO2      C 1648   4.434   2.990   6.779
  374CO2     O1 1649   4.446   2.988   6.895
  374CO2     O2 1650   4.422   2.992   6.664
  375CO2     D1 1651   0.927   7.483   9.771
  375CO2     D2 1652   0.936   7.324   9.889
  375CO2      C 1653   0.932   7.404   9.830
  375CO2     O1 1654   0.927   7.497   9.761
  375CO2     O2 1655   0.937   7.310   9.899
  376CO2     D1 1656   1.000   2.798   9.275
  376CO2     D2 1657   1.040   2.846   9.087
  376CO2      C 1658   1.020   2.822   9.181
  376CO2     O1 1659   0.997   2.794   9.291
  376CO2     O2 1660   1.043   2.851   9.071
  377CO2     D1 1661   4.118  10.037   4.533
  377CO2     D2 1662   4.029   9.946   4.684
  377CO2      C 1663   4.073   9.991   4.609
  377CO2     O1 1664   4.125  10.045   4.520
  377CO2     O2 1665   4.021   9.938   4.697
  378CO2     D1 1666   9.504   4.946   2.622
  378CO2     D2 1667   9.513   4.997   2.431
  378CO2      C 1668   9.508   4.971   2.527
  378CO2     O1 1669   9.503   4.941   2.639
  378CO2     O2 1670   9.513   5.001   2.415
  379CO2     D1 1671   3.575   1.149   4.773
  379CO2     D2 1672   3.760   1.205   4.733
  379CO2      C 1673   3.668   1.177   4.753
  379CO2     O1 1674   3.559   1.144   4.777
  379CO2     O2 1675   3.776   1.210   4.730
  380CO2     D1 1676   4.564   6.938   8.606
  380CO2     D2 1677   4.646   6.964   8.427
  380CO2      C 1678   4.605   6.951   8.516
  380CO2     O1 1679   4.557   6.936   8.621
  380CO2     O2 1680   4.653   6.966   8.412
  381CO2     D1 1681   5.975   6.873   1.965
  381CO2     D2 1682   5.998   6.682   2.010
  381CO2      C 1683   5.986   6.777   1.987
  381CO2     O1 1684   5.973   6.889   1.961
  381CO2     O2 1685   6.000   6.665   2.014
  382CO2     D1 1686   8.001   0.137   4.006
  382CO2     D2 1687   8.050   0.177   4.194
  382CO2      C 1688   8.026   0.157   4.100
  382CO2     O1 1689   7.997   0.134   3.990
  382CO2     O2 1690   8.054   0.181   4.210
  383CO2     D1 1691   0.747   0.733   5.789
  383CO2     D2 1692   0.559   0.706   5.734
  383CO2      C 1693   0.653   0.720   5.762
  383CO2     O1 1694   0.763   0.736   5.794
  383CO2     O2 1695   0.542   0.704   5.729
  384CO2     D1 1696   5.392   5.341   7.632
  384CO2     D2 1697   5.398   5.429   7.455
  384CO2      C 1698   5.395   5.385   7.543
  384CO2     O1 1699   5.392   5.333   7.647
  384CO2     O2 1700   5.398   5.437   7.439
  385CO2     D1 1701   6.626   6.182   8.707
  385CO2     D2 1702   6.730   6.015   8.729
  385CO2      C 1703   6.678   6.099   8.718
  385CO2     O1 1704   6.617   6.197   8.705
  385CO2     O2 1705   6.739   6.001   8.731
  386CO2     D1 1706   0.317   3.935   2.663
  386CO2     D2 1707   0.197   4.036   2.542
  386CO2      C 1708   0.257   3.985   2.602
  386CO2     O1 1709   0.327   3.926   2.673
  386CO2     O2 1710   0.187   4.045   2.531
  387CO2     D1 1711   9.611   1.625   9.033
  387CO2     D2 1712   9.427   1.681   9.077
  387CO2      C 1713   9.519   1.653   9.055
  387CO2     O1 1714   9.627   1.620   9.029
  387CO2     O2 1715   9.411   1.686   9.081
  388CO2     D1 1716   1.935   1.517   8.709
  388CO2     D2 1717   1.898   1.687   8.804
  388CO2      C 1718   1.916   1.602   8.757
  388CO2     O1 1719   1.938   1.503   8.701
  388CO2     O2 1720   1.895   1.701   8.813
  389CO2     D1 1721   5.673   9.106   6.151
  389CO2     D2 1722   5.573   8.994   6.279
  389CO2      C 1723   5.623   9.050   6.215
  389CO2     O1 1724   5.682   9.116   6.140
  389CO2     O2 1725   5.564   8.984   6.290
  390CO2     D1 1726   5.536   2.702   0.005
  390CO2     D2 1727   5.531   2.669   0.200
  390CO2      C 1728   5.534   2.686   0.102
  390CO2     O1 1729   5.537   2.705  -0.012
  390CO2     O2 1730   5.530   2.667   0.216
  391CO2     D1 1731   3.823   2.666   2.407
  391CO2     D2 1732   3.797   2.686   2.212
  391CO2      C 1733   3.810   2.676   2.310
  391CO2     O1 1734   3.825   2.664   2.424
  391CO2     O2 1735   3.794   2.688   2.195
  392CO2     D1 1736   6.121   6.676   7.374
  392CO2     D2 1737   6.103   6.662   7.571
  392CO2      C 1738   6.112   6.669   7.472
  392CO2     O1 1739   6.122   6.677   7.357
  392CO2     O2 1740   6.101   6.661   7.587
  393CO2     D1 1741   6.601   8.324   7.843
  393CO2     D2 1742   6.568   8.290   8.035
  393CO2      C 1743   6.585   8.307   7.939
  393CO2     O1 1744   6.603   8.327   7.826
  393CO2     O2 1745   6.566   8.287   8.052
  394CO2     D1 1746   1.228   7.091   8.637
  394CO2     D2 1747   1.340   6.983   8.515
  394CO2      C 1748   1.284   7.037   8.576
  394CO2     O1 1749   1.218   7.100   8.648
  394CO2     O2 1750   1.350   6.974   8.504
  395CO2     D1 1751   6.015   1.713   3.419
  395CO2     D2 1752   6.160   1.846   3.437
  395CO2      C 1753   6.088   1.780   3.428
  395CO2     O1 1754   6.003   1.702   3.417
  395CO2     O2 1755   6.173   1.858   3.439
  396CO2     D1 1756   4.125   3.405   1.914
  396CO2     D2 1757   4.067   3.310   1.750
  396CO2      C 1758   4.096   3.357   1.832
  396CO2     O1 1759   4.129   3.414   1.928
  396CO2     O2 1760   4.062   3.301   1.736
  397CO2     D1 1761   7.395   9.596   0.114
  397CO2     D2 1762   7.396   9.658  -0.074
  397CO2      C 1763   7.395   9.627   0.020
  397CO2     O1 1764   7.395   9.591   0.130
  397CO2     O2 1765   7.396   9.663  -0.090
  398CO2     D1 1766   6.746   3.330   3.952
  398CO2     D2 1767   6.621   3.476   4.000
  398CO2      C 1768   6.684   3.403   3.976
  398CO2     O1 1769   6.757   3.318   3.948
  398CO2     O2 1770   6.610   3.489   4.004
  399CO2     D1 1771   3.077   8.829   5.993
  399CO2     D2 1772   3.017   8.856   6.179
  399CO2      C 1773   3.047   8.842   6.086
  399CO2     O1 1774   3.082   8.827   5.976
  399CO2     O2 1775   3.012   8.858   6.195
  400CO2     D1 1776   1.974   0.156   6.566
  400CO2     D2 1777   2.011   0.060   6.735
  400CO2      C 1778   1.993   0.108   6.650
  400CO2     O1 1779   1.971   0.164   6.551
  400CO2     O2 1780   2.014   0.051   6.749
  401CO2     D1 1781   9.105   8.518   0.782
  401CO2     D2 1782   9.136   8.585   0.965
  401CO2      C 1783   9.120   8.552   0.874
  401CO2     O1 1784   9.103   8.512   0.766
  401CO2     O2 1785   9.138   8.591   0.981
  402CO2     D1 1786   4.218   8.412   9.194
  402CO2     D2 1787   4.246   8.400   8.998
  402CO2      C 1788   4.232   8.406   9.096
  402CO2     O1 1789   4.216   8.413   9.211
  402CO2     O2 1790   4.248   8.399   8.981
  403CO2     D1 1791   7.137   2.058   6.496
  403CO2     D2 1792   7.289   1.977   6.593
  403CO2      C 1793   7.213   2.017   6.544
  403CO2     O1 1794   7.124   2.065   6.487
  403CO2     O2 1795   7.302   1.970   6.601
  404CO2     D1 1796   4.688   9.129   1.785
  404CO2     D2 1797   4.525   9.122   1.898
  404CO2      C 1798   4.607   9.126   1.841
  404CO2     O1 1799   4.702   9.130   1.775
  404CO2     O2 1800   4.511   9.122   1.908
  405CO2     D1 1801   3.254   9.729   5.243
  405CO2     D2 1802   3.309   9.869   5.372
  405CO2      C 1803   3.282   9.799   5.307
  405CO2     O1 1804   3.249   9.717   5.232
  405CO2     O2 1805   3.314   9.881   5.383
  406CO2     D1 1806   4.858   0.237   0.601
  406CO2     D2 1807   4.915   0.233   0.412
  406CO2      C 1808   4.886   0.235   0.507
  406CO2     O1 1809   4.853   0.237   0.618
  406CO2     O2 1810   4.920   0.233   0.396
  407CO2     D1 1811   1.851   1.264   0.336
  407CO2     D2 1812   1.807   1.395   0.477
  407CO2      C 1813   1.829   1.330   0.406
  407CO2     O1 1814   1.855   1.253   0.323
  407CO2     O2 1815   1.803   1.407   0.489
  408CO2     D1 1816   1.328   9.521   0.298
  408CO2     D2 1817   1.214   9.624   0.422
  408CO2      C 1818   1.271   9.573   0.360
  408CO2     O1 1819   1.338   9.512   0.287
  408CO2     O2 1820   1.204   9.633   0.433
  409CO2     D1 1821   9.619   7.594   0.252
  409CO2     D2 1822   9.465   7.471   0.229
  409CO2      C 1823   9.542   7.533   0.240
  409CO2     O1 1824   9.632   7.605   0.254
  409CO2     O2 1825   9.452   7.461   0.227
  410CO2     D1 1826   8.261   9.635   1.325
  410CO2     D2 1827   8.270   9.679   1.518
  410CO2      C 1828   8.266   9.657   1.422
  410CO2     O1 1829   8.260   9.632   1.309
  410CO2     O2 1830   8.271   9.683   1.535
  411CO2     D1 1831   1.296   6.574   9.426
  411CO2     D2 1832   1.300   6.525   9.618
  411CO2      C 1833   1.298   6.550   9.522
  411CO2     O1 1834   1.295   6.579   9.410
  411CO2     O2 1835   1.300   6.521   9.634
  412CO2     D1 1836   3.155   0.231   2.840
  412CO2     D2 1837   3.250   0.403   2.821
  412CO2      C 1838   3.203   0.317   2.830
  412CO2     O1 1839   3.146   0.216   2.841
  412CO2     O2 1840   3.259   0.417   2.819
  413CO2     D1 1841   1.927   6.984   1.063
  413CO2     D2 1842   1.993   6.910   0.892
  413CO2      C 1843   1.960   6.947   0.978
  413CO2     O1 1844   1.922   6.990   1.078
  413CO2     O2 1845   1.999   6.903   0.877
  414CO2     D1 1846   5.405   8.340   3.411
  414CO2     D2 1847   5.257   8.459   3.466
  414CO2      C 1848   5.331   8.400   3.438
  414CO2     O1 1849   5.418   8.330   3.406
  414CO2     O2 1850   5.244   8.469   3.471
  415CO2     D1 1851   0.889   0.906   5.885
  415CO2     D2 1852   1.013   1.042   5.956
  415CO2      C 1853   0.951   0.974   5.920
  415CO2     O1 1854   0.878   0.894   5.879
  415CO2     O2 1855   1.024   1.054   5.962
  416CO2     D1 1856   0.343   9.777   0.811
  416CO2     D2 1857   0.421   9.637   0.695
  416CO2      C 1858   0.382   9.707   0.753
  416CO2     O1 1859   0.336   9.789   0.821
  416CO2     O2 1860   0.427   9.625   0.685
  417CO2     D1 1861   9.193   8.203   3.140
  417CO2     D2 1862   9.236   8.276   2.962
  417CO2      C 1863   9.214   8.239   3.051
  417CO2     O1 1864   9.189   8.196   3.156
  417CO2     O2 1865   9.239   8.282   2.946
  418CO2     D1 1866   3.005   9.893   8.368
  418CO2     D2 1867   2.812   9.928   8.339
  418CO2      C 1868   2.909   9.910   8.353
  418CO2     O1 1869   3.022   9.890   8.370
  418CO2     O2 1870   2.796   9.931   8.337
  419CO2     D1 1871   4.098  10.026   6.023
  419CO2     D2 1872   4.259   9.936   5.953
  419CO2      C 1873   4.179   9.981   5.988
  419CO2     O1 1874   4.084  10.034   6.029
  419CO2     O2 1875   4.273   9.928   5.947
  420CO2     D1 1876   8.657   2.570   5.751
  420CO2     D2 1877   8.729   2.619   5.928
  420CO2      C 1878   8.693   2.594   5.840
  420CO2     O1 1879   8.651   2.566   5.736
  420CO2     O2 1880   8.736   2.623   5.944
  421CO2     D1 1881   3.722   9.394   3.392
  421CO2     D2 1882   3.696   9.518   3.544
  421CO2      C 1883   3.709   9.456   3.468
  421CO2     O1 1884   3.724   9.383   3.379
  421CO2     O2 1885   3.693   9.529   3.557
  422CO2     D1 1886   0.884   1.331   8.219
  422CO2     D2 1887   0.867   1.283   8.027
  422CO2      C 1888   0.875   1.307   8.123
  422CO2     O1 1889   0.885   1.335   8.235
  422CO2     O2 1890   0.866   1.279   8.011
  423CO2     D1 1891   0.826   5.573   4.248
  423CO2     D2 1892   0.769   5.493   4.420
  423CO2      C 1893   0.797   5.533   4.334
  423CO2     O1 1894   0.831   5.580   4.233
  423CO2     O2 1895   0.764   5.486   4.434
  424CO2     D1 1896   4.323   9.796   4.483
  424CO2     D2 1897   4.373   9.736   4.665
  424CO2      C 1898   4.348   9.766   4.574
  424CO2     O1 1899   4.319   9.801   4.468
  424CO2     O2 1900   4.377   9.731   4.681
  425CO2     D1 1901   9.497   1.733   3.802
  425CO2     D2 1902   9.489   1.637   3.629
  425CO2      C 1903   9.493   1.685   3.716
  425CO2     O1 1904   9.497   1.741   3.817
  425CO2     O2 1905   9.488   1.629   3.614
  426CO2     D1 1906   9.012   6.322   2.338
  426CO2     D2 1907   9.081   6.234   2.502
  426CO2      C 1908   9.047   6.278   2.420
  426CO2     O1 1909   9.006   6.329   2.324
  426CO2     O2 1910   9.087   6.227   2.516
  427CO2     D1 1911   5.814   7.772   8.942
  427CO2     D2 1912   5.954   7.644   8.885
  427CO2      C 1913   5.884   7.708   8.914
  427CO2     O1 1914   5.802   7.783   8.947
  427CO2     O2 1915   5.966   7.633   8.880
  428CO2     D1 1916   1.299   0.774   0.844
  428CO2     D2 1917   1.352   0.861   1.013
  428CO2      C 1918   1.326   0.818   0.929
  428CO2     O1 1919   1.295   0.766   0.829
  428CO2     O2 1920   1.357   0.869   1.028
  429CO2     D1 1921   8.768   5.676   5.363
  429CO2     D2 1922   8.780   5.495   5.284
  429CO2      C 1923   8.774   5.585   5.323
  429CO2     O1 1924   8.767   5.691   5.370
  429CO2     O2 1925   8.781   5.479   5.277
  430CO2     D1 1926   9.652   8.759   3.308
  430CO2     D2 1927   9.683   8.588   3.214
  430CO2      C 1928   9.667   8.674   3.261
  430CO2     O1 1929   9.650   8.774   3.316
  430CO2     O2 1930   9.685   8.573   3.206
  431CO2     D1 1931   9.133   0.875   2.720
  431CO2     D2 1932   9.126   0.903   2.524
  431CO2      C 1933   9.130   0.889   2.622
  431CO2     O1 1934   9.134   0.873   2.737
  431CO2     O2 1935   9.125   0.906   2.507
  432CO2     D1 1936   5.642   5.210   4.374
  432CO2     D2 1937   5.637   5.138   4.190
  432CO2      C 1938   5.640   5.174   4.282
  432CO2     O1 1939   5.643   5.216   4.390
  432CO2     O2 1940   5.637   5.132   4.174
  433CO2     D1 1941   0.987   2.548   4.544
  433CO2     D2 1942   0.926   2.731   4.499
  433CO2      C 1943   0.957   2.640   4.521
  433CO2     O1 1944   0.993   2.532   4.548
  433CO2     O2 1945   0.921   2.747   4.495
  434CO2     D1 1946   8.009   2.381  10.011
  434CO2     D2 1947   7.928   2.310   9.845
  434CO2      C 1948   7.968   2.345   9.928
  434CO2     O1 1949   8.016   2.387  10.025
  434CO2     O2 1950   7.921   2.304   9.830
  435CO2     D1 1951   3.380   7.102   7.809
  435CO2     D2 1952   3.502   6.993   7.920
  435CO2      C 1953   3.441   7.048   7.865
  435CO2     O1 1954   3.369   7.112   7.800
  435CO2     O2 1955   3.512   6.984   7.930
  436CO2     D1 1956   7.728   4.819   4.926
  436CO2     D2 1957   7.754   4.807   5.122
  436CO2      C 1958   7.741   4.813   5.024
  436CO2     O1 1959   7.726   4.820   4.909
  436CO2     O2 1960   7.756   4.806   5.139
  437CO2     D1 1961   7.010   1.715   1.091
  437CO2     D2 1962   7.038   1.688   0.897
  437CO2      C 1963   7.024   1.702   0.994
  437CO2     O1 1964   7.008   1.717   1.108
  437CO2     O2 1965   7.040   1.686   0.881
  438CO2     D1 1966   6.129   2.989   0.979
  438CO2     D2 1967   6.141   3.164   0.889
  438CO2      C 1968   6.135   3.077   0.934
  438CO2     O1 1969   6.128   2.973   0.987
  438CO2     O2 1970   6.142   3.180   0.882
  439CO2     D1 1971   0.717   9.466   2.386
  439CO2     D2 1972   0.914   9.488   2.376
  439CO2      C 1973   0.815   9.477   2.381
  439CO2     O1 1974   0.700   9.464   2.387
  439CO2     O2 1975   0.931   9.490   2.376
  440CO2     D1 1976   6.791   3.359   8.644
  440CO2     D2 1977   6.670   3.500   8.714
  440CO2      C 1978   6.731   3.430   8.679
  440CO2     O1 1979   6.802   3.347   8.639
  440CO2     O2 1980   6.660   3.512   8.720
  441CO2     D1 1981   8.543   1.840   8.326
  441CO2     D2 1982   8.481   1.658   8.281
  441CO2      C 1983   8.512   1.749   8.303
  441CO2     O1 1984   8.549   1.856   8.330
  441CO2     O2 1985   8.476   1.642   8.277
  442CO2     D1 1986   9.185   2.792   7.557
  442CO2     D2 1987   9.193   2.781   7.754
  442CO2      C 1988   9.189   2.786   7.656
  442CO2     O1 1989   9.184   2.793   7.540
  442CO2     O2 1990   9.194   2.780   7.771
  443CO2     D1 1991   4.661   8.148   8.589
  443CO2     D2 1992   4.669   8.036   8.752
  443CO2      C 1993   4.665   8.092   8.671
  443CO2     O1 1994   4.661   8.158   8.575
  443CO2     O2 1995   4.669   8.027   8.766
  444CO2     D1 1996   9.059   3.519   4.492
  444CO2     D2 1997   9.124   3.545   4.677
  444CO2      C 1998   9.091   3.532   4.585
  444CO2     O1 1999   9.053   3.517   4.476
  444CO2     O2 2000   9.129   3.547   4.693
  445CO2     D1 2001   2.563   7.055   1.921
  445CO2     D2 2002   2.644   6.874   1.912
  445CO2      C 2003   2.604   6.965   1.916
  445CO2     O1 2004   2.556   7.070   1.921
  445CO2     O2 2005   2.651   6.859   1.911
  446CO2     D1 2006   3.599   8.132   7.668
  446CO2     D2 2007   3.483   8.132   7.508
  446CO2      C 2008   3.541   8.132   7.588
  446CO2     O1 2009   3.609   8.132   7.682
  446CO2     O2 2010   3.473   8.132   7.494
  447CO2     D1 2011   3.242   1.053   6.885
  447CO2     D2 2012   3.249   1.022   7.080
  447CO2      C 2013   3.245   1.038   6.983
  447CO2     O1 2014   3.241   1.056   6.868
  447CO2     O2 2015   3.250   1.020   7.097
  448CO2     D1 2016   5.760  -0.014   6.625
  448CO2     D2 2017   5.660   0.138   6.547
  448CO2      C 2018   5.710   0.062   6.586
  448CO2     O1 2019   5.769  -0.027   6.632
  448CO2     O2 2020   5.652   0.151   6.540
  449CO2     D1 2021   9.394   3.618   4.086
  449CO2     D2 2022   9.402   3.618   3.888
  449CO2      C 2023   9.398   3.618   3.987
  449CO2     O1 2024   9.393   3.618   4.103
  449CO2     O2 2025   9.403   3.618   3.871
  450CO2     D1 2026   5.153   8.850   8.594
  450CO2     D2 2027   5.132   8.821   8.400
  450CO2      C 2028   5.143   8.835   8.497
  450CO2     O1 2029   5.155   8.852   8.611
  450CO2     O2 2030   5.130   8.819   8.383
  451CO2     D1 2031   5.719   2.359   4.000
  451CO2     D2 2032   5.824   2.421   3.845
  451CO2      C 2033   5.772   2.390   3.922
  451CO2     O1 2034   5.710   2.354   4.014
  451CO2     O2 2035   5.833   2.427   3.831
  452CO2     D1 2036   2.392   2.951   2.759
  452CO2     D2 2037   2.374   2.944   2.563
  452CO2      C 2038   2.383   2.947   2.661
  452CO2     O1 2039   2.394   2.951   2.776
  452CO2     O2 2040   2.372   2.943   2.545
  453CO2     D1 2041   4.510   0.066   9.450
  453CO2     D2 2042   4.528  -0.061   9.601
  453CO2      C 2043   4.519   0.002   9.525
  453CO2     O1 2044   4.508   0.077   9.437
  453CO2     O2 2045   4.530  -0.072   9.614
  454CO2     D1 2046   6.625   5.099   4.056
  454CO2     D2 2047   6.660   5.125   3.863
  454CO2      C 2048   6.642   5.112   3.960
  454CO2     O1 2049   6.622   5.096   4.073
  454CO2     O2 2050   6.663   5.127   3.847
  455CO2     D1 2051   3.544   2.114   3.772
  455CO2     D2 2052   3.514   2.073   3.963
  455CO2      C 2053   3.529   2.094   3.868
  455CO2     O1 2054   3.547   2.118   3.756
  455CO2     O2 2055   3.511   2.069   3.980
  456CO2     D1 2056   6.513   7.751   0.448
  456CO2     D2 2057   6.614   7.795   0.613
  456CO2      C 2058   6.564   7.773   0.531
  456CO2     O1 2059   6.505   7.747   0.434
  456CO2     O2 2060   6.622   7.799   0.627
  457CO2     D1 2061   6.340   3.049   6.048
  457CO2     D2 2062   6.527   3.027   5.988
  457CO2      C 2063   6.434   3.038   6.018
  457CO2     O1 2064   6.324   3.051   6.054
  457CO2     O2 2065   6.543   3.025   5.982
  458CO2     D1 2066   6.064   1.924   8.127
  458CO2     D2 2067   6.036   2.057   7.984
  458CO2      C 2068   6.050   1.990   8.056
  458CO2     O1 2069   6.067   1.912   8.140
  458CO2     O2 2070   6.033   2.068   7.972
  459CO2     D1 2071   4.454   4.849   8.008
  459CO2     D2 2072   4.460   4.805   8.201
  459CO2      C 2073   4.457   4.827   8.105
  459CO2     O1 2074   4.454   4.853   7.992
  459CO2     O2 2075   4.460   4.802   8.218
  460CO2     D1 2076   5.718   3.018   3.183
  460CO2     D2 2077   5.841   2.865   3.162
  460CO2      C 2078   5.780   2.942   3.172
  460CO2     O1 2079   5.707   3.032   3.184
  460CO2     O2 2080   5.852   2.852   3.160
  461CO2     D1 2081   8.943   8.138   2.103
  461CO2     D2 2082   8.959   8.223   1.925
  461CO2      C 2083   8.951   8.180   2.014
  461CO2     O1 2084   8.941   8.131   2.119
  461CO2     O2 2085   8.960   8.230   1.910
  462CO2     D1 2086   9.850   5.959   5.366
  462CO2     D2 2087   9.905   6.148   5.347
  462CO2      C 2088   9.877   6.053   5.356
  462CO2     O1 2089   9.845   5.942   5.367
  462CO2     O2 2090   9.909   6.164   5.346
  463CO2     D1 2091   6.596   0.258   7.932
  463CO2     D2 2092   6.561   0.295   8.123
  463CO2      C 2093   6.578   0.276   8.028
  463CO2     O1 2094   6.599   0.255   7.916
  463CO2     O2 2095   6.558   0.298   8.140
  464CO2     D1 2096   2.936   7.483   1.791
  464CO2     D2 2097   2.911   7.639   1.911
  464CO2      C 2098   2.924   7.561   1.851
  464CO2     O1 2099   2.938   7.470   1.781
  464CO2     O2 2100   2.909   7.653   1.921
  465CO2     D1 2101   9.837   4.330   3.391
  465CO2     D2 2102   9.965   4.179   3.387
  465CO2      C 2103   9.901   4.255   3.389
  465CO2     O1 2104   9.826   4.343   3.391
  465CO2     O2 2105   9.976   4.166   3.386
  466CO2     D1 2106   6.039   9.864   7.639
  466CO2     D2 2107   6.110  10.047   7.614
  466CO2      C 2108   6.075   9.956   7.627
  466CO2     O1 2109   6.033   9.848   7.642
  466CO2     O2 2110   6.117  10.063   7.612
  467CO2     D1 2111   1.853   9.262   3.514
  467CO2     D2 2112   1.691   9.290   3.625
  467CO2      C 2113   1.772   9.276   3.569
  467CO2     O1 2114   1.867   9.260   3.505
  467CO2     O2 2115   1.677   9.293   3.634
  468CO2     D1 2116   0.449   7.488   9.701
  468CO2     D2 2117   0.442   7.408   9.882
  468CO2      C 2118   0.446   7.448   9.792
  468CO2     O1 2119   0.450   7.494   9.685
  468CO2     O2 2120   0.442   7.401   9.898
  469CO2     D1 2121   4.619   1.647   3.797
  469CO2     D2 2122   4.569   1.701   3.613
  469CO2      C 2123   4.594   1.674   3.705
  469CO2     O1 2124   4.624   1.642   3.812
  469CO2     O2 2125   4.564   1.706   3.597
  470CO2     D1 2126   2.113   5.926   9.758
  470CO2     D2 2127   2.050   5.880   9.940
  470CO2      C 2128   2.082   5.903   9.849
  470CO2     O1 2129   2.119   5.930   9.743
  470CO2     O2 2130   2.045   5.876   9.956
  471CO2     D1 2131   8.431   4.993   1.250
  471CO2     D2 2132   8.296   4.975   1.106
  471CO2      C 2133   8.363   4.984   1.178
  471CO2     O1 2134   8.442   4.994   1.263
  471CO2     O2 2135   8.284   4.973   1.094
  472CO2     D1 2136   8.691   4.087   0.914
  472CO2     D2 2137   8.660   4.255   1.013
  472CO2      C 2138   8.676   4.171   0.964
  472CO2     O1 2139   8.694   4.072   0.906
  472CO2     O2 2140   8.658   4.270   1.022
  473CO2     D1 2141   1.555   0.875   0.296
  473CO2     D2 2142   1.478   0.813   0.468
  473CO2      C 2143   1.517   0.844   0.382
  473CO2     O1 2144   1.562   0.880   0.282
  473CO2     O2 2145   1.471   0.808   0.482
  474CO2     D1 2146   5.495   8.687   8.109
  474CO2     D2 2147   5.357   8.673   8.250
  474CO2      C 2148   5.426   8.680   8.180
  474CO2     O1 2149   5.507   8.689   8.097
  474CO2     O2 2150   5.345   8.672   8.262
  475CO2     D1 2151   8.603   7.034   6.949
  475CO2     D2 2152   8.716   7.196   6.956
  475CO2      C 2153   8.659   7.115   6.953
  475CO2     O1 2154   8.594   7.020   6.949
  475CO2     O2 2155   8.725   7.210   6.957
  476CO2     D1 2156   8.140   1.168   9.851
  476CO2     D2 2157   8.244   1.297   9.959
  476CO2      C 2158   8.192   1.232   9.905
  476CO2     O1 2159   8.131   1.157   9.841
  476CO2     O2 2160   8.253   1.308   9.968
  477CO2     D1 2161   6.830   4.470   8.000
  477CO2     D2 2162   6.999   4.381   7.949
  477CO2      C 2163   6.915   4.426   7.974
  477CO2     O1 2164   6.815   4.478   8.004
  477CO2     O2 2165   7.014   4.374   7.945
  478CO2     D1 2166   9.482   0.146   1.902
  478CO2     D2 2167   9.656   0.149   1.996
  478CO2      C 2168   9.569   0.147   1.949
  478CO2     O1 2169   9.467   0.145   1.894
  478CO2     O2 2170   9.671   0.149   2.004
  479CO2     D1 2171   8.398   4.599   2.900
  479CO2     D2 2172   8.498   4.714   3.026
  479CO2      C 2173   8.448   4.657   2.963
  479CO2     O1 2174   8.390   4.589   2.889
  479CO2     O2 2175   8.506   4.724   3.037
  480CO2     D1 2176   0.048   0.964   0.135
  480CO2     D2 2177   0.172   0.846   0.234
  480CO2      C 2178   0.110   0.905   0.184
  480CO2     O1 2179   0.038   0.974   0.126
  480CO2     O2 2180   0.182   0.835   0.243
  481CO2     D1 2181   2.397   9.928   0.930
  481CO2     D2 2182   2.277   9.772   0.908
  481CO2      C 2183   2.337   9.850   0.919
  481CO2     O1 2184   2.407   9.941   0.931
  481CO2     O2 2185   2.266   9.759   0.906
  482CO2     D1 2186   7.655   1.502   7.745
  482CO2     D2 2187   7.701   1.411   7.914
  482CO2      C 2188   7.678   1.457   7.830
  482CO2     O1 2189   7.651   1.510   7.730
  482CO2     O2 2190   7.705   1.403   7.929
  483CO2     D1 2191   6.492   5.618   9.053
  483CO2     D2 2192   6.493   5.624   8.855
  483CO2      C 2193   6.493   5.621   8.954
  483CO2     O1 2194   6.492   5.618   9.070
  483CO2     O2 2195   6.493   5.625   8.838
  484CO2     D1 2196   2.133   3.212   2.579
  484CO2     D2 2197   2.129   3.373   2.693
  484CO2      C 2198   2.131   3.293   2.636
  484CO2     O1 2199   2.133   3.198   2.569
  484CO2     O2 2200   2.128   3.387   2.703
  485CO2     D1 2201   0.552   5.915   7.694
  485CO2     D2 2202   0.655   5.863   7.534
  485CO2      C 2203   0.604   5.889   7.614
  485CO2     O1 2204   0.543   5.920   7.708
  485CO2     O2 2205   0.664   5.858   7.520
  486CO2     D1 2206   1.641   6.189   4.540
  486CO2     D2 2207   1.642   6.095   4.714
  486CO2      C 2208   1.641   6.142   4.627
  486CO2     O1 2209   1.641   6.197   4.525
  486CO2     O2 2210   1.642   6.086   4.729
  487CO2     D1 2211   6.027   6.601   3.687
  487CO2     D2 2212   6.141   6.523   3.829
  487CO2      C 2213   6.084   6.562   3.758
  487CO2     O1 2214   6.017   6.607   3.675
  487CO2     O2 2215   6.151   6.517   3.841
  488CO2     D1 2216   5.317   3.425   0.601
  488CO2     D2 2217   5.344   3.332   0.773
  488CO2      C 2218   5.331   3.379   0.687
  488CO2     O1 2219   5.314   3.434   0.586
  488CO2     O2 2220   5.347   3.324   0.788
  489CO2     D1 2221   5.193   0.062   2.001
  489CO2     D2 2222   5.294   0.121   1.841
  489CO2      C 2223   5.244   0.091   1.921
  489CO2     O1 2224   5.184   0.057   2.015
  489CO2     O2 2225   5.303   0.126   1.827
  490CO2     D1 2226   2.874   1.971   5.343
  490CO2     D2 2227   2.940   1.816   5.447
  490CO2      C 2228   2.907   1.894   5.395
  490CO2     O1 2229   2.868   1.985   5.334
  490CO2     O2 2230   2.945   1.803   5.456
  491CO2     D1 2231   4.720   2.861   9.084
  491CO2     D2 2232   4.709   2.820   8.890
  491CO2      C 2233   4.715   2.841   8.987
  491CO2     O1 2234   4.721   2.865   9.100
  491CO2     O2 2235   4.708   2.817   8.874
  492CO2     D1 2236   9.087   2.643   7.070
  492CO2     D2 2237   9.091   2.529   6.909
  492CO2      C 2238   9.089   2.586   6.990
  492CO2     O1 2239   9.086   2.653   7.084
  492CO2     O2 2240   9.091   2.519   6.895
  493CO2     D1 2241   8.793   7.950   3.527
  493CO2     D2 2242   8.606   7.920   3.471
  493CO2      C 2243   8.699   7.935   3.499
  493CO2     O1 2244   8.809   7.953   3.532
  493CO2     O2 2245   8.590   7.917   3.466
  494CO2     D1 2246   9.944   9.351   3.569
  494CO2     D2 2247   9.882   9.535   3.609
  494CO2      C 2248   9.913   9.443   3.589
  494CO2     O1 2249   9.949   9.336   3.566
  494CO2     O2 2250   9.876   9.551   3.612
  495CO2     D1 2251   8.787   9.858   5.800
  495CO2     D2 2252   8.969   9.781   5.795
  495CO2      C 2253   8.878   9.820   5.797
  495CO2     O1 2254   8.772   9.865   5.801
  495CO2     O2 2255   8.985   9.775   5.794
  496CO2     D1 2256   4.356   3.480   2.387
  496CO2     D2 2257   4.307   3.665   2.435
  496CO2      C 2258   4.332   3.573   2.411
  496CO2     O1 2259   4.360   3.464   2.383
  496CO2     O2 2260   4.303   3.681   2.440
  497CO2     D1 2261   3.227   7.272   5.234
  497CO2     D2 2262   3.175   7.086   5.191
  497CO2      C 2263   3.201   7.179   5.212
  497CO2     O1 2264   3.231   7.288   5.238
  497CO2     O2 2265   3.171   7.070   5.187
  498CO2     D1 2266   5.720   5.214   6.047
  498CO2     D2 2267   5.809   5.301   6.201
  498CO2      C 2268   5.765   5.258   6.124
  498CO2     O1 2269   5.713   5.207   6.034
  498CO2     O2 2270   5.817   5.309   6.214
  499CO2     D1 2271   9.638   1.118   2.191
  499CO2     D2 2272   9.587   1.158   2.379
  499CO2      C 2273   9.612   1.138   2.285
  499CO2     O1 2274   9.642   1.115   2.175
  499CO2     O2 2275   9.583   1.161   2.395
  500CO2     D1 2276   5.358   1.800   2.388
  500CO2     D2 2277   5.396   1.617   2.450
  500CO2      C 2278   5.377   1.708   2.419
  500CO2     O1 2279   5.355   1.816   2.382
  500CO2     O2 2280   5.400   1.601   2.456
  501CO2     D1 2281   9.660   4.452   0.632
  501CO2     D2 2282   9.768   4.601   0.558
  501CO2      C 2283   9.714   4.526   0.595
  501CO2     O1 2284   9.651   4.440   0.639
  501CO2     O2 2285   9.777   4.613   0.551
  502CO2     D1 2286   2.451   8.782   1.930
  502CO2     D2 2287   2.456   8.748   1.735
  502CO2      C 2288   2.453   8.765   1.832
  502CO2     O1 2289   2.450   8.785   1.947
  502CO2     O2 2290   2.457   8.746   1.718
  503CO2     D1 2291   0.432   2.759   0.588
  503CO2     D2 2292   0.499   2.691   0.761
  503CO2      C 2293   0.466   2.725   0.674
  503CO2     O1 2294   0.426   2.765   0.573
  503CO2     O2 2295   0.505   2.685   0.776
  504CO2     D1 2296   8.014   1.669   1.565
  504CO2     D2 2297   8.032   1.617   1.375
  504CO2      C 2298   8.023   1.643   1.470
  504CO2     O1 2299   8.012   1.673   1.582
  504CO2     O2 2300   8.033   1.613   1.359
  505CO2     D1 2301   6.291   4.997   5.228
  505CO2     D2 2302   6.239   5.160   5.328
  505CO2      C 2303   6.265   5.079   5.278
  505CO2     O1 2304   6.295   4.983   5.220
  505CO2     O2 2305   6.234   5.174   5.336
  506CO2     D1 2306   5.705   5.086   6.406
  506CO2     D2 2307   5.615   5.245   6.481
  506CO2      C 2308   5.660   5.166   6.444
  506CO2     O1 2309   5.713   5.072   6.400
  506CO2     O2 2310   5.607   5.259   6.488
  507CO2     D1 2311   2.457   7.984   8.670
  507CO2     D2 2312   2.457   7.978   8.868
  507CO2      C 2313   2.457   7.981   8.769
  507CO2     O1 2314   2.457   7.984   8.653
  507CO2     O2 2315   2.457   7.978   8.885
  508CO2     D1 2316   7.919   3.775   9.279
  508CO2     D2 2317   7.792   3.624   9.289
  508CO2      C 2318   7.855   3.700   9.284
  508CO2     O1 2319   7.930   3.788   9.279
  508CO2     O2 2320   7.781   3.611   9.290
  509CO2     D1 2321   4.882   4.173   1.673
  509CO2     D2 2322   4.719   4.266   1.611
  509CO2      C 2323   4.800   4.219   1.642
  509CO2     O1 2324   4.896   4.165   1.678
  509CO2     O2 2325   4.705   4.274   1.605
  510CO2     D1 2326   1.472   2.565   0.514
  510CO2     D2 2327   1.478   2.564   0.317
  510CO2      C 2328   1.475   2.565   0.415
  510CO2     O1 2329   1.471   2.565   0.531
  510CO2     O2 2330   1.479   2.564   0.299
  511CO2     D1 2331   3.753   0.903   3.611
  511CO2     D2 2332   3.847   0.964   3.775
  511CO2      C 2333   3.800   0.933   3.693
  511CO2     O1 2334   3.745   0.898   3.597
  511CO2     O2 2335   3.855   0.969   3.789
  512CO2     D1 2336   1.516   9.156   9.519
  512CO2     D2 2337   1.434   9.174   9.340
  512CO2      C 2338   1.475   9.165   9.430
  512CO2     O1 2339   1.523   9.154   9.535
  512CO2     O2 2340   1.427   9.175   9.325
  513CO2     D1 2341   7.483   1.289   3.866
  513CO2     D2 2342   7.297   1.346   3.903
  513CO2      C 2343   7.390   1.317   3.884
  513CO2     O1 2344   7.499   1.284   3.862
  513CO2     O2 2345   7.281   1.351   3.906
  514CO2     D1 2346   1.230   6.124   1.975
  514CO2     D2 2347   1.222   6.096   1.779
  514CO2      C 2348   1.226   6.110   1.877
  514CO2     O1 2349   1.231   6.126   1.992
  514CO2     O2 2350   1.222   6.093   1.762
  515CO2     D1 2351   5.682   8.501   0.023
  515CO2     D2 2352   5.829   8.611   0.095
  515CO2      C 2353   5.756   8.556   0.059
  515CO2     O1 2354   5.669   8.491   0.017
  515CO2     O2 2355   5.842   8.621   0.101
  516CO2     D1 2356   8.575   7.604   8.949
  516CO2     D2 2357   8.665   7.690   9.102
  516CO2      C 2358   8.620   7.647   9.025
  516CO2     O1 2359   8.567   7.596   8.936
  516CO2     O2 2360   8.673   7.698   9.115
  517CO2     D1 2361   3.204   8.890   9.732
  517CO2     D2 2362   3.237   8.770   9.579
  517CO2      C 2363   3.221   8.830   9.655
  517CO2     O1 2364   3.201   8.901   9.745
  517CO2     O2 2365   3.240   8.759   9.566
  518CO2     D1 2366   1.103   2.691   0.124
  518CO2     D2 2367   1.094   2.676  -0.073
  518CO2      C 2368   1.098   2.684   0.026
  518CO2     O1 2369   1.103   2.692   0.141
  518CO2     O2 2370   1.093   2.675  -0.090
  519CO2     D1 2371   0.713   0.430   6.798
  519CO2     D2 2372   0.695   0.439   6.995
  519CO2      C 2373   0.704   0.435   6.897
  519CO2     O1 2374   0.715   0.429   6.781
  519CO2     O2 2375   0.694   0.440   7.012
  520CO2     D1 2376   4.392   9.263   8.936
  520CO2     D2 2377   4.434   9.421   9.048
  520CO2      C 2378   4.413   9.342   8.992
  520CO2     O1 2379   4.389   9.250   8.926
  520CO2     O2 2380   4.438   9.435   9.057
  521CO2     D1 2381   1.518   2.673   4.788
  521CO2     D2 2382   1.504   2.710   4.982
  521CO2      C 2383   1.511   2.691   4.885
  521CO2     O1 2384   1.520   2.670   4.771
  521CO2     O2 2385   1.503   2.713   4.998
  522CO2     D1 2386   4.554   7.636  -0.005
  522CO2     D2 2387   4.516   7.628   0.189
  522CO2      C 2388   4.535   7.632   0.092
  522CO2     O1 2389   4.557   7.637  -0.022
  522CO2     O2 2390   4.513   7.628   0.206
  523CO2     D1 2391   5.571   9.239   2.875
  523CO2     D2 2392   5.724   9.181   2.985
  523CO2      C 2393   5.648   9.210   2.930
  523CO2     O1 2394   5.558   9.244   2.865
  523CO2     O2 2395   5.738   9.176   2.995
  524CO2     D1 2396   5.107   7.497   8.125
  524CO2     D2 2397   5.255   7.465   7.998
  524CO2      C 2398   5.181   7.481   8.061
  524CO2     O1 2399   5.094   7.500   8.136
  524CO2     O2 2400   5.268   7.462   7.987
  525CO2     D1 2401   6.445   8.467   2.235
  525CO2     D2 2402   6.458   8.588   2.391
  525CO2      C 2403   6.452   8.527   2.313
  525CO2     O1 2404   6.444   8.456   2.222
  525CO2     O2 2405   6.459   8.599   2.404
  526CO2     D1 2406   7.920   7.080   7.492
  526CO2     D2 2407   7.975   7.055   7.680
  526CO2      C 2408   7.948   7.067   7.586
  526CO2     O1 2409   7.916   7.082   7.475
  526CO2     O2 2410   7.980   7.052   7.696
  527CO2     D1 2411   2.327   7.635   0.241
  527CO2     D2 2412   2.284   7.639   0.434
  527CO2      C 2413   2.306   7.637   0.337
  527CO2     O1 2414   2.331   7.634   0.224
  527CO2     O2 2415   2.280   7.639   0.451
  528CO2     D1 2416   1.651   2.850   0.762
  528CO2     D2 2417   1.826   2.819   0.677
  528CO2      C 2418   1.738   2.835   0.719
  528CO2     O1 2419   1.635   2.853   0.769
  528CO2     O2 2420   1.842   2.817   0.670
  529CO2     D1 2421   7.755   4.336   0.615
  529CO2     D2 2422   7.844   4.368   0.788
  529CO2      C 2423   7.799   4.352   0.701
  529CO2     O1 2424   7.747   4.333   0.600
  529CO2     O2 2425   7.851   4.371   0.803
  530CO2     D1 2426   8.748   7.439   8.136
  530CO2     D2 2427   8.568   7.463   8.215
  530CO2      C 2428   8.658   7.451   8.175
  530CO2     O1 2429   8.763   7.437   8.129
  530CO2     O2 2430   8.553   7.465   8.222
  531CO2     D1 2431   1.755   3.290   0.514
  531CO2     D2 2432   1.799   3.408   0.667
  531CO2      C 2433   1.777   3.349   0.591
  531CO2     O1 2434   1.751   3.280   0.501
  531CO2     O2 2435   1.803   3.418   0.680
  532CO2     D1 2436   8.812   4.879   6.999
  532CO2     D2 2437   8.835   4.845   7.193
  532CO2      C 2438   8.824   4.862   7.096
  532CO2     O1 2439   8.810   4.882   6.982
  532CO2     O2 2440   8.837   4.842   7.209
  533CO2     D1 2441   2.404   4.570   6.269
  533CO2     D2 2442   2.286   4.544   6.425
  533CO2      C 2443   2.345   4.557   6.347
  533CO2     O1 2444   2.414   4.572   6.255
  533CO2     O2 2445   2.276   4.542   6.439
  534CO2     D1 2446   1.083   8.173   6.549
  534CO2     D2 2447   0.895   8.133   6.597
  534CO2      C 2448   0.989   8.153   6.573
  534CO2     O1 2449   1.099   8.177   6.545
  534CO2     O2 2450   0.879   8.130   6.602
  535CO2     D1 2451   4.277   0.637   0.889
  535CO2     D2 2452   4.121   0.614   1.009
  535CO2      C 2453   4.199   0.626   0.949
  535CO2     O1 2454   4.290   0.639   0.879
  535CO2     O2 2455   4.107   0.612   1.019
  536CO2     D1 2456   2.245   6.108   8.182
  536CO2     D2 2457   2.230   5.928   8.264
  536CO2      C 2458   2.238   6.018   8.223
  536CO2     O1 2459   2.247   6.123   8.175
  536CO2     O2 2460   2.229   5.913   8.271
  537CO2     D1 2461   2.475   5.708   2.514
  537CO2     D2 2462   2.473   5.711   2.316
  537CO2      C 2463   2.474   5.710   2.415
  537CO2     O1 2464   2.476   5.708   2.531
  537CO2     O2 2465   2.473   5.711   2.299
  538CO2     D1 2466   7.658   0.839   2.733
  538CO2     D2 2467   7.616   0.646   2.737
  538CO2      C 2468   7.637   0.743   2.735
  538CO2     O1 2469   7.661   0.856   2.732
  538CO2     O2 2470   7.612   0.629   2.737
  539CO2     D1 2471   0.652   2.114   0.951
  539CO2     D2 2472   0.673   2.148   1.145
  539CO2      C 2473   0.663   2.131   1.048
  539CO2     O1 2474   0.651   2.112   0.934
  539CO2     O2 2475   0.675   2.151   1.161
  540CO2     D1 2476   4.650   6.513   3.065
  540CO2     D2 2477   4.538   6.633   2.956
  540CO2      C 2478   4.594   6.573   3.011
  540CO2     O1 2479   4.660   6.502   3.075
  540CO2     O2 2480   4.528   6.644   2.947
  541CO2     D1 2481   5.692   2.296   6.245
  541CO2     D2 2482   5.643   2.388   6.413
  541CO2      C 2483   5.668   2.342   6.329
  541CO2     O1 2484   5.696   2.288   6.230
  541CO2     O2 2485   5.639   2.396   6.427
  542CO2     D1 2486   5.503   1.601   8.425
  542CO2     D2 2487   5.624   1.645   8.275
  542CO2      C 2488   5.563   1.623   8.350
  542CO2     O1 2489   5.492   1.597   8.438
  542CO2     O2 2490   5.634   1.649   8.262
  543CO2     D1 2491   6.838   1.622   6.859
  543CO2     D2 2492   6.947   1.542   6.715
  543CO2      C 2493   6.892   1.582   6.787
  543CO2     O1 2494   6.828   1.629   6.872
  543CO2     O2 2495   6.957   1.535   6.703
  544CO2     D1 2496   4.067   2.384   4.885
  544CO2     D2 2497   3.994   2.470   5.047
  544CO2      C 2498   4.030   2.427   4.966
  544CO2     O1 2499   4.073   2.377   4.871
  544CO2     O2 2500   3.988   2.477   5.062
  545CO2     D1 2501   2.054   2.459   1.100
  545CO2     D2 2502   1.893   2.498   1.209
  545CO2      C 2503   1.974   2.478   1.154
  545CO2     O1 2504   2.068   2.455   1.091
  545CO2     O2 2505   1.880   2.501   1.218
  546CO2     D1 2506   1.890   0.231   0.520
  546CO2     D2 2507   1.936   0.218   0.328
  546CO2      C 2508   1.913   0.224   0.424
  546CO2     O1 2509   1.886   0.232   0.536
  546CO2     O2 2510   1.940   0.217   0.311
  547CO2     D1 2511   6.235   2.039   4.161
  547CO2     D2 2512   6.243   1.973   4.347
  547CO2      C 2513   6.239   2.006   4.254
  547CO2     O1 2514   6.234   2.045   4.145
  547CO2     O2 2515   6.243   1.967   4.363
  548CO2     D1 2516   6.531   8.323   5.358
  548CO2     D2 2517   6.490   8.449   5.211
  548CO2      C 2518   6.511   8.386   5.284
  548CO2     O1 2519   6.535   8.312   5.370
  548CO2     O2 2520   6.487   8.460   5.198
  549CO2     D1 2521   6.421   1.954   1.515
  549CO2     D2 2522   6.230   1.980   1.557
  549CO2      C 2523   6.326   1.967   1.536
  549CO2     O1 2524   6.438   1.952   1.511
  549CO2     O2 2525   6.213   1.983   1.560
  550CO2     D1 2526   2.385   5.701   0.589
  550CO2     D2 2527   2.241   5.707   0.724
  550CO2      C 2528   2.313   5.704   0.656
  550CO2     O1 2529   2.398   5.701   0.577
  550CO2     O2 2530   2.228   5.708   0.735
  551CO2     D1 2531   6.596   5.249   5.191
  551CO2     D2 2532   6.608   5.340   5.365
  551CO2      C 2533   6.602   5.295   5.278
  551CO2     O1 2534   6.595   5.241   5.176
  551CO2     O2 2535   6.609   5.348   5.381
  552CO2     D1 2536   3.060   1.413   3.310
  552CO2     D2 2537   3.122   1.457   3.128
  552CO2      C 2538   3.091   1.435   3.219
  552CO2     O1 2539   3.054   1.409   3.326
  552CO2     O2 2540   3.127   1.461   3.112
  553CO2     D1 2541   0.159   4.385   0.985
  553CO2     D2 2542   0.109   4.216   1.074
  553CO2      C 2543   0.134   4.300   1.029
  553CO2     O1 2544   0.163   4.399   0.977
  553CO2     O2 2545   0.104   4.201   1.082
  554CO2     D1 2546   5.097   1.812   6.089
  554CO2     D2 2547   5.201   1.801   6.257
  554CO2      C 2548   5.149   1.806   6.173
  554CO2     O1 2549   5.088   1.813   6.075
  554CO2     O2 2550   5.210   1.800   6.272
  555CO2     D1 2551   2.112   1.699   2.651
  555CO2     D2 2552   2.247   1.634   2.779
  555CO2      C 2553   2.180   1.666   2.715
  555CO2     O1 2554   2.100   1.705   2.639
  555CO2     O2 2555   2.259   1.628   2.791
  556CO2     D1 2556   1.386   9.619   4.337
  556CO2     D2 2557   1.499   9.480   4.421
  556CO2      C 2558   1.442   9.549   4.379
  556CO2     O1 2559   1.376   9.630   4.330
  556CO2     O2 2560   1.509   9.469   4.429
  557CO2     D1 2561   6.733   1.347   0.718
  557CO2     D2 2562   6.713   1.365   0.522
  557CO2      C 2563   6.723   1.356   0.620
  557CO2     O1 2564   6.735   1.346   0.735
  557CO2     O2 2565   6.712   1.366   0.505
  558CO2     D1 2566   4.839   7.514   5.779
  558CO2     D2 2567   4.776   7.685   5.855
  558CO2      C 2568   4.807   7.600   5.817
  558CO2     O1 2569   4.844   7.499   5.772
  558CO2     O2 2570   4.771   7.700   5.862
  559CO2     D1 2571   1.375   0.772   2.110
  559CO2     D2 2572   1.225   0.871   2.027
  559CO2      C 2573   1.300   0.822   2.068
  559CO2     O1 2574   1.388   0.764   2.117
  559CO2     O2 2575   1.212   0.880   2.020
  560CO2     D1 2576   8.164   7.551   0.777
  560CO2     D2 2577   8.257   7.429   0.901
  560CO2      C 2578   8.211   7.490   0.839
  560CO2     O1 2579   8.156   7.562   0.766
  560CO2     O2 2580   8.266   7.418   0.911
  561CO2     D1 2581   0.837   5.828   2.452
  561CO2     D2 2582   0.964   5.732   2.334
  561CO2      C 2583   0.901   5.780   2.393
  561CO2     O1 2584   0.826   5.836   2.462
  561CO2     O2 2585   0.975   5.723   2.324
  562CO2     D1 2586   7.980   7.547   7.804
  562CO2     D2 2587   8.040   7.507   7.620
  562CO2      C 2588   8.010   7.527   7.712
  562CO2     O1 2589   7.975   7.550   7.820
  562CO2     O2 2590   8.046   7.504   7.604
  563CO2     D1 2591   6.598   7.276   7.429
  563CO2     D2 2592   6.628   7.469   7.458
  563CO2      C 2593   6.613   7.372   7.444
  563CO2     O1 2594   6.595   7.259   7.427
  563CO2     O2 2595   6.631   7.486   7.461
  564CO2     D1 2596   8.730   2.299   9.590
  564CO2     D2 2597   8.898   2.205   9.636
  564CO2      C 2598   8.814   2.252   9.613
  564CO2     O1 2599   8.715   2.307   9.586
  564CO2     O2 2600   8.912   2.197   9.640
  565CO2     D1 2601   4.797   2.497   3.283
  565CO2     D2 2602   4.749   2.377   3.432
  565CO2      C 2603   4.773   2.437   3.357
  565CO2     O1 2604   4.802   2.507   3.270
  565CO2     O2 2605   4.744   2.367   3.445
  566CO2     D1 2606   5.090   9.274   7.588
  566CO2     D2 2607   5.068   9.253   7.784
  566CO2      C 2608   5.079   9.264   7.686
  566CO2     O1 2609   5.092   9.276   7.571
  566CO2     O2 2610   5.066   9.252   7.801
  567CO2     D1 2611   3.232   8.549   1.799
  567CO2     D2 2612   3.143   8.388   1.873
  567CO2      C 2613   3.188   8.469   1.836
  567CO2     O1 2614   3.240   8.562   1.792
  567CO2     O2 2615   3.136   8.375   1.880
  568CO2     D1 2616   0.733   8.585   3.530
  568CO2     D2 2617   0.738   8.642   3.340
  568CO2      C 2618   0.736   8.614   3.435
  568CO2     O1 2619   0.733   8.580   3.546
  568CO2     O2 2620   0.739   8.647   3.324
  569CO2     D1 2621   5.181   8.745   2.580
  569CO2     D2 2622   5.110   8.667   2.413
  569CO2      C 2623   5.146   8.706   2.497
  569CO2     O1 2624   5.187   8.752   2.595
  569CO2     O2 2625   5.104   8.660   2.399
  570CO2     D1 2626   2.494   8.599   9.768
  570CO2     D2 2627   2.501   8.618   9.964
  570CO2      C 2628   2.497   8.608   9.866
  570CO2     O1 2629   2.493   8.597   9.751
  570CO2     O2 2630   2.501   8.619   9.982
  571CO2     D1 2631   1.606   1.317   1.690
  571CO2     D2 2632   1.667   1.359   1.507
  571CO2      C 2633   1.636   1.338   1.598
  571CO2     O1 2634   1.600   1.313   1.705
  571CO2     O2 2635   1.673   1.363   1.491
  572CO2     D1 2636   4.478   9.864   1.425
  572CO2     D2 2637   4.430  10.050   1.472
  572CO2      C 2638   4.454   9.957   1.448
  572CO2     O1 2639   4.482   9.848   1.421
  572CO2     O2 2640   4.426  10.066   1.476
  573CO2     D1 2641   6.192   6.295   4.373
  573CO2     D2 2642   6.121   6.417   4.234
  573CO2      C 2643   6.156   6.356   4.304
  573CO2     O1 2644   6.198   6.285   4.385
  573CO2     O2 2645   6.115   6.427   4.222
  574CO2     D1 2646   6.512   8.248   3.300
  574CO2     D2 2647   6.427   8.128   3.432
  574CO2      C 2648   6.470   8.188   3.366
  574CO2     O1 2649   6.519   8.259   3.289
  574CO2     O2 2650   6.420   8.118   3.444
  575CO2     D1 2651   2.188   3.590   7.652
  575CO2     D2 2652   2.365   3.604   7.566
  575CO2      C 2653   2.277   3.597   7.609
  575CO2     O1 2654   2.172   3.588   7.659
  575CO2     O2 2655   2.381   3.605   7.559
  576CO2     D1 2656   9.400   4.060   7.482
  576CO2     D2 2657   9.396   4.065   7.284
  576CO2      C 2658   9.398   4.062   7.383
  576CO2     O1 2659   9.401   4.059   7.499
  576CO2     O2 2660   9.396   4.065   7.267
  577CO2     D1 2661   3.023   2.613   7.830
  577CO2     D2 2662   3.094   2.540   7.660
  577CO2      C 2663   3.058   2.576   7.745
  577CO2     O1 2664   3.017   2.619   7.845
  577CO2     O2 2665   3.100   2.533   7.646
  578CO2     D1 2666   2.017   4.844   6.434
  578CO2     D2 2667   1.921   4.892   6.600
  578CO2      C 2668   1.969   4.868   6.517
  578CO2     O1 2669   2.025   4.840   6.420
  578CO2     O2 2670   1.913   4.896   6.615
  579CO2     D1 2671   5.433   0.054   1.594
  579CO2     D2 2672   5.448   0.033   1.398
  579CO2      C 2673   5.440   0.043   1.496
  579CO2     O1 2674   5.432   0.055   1.611
  579CO2     O2 2675   5.449   0.031   1.381
  580CO2     D1 2676   0.660   2.881   4.262
  580CO2     D2 2677   0.616   2.731   4.140
  580CO2      C 2678   0.638   2.806   4.201
  580CO2     O1 2679   0.664   2.894   4.272
  580CO2     O2 2680   0.612   2.718   4.130
  581CO2     D1 2681   9.728   4.903   3.777
  581CO2     D2 2682   9.616   5.054   3.840
  581CO2      C 2683   9.672   4.979   3.809
  581CO2     O1 2684   9.738   4.890   3.772
  581CO2     O2 2685   9.606   5.067   3.846
  582CO2     D1 2686   6.037   4.195   5.749
  582CO2     D2 2687   5.843   4.232   5.746
  582CO2      C 2688   5.940   4.213   5.747
  582CO2     O1 2689   6.054   4.192   5.749
  582CO2     O2 2690   5.826   4.235   5.745
  583CO2     D1 2691   8.635   6.351   4.862
  583CO2     D2 2692   8.604   6.311   5.053
  583CO2      C 2693   8.619   6.331   4.958
  583CO2     O1 2694   8.637   6.354   4.846
  583CO2     O2 2695   8.602   6.307   5.070
  584CO2     D1 2696   5.851   2.980   5.978
  584CO2     D2 2697   5.677   3.069   6.013
  584CO2      C 2698   5.764   3.024   5.995
  584CO2     O1 2699   5.865   2.972   5.975
  584CO2     O2 2700   5.663   3.077   6.016
  585CO2     D1 2701   0.595   8.325   5.723
  585CO2     D2 2702   0.474   8.182   5.788
  585CO2      C 2703   0.534   8.254   5.756
  585CO2     O1 2704   0.605   8.337   5.718
  585CO2     O2 2705   0.463   8.170   5.794
  586CO2     D1 2706   8.622   1.088   0.641
  586CO2     D2 2707   8.696   0.913   0.588
  586CO2      C 2708   8.659   1.000   0.614
  586CO2     O1 2709   8.615   1.103   0.645
  586CO2     O2 2710   8.703   0.898   0.583
  587CO2     D1 2711   8.350   0.852   3.359
  587CO2     D2 2712   8.373   0.905   3.548
  587CO2      C 2713   8.361   0.879   3.453
  587CO2     O1 2714   8.348   0.848   3.342
  587CO2     O2 2715   8.375   0.910   3.564
  588CO2     D1 2716   0.828   5.248   8.686
  588CO2     D2 2717   0.870   5.263   8.493
  588CO2      C 2718   0.849   5.255   8.589
  588CO2     O1 2719   0.825   5.246   8.702
  588CO2     O2 2720   0.873   5.265   8.476
  589CO2     D1 2721   2.109   8.511   0.699
  589CO2     D2 2722   2.136   8.704   0.670
  589CO2      C 2723   2.122   8.608   0.684
  589CO2     O1 2724   2.106   8.494   0.702
  589CO2     O2 2725   2.138   8.721   0.667
  590CO2     D1 2726   6.201   7.518   4.273
  590CO2     D2 2727   6.258   7.405   4.121
  590CO2      C 2728   6.229   7.462   4.197
  590CO2     O1 2729   6.196   7.528   4.286
  590CO2     O2 2730   6.262   7.395   4.108
  591CO2     D1 2731   9.169   9.298   3.018
  591CO2     D2 2732   9.086   9.296   2.838
  591CO2      C 2733   9.128   9.297   2.928
  591CO2     O1 2734   9.176   9.298   3.033
  591CO2     O2 2735   9.079   9.296   2.822
  592CO2     D1 2736   0.293   1.523   2.821
  592CO2     D2 2737   0.367   1.527   2.637
  592CO2      C 2738   0.330   1.525   2.729
  592CO2     O1 2739   0.287   1.522   2.837
  592CO2     O2 2740   0.373   1.528   2.621
  593CO2     D1 2741   2.253   1.143   6.689
  593CO2     D2 2742   2.254   1.138   6.491
  593CO2      C 2743   2.254   1.141   6.590
  593CO2     O1 2744   2.253   1.144   6.706
  593CO2     O2 2745   2.254   1.137   6.474
  594CO2     D1 2746   4.035   3.510   3.115
  594CO2     D2 2747   3.950   3.543   2.940
  594CO2      C 2748   3.993   3.527   3.028
  594CO2     O1 2749   4.043   3.507   3.130
  594CO2     O2 2750   3.943   3.546   2.925
  595CO2     D1 2751   8.080   7.424   9.676
  595CO2     D2 2752   7.982   7.477   9.840
  595CO2      C 2753   8.031   7.451   9.758
  595CO2     O1 2754   8.089   7.420   9.662
  595CO2     O2 2755   7.974   7.482   9.854
  596CO2     D1 2756   7.496   2.957   6.632
  596CO2     D2 2757   7.421   3.085   6.762
  596CO2      C 2758   7.459   3.021   6.697
  596CO2     O1 2759   7.503   2.946   6.620
  596CO2     O2 2760   7.414   3.096   6.773
  597CO2     D1 2761   9.631   8.679   5.288
  597CO2     D2 2762   9.789   8.650   5.404
  597CO2      C 2763   9.710   8.664   5.346
  597CO2     O1 2764   9.618   8.681   5.278
  597CO2     O2 2765   9.803   8.648   5.414
  598CO2     D1 2766   2.426   7.747   7.439
  598CO2     D2 2767   2.448   7.726   7.243
  598CO2      C 2768   2.437   7.737   7.341
  598CO2     O1 2769   2.424   7.749   7.456
  598CO2     O2 2770   2.449   7.725   7.227
  599CO2     D1 2771   8.349   2.563   8.478
  599CO2     D2 2772   8.358   2.366   8.487
  599CO2      C 2773   8.354   2.464   8.483
  599CO2     O1 2774   8.348   2.580   8.478
  599CO2     O2 2775   8.359   2.349   8.488
  600CO2     D1 2776   8.512   4.480   9.962
  600CO2     D2 2777   8.322   4.475  10.020
  600CO2      C 2778   8.417   4.477   9.991
  600CO2     O1 2779   8.528   4.480   9.958
  600CO2     O2 2780   8.306   4.474  10.025
  601CO2     D1 2781   4.414   3.888   9.461
  601CO2     D2 2782   4.419   3.745   9.325
  601CO2      C 2783   4.416   3.816   9.393
  601CO2     O1 2784   4.414   3.901   9.473
  601CO2     O2 2785   4.419   3.732   9.313
  602CO2     D1 2786   0.053   9.576   9.849
  602CO2     D2 2787   0.126   9.742   9.770
  602CO2      C 2788   0.090   9.659   9.810
  602CO2     O1 2789   0.046   9.562   9.856
  602CO2     O2 2790   0.133   9.756   9.763
  603CO2     D1 2791   4.471   9.182   6.290
  603CO2     D2 2792   4.379   9.102   6.135
  603CO2      C 2793   4.425   9.142   6.212
  603CO2     O1 2794   4.479   9.189   6.303
  603CO2     O2 2795   4.371   9.095   6.121
  604CO2     D1 2796   9.558   6.351   7.463
  604CO2     D2 2797   9.543   6.431   7.643
  604CO2      C 2798   9.550   6.391   7.553
  604CO2     O1 2799   9.559   6.344   7.447
  604CO2     O2 2800   9.541   6.438   7.659
  605CO2     D1 2801   4.356   1.938   3.974
  605CO2     D2 2802   4.228   1.925   4.125
  605CO2      C 2803   4.292   1.931   4.049
  605CO2     O1 2804   4.367   1.939   3.961
  605CO2     O2 2805   4.217   1.923   4.138
  606CO2     D1 2806   6.222   4.861   0.560
  606CO2     D2 2807   6.364   4.840   0.696
  606CO2      C 2808   6.293   4.850   0.628
  606CO2     O1 2809   6.209   4.863   0.548
  606CO2     O2 2810   6.377   4.838   0.707
  607CO2     D1 2811   5.335   8.809   1.530
  607CO2     D2 2812   5.256   8.724   1.370
  607CO2      C 2813   5.295   8.766   1.450
  607CO2     O1 2814   5.342   8.816   1.544
  607CO2     O2 2815   5.249   8.717   1.356
  608CO2     D1 2816   9.302   5.914   4.933
  608CO2     D2 2817   9.289   5.924   4.736
  608CO2      C 2818   9.295   5.919   4.835
  608CO2     O1 2819   9.303   5.913   4.950
  608CO2     O2 2820   9.288   5.925   4.719
  609CO2     D1 2821   5.761   7.084   2.205
  609CO2     D2 2822   5.682   6.904   2.185
  609CO2      C 2823   5.721   6.994   2.195
  609CO2     O1 2824   5.768   7.100   2.207
  609CO2     O2 2825   5.675   6.889   2.183
  610CO2     D1 2826   4.443   9.471   3.529
  610CO2     D2 2827   4.634   9.466   3.482
  610CO2      C 2828   4.539   9.468   3.505
  610CO2     O1 2829   4.426   9.472   3.534
  610CO2     O2 2830   4.651   9.465   3.477
  611CO2     D1 2831   0.078   8.176   7.215
  611CO2     D2 2832   0.183   8.311   7.114
  611CO2      C 2833   0.130   8.244   7.165
  611CO2     O1 2834   0.069   8.165   7.223
  611CO2     O2 2835   0.192   8.322   7.106
  612CO2     D1 2836   0.712   4.292   7.233
  612CO2     D2 2837   0.738   4.319   7.039
  612CO2      C 2838   0.725   4.305   7.136
  612CO2     O1 2839   0.710   4.289   7.250
  612CO2     O2 2840   0.740   4.322   7.022
  613CO2     D1 2841   7.399   4.779   5.308
  613CO2     D2 2842   7.557   4.794   5.427
  613CO2      C 2843   7.478   4.787   5.367
  613CO2     O1 2844   7.386   4.778   5.297
  613CO2     O2 2845   7.570   4.795   5.437
  614CO2     D1 2846   3.267   4.561   5.857
  614CO2     D2 2847   3.369   4.711   5.780
  614CO2      C 2848   3.318   4.636   5.819
  614CO2     O1 2849   3.258   4.548   5.864
  614CO2     O2 2850   3.378   4.724   5.773
  615CO2     D1 2851   6.945   3.073   5.769
  615CO2     D2 2852   6.976   3.043   5.962
  615CO2      C 2853   6.961   3.058   5.866
  615CO2     O1 2854   6.943   3.076   5.752
  615CO2     O2 2855   6.979   3.041   5.979
  616CO2     D1 2856   8.156   9.844   1.248
  616CO2     D2 2857   8.313   9.837   1.128
  616CO2      C 2858   8.234   9.841   1.188
  616CO2     O1 2859   8.142   9.844   1.259
  616CO2     O2 2860   8.326   9.837   1.117
  617CO2     D1 2861   4.134   4.797   3.580
  617CO2     D2 2862   4.140   4.792   3.382
  617CO2      C 2863   4.137   4.794   3.481
  617CO2     O1 2864   4.133   4.797   3.597
  617CO2     O2 2865   4.141   4.791   3.365
  618CO2     D1 2866   6.759   0.642   5.476
  618CO2     D2 2867   6.907   0.726   5.578
  618CO2      C 2868   6.833   0.684   5.527
  618CO2     O1 2869   6.747   0.634   5.468
  618CO2     O2 2870   6.919   0.734   5.586
  619CO2     D1 2871   2.190   4.368   6.134
  619CO2     D2 2872   2.027   4.481   6.137
  619CO2      C 2873   2.109   4.424   6.135
  619CO2     O1 2874   2.204   4.359   6.134
  619CO2     O2 2875   2.013   4.490   6.137
  620CO2     D1 2876   0.915  -0.046   7.420
  620CO2     D2 2877   0.766   0.068   7.484
  620CO2      C 2878   0.840   0.011   7.452
  620CO2     O1 2879   0.928  -0.055   7.414
  620CO2     O2 2880   0.753   0.078   7.490
  621CO2     D1 2881   8.846   0.379   3.738
  621CO2     D2 2882   8.689   0.337   3.851
  621CO2      C 2883   8.768   0.358   3.795
  621CO2     O1 2884   8.860   0.382   3.728
  621CO2     O2 2885   8.676   0.333   3.861
  622CO2     D1 2886   0.424   2.429   8.696
  622CO2     D2 2887   0.441   2.360   8.512
  622CO2      C 2888   0.432   2.394   8.604
  622CO2     O1 2889   0.423   2.435   8.712
  622CO2     O2 2890   0.442   2.354   8.496
  623CO2     D1 2891   4.748   0.321   9.540
  623CO2     D2 2892   4.684   0.223   9.700
  623CO2      C 2893   4.716   0.272   9.620
  623CO2     O1 2894   4.754   0.329   9.526
  623CO2     O2 2895   4.679   0.215   9.713
  624CO2     D1 2896   0.139   2.736   1.812
  624CO2     D2 2897   0.141   2.738   1.614
  624CO2      C 2898   0.140   2.737   1.713
  624CO2     O1 2899   0.139   2.736   1.829
  624CO2     O2 2900   0.141   2.738   1.597
  625CO2     D1 2901   3.608   9.504   9.579
  625CO2     D2 2902   3.658   9.525   9.770
  625CO2      C 2903   3.633   9.515   9.674
  625CO2     O1 2904   3.604   9.503   9.563
  625CO2     O2 2905   3.663   9.527   9.786
  626CO2     D1 2906   7.930   2.980   2.012
  626CO2     D2 2907   7.839   2.978   2.188
  626CO2      C 2908   7.885   2.979   2.100
  626CO2     O1 2909   7.938   2.980   1.997
  626CO2     O2 2910   7.832   2.978   2.203
  627CO2     D1 2911   1.937   0.821   8.838
  627CO2     D2 2912   1.983   0.896   9.015
  627CO2      C 2913   1.960   0.858   8.926
  627CO2     O1 2914   1.933   0.815   8.822
  627CO2     O2 2915   1.987   0.902   9.030
  628CO2     D1 2916   0.600   3.412   1.323
  628CO2     D2 2917   0.647   3.441   1.133
  628CO2      C 2918   0.623   3.426   1.228
  628CO2     O1 2919   0.596   3.409   1.339
  628CO2     O2 2920   0.651   3.444   1.116
  629CO2     D1 2921   8.906   5.900   5.585
  629CO2     D2 2922   8.969   5.903   5.773
  629CO2      C 2923   8.938   5.902   5.679
  629CO2     O1 2924   8.901   5.900   5.569
  629CO2     O2 2925   8.975   5.903   5.789
  630CO2     D1 2926   8.034   9.239   4.037
  630CO2     D2 2927   8.081   9.372   3.898
  630CO2      C 2928   8.057   9.306   3.967
  630CO2     O1 2929   8.029   9.228   4.049
  630CO2     O2 2930   8.085   9.384   3.886
  631CO2     D1 2931   7.260   1.674   5.098
  631CO2     D2 2932   7.125   1.572   5.200
  631CO2      C 2933   7.193   1.623   5.149
  631CO2     O1 2934   7.272   1.683   5.089
  631CO2     O2 2935   7.114   1.563   5.209
  632CO2     D1 2936   2.003   1.621   8.325
  632CO2     D2 2937   2.086   1.757   8.443
  632CO2      C 2938   2.045   1.689   8.384
  632CO2     O1 2939   1.996   1.609   8.315
  632CO2     O2 2940   2.093   1.768   8.453
  633CO2     D1 2941   4.918   7.438   6.263
  633CO2     D2 2942   4.763   7.362   6.166
  633CO2      C 2943   4.840   7.400   6.214
  633CO2     O1 2944   4.931   7.445   6.272
  633CO2     O2 2945   4.750   7.356   6.157
  634CO2     D1 2946   2.309   8.709   8.617
  634CO2     D2 2947   2.323   8.883   8.710
  634CO2      C 2948   2.316   8.796   8.663
  634CO2     O1 2949   2.308   8.694   8.609
  634CO2     O2 2950   2.324   8.898   8.718
  635CO2     D1 2951   7.439   5.938   8.022
  635CO2     D2 2952   7.608   5.881   7.937
  635CO2      C 2953   7.523   5.910   7.980
  635CO2     O1 2954   7.424   5.943   8.030
  635CO2     O2 2955   7.622   5.876   7.930
  636CO2     D1 2956   9.550   9.280   6.848
  636CO2     D2 2957   9.355   9.309   6.839
  636CO2      C 2958   9.453   9.294   6.843
  636CO2     O1 2959   9.567   9.278   6.848
  636CO2     O2 2960   9.338   9.311   6.838
  637CO2     D1 2961   7.017   9.076   5.596
  637CO2     D2 2962   7.149   9.009   5.727
  637CO2      C 2963   7.083   9.043   5.662
  637CO2     O1 2964   7.005   9.082   5.585
  637CO2     O2 2965   7.161   9.004   5.738
  638CO2     D1 2966   5.340   1.065   1.539
  638CO2     D2 2967   5.231   1.063   1.375
  638CO2      C 2968   5.285   1.064   1.457
  638CO2     O1 2969   5.349   1.065   1.554
  638CO2     O2 2970   5.221   1.063   1.360
  639CO2     D1 2971   8.270   0.372   7.523
  639CO2     D2 2972   8.315   0.292   7.348
  639CO2      C 2973   8.292   0.332   7.435
  639CO2     O1 2974   8.266   0.379   7.538
  639CO2     O2 2975   8.319   0.285   7.332
  640CO2     D1 2976   3.890   7.524   5.129
  640CO2     D2 2977   3.927   7.400   5.278
  640CO2      C 2978   3.909   7.462   5.204
  640CO2     O1 2979   3.887   7.535   5.116
  640CO2     O2 2980   3.931   7.389   5.291
  641CO2     D1 2981   7.308   5.905   1.135
  641CO2     D2 2982   7.331   5.929   0.940
  641CO2      C 2983   7.320   5.917   1.037
  641CO2     O1 2984   7.306   5.903   1.152
  641CO2     O2 2985   7.334   5.931   0.923
  642CO2     D1 2986   2.421   2.639   9.685
  642CO2     D2 2987   2.611   2.696   9.689
  642CO2      C 2988   2.516   2.668   9.687
  642CO2     O1 2989   2.405   2.634   9.684
  642CO2     O2 2990   2.627   2.701   9.689
  643CO2     D1 2991   6.352   8.636   1.948
  643CO2     D2 2992   6.243   8.475   1.908
  643CO2      C 2993   6.297   8.556   1.928
  643CO2     O1 2994   6.361   8.650   1.952
  643CO2     O2 2995   6.234   8.462   1.905
  644CO2     D1 2996   4.182   9.970   0.674
  644CO2     D2 2997   4.077   9.957   0.841
  644CO2      C 2998   4.130   9.964   0.758
  644CO2     O1 2999   4.191   9.971   0.659
  644CO2     O2 3000   4.068   9.956   0.856
  645CO2     D1 3001   9.911   3.347   0.322
  645CO2     D2 3002   9.906   3.353   0.124
  645CO2      C 3003   9.909   3.350   0.223
  645CO2     O1 3004   9.912   3.346   0.339
  645CO2     O2 3005   9.906   3.353   0.107
  646CO2     D1 3006   6.546   4.893   7.662
  646CO2     D2 3007   6.395   4.775   7.612
  646CO2      C 3008   6.471   4.834   7.637
  646CO2     O1 3009   6.559   4.903   7.666
  646CO2     O2 3010   6.382   4.765   7.607
  647CO2     D1 3011   7.664   8.444   0.149
  647CO2     D2 3012   7.625   8.477  -0.042
  647CO2      C 3013   7.645   8.461   0.053
  647CO2     O1 3014   7.668   8.441   0.165
  647CO2     O2 3015   7.622   8.480  -0.059
  648CO2     D1 3016   4.511   6.456   5.629
  648CO2     D2 3017   4.345   6.433   5.524
  648CO2      C 3018   4.428   6.444   5.576
  648CO2     O1 3019   4.525   6.458   5.638
  648CO2     O2 3020   4.331   6.431   5.514
  649CO2     D1 3021   7.161   0.348   1.621
  649CO2     D2 3022   7.003   0.265   1.536
  649CO2      C 3023   7.082   0.307   1.578
  649CO2     O1 3024   7.175   0.355   1.628
  649CO2     O2 3025   6.990   0.258   1.528
  650CO2     D1 3026   8.212   8.544   8.245
  650CO2     D2 3027   8.070   8.620   8.130
  650CO2      C 3028   8.141   8.582   8.188
  650CO2     O1 3029   8.224   8.537   8.255
  650CO2     O2 3030   8.058   8.627   8.120
  651CO2     D1 3031   2.593   3.098   8.489
  651CO2     D2 3032   2.491   3.103   8.319
  651CO2      C 3033   2.542   3.101   8.404
  651CO2     O1 3034   2.601   3.098   8.504
  651CO2     O2 3035   2.482   3.104   8.305
  652CO2     D1 3036   6.131   4.499   8.158
  652CO2     D2 3037   6.218   4.443   8.327
  652CO2      C 3038   6.175   4.471   8.242
  652CO2     O1 3039   6.124   4.504   8.143
  652CO2     O2 3040   6.226   4.439   8.341
  653CO2     D1 3041   9.410   6.495   5.286
  653CO2     D2 3042   9.345   6.662   5.201
  653CO2      C 3043   9.377   6.578   5.243
  653CO2     O1 3044   9.415   6.481   5.293
  653CO2     O2 3045   9.339   6.676   5.194
  654CO2     D1 3046   0.183   1.279   3.010
  654CO2     D2 3047   0.157   1.197   2.832
  654CO2      C 3048   0.170   1.238   2.921
  654CO2     O1 3049   0.186   1.286   3.026
  654CO2     O2 3050   0.155   1.189   2.817
  655CO2     D1 3051   7.866   9.452   1.084
  655CO2     D2 3052   7.669   9.473   1.087
  655CO2      C 3053   7.768   9.462   1.085
  655CO2     O1 3054   7.883   9.450   1.083
  655CO2     O2 3055   7.652   9.475   1.087
  656CO2     D1 3056   0.838   4.691   2.836
  656CO2     D2 3057   0.707   4.799   2.938
  656CO2      C 3058   0.773   4.745   2.887
  656CO2     O1 3059   0.849   4.682   2.827
  656CO2     O2 3060   0.696   4.809   2.946
  657CO2     D1 3061   6.235   6.498   9.305
  657CO2     D2 3062   6.194   6.487   9.111
  657CO2      C 3063   6.215   6.493   9.208
  657CO2     O1 3064   6.238   6.499   9.321
  657CO2     O2 3065   6.191   6.486   9.095
  658CO2     D1 3066   3.775   3.578   7.135
  658CO2     D2 3067   3.799   3.617   7.327
  658CO2      C 3068   3.787   3.598   7.231
  658CO2     O1 3069   3.773   3.575   7.118
  658CO2     O2 3070   3.801   3.621   7.344
  659CO2     D1 3071   4.125   2.500   4.346
  659CO2     D2 3072   4.167   2.481   4.539
  659CO2      C 3073   4.146   2.491   4.443
  659CO2     O1 3074   4.121   2.502   4.330
  659CO2     O2 3075   4.170   2.479   4.555
  660CO2     D1 3076   2.202   7.940   8.380
  660CO2     D2 3077   2.179   7.935   8.576
  660CO2      C 3078   2.191   7.937   8.478
  660CO2     O1 3079   2.204   7.940   8.363
  660CO2     O2 3080   2.177   7.934   8.593
  661CO2     D1 3081   0.562   8.203   2.195
  661CO2     D2 3082   0.443   8.167   2.349
  661CO2      C 3083   0.502   8.185   2.272
  661CO2     O1 3084   0.572   8.206   2.181
  661CO2     O2 3085   0.433   8.164   2.362
  662CO2     D1 3086   9.263   1.127   4.611
  662CO2     D2 3087   9.214   1.125   4.803
  662CO2      C 3088   9.238   1.126   4.707
  662CO2     O1 3089   9.267   1.127   4.595
  662CO2     O2 3090   9.210   1.125   4.820
  663CO2     D1 3091   4.494   1.900   6.685
  663CO2     D2 3092   4.350   1.767   6.657
  663CO2      C 3093   4.422   1.833   6.671
  663CO2     O1 3094   4.506   1.912   6.688
  663CO2     O2 3095   4.338   1.755   6.655
  664CO2     D1 3096   4.024   1.588   3.887
  664CO2     D2 3097   3.942   1.651   3.718
  664CO2      C 3098   3.983   1.619   3.803
  664CO2     O1 3099   4.031   1.583   3.902
  664CO2     O2 3100   3.935   1.656   3.704
  665CO2     D1 3101   6.640   6.747   5.939
  665CO2     D2 3102   6.678   6.937   5.977
  665CO2      C 3103   6.659   6.842   5.958
  665CO2     O1 3104   6.637   6.730   5.936
  665CO2     O2 3105   6.681   6.954   5.980
  666CO2     D1 3106   3.696   8.045   8.352
  666CO2     D2 3107   3.583   8.138   8.218
  666CO2      C 3108   3.640   8.091   8.285
  666CO2     O1 3109   3.706   8.037   8.363
  666CO2     O2 3110   3.574   8.146   8.207
  667CO2     D1 3111   0.997   3.917   2.396
  667CO2     D2 3112   1.076   4.089   2.452
  667CO2      C 3113   1.036   4.003   2.424
  667CO2     O1 3114   0.990   3.902   2.391
  667CO2     O2 3115   1.083   4.104   2.457
  668CO2     D1 3116   9.032   0.588   5.466
  668CO2     D2 3117   9.094   0.407   5.416
  668CO2      C 3118   9.063   0.498   5.441
  668CO2     O1 3119   9.026   0.604   5.470
  668CO2     O2 3120   9.099   0.392   5.411
  669CO2     D1 3121   4.001   3.216   4.757
  669CO2     D2 3122   4.087   3.263   4.929
  669CO2      C 3123   4.044   3.240   4.843
  669CO2     O1 3124   3.994   3.211   4.742
  669CO2     O2 3125   4.094   3.268   4.943
  670CO2     D1 3126   5.404   4.523   5.834
  670CO2     D2 3127   5.244   4.456   5.739
  670CO2      C 3128   5.324   4.490   5.787
  670CO2     O1 3129   5.418   4.529   5.842
  670CO2     O2 3130   5.230   4.450   5.731
  671CO2     D1 3131   8.101   8.092   0.462
  671CO2     D2 3132   8.129   7.938   0.582
  671CO2      C 3133   8.115   8.015   0.522
  671CO2     O1 3134   8.098   8.106   0.452
  671CO2     O2 3135   8.132   7.924   0.593
  672CO2     D1 3136   8.413   7.361   7.187
  672CO2     D2 3137   8.313   7.438   7.340
  672CO2      C 3138   8.363   7.400   7.264
  672CO2     O1 3139   8.421   7.354   7.174
  672CO2     O2 3140   8.305   7.445   7.353
  673CO2     D1 3141   8.865   7.622   0.799
  673CO2     D2 3142   8.930   7.808   0.813
  673CO2      C 3143   8.898   7.715   0.806
  673CO2     O1 3144   8.859   7.606   0.798
  673CO2     O2 3145   8.936   7.824   0.814
  674CO2     D1 3146   8.920   5.858   7.550
  674CO2     D2 3147   9.078   5.977   7.553
  674CO2      C 3148   8.999   5.917   7.551
  674CO2     O1 3149   8.907   5.847   7.549
  674CO2     O2 3150   9.092   5.987   7.553
  675CO2     D1 3151   6.742   1.304   3.353
  675CO2     D2 3152   6.721   1.305   3.550
  675CO2      C 3153   6.731   1.304   3.451
  675CO2     O1 3154   6.743   1.304   3.336
  675CO2     O2 3155   6.719   1.305   3.567
  676CO2     D1 3156   8.922   9.221   9.530
  676CO2     D2 3157   8.950   9.182   9.338
  676CO2      C 3158   8.936   9.201   9.434
  676CO2     O1 3159   8.920   9.224   9.546
  676CO2     O2 3160   8.953   9.179   9.321
  677CO2     D1 3161   6.509   9.486   9.200
  677CO2     D2 3162   6.430   9.369   9.338
  677CO2      C 3163   6.469   9.428   9.269
  677CO2     O1 3164   6.515   9.497   9.188
  677CO2     O2 3165   6.423   9.359   9.350
  678CO2     D1 3166   4.326   1.172   3.070
  678CO2     D2 3167   4.216   1.040   2.973
  678CO2      C 3168   4.271   1.106   3.021
  678CO2     O1 3169   4.336   1.183   3.078
  678CO2     O2 3170   4.206   1.028   2.964
  679CO2     D1 3171   8.178   6.778   5.920
  679CO2     D2 3172   8.095   6.733   5.747
  679CO2      C 3173   8.137   6.755   5.833
  679CO2     O1 3174   8.185   6.782   5.935
  679CO2     O2 3175   8.088   6.729   5.732
  680CO2     D1 3176   6.325   9.344   7.271
  680CO2     D2 3177   6.176   9.364   7.399
  680CO2      C 3178   6.251   9.354   7.335
  680CO2     O1 3179   6.338   9.343   7.260
  680CO2     O2 3180   6.163   9.366   7.410
  681CO2     D1 3181   8.820   8.907   3.428
  681CO2     D2 3182   8.802   9.056   3.556
  681CO2      C 3183   8.811   8.982   3.492
  681CO2     O1 3184   8.821   8.894   3.417
  681CO2     O2 3185   8.800   9.069   3.567
  682CO2     D1 3186   6.845   3.106   9.113
  682CO2     D2 3187   6.769   3.115   8.931
  682CO2      C 3188   6.807   3.110   9.022
  682CO2     O1 3189   6.852   3.105   9.129
  682CO2     O2 3190   6.762   3.116   8.915
  683CO2     D1 3191   3.959   8.057   4.102
  683CO2     D2 3192   3.994   8.004   4.290
  683CO2      C 3193   3.977   8.031   4.196
  683CO2     O1 3194   3.956   8.061   4.086
  683CO2     O2 3195   3.997   8.000   4.306
  684CO2     D1 3196   1.968   5.723   1.186
  684CO2     D2 3197   1.775   5.760   1.164
  684CO2      C 3198   1.871   5.741   1.175
  684CO2     O1 3199   1.985   5.719   1.188
  684CO2     O2 3200   1.758   5.763   1.162
  685CO2     D1 3201   0.607   1.769   8.619
  685CO2     D2 3202   0.610   1.762   8.421
  685CO2      C 3203   0.609   1.766   8.520
  685CO2     O1 3204   0.607   1.770   8.636
  685CO2     O2 3205   0.610   1.762   8.404
  686CO2     D1 3206   6.701   7.513   2.242
  686CO2     D2 3207   6.766   7.534   2.057
  686CO2      C 3208   6.734   7.524   2.149
  686CO2     O1 3209   6.695   7.511   2.258
  686CO2     O2 3210   6.772   7.536   2.040
  687CO2     D1 3211   4.825   7.746   6.107
  687CO2     D2 3212   4.761   7.839   6.269
  687CO2      C 3213   4.793   7.792   6.188
  687CO2     O1 3214   4.830   7.738   6.092
  687CO2     O2 3215   4.756   7.847   6.283
  688CO2     D1 3216   6.664   3.177   0.765
  688CO2     D2 3217   6.510   3.265   0.677
  688CO2      C 3218   6.587   3.221   0.721
  688CO2     O1 3219   6.677   3.169   0.773
  688CO2     O2 3220   6.497   3.272   0.669
  689CO2     D1 3221   4.438   1.256   5.011
  689CO2     D2 3222   4.526   1.152   4.868
  689CO2      C 3223   4.482   1.204   4.939
  689CO2     O1 3224   4.430   1.265   5.023
  689CO2     O2 3225   4.534   1.143   4.855
  690CO2     D1 3226   9.800   6.181   8.071
  690CO2     D2 3227   9.721   6.254   8.237
  690CO2      C 3228   9.761   6.218   8.154
  690CO2     O1 3229   9.807   6.175   8.056
  690CO2     O2 3230   9.714   6.261   8.251
  691CO2     D1 3231   2.736   1.372   3.761
  691CO2     D2 3232   2.836   1.265   3.628
  691CO2      C 3233   2.786   1.318   3.694
  691CO2     O1 3234   2.727   1.381   3.772
  691CO2     O2 3235   2.845   1.255   3.616
  692CO2     D1 3236   0.461   1.388   5.232
  692CO2     D2 3237   0.350   1.442   5.077
  692CO2      C 3238   0.405   1.415   5.154
  692CO2     O1 3239   0.470   1.384   5.245
  692CO2     O2 3240   0.341   1.446   5.063
  693CO2     D1 3241   1.957   0.090   4.143
  693CO2     D2 3242   1.955   0.194   3.975
  693CO2      C 3243   1.956   0.142   4.059
  693CO2     O1 3244   1.957   0.080   4.157
  693CO2     O2 3245   1.955   0.203   3.960
  694CO2     D1 3246   8.758   5.579   1.562
  694CO2     D2 3247   8.762   5.595   1.365
  694CO2      C 3248   8.760   5.587   1.463
  694CO2     O1 3249   8.758   5.578   1.579
  694CO2     O2 3250   8.762   5.596   1.348
  695CO2     D1 3251   2.460   3.400   9.781
  695CO2     D2 3252   2.610   3.486   9.877
  695CO2      C 3253   2.535   3.443   9.829
  695CO2     O1 3254   2.447   3.392   9.772
  695CO2     O2 3255   2.623   3.493   9.885
  696CO2     D1 3256   1.070   4.547   6.577
  696CO2     D2 3257   0.983   4.723   6.552
  696CO2      C 3258   1.026   4.635   6.564
  696CO2     O1 3259   1.077   4.532   6.579
  696CO2     O2 3260   0.976   4.738   6.549
  697CO2     D1 3261   7.348   6.451   8.173
  697CO2     D2 3262   7.347   6.399   8.364
  697CO2      C 3263   7.348   6.425   8.269
  697CO2     O1 3264   7.348   6.456   8.157
  697CO2     O2 3265   7.347   6.394   8.380
  698CO2     D1 3266   7.829   2.485   7.096
  698CO2     D2 3267   7.713   2.509   7.254
  698CO2      C 3268   7.771   2.497   7.175
  698CO2     O1 3269   7.839   2.483   7.082
  698CO2     O2 3270   7.703   2.511   7.267
  699CO2     D1 3271   2.025   4.574   3.970
  699CO2     D2 3272   2.057   4.605   3.778
  699CO2      C 3273   2.041   4.589   3.874
  699CO2     O1 3274   2.022   4.572   3.987
  699CO2     O2 3275   2.060   4.607   3.761
  700CO2     D1 3276   3.161   7.846   5.674
  700CO2     D2 3277   3.233   7.674   5.608
  700CO2      C 3278   3.197   7.760   5.641
  700CO2     O1 3279   3.155   7.861   5.679
  700CO2     O2 3280   3.239   7.659   5.602
  701CO2     D1 3281   0.667   2.342   4.653
  701CO2     D2 3282   0.620   2.519   4.578
  701CO2      C 3283   0.643   2.430   4.615
  701CO2     O1 3284   0.671   2.327   4.659
  701CO2     O2 3285   0.616   2.534   4.571
  702CO2     D1 3286   1.056   6.251   0.537
  702CO2     D2 3287   0.909   6.137   0.604
  702CO2      C 3288   0.983   6.194   0.571
  702CO2     O1 3289   1.069   6.260   0.531
  702CO2     O2 3290   0.896   6.127   0.610
  703CO2     D1 3291   0.627   8.929   1.809
  703CO2     D2 3292   0.628   8.943   1.612
  703CO2      C 3293   0.627   8.936   1.711
  703CO2     O1 3294   0.626   8.928   1.826
  703CO2     O2 3295   0.628   8.944   1.595
  704CO2     D1 3296   6.720   5.266   3.117
  704CO2     D2 3297   6.691   5.208   2.930
  704CO2      C 3298   6.705   5.237   3.023
  704CO2     O1 3299   6.722   5.270   3.133
  704CO2     O2 3300   6.688   5.203   2.913
  705CO2     D1 3301   1.859   0.557   2.775
  705CO2     D2 3302   1.706   0.470   2.865
  705CO2      C 3303   1.782   0.513   2.820
  705CO2     O1 3304   1.872   0.564   2.767
  705CO2     O2 3305   1.693   0.462   2.873
  706CO2     D1 3306   4.049   1.410   9.854
  706CO2     D2 3307   4.017   1.228   9.924
  706CO2      C 3308   4.033   1.319   9.889
  706CO2     O1 3309   4.051   1.426   9.847
  706CO2     O2 3310   4.014   1.212   9.930
  707CO2     D1 3311   2.236   7.129   1.790
  707CO2     D2 3312   2.224   7.129   1.987
  707CO2      C 3313   2.230   7.129   1.889
  707CO2     O1 3314   2.237   7.129   1.773
  707CO2     O2 3315   2.223   7.129   2.004
  708CO2     D1 3316   7.460   8.860   4.728
  708CO2     D2 3317   7.500   8.951   4.899
  708CO2      C 3318   7.480   8.906   4.814
  708CO2     O1 3319   7.456   8.852   4.713
  708CO2     O2 3320   7.503   8.959   4.914
  709CO2     D1 3321   8.262   9.736   8.901
  709CO2     D2 3322   8.237   9.800   8.715
  709CO2      C 3323   8.250   9.768   8.808
  709CO2     O1 3324   8.264   9.731   8.917
  709CO2     O2 3325   8.235   9.806   8.699
  710CO2     D1 3326   7.765   1.637   2.800
  710CO2     D2 3327   7.728   1.825   2.850
  710CO2      C 3328   7.747   1.731   2.825
  710CO2     O1 3329   7.768   1.621   2.796
  710CO2     O2 3330   7.725   1.841   2.855
  711CO2     D1 3331   9.389   1.354   7.350
  711CO2     D2 3332   9.401   1.445   7.525
  711CO2      C 3333   9.395   1.400   7.437
  711CO2     O1 3334   9.388   1.346   7.335
  711CO2     O2 3335   9.402   1.453   7.540
  712CO2     D1 3336   1.453   2.150   8.316
  712CO2     D2 3337   1.409   2.072   8.140
  712CO2      C 3338   1.431   2.111   8.228
  712CO2     O1 3339   1.456   2.157   8.332
  712CO2     O2 3340   1.405   2.065   8.125
  713CO2     D1 3341   4.293   9.277   5.651
  713CO2     D2 3342   4.107   9.320   5.597
  713CO2      C 3343   4.200   9.298   5.624
  713CO2     O1 3344   4.309   9.274   5.656
  713CO2     O2 3345   4.091   9.323   5.592
  714CO2     D1 3346   6.162   9.060   7.238
  714CO2     D2 3347   6.233   8.875   7.246
  714CO2      C 3348   6.197   8.968   7.242
  714CO2     O1 3349   6.156   9.076   7.238
  714CO2     O2 3350   6.239   8.859   7.246
  715CO2     D1 3351   1.043   6.522   5.413
  715CO2     D2 3352   1.107   6.548   5.228
  715CO2      C 3353   1.075   6.535   5.321
  715CO2     O1 3354   1.038   6.520   5.429
  715CO2     O2 3355   1.112   6.551   5.212
  716CO2     D1 3356   9.705   5.406   4.051
  716CO2     D2 3357   9.561   5.528   3.991
  716CO2      C 3358   9.633   5.467   4.021
  716CO2     O1 3359   9.718   5.396   4.056
  716CO2     O2 3360   9.549   5.539   3.986
  717CO2     D1 3361   2.741   1.324   5.428
  717CO2     D2 3362   2.719   1.261   5.242
  717CO2      C 3363   2.730   1.293   5.335
  717CO2     O1 3364   2.743   1.329   5.444
  717CO2     O2 3365   2.717   1.256   5.226
  718CO2     D1 3366   6.697   1.093   5.850
  718CO2     D2 3367   6.719   1.279   5.785
  718CO2      C 3368   6.708   1.186   5.818
  718CO2     O1 3369   6.695   1.077   5.856
  718CO2     O2 3370   6.721   1.295   5.780
  719CO2     D1 3371   3.412   3.343   9.200
  719CO2     D2 3372   3.425   3.317   9.395
  719CO2      C 3373   3.419   3.330   9.298
  719CO2     O1 3374   3.411   3.346   9.183
  719CO2     O2 3375   3.426   3.314   9.412
  720CO2     D1 3376   2.987   1.714   0.183
  720CO2     D2 3377   2.859   1.578   0.246
  720CO2      C 3378   2.923   1.646   0.214
  720CO2     O1 3379   2.998   1.726   0.177
  720CO2     O2 3380   2.848   1.566   0.252
  721CO2     D1 3381   0.192   0.261   3.438
  721CO2     D2 3382   0.085   0.371   3.312
  721CO2      C 3383   0.139   0.316   3.375
  721CO2     O1 3384   0.201   0.252   3.449
  721CO2     O2 3385   0.076   0.381   3.302
  722CO2     D1 3386   3.062   0.643   2.344
  722CO2     D2 3387   2.912   0.617   2.470
  722CO2      C 3388   2.987   0.630   2.407
  722CO2     O1 3389   3.075   0.645   2.333
  722CO2     O2 3390   2.899   0.615   2.481
  723CO2     D1 3391   4.561   7.332   1.698
  723CO2     D2 3392   4.466   7.495   1.758
  723CO2      C 3393   4.513   7.414   1.728
  723CO2     O1 3394   4.569   7.318   1.693
  723CO2     O2 3395   4.458   7.509   1.763
  724CO2     D1 3396   8.284   7.584   5.674
  724CO2     D2 3397   8.238   7.427   5.563
  724CO2      C 3398   8.261   7.505   5.618
  724CO2     O1 3399   8.288   7.598   5.683
  724CO2     O2 3400   8.234   7.413   5.553
  725CO2     D1 3401   1.199   1.061   2.673
  725CO2     D2 3402   1.183   1.100   2.866
  725CO2      C 3403   1.191   1.080   2.769
  725CO2     O1 3404   1.201   1.057   2.656
  725CO2     O2 3405   1.181   1.104   2.883
  726CO2     D1 3406   5.411   7.287   8.253
  726CO2     D2 3407   5.561   7.158   8.245
  726CO2      C 3408   5.486   7.222   8.249
  726CO2     O1 3409   5.398   7.298   8.254
  726CO2     O2 3410   5.574   7.147   8.244
  727CO2     D1 3411   7.176   0.708   8.125
  727CO2     D2 3412   7.085   0.625   8.281
  727CO2      C 3413   7.130   0.666   8.203
  727CO2     O1 3414   7.183   0.715   8.112
  727CO2     O2 3415   7.078   0.618   8.294
  728CO2     D1 3416   5.678   1.079   8.670
  728CO2     D2 3417   5.845   0.974   8.690
  728CO2      C 3418   5.761   1.027   8.680
  728CO2     O1 3419   5.664   1.088   8.668
  728CO2     O2 3420   5.859   0.965   8.691
  729CO2     D1 3421   6.970   0.813   9.822
  729CO2     D2 3422   7.049   0.923   9.966
  729CO2      C 3423   7.010   0.868   9.894
  729CO2     O1 3424   6.964   0.804   9.810
  729CO2     O2 3425   7.056   0.933   9.979
  730CO2     D1 3426   7.893   5.508   5.057
  730CO2     D2 3427   8.090   5.508   5.052
  730CO2      C 3428   7.992   5.508   5.055
  730CO2     O1 3429   7.876   5.508   5.058
  730CO2     O2 3430   8.108   5.509   5.051
  731CO2     D1 3431   3.554   3.125   5.835
  731CO2     D2 3432   3.606   3.158   6.023
  731CO2      C 3433   3.580   3.142   5.929
  731CO2     O1 3434   3.549   3.123   5.819
  731CO2     O2 3435   3.610   3.161   6.039
  732CO2     D1 3436   8.946   6.343   1.904
  732CO2     D2 3437   8.925   6.401   2.092
  732CO2      C 3438   8.936   6.372   1.998
  732CO2     O1 3439   8.948   6.338   1.887
  732CO2     O2 3440   8.924   6.406   2.108
  733CO2     D1 3441   3.065   7.192   4.648
  733CO2     D2 3442   3.054   7.197   4.451
  733CO2      C 3443   3.059   7.194   4.550
  733CO2     O1 3444   3.066   7.191   4.665
  733CO2     O2 3445   3.053   7.197   4.434
  734CO2     D1 3446   9.308   3.960   5.021
  734CO2     D2 3447   9.401   4.061   4.878
  734CO2      C 3448   9.355   4.010   4.949
  734CO2     O1 3449   9.300   3.951   5.033
  734CO2     O2 3450   9.409   4.069   4.866
  735CO2     D1 3451   6.519   9.381   6.636
  735CO2     D2 3452   6.426   9.247   6.747
  735CO2      C 3453   6.472   9.314   6.691
  735CO2     O1 3454   6.527   9.393   6.626
  735CO2     O2 3455   6.418   9.235   6.757
  736CO2     D1 3456   2.783   0.782   2.716
  736CO2     D2 3457   2.939   0.898   2.751
  736CO2      C 3458   2.861   0.840   2.733
  736CO2     O1 3459   2.770   0.772   2.713
  736CO2     O2 3460   2.953   0.908   2.754
  737CO2     D1 3461   2.448   4.421   2.020
  737CO2     D2 3462   2.449   4.395   2.216
  737CO2      C 3463   2.448   4.408   2.118
  737CO2     O1 3464   2.448   4.423   2.003
  737CO2     O2 3465   2.449   4.393   2.233
  738CO2     D1 3466   0.202   1.465   1.627
  738CO2     D2 3467   0.258   1.448   1.816
  738CO2      C 3468   0.230   1.457   1.721
  738CO2     O1 3469   0.197   1.466   1.610
  738CO2     O2 3470   0.262   1.447   1.832
  739CO2     D1 3471   1.226   8.727   6.393
  739CO2     D2 3472   1.281   8.780   6.211
  739CO2      C 3473   1.254   8.753   6.302
  739CO2     O1 3474   1.222   8.723   6.409
  739CO2     O2 3475   1.286   8.784   6.195
  740CO2     D1 3476   3.449   8.963   4.143
  740CO2     D2 3477   3.633   8.984   4.213
  740CO2      C 3478   3.541   8.974   4.178
  740CO2     O1 3479   3.433   8.961   4.137
  740CO2     O2 3480   3.649   8.986   4.219
  741CO2     D1 3481   1.740   4.841   0.455
  741CO2     D2 3482   1.741   4.754   0.632
  741CO2      C 3483   1.741   4.798   0.543
  741CO2     O1 3484   1.740   4.849   0.439
  741CO2     O2 3485   1.741   4.746   0.647
  742CO2     D1 3486   9.538   2.284   3.842
  742CO2     D2 3487   9.599   2.446   3.939
  742CO2      C 3488   9.568   2.365   3.891
  742CO2     O1 3489   9.532   2.270   3.834
  742CO2     O2 3490   9.604   2.460   3.947
  743CO2     D1 3491   5.158   9.700   0.321
  743CO2     D2 3492   5.153   9.505   0.356
  743CO2      C 3493   5.155   9.603   0.338
  743CO2     O1 3494   5.158   9.717   0.318
  743CO2     O2 3495   5.152   9.489   0.359
  744CO2     D1 3496   3.484   0.486   6.453
  744CO2     D2 3497   3.447   0.569   6.629
  744CO2      C 3498   3.466   0.528   6.541
  744CO2     O1 3499   3.487   0.479   6.438
  744CO2     O2 3500   3.444   0.576   6.644
  745CO2     D1 3501   5.885   9.449   8.661
  745CO2     D2 3502   5.705   9.492   8.731
  745CO2      C 3503   5.795   9.470   8.696
  745CO2     O1 3504   5.901   9.445   8.654
  745CO2     O2 3505   5.690   9.495   8.737
  746CO2     D1 3506   3.752   7.399   2.006
  746CO2     D2 3507   3.652   7.382   2.175
  746CO2      C 3508   3.702   7.390   2.090
  746CO2     O1 3509   3.761   7.401   1.991
  746CO2     O2 3510   3.643   7.380   2.190
  747CO2     D1 3511   4.461   0.301   7.426
  747CO2     D2 3512   4.472   0.386   7.604
  747CO2      C 3513   4.466   0.344   7.515
  747CO2     O1 3514   4.460   0.294   7.411
  747CO2     O2 3515   4.473   0.394   7.619
  748CO2     D1 3516   9.561   9.835   2.284
  748CO2     D2 3517   9.701   9.730   2.191
  748CO2      C 3518   9.631   9.783   2.237
  748CO2     O1 3519   9.549   9.844   2.292
  748CO2     O2 3520   9.713   9.721   2.183
  749CO2     D1 3521   1.852   5.814   6.178
  749CO2     D2 3522   1.773   5.881   6.347
  749CO2      C 3523   1.813   5.848   6.263
  749CO2     O1 3524   1.858   5.808   6.164
  749CO2     O2 3525   1.767   5.887   6.362
  750CO2     D1 3526   1.781   4.971   5.759
  750CO2     D2 3527   1.785   5.155   5.831
  750CO2      C 3528   1.783   5.063   5.795
  750CO2     O1 3529   1.780   4.955   5.753
  750CO2     O2 3530   1.785   5.171   5.837
  751CO2     D1 3531   0.705   9.537   4.553
  751CO2     D2 3532   0.604   9.430   4.420
  751CO2      C 3533   0.655   9.484   4.486
  751CO2     O1 3534   0.714   9.546   4.564
  751CO2     O2 3535   0.595   9.421   4.408
  752CO2     D1 3536   8.143   4.274   1.105
  752CO2     D2 3537   8.121   4.393   0.949
  752CO2      C 3538   8.132   4.333   1.027
  752CO2     O1 3539   8.145   4.263   1.119
  752CO2     O2 3540   8.119   4.403   0.935
  753CO2     D1 3541   6.063   8.111   2.065
  753CO2     D2 3542   5.944   8.069   1.914
  753CO2      C 3543   6.004   8.090   1.990
  753CO2     O1 3544   6.074   8.114   2.079
  753CO2     O2 3545   5.933   8.066   1.900
  754CO2     D1 3546   2.674   6.597   4.986
  754CO2     D2 3547   2.806   6.588   5.133
  754CO2      C 3548   2.740   6.593   5.060
  754CO2     O1 3549   2.663   6.598   4.973
  754CO2     O2 3550   2.818   6.588   5.146
  755CO2     D1 3551   1.075   9.796   7.639
  755CO2     D2 3552   1.077   9.800   7.836
  755CO2      C 3553   1.076   9.798   7.738
  755CO2     O1 3554   1.075   9.796   7.622
  755CO2     O2 3555   1.078   9.800   7.854
  756CO2     D1 3556   4.835   4.501   5.634
  756CO2     D2 3557   4.643   4.460   5.655
  756CO2      C 3558   4.739   4.480   5.645
  756CO2     O1 3559   4.852   4.504   5.632
  756CO2     O2 3560   4.626   4.457   5.657
  757CO2     D1 3561   9.779   5.965   7.494
  757CO2     D2 3562   9.943   5.987   7.385
  757CO2      C 3563   9.861   5.976   7.439
  757CO2     O1 3564   9.765   5.964   7.503
  757CO2     O2 3565   9.957   5.989   7.376
  758CO2     D1 3566   5.944   6.391   7.758
  758CO2     D2 3567   5.807   6.337   7.626
  758CO2      C 3568   5.876   6.364   7.692
  758CO2     O1 3569   5.956   6.395   7.770
  758CO2     O2 3570   5.795   6.333   7.615
  759CO2     D1 3571   8.692   3.582   3.412
  759CO2     D2 3572   8.688   3.592   3.610
  759CO2      C 3573   8.690   3.587   3.511
  759CO2     O1 3574   8.693   3.582   3.395
  759CO2     O2 3575   8.688   3.592   3.627
  760CO2     D1 3576   6.246   6.115   7.329
  760CO2     D2 3577   6.115   6.119   7.478
  760CO2      C 3578   6.181   6.117   7.404
  760CO2     O1 3579   6.258   6.115   7.317
  760CO2     O2 3580   6.104   6.119   7.490
  761CO2     D1 3581   7.618   6.750   6.405
  761CO2     D2 3582   7.569   6.772   6.215
  761CO2      C 3583   7.593   6.761   6.310
  761CO2     O1 3584   7.622   6.748   6.422
  761CO2     O2 3585   7.564   6.774   6.198
  762CO2     D1 3586   1.575   4.226   7.666
  762CO2     D2 3587   1.482   4.068   7.594
  762CO2      C 3588   1.529   4.147   7.630
  762CO2     O1 3589   1.583   4.240   7.673
  762CO2     O2 3590   1.474   4.054   7.587
  763CO2     D1 3591   3.540   9.172   6.839
  763CO2     D2 3592   3.406   9.029   6.866
  763CO2      C 3593   3.473   9.100   6.852
  763CO2     O1 3594   3.551   9.184   6.836
  763CO2     O2 3595   3.395   9.016   6.868
  764CO2     D1 3596   5.939   4.741   2.915
  764CO2     D2 3597   5.912   4.727   3.111
  764CO2      C 3598   5.926   4.734   3.013
  764CO2     O1 3599   5.941   4.742   2.898
  764CO2     O2 3600   5.910   4.726   3.128
  765CO2     D1 3601   3.818   8.874   5.841
  765CO2     D2 3602   3.793   8.799   6.022
  765CO2      C 3603   3.805   8.836   5.932
  765CO2     O1 3604   3.820   8.881   5.825
  765CO2     O2 3605   3.791   8.792   6.038
  766CO2     D1 3606   6.660   6.852   6.662
  766CO2     D2 3607   6.743   6.732   6.528
  766CO2      C 3608   6.701   6.792   6.595
  766CO2     O1 3609   6.653   6.862   6.674
  766CO2     O2 3610   6.750   6.722   6.517
  767CO2     D1 3611   7.441   3.226   2.462
  767CO2     D2 3612   7.474   3.098   2.609
  767CO2      C 3613   7.458   3.162   2.536
  767CO2     O1 3614   7.438   3.237   2.450
  767CO2     O2 3615   7.477   3.087   2.622
  768CO2     D1 3616   9.210   0.124   3.078
  768CO2     D2 3617   9.191   0.104   2.882
  768CO2      C 3618   9.201   0.114   2.980
  768CO2     O1 3619   9.212   0.126   3.095
  768CO2     O2 3620   9.189   0.103   2.865
  769CO2     D1 3621   2.358   9.677  -0.064
  769CO2     D2 3622   2.291   9.594   0.103
  769CO2      C 3623   2.324   9.636   0.019
  769CO2     O1 3624   2.364   9.684  -0.078
  769CO2     O2 3625   2.285   9.587   0.117
  770CO2     D1 3626   8.968   8.881   7.216
  770CO2     D2 3627   8.860   8.715   7.213
  770CO2      C 3628   8.914   8.798   7.215
  770CO2     O1 3629   8.977   8.895   7.216
  770CO2     O2 3630   8.850   8.700   7.213
  771CO2     D1 3631   2.591   9.467   6.988
  771CO2     D2 3632   2.643   9.291   7.061
  771CO2      C 3633   2.617   9.379   7.024
  771CO2     O1 3634   2.586   9.482   6.982
  771CO2     O2 3635   2.648   9.276   7.067
  772CO2     D1 3636   3.369   8.880   8.547
  772CO2     D2 3637   3.418   8.689   8.526
  772CO2      C 3638   3.393   8.784   8.536
  772CO2     O1 3639   3.364   8.896   8.549
  772CO2     O2 3640   3.422   8.673   8.524
  773CO2     D1 3641   0.328   6.628   9.444
  773CO2     D2 3642   0.188   6.489   9.467
  773CO2      C 3643   0.258   6.559   9.456
  773CO2     O1 3644   0.340   6.640   9.442
  773CO2     O2 3645   0.176   6.477   9.469
  774CO2     D1 3646   7.104   3.461   4.322
  774CO2     D2 3647   6.928   3.409   4.249
  774CO2      C 3648   7.016   3.435   4.286
  774CO2     O1 3649   7.120   3.466   4.328
  774CO2     O2 3650   6.913   3.404   4.243
  775CO2     D1 3651   8.180   9.655   6.484
  775CO2     D2 3652   8.130   9.786   6.624
  775CO2      C 3653   8.155   9.721   6.554
  775CO2     O1 3654   8.184   9.644   6.472
  775CO2     O2 3655   8.125   9.798   6.636
  776CO2     D1 3656   0.259   5.952   0.626
  776CO2     D2 3657   0.313   5.882   0.449
  776CO2      C 3658   0.286   5.917   0.538
  776CO2     O1 3659   0.255   5.958   0.642
  776CO2     O2 3660   0.317   5.876   0.434
  777CO2     D1 3661   3.109   8.433   2.278
  777CO2     D2 3662   3.265   8.454   2.398
  777CO2      C 3663   3.187   8.444   2.338
  777CO2     O1 3664   3.095   8.431   2.267
  777CO2     O2 3665   3.278   8.456   2.408
  778CO2     D1 3666   1.625   1.041   3.858
  778CO2     D2 3667   1.705   0.956   4.017
  778CO2      C 3668   1.665   0.998   3.937
  778CO2     O1 3669   1.619   1.049   3.844
  778CO2     O2 3670   1.712   0.948   4.031
  779CO2     D1 3671   3.092   0.401   4.849
  779CO2     D2 3672   3.245   0.318   4.942
  779CO2      C 3673   3.168   0.359   4.895
  779CO2     O1 3674   3.078   0.408   4.841
  779CO2     O2 3675   3.258   0.310   4.950
  780CO2     D1 3676   4.754   4.696   5.526
  780CO2     D2 3677   4.925   4.768   5.457
  780CO2      C 3678   4.840   4.732   5.492
  780CO2     O1 3679   4.739   4.689   5.532
  780CO2     O2 3680   4.940   4.774   5.451
  781CO2     D1 3681   6.187   5.189   8.121
  781CO2     D2 3682   6.115   5.193   8.305
  781CO2      C 3683   6.151   5.191   8.213
  781CO2     O1 3684   6.194   5.189   8.105
  781CO2     O2 3685   6.109   5.194   8.321
  782CO2     D1 3686   1.920   5.521   2.316
  782CO2     D2 3687   1.789   5.507   2.168
  782CO2      C 3688   1.855   5.514   2.242
  782CO2     O1 3689   1.931   5.523   2.329
  782CO2     O2 3690   1.778   5.506   2.155
  783CO2     D1 3691   1.346   7.679   7.621
  783CO2     D2 3692   1.230   7.734   7.772
  783CO2      C 3693   1.288   7.707   7.696
  783CO2     O1 3694   1.356   7.674   7.608
  783CO2     O2 3695   1.220   7.739   7.785
  784CO2     D1 3696   3.841   3.406   9.898
  784CO2     D2 3697   3.880   3.581   9.980
  784CO2      C 3698   3.861   3.493   9.939
  784CO2     O1 3699   3.838   3.390   9.891
  784CO2     O2 3700   3.883   3.596   9.987
  785CO2     D1 3701   5.807   8.140   8.977
  785CO2     D2 3702   5.820   8.138   9.174
  785CO2      C 3703   5.813   8.139   9.076
  785CO2     O1 3704   5.806   8.140   8.960
  785CO2     O2 3705   5.821   8.138   9.191
  786CO2     D1 3706   5.488   8.844   9.966
  786CO2     D2 3707   5.479   8.794   9.775
  786CO2      C 3708   5.483   8.819   9.870
  786CO2     O1 3709   5.489   8.848   9.983
  786CO2     O2 3710   5.478   8.790   9.758
  787CO2     D1 3711   7.908   0.232   6.607
  787CO2     D2 3712   8.017   0.078   6.551
  787CO2      C 3713   7.963   0.155   6.579
  787CO2     O1 3714   7.898   0.246   6.612
  787CO2     O2 3715   8.027   0.065   6.546
  788CO2     D1 3716   1.102   4.129   4.559
  788CO2     D2 3717   1.115   4.063   4.373
  788CO2      C 3718   1.108   4.096   4.466
  788CO2     O1 3719   1.101   4.135   4.575
  788CO2     O2 3720   1.116   4.057   4.357
  789CO2     D1 3721   3.402   6.885   9.581
  789CO2     D2 3722   3.268   7.028   9.604
  789CO2      C 3723   3.335   6.957   9.592
  789CO2     O1 3724   3.413   6.872   9.579
  789CO2     O2 3725   3.256   7.041   9.606
  790CO2     D1 3726   4.051   0.943   6.190
  790CO2     D2 3727   3.859   0.929   6.237
  790CO2      C 3728   3.955   0.936   6.214
  790CO2     O1 3729   4.068   0.944   6.186
  790CO2     O2 3730   3.843   0.928   6.242
  791CO2     D1 3731   4.488   4.466   9.643
  791CO2     D2 3732   4.617   4.614   9.613
  791CO2      C 3733   4.552   4.540   9.628
  791CO2     O1 3734   4.477   4.454   9.645
  791CO2     O2 3735   4.628   4.626   9.610
  792CO2     D1 3736   3.963   4.730   9.710
  792CO2     D2 3737   4.156   4.713   9.753
  792CO2      C 3738   4.060   4.722   9.731
  792CO2     O1 3739   3.947   4.731   9.706
  792CO2     O2 3740   4.172   4.712   9.757
  793CO2     D1 3741   0.308   3.582   8.394
  793CO2     D2 3742   0.376   3.690   8.545
  793CO2      C 3743   0.342   3.636   8.469
  793CO2     O1 3744   0.302   3.572   8.381
  793CO2     O2 3745   0.381   3.699   8.558
  794CO2     D1 3746   1.782   3.357   8.933
  794CO2     D2 3747   1.782   3.356   9.131
  794CO2      C 3748   1.782   3.356   9.032
  794CO2     O1 3749   1.782   3.357   8.916
  794CO2     O2 3750   1.781   3.355   9.148
  795CO2     D1 3751   4.630   6.179   9.244
  795CO2     D2 3752   4.803   6.110   9.177
  795CO2      C 3753   4.717   6.144   9.210
  795CO2     O1 3754   4.615   6.185   9.250
  795CO2     O2 3755   4.818   6.104   9.171
  796CO2     D1 3756   5.231   0.366   5.441
  796CO2     D2 3757   5.150   0.431   5.609
  796CO2      C 3758   5.191   0.399   5.525
  796CO2     O1 3759   5.238   0.360   5.426
  796CO2     O2 3760   5.143   0.437   5.623
  797CO2     D1 3761   2.513   5.229   3.910
  797CO2     D2 3762   2.477   5.387   4.023
  797CO2      C 3763   2.495   5.308   3.967
  797CO2     O1 3764   2.516   5.216   3.900
  797CO2     O2 3765   2.473   5.401   4.033
  798CO2     D1 3766   6.267   5.697   8.653
  798CO2     D2 3767   6.412   5.831   8.668
  798CO2      C 3768   6.340   5.764   8.661
  798CO2     O1 3769   6.255   5.685   8.652
  798CO2     O2 3770   6.424   5.843   8.669
  799CO2     D1 3771   4.367   9.140   3.172
  799CO2     D2 3772   4.267   9.134   3.342
  799CO2      C 3773   4.317   9.137   3.257
  799CO2     O1 3774   4.376   9.141   3.157
  799CO2     O2 3775   4.258   9.133   3.357
  800CO2     D1 3776   9.464   2.510   2.643
  800CO2     D2 3777   9.276   2.451   2.626
  800CO2      C 3778   9.370   2.481   2.635
  800CO2     O1 3779   9.480   2.516   2.644
  800CO2     O2 3780   9.260   2.445   2.625
  801CO2     D1 3781   2.134   2.741   3.455
  801CO2     D2 3782   1.996   2.652   3.344
  801CO2      C 3783   2.065   2.696   3.400
  801CO2     O1 3784   2.146   2.748   3.465
  801CO2     O2 3785   1.984   2.645   3.334
  802CO2     D1 3786   2.664   7.637   9.358
  802CO2     D2 3787   2.554   7.800   9.332
  802CO2      C 3788   2.609   7.718   9.345
  802CO2     O1 3789   2.674   7.623   9.360
  802CO2     O2 3790   2.545   7.814   9.330
  803CO2     D1 3791   3.506   8.625   2.817
  803CO2     D2 3792   3.431   8.687   2.644
  803CO2      C 3793   3.468   8.656   2.730
  803CO2     O1 3794   3.512   8.620   2.832
  803CO2     O2 3795   3.424   8.692   2.629
  804CO2     D1 3796   4.844   9.513   1.577
  804CO2     D2 3797   4.847   9.464   1.769
  804CO2      C 3798   4.846   9.488   1.673
  804CO2     O1 3799   4.844   9.517   1.560
  804CO2     O2 3800   4.848   9.459   1.785
  805CO2     D1 3801   3.753   7.945   5.493
  805CO2     D2 3802   3.652   8.012   5.337
  805CO2      C 3803   3.702   7.978   5.415
  805CO2     O1 3804   3.762   7.939   5.506
  805CO2     O2 3805   3.643   8.018   5.323
  806CO2     D1 3806   6.363   3.248   4.778
  806CO2     D2 3807   6.285   3.424   4.822
  806CO2      C 3808   6.324   3.336   4.800
  806CO2     O1 3809   6.369   3.232   4.774
  806CO2     O2 3810   6.279   3.440   4.826
  807CO2     D1 3811   3.230   0.851   2.373
  807CO2     D2 3812   3.250   0.849   2.176
  807CO2      C 3813   3.240   0.850   2.274
  807CO2     O1 3814   3.229   0.852   2.390
  807CO2     O2 3815   3.252   0.849   2.159
  808CO2     D1 3816   6.112   7.455   6.407
  808CO2     D2 3817   6.129   7.446   6.210
  808CO2      C 3818   6.120   7.450   6.309
  808CO2     O1 3819   6.111   7.456   6.424
  808CO2     O2 3820   6.130   7.445   6.193
  809CO2     D1 3821   5.089   3.164   3.181
  809CO2     D2 3822   5.258   3.063   3.204
  809CO2      C 3823   5.173   3.113   3.193
  809CO2     O1 3824   5.075   3.173   3.179
  809CO2     O2 3825   5.272   3.054   3.206
  810CO2     D1 3826   9.454   8.422   5.438
  810CO2     D2 3827   9.569   8.358   5.290
  810CO2      C 3828   9.512   8.390   5.364
  810CO2     O1 3829   9.444   8.428   5.451
  810CO2     O2 3830   9.579   8.353   5.278
  811CO2     D1 3831   7.172   8.923   4.332
  811CO2     D2 3832   7.247   8.989   4.503
  811CO2      C 3833   7.209   8.956   4.418
  811CO2     O1 3834   7.166   8.917   4.318
  811CO2     O2 3835   7.253   8.995   4.518
  812CO2     D1 3836   1.236   8.996   1.305
  812CO2     D2 3837   1.360   8.843   1.295
  812CO2      C 3838   1.298   8.919   1.300
  812CO2     O1 3839   1.225   9.009   1.306
  812CO2     O2 3840   1.371   8.829   1.294
  813CO2     D1 3841   5.966   3.257   7.729
  813CO2     D2 3842   6.126   3.367   7.690
  813CO2      C 3843   6.046   3.312   7.710
  813CO2     O1 3844   5.952   3.248   7.733
  813CO2     O2 3845   6.140   3.377   7.687
  814CO2     D1 3846   5.139   8.757   7.267
  814CO2     D2 3847   5.140   8.758   7.464
  814CO2      C 3848   5.140   8.758   7.366
  814CO2     O1 3849   5.138   8.757   7.250
  814CO2     O2 3850   5.141   8.758   7.481
  815CO2     D1 3851   1.073   9.259   5.865
  815CO2     D2 3852   1.031   9.103   5.979
  815CO2      C 3853   1.052   9.181   5.922
  815CO2     O1 3854   1.077   9.273   5.855
  815CO2     O2 3855   1.027   9.090   5.989
  816CO2     D1 3856   3.168   7.820   6.048
  816CO2     D2 3857   3.275   7.753   5.896
  816CO2      C 3858   3.222   7.787   5.972
  816CO2     O1 3859   3.159   7.826   6.061
  816CO2     O2 3860   3.285   7.748   5.883
  817CO2     D1 3861   4.606   0.695   3.421
  817CO2     D2 3862   4.532   0.608   3.583
  817CO2      C 3863   4.569   0.652   3.502
  817CO2     O1 3864   4.612   0.703   3.407
  817CO2     O2 3865   4.525   0.601   3.597
  818CO2     D1 3866   3.249   4.365   3.793
  818CO2     D2 3867   3.289   4.388   3.986
  818CO2      C 3868   3.269   4.377   3.889
  818CO2     O1 3869   3.246   4.363   3.777
  818CO2     O2 3870   3.293   4.391   4.002
  819CO2     D1 3871   1.731   2.029   4.397
  819CO2     D2 3872   1.691   1.951   4.574
  819CO2      C 3873   1.711   1.990   4.486
  819CO2     O1 3874   1.734   2.035   4.382
  819CO2     O2 3875   1.688   1.945   4.590
  820CO2     D1 3876   6.759   5.596   1.853
  820CO2     D2 3877   6.633   5.521   1.986
  820CO2      C 3878   6.696   5.558   1.920
  820CO2     O1 3879   6.770   5.602   1.841
  820CO2     O2 3880   6.622   5.515   1.998
  821CO2     D1 3881   3.846   1.094   2.176
  821CO2     D2 3882   3.847   1.096   1.978
  821CO2      C 3883   3.847   1.095   2.077
  821CO2     O1 3884   3.846   1.094   2.193
  821CO2     O2 3885   3.847   1.096   1.961
  822CO2     D1 3886   4.509   7.890   8.113
  822CO2     D2 3887   4.504   7.951   7.925
  822CO2      C 3888   4.506   7.920   8.019
  822CO2     O1 3889   4.509   7.884   8.129
  822CO2     O2 3890   4.504   7.957   7.908
  823CO2     D1 3891   3.694   5.745   5.713
  823CO2     D2 3892   3.669   5.724   5.518
  823CO2      C 3893   3.681   5.734   5.615
  823CO2     O1 3894   3.696   5.747   5.730
  823CO2     O2 3895   3.666   5.722   5.501
  824CO2     D1 3896   9.450   2.741   5.512
  824CO2     D2 3897   9.424   2.905   5.405
  824CO2      C 3898   9.437   2.823   5.458
  824CO2     O1 3899   9.453   2.727   5.522
  824CO2     O2 3900   9.421   2.919   5.395
  825CO2     D1 3901   1.272   6.737   5.802
  825CO2     D2 3902   1.256   6.740   5.605
  825CO2      C 3903   1.264   6.739   5.703
  825CO2     O1 3904   1.273   6.737   5.819
  825CO2     O2 3905   1.255   6.740   5.588
  826CO2     D1 3906   8.973   3.213   5.306
  826CO2     D2 3907   8.955   3.062   5.179
  826CO2      C 3908   8.964   3.138   5.243
  826CO2     O1 3909   8.975   3.226   5.317
  826CO2     O2 3910   8.954   3.049   5.168
  827CO2     D1 3911   3.527   4.772   9.175
  827CO2     D2 3912   3.539   4.604   9.279
  827CO2      C 3913   3.533   4.688   9.227
  827CO2     O1 3914   3.526   4.787   9.166
  827CO2     O2 3915   3.540   4.590   9.288
  828CO2     D1 3916   8.274   8.611   4.005
  828CO2     D2 3917   8.298   8.805   3.980
  828CO2      C 3918   8.286   8.708   3.992
  828CO2     O1 3919   8.272   8.594   4.007
  828CO2     O2 3920   8.300   8.822   3.978
  829CO2     D1 3921   4.282   9.948   7.054
  829CO2     D2 3922   4.190   9.918   7.226
  829CO2      C 3923   4.236   9.933   7.140
  829CO2     O1 3924   4.290   9.951   7.039
  829CO2     O2 3925   4.182   9.915   7.241
  830CO2     D1 3926   0.579   9.751   8.010
  830CO2     D2 3927   0.463   9.890   8.091
  830CO2      C 3928   0.521   9.820   8.051
  830CO2     O1 3929   0.589   9.739   8.003
  830CO2     O2 3930   0.453   9.901   8.098
  831CO2     D1 3931   9.131   0.539   6.103
  831CO2     D2 3932   9.128   0.360   6.018
  831CO2      C 3933   9.130   0.450   6.060
  831CO2     O1 3934   9.132   0.554   6.110
  831CO2     O2 3935   9.128   0.345   6.011
  832CO2     D1 3936   5.840   9.066   4.071
  832CO2     D2 3937   5.796   9.109   3.883
  832CO2      C 3938   5.818   9.088   3.977
  832CO2     O1 3939   5.844   9.063   4.087
  832CO2     O2 3940   5.792   9.113   3.867
  833CO2     D1 3941   1.397   1.871   1.928
  833CO2     D2 3942   1.542   1.943   2.041
  833CO2      C 3943   1.470   1.907   1.985
  833CO2     O1 3944   1.384   1.865   1.919
  833CO2     O2 3945   1.555   1.950   2.051
  834CO2     D1 3946   3.873   1.797   4.845
  834CO2     D2 3947   3.922   1.769   4.655
  834CO2      C 3948   3.897   1.783   4.750
  834CO2     O1 3949   3.868   1.800   4.861
  834CO2     O2 3950   3.926   1.767   4.639
  835CO2     D1 3951   4.305   6.388   5.016
  835CO2     D2 3952   4.492   6.425   4.964
  835CO2      C 3953   4.399   6.407   4.990
  835CO2     O1 3954   4.289   6.385   5.021
  835CO2     O2 3955   4.509   6.428   4.960
  836CO2     D1 3956   5.972   0.710   3.126
  836CO2     D2 3957   6.124   0.751   3.246
  836CO2      C 3958   6.048   0.731   3.186
  836CO2     O1 3959   5.959   0.707   3.115
  836CO2     O2 3960   6.137   0.755   3.257
  837CO2     D1 3961   0.740   2.385   5.909
  837CO2     D2 3962   0.869   2.432   5.766
  837CO2      C 3963   0.804   2.409   5.837
  837CO2     O1 3964   0.729   2.381   5.921
  837CO2     O2 3965   0.880   2.436   5.754
  838CO2     D1 3966   5.725   0.176   4.227
  838CO2     D2 3967   5.569   0.126   4.338
  838CO2      C 3968   5.647   0.151   4.283
  838CO2     O1 3969   5.738   0.180   4.218
  838CO2     O2 3970   5.555   0.122   4.348
  839CO2     D1 3971   7.971   0.656   0.957
  839CO2     D2 3972   7.849   0.529   0.866
  839CO2      C 3973   7.910   0.592   0.911
  839CO2     O1 3974   7.981   0.667   0.965
  839CO2     O2 3975   7.838   0.518   0.858
  840CO2     D1 3976   0.583   1.810   4.542
  840CO2     D2 3977   0.456   1.731   4.413
  840CO2      C 3978   0.519   1.771   4.477
  840CO2     O1 3979   0.594   1.817   4.553
  840CO2     O2 3980   0.445   1.724   4.402
  841CO2     D1 3981   3.196   1.163   4.380
  841CO2     D2 3982   3.142   1.254   4.547
  841CO2      C 3983   3.169   1.208   4.463
  841CO2     O1 3984   3.201   1.155   4.365
  841CO2     O2 3985   3.138   1.262   4.561
  842CO2     D1 3986   8.733   1.920   9.261
  842CO2     D2 3987   8.680   1.860   9.442
  842CO2      C 3988   8.706   1.890   9.352
  842CO2     O1 3989   8.737   1.925   9.246
  842CO2     O2 3990   8.675   1.855   9.458
  843CO2     D1 3991   9.763   0.941   4.256
  843CO2     D2 3992   9.829   0.947   4.069
  843CO2      C 3993   9.796   0.944   4.163
  843CO2     O1 3994   9.758   0.941   4.272
  843CO2     O2 3995   9.835   0.948   4.053
  844CO2     D1 3996   1.899   7.875   7.717
  844CO2     D2 3997   2.039   7.784   7.612
  844CO2      C 3998   1.969   7.830   7.664
  844CO2     O1 3999   1.887   7.883   7.726
  844CO2     O2 4000   2.051   7.776   7.603
  845CO2     D1 4001   4.080   1.674   4.198
  845CO2     D2 4002   3.953   1.523   4.178
  845CO2      C 4003   4.017   1.598   4.188
  845CO2     O1 4004   4.091   1.687   4.200
  845CO2     O2 4005   3.942   1.510   4.176
  846CO2     D1 4006   5.897   0.581   9.017
  846CO2     D2 4007   5.849   0.472   8.859
  846CO2      C 4008   5.873   0.526   8.938
  846CO2     O1 4009   5.901   0.591   9.030
  846CO2     O2 4010   5.844   0.462   8.846
  847CO2     D1 4011   1.097   2.933   4.756
  847CO2     D2 4012   1.140   2.780   4.639
  847CO2      C 4013   1.119   2.856   4.698
  847CO2     O1 4014   1.094   2.947   4.766
  847CO2     O2 4015   1.143   2.766   4.629
  848CO2     D1 4016   3.492   8.980   0.215
  848CO2     D2 4017   3.462   8.951   0.022
  848CO2      C 4018   3.477   8.965   0.118
  848CO2     O1 4019   3.494   8.983   0.231
  848CO2     O2 4020   3.459   8.948   0.005
  849CO2     D1 4021   8.091   8.459   4.589
  849CO2     D2 4022   8.150   8.499   4.405
  849CO2      C 4023   8.121   8.479   4.497
  849CO2     O1 4024   8.086   8.455   4.605
  849CO2     O2 4025   8.155   8.502   4.389
  850CO2     D1 4026   5.383   7.510   3.748
  850CO2     D2 4027   5.371   7.373   3.606
  850CO2      C 4028   5.377   7.442   3.677
  850CO2     O1 4029   5.384   7.522   3.760
  850CO2     O2 4030   5.370   7.362   3.593
  851CO2     D1 4031   2.124   9.391   4.248
  851CO2     D2 4032   2.252   9.510   4.340
  851CO2      C 4033   2.188   9.450   4.294
  851CO2     O1 4034   2.113   9.380   4.240
  851CO2     O2 4035   2.263   9.520   4.348
  852CO2     D1 4036   9.801   1.479   5.435
  852CO2     D2 4037   9.888   1.623   5.538
  852CO2      C 4038   9.845   1.551   5.486
  852CO2     O1 4039   9.794   1.466   5.426
  852CO2     O2 4040   9.896   1.636   5.547
  853CO2     D1 4041   4.101   8.990   2.287
  853CO2     D2 4042   4.068   9.091   2.121
  853CO2      C 4043   4.084   9.040   2.204
  853CO2     O1 4044   4.104   8.981   2.302
  853CO2     O2 4045   4.065   9.100   2.106
  854CO2     D1 4046   7.098   1.832   1.379
  854CO2     D2 4047   7.114   2.020   1.318
  854CO2      C 4048   7.106   1.926   1.348
  854CO2     O1 4049   7.097   1.816   1.384
  854CO2     O2 4050   7.115   2.036   1.313
  855CO2     D1 4051   9.418   6.122   5.045
  855CO2     D2 4052   9.535   6.041   5.182
  855CO2      C 4053   9.477   6.082   5.114
  855CO2     O1 4054   9.408   6.129   5.033
  855CO2     O2 4055   9.545   6.034   5.194
  856CO2     D1 4056   7.652   9.172   5.944
  856CO2     D2 4057   7.539   9.334   5.951
  856CO2      C 4058   7.595   9.253   5.948
  856CO2     O1 4059   7.661   9.158   5.943
  856CO2     O2 4060   7.529   9.348   5.952
  857CO2     D1 4061   2.528   4.533   3.523
  857CO2     D2 4062   2.645   4.446   3.656
  857CO2      C 4063   2.587   4.490   3.589
  857CO2     O1 4064   2.518   4.541   3.511
  857CO2     O2 4065   2.656   4.439   3.668
  858CO2     D1 4066   2.207   3.234   5.419
  858CO2     D2 4067   2.076   3.320   5.298
  858CO2      C 4068   2.141   3.277   5.358
  858CO2     O1 4069   2.218   3.226   5.429
  858CO2     O2 4070   2.065   3.328   5.287
  859CO2     D1 4071   2.050   0.487   3.223
  859CO2     D2 4072   1.886   0.495   3.113
  859CO2      C 4073   1.968   0.491   3.168
  859CO2     O1 4074   2.064   0.487   3.233
  859CO2     O2 4075   1.872   0.496   3.103
  860CO2     D1 4076   6.896   5.768   3.056
  860CO2     D2 4077   6.926   5.576   3.021
  860CO2      C 4078   6.911   5.672   3.038
  860CO2     O1 4079   6.894   5.785   3.059
  860CO2     O2 4080   6.928   5.559   3.018
  861CO2     D1 4081   7.623   5.321   6.881
  861CO2     D2 4082   7.505   5.221   6.757
  861CO2      C 4083   7.564   5.271   6.819
  861CO2     O1 4084   7.633   5.330   6.892
  861CO2     O2 4085   7.495   5.213   6.746
  862CO2     D1 4086   5.992  -0.062   6.862
  862CO2     D2 4087   5.878   0.099   6.882
  862CO2      C 4088   5.935   0.019   6.872
  862CO2     O1 4089   6.002  -0.075   6.860
  862CO2     O2 4090   5.868   0.113   6.884
  863CO2     D1 4091   6.146   7.174   3.513
  863CO2     D2 4092   6.257   7.313   3.599
  863CO2      C 4093   6.202   7.243   3.556
  863CO2     O1 4094   6.137   7.162   3.506
  863CO2     O2 4095   6.267   7.325   3.606
  864CO2     D1 4096   1.830   8.324   7.116
  864CO2     D2 4097   1.730   8.273   6.953
  864CO2      C 4098   1.780   8.298   7.034
  864CO2     O1 4099   1.838   8.328   7.130
  864CO2     O2 4100   1.722   8.269   6.939
  865CO2     D1 4101   8.680   4.086   2.442
  865CO2     D2 4102   8.638   4.258   2.355
  865CO2      C 4103   8.659   4.172   2.399
  865CO2     O1 4104   8.684   4.071   2.450
  865CO2     O2 4105   8.634   4.273   2.347
  866CO2     D1 4106   1.635   5.660   4.739
  866CO2     D2 4107   1.704   5.811   4.631
  866CO2      C 4108   1.669   5.735   4.685
  866CO2     O1 4109   1.629   5.647   4.748
  866CO2     O2 4110   1.710   5.824   4.622
  867CO2     D1 4111   2.258   0.621   1.609
  867CO2     D2 4112   2.064   0.658   1.598
  867CO2      C 4113   2.161   0.640   1.604
  867CO2     O1 4114   2.274   0.618   1.610
  867CO2     O2 4115   2.047   0.661   1.597
  868CO2     D1 4116   0.536   4.563   7.779
  868CO2     D2 4117   0.571   4.615   7.592
  868CO2      C 4118   0.554   4.589   7.685
  868CO2     O1 4119   0.533   4.558   7.795
  868CO2     O2 4120   0.574   4.620   7.575
  869CO2     D1 4121   2.810   1.061   9.999
  869CO2     D2 4122   2.800   1.032   9.804
  869CO2      C 4123   2.805   1.046   9.902
  869CO2     O1 4124   2.811   1.064  10.016
  869CO2     O2 4125   2.799   1.029   9.787
  870CO2     D1 4126   5.179   2.827   4.818
  870CO2     D2 4127   5.102   2.954   4.948
  870CO2      C 4128   5.141   2.890   4.883
  870CO2     O1 4129   5.185   2.816   4.806
  870CO2     O2 4130   5.096   2.965   4.960
  871CO2     D1 4131   0.854   1.432   4.028
  871CO2     D2 4132   0.856   1.542   4.192
  871CO2      C 4133   0.855   1.487   4.110
  871CO2     O1 4134   0.854   1.423   4.013
  871CO2     O2 4135   0.856   1.551   4.207
  872CO2     D1 4136   5.243   5.472   0.023
  872CO2     D2 4137   5.112   5.613  -0.023
  872CO2      C 4138   5.177   5.543   0.000
  872CO2     O1 4139   5.254   5.460   0.027
  872CO2     O2 4140   5.101   5.626  -0.026
  873CO2     D1 4141   9.708   7.484   3.417
  873CO2     D2 4142   9.734   7.523   3.225
  873CO2      C 4143   9.721   7.503   3.321
  873CO2     O1 4144   9.706   7.481   3.434
  873CO2     O2 4145   9.736   7.526   3.208
  874CO2     D1 4146   1.004   3.206   7.132
  874CO2     D2 4147   0.963   3.121   6.958
  874CO2      C 4148   0.983   3.163   7.045
  874CO2     O1 4149   1.007   3.213   7.147
  874CO2     O2 4150   0.960   3.113   6.943
  875CO2     D1 4151   9.048   0.141   8.288
  875CO2     D2 4152   8.889   0.253   8.250
  875CO2      C 4153   8.969   0.197   8.269
  875CO2     O1 4154   9.061   0.131   8.291
  875CO2     O2 4155   8.876   0.263   8.246
  876CO2     D1 4156   6.077   7.561   7.908
  876CO2     D2 4157   5.923   7.617   8.019
  876CO2      C 4158   6.000   7.589   7.964
  876CO2     O1 4159   6.090   7.556   7.898
  876CO2     O2 4160   5.910   7.622   8.029
  877CO2     D1 4161   2.331   5.843   4.562
  877CO2     D2 4162   2.340   6.009   4.670
  877CO2      C 4163   2.336   5.926   4.616
  877CO2     O1 4164   2.331   5.828   4.553
  877CO2     O2 4165   2.341   6.023   4.679
  878CO2     D1 4166   3.295   2.798   9.843
  878CO2     D2 4167   3.376   2.634   9.918
  878CO2      C 4168   3.336   2.716   9.881
  878CO2     O1 4169   3.288   2.812   9.837
  878CO2     O2 4170   3.383   2.620   9.924
  879CO2     D1 4171   4.496   3.140   6.041
  879CO2     D2 4172   4.656   3.241   5.984
  879CO2      C 4173   4.576   3.191   6.012
  879CO2     O1 4174   4.483   3.131   6.046
  879CO2     O2 4175   4.670   3.250   5.979
  880CO2     D1 4176   5.878   5.209   8.517
  880CO2     D2 4177   5.993   5.348   8.596
  880CO2      C 4178   5.936   5.279   8.556
  880CO2     O1 4179   5.868   5.197   8.510
  880CO2     O2 4180   6.003   5.360   8.603
  881CO2     D1 4181   4.657   1.544   8.576
  881CO2     D2 4182   4.709   1.527   8.385
  881CO2      C 4183   4.683   1.536   8.480
  881CO2     O1 4184   4.653   1.545   8.592
  881CO2     O2 4185   4.714   1.526   8.369
  882CO2     D1 4186   7.605   7.952   1.521
  882CO2     D2 4187   7.753   8.013   1.638
  882CO2      C 4188   7.679   7.982   1.580
  882CO2     O1 4189   7.593   7.947   1.511
  882CO2     O2 4190   7.765   8.018   1.649
  883CO2     D1 4191   3.011   5.555   3.042
  883CO2     D2 4192   2.880   5.672   3.133
  883CO2      C 4193   2.945   5.613   3.087
  883CO2     O1 4194   3.022   5.545   3.034
  883CO2     O2 4195   2.868   5.682   3.141
  884CO2     D1 4196   4.056   9.754   1.796
  884CO2     D2 4197   4.161   9.636   1.677
  884CO2      C 4198   4.108   9.695   1.736
  884CO2     O1 4199   4.047   9.764   1.806
  884CO2     O2 4200   4.170   9.626   1.667
  885CO2     D1 4201   0.656   9.710   9.409
  885CO2     D2 4202   0.617   9.688   9.217
  885CO2      C 4203   0.636   9.699   9.313
  885CO2     O1 4204   0.659   9.712   9.426
  885CO2     O2 4205   0.614   9.687   9.200
  886CO2     D1 4206   3.679   3.208   4.987
  886CO2     D2 4207   3.861   3.171   5.057
  886CO2      C 4208   3.770   3.189   5.022
  886CO2     O1 4209   3.664   3.211   4.981
  886CO2     O2 4210   3.877   3.168   5.063
  887CO2     D1 4211   0.156   2.509   6.658
  887CO2     D2 4212  -0.029   2.547   6.598
  887CO2      C 4213   0.063   2.528   6.628
  887CO2     O1 4214   0.172   2.506   6.663
  887CO2     O2 4215  -0.045   2.550   6.592
  888CO2     D1 4216   6.588   2.177   7.384
  888CO2     D2 4217   6.489   2.300   7.503
  888CO2      C 4218   6.539   2.238   7.444
  888CO2     O1 4219   6.597   2.166   7.374
  888CO2     O2 4220   6.481   2.310   7.514
  889CO2     D1 4221   7.074   5.395   5.331
  889CO2     D2 4222   6.968   5.414   5.497
  889CO2      C 4223   7.021   5.404   5.414
  889CO2     O1 4224   7.084   5.393   5.317
  889CO2     O2 4225   6.958   5.416   5.511
  890CO2     D1 4226   9.910   8.029   5.079
  890CO2     D2 4227   9.840   7.985   5.259
  890CO2      C 4228   9.875   8.007   5.169
  890CO2     O1 4229   9.916   8.033   5.064
  890CO2     O2 4230   9.834   7.982   5.274
  891CO2     D1 4231   5.911   7.408   6.857
  891CO2     D2 4232   5.870   7.423   7.050
  891CO2      C 4233   5.890   7.416   6.953
  891CO2     O1 4234   5.915   7.407   6.840
  891CO2     O2 4235   5.866   7.424   7.066
  892CO2     D1 4236   7.314   0.247  -0.091
  892CO2     D2 4237   7.370   0.225   0.097
  892CO2      C 4238   7.342   0.236   0.003
  892CO2     O1 4239   7.309   0.249  -0.107
  892CO2     O2 4240   7.375   0.223   0.114
  893CO2     D1 4241   5.181   3.603   6.840
  893CO2     D2 4242   5.351   3.503   6.829
  893CO2      C 4243   5.266   3.553   6.834
  893CO2     O1 4244   5.166   3.612   6.841
  893CO2     O2 4245   5.366   3.494   6.828
  894CO2     D1 4246   2.028   8.490   3.012
  894CO2     D2 4247   2.061   8.312   3.090
  894CO2      C 4248   2.044   8.401   3.051
  894CO2     O1 4249   2.025   8.506   3.005
  894CO2     O2 4250   2.063   8.296   3.096
  895CO2     D1 4251   5.702   8.791   0.814
  895CO2     D2 4252   5.681   8.793   0.617
  895CO2      C 4253   5.692   8.792   0.715
  895CO2     O1 4254   5.704   8.791   0.831
  895CO2     O2 4255   5.679   8.793   0.600
  896CO2     D1 4256   0.193   7.208   8.765
  896CO2     D2 4257   0.067   7.109   8.881
  896CO2      C 4258   0.130   7.159   8.823
  896CO2     O1 4259   0.204   7.217   8.755
  896CO2     O2 4260   0.056   7.100   8.891
  897CO2     D1 4261   0.119   4.890   7.545
  897CO2     D2 4262  -0.010   4.871   7.395
  897CO2      C 4263   0.054   4.880   7.470
  897CO2     O1 4264   0.130   4.891   7.558
  897CO2     O2 4265  -0.021   4.870   7.383
  898CO2     D1 4266   9.333   5.512   4.039
  898CO2     D2 4267   9.303   5.532   4.234
  898CO2      C 4268   9.318   5.522   4.137
  898CO2     O1 4269   9.335   5.511   4.022
  898CO2     O2 4270   9.300   5.534   4.251
  899CO2     D1 4271   1.463   5.578   6.581
  899CO2     D2 4272   1.590   5.724   6.537
  899CO2      C 4273   1.526   5.651   6.559
  899CO2     O1 4274   1.452   5.566   6.585
  899CO2     O2 4275   1.601   5.736   6.533
  900CO2     D1 4276   6.258   0.548   1.587
  900CO2     D2 4277   6.215   0.590   1.399
  900CO2      C 4278   6.236   0.569   1.493
  900CO2     O1 4279   6.261   0.544   1.603
  900CO2     O2 4280   6.212   0.594   1.382
  901CO2     D1 4281   1.229   6.110   2.973
  901CO2     D2 4282   1.160   5.946   3.060
  901CO2      C 4283   1.194   6.028   3.016
  901CO2     O1 4284   1.235   6.124   2.965
  901CO2     O2 4285   1.154   5.932   3.067
  902CO2     D1 4286   1.609   3.622   1.192
  902CO2     D2 4287   1.570   3.440   1.259
  902CO2      C 4288   1.589   3.531   1.226
  902CO2     O1 4289   1.612   3.638   1.186
  902CO2     O2 4290   1.566   3.425   1.265
  903CO2     D1 4291   7.682   1.989   9.019
  903CO2     D2 4292   7.521   1.876   9.035
  903CO2      C 4293   7.601   1.932   9.027
  903CO2     O1 4294   7.696   1.999   9.018
  903CO2     O2 4295   7.507   1.866   9.036
  904CO2     D1 4296   3.930   8.927   6.976
  904CO2     D2 4297   3.774   9.033   6.918
  904CO2      C 4298   3.852   8.980   6.947
  904CO2     O1 4299   3.943   8.918   6.981
  904CO2     O2 4300   3.760   9.043   6.913
  905CO2     D1 4301   4.838   7.709   1.815
  905CO2     D2 4302   4.834   7.721   2.013
  905CO2      C 4303   4.836   7.715   1.914
  905CO2     O1 4304   4.839   7.708   1.798
  905CO2     O2 4305   4.834   7.722   2.030
  906CO2     D1 4306   0.261   4.052   4.413
  906CO2     D2 4307   0.074   4.111   4.437
  906CO2      C 4308   0.168   4.082   4.425
  906CO2     O1 4309   0.278   4.047   4.411
  906CO2     O2 4310   0.058   4.116   4.439
  907CO2     D1 4311   9.600   9.902   5.385
  907CO2     D2 4312   9.686   9.915   5.563
  907CO2      C 4313   9.643   9.909   5.474
  907CO2     O1 4314   9.593   9.901   5.370
  907CO2     O2 4315   9.693   9.916   5.578
  908CO2     D1 4316   6.296   5.925   5.065
  908CO2     D2 4317   6.411   6.070   5.134
  908CO2      C 4318   6.354   5.998   5.099
  908CO2     O1 4319   6.286   5.912   5.059
  908CO2     O2 4320   6.421   6.083   5.140
  909CO2     D1 4321   8.617   6.018   3.943
  909CO2     D2 4322   8.650   6.092   4.124
  909CO2      C 4323   8.633   6.055   4.033
  909CO2     O1 4324   8.614   6.012   3.927
  909CO2     O2 4325   8.653   6.098   4.139
  910CO2     D1 4326   4.123   4.003   3.838
  910CO2     D2 4327   4.112   3.930   3.655
  910CO2      C 4328   4.118   3.967   3.746
  910CO2     O1 4329   4.124   4.009   3.854
  910CO2     O2 4330   4.111   3.924   3.639
  911CO2     D1 4331   6.836   7.756   3.577
  911CO2     D2 4332   6.842   7.639   3.736
  911CO2      C 4333   6.839   7.697   3.657
  911CO2     O1 4334   6.836   7.766   3.563
  911CO2     O2 4335   6.842   7.629   3.750
  912CO2     D1 4336   3.456   3.012   7.844
  912CO2     D2 4337   3.527   3.104   7.684
  912CO2      C 4338   3.492   3.058   7.764
  912CO2     O1 4339   3.450   3.004   7.858
  912CO2     O2 4340   3.533   3.112   7.670
  913CO2     D1 4341   1.399   9.867   8.418
  913CO2     D2 4342   1.391   9.953   8.240
  913CO2      C 4343   1.395   9.910   8.329
  913CO2     O1 4344   1.400   9.860   8.434
  913CO2     O2 4345   1.390   9.961   8.225
  914CO2     D1 4346   7.324   8.553   9.219
  914CO2     D2 4347   7.169   8.664   9.272
  914CO2      C 4348   7.246   8.608   9.245
  914CO2     O1 4349   7.337   8.543   9.214
  914CO2     O2 4350   7.156   8.674   9.277
  915CO2     D1 4351   7.280   3.035   3.772
  915CO2     D2 4352   7.288   3.040   3.969
  915CO2      C 4353   7.284   3.038   3.871
  915CO2     O1 4354   7.280   3.034   3.755
  915CO2     O2 4355   7.289   3.041   3.987
  916CO2     D1 4356   2.913   0.266   4.294
  916CO2     D2 4357   3.065   0.309   4.413
  916CO2      C 4358   2.989   0.287   4.354
  916CO2     O1 4359   2.899   0.262   4.284
  916CO2     O2 4360   3.078   0.312   4.423
  917CO2     D1 4361   8.458   4.819   5.736
  917CO2     D2 4362   8.517   4.695   5.594
  917CO2      C 4363   8.488   4.757   5.665
  917CO2     O1 4364   8.453   4.829   5.749
  917CO2     O2 4365   8.522   4.684   5.582
  918CO2     D1 4366   7.211   4.982   3.828
  918CO2     D2 4367   7.348   5.085   3.926
  918CO2      C 4368   7.280   5.033   3.877
  918CO2     O1 4369   7.199   4.973   3.819
  918CO2     O2 4370   7.360   5.094   3.934
  919CO2     D1 4371   6.584   3.936   0.419
  919CO2     D2 4372   6.477   3.889   0.259
  919CO2      C 4373   6.530   3.913   0.339
  919CO2     O1 4374   6.593   3.940   0.432
  919CO2     O2 4375   6.468   3.885   0.245
  920CO2     D1 4376   8.881   6.284   1.483
  920CO2     D2 4377   8.935   6.200   1.654
  920CO2      C 4378   8.908   6.242   1.569
  920CO2     O1 4379   8.876   6.291   1.469
  920CO2     O2 4380   8.940   6.192   1.669
  921CO2     D1 4381   2.062   6.160   0.767
  921CO2     D2 4382   2.207   6.031   0.807
  921CO2      C 4383   2.134   6.096   0.787
  921CO2     O1 4384   2.049   6.171   0.763
  921CO2     O2 4385   2.219   6.020   0.810
  922CO2     D1 4386   4.070   3.875   4.958
  922CO2     D2 4387   4.107   3.681   4.973
  922CO2      C 4388   4.089   3.778   4.965
  922CO2     O1 4389   4.067   3.892   4.957
  922CO2     O2 4390   4.110   3.664   4.974
  923CO2     D1 4391   7.388   5.485   2.705
  923CO2     D2 4392   7.465   5.607   2.840
  923CO2      C 4393   7.427   5.546   2.773
  923CO2     O1 4394   7.382   5.474   2.693
  923CO2     O2 4395   7.472   5.618   2.852
  924CO2     D1 4396   5.348   1.177   5.397
  924CO2     D2 4397   5.482   1.034   5.371
  924CO2      C 4398   5.415   1.105   5.384
  924CO2     O1 4399   5.336   1.189   5.399
  924CO2     O2 4400   5.494   1.021   5.369
  925CO2     D1 4401   7.381   3.448   3.463
  925CO2     D2 4402   7.429   3.382   3.282
  925CO2      C 4403   7.405   3.415   3.372
  925CO2     O1 4404   7.377   3.454   3.478
  925CO2     O2 4405   7.433   3.376   3.267
  926CO2     D1 4406   8.919   8.134   6.103
  926CO2     D2 4407   8.906   8.212   6.284
  926CO2      C 4408   8.913   8.173   6.194
  926CO2     O1 4409   8.920   8.128   6.087
  926CO2     O2 4410   8.905   8.218   6.300
  927CO2     D1 4411   1.820   6.468   9.398
  927CO2     D2 4412   1.784   6.289   9.475
  927CO2      C 4413   1.802   6.379   9.436
  927CO2     O1 4414   1.823   6.483   9.391
  927CO2     O2 4415   1.781   6.274   9.482
  928CO2     D1 4416   4.317   7.711   7.540
  928CO2     D2 4417   4.283   7.889   7.461
  928CO2      C 4418   4.300   7.800   7.500
  928CO2     O1 4419   4.320   7.696   7.547
  928CO2     O2 4420   4.280   7.905   7.454
  929CO2     D1 4421   4.886   1.988   4.550
  929CO2     D2 4422   4.875   2.132   4.414
  929CO2      C 4423   4.881   2.060   4.482
  929CO2     O1 4424   4.887   1.976   4.562
  929CO2     O2 4425   4.875   2.144   4.403
  930CO2     D1 4426   2.833   4.826   6.466
  930CO2     D2 4427   2.870   4.790   6.657
  930CO2      C 4428   2.852   4.808   6.562
  930CO2     O1 4429   2.830   4.829   6.450
  930CO2     O2 4430   2.873   4.787   6.674
  931CO2     D1 4431   3.784   2.954   0.609
  931CO2     D2 4432   3.812   2.778   0.693
  931CO2      C 4433   3.798   2.866   0.651
  931CO2     O1 4434   3.781   2.970   0.602
  931CO2     O2 4435   3.815   2.762   0.700
  932CO2     D1 4436   2.539   9.360   5.533
  932CO2     D2 4437   2.719   9.314   5.464
  932CO2      C 4438   2.629   9.337   5.498
  932CO2     O1 4439   2.523   9.364   5.538
  932CO2     O2 4440   2.734   9.310   5.458
  933CO2     D1 4441   2.529   2.130   8.192
  933CO2     D2 4442   2.421   2.049   8.336
  933CO2      C 4443   2.475   2.090   8.264
  933CO2     O1 4444   2.538   2.137   8.180
  933CO2     O2 4445   2.411   2.042   8.349
  934CO2     D1 4446   3.045   0.507   2.787
  934CO2     D2 4447   3.045   0.507   2.589
  934CO2      C 4448   3.045   0.507   2.688
  934CO2     O1 4449   3.045   0.507   2.804
  934CO2     O2 4450   3.045   0.507   2.572
  935CO2     D1 4451   8.300   5.450   6.684
  935CO2     D2 4452   8.289   5.435   6.487
  935CO2      C 4453   8.294   5.443   6.585
  935CO2     O1 4454   8.301   5.452   6.701
  935CO2     O2 4455   8.288   5.434   6.470
  936CO2     D1 4456   2.315   1.251   1.357
  936CO2     D2 4457   2.478   1.150   1.307
  936CO2      C 4458   2.397   1.201   1.332
  936CO2     O1 4459   2.301   1.259   1.361
  936CO2     O2 4460   2.492   1.142   1.303
  937CO2     D1 4461   3.378   4.832   0.573
  937CO2     D2 4462   3.487   4.737   0.438
  937CO2      C 4463   3.432   4.784   0.506
  937CO2     O1 4464   3.368   4.840   0.585
  937CO2     O2 4465   3.496   4.729   0.427
  938CO2     D1 4466   9.420   6.131   2.018
  938CO2     D2 4467   9.360   5.988   1.896
  938CO2      C 4468   9.390   6.059   1.957
  938CO2     O1 4469   9.425   6.144   2.029
  938CO2     O2 4470   9.355   5.975   1.886
  939N2      N1 4471   8.705   2.027   2.027
  939N2      N2 4472   8.808   2.003   1.996
  939N2      MW 4473   8.756   2.015   2.012
  940N2      N1 4474   4.526   1.637   6.642
  940N2      N2 4475   4.589   1.666   6.727
  940N2      MW 4476   4.557   1.651   6.684
  941N2      N1 4477   2.505   8.303   4.832
  941N2      N2 4478   2.485   8.235   4.916
  941N2      MW 4479   2.495   8.269   4.874
  942N2      N1 4480   7.276   3.538   8.956
  942N2      N2 4481   7.249   3.596   8.866
  942N2      MW 4482   7.262   3.567   8.911
  943N2      N1 4483   6.205   9.029   0.610
  943N2      N2 4484   6.177   9.074   0.706
  943N2      MW 4485   6.191   9.051   0.658
  944N2      N1 4486   3.212   5.686   2.517
  944N2      N2 4487   3.273   5.627   2.447
  944N2      MW 4488   3.242   5.656   2.482
  945N2      N1 4489   5.967   4.575   4.653
  945N2      N2 4490   6.033   4.544   4.571
  945N2      MW 4491   6.000   4.559   4.612
  946N2      N1 4492   2.655   9.222   0.534
  946N2      N2 4493   2.547   9.229   0.514
  946N2      MW 4494   2.601   9.226   0.524
  947N2      N1 4495   9.145   1.422   2.210
  947N2      N2 4496   9.143   1.520   2.260
  947N2      MW 4497   9.144   1.471   2.235
  948N2      N1 4498   2.637   5.638   6.928
  948N2      N2 4499   2.631   5.618   6.820
  948N2      MW 4500   2.634   5.628   6.874
  949N2      N1 4501   4.698   9.188   4.227
  949N2      N2 4502   4.753   9.102   4.184
  949N2      MW 4503   4.725   9.145   4.205
  950N2      N1 4504   3.401   1.341   3.594
  950N2      N2 4505   3.351   1.413   3.527
  950N2      MW 4506   3.376   1.377   3.560
  951N2      N1 4507   8.398   0.028   8.216
  951N2      N2 4508   8.499   0.064   8.241
  951N2      MW 4509   8.448   0.046   8.229
  952N2      N1 4510   9.562   4.315   7.726
  952N2      N2 4511   9.561   4.225   7.662
  952N2      MW 4512   9.562   4.270   7.694
  953N2      N1 4513   6.185   6.759   6.550
  953N2      N2 4514   6.196   6.713   6.450
  953N2      MW 4515   6.190   6.736   6.500
  954N2      N1 4516   0.847   1.817   8.857
  954N2      N2 4517   0.921   1.789   8.781
  954N2      MW 4518   0.884   1.803   8.819
  955N2      N1 4519   9.175   6.466   4.321
  955N2      N2 4520   9.263   6.406   4.294
  955N2      MW 4521   9.219   6.436   4.307
  956N2      N1 4522   9.519   3.138   1.685
  956N2      N2 4523   9.499   3.244   1.705
  956N2      MW 4524   9.509   3.191   1.695
  957N2      N1 4525   0.831   9.716   5.665
  957N2      N2 4526   0.909   9.722   5.742
  957N2      MW 4527   0.870   9.719   5.703
  958N2      N1 4528   0.991   2.201   9.457
  958N2      N2 4529   1.085   2.214   9.513
  958N2      MW 4530   1.038   2.208   9.485
  959N2      N1 4531   2.079   0.710   4.816
  959N2      N2 4532   2.185   0.737   4.821
  959N2      MW 4533   2.132   0.724   4.819
  960N2      N1 4534   8.210   0.798   0.760
  960N2      N2 4535   8.247   0.809   0.658
  960N2      MW 4536   8.229   0.803   0.709
  961N2      N1 4537   5.763   2.443   7.542
  961N2      N2 4538   5.664   2.403   7.570
  961N2      MW 4539   5.713   2.423   7.556
  962N2      N1 4540   5.270   6.023   2.982
  962N2      N2 4541   5.277   5.942   3.056
  962N2      MW 4542   5.273   5.983   3.019
  963N2      N1 4543   5.085   1.350   7.892
  963N2      N2 4544   5.181   1.381   7.936
  963N2      MW 4545   5.133   1.366   7.914
  964N2      N1 4546   1.681   9.842   4.999
  964N2      N2 4547   1.709   9.944   5.028
  964N2      MW 4548   1.695   9.893   5.013
  965N2      N1 4549   2.510   6.069   0.079
  965N2      N2 4550   2.468   6.127  -0.005
  965N2      MW 4551   2.489   6.098   0.037
  966N2      N1 4552   9.530   9.102   1.307
  966N2      N2 4553   9.464   9.058   1.230
  966N2      MW 4554   9.497   9.080   1.269
  967N2      N1 4555   8.307   5.180   8.796
  967N2      N2 4556   8.227   5.186   8.721
  967N2      MW 4557   8.267   5.183   8.759
  968N2      N1 4558   1.521   3.598   2.346
  968N2      N2 4559   1.622   3.553   2.339
  968N2      MW 4560   1.572   3.575   2.343
  969N2      N1 4561   4.870   1.237   3.952
  969N2      N2 4562   4.939   1.323   3.952
  969N2      MW 4563   4.905   1.280   3.952
  970N2      N1 4564   8.994   2.724   6.739
  970N2      N2 4565   8.962   2.649   6.664
  970N2      MW 4566   8.978   2.687   6.702
  971N2      N1 4567   6.462   5.917   4.300
  971N2      N2 4568   6.491   5.858   4.389
  971N2      MW 4569   6.476   5.887   4.344
  972N2      N1 4570   4.567   1.153   6.940
  972N2      N2 4571   4.616   1.099   6.857
  972N2      MW 4572   4.591   1.126   6.898
  973N2      N1 4573   6.952   5.571   9.853
  973N2      N2 4574   6.933   5.499   9.933
  973N2      MW 4575   6.943   5.535   9.893
  974N2      N1 4576   4.961   4.418   4.165
  974N2      N2 4577   4.971   4.346   4.082
  974N2      MW 4578   4.966   4.382   4.123
  975N2      N1 4579   8.853   2.692   7.794
  975N2      N2 4580   8.922   2.618   7.836
  975N2      MW 4581   8.887   2.655   7.815
  976N2      N1 4582   6.586   8.758   9.388
  976N2      N2 4583   6.539   8.799   9.479
  976N2      MW 4584   6.563   8.779   9.433
  977N2      N1 4585   4.151   2.222   8.997
  977N2      N2 4586   4.048   2.249   8.967
  977N2      MW 4587   4.100   2.236   8.982
  978N2      N1 4588   7.130   3.565   1.637
  978N2      N2 4589   7.033   3.608   1.608
  978N2      MW 4590   7.082   3.586   1.622
  979N2      N1 4591   6.822   7.764   4.686
  979N2      N2 4592   6.815   7.761   4.796
  979N2      MW 4593   6.819   7.763   4.741
  980N2      N1 4594   3.862   6.115   8.712
  980N2      N2 4595   3.921   6.025   8.686
  980N2      MW 4596   3.891   6.070   8.699
  981N2      N1 4597   5.132   3.571   3.331
  981N2      N2 4598   5.158   3.619   3.235
  981N2      MW 4599   5.145   3.595   3.283
  982N2      N1 4600   3.624   1.072   5.246
  982N2      N2 4601   3.655   0.967   5.232
  982N2      MW 4602   3.639   1.019   5.239
  983N2      N1 4603   8.003   2.181   9.647
  983N2      N2 4604   8.094   2.242   9.650
  983N2      MW 4605   8.048   2.212   9.648
  984N2      N1 4606   0.979   1.666   3.412
  984N2      N2 4607   1.069   1.707   3.461
  984N2      MW 4608   1.024   1.686   3.436
  985N2      N1 4609   2.237   0.722   8.747
  985N2      N2 4610   2.270   0.746   8.645
  985N2      MW 4611   2.254   0.734   8.696
  986N2      N1 4612   6.872   8.959   9.703
  986N2      N2 4613   6.856   9.059   9.660
  986N2      MW 4614   6.864   9.009   9.681
  987N2      N1 4615   7.170   9.591   6.615
  987N2      N2 4616   7.218   9.676   6.564
  987N2      MW 4617   7.194   9.633   6.589
  988N2      N1 4618   5.967   9.166   6.131
  988N2      N2 4619   5.972   9.130   6.235
  988N2      MW 4620   5.969   9.148   6.183
  989N2      N1 4621   5.165  -0.035   7.297
  989N2      N2 4622   5.195   0.041   7.370
  989N2      MW 4623   5.180   0.003   7.334
  990N2      N1 4624   4.534   5.811   2.408
  990N2      N2 4625   4.540   5.705   2.381
  990N2      MW 4626   4.537   5.758   2.394
  991N2      N1 4627   1.296   7.818   8.754
  991N2      N2 4628   1.302   7.773   8.653
  991N2      MW 4629   1.299   7.795   8.704
  992N2      N1 4630   0.454  -0.006   2.555
  992N2      N2 4631   0.487   0.092   2.517
  992N2      MW 4632   0.471   0.043   2.536
  993N2      N1 4633   6.093   3.210   8.050
  993N2      N2 4634   6.076   3.112   8.098
  993N2      MW 4635   6.084   3.161   8.074
  994N2      N1 4636   5.532   8.441   6.221
  994N2      N2 4637   5.517   8.471   6.116
  994N2      MW 4638   5.524   8.456   6.168
  995N2      N1 4639   8.705   3.231   5.208
  995N2      N2 4640   8.759   3.136   5.194
  995N2      MW 4641   8.732   3.184   5.201
  996N2      N1 4642   3.891   2.345   3.035
  996N2      N2 4643   3.937   2.393   2.947
  996N2      MW 4644   3.914   2.369   2.991
  997N2      N1 4645   3.754   5.683   0.205
  997N2      N2 4646   3.855   5.721   0.223
  997N2      MW 4647   3.804   5.702   0.214
  998N2      N1 4648   1.311   2.269   3.493
  998N2      N2 4649   1.331   2.208   3.583
  998N2      MW 4650   1.321   2.239   3.538
  999N2      N1 4651   8.989   0.968   2.122
  999N2      N2 4652   8.928   1.050   2.163
  999N2      MW 4653   8.959   1.009   2.143
 1000N2      N1 4654   6.490   5.149   5.522
 1000N2      N2 4655   6.578   5.214   5.518
 1000N2      MW 4656   6.534   5.182   5.520
 1001N2      N1 4657   2.902   5.998   0.388
 1001N2      N2 4658   2.984   5.977   0.318
 1001N2      MW 4659   2.943   5.988   0.353
 1002N2      N1 4660   5.471   7.664   2.065
 1002N2      N2 4661   5.390   7.600   2.025
 1002N2      MW 4662   5.431   7.632   2.045
 1003N2      N1 4663   9.729   4.734   9.901
 1003N2      N2 4664   9.714   4.708   9.795
 1003N2      MW 4665   9.722   4.721   9.848
 1004N2      N1 4666   9.327   7.675   6.659
 1004N2      N2 4667   9.399   7.598   6.625
 1004N2      MW 4668   9.363   7.637   6.642
 1005N2      N1 4669   3.377   6.013   7.004
 1005N2      N2 4670   3.309   6.051   6.926
 1005N2      MW 4671   3.343   6.032   6.965
 1006N2      N1 4672   5.674   5.029   8.379
 1006N2      N2 4673   5.723   5.126   8.358
 1006N2      MW 4674   5.698   5.077   8.369
 1007N2      N1 4675   3.129   4.029   0.867
 1007N2      N2 4676   3.098   4.000   0.766
 1007N2      MW 4677   3.114   4.015   0.817
 1008N2      N1 4678   0.600   5.032   4.038
 1008N2      N2 4679   0.666   5.087   4.107
 1008N2      MW 4680   0.633   5.060   4.072
 1009N2      N1 4681   6.266   6.511   1.568
 1009N2      N2 4682   6.220   6.512   1.668
 1009N2      MW 4683   6.243   6.512   1.618
 1010N2      N1 4684   7.819   5.070   2.707
 1010N2      N2 4685   7.798   5.135   2.622
 1010N2      MW 4686   7.809   5.102   2.664
 1011N2      N1 4687   5.168   0.331   4.058
 1011N2      N2 4688   5.087   0.258   4.072
 1011N2      MW 4689   5.128   0.294   4.065
 1012N2      N1 4690   8.966   2.001   9.378
 1012N2      N2 4691   8.946   2.029   9.483
 1012N2      MW 4692   8.956   2.015   9.430
 1013N2      N1 4693   4.239   6.733   5.796
 1013N2      N2 4694   4.236   6.653   5.721
 1013N2      MW 4695   4.238   6.693   5.759
 1014N2      N1 4696   5.193   9.179   9.607
 1014N2      N2 4697   5.231   9.191   9.504
 1014N2      MW 4698   5.212   9.185   9.556
 1015N2      N1 4699   5.038   7.633   5.334
 1015N2      N2 4700   4.937   7.628   5.291
 1015N2      MW 4701   4.987   7.630   5.312
 1016N2      N1 4702   8.011   7.774   7.170
 1016N2      N2 4703   8.027   7.856   7.098
 1016N2      MW 4704   8.019   7.815   7.134
 1017N2      N1 4705   1.354   8.563   6.559
 1017N2      N2 4706   1.396   8.532   6.462
 1017N2      MW 4707   1.375   8.548   6.510
 1018N2      N1 4708   3.070   9.797   6.526
 1018N2      N2 4709   2.981   9.817   6.587
 1018N2      MW 4710   3.026   9.807   6.556
 1019N2      N1 4711   2.456   4.028   7.790
 1019N2      N2 4712   2.452   3.924   7.755
 1019N2      MW 4713   2.454   3.976   7.773
 1020N2      N1 4714   3.923   4.797   5.327
 1020N2      N2 4715   3.852   4.881   5.323
 1020N2      MW 4716   3.887   4.839   5.325
 1021N2      N1 4717   9.415   9.017   1.514
 1021N2      N2 4718   9.424   9.067   1.611
 1021N2      MW 4719   9.420   9.042   1.563
 1022N2      N1 4720   7.852   5.934   1.403
 1022N2      N2 4721   7.810   5.857   1.470
 1022N2      MW 4722   7.831   5.896   1.437
 1023N2      N1 4723   6.885   8.158   4.927
 1023N2      N2 4724   6.847   8.103   4.840
 1023N2      MW 4725   6.866   8.131   4.883
 1024N2      N1 4726   2.429   5.471   9.675
 1024N2      N2 4727   2.453   5.375   9.628
 1024N2      MW 4728   2.441   5.423   9.652
 1025N2      N1 4729   0.703   5.190   0.832
 1025N2      N2 4730   0.656   5.160   0.737
 1025N2      MW 4731   0.679   5.175   0.785
 1026N2      N1 4732   2.324   6.874   0.957
 1026N2      N2 4733   2.297   6.811   1.043
 1026N2      MW 4734   2.311   6.842   1.000
 1027N2      N1 4735   2.849   4.921   2.654
 1027N2      N2 4736   2.942   4.952   2.704
 1027N2      MW 4737   2.896   4.936   2.679
 1028N2      N1 4738   2.815   3.916   8.212
 1028N2      N2 4739   2.737   3.870   8.274
 1028N2      MW 4740   2.776   3.893   8.243
 1029N2      N1 4741   7.573   1.379   4.711
 1029N2      N2 4742   7.593   1.275   4.738
 1029N2      MW 4743   7.583   1.327   4.724
 1030N2      N1 4744   9.829   9.590   4.762
 1030N2      N2 4745   9.785   9.642   4.848
 1030N2      MW 4746   9.807   9.616   4.805
 1031N2      N1 4747   2.547   6.361   4.501
 1031N2      N2 4748   2.614   6.307   4.570
 1031N2      MW 4749   2.580   6.334   4.536
 1032N2      N1 4750   6.264   4.716   6.594
 1032N2      N2 4751   6.301   4.791   6.523
 1032N2      MW 4752   6.283   4.753   6.558
 1033N2      N1 4753   4.953   1.955   8.734
 1033N2      N2 4754   4.854   1.991   8.702
 1033N2      MW 4755   4.903   1.973   8.718
 1034N2      N1 4756   3.092   4.527   8.122
 1034N2      N2 4757   2.985   4.554   8.125
 1034N2      MW 4758   3.039   4.540   8.123
 1035N2      N1 4759   6.621   0.305   7.486
 1035N2      N2 4760   6.650   0.331   7.383
 1035N2      MW 4761   6.635   0.318   7.435
 1036N2      N1 4762   6.808   4.741   8.860
 1036N2      N2 4763   6.769   4.688   8.771
 1036N2      MW 4764   6.788   4.714   8.815
 1037N2      N1 4765   0.668   9.151   4.867
 1037N2      N2 4766   0.562   9.173   4.888
 1037N2      MW 4767   0.615   9.162   4.878
 1038N2      N1 4768   5.494   1.021   7.044
 1038N2      N2 4769   5.468   1.011   6.937
 1038N2      MW 4770   5.481   1.016   6.990
 1039N2      N1 4771   8.096   9.879   8.240
 1039N2      N2 4772   8.097   9.954   8.159
 1039N2      MW 4773   8.097   9.916   8.200
 1040N2      N1 4774   6.659   3.385   1.066
 1040N2      N2 4775   6.660   3.478   1.125
 1040N2      MW 4776   6.659   3.431   1.095
 1041N2      N1 4777   7.498   5.319   8.293
 1041N2      N2 4778   7.475   5.426   8.290
 1041N2      MW 4779   7.487   5.373   8.291
 1042N2      N1 4780   8.764   9.366   0.795
 1042N2      N2 4781   8.869   9.338   0.814
 1042N2      MW 4782   8.817   9.352   0.804
 1043N2      N1 4783   3.182   5.819   4.982
 1043N2      N2 4784   3.095   5.767   5.023
 1043N2      MW 4785   3.139   5.793   5.003
 1044N2      N1 4786   8.104   3.175   6.398
 1044N2      N2 4787   8.175   3.164   6.481
 1044N2      MW 4788   8.140   3.170   6.439
 1045N2      N1 4789   0.532   1.348   9.876
 1045N2      N2 4790   0.534   1.260   9.942
 1045N2      MW 4791   0.533   1.304   9.909
 1046N2      N1 4792   4.458   8.593   2.946
 1046N2      N2 4793   4.456   8.685   2.885
 1046N2      MW 4794   4.457   8.639   2.915
 1047N2      N1 4795   9.544   2.045   0.780
 1047N2      N2 4796   9.498   2.025   0.682
 1047N2      MW 4797   9.521   2.035   0.731
 1048N2      N1 4798   0.033   7.673   6.494
 1048N2      N2 4799  -0.007   7.612   6.411
 1048N2      MW 4800   0.013   7.643   6.453
 1049N2      N1 4801   2.123   2.239   6.302
 1049N2      N2 4802   2.055   2.168   6.252
 1049N2      MW 4803   2.089   2.203   6.277
 1050N2      N1 4804   0.429   5.341   0.631
 1050N2      N2 4805   0.339   5.303   0.580
 1050N2      MW 4806   0.384   5.322   0.606
 1051N2      N1 4807   8.782   6.387   2.546
 1051N2      N2 4808   8.799   6.279   2.558
 1051N2      MW 4809   8.790   6.333   2.552
 1052N2      N1 4810   8.049   8.418   4.881
 1052N2      N2 4811   7.995   8.473   4.960
 1052N2      MW 4812   8.022   8.445   4.920
 1053N2      N1 4813   4.963   8.841   1.797
 1053N2      N2 4814   4.913   8.745   1.779
 1053N2      MW 4815   4.938   8.793   1.788
 1054N2      N1 4816   6.353   0.717   9.107
 1054N2      N2 4817   6.371   0.698   9.214
 1054N2      MW 4818   6.362   0.707   9.160
 1055N2      N1 4819   1.887   2.254   4.095
 1055N2      N2 4820   1.952   2.170   4.123
 1055N2      MW 4821   1.920   2.212   4.109
 1056N2      N1 4822   7.033   8.011  10.001
 1056N2      N2 4823   6.965   8.064   9.933
 1056N2      MW 4824   6.999   8.037   9.967
 1057N2      N1 4825   7.728   8.604   1.900
 1057N2      N2 4826   7.652   8.675   1.936
 1057N2      MW 4827   7.690   8.640   1.918
 1058N2      N1 4828   5.035   2.835   5.720
 1058N2      N2 4829   5.002   2.781   5.811
 1058N2      MW 4830   5.019   2.808   5.765
 1059N2      N1 4831   0.834   0.699   9.419
 1059N2      N2 4832   0.774   0.659   9.502
 1059N2      MW 4833   0.804   0.679   9.460
 1060N2      N1 4834   5.039   5.457   8.494
 1060N2      N2 4835   5.109   5.373   8.480
 1060N2      MW 4836   5.074   5.415   8.487
 1061N2      N1 4837   0.938   3.598   8.189
 1061N2      N2 4838   0.992   3.506   8.211
 1061N2      MW 4839   0.965   3.552   8.200
 1062N2      N1 4840   5.241   6.569   2.507
 1062N2      N2 4841   5.152   6.512   2.478
 1062N2      MW 4842   5.197   6.540   2.492
 1063N2      N1 4843   4.451   4.778   7.596
 1063N2      N2 4844   4.400   4.860   7.543
 1063N2      MW 4845   4.425   4.819   7.569
 1064N2      N1 4846   5.463   7.692   4.551
 1064N2      N2 4847   5.508   7.772   4.490
 1064N2      MW 4848   5.485   7.732   4.521
 1065N2      N1 4849   2.528   5.572   1.050
 1065N2      N2 4850   2.600   5.489   1.055
 1065N2      MW 4851   2.564   5.530   1.053
 1066N2      N1 4852   9.551   2.768   6.624
 1066N2      N2 4853   9.476   2.788   6.702
 1066N2      MW 4854   9.514   2.778   6.663
 1067N2      N1 4855   2.950   9.844   1.543
 1067N2      N2 4856   3.046   9.877   1.586
 1067N2      MW 4857   2.998   9.861   1.564
 1068N2      N1 4858   1.053   2.116   2.593
 1068N2      N2 4859   1.034   2.222   2.617
 1068N2      MW 4860   1.043   2.169   2.605
 1069N2      N1 4861   8.182   9.389   0.929
 1069N2      N2 4862   8.120   9.383   0.838
 1069N2      MW 4863   8.151   9.386   0.884
 1070N2      N1 4864   0.788   0.252   6.872
 1070N2      N2 4865   0.895   0.233   6.852
 1070N2      MW 4866   0.842   0.243   6.862
 1071N2      N1 4867   6.957   8.916   9.410
 1071N2      N2 4868   6.950   8.996   9.485
 1071N2      MW 4869   6.954   8.956   9.447
 1072N2      N1 4870   9.982   8.174   2.993
 1072N2      N2 4871  10.015   8.177   2.888
 1072N2      MW 4872   9.998   8.176   2.940
 1073N2      N1 4873   8.450   8.246   7.097
 1073N2      N2 4874   8.464   8.347   7.137
 1073N2      MW 4875   8.457   8.296   7.117
 1074N2      N1 4876   4.134   3.764   5.919
 1074N2      N2 4877   4.068   3.719   5.844
 1074N2      MW 4878   4.101   3.742   5.881
 1075N2      N1 4879   7.891   8.588   9.019
 1075N2      N2 4880   7.879   8.634   9.118
 1075N2      MW 4881   7.885   8.611   9.069
 1076N2      N1 4882   4.883   7.609   4.743
 1076N2      N2 4883   4.884   7.671   4.833
 1076N2      MW 4884   4.884   7.640   4.788
 1077N2      N1 4885   4.023   1.326   3.478
 1077N2      N2 4886   4.043   1.359   3.581
 1077N2      MW 4887   4.033   1.343   3.529
 1078N2      N1 4888   4.394   6.591   4.051
 1078N2      N2 4889   4.486   6.651   4.043
 1078N2      MW 4890   4.440   6.621   4.047
 1079N2      N1 4891   8.943   1.376   6.722
 1079N2      N2 4892   8.879   1.421   6.646
 1079N2      MW 4893   8.911   1.399   6.684
 1080N2      N1 4894   1.086   6.651   8.387
 1080N2      N2 4895   1.001   6.602   8.436
 1080N2      MW 4896   1.044   6.627   8.411
 1081N2      N1 4897   1.957   1.548   2.628
 1081N2      N2 4898   1.892   1.624   2.583
 1081N2      MW 4899   1.924   1.586   2.605
 1082N2      N1 4900   1.377   9.011   7.598
 1082N2      N2 4901   1.299   9.029   7.523
 1082N2      MW 4902   1.338   9.020   7.561
 1083N2      N1 4903   0.349   8.784   3.041
 1083N2      N2 4904   0.326   8.681   3.073
 1083N2      MW 4905   0.337   8.733   3.057
 1084N2      N1 4906   4.920   4.118   6.067
 1084N2      N2 4907   4.834   4.177   6.101
 1084N2      MW 4908   4.877   4.148   6.084
 1085N2      N1 4909   4.245   6.070   9.746
 1085N2      N2 4910   4.230   6.130   9.836
 1085N2      MW 4911   4.238   6.100   9.791
 1086N2      N1 4912   3.401   1.195   0.526
 1086N2      N2 4913   3.376   1.192   0.633
 1086N2      MW 4914   3.388   1.194   0.579
 1087N2      N1 4915   6.491   8.438   3.784
 1087N2      N2 4916   6.490   8.438   3.894
 1087N2      MW 4917   6.491   8.438   3.839
 1088N2      N1 4918   1.817   2.496   7.370
 1088N2      N2 4919   1.837   2.438   7.278
 1088N2      MW 4920   1.827   2.467   7.324
 1089N2      N1 4921   0.387   4.065   5.806
 1089N2      N2 4922   0.393   3.999   5.718
 1089N2      MW 4923   0.390   4.032   5.762
 1090N2      N1 4924   7.806   6.581   2.707
 1090N2      N2 4925   7.829   6.540   2.607
 1090N2      MW 4926   7.817   6.561   2.657
 1091N2      N1 4927   7.981   5.235   4.011
 1091N2      N2 4928   8.024   5.321   4.064
 1091N2      MW 4929   8.003   5.278   4.037
 1092N2      N1 4930   2.442   5.548   7.609
 1092N2      N2 4931   2.488   5.561   7.708
 1092N2      MW 4932   2.465   5.555   7.658
 1093N2      N1 4933   3.636   4.791   6.716
 1093N2      N2 4934   3.723   4.788   6.783
 1093N2      MW 4935   3.680   4.790   6.749
 1094N2      N1 4936   3.960   6.065   9.882
 1094N2      N2 4937   3.926   6.132   9.802
 1094N2      MW 4938   3.943   6.098   9.842
 1095N2      N1 4939   7.514   6.254   2.871
 1095N2      N2 4940   7.579   6.312   2.939
 1095N2      MW 4941   7.546   6.283   2.905
 1096N2      N1 4942   6.503   8.809   0.503
 1096N2      N2 4943   6.442   8.822   0.412
 1096N2      MW 4944   6.473   8.816   0.458
 1097N2      N1 4945   0.613   1.756   0.653
 1097N2      N2 4946   0.582   1.855   0.687
 1097N2      MW 4947   0.598   1.805   0.670
 1098N2      N1 4948   1.367   3.597   3.545
 1098N2      N2 4949   1.444   3.627   3.617
 1098N2      MW 4950   1.405   3.612   3.581
 1099N2      N1 4951   4.573   2.383   3.835
 1099N2      N2 4952   4.475   2.405   3.880
 1099N2      MW 4953   4.524   2.394   3.857
 1100N2      N1 4954   2.735   1.395   6.705
 1100N2      N2 4955   2.706   1.499   6.685
 1100N2      MW 4956   2.721   1.447   6.695
 1101N2      N1 4957   9.336   7.577   6.225
 1101N2      N2 4958   9.257   7.611   6.156
 1101N2      MW 4959   9.297   7.594   6.191
 1102N2      N1 4960   1.816   3.749   3.329
 1102N2      N2 4961   1.811   3.764   3.438
 1102N2      MW 4962   1.813   3.756   3.383
 1103N2      N1 4963   3.130   7.221   5.713
 1103N2      N2 4964   3.072   7.169   5.635
 1103N2      MW 4965   3.101   7.195   5.674
 1104N2      N1 4966   1.121   1.817   5.715
 1104N2      N2 4967   1.164   1.903   5.662
 1104N2      MW 4968   1.142   1.860   5.689
 1105N2      N1 4969   2.715   4.851   3.031
 1105N2      N2 4970   2.624   4.860   2.971
 1105N2      MW 4971   2.670   4.855   3.001
 1106N2      N1 4972   4.770   9.614   3.349
 1106N2      N2 4973   4.794   9.664   3.443
 1106N2      MW 4974   4.782   9.639   3.396
 1107N2      N1 4975   0.406   5.325   1.798
 1107N2      N2 4976   0.403   5.340   1.907
 1107N2      MW 4977   0.405   5.333   1.852
 1108N2      N1 4978   6.006   6.169   1.569
 1108N2      N2 4979   5.938   6.102   1.514
 1108N2      MW 4980   5.972   6.135   1.542
 1109N2      N1 4981   4.141   4.304   5.452
 1109N2      N2 4982   4.141   4.265   5.554
 1109N2      MW 4983   4.141   4.285   5.503
 1110N2      N1 4984   8.203   5.367   9.057
 1110N2      N2 4985   8.200   5.476   9.037
 1110N2      MW 4986   8.201   5.421   9.047
 1111N2      N1 4987   2.156   6.259   3.988
 1111N2      N2 4988   2.167   6.285   4.095
 1111N2      MW 4989   2.162   6.272   4.041
 1112N2      N1 4990   5.590   4.943   0.554
 1112N2      N2 4991   5.491   4.988   0.539
 1112N2      MW 4992   5.541   4.966   0.547
 1113N2      N1 4993   9.057   6.127   8.727
 1113N2      N2 4994   8.983   6.130   8.645
 1113N2      MW 4995   9.020   6.128   8.686
 1114N2      N1 4996   0.552   0.716   8.161
 1114N2      N2 4997   0.541   0.727   8.270
 1114N2      MW 4998   0.546   0.721   8.216
 1115N2      N1 4999   8.046   6.657   0.772
 1115N2      N2 5000   7.984   6.714   0.701
 1115N2      MW 5001   8.015   6.685   0.737
 1116N2      N1 5002   1.684   6.562   3.732
 1116N2      N2 5003   1.583   6.603   3.748
 1116N2      MW 5004   1.634   6.582   3.740
 1117N2      N1 5005   4.904   3.132   0.964
 1117N2      N2 5006   4.851   3.195   1.038
 1117N2      MW 5007   4.877   3.164   1.001
 1118N2      N1 5008   0.803   6.326   4.341
 1118N2      N2 5009   0.860   6.278   4.260
 1118N2      MW 5010   0.832   6.302   4.301
 1119N2      N1 5011   3.502   5.711   8.487
 1119N2      N2 5012   3.489   5.684   8.592
 1119N2      MW 5013   3.496   5.697   8.539
 1120N2      N1 5014   7.045   6.604   7.054
 1120N2      N2 5015   7.106   6.660   7.127
 1120N2      MW 5016   7.076   6.632   7.090
 1121N2      N1 5017   5.969   7.198   7.777
 1121N2      N2 5018   5.981   7.113   7.846
 1121N2      MW 5019   5.975   7.155   7.812
 1122N2      N1 5020   3.174   4.159   6.835
 1122N2      N2 5021   3.273   4.141   6.790
 1122N2      MW 5022   3.224   4.150   6.813
 1123N2      N1 5023   1.424   9.588   0.850
 1123N2      N2 5024   1.499   9.642   0.908
 1123N2      MW 5025   1.461   9.615   0.879
 1124N2      N1 5026   4.788   5.135   7.898
 1124N2      N2 5027   4.783   5.114   7.790
 1124N2      MW 5028   4.786   5.124   7.844
 1125N2      N1 5029   3.098   1.689   9.927
 1125N2      N2 5030   3.165   1.602   9.916
 1125N2      MW 5031   3.132   1.645   9.922
 1126N2      N1 5032   6.653   0.410   1.616
 1126N2      N2 5033   6.635   0.456   1.518
 1126N2      MW 5034   6.644   0.433   1.567
 1127N2      N1 5035   0.942   5.308   4.077
 1127N2      N2 5036   0.950   5.200   4.091
 1127N2      MW 5037   0.946   5.254   4.084
 1128N2      N1 5038   4.157   3.782   9.334
 1128N2      N2 5039   4.172   3.868   9.401
 1128N2      MW 5040   4.164   3.825   9.367
 1129N2      N1 5041   3.527   5.395   7.488
 1129N2      N2 5042   3.487   5.497   7.501
 1129N2      MW 5043   3.507   5.446   7.495
 1130N2      N1 5044   6.538   7.836   6.750
 1130N2      N2 5045   6.463   7.845   6.670
 1130N2      MW 5046   6.501   7.840   6.710
 1131N2      N1 5047   8.515   8.310   0.599
 1131N2      N2 5048   8.448   8.299   0.512
 1131N2      MW 5049   8.481   8.305   0.556
 1132N2      N1 5050   6.379   3.823   1.595
 1132N2      N2 5051   6.446   3.887   1.535
 1132N2      MW 5052   6.412   3.855   1.565
 1133N2      N1 5053   7.089   6.528   6.733
 1133N2      N2 5054   7.018   6.529   6.817
 1133N2      MW 5055   7.054   6.529   6.775
 1134N2      N1 5056   0.417   5.291   9.354
 1134N2      N2 5057   0.395   5.338   9.257
 1134N2      MW 5058   0.406   5.314   9.305
 1135N2      N1 5059   3.934   4.533   8.488
 1135N2      N2 5060   3.944   4.571   8.385
 1135N2      MW 5061   3.939   4.552   8.436
 1136N2      N1 5062   5.910   2.921   0.730
 1136N2      N2 5063   5.943   2.980   0.643
 1136N2      MW 5064   5.927   2.950   0.686
 1137N2      N1 5065   3.307   1.860   5.955
 1137N2      N2 5066   3.400   1.906   5.992
 1137N2      MW 5067   3.353   1.883   5.973
 1138N2      N1 5068   3.217   4.355   6.227
 1138N2      N2 5069   3.270   4.269   6.185
 1138N2      MW 5070   3.243   4.312   6.206
 1139N2      N1 5071   8.130   1.277   2.807
 1139N2      N2 5072   8.167   1.248   2.906
 1139N2      MW 5073   8.149   1.262   2.856
 1140N2      N1 5074   6.303   7.612   8.140
 1140N2      N2 5075   6.332   7.533   8.069
 1140N2      MW 5076   6.318   7.573   8.104
 1141N2      N1 5077   9.133   8.094   1.754
 1141N2      N2 5078   9.064   8.093   1.669
 1141N2      MW 5079   9.099   8.093   1.711
 1142N2      N1 5080   2.643   0.254   5.609
 1142N2      N2 5081   2.736   0.290   5.655
 1142N2      MW 5082   2.689   0.272   5.632
 1143N2      N1 5083   9.862   8.078   0.906
 1143N2      N2 5084   9.771   8.020   0.882
 1143N2      MW 5085   9.817   8.049   0.894
 1144N2      N1 5086   6.418   0.157   5.211
 1144N2      N2 5087   6.345   0.084   5.247
 1144N2      MW 5088   6.382   0.120   5.229
 1145N2      N1 5089   7.690   6.434   7.420
 1145N2      N2 5090   7.743   6.409   7.327
 1145N2      MW 5091   7.717   6.422   7.373
 1146N2      N1 5092   4.944   4.661   4.312
 1146N2      N2 5093   5.016   4.578   4.316
 1146N2      MW 5094   4.980   4.620   4.314
 1147N2      N1 5095   7.346   6.152   3.184
 1147N2      N2 5096   7.323   6.233   3.255
 1147N2      MW 5097   7.334   6.193   3.219
 1148N2      N1 5098   6.977   2.163   7.829
 1148N2      N2 5099   7.050   2.177   7.749
 1148N2      MW 5100   7.013   2.170   7.789
 1149N2      N1 5101   4.260   5.710   8.878
 1149N2      N2 5102   4.231   5.604   8.883
 1149N2      MW 5103   4.246   5.657   8.881
 1150N2      N1 5104   8.210   4.493   5.540
 1150N2      N2 5105   8.136   4.436   5.481
 1150N2      MW 5106   8.173   4.465   5.511
 1151N2      N1 5107   7.229   2.332   4.870
 1151N2      N2 5108   7.148   2.337   4.944
 1151N2      MW 5109   7.189   2.334   4.907
 1152N2      N1 5110   6.098   7.536   7.460
 1152N2      N2 5111   5.990   7.556   7.472
 1152N2      MW 5112   6.044   7.546   7.466
 1153N2      N1 5113   1.651   7.408   8.382
 1153N2      N2 5114   1.618   7.488   8.315
 1153N2      MW 5115   1.635   7.448   8.348
 1154N2      N1 5116   2.222   1.879   4.838
 1154N2      N2 5117   2.164   1.790   4.866
 1154N2      MW 5118   2.193   1.834   4.852
 1155N2      N1 5119   0.336   2.299   0.384
 1155N2      N2 5120   0.331   2.251   0.482
 1155N2      MW 5121   0.333   2.275   0.433
 1156N2      N1 5122   3.447   1.132   8.567
 1156N2      N2 5123   3.447   1.038   8.510
 1156N2      MW 5124   3.447   1.086   8.539
 1157N2      N1 5125   2.287   9.459   2.470
 1157N2      N2 5126   2.196   9.517   2.486
 1157N2      MW 5127   2.242   9.488   2.478
 1158N2      N1 5128   1.451   0.694   4.994
 1158N2      N2 5129   1.472   0.764   5.076
 1158N2      MW 5130   1.462   0.729   5.035
 1159N2      N1 5131   6.163   9.175   1.140
 1159N2      N2 5132   6.233   9.151   1.221
 1159N2      MW 5133   6.198   9.163   1.180
 1160N2      N1 5134   3.582   2.604   6.816
 1160N2      N2 5135   3.503   2.614   6.893
 1160N2      MW 5136   3.542   2.609   6.855
 1161N2      N1 5137   4.242   1.133   5.496
 1161N2      N2 5138   4.246   1.092   5.394
 1161N2      MW 5139   4.244   1.113   5.445
 1162N2      N1 5140   6.797   1.176   4.863
 1162N2      N2 5141   6.767   1.180   4.969
 1162N2      MW 5142   6.782   1.178   4.916
 1163N2      N1 5143   6.101   0.899   9.703
 1163N2      N2 5144   6.107   0.999   9.660
 1163N2      MW 5145   6.104   0.949   9.682
 1164N2      N1 5146   3.275   7.666   6.697
 1164N2      N2 5147   3.239   7.627   6.601
 1164N2      MW 5148   3.257   7.646   6.649
 1165N2      N1 5149   0.284   8.896   3.658
 1165N2      N2 5150   0.290   8.850   3.757
 1165N2      MW 5151   0.287   8.873   3.707
 1166N2      N1 5152   3.018   5.892   4.604
 1166N2      N2 5153   3.071   5.916   4.697
 1166N2      MW 5154   3.045   5.904   4.650
 1167N2      N1 5155   1.902   3.718   4.020
 1167N2      N2 5156   1.933   3.661   3.931
 1167N2      MW 5157   1.918   3.690   3.976
 1168N2      N1 5158   9.804   5.342   2.599
 1168N2      N2 5159   9.731   5.424   2.605
 1168N2      MW 5160   9.768   5.383   2.602
 1169N2      N1 5161   0.076   0.972   0.540
 1169N2      N2 5162   0.185   0.983   0.545
 1169N2      MW 5163   0.131   0.977   0.542
 1170N2      N1 5164   4.938   2.156   9.803
 1170N2      N2 5165   4.940   2.233   9.724
 1170N2      MW 5166   4.939   2.194   9.763
 1171N2      N1 5167   6.825   6.307   7.284
 1171N2      N2 5168   6.791   6.411   7.290
 1171N2      MW 5169   6.808   6.359   7.287
 1172N2      N1 5170   8.846   2.577   3.519
 1172N2      N2 5171   8.945   2.604   3.558
 1172N2      MW 5172   8.896   2.591   3.539
 1173N2      N1 5173   8.179   4.455   7.007
 1173N2      N2 5174   8.157   4.412   7.106
 1173N2      MW 5175   8.168   4.434   7.056
 1174N2      N1 5176   5.626   6.514   0.597
 1174N2      N2 5177   5.640   6.508   0.488
 1174N2      MW 5178   5.633   6.511   0.543
 1175N2      N1 5179   8.251   7.158   8.267
 1175N2      N2 5180   8.300   7.255   8.249
 1175N2      MW 5181   8.275   7.206   8.258
 1176N2      N1 5182   7.499   0.345   6.939
 1176N2      N2 5183   7.425   0.372   7.015
 1176N2      MW 5184   7.462   0.358   6.977
 1177N2      N1 5185   6.124   8.449   6.917
 1177N2      N2 5186   6.123   8.360   6.981
 1177N2      MW 5187   6.123   8.404   6.949
 1178N2      N1 5188  -0.002   6.008   9.712
 1178N2      N2 5189   0.034   5.905   9.704
 1178N2      MW 5190   0.016   5.957   9.708
 1179N2      N1 5191   9.361   1.283   2.343
 1179N2      N2 5192   9.416   1.305   2.436
 1179N2      MW 5193   9.388   1.294   2.389
 1180N2      N1 5194   3.114   9.019   9.204
 1180N2      N2 5195   3.030   9.058   9.262
 1180N2      MW 5196   3.072   9.038   9.233
 1181N2      N1 5197   9.447   5.013   1.915
 1181N2      N2 5198   9.466   5.120   1.934
 1181N2      MW 5199   9.456   5.066   1.925
 1182N2      N1 5200   2.899   8.924  -0.007
 1182N2      N2 5201   2.796   8.916   0.030
 1182N2      MW 5202   2.848   8.920   0.011
 1183N2      N1 5203   0.059   2.685   3.593
 1183N2      N2 5204  -0.008   2.693   3.680
 1183N2      MW 5205   0.025   2.689   3.636
 1184N2      N1 5206   3.304   3.552   4.728
 1184N2      N2 5207   3.214   3.503   4.768
 1184N2      MW 5208   3.259   3.528   4.748
 1185N2      N1 5209   3.155   7.022   6.734
 1185N2      N2 5210   3.077   7.093   6.702
 1185N2      MW 5211   3.116   7.057   6.718
 1186N2      N1 5212   3.938   4.520   3.069
 1186N2      N2 5213   3.884   4.490   3.160
 1186N2      MW 5214   3.911   4.505   3.114
 1187N2      N1 5215   1.386   9.215   3.086
 1187N2      N2 5216   1.464   9.137   3.092
 1187N2      MW 5217   1.425   9.176   3.089
 1188N2      N1 5218   5.834   8.049   0.791
 1188N2      N2 5219   5.839   8.140   0.729
 1188N2      MW 5220   5.836   8.095   0.760
 1189N2      N1 5221   7.403   2.786   9.112
 1189N2      N2 5222   7.406   2.713   9.030
 1189N2      MW 5223   7.405   2.750   9.071
 1190N2      N1 5224   8.164   1.544   8.465
 1190N2      N2 5225   8.196   1.640   8.422
 1190N2      MW 5226   8.180   1.592   8.444
 1191N2      N1 5227   6.481   1.165   4.582
 1191N2      N2 5228   6.381   1.204   4.605
 1191N2      MW 5229   6.431   1.184   4.594
 1192N2      N1 5230   9.934   6.851   6.488
 1192N2      N2 5231   9.897   6.842   6.591
 1192N2      MW 5232   9.915   6.847   6.540
 1193N2      N1 5233   8.679   3.931   8.384
 1193N2      N2 5234   8.691   3.829   8.423
 1193N2      MW 5235   8.685   3.880   8.403
 1194N2      N1 5236   1.628   3.819   2.551
 1194N2      N2 5237   1.595   3.908   2.607
 1194N2      MW 5238   1.611   3.864   2.579
 1195N2      N1 5239   1.455   9.954   5.619
 1195N2      N2 5240   1.513  10.020   5.685
 1195N2      MW 5241   1.484   9.987   5.652
 1196N2      N1 5242   1.060   0.030   4.796
 1196N2      N2 5243   1.038   0.089   4.706
 1196N2      MW 5244   1.049   0.059   4.751
 1197N2      N1 5245   7.471   0.379   7.886
 1197N2      N2 5246   7.438   0.478   7.853
 1197N2      MW 5247   7.454   0.428   7.869
 1198N2      N1 5248   7.847   2.368   1.282
 1198N2      N2 5249   7.884   2.357   1.179
 1198N2      MW 5250   7.865   2.362   1.231
 1199N2      N1 5251   0.299   7.613   7.452
 1199N2      N2 5252   0.386   7.600   7.385
 1199N2      MW 5253   0.343   7.606   7.418
 1200N2      N1 5254   0.823   1.067   2.367
 1200N2      N2 5255   0.925   1.067   2.327
 1200N2      MW 5256   0.874   1.067   2.347
 1201N2      N1 5257   0.516   3.997   2.469
 1201N2      N2 5258   0.485   4.045   2.563
 1201N2      MW 5259   0.501   4.021   2.516
 1202N2      N1 5260   2.194   6.324   6.712
 1202N2      N2 5261   2.171   6.239   6.647
 1202N2      MW 5262   2.183   6.281   6.680
 1203N2      N1 5263   4.550   5.607   6.471
 1203N2      N2 5264   4.612   5.631   6.383
 1203N2      MW 5265   4.581   5.619   6.427
 1204N2      N1 5266   5.146   6.119   4.231
 1204N2      N2 5267   5.047   6.165   4.239
 1204N2      MW 5268   5.096   6.142   4.235
 1205N2      N1 5269   1.696   2.972   2.119
 1205N2      N2 5270   1.737   2.915   2.034
 1205N2      MW 5271   1.716   2.944   2.076
 1206N2      N1 5272   2.530   6.759   2.517
 1206N2      N2 5273   2.599   6.734   2.435
 1206N2      MW 5274   2.564   6.747   2.476
 1207N2      N1 5275   6.162   5.751   7.051
 1207N2      N2 5276   6.219   5.782   6.962
 1207N2      MW 5277   6.190   5.766   7.006
 1208N2      N1 5278   0.128   9.458   8.969
 1208N2      N2 5279   0.134   9.387   9.052
 1208N2      MW 5280   0.131   9.423   9.010
 1209N2      N1 5281   4.218   9.155   7.108
 1209N2      N2 5282   4.235   9.053   7.146
 1209N2      MW 5283   4.227   9.104   7.127
 1210N2      N1 5284   2.632   8.381   8.263
 1210N2      N2 5285   2.618   8.436   8.358
 1210N2      MW 5286   2.625   8.408   8.311
 1211N2      N1 5287   7.769   9.417   9.083
 1211N2      N2 5288   7.869   9.464   9.079
 1211N2      MW 5289   7.819   9.440   9.081
 1212N2      N1 5290   5.809   9.448   1.320
 1212N2      N2 5291   5.793   9.545   1.271
 1212N2      MW 5292   5.801   9.497   1.296
 1213N2      N1 5293   6.787   3.455   0.253
 1213N2      N2 5294   6.877   3.398   0.279
 1213N2      MW 5295   6.832   3.427   0.266
 1214N2      N1 5296   8.760   5.101   9.770
 1214N2      N2 5297   8.792   5.004   9.730
 1214N2      MW 5298   8.776   5.053   9.750
 1215N2      N1 5299   3.576   2.309   5.053
 1215N2      N2 5300   3.594   2.319   4.945
 1215N2      MW 5301   3.585   2.314   4.999
 1216N2      N1 5302   7.906   4.710   2.857
 1216N2      N2 5303   7.902   4.808   2.809
 1216N2      MW 5304   7.904   4.759   2.833
 1217N2      N1 5305   9.681   3.688   9.147
 1217N2      N2 5306   9.716   3.768   9.214
 1217N2      MW 5307   9.698   3.728   9.181
 1218N2      N1 5308   2.435   9.687   1.500
 1218N2      N2 5309   2.438   9.796   1.514
 1218N2      MW 5310   2.436   9.742   1.507
 1219N2      N1 5311   8.102   5.568   5.472
 1219N2      N2 5312   8.050   5.505   5.546
 1219N2      MW 5313   8.076   5.536   5.509
 1220N2      N1 5314   2.128   0.837   5.614
 1220N2      N2 5315   2.081   0.743   5.583
 1220N2      MW 5316   2.105   0.790   5.599
 1221N2      N1 5317   2.060   3.701   4.618
 1221N2      N2 5318   2.142   3.653   4.674
 1221N2      MW 5319   2.101   3.677   4.646
 1222N2      N1 5320   7.370   5.461   0.871
 1222N2      N2 5321   7.357   5.433   0.977
 1222N2      MW 5322   7.363   5.447   0.924
 1223N2      N1 5323   1.694   7.531   2.912
 1223N2      N2 5324   1.616   7.608   2.903
 1223N2      MW 5325   1.655   7.569   2.907
 1224N2      N1 5326   1.769   2.903   5.754
 1224N2      N2 5327   1.856   2.919   5.818
 1224N2      MW 5328   1.813   2.911   5.786
 1225N2      N1 5329   3.252   0.339   1.815
 1225N2      N2 5330   3.321   0.362   1.733
 1225N2      MW 5331   3.286   0.350   1.774
 1226N2      N1 5332   0.466   5.640   9.776
 1226N2      N2 5333   0.538   5.698   9.836
 1226N2      MW 5334   0.502   5.669   9.806
 1227N2      N1 5335   3.033   5.049   0.286
 1227N2      N2 5336   3.072   5.151   0.292
 1227N2      MW 5337   3.053   5.100   0.289
 1228N2      N1 5338   2.335   4.929   2.194
 1228N2      N2 5339   2.273   4.969   2.113
 1228N2      MW 5340   2.304   4.949   2.154
 1229N2      N1 5341   1.471   5.797   3.439
 1229N2      N2 5342   1.563   5.820   3.383
 1229N2      MW 5343   1.517   5.809   3.411
 1230N2      N1 5344   9.782   1.229   3.965
 1230N2      N2 5345   9.790   1.329   4.010
 1230N2      MW 5346   9.786   1.279   3.987
 1231N2      N1 5347   1.361   3.664   2.549
 1231N2      N2 5348   1.262   3.710   2.558
 1231N2      MW 5349   1.311   3.687   2.553
 1232N2      N1 5350   5.586   6.390   2.443
 1232N2      N2 5351   5.490   6.344   2.470
 1232N2      MW 5352   5.538   6.367   2.456
 1233N2      N1 5353   8.536   6.019   7.700
 1233N2      N2 5354   8.595   5.932   7.669
 1233N2      MW 5355   8.566   5.976   7.685
 1234N2      N1 5356   8.571   9.467   6.807
 1234N2      N2 5357   8.681   9.466   6.811
 1234N2      MW 5358   8.626   9.466   6.809
 1235N2      N1 5359   5.264   9.011   3.786
 1235N2      N2 5360   5.204   9.060   3.708
 1235N2      MW 5361   5.234   9.035   3.747
 1236N2      N1 5362   7.683   6.643   8.143
 1236N2      N2 5363   7.616   6.612   8.224
 1236N2      MW 5364   7.649   6.627   8.183
 1237N2      N1 5365   5.154   7.152   4.851
 1237N2      N2 5366   5.178   7.237   4.785
 1237N2      MW 5367   5.166   7.194   4.818
 1238N2      N1 5368   4.571   8.098   5.350
 1238N2      N2 5369   4.637   8.163   5.291
 1238N2      MW 5370   4.604   8.131   5.321
 1239N2      N1 5371   2.314   0.705   5.425
 1239N2      N2 5372   2.341   0.780   5.501
 1239N2      MW 5373   2.328   0.743   5.463
 1240N2      N1 5374   6.968   1.136   7.450
 1240N2      N2 5375   6.956   1.233   7.400
 1240N2      MW 5376   6.962   1.184   7.425
 1241N2      N1 5377   3.768   4.235   8.490
 1241N2      N2 5378   3.801   4.131   8.482
 1241N2      MW 5379   3.785   4.183   8.486
 1242N2      N1 5380   5.123   1.405   3.796
 1242N2      N2 5381   5.128   1.320   3.726
 1242N2      MW 5382   5.126   1.362   3.761
 1243N2      N1 5383   5.640   6.803   4.123
 1243N2      N2 5384   5.574   6.766   4.203
 1243N2      MW 5385   5.607   6.784   4.163
 1244N2      N1 5386   5.328   2.550   1.961
 1244N2      N2 5387   5.423   2.494   1.959
 1244N2      MW 5388   5.376   2.522   1.960
 1245N2      N1 5389   9.183   1.923   0.489
 1245N2      N2 5390   9.145   1.944   0.388
 1245N2      MW 5391   9.164   1.933   0.439
 1246N2      N1 5392   4.614   4.762   2.025
 1246N2      N2 5393   4.577   4.762   2.129
 1246N2      MW 5394   4.596   4.762   2.077
 1247N2      N1 5395   5.375   0.346   5.627
 1247N2      N2 5396   5.428   0.408   5.701
 1247N2      MW 5397   5.401   0.377   5.664
 1248N2      N1 5398   3.911   6.602   1.432
 1248N2      N2 5399   3.937   6.539   1.518
 1248N2      MW 5400   3.924   6.571   1.475
 1249N2      N1 5401   7.139   6.336   7.456
 1249N2      N2 5402   7.059   6.323   7.530
 1249N2      MW 5403   7.099   6.329   7.493
 1250N2      N1 5404   2.049   7.632   3.191
 1250N2      N2 5405   2.122   7.665   3.267
 1250N2      MW 5406   2.086   7.648   3.229
 1251N2      N1 5407   4.889   6.675   9.743
 1251N2      N2 5408   4.807   6.678   9.669
 1251N2      MW 5409   4.848   6.677   9.706
 1252N2      N1 5410   1.141   9.991   4.430
 1252N2      N2 5411   1.182   9.899   4.474
 1252N2      MW 5412   1.162   9.945   4.452
 1253N2      N1 5413   4.273   0.987   8.365
 1253N2      N2 5414   4.246   1.093   8.380
 1253N2      MW 5415   4.259   1.040   8.372
 1254N2      N1 5416   1.449   9.441   1.181
 1254N2      N2 5417   1.431   9.525   1.250
 1254N2      MW 5418   1.440   9.483   1.216
 1255N2      N1 5419   1.050   2.938   4.988
 1255N2      N2 5420   1.036   2.847   4.927
 1255N2      MW 5421   1.043   2.892   4.958
 1256N2      N1 5422   5.827   3.604   3.608
 1256N2      N2 5423   5.911   3.671   3.632
 1256N2      MW 5424   5.869   3.638   3.620
 1257N2      N1 5425   6.167   6.275   3.226
 1257N2      N2 5426   6.140   6.220   3.134
 1257N2      MW 5427   6.153   6.248   3.180
 1258N2      N1 5428   5.258   6.357   4.912
 1258N2      N2 5429   5.353   6.369   4.966
 1258N2      MW 5430   5.305   6.363   4.939
 1259N2      N1 5431   2.029   3.593   0.589
 1259N2      N2 5432   2.077   3.616   0.685
 1259N2      MW 5433   2.053   3.604   0.637
 1260N2      N1 5434   6.745   6.711   5.205
 1260N2      N2 5435   6.829   6.641   5.213
 1260N2      MW 5436   6.787   6.676   5.209
 1261N2      N1 5437   8.199   5.647   6.087
 1261N2      N2 5438   8.224   5.607   5.988
 1261N2      MW 5439   8.212   5.627   6.037
 1262N2      N1 5440   2.196   8.916   2.253
 1262N2      N2 5441   2.184   8.834   2.325
 1262N2      MW 5442   2.190   8.875   2.289
 1263N2      N1 5443   4.719   3.393   9.338
 1263N2      N2 5444   4.619   3.395   9.384
 1263N2      MW 5445   4.669   3.394   9.361
 1264N2      N1 5446   9.663   9.393   3.234
 1264N2      N2 5447   9.660   9.479   3.165
 1264N2      MW 5448   9.662   9.436   3.199
 1265N2      N1 5449   9.495   0.417   8.921
 1265N2      N2 5450   9.417   0.367   8.861
 1265N2      MW 5451   9.456   0.392   8.891
 1266N2      N1 5452   5.496   1.164   6.300
 1266N2      N2 5453   5.435   1.178   6.209
 1266N2      MW 5454   5.466   1.171   6.255
 1267N2      N1 5455   3.262   5.761   3.257
 1267N2      N2 5456   3.349   5.694   3.256
 1267N2      MW 5457   3.305   5.728   3.257
 1268N2      N1 5458   4.328   0.314   1.335
 1268N2      N2 5459   4.268   0.406   1.327
 1268N2      MW 5460   4.298   0.360   1.331
 1269N2      N1 5461   5.147   9.487   8.664
 1269N2      N2 5462   5.187   9.406   8.601
 1269N2      MW 5463   5.167   9.446   8.632
 1270N2      N1 5464   0.362   5.728   3.960
 1270N2      N2 5465   0.365   5.825   4.010
 1270N2      MW 5466   0.363   5.776   3.985
 1271N2      N1 5467   5.553   7.474   6.342
 1271N2      N2 5468   5.648   7.530   6.346
 1271N2      MW 5469   5.600   7.502   6.344
 1272N2      N1 5470   3.541   0.991   4.283
 1272N2      N2 5471   3.612   0.948   4.356
 1272N2      MW 5472   3.576   0.970   4.320
 1273N2      N1 5473   8.077   9.675   6.015
 1273N2      N2 5474   8.108   9.779   6.031
 1273N2      MW 5475   8.092   9.727   6.023
 1274N2      N1 5476   0.463   5.912   8.769
 1274N2      N2 5477   0.505   5.822   8.816
 1274N2      MW 5478   0.484   5.867   8.792
 1275N2      N1 5479   8.282   3.045   2.040
 1275N2      N2 5480   8.367   2.978   2.020
 1275N2      MW 5481   8.324   3.012   2.030
 1276N2      N1 5482   7.378   7.989   4.966
 1276N2      N2 5483   7.405   7.882   4.964
 1276N2      MW 5484   7.391   7.935   4.965
 1277N2      N1 5485   0.287   0.739   5.200
 1277N2      N2 5486   0.378   0.794   5.173
 1277N2      MW 5487   0.333   0.766   5.186
 1278N2      N1 5488   3.506   5.008   5.678
 1278N2      N2 5489   3.580   5.046   5.750
 1278N2      MW 5490   3.543   5.027   5.714
 1279N2      N1 5491   5.356   9.490   4.150
 1279N2      N2 5492   5.357   9.568   4.072
 1279N2      MW 5493   5.357   9.529   4.111
 1280N2      N1 5494   7.122   5.311   8.732
 1280N2      N2 5495   7.211   5.360   8.690
 1280N2      MW 5496   7.166   5.336   8.711
 1281N2      N1 5497   2.745   3.115   8.783
 1281N2      N2 5498   2.774   3.110   8.889
 1281N2      MW 5499   2.760   3.112   8.836
 1282N2      N1 5500   3.028   2.072   3.051
 1282N2      N2 5501   2.963   1.993   3.010
 1282N2      MW 5502   2.996   2.032   3.030
 1283N2      N1 5503   7.473   9.937   6.074
 1283N2      N2 5504   7.489   9.856   6.001
 1283N2      MW 5505   7.481   9.896   6.037
 1284N2      N1 5506   3.115   0.851   1.969
 1284N2      N2 5507   3.049   0.902   2.041
 1284N2      MW 5508   3.082   0.876   2.005
 1285N2      N1 5509   7.539   8.289   4.994
 1285N2      N2 5510   7.538   8.308   5.102
 1285N2      MW 5511   7.539   8.298   5.048
 1286N2      N1 5512   5.286   3.712   6.025
 1286N2      N2 5513   5.283   3.811   6.074
 1286N2      MW 5514   5.285   3.761   6.049
 1287N2      N1 5515   9.654   4.704   6.908
 1287N2      N2 5516   9.708   4.726   7.001
 1287N2      MW 5517   9.681   4.715   6.955
 1288N2      N1 5518   0.526   1.781   9.755
 1288N2      N2 5519   0.448   1.841   9.805
 1288N2      MW 5520   0.487   1.811   9.780
 1289N2      N1 5521   2.543   6.278   8.224
 1289N2      N2 5522   2.593   6.316   8.134
 1289N2      MW 5523   2.568   6.297   8.179
 1290N2      N1 5524   1.536   9.821   7.080
 1290N2      N2 5525   1.561   9.849   7.184
 1290N2      MW 5526   1.549   9.835   7.132
 1291N2      N1 5527   8.964   4.277   2.121
 1291N2      N2 5528   9.003   4.302   2.221
 1291N2      MW 5529   8.984   4.289   2.171
 1292N2      N1 5530   6.548   9.002   4.894
 1292N2      N2 5531   6.634   9.019   4.827
 1292N2      MW 5532   6.591   9.010   4.861
 1293N2      N1 5533   5.195   6.536   2.270
 1293N2      N2 5534   5.186   6.446   2.207
 1293N2      MW 5535   5.190   6.491   2.239
 1294N2      N1 5536   5.052   6.757   2.740
 1294N2      N2 5537   5.102   6.709   2.825
 1294N2      MW 5538   5.077   6.733   2.783
 1295N2      N1 5539   0.018   1.710   0.676
 1295N2      N2 5540   0.041   1.652   0.767
 1295N2      MW 5541   0.030   1.681   0.722
 1296N2      N1 5542   7.236   8.121   0.680
 1296N2      N2 5543   7.275   8.102   0.579
 1296N2      MW 5544   7.255   8.112   0.630
 1297N2      N1 5545   8.876   5.520   3.785
 1297N2      N2 5546   8.786   5.583   3.793
 1297N2      MW 5547   8.831   5.552   3.789
 1298N2      N1 5548   5.679   6.037   2.318
 1298N2      N2 5549   5.616   5.954   2.353
 1298N2      MW 5550   5.647   5.996   2.336
 1299N2      N1 5551   8.800   4.278   8.613
 1299N2      N2 5552   8.843   4.370   8.573
 1299N2      MW 5553   8.822   4.324   8.593
 1300N2      N1 5554   5.985   2.143   3.302
 1300N2      N2 5555   6.079   2.157   3.247
 1300N2      MW 5556   6.032   2.150   3.275
 1301N2      N1 5557   4.631   3.884   1.310
 1301N2      N2 5558   4.701   3.830   1.374
 1301N2      MW 5559   4.666   3.857   1.342
 1302N2      N1 5560   7.916   5.748   8.939
 1302N2      N2 5561   7.893   5.710   8.838
 1302N2      MW 5562   7.905   5.729   8.889
 1303N2      N1 5563   5.885  -0.045   9.225
 1303N2      N2 5564   5.890   0.063   9.204
 1303N2      MW 5565   5.887   0.009   9.214
 1304N2      N1 5566   5.230   4.535   2.187
 1304N2      N2 5567   5.233   4.564   2.293
 1304N2      MW 5568   5.231   4.549   2.240
 1305N2      N1 5569   5.367   0.288   3.712
 1305N2      N2 5570   5.462   0.325   3.753
 1305N2      MW 5571   5.415   0.307   3.732
 1306N2      N1 5572   1.579   2.252   1.693
 1306N2      N2 5573   1.605   2.207   1.596
 1306N2      MW 5574   1.592   2.230   1.644
 1307N2      N1 5575   0.463   5.029   5.488
 1307N2      N2 5576   0.421   4.965   5.409
 1307N2      MW 5577   0.442   4.997   5.449
 1308N2      N1 5578   7.126   1.072   1.151
 1308N2      N2 5579   7.129   1.142   1.236
 1308N2      MW 5580   7.128   1.107   1.194
 1309N2      N1 5581   6.797   6.244   7.551
 1309N2      N2 5582   6.894   6.247   7.499
 1309N2      MW 5583   6.845   6.245   7.525
 1310N2      N1 5584   3.666   8.861   8.282
 1310N2      N2 5585   3.565   8.883   8.244
 1310N2      MW 5586   3.615   8.872   8.263
 1311N2      N1 5587   6.528   6.245   9.342
 1311N2      N2 5588   6.554   6.278   9.444
 1311N2      MW 5589   6.541   6.261   9.393
 1312N2      N1 5590   2.510   2.656   7.649
 1312N2      N2 5591   2.446   2.578   7.606
 1312N2      MW 5592   2.478   2.617   7.628
 1313N2      N1 5593   4.551   6.527   2.694
 1313N2      N2 5594   4.510   6.470   2.609
 1313N2      MW 5595   4.531   6.499   2.651
 1314N2      N1 5596   5.255   9.354   1.981
 1314N2      N2 5597   5.200   9.399   1.897
 1314N2      MW 5598   5.228   9.377   1.939
 1315N2      N1 5599   7.461   7.666   9.613
 1315N2      N2 5600   7.464   7.571   9.557
 1315N2      MW 5601   7.463   7.618   9.585
 1316N2      N1 5602   8.150   7.950   7.696
 1316N2      N2 5603   8.193   7.992   7.788
 1316N2      MW 5604   8.172   7.971   7.742
 1317N2      N1 5605   8.573   3.320   1.206
 1317N2      N2 5606   8.513   3.406   1.237
 1317N2      MW 5607   8.543   3.363   1.221
 1318N2      N1 5608   4.281   2.879   0.654
 1318N2      N2 5609   4.327   2.857   0.751
 1318N2      MW 5610   4.304   2.868   0.702
 1319N2      N1 5611   1.721   8.260   5.187
 1319N2      N2 5612   1.785   8.342   5.154
 1319N2      MW 5613   1.753   8.301   5.171
 1320N2      N1 5614   4.917   4.802   6.606
 1320N2      N2 5615   4.843   4.854   6.670
 1320N2      MW 5616   4.880   4.828   6.638
 1321N2      N1 5617   5.957   3.194   0.502
 1321N2      N2 5618   6.044   3.224   0.442
 1321N2      MW 5619   6.000   3.209   0.472
 1322N2      N1 5620   3.311   1.908   2.939
 1322N2      N2 5621   3.204   1.891   2.960
 1322N2      MW 5622   3.258   1.900   2.949
 1323N2      N1 5623   5.406   2.636   2.730
 1323N2      N2 5624   5.339   2.614   2.814
 1323N2      MW 5625   5.372   2.625   2.772
 1324N2      N1 5626   1.591   1.451   6.850
 1324N2      N2 5627   1.573   1.560   6.856
 1324N2      MW 5628   1.582   1.506   6.853
 1325N2      N1 5629   8.457   7.350   0.746
 1325N2      N2 5630   8.525   7.405   0.813
 1325N2      MW 5631   8.491   7.378   0.779
 1326N2      N1 5632   6.066   8.300   2.901
 1326N2      N2 5633   6.032   8.382   2.965
 1326N2      MW 5634   6.049   8.341   2.933
 1327N2      N1 5635   0.906   9.196   5.534
 1327N2      N2 5636   0.873   9.249   5.443
 1327N2      MW 5637   0.890   9.222   5.489
 1328N2      N1 5638   1.886   5.943   3.008
 1328N2      N2 5639   1.913   5.977   2.907
 1328N2      MW 5640   1.899   5.960   2.958
 1329N2      N1 5641   7.344   2.032   7.734
 1329N2      N2 5642   7.330   1.931   7.776
 1329N2      MW 5643   7.337   1.982   7.755
 1330N2      N1 5644   6.124   9.527   5.007
 1330N2      N2 5645   6.143   9.544   5.114
 1330N2      MW 5646   6.134   9.535   5.061
 1331N2      N1 5647   0.986   2.907   8.552
 1331N2      N2 5648   0.956   2.854   8.644
 1331N2      MW 5649   0.971   2.881   8.598
 1332N2      N1 5650   4.140   8.284   5.868
 1332N2      N2 5651   4.034   8.312   5.877
 1332N2      MW 5652   4.087   8.298   5.872
 1333N2      N1 5653   3.494   3.301   6.655
 1333N2      N2 5654   3.480   3.303   6.546
 1333N2      MW 5655   3.487   3.302   6.601
 1334N2      N1 5656   3.950   2.959   9.643
 1334N2      N2 5657   3.904   2.927   9.548
 1334N2      MW 5658   3.927   2.943   9.595
 1335N2      N1 5659   8.815   2.951   4.666
 1335N2      N2 5660   8.707   2.934   4.669
 1335N2      MW 5661   8.761   2.943   4.668
 1336N2      N1 5662   8.716   5.456   4.680
 1336N2      N2 5663   8.635   5.434   4.609
 1336N2      MW 5664   8.676   5.445   4.644
 1337N2      N1 5665   8.105   8.850   3.512
 1337N2      N2 5666   8.177   8.792   3.451
 1337N2      MW 5667   8.141   8.821   3.481
 1338N2      N1 5668   8.776   0.618   1.420
 1338N2      N2 5669   8.755   0.518   1.378
 1338N2      MW 5670   8.765   0.568   1.399
 1339N2      N1 5671   3.127   0.227   5.327
 1339N2      N2 5672   3.186   0.136   5.307
 1339N2      MW 5673   3.157   0.182   5.317
 1340N2      N1 5674   3.072   4.914   4.043
 1340N2      N2 5675   3.092   4.809   4.068
 1340N2      MW 5676   3.082   4.862   4.056
 1341N2      N1 5677   1.524   6.587   3.292
 1341N2      N2 5678   1.450   6.576   3.372
 1341N2      MW 5679   1.487   6.582   3.332
 1342N2      N1 5680   2.034   6.962   6.489
 1342N2      N2 5681   2.133   6.979   6.535
 1342N2      MW 5682   2.083   6.970   6.512
 1343N2      N1 5683   3.522   3.330   0.589
 1343N2      N2 5684   3.461   3.311   0.499
 1343N2      MW 5685   3.492   3.321   0.544
 1344N2      N1 5686   8.817   3.381   8.357
 1344N2      N2 5687   8.756   3.364   8.268
 1344N2      MW 5688   8.787   3.373   8.313
 1345N2      N1 5689   5.769   0.811   1.165
 1345N2      N2 5690   5.701   0.818   1.252
 1345N2      MW 5691   5.735   0.815   1.208
 1346N2      N1 5692   4.855   9.202   2.847
 1346N2      N2 5693   4.922   9.210   2.761
 1346N2      MW 5694   4.888   9.206   2.804
 1347N2      N1 5695   1.000   9.331   0.465
 1347N2      N2 5696   0.942   9.374   0.548
 1347N2      MW 5697   0.971   9.353   0.507
 1348N2      N1 5698   3.978   8.215   6.219
 1348N2      N2 5699   4.036   8.183   6.132
 1348N2      MW 5700   4.007   8.199   6.176
 1349N2      N1 5701   4.146   4.058   0.781
 1349N2      N2 5702   4.246   4.082   0.820
 1349N2      MW 5703   4.196   4.070   0.801
 1350N2      N1 5704   1.679   2.942   5.237
 1350N2      N2 5705   1.654   2.922   5.343
 1350N2      MW 5706   1.666   2.932   5.290
 1351N2      N1 5707   2.410   8.222   4.293
 1351N2      N2 5708   2.354   8.167   4.370
 1351N2      MW 5709   2.382   8.195   4.332
 1352N2      N1 5710   1.592   9.251   1.677
 1352N2      N2 5711   1.546   9.313   1.599
 1352N2      MW 5712   1.569   9.282   1.638
 1353N2      N1 5713   3.465   8.189   3.022
 1353N2      N2 5714   3.401   8.193   2.933
 1353N2      MW 5715   3.433   8.191   2.977
 1354N2      N1 5716   5.353   0.820   9.741
 1354N2      N2 5717   5.267   0.848   9.803
 1354N2      MW 5718   5.310   0.834   9.772
 1355N2      N1 5719   4.434   9.425   9.755
 1355N2      N2 5720   4.432   9.534   9.769
 1355N2      MW 5721   4.433   9.480   9.762
 1356N2      N1 5722   6.460   5.969   3.651
 1356N2      N2 5723   6.403   6.040   3.589
 1356N2      MW 5724   6.431   6.005   3.620
 1357N2      N1 5725   3.923   0.028   6.343
 1357N2      N2 5726   3.907   0.100   6.424
 1357N2      MW 5727   3.915   0.064   6.384
 1358N2      N1 5728   5.040   3.532   4.582
 1358N2      N2 5729   5.057   3.557   4.477
 1358N2      MW 5730   5.048   3.544   4.530
 1359N2      N1 5731   5.650   1.664   0.925
 1359N2      N2 5732   5.720   1.600   0.981
 1359N2      MW 5733   5.685   1.632   0.953
 1360N2      N1 5734   7.637   9.729   9.717
 1360N2      N2 5735   7.657   9.665   9.629
 1360N2      MW 5736   7.647   9.697   9.673
 1361N2      N1 5737   9.905   0.936   5.164
 1361N2      N2 5738   9.982   0.981   5.101
 1361N2      MW 5739   9.944   0.959   5.133
 1362N2      N1 5740   6.153   7.450   7.706
 1362N2      N2 5741   6.215   7.486   7.622
 1362N2      MW 5742   6.184   7.468   7.664
 1363N2      N1 5743   3.113   8.865   1.984
 1363N2      N2 5744   3.063   8.919   1.902
 1363N2      MW 5745   3.088   8.892   1.943
 1364N2      N1 5746   5.897   4.438   7.541
 1364N2      N2 5747   5.881   4.413   7.646
 1364N2      MW 5748   5.889   4.426   7.593
 1365N2      N1 5749   8.097   7.131   1.243
 1365N2      N2 5750   8.040   7.153   1.335
 1365N2      MW 5751   8.069   7.142   1.289
 1366N2      N1 5752   3.334   2.998   5.414
 1366N2      N2 5753   3.377   3.073   5.345
 1366N2      MW 5754   3.355   3.036   5.380
 1367N2      N1 5755   7.026   7.733   6.903
 1367N2      N2 5756   7.080   7.693   6.816
 1367N2      MW 5757   7.053   7.713   6.859
 1368N2      N1 5758   3.352   6.450   9.664
 1368N2      N2 5759   3.427   6.456   9.584
 1368N2      MW 5760   3.389   6.453   9.624
 1369N2      N1 5761   1.038   8.149   8.240
 1369N2      N2 5762   1.121   8.120   8.305
 1369N2      MW 5763   1.079   8.134   8.273
 1370N2      N1 5764   6.531   0.234   8.896
 1370N2      N2 5765   6.494   0.270   8.799
 1370N2      MW 5766   6.513   0.252   8.848
 1371N2      N1 5767   7.375   1.229   3.044
 1371N2      N2 5768   7.446   1.215   3.127
 1371N2      MW 5769   7.411   1.222   3.085
 1372N2      N1 5770   0.905   8.581   7.797
 1372N2      N2 5771   0.893   8.516   7.885
 1372N2      MW 5772   0.899   8.549   7.841
 1373N2      N1 5773   3.917   3.968   8.923
 1373N2      N2 5774   3.999   3.921   8.979
 1373N2      MW 5775   3.958   3.945   8.951
 1374N2      N1 5776   8.628   7.838   0.906
 1374N2      N2 5777   8.613   7.935   0.856
 1374N2      MW 5778   8.621   7.886   0.881
 1375N2      N1 5779   9.712   1.413   7.991
 1375N2      N2 5780   9.749   1.469   8.078
 1375N2      MW 5781   9.730   1.441   8.034
 1376N2      N1 5782   0.919   2.187   4.132
 1376N2      N2 5783   0.949   2.238   4.225
 1376N2      MW 5784   0.934   2.212   4.178
 1377N2      N1 5785   1.907   5.376   5.072
 1377N2      N2 5786   1.829   5.423   5.133
 1377N2      MW 5787   1.868   5.399   5.103
 1378N2      N1 5788   8.848   3.851   3.771
 1378N2      N2 5789   8.761   3.902   3.726
 1378N2      MW 5790   8.805   3.877   3.749
 1379N2      N1 5791   9.878   7.017   6.076
 1379N2      N2 5792   9.940   6.948   6.135
 1379N2      MW 5793   9.909   6.983   6.106
 1380N2      N1 5794   3.454   6.109   4.930
 1380N2      N2 5795   3.372   6.182   4.932
 1380N2      MW 5796   3.413   6.146   4.931
  10.00000  10.00000  10.00000
