# Supplementary material for: Economically viable geological CO2 storage from direct air capture has critical threshold of 70% CO2 concentration
Source: Commun Eng. 2025 Jul 15;4:127. doi: 10.1038/s44172-025-00468-5 (PMC12264126; doi:10.1038/s44172-025-00468-5)
Supplement: Supplementary file 4 — Supplementary Data 1 [file 44172_2025_468_MOESM4_ESM.zip › Critical-Threshold-of-70-CO2-Concentration-for-Economically-Viable-Geological-Storage-from-DAC-main/70percent_293.15K-60bar-final.gro]

impurities
 6072
    1O2      O1    1   5.431   2.746   0.977  0.0221 -0.1593 -0.5429
    1O2      O2    2   5.454   2.859   1.015 -1.0922 -0.2220  0.3766
    1O2      MW    3   5.443   2.802   0.996 -0.5351 -0.1906 -0.0832
    2O2      O1    4   4.274   1.451   3.864 -0.1576 -0.1534 -0.1105
    2O2      O2    5   4.324   1.345   3.834 -0.1743 -0.3387  0.5143
    2O2      MW    6   4.299   1.398   3.849 -0.1660 -0.2460  0.2019
    3O2      O1    7   8.661   3.015   4.648  0.8875  0.2852 -0.4968
    3O2      O2    8   8.635   3.049   4.534  0.3294  0.7096 -0.2417
    3O2      MW    9   8.648   3.032   4.591  0.6085  0.4974 -0.3692
    4O2      O1   10   7.804   2.970   5.273 -0.4694  0.2978  0.6370
    4O2      O2   11   7.780   2.867   5.214  0.1319  0.3735  0.2532
    4O2      MW   12   7.792   2.919   5.244 -0.1687  0.3356  0.4451
    5O2      O1   13   8.195   6.753   3.587 -0.5508 -0.5060  0.0560
    5O2      O2   14   8.161   6.689   3.684 -0.1913 -0.2647  0.3451
    5O2      MW   15   8.178   6.721   3.636 -0.3711 -0.3854  0.2006
    6O2      O1   16   1.100   3.606   7.354 -0.0510 -0.1424 -0.0488
    6O2      O2   17   1.219   3.595   7.377  0.0696  0.3969 -0.3967
    6O2      MW   18   1.160   3.601   7.365  0.0093  0.1272 -0.2227
    7O2      O1   19   8.929   2.424   0.029 -0.3066 -0.1605  0.1630
    7O2      O2   20   8.861   2.356  -0.045 -0.0351 -0.9039  0.5926
    7O2      MW   21   8.895   2.390  -0.008 -0.1709 -0.5322  0.3778
    8O2      O1   22   1.235   5.244   0.732 -0.1555  0.3253 -0.2371
    8O2      O2   23   1.340   5.191   0.762 -0.2189  0.6230  0.5215
    8O2      MW   24   1.287   5.217   0.747 -0.1872  0.4742  0.1422
    9O2      O1   25   5.585   1.397   3.015  0.2007 -0.5497 -0.2627
    9O2      O2   26   5.661   1.464   3.082 -0.0294  0.0292 -0.5752
    9O2      MW   27   5.623   1.431   3.049  0.0857 -0.2602 -0.4189
   10O2      O1   28   0.127   3.202   6.508 -0.0469 -0.0815 -0.2362
   10O2      O2   29   0.011   3.184   6.539 -0.0404  0.4181  0.0816
   10O2      MW   30   0.069   3.193   6.523 -0.0437  0.1683 -0.0773
   11O2      O1   31   5.212   8.283   5.237  0.1774  0.5759 -0.2381
   11O2      O2   32   5.319   8.226   5.243 -0.4350 -0.6163 -0.4770
   11O2      MW   33   5.266   8.254   5.240 -0.1288 -0.0202 -0.3575
   12O2      O1   34   4.658   8.931   8.469  0.6620  0.7861 -0.3261
   12O2      O2   35   4.555   8.995   8.469  0.0339 -0.2250 -0.1782
   12O2      MW   36   4.606   8.963   8.469  0.3480  0.2806 -0.2522
   13O2      O1   37   4.664   8.784   5.720  0.0502  0.3011  0.0606
   13O2      O2   38   4.727   8.851   5.799 -0.0622  0.4806 -0.0023
   13O2      MW   39   4.696   8.817   5.759 -0.0060  0.3909  0.0291
   14O2      O1   40   2.712   8.304   8.366 -0.4730  0.0287  0.6828
   14O2      O2   41   2.711   8.188   8.399  0.5392 -0.3497 -0.5978
   14O2      MW   42   2.711   8.246   8.383  0.0331 -0.1605  0.0425
   15O2      O1   43   6.714   6.837   8.420  0.1736 -0.2243 -0.5256
   15O2      O2   44   6.758   6.854   8.308 -0.0280 -0.7983 -0.6940
   15O2      MW   45   6.736   6.845   8.364  0.0728 -0.5113 -0.6098
   16O2      O1   46   0.570   7.822   4.823  0.5406 -0.2913 -0.5747
   16O2      O2   47   0.574   7.893   4.921 -0.1568 -0.4955 -0.3951
   16O2      MW   48   0.572   7.857   4.872  0.1919 -0.3934 -0.4849
   17O2      O1   49   7.263   3.279   1.848 -0.2247  0.2333  0.3753
   17O2      O2   50   7.368   3.223   1.825 -0.3900  0.0537  0.0447
   17O2      MW   51   7.316   3.251   1.836 -0.3073  0.1435  0.2100
   18O2      O1   52   2.266   5.010   4.967 -0.1619 -0.1142  0.2009
   18O2      O2   53   2.156   4.966   4.991 -0.3347  0.0171 -0.3382
   18O2      MW   54   2.211   4.988   4.979 -0.2483 -0.0485 -0.0687
   19O2      O1   55   2.041   1.456   1.903  0.1816 -0.0637  0.1818
   19O2      O2   56   2.094   1.352   1.936  0.2838 -0.3035 -0.7160
   19O2      MW   57   2.068   1.404   1.919  0.2327 -0.1836 -0.2671
   20O2      O1   58   3.647   4.139   7.439  0.3077 -0.1068  0.2979
   20O2      O2   59   3.661   4.033   7.383  0.0794 -0.1972  0.4117
   20O2      MW   60   3.654   4.086   7.411  0.1935 -0.1520  0.3548
   21O2      O1   61   7.371   1.126   7.777  0.3466  0.5566  0.0036
   21O2      O2   62   7.289   1.204   7.734 -0.5452 -0.0345  0.6207
   21O2      MW   63   7.330   1.165   7.756 -0.0993  0.2611  0.3121
   22O2      O1   64   6.066   2.863   3.080 -0.0425 -0.5503  0.5078
   22O2      O2   65   6.157   2.784   3.069  0.3008 -0.0824 -0.0264
   22O2      MW   66   6.112   2.824   3.074  0.1291 -0.3164  0.2407
   23O2      O1   67   8.713   5.975   1.778  0.8718  0.3279  1.0735
   23O2      O2   68   8.795   5.886   1.780  0.2719 -0.2462 -0.0151
   23O2      MW   69   8.754   5.931   1.779  0.5718  0.0409  0.5292
   24O2      O1   70   2.041   7.247   4.164 -0.0672 -0.3176  0.2714
   24O2      O2   71   1.920   7.239   4.175 -0.1228  0.0890 -0.0438
   24O2      MW   72   1.980   7.243   4.170 -0.0950 -0.1143  0.1138
   25O2      O1   73   2.704   3.643   2.533  0.5170 -0.0462  0.4093
   25O2      O2   74   2.712   3.522   2.535 -0.0522 -0.0983 -0.1745
   25O2      MW   75   2.708   3.583   2.534  0.2324 -0.0722  0.1174
   26O2      O1   76   5.523   7.188   2.153  0.1156 -0.1813  0.2064
   26O2      O2   77   5.496   7.190   2.271 -0.1644 -0.0369  0.1424
   26O2      MW   78   5.509   7.189   2.212 -0.0244 -0.1091  0.1744
   27O2      O1   79   2.549   8.884   5.062  0.0416  0.0796 -0.4063
   27O2      O2   80   2.615   8.974   5.015  0.5861 -0.0823  0.0424
   27O2      MW   81   2.582   8.929   5.038  0.3138 -0.0013 -0.1819
   28O2      O1   82   1.061   0.587   5.402 -0.0013  0.2203  0.3024
   28O2      O2   83   1.000   0.625   5.305  0.4120 -0.1928 -0.1235
   28O2      MW   84   1.031   0.606   5.353  0.2053  0.0137  0.0895
   29O2      O1   85   7.961   6.034   1.648  0.1925  0.2012  0.6024
   29O2      O2   86   7.984   5.918   1.671  0.6073  0.1861  0.1122
   29O2      MW   87   7.973   5.976   1.660  0.3999  0.1936  0.3573
   30O2      O1   88   4.506   5.785   6.158  0.4193  0.4529 -0.1097
   30O2      O2   89   4.426   5.813   6.245  0.2344 -0.0072 -0.1295
   30O2      MW   90   4.466   5.799   6.202  0.3268  0.2229 -0.1196
   31O2      O1   91   6.470   0.948   8.249 -0.4526 -0.3770 -0.2716
   31O2      O2   92   6.363   0.947   8.306  0.1614 -0.2985  0.9105
   31O2      MW   93   6.417   0.948   8.278 -0.1456 -0.3378  0.3194
   32O2      O1   94   4.840   3.429   4.204  0.3828 -0.2540  0.5393
   32O2      O2   95   4.841   3.361   4.103 -0.7465  0.0066  0.3478
   32O2      MW   96   4.841   3.395   4.154 -0.1818 -0.1237  0.4435
   33O2      O1   97   7.230   8.305   5.555 -0.0291 -0.0322 -0.3264
   33O2      O2   98   7.253   8.310   5.436 -1.0847  0.0913 -0.5321
   33O2      MW   99   7.242   8.308   5.496 -0.5569  0.0296 -0.4292
   34O2      O1  100   2.847   0.705   3.687  0.5822  0.3728 -0.1297
   34O2      O2  101   2.832   0.808   3.628 -0.2350  0.1466 -0.3168
   34O2      MW  102   2.839   0.756   3.657  0.1736  0.2597 -0.2232
   35O2      O1  103   1.459   8.646   2.696  0.3477 -0.2025 -0.1131
   35O2      O2  104   1.373   8.582   2.753  0.5670 -0.0504  0.3954
   35O2      MW  105   1.416   8.614   2.725  0.4573 -0.1264  0.1411
   36O2      O1  106   3.309   7.376   2.571  0.4463 -0.6642 -0.2470
   36O2      O2  107   3.268   7.277   2.627 -0.8669 -0.1411 -0.2884
   36O2      MW  108   3.288   7.327   2.599 -0.2103 -0.4026 -0.2677
   37O2      O1  109   8.176   5.870   5.451 -0.2598 -0.2092 -0.6766
   37O2      O2  110   8.294   5.848   5.431 -0.0908  0.2731 -0.2268
   37O2      MW  111   8.235   5.859   5.441 -0.1753  0.0319 -0.4517
   38O2      O1  112   5.246   0.832   6.886 -0.0956  0.0805  0.5654
   38O2      O2  113   5.163   0.752   6.850  0.4853 -0.3983  0.2559
   38O2      MW  114   5.205   0.792   6.868  0.1949 -0.1589  0.4106
   39O2      O1  115   1.072   2.410   1.186  0.0090 -0.1052 -0.1904
   39O2      O2  116   0.968   2.371   1.139  0.1747 -0.4333 -0.2843
   39O2      MW  117   1.020   2.390   1.162  0.0918 -0.2692 -0.2374
   40O2      O1  118   8.264   4.869   3.185 -0.3824  0.4335 -0.4643
   40O2      O2  119   8.293   4.769   3.124  0.1866  0.3603 -0.0772
   40O2      MW  120   8.279   4.819   3.154 -0.0979  0.3969 -0.2707
   41O2      O1  121   7.473   3.410   1.260 -0.0281 -0.0545 -0.1682
   41O2      O2  122   7.449   3.466   1.365  0.0756 -0.0578 -0.1424
   41O2      MW  123   7.461   3.438   1.312  0.0237 -0.0561 -0.1553
   42O2      O1  124   7.537   7.627   6.106 -0.7839  0.0669  0.4726
   42O2      O2  125   7.486   7.700   6.025  0.1182 -0.1117 -0.2696
   42O2      MW  126   7.511   7.664   6.066 -0.3329 -0.0224  0.1015
   43O2      O1  127   3.628   3.619   0.998  0.1551  0.0592  0.1203
   43O2      O2  128   3.531   3.616   1.070 -0.0517 -0.3817 -0.1699
   43O2      MW  129   3.579   3.618   1.034  0.0517 -0.1612 -0.0248
   44O2      O1  130   5.540   2.710   4.058  0.0278 -0.2478 -0.7499
   44O2      O2  131   5.474   2.811   4.051 -0.2063 -0.3611 -0.2248
   44O2      MW  132   5.507   2.760   4.055 -0.0893 -0.3044 -0.4874
   45O2      O1  133   5.818   4.652   7.796  0.3283  0.1272  0.1073
   45O2      O2  134   5.730   4.652   7.880  0.1937 -0.2659 -0.0320
   45O2      MW  135   5.774   4.652   7.838  0.2610 -0.0694  0.0376
   46O2      O1  136   5.131   3.358   0.501  0.4139  0.2429 -0.1679
   46O2      O2  137   5.214   3.282   0.456  0.3854  0.1847 -0.1230
   46O2      MW  138   5.172   3.320   0.478  0.3997  0.2138 -0.1455
   47O2      O1  139   7.593   2.695   3.492  0.1968  0.1143 -0.4130
   47O2      O2  140   7.555   2.800   3.446  0.4252  0.6157  0.5233
   47O2      MW  141   7.574   2.747   3.469  0.3110  0.3650  0.0551
   48O2      O1  142   3.074   7.900   6.876 -0.2770 -0.1607  0.1696
   48O2      O2  143   3.165   7.835   6.829 -0.0042 -0.3340  0.9366
   48O2      MW  144   3.119   7.868   6.852 -0.1406 -0.2474  0.5531
   49O2      O1  145   1.248   3.889   6.614  0.2035 -0.2027 -0.1694
   49O2      O2  146   1.335   3.857   6.692 -0.2490 -0.0610  0.3962
   49O2      MW  147   1.292   3.873   6.653 -0.0228 -0.1318  0.1134
   50O2      O1  148   4.150   3.316   5.985  0.0761 -0.2651 -0.7023
   50O2      O2  149   4.097   3.398   5.914  0.5055  0.5754 -0.0695
   50O2      MW  150   4.124   3.357   5.949  0.2908  0.1551 -0.3859
   51O2      O1  151   5.921   1.493   2.858  0.1583  0.2381 -0.1450
   51O2      O2  152   5.946   1.466   2.742  0.0327 -0.2072 -0.0722
   51O2      MW  153   5.934   1.479   2.800  0.0955  0.0154 -0.1086
   52O2      O1  154   6.817   5.991   7.074 -0.0433  0.0467 -0.1645
   52O2      O2  155   6.824   6.021   7.191  0.1170 -0.2810 -0.0922
   52O2      MW  156   6.820   6.006   7.133  0.0368 -0.1172 -0.1283
   53O2      O1  157   0.547   7.570   0.202  0.0521 -0.0296 -0.2070
   53O2      O2  158   0.630   7.494   0.247 -0.4218 -0.3425  0.1469
   53O2      MW  159   0.589   7.532   0.224 -0.1849 -0.1861 -0.0300
   54O2      O1  160   2.688   4.208   8.794  0.1893 -0.1205  0.3670
   54O2      O2  161   2.602   4.258   8.725  0.0490 -0.5520  0.2269
   54O2      MW  162   2.645   4.233   8.759  0.1192 -0.3363  0.2970
   55O2      O1  163   4.022   7.783   0.982  0.1597 -0.3323  0.9081
   55O2      O2  164   4.134   7.752   1.017  0.5148  0.0841  0.1333
   55O2      MW  165   4.078   7.767   1.000  0.3373 -0.1241  0.5207
   56O2      O1  166   0.780   2.785   2.191  0.1872  0.1845 -0.2777
   56O2      O2  167   0.842   2.682   2.200 -0.0778 -0.0254 -0.8106
   56O2      MW  168   0.811   2.734   2.195  0.0547  0.0795 -0.5441
   57O2      O1  169   2.314   3.004   7.398 -0.1727 -0.6928  0.6737
   57O2      O2  170   2.432   3.009   7.370 -0.2917  0.0377  0.2765
   57O2      MW  171   2.373   3.006   7.384 -0.2322 -0.3275  0.4751
   58O2      O1  172   5.228   8.911   6.580  0.3979 -0.2769  0.3905
   58O2      O2  173   5.292   8.809   6.587  0.1669 -0.4456  0.0636
   58O2      MW  174   5.260   8.860   6.584  0.2824 -0.3613  0.2270
   59O2      O1  175   6.221   2.871   8.087 -0.0402 -0.2195 -1.0441
   59O2      O2  176   6.282   2.769   8.063  0.1928 -0.1984 -0.5381
   59O2      MW  177   6.252   2.820   8.075  0.0763 -0.2090 -0.7911
   60O2      O1  178   0.462   4.585   7.863  0.1090  0.3947  0.0464
   60O2      O2  179   0.551   4.507   7.836 -0.6347 -0.2542 -0.5422
   60O2      MW  180   0.506   4.546   7.850 -0.2628  0.0702 -0.2479
   61O2      O1  181   1.159   8.866   4.729  0.0728  0.5693 -0.2436
   61O2      O2  182   1.081   8.880   4.637 -0.0668 -0.1524 -0.2367
   61O2      MW  183   1.120   8.873   4.683  0.0030  0.2085 -0.2402
   62O2      O1  184   2.587   0.980   2.548 -0.7855 -0.1258 -0.3870
   62O2      O2  185   2.467   0.988   2.541 -0.8092 -0.2255 -0.1116
   62O2      MW  186   2.527   0.984   2.545 -0.7974 -0.1757 -0.2493
   63O2      O1  187   3.680   3.459   0.330 -0.2476  0.4522  0.2670
   63O2      O2  188   3.643   3.436   0.443  0.2119 -0.7627  0.1817
   63O2      MW  189   3.662   3.448   0.386 -0.0179 -0.1553  0.2244
   64O2      O1  190   0.605   6.845   0.344  0.1412 -0.7836 -0.1824
   64O2      O2  191   0.633   6.933   0.265 -0.4292 -0.1540  0.3090
   64O2      MW  192   0.619   6.889   0.305 -0.1440 -0.4688  0.0633
   65O2      O1  193   0.956   2.846   0.560 -0.3017 -0.3385 -0.0623
   65O2      O2  194   0.863   2.831   0.636 -0.0371 -0.0117  0.3269
   65O2      MW  195   0.910   2.839   0.598 -0.1694 -0.1751  0.1323
   66O2      O1  196   3.087   5.062   3.792 -0.0302  0.1594 -0.1292
   66O2      O2  197   3.006   4.977   3.824  0.0982  0.2355  0.4105
   66O2      MW  198   3.046   5.020   3.808  0.0340  0.1974  0.1407
   67O2      O1  199   6.569   0.235   4.138 -0.0627 -0.1329  0.1297
   67O2      O2  200   6.574   0.117   4.112  0.0169 -0.0803 -0.0952
   67O2      MW  201   6.571   0.176   4.125 -0.0229 -0.1066  0.0172
   68O2      O1  202   4.349   4.218   5.645  0.5088  0.1682 -0.3437
   68O2      O2  203   4.306   4.331   5.633 -0.4178 -0.1372  0.0707
   68O2      MW  204   4.327   4.274   5.639  0.0455  0.0155 -0.1365
   69O2      O1  205   4.095   6.420   1.958 -0.4157 -0.3048 -0.0790
   69O2      O2  206   4.115   6.534   1.923  0.2194 -0.5089 -0.3790
   69O2      MW  207   4.105   6.477   1.941 -0.0982 -0.4068 -0.2290
   70O2      O1  208   3.164   5.276   0.524  0.0931 -0.1092 -0.0636
   70O2      O2  209   3.103   5.223   0.434 -0.0832  0.3942 -0.2372
   70O2      MW  210   3.133   5.249   0.479  0.0050  0.1425 -0.1504
   71O2      O1  211   6.575   7.990   6.258 -0.1248 -0.8233 -0.6301
   71O2      O2  212   6.681   8.046   6.242 -0.4978  0.1617  0.3180
   71O2      MW  213   6.628   8.018   6.250 -0.3113 -0.3308 -0.1561
   72O2      O1  214   0.451   2.614   3.814 -0.4032  0.6183 -0.0024
   72O2      O2  215   0.545   2.549   3.854 -0.6834  0.3242  0.1905
   72O2      MW  216   0.498   2.581   3.834 -0.5433  0.4712  0.0941
   73O2      O1  217   7.663   5.255   6.443  0.1719  0.2268 -0.0731
   73O2      O2  218   7.632   5.158   6.509  0.7008 -0.2146 -0.4688
   73O2      MW  219   7.647   5.206   6.476  0.4363  0.0061 -0.2710
   74O2      O1  220   4.412   8.175   3.669  0.0054  0.7977  0.6349
   74O2      O2  221   4.430   8.279   3.609 -0.5436  0.4213 -0.1911
   74O2      MW  222   4.421   8.227   3.639 -0.2691  0.6095  0.2219
   75O2      O1  223   6.904   7.633   2.031  0.2525  0.3660 -0.1755
   75O2      O2  224   6.876   7.545   2.108  0.3250  0.1105 -0.4441
   75O2      MW  225   6.890   7.589   2.069  0.2888  0.2382 -0.3098
   76O2      O1  226   3.392   6.667   4.128  0.1119  0.3154  0.2728
   76O2      O2  227   3.290   6.645   4.189  0.3068  0.5887  0.6939
   76O2      MW  228   3.341   6.656   4.159  0.2094  0.4520  0.4833
   77O2      O1  229   5.236   6.232   8.917 -0.0329 -0.0347 -0.1262
   77O2      O2  230   5.245   6.331   8.848  0.2465  0.2636  0.3324
   77O2      MW  231   5.240   6.282   8.883  0.1068  0.1145  0.1031
   78O2      O1  232   5.438   7.504   6.334 -0.0888  0.2070 -0.1182
   78O2      O2  233   5.390   7.393   6.335  0.0427  0.1515  0.1238
   78O2      MW  234   5.414   7.448   6.334 -0.0230  0.1792  0.0028
   79O2      O1  235   1.701   8.489   1.268  0.1031  0.3504 -0.2102
   79O2      O2  236   1.734   8.560   1.360 -0.0750  0.1359  0.0188
   79O2      MW  237   1.718   8.525   1.314  0.0140  0.2431 -0.0957
   80O2      O1  238   8.278   5.683   7.533 -0.5219 -0.6690  0.3456
   80O2      O2  239   8.346   5.637   7.623  0.7063 -0.4765 -0.4670
   80O2      MW  240   8.312   5.660   7.578  0.0922 -0.5727 -0.0607
   81O2      O1  241   6.938   1.620   7.475  0.4768  0.3312 -0.0376
   81O2      O2  242   6.843   1.692   7.453  0.4347  0.2491 -0.1265
   81O2      MW  243   6.890   1.656   7.464  0.4557  0.2902 -0.0821
   82O2      O1  244   3.523   0.583   3.197 -0.0946  0.2343  0.2507
   82O2      O2  245   3.595   0.521   3.272  0.0735  0.1005 -0.0186
   82O2      MW  246   3.559   0.552   3.235 -0.0106  0.1674  0.1161
   83O2      O1  247   6.716   7.699   0.956  0.0858 -0.0000  0.3109
   83O2      O2  248   6.826   7.743   0.980 -0.0150  0.4645 -0.0906
   83O2      MW  249   6.771   7.721   0.968  0.0354  0.2322  0.1102
   84CO2     D1  250   0.630   2.016   7.443  0.3797  0.2497 -0.2467
   84CO2     D2  251   0.642   2.041   7.639 -0.4814  0.1813 -0.1833
   84CO2      C  252   0.636   2.028   7.541 -0.0508  0.2155 -0.2150
   84CO2     O1  253   0.643   2.043   7.656 -0.5558  0.1754 -0.1778
   84CO2     O2  254   0.629   2.014   7.426  0.4541  0.2556 -0.2521
   85CO2     D1  255   6.163   7.492   7.519  0.1472 -0.5755  0.2347
   85CO2     D2  256   6.327   7.571   7.595  0.0435 -0.3093  0.1802
   85CO2      C  257   6.245   7.532   7.557  0.0953 -0.4424  0.2075
   85CO2     O1  258   6.342   7.578   7.601  0.0346 -0.2863  0.1755
   85CO2     O2  259   6.149   7.485   7.513  0.1561 -0.5985  0.2394
   86CO2     D1  260   7.834   4.526   1.470  0.3149 -0.4892 -0.3831
   86CO2     D2  261   8.007   4.613   1.510 -0.1044 -0.1259  0.6518
   86CO2      C  262   7.921   4.569   1.490  0.1053 -0.3076  0.1344
   86CO2     O1  263   8.022   4.620   1.514 -0.1406 -0.0945  0.7412
   86CO2     O2  264   7.819   4.518   1.467  0.3511 -0.5206 -0.4725
   87CO2     D1  265   2.002   7.692   8.300  0.3720 -0.1989 -0.2111
   87CO2     D2  266   1.814   7.630   8.310  0.0236  0.8776 -0.0342
   87CO2      C  267   1.908   7.661   8.305  0.1978  0.3393 -0.1226
   87CO2     O1  268   1.798   7.625   8.311 -0.0065  0.9705 -0.0189
   87CO2     O2  269   2.018   7.697   8.299  0.4021 -0.2918 -0.2263
   88CO2     D1  270   3.219   0.414   0.475 -0.3520  0.2378 -0.6208
   88CO2     D2  271   3.321   0.471   0.634 -0.1523 -0.0086 -0.6613
   88CO2      C  272   3.270   0.442   0.554 -0.2521  0.1146 -0.6410
   88CO2     O1  273   3.330   0.475   0.648 -0.1351 -0.0299 -0.6648
   88CO2     O2  274   3.210   0.409   0.461 -0.3692  0.2591 -0.6173
   89CO2     D1  275   3.548   5.332   2.279  0.2822  0.5677  0.4709
   89CO2     D2  276   3.703   5.253   2.374  0.1482 -0.5164 -0.2017
   89CO2      C  277   3.625   5.292   2.326  0.2152  0.0257  0.1346
   89CO2     O1  278   3.716   5.246   2.382  0.1367 -0.6100 -0.2597
   89CO2     O2  279   3.535   5.338   2.270  0.2938  0.6614  0.5290
   90CO2     D1  280   0.576   5.608   0.471 -0.4663 -0.5608 -0.1815
   90CO2     D2  281   0.714   5.556   0.339  0.2217 -0.2916  0.4315
   90CO2      C  282   0.645   5.582   0.405 -0.1223 -0.4262  0.1250
   90CO2     O1  283   0.726   5.551   0.328  0.2811 -0.2683  0.4844
   90CO2     O2  284   0.564   5.612   0.482 -0.5258 -0.5841 -0.2345
   91CO2     D1  285   3.098   6.961   5.317 -0.3799  0.1369  0.0135
   91CO2     D2  286   3.192   6.833   5.200  0.0265  0.0884  0.3908
   91CO2      C  287   3.145   6.897   5.258 -0.1767  0.1126  0.2022
   91CO2     O1  288   3.200   6.821   5.190  0.0616  0.0842  0.4234
   91CO2     O2  289   3.089   6.972   5.327 -0.4150  0.1411 -0.0191
   92CO2     D1  290   5.833   5.422   1.284  0.2645 -0.0934  0.0977
   92CO2     D2  291   5.822   5.327   1.111  0.6276 -0.1982  0.1342
   92CO2      C  292   5.827   5.374   1.198  0.4461 -0.1458  0.1159
   92CO2     O1  293   5.822   5.318   1.096  0.6590 -0.2073  0.1373
   92CO2     O2  294   5.833   5.430   1.299  0.2331 -0.0844  0.0946
   93CO2     D1  295   7.853   2.570   8.182  0.6006 -0.1810  0.0333
   93CO2     D2  296   7.800   2.679   8.026  0.7470 -0.0973  0.0415
   93CO2      C  297   7.827   2.625   8.104  0.6738 -0.1391  0.0374
   93CO2     O1  298   7.795   2.689   8.012  0.7596 -0.0900  0.0422
   93CO2     O2  299   7.858   2.560   8.195  0.5880 -0.1882  0.0326
   94CO2     D1  300   8.201   1.416   0.475  0.1253 -0.2317 -0.1525
   94CO2     D2  301   8.263   1.421   0.662  0.3232  0.1219 -0.2262
   94CO2      C  302   8.232   1.418   0.568  0.2242 -0.0549 -0.1893
   94CO2     O1  303   8.269   1.421   0.679  0.3402  0.1525 -0.2326
   94CO2     O2  304   8.196   1.416   0.458  0.1082 -0.2622 -0.1461
   95CO2     D1  305   2.766   0.586   5.327  0.0307  0.3355  0.2000
   95CO2     D2  306   2.866   0.425   5.271 -0.3949  0.0692  0.1952
   95CO2      C  307   2.816   0.506   5.299 -0.1821  0.2024  0.1976
   95CO2     O1  308   2.875   0.411   5.266 -0.4316  0.0462  0.1948
   95CO2     O2  309   2.757   0.600   5.332  0.0675  0.3585  0.2004
   96CO2     D1  310   7.801   0.691   8.954  0.0872  0.3395  0.0723
   96CO2     D2  311   7.903   0.783   8.811 -0.2380  0.2416 -0.2227
   96CO2      C  312   7.852   0.737   8.882 -0.0754  0.2905 -0.0752
   96CO2     O1  313   7.911   0.791   8.799 -0.2660  0.2332 -0.2481
   96CO2     O2  314   7.792   0.683   8.966  0.1153  0.3479  0.0978
   97CO2     D1  315   4.516   2.636   4.344 -0.3688  0.4106  0.0572
   97CO2     D2  316   4.613   2.773   4.448 -0.2249  0.0896  0.3447
   97CO2      C  317   4.564   2.704   4.396 -0.2968  0.2501  0.2009
   97CO2     O1  318   4.622   2.785   4.457 -0.2124  0.0619  0.3695
   97CO2     O2  319   4.507   2.624   4.335 -0.3812  0.4383  0.0324
   98CO2     D1  320   3.164   1.850   0.751 -0.0620 -0.7216  0.4350
   98CO2     D2  321   3.085   1.982   0.875 -0.0690  0.0466 -0.3850
   98CO2      C  322   3.125   1.916   0.813 -0.0655 -0.3375  0.0250
   98CO2     O1  323   3.079   1.994   0.886 -0.0696  0.1130 -0.4558
   98CO2     O2  324   3.171   1.838   0.740 -0.0614 -0.7879  0.5058
   99CO2     D1  325   0.280   4.888   5.661 -0.0727 -0.0048  0.3895
   99CO2     D2  326   0.272   5.085   5.665 -0.2085  0.0053 -0.2814
   99CO2      C  327   0.276   4.986   5.663 -0.1406  0.0003  0.0540
   99CO2     O1  328   0.271   5.102   5.665 -0.2203  0.0062 -0.3394
   99CO2     O2  329   0.280   4.870   5.660 -0.0610 -0.0056  0.4474
  100CO2     D1  330   8.199   2.763   2.696 -0.2600 -0.2402 -0.1502
  100CO2     D2  331   8.051   2.891   2.724 -0.2489 -0.2592 -0.0126
  100CO2      C  332   8.125   2.827   2.710 -0.2545 -0.2497 -0.0814
  100CO2     O1  333   8.038   2.902   2.727 -0.2480 -0.2608 -0.0008
  100CO2     O2  334   8.212   2.752   2.693 -0.2610 -0.2385 -0.1621
  101CO2     D1  335   4.619   5.063   7.486  0.0357 -0.1517 -0.0036
  101CO2     D2  336   4.516   5.133   7.640  0.5896  0.0073  0.2972
  101CO2      C  337   4.568   5.098   7.563  0.3127 -0.0722  0.1468
  101CO2     O1  338   4.507   5.139   7.653  0.6374  0.0211  0.3232
  101CO2     O2  339   4.628   5.057   7.473 -0.0121 -0.1654 -0.0296
  102CO2     D1  340   7.155   8.624   1.821  0.0217 -0.1317  0.0652
  102CO2     D2  341   7.093   8.438   1.844 -0.7559  0.0406 -0.6139
  102CO2      C  342   7.124   8.531   1.832 -0.3671 -0.0455 -0.2744
  102CO2     O1  343   7.088   8.422   1.846 -0.8231  0.0555 -0.6726
  102CO2     O2  344   7.160   8.641   1.819  0.0889 -0.1466  0.1238
  103CO2     D1  345   4.981   0.020   3.278  0.1364  0.1147 -0.2409
  103CO2     D2  346   4.832  -0.084   3.200 -0.1219  0.4706 -0.2186
  103CO2      C  347   4.907  -0.032   3.239  0.0072  0.2927 -0.2298
  103CO2     O1  348   4.819  -0.092   3.193 -0.1443  0.5014 -0.2167
  103CO2     O2  349   4.994   0.029   3.285  0.1587  0.0840 -0.2429
  104CO2     D1  350   0.793   7.882   2.241  0.1697  0.2198  0.3898
  104CO2     D2  351   0.903   8.046   2.256  0.5038  0.0580 -0.2941
  104CO2      C  352   0.848   7.964   2.248  0.3368  0.1389  0.0479
  104CO2     O1  353   0.913   8.061   2.257  0.5327  0.0440 -0.3532
  104CO2     O2  354   0.784   7.868   2.240  0.1409  0.2338  0.4489
  105CO2     D1  355   3.813   6.486   8.371  0.2444  0.1731 -0.5157
  105CO2     D2  356   3.746   6.540   8.192 -0.5966  0.2889 -0.1699
  105CO2      C  357   3.780   6.513   8.281 -0.1761  0.2310 -0.3428
  105CO2     O1  358   3.741   6.545   8.177 -0.6693  0.2989 -0.1400
  105CO2     O2  359   3.819   6.481   8.386  0.3170  0.1630 -0.5456
  106CO2     D1  360   5.802   6.728   1.886 -0.2542  1.1296  0.0192
  106CO2     D2  361   5.848   6.669   2.069  0.2592  0.0407 -0.4590
  106CO2      C  362   5.825   6.699   1.977  0.0025  0.5852 -0.2199
  106CO2     O1  363   5.852   6.664   2.084  0.3035 -0.0534 -0.5003
  106CO2     O2  364   5.798   6.733   1.870 -0.2985  1.2237  0.0605
  107CO2     D1  365   6.575   4.392   4.585 -0.1600 -0.5033 -0.4551
  107CO2     D2  366   6.503   4.318   4.754  0.2649 -0.2969 -0.1802
  107CO2      C  367   6.539   4.355   4.670  0.0525 -0.4001 -0.3177
  107CO2     O1  368   6.496   4.312   4.768  0.3016 -0.2790 -0.1564
  107CO2     O2  369   6.581   4.399   4.571 -0.1967 -0.5211 -0.4789
  108CO2     D1  370   8.872   1.458   5.382 -0.0371  0.1244 -0.1361
  108CO2     D2  371   8.740   1.604   5.364  0.1045  0.3500  0.6247
  108CO2      C  372   8.806   1.531   5.373  0.0337  0.2372  0.2443
  108CO2     O1  373   8.728   1.617   5.362  0.1167  0.3695  0.6904
  108CO2     O2  374   8.884   1.446   5.384 -0.0494  0.1050 -0.2018
  109CO2     D1  375   1.634   7.771   5.768 -0.2970 -0.1372  0.6031
  109CO2     D2  376   1.601   7.961   5.812  0.3582  0.1219 -0.0163
  109CO2      C  377   1.618   7.866   5.790  0.0306 -0.0076  0.2934
  109CO2     O1  378   1.598   7.977   5.815  0.4148  0.1443 -0.0698
  109CO2     O2  379   1.637   7.754   5.765 -0.3536 -0.1596  0.6567
  110CO2     D1  380   3.887   2.375   7.814 -0.0181  0.3302  0.2418
  110CO2     D2  381   3.972   2.550   7.850  0.0935  0.3613 -0.1755
  110CO2      C  382   3.929   2.463   7.832  0.0377  0.3458  0.0331
  110CO2     O1  383   3.979   2.565   7.853  0.1032  0.3640 -0.2116
  110CO2     O2  384   3.880   2.360   7.811 -0.0278  0.3275  0.2778
  111CO2     D1  385   4.662   0.494   3.229  0.0154 -0.6542  0.4235
  111CO2     D2  386   4.781   0.648   3.264  0.2392 -0.7501  0.0906
  111CO2      C  387   4.722   0.571   3.247  0.1273 -0.7021  0.2570
  111CO2     O1  388   4.791   0.661   3.267  0.2585 -0.7584  0.0618
  111CO2     O2  389   4.652   0.480   3.226 -0.0039 -0.6459  0.4522
  112CO2     D1  390   5.907   2.196   6.601 -0.3960 -0.4255 -0.1569
  112CO2     D2  391   5.970   2.052   6.481  0.2372 -0.5087  0.2694
  112CO2      C  392   5.938   2.124   6.541 -0.0794 -0.4671  0.0562
  112CO2     O1  393   5.975   2.040   6.470  0.2918 -0.5159  0.3062
  112CO2     O2  394   5.901   2.208   6.612 -0.4507 -0.4183 -0.1937
  113CO2     D1  395   6.861   7.127   5.327  0.0868 -0.4338 -0.4436
  113CO2     D2  396   6.778   7.046   5.487  0.7114 -0.0507  0.0725
  113CO2      C  397   6.819   7.087   5.407  0.3991 -0.2422 -0.1855
  113CO2     O1  398   6.771   7.039   5.501  0.7653 -0.0176  0.1171
  113CO2     O2  399   6.868   7.134   5.313  0.0329 -0.4669 -0.4881
  114CO2     D1  400   1.343   7.804   0.824 -0.5705  0.4709  0.2458
  114CO2     D2  401   1.323   7.728   1.005  0.1681  0.1856  0.2121
  114CO2      C  402   1.333   7.766   0.915 -0.2012  0.3283  0.2289
  114CO2     O1  403   1.321   7.721   1.021  0.2318  0.1610  0.2092
  114CO2     O2  404   1.345   7.811   0.808 -0.6343  0.4956  0.2487
  115CO2     D1  405   5.144   5.358   5.997  0.5712  0.0781 -0.0905
  115CO2     D2  406   5.189   5.509   5.879 -0.4191  0.5844  0.1749
  115CO2      C  407   5.167   5.434   5.938  0.0761  0.3313  0.0422
  115CO2     O1  408   5.193   5.523   5.868 -0.5046  0.6281  0.1978
  115CO2     O2  409   5.140   5.345   6.008  0.6567  0.0344 -0.1134
  116CO2     D1  410   3.427   5.453   1.069  0.2041  0.5547 -0.0186
  116CO2     D2  411   3.434   5.614   0.955 -0.4085  0.1991 -0.5594
  116CO2      C  412   3.431   5.534   1.012 -0.1022  0.3769 -0.2890
  116CO2     O1  413   3.435   5.628   0.945 -0.4614  0.1683 -0.6061
  116CO2     O2  414   3.427   5.439   1.079  0.2570  0.5854  0.0281
  117CO2     D1  415   4.180   1.925   5.758  1.0413  0.1074  0.0200
  117CO2     D2  416   4.264   2.022   5.909  0.4376 -0.1538  0.5239
  117CO2      C  417   4.222   1.973   5.833  0.7394 -0.0232  0.2720
  117CO2     O1  418   4.271   2.030   5.922  0.3855 -0.1763  0.5675
  117CO2     O2  419   4.173   1.917   5.745  1.0934  0.1299 -0.0235
  118CO2     D1  420   5.626   2.008   5.966 -0.1035  0.1408 -0.1410
  118CO2     D2  421   5.554   1.927   6.131  0.0243 -0.3835 -0.3421
  118CO2      C  422   5.590   1.967   6.049 -0.0396 -0.1214 -0.2415
  118CO2     O1  423   5.548   1.920   6.146  0.0354 -0.4288 -0.3594
  118CO2     O2  424   5.632   2.015   5.952 -0.1145  0.1860 -0.1236
  119CO2     D1  425   1.413   5.297   7.048  0.0634  0.5108  0.5112
  119CO2     D2  426   1.265   5.369   6.938 -0.0223 -0.6785 -0.1549
  119CO2      C  427   1.339   5.333   6.993  0.0205 -0.0839  0.1781
  119CO2     O1  428   1.252   5.375   6.929 -0.0297 -0.7812 -0.2125
  119CO2     O2  429   1.425   5.291   7.058  0.0708  0.6135  0.5687
  120CO2     D1  430   3.840   5.960   1.502  0.1317 -0.3652 -0.2293
  120CO2     D2  431   3.710   5.811   1.512 -0.1855 -0.0716  0.0193
  120CO2      C  432   3.775   5.886   1.507 -0.0269 -0.2184 -0.1050
  120CO2     O1  433   3.699   5.798   1.512 -0.2129 -0.0463  0.0408
  120CO2     O2  434   3.852   5.973   1.501  0.1591 -0.3905 -0.2508
  121CO2     D1  435   0.536   7.214   0.404 -0.4625  0.7397  0.6689
  121CO2     D2  436   0.691   7.190   0.525 -0.1317  0.0633  0.1133
  121CO2      C  437   0.613   7.202   0.464 -0.2971  0.4015  0.3911
  121CO2     O1  438   0.704   7.188   0.535 -0.1032  0.0048  0.0654
  121CO2     O2  439   0.523   7.216   0.393 -0.4911  0.7981  0.7169
  122CO2     D1  440   7.162   8.465   2.731 -0.3671 -0.0078  0.0075
  122CO2     D2  441   7.150   8.519   2.541  0.1191 -0.2256 -0.0854
  122CO2      C  442   7.156   8.492   2.636 -0.1240 -0.1167 -0.0389
  122CO2     O1  443   7.149   8.524   2.525  0.1611 -0.2444 -0.0934
  122CO2     O2  444   7.163   8.460   2.747 -0.4091  0.0110  0.0155
  123CO2     D1  445   2.063   3.616   5.822  0.4762 -0.2400 -0.4386
  123CO2     D2  446   1.913   3.489   5.798  0.5966 -0.3959 -0.3681
  123CO2      C  447   1.988   3.552   5.810  0.5364 -0.3180 -0.4034
  123CO2     O1  448   1.900   3.478   5.796  0.6069 -0.4094 -0.3620
  123CO2     O2  449   2.076   3.627   5.824  0.4658 -0.2266 -0.4447
  124CO2     D1  450   8.038   5.105   3.431 -0.5186  0.2675 -0.2728
  124CO2     D2  451   8.108   4.922   3.408 -0.3432  0.2625  0.2967
  124CO2      C  452   8.073   5.014   3.420 -0.4309  0.2650  0.0119
  124CO2     O1  453   8.114   4.906   3.406 -0.3281  0.2620  0.3459
  124CO2     O2  454   8.032   5.121   3.433 -0.5337  0.2680 -0.3221
  125CO2     D1  455   4.618   7.866   3.956  0.4540 -0.4070 -0.0421
  125CO2     D2  456   4.765   7.978   4.026 -0.3682  0.5866  0.1050
  125CO2      C  457   4.691   7.922   3.991  0.0429  0.0898  0.0315
  125CO2     O1  458   4.778   7.988   4.032 -0.4392  0.6724  0.1178
  125CO2     O2  459   4.605   7.856   3.950  0.5250 -0.4928 -0.0548
  126CO2     D1  460   6.249   7.312   5.318 -0.2405 -0.0405 -0.0403
  126CO2     D2  461   6.087   7.419   5.350 -0.0511  0.0893  0.4872
  126CO2      C  462   6.168   7.365   5.334 -0.1458  0.0244  0.2234
  126CO2     O1  463   6.073   7.428   5.353 -0.0347  0.1006  0.5327
  126CO2     O2  464   6.263   7.302   5.315 -0.2569 -0.0517 -0.0859
  127CO2     D1  465   7.998   5.369   5.305  0.2587  0.6140  0.2380
  127CO2     D2  466   7.925   5.543   5.246 -0.4234  0.3346  0.2609
  127CO2      C  467   7.961   5.456   5.276 -0.0824  0.4743  0.2495
  127CO2     O1  468   7.918   5.558   5.241 -0.4823  0.3104  0.2629
  127CO2     O2  469   8.005   5.354   5.310  0.3176  0.6382  0.2361
  128CO2     D1  470   4.691   4.027   7.995 -0.3358 -0.4010 -0.3490
  128CO2     D2  471   4.865   3.936   7.977  0.1706  0.5845 -0.4764
  128CO2      C  472   4.778   3.981   7.986 -0.0826  0.0918 -0.4127
  128CO2     O1  473   4.880   3.928   7.975  0.2143  0.6697 -0.4874
  128CO2     O2  474   4.676   4.035   7.997 -0.3796 -0.4861 -0.3380
  129CO2     D1  475   6.885   3.398   0.848 -0.4313 -0.1723 -0.1454
  129CO2     D2  476   6.776   3.389   0.683  0.0621  0.5082 -0.5107
  129CO2      C  477   6.831   3.393   0.766 -0.1846  0.1680 -0.3281
  129CO2     O1  478   6.766   3.389   0.669  0.1047  0.5670 -0.5423
  129CO2     O2  479   6.895   3.398   0.862 -0.4739 -0.2311 -0.1138
  130CO2     D1  480   6.050   4.811   5.216 -0.0749 -0.5034  0.3209
  130CO2     D2  481   5.855   4.842   5.208  0.0532  0.0600 -0.7400
  130CO2      C  482   5.953   4.827   5.212 -0.0109 -0.2217 -0.2095
  130CO2     O1  483   5.838   4.845   5.207  0.0643  0.1087 -0.8316
  130CO2     O2  484   6.067   4.809   5.216 -0.0860 -0.5521  0.4126
  131CO2     D1  485   5.370   7.128   3.267  0.4316 -0.3482 -0.4117
  131CO2     D2  486   5.306   7.029   3.109  0.1932 -0.8004 -0.0348
  131CO2      C  487   5.338   7.079   3.188  0.3124 -0.5743 -0.2232
  131CO2     O1  488   5.300   7.020   3.095  0.1726 -0.8395 -0.0022
  131CO2     O2  489   5.376   7.137   3.281  0.4522 -0.3092 -0.4443
  132CO2     D1  490   5.162   8.069   4.042  0.5441  0.2180 -0.1185
  132CO2     D2  491   5.087   7.985   3.880  0.1683  0.1640  0.0816
  132CO2      C  492   5.125   8.027   3.961  0.3562  0.1910 -0.0185
  132CO2     O1  493   5.081   7.977   3.866  0.1358  0.1593  0.0989
  132CO2     O2  494   5.168   8.076   4.056  0.5765  0.2227 -0.1358
  133CO2     D1  495   1.475   4.411   1.264 -0.1603  0.0716 -0.4094
  133CO2     D2  496   1.653   4.379   1.184 -0.0931 -0.4947 -0.0337
  133CO2      C  497   1.564   4.395   1.224 -0.1267 -0.2115 -0.2216
  133CO2     O1  498   1.668   4.376   1.177 -0.0873 -0.5436 -0.0013
  133CO2     O2  499   1.460   4.414   1.271 -0.1661  0.1205 -0.4418
  134CO2     D1  500   1.389   6.269   5.604  0.0614 -0.0955  0.0512
  134CO2     D2  501   1.392   6.287   5.407  0.0744 -0.2106  0.0404
  134CO2      C  502   1.390   6.278   5.506  0.0679 -0.1530  0.0458
  134CO2     O1  503   1.392   6.289   5.390  0.0755 -0.2206  0.0395
  134CO2     O2  504   1.389   6.267   5.621  0.0603 -0.0855  0.0521
  135CO2     D1  505   4.398   8.164   7.579 -0.0524 -0.2085  0.0139
  135CO2     D2  506   4.304   8.002   7.644 -0.1971 -0.0325  0.2400
  135CO2      C  507   4.351   8.083   7.612 -0.1247 -0.1205  0.1270
  135CO2     O1  508   4.296   7.988   7.650 -0.2096 -0.0173  0.2595
  135CO2     O2  509   4.406   8.177   7.574 -0.0399 -0.2237 -0.0056
  136CO2     D1  510   4.697   8.697   4.361 -0.1425 -0.3200 -0.0834
  136CO2     D2  511   4.726   8.564   4.504 -0.6011 -0.5197 -0.1768
  136CO2      C  512   4.711   8.630   4.432 -0.3718 -0.4199 -0.1301
  136CO2     O1  513   4.728   8.552   4.516 -0.6407 -0.5370 -0.1848
  136CO2     O2  514   4.695   8.709   4.348 -0.1029 -0.3028 -0.0754
  137CO2     D1  515   5.183   2.146   0.263  0.3041 -0.1676 -0.0756
  137CO2     D2  516   5.233   2.044   0.424  0.2935  0.3195  0.2378
  137CO2      C  517   5.208   2.095   0.344  0.2988  0.0759  0.0811
  137CO2     O1  518   5.237   2.035   0.438  0.2926  0.3615  0.2648
  137CO2     O2  519   5.178   2.155   0.249  0.3050 -0.2097 -0.1027
  138CO2     D1  520   6.260   1.197   8.818  0.0864 -0.1428 -0.3303
  138CO2     D2  521   6.385   1.129   8.955 -0.0932 -0.2671 -0.2281
  138CO2      C  522   6.323   1.163   8.886 -0.0034 -0.2049 -0.2792
  138CO2     O1  523   6.396   1.123   8.967 -0.1087 -0.2778 -0.2192
  138CO2     O2  524   6.250   1.203   8.806  0.1020 -0.1320 -0.3391
  139CO2     D1  525   5.520   4.586   1.015  0.0287 -0.0229  0.2069
  139CO2     D2  526   5.435   4.478   0.873 -0.3431 -0.2087  0.5684
  139CO2      C  527   5.478   4.532   0.944 -0.1572 -0.1158  0.3877
  139CO2     O1  528   5.428   4.469   0.860 -0.3752 -0.2248  0.5997
  139CO2     O2  529   5.527   4.595   1.028  0.0608 -0.0068  0.1757
  140CO2     D1  530   7.956   2.626   7.560 -0.4631  0.2588  0.1601
  140CO2     D2  531   7.934   2.586   7.752  0.1389  0.2908  0.2353
  140CO2      C  532   7.945   2.606   7.656 -0.1621  0.2748  0.1977
  140CO2     O1  533   7.932   2.582   7.769  0.1909  0.2936  0.2418
  140CO2     O2  534   7.958   2.630   7.543 -0.5151  0.2561  0.1536
  141CO2     D1  535   3.640   0.583   3.974  0.2257 -0.2049 -0.3533
  141CO2     D2  536   3.710   0.618   4.156 -0.2908  0.4375 -0.2775
  141CO2      C  537   3.675   0.601   4.065 -0.0325  0.1163 -0.3154
  141CO2     O1  538   3.716   0.621   4.172 -0.3354  0.4930 -0.2710
  141CO2     O2  539   3.633   0.580   3.959  0.2703 -0.2604 -0.3599
  142CO2     D1  540   0.186   1.435   3.862 -0.1137 -0.6907 -0.4549
  142CO2     D2  541   0.013   1.511   3.805 -0.0506 -0.2049 -0.0029
  142CO2      C  542   0.099   1.473   3.833 -0.0822 -0.4478 -0.2289
  142CO2     O1  543  -0.002   1.518   3.800 -0.0452 -0.1629  0.0362
  142CO2     O2  544   0.201   1.428   3.867 -0.1192 -0.7327 -0.4939
  143CO2     D1  545   1.814   2.748   6.020 -0.0303 -0.4355  0.0960
  143CO2     D2  546   1.683   2.757   6.168 -0.0939  0.1085  0.0088
  143CO2      C  547   1.749   2.753   6.094 -0.0621 -0.1635  0.0524
  143CO2     O1  548   1.672   2.758   6.181 -0.0994  0.1555  0.0012
  143CO2     O2  549   1.825   2.748   6.007 -0.0248 -0.4825  0.1036
  144CO2     D1  550   8.926   1.179   2.586  0.3350 -0.0428 -0.1865
  144CO2     D2  551   8.971   1.317   2.721  0.0439  0.6085 -0.7501
  144CO2      C  552   8.948   1.248   2.654  0.1894  0.2828 -0.4683
  144CO2     O1  553   8.975   1.328   2.733  0.0187  0.6648 -0.7988
  144CO2     O2  554   8.922   1.167   2.574  0.3601 -0.0991 -0.1378
  145CO2     D1  555   3.021   5.241   7.763 -0.6001 -0.1309 -0.2219
  145CO2     D2  556   2.935   5.253   7.940  0.0624  0.1076  0.0831
  145CO2      C  557   2.978   5.247   7.852 -0.2688 -0.0116 -0.0694
  145CO2     O1  558   2.928   5.254   7.956  0.1196  0.1282  0.1094
  145CO2     O2  559   3.029   5.239   7.747 -0.6573 -0.1515 -0.2482
  146CO2     D1  560   6.280   6.985   0.682  0.3980 -0.0943 -0.1653
  146CO2     D2  561   6.293   6.792   0.645 -0.0483 -0.2077  0.2576
  146CO2      C  562   6.286   6.888   0.664  0.1749 -0.1510  0.0462
  146CO2     O1  563   6.294   6.775   0.642 -0.0868 -0.2175  0.2942
  146CO2     O2  564   6.278   7.002   0.686  0.4366 -0.0845 -0.2018
  147CO2     D1  565   1.108   6.562   6.579  0.6714 -0.4596 -0.4987
  147CO2     D2  566   0.917   6.514   6.554  0.5004 -0.2186  0.3511
  147CO2      C  567   1.012   6.538   6.566  0.5859 -0.3391 -0.0738
  147CO2     O1  568   0.901   6.510   6.552  0.4856 -0.1978  0.4245
  147CO2     O2  569   1.124   6.566   6.581  0.6862 -0.4804 -0.5721
  148CO2     D1  570   5.181   1.133   6.418  0.1265 -0.1125  0.4467
  148CO2     D2  571   5.338   1.176   6.307 -0.6980  0.8887 -0.3439
  148CO2      C  572   5.259   1.154   6.362 -0.2858  0.3881  0.0514
  148CO2     O1  573   5.352   1.179   6.297 -0.7692  0.9752 -0.4122
  148CO2     O2  574   5.167   1.129   6.428  0.1977 -0.1989  0.5150
  149CO2     D1  575   0.968   0.398   2.224  0.0532 -0.2090 -0.2190
  149CO2     D2  576   1.102   0.256   2.253  0.2391  0.1312  0.5956
  149CO2      C  577   1.035   0.327   2.239  0.1462 -0.0389  0.1883
  149CO2     O1  578   1.114   0.244   2.256  0.2552  0.1606  0.6659
  149CO2     O2  579   0.956   0.411   2.221  0.0372 -0.2384 -0.2894
  150CO2     D1  580   2.145   6.761   1.209  0.2593  0.2817 -0.0054
  150CO2     D2  581   2.304   6.721   1.320  0.3149 -0.1060 -0.2265
  150CO2      C  582   2.225   6.741   1.264  0.2871  0.0878 -0.1160
  150CO2     O1  583   2.318   6.717   1.329  0.3197 -0.1395 -0.2456
  150CO2     O2  584   2.131   6.765   1.200  0.2545  0.3152  0.0137
  151CO2     D1  585   8.539   6.713   7.945 -0.2888 -0.2893 -0.0257
  151CO2     D2  586   8.549   6.531   7.868 -0.4838 -0.5634  0.5862
  151CO2      C  587   8.544   6.622   7.907 -0.3863 -0.4264  0.2802
  151CO2     O1  588   8.550   6.516   7.861 -0.5007 -0.5871  0.6390
  151CO2     O2  589   8.538   6.729   7.952 -0.2719 -0.2657 -0.0786
  152CO2     D1  590   4.210   8.595   0.659 -0.0053  0.1419 -0.2351
  152CO2     D2  591   4.047   8.531   0.752  0.5496 -0.7134  0.1571
  152CO2      C  592   4.129   8.563   0.705  0.2721 -0.2858 -0.0390
  152CO2     O1  593   4.033   8.526   0.760  0.5975 -0.7873  0.1910
  152CO2     O2  594   4.224   8.601   0.651 -0.0532  0.2157 -0.2690
  153CO2     D1  595   6.537   3.413   6.131 -0.1150  0.1694  0.3012
  153CO2     D2  596   6.694   3.333   6.042 -0.2747 -0.0520  0.2167
  153CO2      C  597   6.615   3.373   6.087 -0.1949  0.0587  0.2589
  153CO2     O1  598   6.708   3.326   6.034 -0.2885 -0.0711  0.2094
  153CO2     O2  599   6.523   3.419   6.139 -0.1013  0.1885  0.3085
  154CO2     D1  600   0.257   3.608   2.936 -0.4397 -0.4019 -0.0386
  154CO2     D2  601   0.201   3.673   2.758 -0.6610  0.2970  0.2841
  154CO2      C  602   0.229   3.641   2.847 -0.5504 -0.0524  0.1228
  154CO2     O1  603   0.196   3.679   2.742 -0.6801  0.3574  0.3120
  154CO2     O2  604   0.261   3.602   2.952 -0.4206 -0.4623 -0.0664
  155CO2     D1  605   7.835   1.437   8.632 -0.3046  0.2569  0.2562
  155CO2     D2  606   7.697   1.493   8.503  0.0358 -0.0715 -0.2547
  155CO2      C  607   7.766   1.465   8.568 -0.1344  0.0927  0.0007
  155CO2     O1  608   7.685   1.498   8.492  0.0652 -0.0999 -0.2989
  155CO2     O2  609   7.847   1.432   8.644 -0.3340  0.2853  0.3003
  156CO2     D1  610   7.602   6.873   5.597 -0.0268  0.1097  0.0783
  156CO2     D2  611   7.411   6.894   5.551 -0.0774  0.4210  0.4290
  156CO2      C  612   7.506   6.884   5.574 -0.0521  0.2653  0.2536
  156CO2     O1  613   7.394   6.896   5.547 -0.0818  0.4479  0.4592
  156CO2     O2  614   7.619   6.871   5.601 -0.0225  0.0828  0.0480
  157CO2     D1  615   1.182   1.878   8.083 -0.0147  0.0358  0.2239
  157CO2     D2  616   1.264   1.948   8.249 -0.2565 -0.2433  0.4622
  157CO2      C  617   1.223   1.913   8.166 -0.1356 -0.1038  0.3430
  157CO2     O1  618   1.271   1.954   8.263 -0.2774 -0.2674  0.4827
  157CO2     O2  619   1.175   1.871   8.069  0.0062  0.0599  0.2034
  158CO2     D1  620   8.875   3.485   8.960 -0.0005 -0.2641 -0.0256
  158CO2     D2  621   9.065   3.481   8.907  0.1213 -0.2720  0.4145
  158CO2      C  622   8.970   3.483   8.934  0.0604 -0.2681  0.1945
  158CO2     O1  623   9.082   3.480   8.902  0.1318 -0.2727  0.4526
  158CO2     O2  624   8.859   3.485   8.965 -0.0110 -0.2634 -0.0636
  159CO2     D1  625   1.727   3.515   3.235 -0.0369  0.1291  0.4549
  159CO2     D2  626   1.889   3.594   3.317  0.3231 -0.1805  0.0445
  159CO2      C  627   1.808   3.555   3.276  0.1431 -0.0257  0.2497
  159CO2     O1  628   1.903   3.601   3.324  0.3542 -0.2072  0.0090
  159CO2     O2  629   1.713   3.509   3.228 -0.0680  0.1558  0.4903
  160CO2     D1  630   5.891   6.180   6.179 -0.1504  0.1064  0.1955
  160CO2     D2  631   6.007   6.061   6.073 -0.1880  0.1610  0.0936
  160CO2      C  632   5.949   6.121   6.126 -0.1692  0.1337  0.1446
  160CO2     O1  633   6.017   6.050   6.064 -0.1913  0.1657  0.0848
  160CO2     O2  634   5.881   6.191   6.188 -0.1471  0.1017  0.2043
  161CO2     D1  635   8.835   0.704   3.887  0.0927 -0.3485 -0.2052
  161CO2     D2  636   8.962   0.572   3.960 -0.1360 -0.2306  0.4081
  161CO2      C  637   8.899   0.638   3.923 -0.0217 -0.2895  0.1014
  161CO2     O1  638   8.973   0.561   3.967 -0.1558 -0.2204  0.4610
  161CO2     O2  639   8.824   0.716   3.880  0.1125 -0.3587 -0.2582
  162CO2     D1  640   8.480   5.356   5.793  0.5592  0.3252  0.2046
  162CO2     D2  641   8.474   5.511   5.670  0.7109  0.3616  0.2435
  162CO2      C  642   8.477   5.434   5.731  0.6350  0.3434  0.2240
  162CO2     O1  643   8.473   5.524   5.659  0.7240  0.3647  0.2468
  162CO2     O2  644   8.480   5.343   5.804  0.5461  0.3220  0.2012
  163CO2     D1  645   2.160   6.462   6.394 -0.1767 -0.1714 -0.6935
  163CO2     D2  646   1.988   6.445   6.491  0.0025  0.4544 -0.2613
  163CO2      C  647   2.074   6.454   6.443 -0.0871  0.1415 -0.4774
  163CO2     O1  648   1.973   6.444   6.499  0.0179  0.5084 -0.2240
  163CO2     O2  649   2.175   6.464   6.386 -0.1921 -0.2254 -0.7309
  164CO2     D1  650   8.083   0.897   0.287  0.3114 -0.2262  0.1510
  164CO2     D2  651   8.145   0.754   0.164  0.1538 -0.1908  0.0292
  164CO2      C  652   8.114   0.825   0.225  0.2326 -0.2085  0.0901
  164CO2     O1  653   8.150   0.742   0.154  0.1402 -0.1877  0.0187
  164CO2     O2  654   8.077   0.909   0.297  0.3250 -0.2293  0.1615
  165CO2     D1  655   8.130   1.759   5.151 -0.0513  0.3333 -0.0550
  165CO2     D2  656   8.312   1.685   5.169 -0.2028 -0.0517 -0.0875
  165CO2      C  657   8.221   1.722   5.160 -0.1270  0.1408 -0.0713
  165CO2     O1  658   8.328   1.679   5.170 -0.2159 -0.0850 -0.0904
  165CO2     O2  659   8.114   1.765   5.150 -0.0382  0.3665 -0.0522
  166CO2     D1  660   1.971   7.530   3.996 -0.2211 -0.3920  0.4384
  166CO2     D2  661   2.120   7.525   4.126  0.1157  0.1065  0.0735
  166CO2      C  662   2.046   7.528   4.061 -0.0527 -0.1428  0.2559
  166CO2     O1  663   2.133   7.525   4.137  0.1448  0.1495  0.0419
  166CO2     O2  664   1.958   7.530   3.984 -0.2502 -0.4350  0.4699
  167CO2     D1  665   0.780   5.995   6.189  0.0929 -0.0029  0.0035
  167CO2     D2  666   0.927   5.888   6.111  0.1178 -0.0416  0.1039
  167CO2      C  667   0.853   5.941   6.150  0.1053 -0.0223  0.0537
  167CO2     O1  668   0.939   5.878   6.105  0.1199 -0.0449  0.1126
  167CO2     O2  669   0.767   6.004   6.196  0.0907  0.0004 -0.0051
  168CO2     D1  670   0.273   5.737   2.414  0.0690  0.7592 -0.2617
  168CO2     D2  671   0.113   5.627   2.379  0.3848  0.2771 -0.1899
  168CO2      C  672   0.193   5.682   2.397  0.2269  0.5181 -0.2258
  168CO2     O1  673   0.099   5.617   2.376  0.4120  0.2354 -0.1837
  168CO2     O2  674   0.287   5.747   2.417  0.0417  0.8008 -0.2678
  169CO2     D1  675   0.790   6.753   7.913  0.0734 -0.0484 -0.0154
  169CO2     D2  676   0.982   6.772   7.955 -0.0627  0.2065  0.4952
  169CO2      C  677   0.886   6.762   7.934  0.0053  0.0791  0.2399
  169CO2     O1  678   0.999   6.773   7.959 -0.0745  0.2285  0.5393
  169CO2     O2  679   0.774   6.751   7.909  0.0851 -0.0704 -0.0595
  170CO2     D1  680   1.482   2.617   8.299 -0.2933 -0.2015 -0.2558
  170CO2     D2  681   1.519   2.591   8.491  0.3485  0.1109 -0.3356
  170CO2      C  682   1.500   2.604   8.395  0.0276 -0.0453 -0.2957
  170CO2     O1  683   1.522   2.588   8.508  0.4039  0.1378 -0.3425
  170CO2     O2  684   1.479   2.620   8.282 -0.3488 -0.2285 -0.2489
  171CO2     D1  685   8.222   6.609   0.596 -0.2451  0.6318 -0.3148
  171CO2     D2  686   8.410   6.550   0.615 -0.4160  0.0585 -0.3898
  171CO2      C  687   8.316   6.579   0.605 -0.3305  0.3452 -0.3523
  171CO2     O1  688   8.426   6.545   0.617 -0.4307  0.0089 -0.3963
  171CO2     O2  689   8.205   6.614   0.594 -0.2304  0.6814 -0.3083
  172CO2     D1  690   2.433   3.382   4.601  0.3915 -0.1176  0.3068
  172CO2     D2  691   2.279   3.346   4.720 -0.1200  0.1971 -0.2599
  172CO2      C  692   2.356   3.364   4.660  0.1357  0.0398  0.0234
  172CO2     O1  693   2.265   3.343   4.730 -0.1642  0.2243 -0.3089
  172CO2     O2  694   2.446   3.385   4.591  0.4357 -0.1448  0.3557
  173CO2     D1  695   8.220   8.645   7.846  0.4144  0.2630 -0.0083
  173CO2     D2  696   8.155   8.615   7.662  0.2953  0.6428 -0.0288
  173CO2      C  697   8.188   8.630   7.754  0.3549  0.4529 -0.0186
  173CO2     O1  698   8.150   8.612   7.646  0.2850  0.6756 -0.0306
  173CO2     O2  699   8.226   8.647   7.862  0.4247  0.2302 -0.0065
  174CO2     D1  700   0.518   4.217   1.657 -0.1224 -0.0086  0.2255
  174CO2     D2  701   0.713   4.245   1.648 -0.0164 -0.7432  0.2878
  174CO2      C  702   0.616   4.231   1.652 -0.0694 -0.3759  0.2566
  174CO2     O1  703   0.730   4.247   1.647 -0.0073 -0.8067  0.2932
  174CO2     O2  704   0.501   4.215   1.657 -0.1316  0.0548  0.2201
  175CO2     D1  705   7.997   0.411   0.517 -0.0859  0.1758 -0.0335
  175CO2     D2  706   7.874   0.497   0.646 -0.3563 -0.1532 -0.0713
  175CO2      C  707   7.935   0.454   0.581 -0.2211  0.0113 -0.0524
  175CO2     O1  708   7.863   0.505   0.657 -0.3796 -0.1816 -0.0746
  175CO2     O2  709   8.008   0.404   0.505 -0.0626  0.2042 -0.0303
  176CO2     D1  710   7.393   4.401   8.249 -0.3462 -0.1600  0.0646
  176CO2     D2  711   7.400   4.206   8.222 -0.6345 -0.0634 -0.7285
  176CO2      C  712   7.397   4.303   8.235 -0.4903 -0.1117 -0.3319
  176CO2     O1  713   7.401   4.189   8.219 -0.6594 -0.0551 -0.7970
  176CO2     O2  714   7.392   4.418   8.251 -0.3213 -0.1683  0.1331
  177CO2     D1  715   3.715   4.053   7.977 -0.1858 -0.5218  0.0866
  177CO2     D2  716   3.825   3.895   7.933  0.5166 -0.2438  0.8314
  177CO2      C  717   3.770   3.974   7.955  0.1654 -0.3828  0.4590
  177CO2     O1  718   3.835   3.882   7.929  0.5773 -0.2198  0.8958
  177CO2     O2  719   3.705   4.067   7.981 -0.2465 -0.5459  0.0222
  178CO2     D1  720   1.419   1.368   0.646  0.5774 -0.2608  0.3482
  178CO2     D2  721   1.359   1.275   0.811 -0.3862  0.1485  0.2300
  178CO2      C  722   1.389   1.321   0.728  0.0956 -0.0561  0.2891
  178CO2     O1  723   1.353   1.267   0.825 -0.4694  0.1839  0.2198
  178CO2     O2  724   1.424   1.375   0.632  0.6606 -0.2961  0.3584
  179CO2     D1  725   3.893   1.135   0.797 -0.5718  0.0499 -0.1038
  179CO2     D2  726   3.985   1.244   0.660 -0.1445  0.1109  0.2324
  179CO2      C  727   3.939   1.190   0.729 -0.3582  0.0804  0.0643
  179CO2     O1  728   3.993   1.253   0.649 -0.1076  0.1161  0.2614
  179CO2     O2  729   3.885   1.126   0.809 -0.6087  0.0446 -0.1328
  180CO2     D1  730   5.871   6.971   7.306  0.1654 -0.2175 -0.0578
  180CO2     D2  731   5.850   7.054   7.484  0.1209  0.1114 -0.2171
  180CO2      C  732   5.861   7.012   7.395  0.1432 -0.0531 -0.1375
  180CO2     O1  733   5.848   7.061   7.499  0.1171  0.1398 -0.2309
  180CO2     O2  734   5.873   6.964   7.290  0.1693 -0.2459 -0.0441
  181CO2     D1  735   0.965   1.015   5.451 -0.4019 -0.4011 -0.2966
  181CO2     D2  736   0.925   1.125   5.610 -0.3866 -0.2489 -0.3982
  181CO2      C  737   0.945   1.070   5.531 -0.3942 -0.3250 -0.3474
  181CO2     O1  738   0.922   1.135   5.624 -0.3852 -0.2357 -0.4069
  181CO2     O2  739   0.969   1.005   5.437 -0.4032 -0.4143 -0.2878
  182CO2     D1  740   1.639   4.381   3.344 -0.1696  0.0483  0.1188
  182CO2     D2  741   1.748   4.406   3.507 -0.5125 -0.2172  0.3891
  182CO2      C  742   1.693   4.394   3.426 -0.3411 -0.0845  0.2539
  182CO2     O1  743   1.757   4.408   3.521 -0.5421 -0.2402  0.4124
  182CO2     O2  744   1.629   4.379   3.330 -0.1400  0.0713  0.0954
  183CO2     D1  745   1.589   7.021   0.119  0.1168  0.0337 -0.2496
  183CO2     D2  746   1.522   7.110  -0.045  0.3566  0.4503 -0.1209
  183CO2      C  747   1.555   7.065   0.037  0.2367  0.2420 -0.1853
  183CO2     O1  748   1.516   7.117  -0.059  0.3773  0.4863 -0.1098
  183CO2     O2  749   1.594   7.013   0.133  0.0961 -0.0023 -0.2607
  184CO2     D1  750   6.778   7.734   8.750 -0.2723 -0.0559 -0.3169
  184CO2     D2  751   6.872   7.841   8.614  0.4791  0.1698  0.3775
  184CO2      C  752   6.825   7.787   8.682  0.1034  0.0569  0.0303
  184CO2     O1  753   6.880   7.851   8.602  0.5440  0.1892  0.4375
  184CO2     O2  754   6.769   7.724   8.762 -0.3373 -0.0754 -0.3769
  185CO2     D1  755   1.019   6.688   5.523  0.4526 -0.2202  0.3353
  185CO2     D2  756   0.913   6.579   5.650 -0.3922 -0.1028 -0.2634
  185CO2      C  757   0.966   6.634   5.586  0.0302 -0.1615  0.0360
  185CO2     O1  758   0.904   6.570   5.661 -0.4651 -0.0927 -0.3151
  185CO2     O2  759   1.028   6.698   5.512  0.5255 -0.2303  0.3871
  186CO2     D1  760   3.942   7.015   5.161  0.3227 -0.2479 -0.3229
  186CO2     D2  761   3.926   6.877   5.302 -0.0557 -0.0321 -0.1548
  186CO2      C  762   3.934   6.946   5.232  0.1335 -0.1400 -0.2388
  186CO2     O1  763   3.924   6.865   5.314 -0.0883 -0.0135 -0.1403
  186CO2     O2  764   3.944   7.027   5.149  0.3554 -0.2665 -0.3374
  187CO2     D1  765   6.855   0.577   4.424  0.2456 -0.1109  0.4934
  187CO2     D2  766   6.862   0.673   4.596  0.3083  0.1566  0.3426
  187CO2      C  767   6.859   0.625   4.510  0.2770  0.0229  0.4180
  187CO2     O1  768   6.863   0.682   4.611  0.3138  0.1797  0.3295
  187CO2     O2  769   6.854   0.569   4.409  0.2402 -0.1340  0.5065
  188CO2     D1  770   7.154   2.231   3.792 -0.3049 -0.2150 -0.2834
  188CO2     D2  771   7.204   2.095   3.927 -0.3648 -0.1590 -0.2051
  188CO2      C  772   7.179   2.163   3.859 -0.3348 -0.1870 -0.2442
  188CO2     O1  773   7.208   2.084   3.938 -0.3699 -0.1541 -0.1984
  188CO2     O2  774   7.149   2.243   3.780 -0.2998 -0.2198 -0.2901
  189CO2     D1  775   0.302   0.144   0.736 -0.3066 -0.3480 -0.3426
  189CO2     D2  776   0.144   0.262   0.723 -0.1977 -0.1600  0.0268
  189CO2      C  777   0.223   0.203   0.730 -0.2521 -0.2540 -0.1579
  189CO2     O1  778   0.131   0.272   0.722 -0.1883 -0.1438  0.0587
  189CO2     O2  779   0.316   0.134   0.737 -0.3160 -0.3643 -0.3745
  190CO2     D1  780   4.342   2.359   5.494  0.0110 -0.0780 -0.2196
  190CO2     D2  781   4.179   2.434   5.579  0.0145  0.1965 -0.4562
  190CO2      C  782   4.261   2.396   5.536  0.0127  0.0593 -0.3379
  190CO2     O1  783   4.165   2.440   5.586  0.0148  0.2202 -0.4766
  190CO2     O2  784   4.356   2.352   5.487  0.0107 -0.1017 -0.1992
  191CO2     D1  785   5.210   6.590   1.646 -0.0104 -0.0660  0.6718
  191CO2     D2  786   5.152   6.779   1.632  0.0673 -0.0965 -0.0905
  191CO2      C  787   5.181   6.685   1.639  0.0284 -0.0813  0.2907
  191CO2     O1  788   5.147   6.795   1.630  0.0740 -0.0991 -0.1563
  191CO2     O2  789   5.215   6.574   1.647 -0.0171 -0.0634  0.7376
  192CO2     D1  790   2.035   0.658   0.041 -0.0125  0.0355  0.3694
  192CO2     D2  791   1.948   0.750   0.193 -0.2912 -0.1126  0.3006
  192CO2      C  792   1.992   0.704   0.117 -0.1519 -0.0385  0.3350
  192CO2     O1  793   1.941   0.758   0.206 -0.3153 -0.1253  0.2947
  192CO2     O2  794   2.043   0.650   0.028  0.0115  0.0483  0.3754
  193CO2     D1  795   6.078   2.536   3.405 -0.2398  0.2541 -0.0937
  193CO2     D2  796   5.913   2.472   3.494 -0.0111  0.1144  0.2286
  193CO2      C  797   5.995   2.504   3.450 -0.1255  0.1842  0.0674
  193CO2     O1  798   5.899   2.466   3.502  0.0086  0.1023  0.2564
  193CO2     O2  799   6.092   2.541   3.397 -0.2595  0.2662 -0.1216
  194CO2     D1  800   1.391   7.356   3.863  0.0472  0.1230  0.0255
  194CO2     D2  801   1.519   7.468   3.964 -0.0124  0.4152 -0.2234
  194CO2      C  802   1.455   7.412   3.913  0.0174  0.2691 -0.0990
  194CO2     O1  803   1.530   7.478   3.972 -0.0176  0.4404 -0.2449
  194CO2     O2  804   1.380   7.347   3.854  0.0524  0.0978  0.0469
  195CO2     D1  805   6.146   8.033   8.057 -0.0177 -0.0586 -0.1660
  195CO2     D2  806   5.984   8.073   7.951 -0.2109 -0.2414  0.0622
  195CO2      C  807   6.065   8.053   8.004 -0.1143 -0.1500 -0.0519
  195CO2     O1  808   5.970   8.076   7.942 -0.2276 -0.2572  0.0819
  195CO2     O2  809   6.160   8.030   8.066 -0.0010 -0.0428 -0.1857
  196CO2     D1  810   8.760   5.007   7.550  0.1629 -0.0576  0.1852
  196CO2     D2  811   8.645   4.862   7.479 -0.3180  0.4226 -0.0199
  196CO2      C  812   8.703   4.935   7.514 -0.0776  0.1825  0.0827
  196CO2     O1  813   8.636   4.850   7.473 -0.3596  0.4641 -0.0376
  196CO2     O2  814   8.770   5.019   7.556  0.2044 -0.0991  0.2029
  197CO2     D1  815   1.208   4.863   4.117  0.2359  0.0269  0.3357
  197CO2     D2  816   1.040   4.923   4.031  0.4839  0.1906 -0.0332
  197CO2      C  817   1.124   4.893   4.074  0.3599  0.1088  0.1513
  197CO2     O1  818   1.026   4.928   4.023  0.5054  0.2047 -0.0650
  197CO2     O2  819   1.222   4.858   4.125  0.2145  0.0128  0.3675
  198CO2     D1  820   2.531   5.553   7.589 -0.1709 -0.2414 -0.1936
  198CO2     D2  821   2.407   5.651   7.471  0.5999  0.3010 -0.5557
  198CO2      C  822   2.469   5.602   7.530  0.2145  0.0298 -0.3746
  198CO2     O1  823   2.396   5.660   7.461  0.6665  0.3479 -0.5869
  198CO2     O2  824   2.542   5.544   7.599 -0.2375 -0.2882 -0.1623
  199CO2     D1  825   4.067   8.127   2.163  0.2342 -0.5145  0.0291
  199CO2     D2  826   4.045   8.176   1.972  0.0035 -0.4717  0.0665
  199CO2      C  827   4.056   8.152   2.067  0.1189 -0.4931  0.0478
  199CO2     O1  828   4.043   8.181   1.956 -0.0164 -0.4680  0.0698
  199CO2     O2  829   4.069   8.123   2.179  0.2541 -0.5183  0.0258
  200CO2     D1  830   4.977   3.225   3.268  0.0267  0.0787  0.2853
  200CO2     D2  831   5.054   3.385   3.182 -0.2108  0.2880  0.4609
  200CO2      C  832   5.015   3.305   3.225 -0.0921  0.1834  0.3731
  200CO2     O1  833   5.061   3.399   3.174 -0.2313  0.3061  0.4760
  200CO2     O2  834   4.970   3.211   3.276  0.0472  0.0607  0.2702
  201CO2     D1  835   4.206   4.488   6.418 -0.3594 -0.2225 -0.0717
  201CO2     D2  836   4.037   4.553   6.338 -0.3541  0.2129  0.2695
  201CO2      C  837   4.122   4.520   6.378 -0.3568 -0.0048  0.0989
  201CO2     O1  838   4.022   4.559   6.331 -0.3537  0.2505  0.2990
  201CO2     O2  839   4.221   4.482   6.425 -0.3599 -0.2601 -0.1012
  202CO2     D1  840   0.854   0.077   4.709 -0.2655  0.5181  0.0542
  202CO2     D2  841   1.008   0.184   4.645  0.0685 -0.1604 -0.2741
  202CO2      C  842   0.931   0.131   4.677 -0.0985  0.1788 -0.1100
  202CO2     O1  843   1.021   0.193   4.640  0.0974 -0.2190 -0.3025
  202CO2     O2  844   0.841   0.068   4.715 -0.2943  0.5767  0.0825
  203CO2     D1  845   0.170   8.339   6.447 -0.5706  0.1904 -0.0869
  203CO2     D2  846   0.048   8.287   6.300 -0.3724  0.3410 -0.3046
  203CO2      C  847   0.109   8.313   6.373 -0.4715  0.2657 -0.1958
  203CO2     O1  848   0.037   8.283   6.287 -0.3552  0.3540 -0.3234
  203CO2     O2  849   0.180   8.344   6.459 -0.5877  0.1774 -0.0681
  204CO2     D1  850   1.376   5.381   3.739 -0.0616  0.4174 -0.2399
  204CO2     D2  851   1.232   5.254   3.787  0.6507 -0.0734  0.6110
  204CO2      C  852   1.304   5.317   3.763  0.2946  0.1720  0.1855
  204CO2     O1  853   1.220   5.243   3.792  0.7122 -0.1157  0.6845
  204CO2     O2  854   1.388   5.392   3.735 -0.1231  0.4598 -0.3134
  205CO2     D1  855   7.120   5.401   7.293  0.0361 -0.3183  0.3369
  205CO2     D2  856   7.302   5.325   7.277  0.1015 -0.1444  0.2499
  205CO2      C  857   7.211   5.363   7.285  0.0688 -0.2314  0.2934
  205CO2     O1  858   7.318   5.319   7.276  0.1071 -0.1294  0.2424
  205CO2     O2  859   7.105   5.408   7.294  0.0305 -0.3333  0.3445
  206CO2     D1  860   6.331   1.180   5.238  0.2807  0.1547 -0.3288
  206CO2     D2  861   6.423   1.017   5.302 -0.5579 -0.2692 -0.2096
  206CO2      C  862   6.377   1.099   5.270 -0.1386 -0.0572 -0.2692
  206CO2     O1  863   6.431   1.003   5.308 -0.6303 -0.3058 -0.1993
  206CO2     O2  864   6.324   1.194   5.232  0.3531  0.1914 -0.3391
  207CO2     D1  865   1.702   1.818   2.852  0.0330  0.3374  0.5274
  207CO2     D2  866   1.810   1.680   2.944  0.1757 -0.0427 -0.2058
  207CO2      C  867   1.756   1.749   2.898  0.1044  0.1473  0.1608
  207CO2     O1  868   1.819   1.668   2.952  0.1881 -0.0755 -0.2692
  207CO2     O2  869   1.693   1.830   2.844  0.0207  0.3702  0.5907
  208CO2     D1  870   3.583   4.146   4.597 -0.1384  0.0411  0.0554
  208CO2     D2  871   3.413   4.052   4.635 -0.2965  0.2152 -0.2195
  208CO2      C  872   3.498   4.099   4.616 -0.2175  0.1282 -0.0820
  208CO2     O1  873   3.399   4.043   4.638 -0.3102  0.2302 -0.2432
  208CO2     O2  874   3.598   4.154   4.594 -0.1248  0.0261  0.0792
  209CO2     D1  875   8.753   7.494   4.157  0.2033 -0.0695 -0.2954
  209CO2     D2  876   8.923   7.596   4.160 -0.2144  0.6281 -0.1686
  209CO2      C  877   8.838   7.545   4.159 -0.0056  0.2793 -0.2320
  209CO2     O1  878   8.937   7.605   4.160 -0.2505  0.6884 -0.1577
  209CO2     O2  879   8.738   7.486   4.157  0.2394 -0.1298 -0.3064
  210CO2     D1  880   6.767   7.050   4.068 -0.4242 -0.3104 -0.4694
  210CO2     D2  881   6.710   6.973   4.241 -0.5239  0.3845 -0.1921
  210CO2      C  882   6.738   7.012   4.155 -0.4741  0.0371 -0.3307
  210CO2     O1  883   6.705   6.966   4.256 -0.5326  0.4445 -0.1681
  210CO2     O2  884   6.772   7.057   4.053 -0.4156 -0.3704 -0.4933
  211CO2     D1  885   4.584   8.773   7.635  0.1696 -0.0434  0.4990
  211CO2     D2  886   4.711   8.636   7.700  0.1124 -0.3695 -0.0664
  211CO2      C  887   4.647   8.704   7.668  0.1410 -0.2065  0.2163
  211CO2     O1  888   4.722   8.624   7.706  0.1075 -0.3977 -0.1152
  211CO2     O2  889   4.573   8.784   7.629  0.1745 -0.0153  0.5478
  212CO2     D1  890   1.977   5.870   7.201  0.1016 -0.3104 -0.0356
  212CO2     D2  891   2.146   5.897   7.103  0.0166  0.5270  0.0475
  212CO2      C  892   2.062   5.883   7.152  0.0591  0.1083  0.0060
  212CO2     O1  893   2.161   5.899   7.094  0.0093  0.5994  0.0547
  212CO2     O2  894   1.962   5.867   7.209  0.1089 -0.3827 -0.0428
  213CO2     D1  895   4.430   8.298   3.163 -0.1556 -0.1763 -0.1281
  213CO2     D2  896   4.307   8.142   3.162  0.3135 -0.5444 -0.1543
  213CO2      C  897   4.368   8.220   3.163  0.0790 -0.3603 -0.1412
  213CO2     O1  898   4.297   8.129   3.162  0.3541 -0.5762 -0.1566
  213CO2     O2  899   4.440   8.311   3.163 -0.1961 -0.1445 -0.1258
  214CO2     D1  900   4.209   6.885   7.064  0.0064 -0.1670  0.3247
  214CO2     D2  901   4.169   6.803   6.889 -0.2575  0.3205  0.1548
  214CO2      C  902   4.189   6.844   6.977 -0.1256  0.0767  0.2397
  214CO2     O1  903   4.165   6.796   6.874 -0.2803  0.3626  0.1401
  214CO2     O2  904   4.212   6.892   7.080  0.0292 -0.2092  0.3393
  215CO2     D1  905   0.828   8.624   8.898  0.2611  0.2299  0.5379
  215CO2     D2  906   0.633   8.647   8.922  0.2024 -0.1167  0.3975
  215CO2      C  907   0.730   8.635   8.910  0.2318  0.0566  0.4677
  215CO2     O1  908   0.616   8.649   8.925  0.1974 -0.1466  0.3854
  215CO2     O2  909   0.845   8.622   8.896  0.2662  0.2599  0.5501
  216CO2     D1  910   3.052   1.195   4.090  0.7465  0.5137  0.3425
  216CO2     D2  911   3.081   1.105   3.916 -0.1640  0.3108  0.2961
  216CO2      C  912   3.067   1.150   4.003  0.2913  0.4122  0.3193
  216CO2     O1  913   3.083   1.097   3.901 -0.2426  0.2932  0.2921
  216CO2     O2  914   3.050   1.203   4.105  0.8251  0.5312  0.3465
  217CO2     D1  915   3.548   7.937   8.119 -0.0370 -0.2712 -0.1235
  217CO2     D2  916   3.404   8.034   8.025  0.1079  0.2476  0.1862
  217CO2      C  917   3.476   7.985   8.072  0.0354 -0.0118  0.0313
  217CO2     O1  918   3.392   8.042   8.016  0.1204  0.2924  0.2129
  217CO2     O2  919   3.560   7.929   8.128 -0.0495 -0.3160 -0.1502
  218CO2     D1  920   7.086   0.285   8.256 -0.3617 -0.5932  0.1162
  218CO2     D2  921   6.934   0.407   8.289  0.0169 -0.1557  0.2516
  218CO2      C  922   7.010   0.346   8.272 -0.1724 -0.3744  0.1839
  218CO2     O1  923   6.921   0.418   8.291  0.0496 -0.1179  0.2633
  218CO2     O2  924   7.099   0.274   8.254 -0.3944 -0.6309  0.1045
  219CO2     D1  925   3.566   6.192   2.078  0.5782 -0.3041  0.6205
  219CO2     D2  926   3.515   6.373   2.015  0.2840 -0.6770 -0.2074
  219CO2      C  927   3.540   6.283   2.046  0.4311 -0.4905  0.2065
  219CO2     O1  928   3.510   6.388   2.009  0.2586 -0.7092 -0.2790
  219CO2     O2  929   3.570   6.177   2.084  0.6036 -0.2719  0.6920
  220CO2     D1  930   7.420   4.867   6.671  0.1879 -0.4352  0.4442
  220CO2     D2  931   7.473   5.020   6.785 -0.2407 -0.1747  0.2989
  220CO2      C  932   7.447   4.944   6.728 -0.0264 -0.3050  0.3715
  220CO2     O1  933   7.478   5.033   6.795 -0.2777 -0.1522  0.2863
  220CO2     O2  934   7.415   4.854   6.661  0.2249 -0.4577  0.4568
  221CO2     D1  935   4.189   7.798   1.552  0.0828  0.0062  0.2297
  221CO2     D2  936   4.384   7.782   1.584  0.0823 -0.4487  0.0052
  221CO2      C  937   4.287   7.790   1.568  0.0826 -0.2213  0.1175
  221CO2     O1  938   4.401   7.781   1.587  0.0823 -0.4880 -0.0142
  221CO2     O2  939   4.173   7.800   1.549  0.0829  0.0455  0.2491
  222CO2     D1  940   4.485   8.696   5.992 -0.5273 -0.7997  0.1097
  222CO2     D2  941   4.351   8.744   6.130 -0.1353  0.2578  0.1247
  222CO2      C  942   4.418   8.720   6.061 -0.3313 -0.2710  0.1172
  222CO2     O1  943   4.340   8.748   6.142 -0.1014  0.3491  0.1260
  222CO2     O2  944   4.496   8.692   5.980 -0.5612 -0.8911  0.1084
  223CO2     D1  945   0.150   3.043   0.030 -0.2275 -0.2075  0.2025
  223CO2     D2  946   0.286   3.176   0.085  0.0478 -0.3506 -0.1286
  223CO2      C  947   0.218   3.109   0.057 -0.0899 -0.2790  0.0370
  223CO2     O1  948   0.298   3.187   0.090  0.0716 -0.3629 -0.1572
  223CO2     O2  949   0.139   3.031   0.025 -0.2513 -0.1951  0.2311
  224CO2     D1  950   5.100   5.987   3.043 -0.3752  0.1840  0.0747
  224CO2     D2  951   5.245   6.036   2.917  0.1016 -0.2746  0.4438
  224CO2      C  952   5.173   6.011   2.980 -0.1368 -0.0453  0.2592
  224CO2     O1  953   5.257   6.040   2.906  0.1428 -0.3142  0.4756
  224CO2     O2  954   5.088   5.983   3.054 -0.4163  0.2236  0.0428
  225CO2     D1  955   7.957   5.071   2.150  0.3626  0.2785 -0.3802
  225CO2     D2  956   7.865   4.914   2.072 -0.2542  0.2936  0.3153
  225CO2      C  957   7.911   4.993   2.111  0.0542  0.2860 -0.0324
  225CO2     O1  958   7.857   4.901   2.065 -0.3075  0.2949  0.3754
  225CO2     O2  959   7.965   5.085   2.156  0.4159  0.2772 -0.4403
  226CO2     D1  960   5.847   8.161   0.229  0.1736  0.0410  0.3290
  226CO2     D2  961   5.941   8.331   0.191  0.0258  0.0973  0.2154
  226CO2      C  962   5.894   8.246   0.210  0.0997  0.0691  0.2722
  226CO2     O1  963   5.949   8.346   0.188  0.0131  0.1022  0.2055
  226CO2     O2  964   5.839   8.146   0.232  0.1863  0.0361  0.3388
  227CO2     D1  965   2.916   5.701   7.699 -0.1711 -0.1993 -0.1206
  227CO2     D2  966   2.862   5.516   7.742 -0.3648 -0.0381  0.3460
  227CO2      C  967   2.889   5.608   7.720 -0.2679 -0.1187  0.1127
  227CO2     O1  968   2.858   5.499   7.745 -0.3815 -0.0242  0.3863
  227CO2     O2  969   2.920   5.717   7.696 -0.1544 -0.2132 -0.1609
  228CO2     D1  970   3.778   7.373   1.510 -0.2231  0.0064 -0.0696
  228CO2     D2  971   3.719   7.260   1.661  0.1006 -0.1548 -0.0628
  228CO2      C  972   3.749   7.316   1.585 -0.0612 -0.0742 -0.0662
  228CO2     O1  973   3.714   7.250   1.674  0.1286 -0.1687 -0.0622
  228CO2     O2  974   3.783   7.382   1.497 -0.2510  0.0203 -0.0702
  229CO2     D1  975   7.625   8.074   3.150 -0.4244 -0.0453 -0.0969
  229CO2     D2  976   7.661   7.984   2.978 -0.0187  0.0988 -0.0902
  229CO2      C  977   7.643   8.029   3.064 -0.2216  0.0268 -0.0935
  229CO2     O1  978   7.664   7.976   2.963  0.0163  0.1112 -0.0896
  229CO2     O2  979   7.622   8.082   3.165 -0.4595 -0.0577 -0.0975
  230CO2     D1  980   3.711   8.318   0.676  0.0601 -0.4637  0.7687
  230CO2     D2  981   3.565   8.451   0.679  0.1633 -0.3283 -0.3663
  230CO2      C  982   3.638   8.385   0.677  0.1117 -0.3960  0.2012
  230CO2     O1  983   3.552   8.463   0.679  0.1722 -0.3166 -0.4643
  230CO2     O2  984   3.723   8.306   0.676  0.0512 -0.4754  0.8668
  231CO2     D1  985   1.267   6.929   2.027 -0.4203  0.2639  0.2898
  231CO2     D2  986   1.440   7.026   2.027 -0.3020  0.0534 -0.1874
  231CO2      C  987   1.354   6.978   2.027 -0.3611  0.1586  0.0512
  231CO2     O1  988   1.455   7.035   2.027 -0.2918  0.0352 -0.2286
  231CO2     O2  989   1.253   6.921   2.027 -0.4305  0.2821  0.3310
  232CO2     D1  990   6.799   8.590   4.614 -0.4366 -0.0357 -0.1365
  232CO2     D2  991   6.947   8.676   4.516 -0.2937 -0.2858 -0.1396
  232CO2      C  992   6.873   8.633   4.565 -0.3651 -0.1608 -0.1381
  232CO2     O1  993   6.960   8.683   4.507 -0.2814 -0.3074 -0.1399
  232CO2     O2  994   6.786   8.583   4.623 -0.4489 -0.0141 -0.1363
  233CO2     D1  995   2.527   0.196   2.329  0.1156 -0.2876  0.2190
  233CO2     D2  996   2.519   0.304   2.495 -0.0397  0.3265 -0.1839
  233CO2      C  997   2.523   0.250   2.412  0.0379  0.0195  0.0176
  233CO2     O1  998   2.518   0.313   2.509 -0.0531  0.3796 -0.2187
  233CO2     O2  999   2.527   0.187   2.314  0.1290 -0.3406  0.2538
  234CO2     D1 1000   0.814   1.364   7.572  0.6516 -0.0581  0.3426
  234CO2     D2 1001   0.792   1.561   7.572  0.6714 -0.0564  0.0550
  234CO2      C 1002   0.803   1.463   7.572  0.6615 -0.0572  0.1988
  234CO2     O1 1003   0.790   1.578   7.572  0.6731 -0.0563  0.0301
  234CO2     O2 1004   0.815   1.348   7.572  0.6498 -0.0582  0.3675
  235CO2     D1 1005   3.828   7.946   2.495  0.3037  0.2159 -0.1785
  235CO2     D2 1006   3.837   7.849   2.667 -0.7123 -0.0093 -0.2512
  235CO2      C 1007   3.832   7.898   2.581 -0.2043  0.1033 -0.2148
  235CO2     O1 1008   3.838   7.840   2.682 -0.8000 -0.0288 -0.2575
  235CO2     O2 1009   3.827   7.955   2.480  0.3914  0.2354 -0.1722
  236CO2     D1 1010   1.871   8.535   0.188 -0.0802  0.5655 -0.2881
  236CO2     D2 1011   1.817   8.587   0.005 -0.0781  0.0241 -0.4458
  236CO2      C 1012   1.844   8.561   0.097 -0.0791  0.2948 -0.3669
  236CO2     O1 1013   1.812   8.592  -0.010 -0.0779 -0.0227 -0.4594
  236CO2     O2 1014   1.876   8.530   0.204 -0.0803  0.6122 -0.2745
  237CO2     D1 1015   5.061   8.169   3.602  0.3001  0.1466 -0.5819
  237CO2     D2 1016   4.921   8.122   3.471 -0.3642  0.4183  0.0334
  237CO2      C 1017   4.991   8.145   3.536 -0.0320  0.2825 -0.2743
  237CO2     O1 1018   4.908   8.118   3.460 -0.4216  0.4418  0.0865
  237CO2     O2 1019   5.074   8.173   3.613  0.3575  0.1232 -0.6350
  238CO2     D1 1020   8.178   6.910   3.332  0.0785  0.0249  0.0382
  238CO2     D2 1021   8.040   6.768   3.330  0.2864 -0.1806  0.1938
  238CO2      C 1022   8.109   6.839   3.331  0.1824 -0.0779  0.1160
  238CO2     O1 1023   8.028   6.756   3.330  0.3043 -0.1984  0.2073
  238CO2     O2 1024   8.190   6.922   3.332  0.0606  0.0426  0.0247
  239CO2     D1 1025   7.356   2.983   2.915 -0.0944 -0.6836 -0.3726
  239CO2     D2 1026   7.345   3.041   3.104 -0.3066 -0.5273 -0.4321
  239CO2      C 1027   7.351   3.012   3.010 -0.2005 -0.6054 -0.4024
  239CO2     O1 1028   7.344   3.046   3.120 -0.3249 -0.5138 -0.4372
  239CO2     O2 1029   7.357   2.978   2.899 -0.0760 -0.6971 -0.3675
  240CO2     D1 1030   5.940   2.420   0.995  0.0127 -0.1119  0.0957
  240CO2     D2 1031   6.055   2.575   0.949 -0.1348 -0.0578 -0.0911
  240CO2      C 1032   5.998   2.498   0.972 -0.0610 -0.0848  0.0023
  240CO2     O1 1033   6.065   2.588   0.945 -0.1476 -0.0531 -0.1073
  240CO2     O2 1034   5.930   2.407   0.999  0.0255 -0.1166  0.1119
  241CO2     D1 1035   4.060   8.953   8.482 -0.0028  0.1373  0.1691
  241CO2     D2 1036   4.189   9.076   8.396  0.3640 -0.4023 -0.0554
  241CO2      C 1037   4.124   9.014   8.439  0.1806 -0.1325  0.0569
  241CO2     O1 1038   4.200   9.087   8.388  0.3957 -0.4490 -0.0748
  241CO2     O2 1039   4.049   8.942   8.489 -0.0345  0.1839  0.1885
  242CO2     D1 1040   4.327   4.827   0.860  0.1521  0.7730  0.7894
  242CO2     D2 1041   4.413   4.694   0.979 -0.0877  0.4738  0.6286
  242CO2      C 1042   4.370   4.760   0.920  0.0322  0.6234  0.7090
  242CO2     O1 1043   4.420   4.682   0.990 -0.1084  0.4479  0.6147
  242CO2     O2 1044   4.319   4.838   0.850  0.1728  0.7988  0.8033
  243CO2     D1 1045   7.214   0.989   7.342 -0.3207  0.0079  0.1262
  243CO2     D2 1046   7.155   0.913   7.515 -0.4489 -0.3497 -0.0750
  243CO2      C 1047   7.184   0.951   7.429 -0.3848 -0.1709  0.0256
  243CO2     O1 1048   7.150   0.906   7.530 -0.4600 -0.3806 -0.0924
  243CO2     O2 1049   7.219   0.996   7.327 -0.3097  0.0388  0.1436
  244CO2     D1 1050   1.472   1.129   1.710 -0.3567 -0.0440 -0.0495
  244CO2     D2 1051   1.385   1.265   1.595  0.3879  0.2879 -0.2294
  244CO2      C 1052   1.429   1.197   1.653  0.0156  0.1220 -0.1394
  244CO2     O1 1053   1.377   1.277   1.586  0.4523  0.3166 -0.2450
  244CO2     O2 1054   1.480   1.118   1.720 -0.4210 -0.0727 -0.0339
  245CO2     D1 1055   2.858   5.634   5.466 -0.2980 -0.0249  0.1502
  245CO2     D2 1056   2.747   5.770   5.557  0.0265  0.4599 -0.1738
  245CO2      C 1057   2.802   5.702   5.512 -0.1357  0.2175 -0.0118
  245CO2     O1 1058   2.737   5.782   5.565  0.0545  0.5018 -0.2017
  245CO2     O2 1059   2.867   5.623   5.458 -0.3260 -0.0667  0.1782
  246CO2     D1 1060   8.233   0.344   1.618  0.4492 -0.2035  0.2220
  246CO2     D2 1061   8.259   0.185   1.732 -0.3141 -0.4808  0.0181
  246CO2      C 1062   8.246   0.264   1.675  0.0676 -0.3421  0.1201
  246CO2     O1 1063   8.262   0.171   1.742 -0.3800 -0.5047  0.0005
  246CO2     O2 1064   8.230   0.358   1.608  0.5151 -0.1796  0.2396
  247CO2     D1 1065   5.427   5.980   6.523  0.1804  0.3673 -0.1536
  247CO2     D2 1066   5.466   5.910   6.342 -0.4213  0.2363 -0.2329
  247CO2      C 1067   5.446   5.945   6.433 -0.1204  0.3018 -0.1933
  247CO2     O1 1068   5.469   5.904   6.327 -0.4733  0.2249 -0.2398
  247CO2     O2 1069   5.423   5.986   6.539  0.2324  0.3786 -0.1467
  248CO2     D1 1070   1.673   5.299   6.578 -0.1719  0.0105 -0.0566
  248CO2     D2 1071   1.830   5.280   6.459  0.0030  0.3734  0.1152
  248CO2      C 1072   1.751   5.290   6.518 -0.0845  0.1920  0.0293
  248CO2     O1 1073   1.843   5.279   6.448  0.0181  0.4048  0.1300
  248CO2     O2 1074   1.659   5.300   6.588 -0.1870 -0.0209 -0.0715
  249CO2     D1 1075   4.763   6.843   1.792 -0.3266 -0.2562 -0.5724
  249CO2     D2 1076   4.836   7.003   1.702 -0.0694  0.2644  0.5539
  249CO2      C 1077   4.799   6.923   1.747 -0.1980  0.0041 -0.0092
  249CO2     O1 1078   4.842   7.017   1.694 -0.0472  0.3094  0.6512
  249CO2     O2 1079   4.757   6.829   1.800 -0.3488 -0.3011 -0.6697
  250CO2     D1 1080   1.872   0.337   6.020  0.2615 -0.4439  0.4138
  250CO2     D2 1081   1.920   0.315   6.210 -0.2590 -0.0619  0.5923
  250CO2      C 1082   1.896   0.326   6.115  0.0013 -0.2529  0.5030
  250CO2     O1 1083   1.924   0.313   6.227 -0.3039 -0.0289  0.6077
  250CO2     O2 1084   1.867   0.339   6.003  0.3065 -0.4769  0.3984
  251CO2     D1 1085   4.912   7.100   5.801 -0.0154  0.0433  0.2401
  251CO2     D2 1086   5.056   7.008   5.900 -0.3035 -0.2849  0.3588
  251CO2      C 1087   4.984   7.054   5.851 -0.1595 -0.1208  0.2994
  251CO2     O1 1088   5.069   7.000   5.909 -0.3284 -0.3133  0.3691
  251CO2     O2 1089   4.899   7.107   5.793  0.0095  0.0717  0.2298
  252CO2     D1 1090   6.604   8.355   4.779  0.3080 -0.3485 -0.0419
  252CO2     D2 1091   6.659   8.294   4.959 -0.0497 -0.6968 -0.0487
  252CO2      C 1092   6.631   8.324   4.869  0.1292 -0.5227 -0.0453
  252CO2     O1 1093   6.664   8.288   4.974 -0.0806 -0.7269 -0.0493
  252CO2     O2 1094   6.599   8.360   4.764  0.3389 -0.3184 -0.0413
  253CO2     D1 1095   8.407   5.513   1.709 -0.5775  0.0781 -0.4501
  253CO2     D2 1096   8.328   5.649   1.829 -0.1536 -0.0472 -0.0262
  253CO2      C 1097   8.367   5.581   1.769 -0.3656  0.0155 -0.2382
  253CO2     O1 1098   8.321   5.661   1.839 -0.1170 -0.0581  0.0104
  253CO2     O2 1099   8.414   5.502   1.699 -0.6142  0.0890 -0.4867
  254CO2     D1 1100   1.553   2.592   4.784  0.2522  0.1287  0.3244
  254CO2     D2 1101   1.512   2.774   4.719  0.1607  0.0045  0.0380
  254CO2      C 1102   1.533   2.683   4.751  0.2064  0.0666  0.1812
  254CO2     O1 1103   1.509   2.789   4.713  0.1528 -0.0062  0.0133
  254CO2     O2 1104   1.556   2.576   4.790  0.2601  0.1394  0.3492
  255CO2     D1 1105   3.196   5.461   7.789  0.1399 -0.1715  0.1605
  255CO2     D2 1106   3.231   5.450   7.594  0.1536  0.2806  0.1372
  255CO2      C 1107   3.213   5.455   7.692  0.1467  0.0546  0.1489
  255CO2     O1 1108   3.234   5.449   7.578  0.1548  0.3196  0.1352
  255CO2     O2 1109   3.193   5.462   7.806  0.1387 -0.2105  0.1626
  256CO2     D1 1110   7.248   5.370   5.365 -0.3647  0.3711 -0.2368
  256CO2     D2 1111   7.066   5.321   5.427 -0.0251  0.1493  0.5993
  256CO2      C 1112   7.157   5.345   5.396 -0.1949  0.2602  0.1813
  256CO2     O1 1113   7.050   5.317   5.432  0.0042  0.1302  0.6715
  256CO2     O2 1114   7.263   5.374   5.360 -0.3940  0.3903 -0.3090
  257CO2     D1 1115   4.172   7.507   0.266  0.3485 -0.2437  0.0513
  257CO2     D2 1116   4.352   7.459   0.332  0.3244 -0.5068 -0.0759
  257CO2      C 1117   4.262   7.483   0.299  0.3365 -0.3753 -0.0123
  257CO2     O1 1118   4.368   7.455   0.337  0.3224 -0.5296 -0.0869
  257CO2     O2 1119   4.156   7.511   0.261  0.3506 -0.2210  0.0623
  258CO2     D1 1120   3.863   8.131   8.052 -0.0106 -0.1520 -0.0483
  258CO2     D2 1121   3.908   8.013   7.900  0.0933 -0.1769  0.0038
  258CO2      C 1122   3.886   8.072   7.976  0.0413 -0.1644 -0.0222
  258CO2     O1 1123   3.912   8.003   7.887  0.1022 -0.1791  0.0083
  258CO2     O2 1124   3.859   8.141   8.066 -0.0196 -0.1498 -0.0528
  259CO2     D1 1125   5.143   8.761   0.027  0.4098  0.2812 -0.1824
  259CO2     D2 1126   5.133   8.572  -0.029  0.0783  0.2528 -0.0203
  259CO2      C 1127   5.138   8.666  -0.001  0.2440  0.2670 -0.1013
  259CO2     O1 1128   5.132   8.555  -0.033  0.0496  0.2504 -0.0063
  259CO2     O2 1129   5.144   8.778   0.032  0.4385  0.2837 -0.1963
  260CO2     D1 1130   1.817   6.592   5.114 -0.1031  0.0487 -0.0865
  260CO2     D2 1131   1.943   6.491   5.000 -0.0328 -0.3008  0.2969
  260CO2      C 1132   1.880   6.542   5.057 -0.0680 -0.1260  0.1052
  260CO2     O1 1133   1.954   6.483   4.990 -0.0268 -0.3310  0.3300
  260CO2     O2 1134   1.806   6.601   5.124 -0.1092  0.0789 -0.1196
  261CO2     D1 1135   2.549   8.422   1.815  0.2206  0.1895  0.3289
  261CO2     D2 1136   2.474   8.513   1.657 -0.2241  0.0392  0.4511
  261CO2      C 1137   2.511   8.467   1.736 -0.0018  0.1143  0.3900
  261CO2     O1 1138   2.468   8.521   1.643 -0.2626  0.0262  0.4616
  261CO2     O2 1139   2.555   8.414   1.829  0.2591  0.2024  0.3184
  262CO2     D1 1140   3.675   8.101   2.114  0.2753  0.1160 -0.0807
  262CO2     D2 1141   3.508   8.112   2.009 -0.1213 -0.2356  0.5074
  262CO2      C 1142   3.592   8.106   2.062  0.0770 -0.0598  0.2134
  262CO2     O1 1143   3.494   8.113   2.000 -0.1555 -0.2660  0.5582
  262CO2     O2 1144   3.690   8.100   2.124  0.3096  0.1463 -0.1314
  263CO2     D1 1145   0.337   6.015   0.912  0.3504  0.5403 -0.0657
  263CO2     D2 1146   0.443   6.009   0.746 -0.4232  0.5557 -0.5629
  263CO2      C 1147   0.390   6.012   0.829 -0.0364  0.5480 -0.3143
  263CO2     O1 1148   0.453   6.008   0.731 -0.4900  0.5570 -0.6058
  263CO2     O2 1149   0.328   6.016   0.927  0.4172  0.5389 -0.0227
  264CO2     D1 1150   4.208   1.107   7.507 -0.3366  0.2019  0.0045
  264CO2     D2 1151   4.124   1.197   7.662  0.0660  0.5433  0.0248
  264CO2      C 1152   4.166   1.152   7.584 -0.1353  0.3726  0.0146
  264CO2     O1 1153   4.117   1.205   7.675  0.1008  0.5728  0.0265
  264CO2     O2 1154   4.215   1.099   7.494 -0.3714  0.1724  0.0028
  265CO2     D1 1155   3.257   8.166   0.925  0.2739 -0.4383  0.1418
  265CO2     D2 1156   3.425   8.258   0.874 -0.0668  0.1438  0.0700
  265CO2      C 1157   3.341   8.212   0.900  0.1035 -0.1472  0.1059
  265CO2     O1 1158   3.439   8.265   0.870 -0.0962  0.1941  0.0638
  265CO2     O2 1159   3.243   8.158   0.929  0.3033 -0.4886  0.1480
  266CO2     D1 1160   7.873   0.868   7.266 -0.0179 -0.0528  0.0956
  266CO2     D2 1161   7.722   0.803   7.155 -0.0813 -0.1638  0.2470
  266CO2      C 1162   7.798   0.835   7.211 -0.0496 -0.1083  0.1713
  266CO2     O1 1163   7.709   0.797   7.146 -0.0868 -0.1734  0.2601
  266CO2     O2 1164   7.886   0.873   7.276 -0.0124 -0.0432  0.0825
  267CO2     D1 1165   0.661   1.720   4.523 -0.1948  0.0678  0.0920
  267CO2     D2 1166   0.564   1.756   4.692 -0.1611  0.2264  0.0772
  267CO2      C 1167   0.613   1.738   4.607 -0.1780  0.1471  0.0846
  267CO2     O1 1168   0.556   1.759   4.706 -0.1582  0.2401  0.0760
  267CO2     O2 1169   0.669   1.717   4.509 -0.1977  0.0541  0.0932
  268CO2     D1 1170   1.448   3.433   2.152  0.4738 -0.0929 -0.3343
  268CO2     D2 1171   1.337   3.422   1.989 -0.1622 -0.3890  0.1134
  268CO2      C 1172   1.393   3.428   2.071  0.1558 -0.2409 -0.1105
  268CO2     O1 1173   1.328   3.422   1.975 -0.2172 -0.4146  0.1520
  268CO2     O2 1174   1.458   3.434   2.167  0.5287 -0.0673 -0.3730
  269CO2     D1 1175   7.532   1.455   7.602  0.0053 -0.1713  0.2830
  269CO2     D2 1176   7.597   1.641   7.581 -0.4976 -0.0179  0.0697
  269CO2      C 1177   7.564   1.548   7.592 -0.2462 -0.0946  0.1764
  269CO2     O1 1178   7.603   1.657   7.579 -0.5411 -0.0046  0.0513
  269CO2     O2 1179   7.526   1.439   7.604  0.0487 -0.1845  0.3014
  270CO2     D1 1180   2.755   0.402   1.886  0.3806 -0.2427  0.6632
  270CO2     D2 1181   2.918   0.472   1.974  0.2211  0.2463  0.5691
  270CO2      C 1182   2.836   0.437   1.930  0.3008  0.0018  0.6162
  270CO2     O1 1183   2.932   0.479   1.981  0.2073  0.2885  0.5610
  270CO2     O2 1184   2.741   0.396   1.878  0.3943 -0.2849  0.6713
  271CO2     D1 1185   7.641   5.262   8.950 -0.0174  0.6348  0.0170
  271CO2     D2 1186   7.490   5.185   9.052 -0.0624 -0.0106 -0.5330
  271CO2      C 1187   7.565   5.223   9.001 -0.0399  0.3121 -0.2580
  271CO2     O1 1188   7.477   5.179   9.061 -0.0663 -0.0664 -0.5805
  271CO2     O2 1189   7.654   5.268   8.941 -0.0135  0.6906  0.0645
  272CO2     D1 1190   0.410   4.168   8.699 -0.0481  0.5623 -0.1301
  272CO2     D2 1191   0.601   4.219   8.704  0.0211  0.3114 -0.1721
  272CO2      C 1192   0.506   4.193   8.701 -0.0135  0.4369 -0.1511
  272CO2     O1 1193   0.618   4.224   8.705  0.0271  0.2897 -0.1758
  272CO2     O2 1194   0.394   4.163   8.698 -0.0541  0.5840 -0.1265
  273CO2     D1 1195   2.237   1.894   0.507 -0.0910  0.3865 -0.1849
  273CO2     D2 1196   2.144   1.800   0.359 -0.5528  0.7654 -0.1377
  273CO2      C 1197   2.191   1.847   0.433 -0.3219  0.5760 -0.1613
  273CO2     O1 1198   2.136   1.792   0.347 -0.5927  0.7981 -0.1336
  273CO2     O2 1199   2.245   1.903   0.520 -0.0511  0.3538 -0.1890
  274CO2     D1 1200   4.737   3.455   2.877  0.2195  0.3451 -0.3384
  274CO2     D2 1201   4.635   3.554   3.015  0.0533 -0.1446 -0.1057
  274CO2      C 1202   4.686   3.505   2.946  0.1364  0.1002 -0.2220
  274CO2     O1 1203   4.626   3.563   3.026  0.0390 -0.1869 -0.0856
  274CO2     O2 1204   4.746   3.446   2.865  0.2338  0.3874 -0.3585
  275CO2     D1 1205   6.235   5.175   3.383  0.1524  0.1793  0.6529
  275CO2     D2 1206   6.210   4.981   3.352  0.1794  0.3103 -0.2130
  275CO2      C 1207   6.223   5.078   3.368  0.1659  0.2448  0.2200
  275CO2     O1 1208   6.208   4.964   3.350  0.1818  0.3216 -0.2878
  275CO2     O2 1209   6.238   5.191   3.386  0.1501  0.1680  0.7277
  276CO2     D1 1210   1.550   0.766   6.496 -0.4771 -0.2877  0.1507
  276CO2     D2 1211   1.593   0.584   6.430  0.4824  0.0130 -0.0595
  276CO2      C 1212   1.572   0.675   6.463  0.0026 -0.1373  0.0456
  276CO2     O1 1213   1.597   0.569   6.424  0.5652  0.0390 -0.0776
  276CO2     O2 1214   1.546   0.782   6.501 -0.5600 -0.3136  0.1689
  277CO2     D1 1215   0.482   7.455   3.624  0.2259 -0.3087 -0.2239
  277CO2     D2 1216   0.435   7.555   3.788  0.1277 -0.0671 -0.3997
  277CO2      C 1217   0.459   7.505   3.706  0.1768 -0.1879 -0.3118
  277CO2     O1 1218   0.431   7.564   3.802  0.1192 -0.0463 -0.4149
  277CO2     O2 1219   0.486   7.447   3.610  0.2344 -0.3296 -0.2087
  278CO2     D1 1220   0.079   6.537   1.276 -0.3262  0.0489  0.0905
  278CO2     D2 1221   0.095   6.523   1.473  0.6139  0.0909  0.0191
  278CO2      C 1222   0.087   6.530   1.375  0.1439  0.0699  0.0548
  278CO2     O1 1223   0.097   6.522   1.490  0.6951  0.0945  0.0129
  278CO2     O2 1224   0.078   6.538   1.259 -0.4074  0.0453  0.0967
  279CO2     D1 1225   3.142   2.601   8.390 -0.4939  0.3099 -0.6419
  279CO2     D2 1226   3.281   2.556   8.257 -0.1265 -0.0784 -0.1247
  279CO2      C 1227   3.211   2.578   8.323 -0.3102  0.1157 -0.3833
  279CO2     O1 1228   3.293   2.552   8.246 -0.0948 -0.1120 -0.0800
  279CO2     O2 1229   3.129   2.605   8.401 -0.5256  0.3434 -0.6866
  280CO2     D1 1230   0.031   3.433   0.389 -0.1044 -0.5841  0.1652
  280CO2     D2 1231   0.022   3.497   0.576  0.0585  0.0325 -0.0372
  280CO2      C 1232   0.026   3.465   0.483 -0.0230 -0.2758  0.0640
  280CO2     O1 1233   0.021   3.502   0.592  0.0725  0.0858 -0.0547
  280CO2     O2 1234   0.031   3.427   0.373 -0.1185 -0.6373  0.1827
  281CO2     D1 1235   5.901   5.266   7.656 -0.1093  0.3862 -0.6446
  281CO2     D2 1236   6.074   5.290   7.563  0.1962  0.3324 -0.0904
  281CO2      C 1237   5.988   5.278   7.609  0.0434  0.3593 -0.3675
  281CO2     O1 1238   6.089   5.292   7.555  0.2226  0.3277 -0.0426
  281CO2     O2 1239   5.886   5.264   7.664 -0.1357  0.3909 -0.6925
  282CO2     D1 1240   2.374   3.875   0.090 -0.2072  0.3078  0.2079
  282CO2     D2 1241   2.183   3.912   0.053 -0.1840 -0.0140 -0.2351
  282CO2      C 1242   2.279   3.894   0.072 -0.1956  0.1469 -0.0136
  282CO2     O1 1243   2.167   3.915   0.050 -0.1820 -0.0418 -0.2734
  282CO2     O2 1244   2.391   3.872   0.093 -0.2092  0.3356  0.2462
  283CO2     D1 1245   1.116   8.130   5.043 -0.0606  0.2008 -0.2766
  283CO2     D2 1246   0.927   8.182   5.073 -0.0915 -0.1859  0.2082
  283CO2      C 1247   1.022   8.156   5.058 -0.0761  0.0075 -0.0342
  283CO2     O1 1248   0.911   8.186   5.075 -0.0942 -0.2193  0.2501
  283CO2     O2 1249   1.132   8.126   5.041 -0.0579  0.2342 -0.3185
  284CO2     D1 1250   8.094   5.662   6.057  0.2972 -0.0772 -0.1135
  284CO2     D2 1251   8.241   5.695   5.930  0.1023 -0.1700 -0.3630
  284CO2      C 1252   8.168   5.679   5.994  0.1998 -0.1236 -0.2382
  284CO2     O1 1253   8.254   5.698   5.919  0.0855 -0.1780 -0.3845
  284CO2     O2 1254   8.081   5.659   6.068  0.3141 -0.0692 -0.0919
  285CO2     D1 1255   1.989   7.032   5.534  0.6838  0.7565 -0.4961
  285CO2     D2 1256   2.067   7.051   5.715 -0.1449 -0.1698 -0.0333
  285CO2      C 1257   2.028   7.042   5.624  0.2694  0.2934 -0.2647
  285CO2     O1 1258   2.073   7.053   5.730 -0.2165 -0.2498  0.0067
  285CO2     O2 1259   1.982   7.030   5.518  0.7553  0.8365 -0.5360
  286CO2     D1 1260   1.169   7.106   8.494  0.0593 -0.0918  0.3891
  286CO2     D2 1261   1.292   7.259   8.518  0.2878 -0.1117 -0.6163
  286CO2      C 1262   1.231   7.182   8.506  0.1735 -0.1017 -0.1136
  286CO2     O1 1263   1.303   7.272   8.520  0.3075 -0.1134 -0.7032
  286CO2     O2 1264   1.159   7.093   8.491  0.0396 -0.0900  0.4760
  287CO2     D1 1265   6.291   8.082   2.591 -0.0224 -0.4028  0.1181
  287CO2     D2 1266   6.093   8.084   2.591 -0.0207 -0.1330  0.0651
  287CO2      C 1267   6.192   8.083   2.591 -0.0216 -0.2679  0.0916
  287CO2     O1 1268   6.076   8.084   2.591 -0.0206 -0.1097  0.0605
  287CO2     O2 1269   6.308   8.082   2.591 -0.0226 -0.4261  0.1227
  288CO2     D1 1270   4.901   8.748   1.646 -0.2705 -0.5265  0.6971
  288CO2     D2 1271   5.053   8.649   1.724  0.2357 -0.6057 -0.3894
  288CO2      C 1272   4.977   8.699   1.685 -0.0174 -0.5661  0.1539
  288CO2     O1 1273   5.067   8.641   1.731  0.2794 -0.6126 -0.4833
  288CO2     O2 1274   4.888   8.757   1.640 -0.3142 -0.5197  0.7910
  289CO2     D1 1275   1.275   1.683   1.153  0.0233  0.3428  0.3780
  289CO2     D2 1276   1.107   1.629   1.243  0.1115  0.0654  0.3774
  289CO2      C 1277   1.191   1.656   1.198  0.0674  0.2041  0.3777
  289CO2     O1 1278   1.092   1.625   1.250  0.1191  0.0414  0.3774
  289CO2     O2 1279   1.289   1.688   1.145  0.0157  0.3668  0.3781
  290CO2     D1 1280   3.613   7.818   3.293  0.1806  0.4792  0.3690
  290CO2     D2 1281   3.686   7.634   3.303 -0.2375  0.2969  0.0676
  290CO2      C 1282   3.650   7.726   3.298 -0.0284  0.3880  0.2183
  290CO2     O1 1283   3.693   7.618   3.303 -0.2737  0.2811  0.0415
  290CO2     O2 1284   3.607   7.833   3.292  0.2168  0.4949  0.3951
  291CO2     D1 1285   3.924   1.422   0.109 -0.2848  0.4687 -0.2036
  291CO2     D2 1286   3.758   1.379   0.208  0.2711  0.0535  0.5513
  291CO2      C 1287   3.841   1.400   0.159 -0.0068  0.2611  0.1738
  291CO2     O1 1288   3.744   1.375   0.217  0.3192  0.0176  0.6165
  291CO2     O2 1289   3.938   1.425   0.101 -0.3328  0.5046 -0.2689
  292CO2     D1 1290   6.397   1.331   4.576  0.6034  0.0412  0.1755
  292CO2     D2 1291   6.529   1.215   4.667  0.3388 -0.6036 -0.2566
  292CO2      C 1292   6.463   1.273   4.622  0.4711 -0.2812 -0.0406
  292CO2     O1 1293   6.541   1.205   4.675  0.3159 -0.6593 -0.2939
  292CO2     O2 1294   6.386   1.341   4.568  0.6263  0.0969  0.2128
  293CO2     D1 1295   0.835   5.235   3.843  0.2363  0.3566 -0.1636
  293CO2     D2 1296   0.642   5.272   3.861  0.1197 -0.3483  0.0520
  293CO2      C 1297   0.738   5.254   3.852  0.1780  0.0041 -0.0558
  293CO2     O1 1298   0.625   5.276   3.863  0.1097 -0.4092  0.0706
  293CO2     O2 1299   0.852   5.232   3.841  0.2464  0.4175 -0.1822
  294CO2     D1 1300   0.758   6.760   0.671 -0.3562  0.8768  0.3704
  294CO2     D2 1301   0.610   6.653   0.747 -0.2131  0.5376  0.1703
  294CO2      C 1302   0.684   6.707   0.709 -0.2847  0.7072  0.2704
  294CO2     O1 1303   0.597   6.644   0.754 -0.2008  0.5083  0.1531
  294CO2     O2 1304   0.770   6.770   0.665 -0.3686  0.9061  0.3877
  295CO2     D1 1305   2.732   5.206   5.711  0.0513  0.2315 -0.0479
  295CO2     D2 1306   2.780   5.038   5.804  0.2573  0.4580  0.2572
  295CO2      C 1307   2.756   5.122   5.758  0.1543  0.3448  0.1047
  295CO2     O1 1308   2.784   5.023   5.812  0.2750  0.4776  0.2836
  295CO2     O2 1309   2.728   5.221   5.703  0.0335  0.2119 -0.0743
  296CO2     D1 1310   7.797   6.027   7.586  0.4281 -0.0977  0.2085
  296CO2     D2 1311   7.745   6.216   7.563 -0.7264 -0.4049  0.2987
  296CO2      C 1312   7.771   6.122   7.574 -0.1491 -0.2513  0.2536
  296CO2     O1 1313   7.740   6.233   7.561 -0.8262 -0.4314  0.3065
  296CO2     O2 1314   7.802   6.011   7.588  0.5279 -0.0712  0.2007
  297CO2     D1 1315   8.471   4.009   5.901 -0.1664 -0.0975 -0.4771
  297CO2     D2 1316   8.463   4.056   6.093  0.6272  0.6101 -0.6099
  297CO2      C 1317   8.467   4.032   5.997  0.2304  0.2563 -0.5435
  297CO2     O1 1318   8.462   4.060   6.109  0.6958  0.6712 -0.6214
  297CO2     O2 1319   8.472   4.005   5.884 -0.2350 -0.1586 -0.4656
  298CO2     D1 1320   3.442   8.635   2.745 -0.3242  0.2965  0.1627
  298CO2     D2 1321   3.423   8.568   2.560  0.7220 -0.2957  0.2667
  298CO2      C 1322   3.433   8.602   2.652  0.1989  0.0004  0.2147
  298CO2     O1 1323   3.422   8.563   2.544  0.8123 -0.3469  0.2757
  298CO2     O2 1324   3.444   8.641   2.761 -0.4145  0.3476  0.1537
  299CO2     D1 1325   3.014   5.285   4.657  0.6392  0.2783 -0.1855
  299CO2     D2 1326   3.031   5.156   4.508 -0.3199 -0.0174 -0.0431
  299CO2      C 1327   3.022   5.220   4.583  0.1596  0.1304 -0.1143
  299CO2     O1 1328   3.032   5.145   4.495 -0.4028 -0.0430 -0.0308
  299CO2     O2 1329   3.012   5.296   4.670  0.7220  0.3038 -0.1978
  300CO2     D1 1330   6.103   5.477   0.772  0.0681  0.0445 -0.1691
  300CO2     D2 1331   5.944   5.402   0.682  0.5206 -0.2518 -0.7282
  300CO2      C 1332   6.024   5.439   0.727  0.2943 -0.1036 -0.4487
  300CO2     O1 1333   5.930   5.395   0.674  0.5597 -0.2774 -0.7765
  300CO2     O2 1334   6.117   5.483   0.780  0.0290  0.0701 -0.1208
  301CO2     D1 1335   3.436   6.994   4.927 -0.2452  0.2512 -0.0974
  301CO2     D2 1336   3.441   6.851   4.791 -0.0355  0.2903 -0.1289
  301CO2      C 1337   3.438   6.922   4.859 -0.1404  0.2708 -0.1131
  301CO2     O1 1338   3.441   6.838   4.779 -0.0174  0.2937 -0.1316
  301CO2     O2 1339   3.435   7.006   4.939 -0.2633  0.2478 -0.0946
  302CO2     D1 1340   5.326   0.366   2.484  0.0211 -0.7811  0.2452
  302CO2     D2 1341   5.238   0.314   2.315 -0.2779  1.0224 -0.1689
  302CO2      C 1342   5.282   0.340   2.400 -0.1284  0.1207  0.0381
  302CO2     O1 1343   5.231   0.309   2.300 -0.3037  1.1782 -0.2046
  302CO2     O2 1344   5.334   0.371   2.499  0.0469 -0.9369  0.2809
  303CO2     D1 1345   0.705   4.868   3.410  0.0262 -0.2122  0.0464
  303CO2     D2 1346   0.751   4.965   3.243  0.0164 -0.2290  0.0336
  303CO2      C 1347   0.728   4.916   3.327  0.0213 -0.2206  0.0400
  303CO2     O1 1348   0.755   4.973   3.229  0.0156 -0.2305  0.0325
  303CO2     O2 1349   0.701   4.859   3.424  0.0270 -0.2107  0.0475
  304CO2     D1 1350   3.985   4.826   2.006  0.3209 -0.0694  0.4189
  304CO2     D2 1351   3.811   4.893   1.937  0.4171 -0.3767 -0.1254
  304CO2      C 1352   3.898   4.859   1.972  0.3690 -0.2230  0.1468
  304CO2     O1 1353   3.796   4.898   1.931  0.4254 -0.4032 -0.1724
  304CO2     O2 1354   4.000   4.821   2.012  0.3126 -0.0428  0.4659
  305CO2     D1 1355   4.902   6.444   2.887 -0.0364 -0.0964  0.3152
  305CO2     D2 1356   4.898   6.470   3.083 -0.7138  0.1416  0.2712
  305CO2      C 1357   4.900   6.457   2.985 -0.3751  0.0226  0.2932
  305CO2     O1 1358   4.898   6.473   3.100 -0.7723  0.1622  0.2674
  305CO2     O2 1359   4.902   6.442   2.870  0.0222 -0.1170  0.3190
  306CO2     D1 1360   6.033   5.008   7.216 -0.4344 -0.3075  0.1181
  306CO2     D2 1361   6.108   4.968   7.394 -0.4412  0.5057  0.3051
  306CO2      C 1362   6.070   4.988   7.305 -0.4378  0.0991  0.2116
  306CO2     O1 1363   6.114   4.965   7.410 -0.4418  0.5760  0.3213
  306CO2     O2 1364   6.026   5.012   7.200 -0.4338 -0.3778  0.1020
  307CO2     D1 1365   3.071   4.901   4.882  0.4977 -0.0174 -0.1531
  307CO2     D2 1366   3.242   4.806   4.912  0.1715 -0.5693 -0.0422
  307CO2      C 1367   3.157   4.853   4.897  0.3346 -0.2934 -0.0976
  307CO2     O1 1368   3.257   4.797   4.915  0.1433 -0.6170 -0.0327
  307CO2     O2 1369   3.056   4.909   4.880  0.5259  0.0303 -0.1626
  308CO2     D1 1370   0.069   2.206   0.794  0.4686 -0.1814 -0.3375
  308CO2     D2 1371   0.101   2.012   0.817 -0.0231 -0.2265 -0.0179
  308CO2      C 1372   0.085   2.109   0.805  0.2227 -0.2039 -0.1777
  308CO2     O1 1373   0.104   1.996   0.819 -0.0656 -0.2304  0.0097
  308CO2     O2 1374   0.066   2.223   0.792  0.5111 -0.1775 -0.3651
  309CO2     D1 1375   4.490   5.599   7.100 -0.4654 -0.4465  0.3916
  309CO2     D2 1376   4.389   5.490   6.970 -0.4156  0.3627 -0.3303
  309CO2      C 1377   4.439   5.544   7.035 -0.4405 -0.0419  0.0306
  309CO2     O1 1378   4.380   5.480   6.958 -0.4113  0.4326 -0.3927
  309CO2     O2 1379   4.499   5.608   7.111 -0.4697 -0.5164  0.4540
  310CO2     D1 1380   6.046   0.861   1.987  0.7050  0.1059 -0.2358
  310CO2     D2 1381   5.916   0.994   2.055  0.4534 -0.1655 -0.1804
  310CO2      C 1382   5.981   0.928   2.021  0.5792 -0.0298 -0.2081
  310CO2     O1 1383   5.905   1.006   2.061  0.4316 -0.1889 -0.1756
  310CO2     O2 1384   6.057   0.850   1.981  0.7267  0.1293 -0.2406
  311CO2     D1 1385   7.013   5.254   0.950  0.1221  0.0934  0.5704
  311CO2     D2 1386   6.889   5.176   1.083 -0.4720  0.1321  0.0422
  311CO2      C 1387   6.951   5.215   1.016 -0.1750  0.1127  0.3063
  311CO2     O1 1388   6.878   5.169   1.094 -0.5234  0.1355 -0.0034
  311CO2     O2 1389   7.023   5.261   0.939  0.1734  0.0900  0.6160
  312CO2     D1 1390   1.830   0.862   7.213  0.1349 -0.1960  0.1598
  312CO2     D2 1391   2.012   0.887   7.138  0.3559  0.0816  0.7826
  312CO2      C 1392   1.921   0.874   7.175  0.2454 -0.0572  0.4712
  312CO2     O1 1393   2.027   0.889   7.131  0.3750  0.1055  0.8364
  312CO2     O2 1394   1.815   0.860   7.219  0.1158 -0.2200  0.1060
  313CO2     D1 1395   5.108   4.062   7.513 -0.2114 -0.2446  0.1880
  313CO2     D2 1396   5.068   3.932   7.369 -0.0095  0.2489 -0.3139
  313CO2      C 1397   5.088   3.997   7.441 -0.1105  0.0021 -0.0629
  313CO2     O1 1398   5.064   3.921   7.357  0.0079  0.2915 -0.3572
  313CO2     O2 1399   5.111   4.073   7.526 -0.2289 -0.2872  0.2313
  314CO2     D1 1400   5.189   1.493   5.359 -0.1796 -0.2768  0.0681
  314CO2     D2 1401   5.171   1.559   5.174  0.0727  0.4250  0.2912
  314CO2      C 1402   5.180   1.526   5.267 -0.0534  0.0741  0.1796
  314CO2     O1 1403   5.169   1.564   5.158  0.0945  0.4856  0.3104
  314CO2     O2 1404   5.190   1.487   5.375 -0.2014 -0.3374  0.0489
  315CO2     D1 1405   5.282   4.636   4.024 -0.1681 -0.0542 -0.3843
  315CO2     D2 1406   5.453   4.666   3.928 -0.1278  0.0666 -0.2745
  315CO2      C 1407   5.368   4.651   3.976 -0.1479  0.0062 -0.3294
  315CO2     O1 1408   5.468   4.669   3.920 -0.1243  0.0770 -0.2650
  315CO2     O2 1409   5.268   4.634   4.032 -0.1715 -0.0646 -0.3938
  316CO2     D1 1410   7.906   3.820   1.529  0.2101  0.0182  0.1081
  316CO2     D2 1411   7.925   3.957   1.670 -0.2453  0.0349  0.1544
  316CO2      C 1412   7.916   3.889   1.599 -0.0176  0.0266  0.1313
  316CO2     O1 1413   7.927   3.969   1.682 -0.2846  0.0363  0.1584
  316CO2     O2 1414   7.904   3.809   1.516  0.2494  0.0168  0.1041
  317CO2     D1 1415   8.614   8.226   1.780 -0.2755 -0.0422  0.0074
  317CO2     D2 1416   8.530   8.388   1.705  0.0215 -0.0139 -0.2677
  317CO2      C 1417   8.572   8.307   1.742 -0.1270 -0.0280 -0.1302
  317CO2     O1 1418   8.522   8.402   1.698  0.0472 -0.0115 -0.2914
  317CO2     O2 1419   8.621   8.212   1.786 -0.3011 -0.0446  0.0311
  318CO2     D1 1420   0.050   2.142   8.329  0.4698  0.4445 -0.4018
  318CO2     D2 1421  -0.011   2.098   8.512  0.0198 -0.1811 -0.6996
  318CO2      C 1422   0.020   2.120   8.421  0.2448  0.1317 -0.5507
  318CO2     O1 1423  -0.016   2.094   8.528 -0.0191 -0.2352 -0.7254
  318CO2     O2 1424   0.055   2.146   8.313  0.5087  0.4985 -0.3760
  319CO2     D1 1425   0.444   7.828   5.598  0.2010  0.2818  0.0824
  319CO2     D2 1426   0.285   7.743   5.679  0.1127  0.6424  0.2881
  319CO2      C 1427   0.364   7.785   5.638  0.1568  0.4621  0.1853
  319CO2     O1 1428   0.271   7.735   5.686  0.1051  0.6736  0.3059
  319CO2     O2 1429   0.457   7.835   5.590  0.2086  0.2506  0.0646
  320CO2     D1 1430   5.396   4.529   0.346 -0.0747 -0.1211  0.3500
  320CO2     D2 1431   5.449   4.709   0.408  0.1045 -0.1637  0.3201
  320CO2      C 1432   5.423   4.619   0.377  0.0149 -0.1424  0.3350
  320CO2     O1 1433   5.454   4.725   0.413  0.1200 -0.1674  0.3175
  320CO2     O2 1434   5.391   4.513   0.341 -0.0902 -0.1175  0.3525
  321CO2     D1 1435   7.394   2.440   8.827  0.3686  0.1334 -0.1970
  321CO2     D2 1436   7.222   2.513   8.761  0.3928 -0.0294 -0.4405
  321CO2      C 1437   7.308   2.477   8.794  0.3807  0.0520 -0.3187
  321CO2     O1 1438   7.208   2.520   8.755  0.3949 -0.0435 -0.4615
  321CO2     O2 1439   7.408   2.433   8.833  0.3665  0.1475 -0.1759
  322CO2     D1 1440   2.676   4.341   2.074  0.3411 -0.1540  0.9818
  322CO2     D2 1441   2.695   4.145   2.070 -0.2260 -0.1836 -0.2511
  322CO2      C 1442   2.685   4.243   2.072  0.0576 -0.1688  0.3653
  322CO2     O1 1443   2.696   4.128   2.069 -0.2750 -0.1862 -0.3576
  322CO2     O2 1444   2.674   4.358   2.075  0.3901 -0.1514  1.0883
  323CO2     D1 1445   3.471   8.503   3.971  0.3179 -0.3065 -0.2027
  323CO2     D2 1446   3.439   8.672   3.874  0.2719 -0.0347  0.2871
  323CO2      C 1447   3.455   8.587   3.922  0.2949 -0.1706  0.0422
  323CO2     O1 1448   3.436   8.686   3.865  0.2679 -0.0113  0.3294
  323CO2     O2 1449   3.474   8.488   3.979  0.3219 -0.3300 -0.2450
  324CO2     D1 1450   0.028   2.716   8.076 -0.0723 -0.2096  0.2090
  324CO2     D2 1451   0.027   2.683   8.271 -0.4064 -0.1715  0.2148
  324CO2      C 1452   0.027   2.699   8.173 -0.2394 -0.1905  0.2119
  324CO2     O1 1453   0.027   2.680   8.288 -0.4353 -0.1682  0.2153
  324CO2     O2 1454   0.028   2.719   8.059 -0.0434 -0.2129  0.2085
  325CO2     D1 1455   3.577   1.462   8.894 -0.5128  0.2016  0.0737
  325CO2     D2 1456   3.384   1.440   8.860 -0.4208  0.1529 -0.4294
  325CO2      C 1457   3.481   1.451   8.877 -0.4668  0.1773 -0.1778
  325CO2     O1 1458   3.367   1.438   8.857 -0.4129  0.1487 -0.4728
  325CO2     O2 1459   3.594   1.463   8.897 -0.5208  0.2058  0.1172
  326CO2     D1 1460   2.261   3.681   1.817 -0.1792 -0.0363 -0.3635
  326CO2     D2 1461   2.229   3.810   1.670  0.0846  0.7678  0.2850
  326CO2      C 1462   2.245   3.745   1.744 -0.0473  0.3657 -0.0392
  326CO2     O1 1463   2.227   3.821   1.658  0.1074  0.8372  0.3410
  326CO2     O2 1464   2.263   3.670   1.829 -0.2020 -0.1058 -0.4195
  327CO2     D1 1465   3.394   5.175   1.033  0.2306  0.1207 -0.2041
  327CO2     D2 1466   3.371   5.171   1.230 -0.2887 -0.2366 -0.2725
  327CO2      C 1467   3.383   5.173   1.132 -0.0291 -0.0580 -0.2383
  327CO2     O1 1468   3.369   5.170   1.247 -0.3336 -0.2675 -0.2784
  327CO2     O2 1469   3.396   5.175   1.016  0.2754  0.1516 -0.1982
  328CO2     D1 1470   3.658   3.641   7.527 -0.4721  0.1455 -0.1281
  328CO2     D2 1471   3.621   3.447   7.531  0.2734  0.0004 -0.1648
  328CO2      C 1472   3.640   3.544   7.529 -0.0994  0.0730 -0.1465
  328CO2     O1 1473   3.618   3.430   7.531  0.3377 -0.0121 -0.1680
  328CO2     O2 1474   3.661   3.658   7.526 -0.5365  0.1580 -0.1249
  329CO2     D1 1475   2.034   3.174   2.363  0.2463  0.3743  0.5076
  329CO2     D2 1476   1.881   3.291   2.319  0.1961 -0.0042 -0.3473
  329CO2      C 1477   1.957   3.233   2.341  0.2212  0.1851  0.0801
  329CO2     O1 1478   1.867   3.301   2.315  0.1918 -0.0369 -0.4211
  329CO2     O2 1479   2.048   3.164   2.366  0.2506  0.4070  0.5814
  330CO2     D1 1480   5.482   4.358   3.117  0.2380  0.0210 -0.3570
  330CO2     D2 1481   5.469   4.287   3.301 -0.0021  0.1938 -0.3077
  330CO2      C 1482   5.475   4.322   3.209  0.1180  0.1074 -0.3323
  330CO2     O1 1483   5.468   4.281   3.317 -0.0228  0.2088 -0.3034
  330CO2     O2 1484   5.483   4.364   3.101  0.2588  0.0061 -0.3612
  331CO2     D1 1485   8.223   5.710   2.669 -0.4564 -0.2562  0.1596
  331CO2     D2 1486   8.195   5.516   2.697  0.6910 -0.4639 -0.0926
  331CO2      C 1487   8.209   5.613   2.683  0.1173 -0.3600  0.0335
  331CO2     O1 1488   8.192   5.500   2.700  0.7901 -0.4818 -0.1144
  331CO2     O2 1489   8.226   5.727   2.667 -0.5555 -0.2383  0.1814
  332CO2     D1 1490   3.393   5.910   6.276 -0.1754  0.0374  0.0217
  332CO2     D2 1491   3.572   5.964   6.210 -0.0009 -0.1262  0.3622
  332CO2      C 1492   3.482   5.937   6.243 -0.0882 -0.0444  0.1920
  332CO2     O1 1493   3.587   5.969   6.205  0.0142 -0.1403  0.3916
  332CO2     O2 1494   3.378   5.906   6.282 -0.1905  0.0515 -0.0077
  333CO2     D1 1495   6.497   7.621   2.628  0.0766  0.2948 -0.0896
  333CO2     D2 1496   6.661   7.722   2.675  0.4111 -0.2512 -0.0834
  333CO2      C 1497   6.579   7.672   2.651  0.2439  0.0218 -0.0865
  333CO2     O1 1498   6.675   7.731   2.679  0.4400 -0.2983 -0.0828
  333CO2     O2 1499   6.483   7.613   2.624  0.0477  0.3419 -0.0901
  334CO2     D1 1500   1.628   4.999   6.875  0.1770 -0.1403 -0.4357
  334CO2     D2 1501   1.753   5.141   6.931  0.2394 -0.4606  0.2381
  334CO2      C 1502   1.691   5.070   6.903  0.2082 -0.3005 -0.0988
  334CO2     O1 1503   1.764   5.154   6.936  0.2448 -0.4883  0.2963
  334CO2     O2 1504   1.617   4.986   6.870  0.1716 -0.1126 -0.4939
  335CO2     D1 1505   7.773   2.191   7.754 -0.1126  0.3276  0.2407
  335CO2     D2 1506   7.783   2.345   7.631 -0.0600  0.0708 -0.0765
  335CO2      C 1507   7.778   2.268   7.693 -0.0863  0.1992  0.0821
  335CO2     O1 1508   7.783   2.359   7.620 -0.0555  0.0486 -0.1039
  335CO2     O2 1509   7.772   2.178   7.765 -0.1171  0.3498  0.2681
  336CO2     D1 1510   3.395   8.297   7.148  0.2549 -0.1822 -0.0383
  336CO2     D2 1511   3.401   8.285   6.950 -0.5338  0.2670 -0.0905
  336CO2      C 1512   3.398   8.291   7.049 -0.1394  0.0424 -0.0644
  336CO2     O1 1513   3.401   8.284   6.933 -0.6020  0.3059 -0.0951
  336CO2     O2 1514   3.395   8.298   7.165  0.3231 -0.2210 -0.0337
  337CO2     D1 1515   3.367   5.706   5.869  0.0717  0.4995 -0.1723
  337CO2     D2 1516   3.325   5.550   5.754 -0.0056 -0.0148  0.5522
  337CO2      C 1517   3.346   5.628   5.812  0.0330  0.2423  0.1900
  337CO2     O1 1518   3.321   5.536   5.745 -0.0123 -0.0592  0.6148
  337CO2     O2 1519   3.370   5.719   5.879  0.0783  0.5439 -0.2348
  338CO2     D1 1520   7.806   2.520   6.667 -0.0161  0.0810  0.0610
  338CO2     D2 1521   7.776   2.387   6.524 -0.1109 -0.4203  0.5438
  338CO2      C 1522   7.791   2.454   6.596 -0.0635 -0.1696  0.3024
  338CO2     O1 1523   7.774   2.376   6.512 -0.1191 -0.4636  0.5855
  338CO2     O2 1524   7.809   2.532   6.680 -0.0079  0.1243  0.0193
  339CO2     D1 1525   4.616   6.409   1.664 -0.1295  0.2473 -0.3792
  339CO2     D2 1526   4.459   6.352   1.770  0.1157 -0.1853 -0.2449
  339CO2      C 1527   4.537   6.381   1.717 -0.0069  0.0310 -0.3120
  339CO2     O1 1528   4.445   6.348   1.780  0.1369 -0.2227 -0.2333
  339CO2     O2 1529   4.629   6.413   1.655 -0.1507  0.2847 -0.3908
  340CO2     D1 1530   6.067   8.959   0.854  0.0161  0.2399 -0.0481
  340CO2     D2 1531   6.155   8.830   0.976 -0.2267  0.1553  0.0376
  340CO2      C 1532   6.111   8.895   0.915 -0.1053  0.1976 -0.0052
  340CO2     O1 1533   6.163   8.819   0.986 -0.2477  0.1480  0.0451
  340CO2     O2 1534   6.059   8.970   0.844  0.0370  0.2472 -0.0555
  341CO2     D1 1535   8.448   4.463   0.763  0.0127  0.0787  0.2916
  341CO2     D2 1536   8.372   4.608   0.653  0.0591  0.3977  0.6805
  341CO2      C 1537   8.410   4.536   0.708  0.0359  0.2382  0.4860
  341CO2     O1 1538   8.365   4.621   0.643  0.0631  0.4252  0.7141
  341CO2     O2 1539   8.455   4.450   0.773  0.0087  0.0512  0.2580
  342CO2     D1 1540   6.904   2.625   1.990 -0.0726 -0.3444  0.2134
  342CO2     D2 1541   6.874   2.736   2.151 -0.3444 -0.1759  0.0464
  342CO2      C 1542   6.889   2.680   2.071 -0.2085 -0.2602  0.1299
  342CO2     O1 1543   6.871   2.746   2.165 -0.3679 -0.1613  0.0319
  342CO2     O2 1544   6.906   2.615   1.976 -0.0491 -0.3590  0.2278
  343CO2     D1 1545   1.202   5.629   1.496 -0.3825  0.2384 -0.2590
  343CO2     D2 1546   1.287   5.806   1.518 -0.0915  0.0506  0.1312
  343CO2      C 1547   1.245   5.717   1.507 -0.2370  0.1445 -0.0639
  343CO2     O1 1548   1.295   5.821   1.520 -0.0663  0.0344  0.1649
  343CO2     O2 1549   1.194   5.613   1.494 -0.4076  0.2546 -0.2927
  344CO2     D1 1550   5.997   8.118   6.106  0.0933 -0.2021  0.1986
  344CO2     D2 1551   5.897   8.060   5.946  0.4350  0.0121 -0.0959
  344CO2      C 1552   5.947   8.089   6.026  0.2642 -0.0950  0.0514
  344CO2     O1 1553   5.888   8.055   5.932  0.4646  0.0306 -0.1213
  344CO2     O2 1554   6.006   8.123   6.119  0.0638 -0.2206  0.2241
  345CO2     D1 1555   2.987   0.217   5.467 -0.3605  0.2013 -0.0584
  345CO2     D2 1556   3.022   0.396   5.543  0.1286  0.1067 -0.0573
  345CO2      C 1557   3.005   0.306   5.505 -0.1159  0.1540 -0.0578
  345CO2     O1 1558   3.025   0.412   5.549  0.1709  0.0985 -0.0572
  345CO2     O2 1559   2.984   0.201   5.461 -0.4027  0.2094 -0.0585
  346CO2     D1 1560   3.534   3.145   5.509 -0.3563 -0.3389  0.1364
  346CO2     D2 1561   3.403   3.010   5.449 -0.2448 -0.1625 -0.5081
  346CO2      C 1562   3.468   3.078   5.479 -0.3005 -0.2507 -0.1859
  346CO2     O1 1563   3.391   2.998   5.444 -0.2351 -0.1472 -0.5638
  346CO2     O2 1564   3.545   3.157   5.514 -0.3659 -0.3541  0.1921
  347CO2     D1 1565   1.565   5.593   4.105  0.0510 -0.2845  0.4192
  347CO2     D2 1566   1.751   5.607   4.171  0.0445  0.5735  0.2671
  347CO2      C 1567   1.658   5.600   4.138  0.0477  0.1445  0.3432
  347CO2     O1 1568   1.767   5.608   4.176  0.0439  0.6477  0.2540
  347CO2     O2 1569   1.549   5.592   4.100  0.0515 -0.3586  0.4323
  348CO2     D1 1570   4.795   4.102   6.056 -0.0466 -0.4101  0.3567
  348CO2     D2 1571   4.609   4.071   5.997  0.0500 -0.2471 -0.0273
  348CO2      C 1572   4.702   4.087   6.027  0.0017 -0.3286  0.1647
  348CO2     O1 1573   4.593   4.068   5.992  0.0584 -0.2330 -0.0605
  348CO2     O2 1574   4.812   4.105   6.061 -0.0549 -0.4242  0.3899
  349CO2     D1 1575   8.772   4.057   6.026 -0.0758  0.6574 -0.1141
  349CO2     D2 1576   8.922   4.147   6.118 -0.1580  0.4419  0.2307
  349CO2      C 1577   8.847   4.102   6.072 -0.1169  0.5497  0.0583
  349CO2     O1 1578   8.934   4.155   6.126 -0.1651  0.4233  0.2605
  349CO2     O2 1579   8.759   4.049   6.018 -0.0687  0.6760 -0.1439
  350CO2     D1 1580   6.934   7.256   4.294  0.4112  0.1153 -0.7721
  350CO2     D2 1581   7.033   7.425   4.323  0.2815  0.0567  0.0266
  350CO2      C 1582   6.984   7.341   4.308  0.3463  0.0860 -0.3727
  350CO2     O1 1583   7.042   7.440   4.325  0.2703  0.0516  0.0956
  350CO2     O2 1584   6.925   7.242   4.291  0.4224  0.1203 -0.8411
  351CO2     D1 1585   1.154   7.140   0.277 -0.0992  0.1590  0.4657
  351CO2     D2 1586   1.268   7.217   0.134 -0.0814 -0.4267  0.1602
  351CO2      C 1587   1.211   7.178   0.205 -0.0903 -0.1339  0.3129
  351CO2     O1 1588   1.277   7.224   0.122 -0.0799 -0.4773  0.1338
  351CO2     O2 1589   1.145   7.133   0.289 -0.1008  0.2095  0.4921
  352CO2     D1 1590   3.524   2.129   2.298 -0.5131  0.0697  0.0700
  352CO2     D2 1591   3.536   2.275   2.430 -0.2124 -0.0335  0.1583
  352CO2      C 1592   3.530   2.202   2.364 -0.3628  0.0181  0.1142
  352CO2     O1 1593   3.537   2.288   2.441 -0.1864 -0.0425  0.1660
  352CO2     O2 1594   3.523   2.116   2.286 -0.5391  0.0787  0.0624
  353CO2     D1 1595   2.284   2.183   4.013 -0.2086  0.0437 -0.0396
  353CO2     D2 1596   2.270   2.298   4.172 -0.3727 -0.1988  0.1222
  353CO2      C 1597   2.277   2.240   4.093 -0.2906 -0.0775  0.0413
  353CO2     O1 1598   2.269   2.308   4.186 -0.3868 -0.2197  0.1362
  353CO2     O2 1599   2.285   2.173   3.999 -0.1944  0.0647 -0.0536
  354CO2     D1 1600   1.267   0.428   0.167 -0.1401 -0.5385  0.2474
  354CO2     D2 1601   1.249   0.625   0.167  0.4941 -0.4812  0.1282
  354CO2      C 1602   1.258   0.527   0.167  0.1770 -0.5098  0.1878
  354CO2     O1 1603   1.248   0.642   0.167  0.5489 -0.4762  0.1179
  354CO2     O2 1604   1.268   0.411   0.167 -0.1949 -0.5435  0.2577
  355CO2     D1 1605   8.722   8.377   6.623  0.0472  0.0740  0.3506
  355CO2     D2 1606   8.853   8.505   6.549 -0.2056 -0.0180 -0.2611
  355CO2      C 1607   8.788   8.441   6.586 -0.0792  0.0280  0.0447
  355CO2     O1 1608   8.865   8.517   6.543 -0.2275 -0.0259 -0.3139
  355CO2     O2 1609   8.711   8.366   6.629  0.0691  0.0820  0.4034
  356CO2     D1 1610   7.290   3.573   2.930 -0.1560  0.1726  0.1348
  356CO2     D2 1611   7.423   3.498   3.056 -0.1004  0.2277  0.1097
  356CO2      C 1612   7.356   3.535   2.993 -0.1282  0.2002  0.1222
  356CO2     O1 1613   7.434   3.492   3.067 -0.0956  0.2325  0.1075
  356CO2     O2 1614   7.278   3.579   2.919 -0.1608  0.1679  0.1370
  357CO2     D1 1615   0.478   2.904   1.902  0.4593 -0.3050  0.1042
  357CO2     D2 1616   0.412   2.998   2.063  0.4653  0.1973 -0.1834
  357CO2      C 1617   0.445   2.951   1.983  0.4623 -0.0539 -0.0396
  357CO2     O1 1618   0.407   3.006   2.077  0.4658  0.2407 -0.2082
  357CO2     O2 1619   0.483   2.896   1.888  0.4588 -0.3484  0.1291
  358CO2     D1 1620   7.740   1.022   5.140 -0.0481  0.1567  0.0967
  358CO2     D2 1621   7.840   0.877   5.050 -0.1278 -0.0771  0.3873
  358CO2      C 1622   7.790   0.950   5.095 -0.0879  0.0398  0.2420
  358CO2     O1 1623   7.848   0.864   5.042 -0.1347 -0.0973  0.4124
  358CO2     O2 1624   7.732   1.035   5.147 -0.0412  0.1769  0.0716
  359CO2     D1 1625   7.125   2.037   5.869 -0.0486  0.1953 -0.1990
  359CO2     D2 1626   7.246   2.172   5.948 -0.3939  0.3056  0.1483
  359CO2      C 1627   7.185   2.104   5.909 -0.2213  0.2504 -0.0253
  359CO2     O1 1628   7.257   2.183   5.955 -0.4238  0.3151  0.1783
  359CO2     O2 1629   7.114   2.025   5.862 -0.0187  0.1857 -0.2290
  360CO2     D1 1630   2.667   3.279   5.523  0.0427  0.0774  0.4018
  360CO2     D2 1631   2.840   3.232   5.439 -0.1813 -0.1656  0.0771
  360CO2      C 1632   2.753   3.256   5.481 -0.0693 -0.0441  0.2395
  360CO2     O1 1633   2.855   3.228   5.432 -0.2007 -0.1866  0.0490
  360CO2     O2 1634   2.652   3.283   5.531  0.0620  0.0984  0.4299
  361CO2     D1 1635   2.739   8.057   7.313  0.0146  0.5288  0.1229
  361CO2     D2 1636   2.557   8.126   7.345  0.0218  0.3015  0.6551
  361CO2      C 1637   2.648   8.091   7.329  0.0182  0.4152  0.3890
  361CO2     O1 1638   2.541   8.132   7.348  0.0224  0.2819  0.7010
  361CO2     O2 1639   2.755   8.051   7.310  0.0140  0.5485  0.0770
  362CO2     D1 1640   1.923   8.968   0.330  0.2349 -0.3708 -0.1473
  362CO2     D2 1641   1.800   9.063   0.209 -0.3614  0.2064  0.9028
  362CO2      C 1642   1.861   9.015   0.270 -0.0632 -0.0822  0.3778
  362CO2     O1 1643   1.789   9.071   0.198 -0.4129  0.2562  0.9935
  362CO2     O2 1644   1.934   8.960   0.341  0.2864 -0.4206 -0.2380
  363CO2     D1 1645   0.701   8.251   4.593 -0.0817 -0.1123 -0.2464
  363CO2     D2 1646   0.654   8.138   4.749  0.4247 -0.1153 -0.0944
  363CO2      C 1647   0.678   8.195   4.671  0.1715 -0.1138 -0.1704
  363CO2     O1 1648   0.650   8.128   4.762  0.4684 -0.1156 -0.0813
  363CO2     O2 1649   0.705   8.261   4.580 -0.1254 -0.1121 -0.2595
  364CO2     D1 1650   8.910   8.926   2.507  0.4263 -0.1977  0.3952
  364CO2     D2 1651   9.080   9.003   2.442  0.0520 -0.0665 -0.4342
  364CO2      C 1652   8.995   8.964   2.475  0.2391 -0.1321 -0.0195
  364CO2     O1 1653   9.095   9.009   2.436  0.0197 -0.0551 -0.5058
  364CO2     O2 1654   8.895   8.919   2.513  0.4586 -0.2090  0.4669
  365CO2     D1 1655   5.891   1.902   0.529 -0.1767 -0.1690  0.3813
  365CO2     D2 1656   5.971   1.784   0.667 -0.1276 -0.1963  0.3291
  365CO2      C 1657   5.931   1.843   0.598 -0.1521 -0.1827  0.3552
  365CO2     O1 1658   5.978   1.774   0.679 -0.1233 -0.1987  0.3246
  365CO2     O2 1659   5.884   1.912   0.518 -0.1809 -0.1666  0.3858
  366CO2     D1 1660   0.354   0.117   7.335  0.3728  0.1582  0.0279
  366CO2     D2 1661   0.359   0.314   7.347 -0.5482  0.2249 -0.5840
  366CO2      C 1662   0.357   0.215   7.341 -0.0877  0.1916 -0.2781
  366CO2     O1 1663   0.360   0.331   7.348 -0.6277  0.2307 -0.6369
  366CO2     O2 1664   0.354   0.100   7.333  0.4524  0.1524  0.0808
  367CO2     D1 1665   1.046   3.072   7.912  0.0513  0.0353  0.0653
  367CO2     D2 1666   0.993   2.883   7.885  0.0787  0.1231 -0.5925
  367CO2      C 1667   1.020   2.977   7.899  0.0650  0.0792 -0.2636
  367CO2     O1 1668   0.988   2.867   7.882  0.0810  0.1306 -0.6493
  367CO2     O2 1669   1.051   3.088   7.915  0.0489  0.0277  0.1221
  368CO2     D1 1670   1.849   0.321   6.564 -0.1763  0.1599  0.2217
  368CO2     D2 1671   1.857   0.134   6.629 -0.1424  0.1317  0.1364
  368CO2      C 1672   1.853   0.227   6.597 -0.1593  0.1458  0.1790
  368CO2     O1 1673   1.858   0.118   6.635 -0.1395  0.1293  0.1291
  368CO2     O2 1674   1.848   0.337   6.558 -0.1792  0.1624  0.2290
  369CO2     D1 1675   8.166   4.445   1.753  0.1075 -0.0344  0.2570
  369CO2     D2 1676   8.320   4.546   1.680 -0.0478 -0.0497 -0.0926
  369CO2      C 1677   8.243   4.496   1.716  0.0299 -0.0420  0.0822
  369CO2     O1 1678   8.333   4.555   1.673 -0.0612 -0.0510 -0.1228
  369CO2     O2 1679   8.153   4.436   1.759  0.1210 -0.0330  0.2872
  370CO2     D1 1680   3.197   0.068   0.916 -0.0927  0.0437 -0.4108
  370CO2     D2 1681   3.271  -0.028   1.073  0.2203  0.7568 -0.1196
  370CO2      C 1682   3.234   0.020   0.994  0.0638  0.4003 -0.2652
  370CO2     O1 1683   3.277  -0.036   1.086  0.2473  0.8184 -0.0944
  370CO2     O2 1684   3.191   0.076   0.902 -0.1197 -0.0179 -0.4360
  371CO2     D1 1685   0.073   2.632   2.308 -0.2518  0.9444  0.5190
  371CO2     D2 1686  -0.030   2.701   2.154  0.0848  0.5918  0.1344
  371CO2      C 1687   0.021   2.666   2.231 -0.0835  0.7681  0.3267
  371CO2     O1 1688  -0.039   2.707   2.141  0.1139  0.5614  0.1012
  371CO2     O2 1689   0.081   2.626   2.322 -0.2808  0.9749  0.5523
  372CO2     D1 1690   0.960   0.544   6.149 -0.1906  0.2423 -0.0599
  372CO2     D2 1691   1.125   0.637   6.205 -0.0296  0.0774 -0.2615
  372CO2      C 1692   1.043   0.590   6.177 -0.1101  0.1598 -0.1607
  372CO2     O1 1693   1.140   0.645   6.210 -0.0157  0.0631 -0.2789
  372CO2     O2 1694   0.946   0.536   6.144 -0.2045  0.2566 -0.0425
  373CO2     D1 1695   0.332   5.645   0.118 -0.3978 -0.1749 -0.0778
  373CO2     D2 1696   0.313   5.788  -0.018  0.1541  0.2291  0.2676
  373CO2      C 1697   0.323   5.717   0.050 -0.1218  0.0271  0.0949
  373CO2     O1 1698   0.312   5.800  -0.030  0.2018  0.2640  0.2974
  373CO2     O2 1699   0.334   5.633   0.130 -0.4454 -0.2098 -0.1076
  374CO2     D1 1700   8.437   7.143   4.042 -0.0722  0.1019 -0.0917
  374CO2     D2 1701   8.351   7.226   3.884 -0.1682 -0.3831 -0.2930
  374CO2      C 1702   8.394   7.184   3.963 -0.1202 -0.1406 -0.1924
  374CO2     O1 1703   8.343   7.233   3.871 -0.1765 -0.4250 -0.3104
  374CO2     O2 1704   8.444   7.136   4.056 -0.0639  0.1438 -0.0743
  375CO2     D1 1705   3.137   2.953   4.669  0.1730  0.3001  0.2095
  375CO2     D2 1706   3.022   3.000   4.822 -0.5073 -0.0803 -0.1799
  375CO2      C 1707   3.080   2.977   4.745 -0.1672  0.1099  0.0148
  375CO2     O1 1708   3.012   3.004   4.836 -0.5661 -0.1131 -0.2135
  375CO2     O2 1709   3.147   2.949   4.655  0.2318  0.3329  0.2432
  376CO2     D1 1710   4.304   5.816   6.915  0.2727 -0.5104  0.4370
  376CO2     D2 1711   4.311   5.931   7.076  0.1084  0.1688 -0.0363
  376CO2      C 1712   4.307   5.874   6.995  0.1906 -0.1708  0.2003
  376CO2     O1 1713   4.311   5.941   7.090  0.0942  0.2275 -0.0772
  376CO2     O2 1714   4.303   5.806   6.901  0.2869 -0.5690  0.4778
  377CO2     D1 1715   0.578   1.029   3.060  0.5313  0.2183 -0.1319
  377CO2     D2 1716   0.509   1.183   3.164 -0.1543 -0.0357 -0.2076
  377CO2      C 1717   0.544   1.106   3.112  0.1885  0.0913 -0.1698
  377CO2     O1 1718   0.503   1.196   3.173 -0.2136 -0.0576 -0.2142
  377CO2     O2 1719   0.584   1.016   3.051  0.5905  0.2403 -0.1254
  378CO2     D1 1720   3.342   5.848   2.270 -0.1985 -0.6544 -0.1096
  378CO2     D2 1721   3.433   5.675   2.296  0.1770 -0.3644  0.5035
  378CO2      C 1722   3.388   5.762   2.283 -0.0108 -0.5094  0.1970
  378CO2     O1 1723   3.441   5.660   2.299  0.2094 -0.3393  0.5565
  378CO2     O2 1724   3.334   5.863   2.267 -0.2310 -0.6795 -0.1626
  379CO2     D1 1725   7.283   7.478   6.238  0.5366  0.1852  0.2428
  379CO2     D2 1726   7.432   7.381   6.325  0.0354 -0.3555  0.4985
  379CO2      C 1727   7.357   7.429   6.282  0.2860 -0.0851  0.3706
  379CO2     O1 1728   7.444   7.372   6.333 -0.0079 -0.4022  0.5206
  379CO2     O2 1729   7.270   7.486   6.230  0.5799  0.2319  0.2207
  380CO2     D1 1730   7.631   3.531   6.376  0.7440  0.1929  0.0212
  380CO2     D2 1731   7.631   3.690   6.259 -0.6192  0.4211  0.3175
  380CO2      C 1732   7.631   3.610   6.317  0.0624  0.3070  0.1693
  380CO2     O1 1733   7.631   3.704   6.249 -0.7369  0.4408  0.3431
  380CO2     O2 1734   7.630   3.517   6.386  0.8617  0.1732 -0.0044
  381CO2     D1 1735   2.023   4.511   5.952  0.2519 -0.0239  0.3472
  381CO2     D2 1736   2.191   4.547   6.051  0.1127  0.4395  0.4144
  381CO2      C 1737   2.107   4.529   6.002  0.1823  0.2078  0.3808
  381CO2     O1 1738   2.205   4.550   6.060  0.1007  0.4795  0.4202
  381CO2     O2 1739   2.009   4.508   5.944  0.2639 -0.0639  0.3413
  382CO2     D1 1740   0.750   6.535   1.963  0.2904 -0.2197  0.0721
  382CO2     D2 1741   0.653   6.450   1.813  0.0406  0.3894 -0.1131
  382CO2      C 1742   0.701   6.493   1.888  0.1655  0.0849 -0.0205
  382CO2     O1 1743   0.644   6.443   1.800  0.0191  0.4421 -0.1291
  382CO2     O2 1744   0.758   6.543   1.976  0.3119 -0.2723  0.0881
  383CO2     D1 1745   0.887   1.107   1.799 -0.3288  0.2739  0.1245
  383CO2     D2 1746   0.961   0.925   1.778 -0.3007  0.3152 -0.1388
  383CO2      C 1747   0.924   1.016   1.789 -0.3147  0.2945 -0.0071
  383CO2     O1 1748   0.968   0.909   1.776 -0.2982  0.3188 -0.1615
  383CO2     O2 1749   0.881   1.123   1.801 -0.3312  0.2703  0.1472
  384CO2     D1 1750   7.445   3.502   5.995 -0.1537  0.0170 -0.1701
  384CO2     D2 1751   7.516   3.523   5.811 -0.1739  0.6497 -0.1066
  384CO2      C 1752   7.480   3.513   5.903 -0.1638  0.3334 -0.1384
  384CO2     O1 1753   7.522   3.525   5.796 -0.1756  0.7044 -0.1011
  384CO2     O2 1754   7.439   3.500   6.011 -0.1520 -0.0376 -0.1756
  385CO2     D1 1755   6.086   3.919   3.898 -0.0569  0.3624  0.1145
  385CO2     D2 1756   6.195   3.994   3.752 -0.1022 -0.5894 -0.4161
  385CO2      C 1757   6.141   3.956   3.825 -0.0796 -0.1135 -0.1508
  385CO2     O1 1758   6.205   4.001   3.739 -0.1061 -0.6716 -0.4619
  385CO2     O2 1759   6.076   3.912   3.911 -0.0530  0.4446  0.1604
  386CO2     D1 1760   2.050   1.677   8.254 -0.3689  0.3122 -0.5794
  386CO2     D2 1761   2.086   1.597   8.077  0.2790 -0.2510 -0.1980
  386CO2      C 1762   2.068   1.637   8.166 -0.0450  0.0306 -0.3887
  386CO2     O1 1763   2.089   1.591   8.061  0.3350 -0.2996 -0.1650
  386CO2     O2 1764   2.047   1.684   8.270 -0.4249  0.3609 -0.6123
  387CO2     D1 1765   4.634   4.644   7.945 -0.7529 -0.2453 -0.5290
  387CO2     D2 1766   4.699   4.807   7.853 -0.5393 -0.2066 -0.3094
  387CO2      C 1767   4.666   4.725   7.899 -0.6461 -0.2259 -0.4192
  387CO2     O1 1768   4.704   4.821   7.846 -0.5209 -0.2032 -0.2904
  387CO2     O2 1769   4.628   4.630   7.952 -0.7714 -0.2486 -0.5480
  388CO2     D1 1770   2.724   4.980   0.247 -0.1594 -0.1478 -0.4841
  388CO2     D2 1771   2.791   4.837   0.367  0.0822  0.1917 -0.2136
  388CO2      C 1772   2.757   4.909   0.307 -0.0386  0.0220 -0.3489
  388CO2     O1 1773   2.796   4.825   0.377  0.1031  0.2210 -0.1902
  388CO2     O2 1774   2.718   4.992   0.236 -0.1803 -0.1771 -0.5075
  389CO2     D1 1775   3.619   8.245   4.549  0.3800  0.0844 -0.0803
  389CO2     D2 1776   3.430   8.225   4.496  0.1510  0.4870  0.5811
  389CO2      C 1777   3.525   8.235   4.523  0.2655  0.2857  0.2504
  389CO2     O1 1778   3.413   8.223   4.492  0.1312  0.5218  0.6383
  389CO2     O2 1779   3.636   8.247   4.553  0.3998  0.0496 -0.1374
  390CO2     D1 1780   5.543   5.076   6.870  0.3331  0.0399  0.3195
  390CO2     D2 1781   5.720   4.991   6.850  0.2790 -0.0188  0.0942
  390CO2      C 1782   5.631   5.033   6.860  0.3061  0.0106  0.2068
  390CO2     O1 1783   5.735   4.983   6.848  0.2743 -0.0239  0.0747
  390CO2     O2 1784   5.527   5.083   6.872  0.3378  0.0450  0.3390
  391CO2     D1 1785   7.929   4.329   7.961 -0.1422  0.2371 -0.5744
  391CO2     D2 1786   7.958   4.184   7.830 -0.2310  0.0321 -0.3659
  391CO2      C 1787   7.944   4.256   7.896 -0.1866  0.1346 -0.4702
  391CO2     O1 1788   7.961   4.171   7.819 -0.2386  0.0144 -0.3479
  391CO2     O2 1789   7.927   4.342   7.972 -0.1345  0.2548 -0.5925
  392CO2     D1 1790   8.516   6.207   5.305 -0.2842  0.2175 -0.0953
  392CO2     D2 1791   8.408   6.075   5.204  0.2080 -0.2562 -0.0015
  392CO2      C 1792   8.462   6.141   5.254 -0.0381 -0.0194 -0.0484
  392CO2     O1 1793   8.399   6.063   5.196  0.2505 -0.2972  0.0066
  392CO2     O2 1794   8.525   6.218   5.313 -0.3267  0.2584 -0.1034
  393CO2     D1 1795   5.014   5.478   3.683  0.4263  0.4729 -0.2376
  393CO2     D2 1796   4.993   5.613   3.540  0.1063  0.3309 -0.3245
  393CO2      C 1797   5.004   5.546   3.612  0.2663  0.4019 -0.2811
  393CO2     O1 1798   4.992   5.624   3.527  0.0786  0.3187 -0.3320
  393CO2     O2 1799   5.016   5.467   3.696  0.4539  0.4852 -0.2301
  394CO2     D1 1800   8.135   5.825   5.115 -0.4914 -0.2487 -0.2643
  394CO2     D2 1801   8.149   5.646   5.032  0.3376 -0.3716  0.1281
  394CO2      C 1802   8.142   5.736   5.074 -0.0769 -0.3101 -0.0681
  394CO2     O1 1803   8.150   5.631   5.025  0.4092 -0.3822  0.1620
  394CO2     O2 1804   8.134   5.841   5.123 -0.5630 -0.2380 -0.2982
  395CO2     D1 1805   6.759   7.085   6.309 -0.0460  0.1316 -0.1174
  395CO2     D2 1806   6.676   6.952   6.430 -0.1891 -0.0872 -0.4593
  395CO2      C 1807   6.718   7.018   6.370 -0.1175  0.0222 -0.2884
  395CO2     O1 1808   6.669   6.940   6.440 -0.2014 -0.1061 -0.4889
  395CO2     O2 1809   6.766   7.097   6.299 -0.0337  0.1505 -0.0879
  396CO2     D1 1810   6.554   7.169   4.515  0.0794 -0.5174  0.1611
  396CO2     D2 1811   6.439   7.163   4.354  0.0811  0.5937  0.1173
  396CO2      C 1812   6.496   7.166   4.435  0.0802  0.0381  0.1392
  396CO2     O1 1813   6.429   7.163   4.340  0.0812  0.6896  0.1135
  396CO2     O2 1814   6.563   7.169   4.529  0.0792 -0.6134  0.1649
  397CO2     D1 1815   0.971   3.591   6.941  0.6808  0.1089 -0.3142
  397CO2     D2 1816   0.939   3.412   6.863  0.1068  0.1414 -0.1537
  397CO2      C 1817   0.955   3.501   6.902  0.3938  0.1251 -0.2339
  397CO2     O1 1818   0.936   3.396   6.856  0.0572  0.1442 -0.1398
  397CO2     O2 1819   0.974   3.606   6.947  0.7303  0.1061 -0.3280
  398CO2     D1 1820   8.405   7.978   0.131 -0.1815  0.0224 -0.3185
  398CO2     D2 1821   8.494   7.951  -0.044  0.0420  0.1385 -0.2231
  398CO2      C 1822   8.449   7.964   0.044 -0.0698  0.0804 -0.2708
  398CO2     O1 1823   8.501   7.949  -0.059  0.0613  0.1485 -0.2149
  398CO2     O2 1824   8.397   7.980   0.146 -0.2008  0.0124 -0.3268
  399CO2     D1 1825   5.114   5.504   5.569 -0.1546  0.2508  0.1815
  399CO2     D2 1826   5.243   5.653   5.584  0.0192  0.0908  0.2677
  399CO2      C 1827   5.179   5.578   5.577 -0.0677  0.1708  0.2246
  399CO2     O1 1828   5.255   5.665   5.586  0.0342  0.0770  0.2751
  399CO2     O2 1829   5.103   5.491   5.568 -0.1697  0.2646  0.1740
  400CO2     D1 1830   2.255   0.303   1.452 -0.4928 -0.1707 -0.5511
  400CO2     D2 1831   2.401   0.274   1.323 -0.0665  0.2523 -0.1670
  400CO2      C 1832   2.328   0.288   1.387 -0.2797  0.0408 -0.3590
  400CO2     O1 1833   2.414   0.271   1.311 -0.0297  0.2888 -0.1338
  400CO2     O2 1834   2.242   0.306   1.463 -0.5296 -0.2073 -0.5843
  401CO2     D1 1835   2.207   6.520   7.981 -0.5802  0.0917  0.0104
  401CO2     D2 1836   2.318   6.434   7.841 -0.2162  0.5365  0.0275
  401CO2      C 1837   2.262   6.477   7.911 -0.3982  0.3141  0.0190
  401CO2     O1 1838   2.328   6.427   7.829 -0.1847  0.5749  0.0290
  401CO2     O2 1839   2.197   6.527   7.993 -0.6117  0.0533  0.0090
  402CO2     D1 1840   1.120   3.001   5.512 -0.6140  0.1714 -0.3633
  402CO2     D2 1841   1.029   2.951   5.680  0.1702  0.3714  0.1247
  402CO2      C 1842   1.074   2.976   5.596 -0.2219  0.2714 -0.1193
  402CO2     O1 1843   1.021   2.947   5.695  0.2380  0.3887  0.1669
  402CO2     O2 1844   1.128   3.005   5.498 -0.6817  0.1542 -0.4054
  403CO2     D1 1845   4.314   3.713   2.781  0.0975 -0.0873 -0.1529
  403CO2     D2 1846   4.411   3.546   2.736  0.3940 -0.0272  0.2624
  403CO2      C 1847   4.363   3.630   2.758  0.2458 -0.0572  0.0548
  403CO2     O1 1848   4.419   3.532   2.732  0.4197 -0.0220  0.2983
  403CO2     O2 1849   4.306   3.727   2.785  0.0719 -0.0925 -0.1887
  404CO2     D1 1850   7.431   0.683   6.304  0.3712  0.4979  0.2628
  404CO2     D2 1851   7.300   0.615   6.172  0.5877  0.1262  0.2375
  404CO2      C 1852   7.365   0.649   6.238  0.4794  0.3120  0.2501
  404CO2     O1 1853   7.289   0.609   6.160  0.6064  0.0941  0.2353
  404CO2     O2 1854   7.442   0.688   6.315  0.3525  0.5300  0.2650
  405CO2     D1 1855   5.287   1.912   5.532 -0.7171  0.4589 -0.2227
  405CO2     D2 1856   5.385   1.807   5.397  0.1373  0.3619  0.4701
  405CO2      C 1857   5.336   1.860   5.464 -0.2899  0.4104  0.1237
  405CO2     O1 1858   5.394   1.798   5.385  0.2111  0.3535  0.5300
  405CO2     O2 1859   5.278   1.922   5.544 -0.7909  0.4673 -0.2826
  406CO2     D1 1860   1.166   4.053   5.604  0.1484  0.9030  0.1077
  406CO2     D2 1861   1.361   4.054   5.639  0.1220  0.1493  0.2678
  406CO2      C 1862   1.263   4.053   5.622  0.1352  0.5261  0.1878
  406CO2     O1 1863   1.377   4.054   5.642  0.1198  0.0841  0.2816
  406CO2     O2 1864   1.149   4.053   5.601  0.1506  0.9682  0.0939
  407CO2     D1 1865   5.619   6.610   7.557 -0.2803  0.0038  0.4003
  407CO2     D2 1866   5.612   6.415   7.526 -0.5140  0.0844 -0.0576
  407CO2      C 1867   5.615   6.512   7.541 -0.3971  0.0441  0.1714
  407CO2     O1 1868   5.611   6.398   7.523 -0.5342  0.0913 -0.0971
  407CO2     O2 1869   5.620   6.627   7.560 -0.2601 -0.0032  0.4399
  408CO2     D1 1870   5.161   2.716   3.702  0.1175 -0.5411  0.2700
  408CO2     D2 1871   5.056   2.635   3.555  0.0441  0.4128 -0.2126
  408CO2      C 1872   5.108   2.675   3.629  0.0808 -0.0641  0.0287
  408CO2     O1 1873   5.046   2.628   3.543  0.0377  0.4952 -0.2543
  408CO2     O2 1874   5.170   2.723   3.714  0.1238 -0.6235  0.3117
  409CO2     D1 1875   1.451   7.354   6.091 -0.5474  0.1965  0.2235
  409CO2     D2 1876   1.284   7.273   6.022 -0.1682 -0.2999 -0.1120
  409CO2      C 1877   1.367   7.314   6.057 -0.3578 -0.0517  0.0557
  409CO2     O1 1878   1.270   7.266   6.016 -0.1354 -0.3428 -0.1410
  409CO2     O2 1879   1.465   7.361   6.097 -0.5802  0.2394  0.2525
  410CO2     D1 1880   7.750   6.358   2.334 -0.2880 -0.4128 -0.4225
  410CO2     D2 1881   7.560   6.408   2.346 -0.2025 -0.3253  0.5761
  410CO2      C 1882   7.655   6.383   2.340 -0.2453 -0.3691  0.0768
  410CO2     O1 1883   7.543   6.413   2.348 -0.1951 -0.3178  0.6623
  410CO2     O2 1884   7.767   6.353   2.333 -0.2954 -0.4204 -0.5088
  411CO2     D1 1885   4.803   8.262   0.624  0.0973 -0.2390 -0.0363
  411CO2     D2 1886   4.945   8.126   0.610  0.4744  0.1165  0.3350
  411CO2      C 1887   4.874   8.194   0.617  0.2859 -0.0612  0.1493
  411CO2     O1 1888   4.958   8.114   0.609  0.5070  0.1473  0.3671
  411CO2     O2 1889   4.790   8.274   0.625  0.0647 -0.2697 -0.0684
  412CO2     D1 1890   5.972   0.270   0.606 -0.6116  0.1614  0.0288
  412CO2     D2 1891   6.053   0.248   0.427 -0.5245 -0.1731  0.1081
  412CO2      C 1892   6.012   0.259   0.516 -0.5681 -0.0058  0.0685
  412CO2     O1 1893   6.060   0.247   0.411 -0.5170 -0.2020  0.1149
  412CO2     O2 1894   5.965   0.272   0.622 -0.6191  0.1903  0.0220
  413CO2     D1 1895   7.573   6.658   3.372 -0.2353 -0.3485 -0.5916
  413CO2     D2 1896   7.619   6.848   3.339 -0.2991 -0.2365 -0.0506
  413CO2      C 1897   7.596   6.753   3.355 -0.2672 -0.2925 -0.3211
  413CO2     O1 1898   7.623   6.864   3.336 -0.3046 -0.2268 -0.0038
  413CO2     O2 1899   7.569   6.642   3.375 -0.2297 -0.3582 -0.6384
  414CO2     D1 1900   7.497   2.710   7.653 -0.1845 -0.1445 -0.4263
  414CO2     D2 1901   7.414   2.539   7.597  0.1856 -0.5166  0.1597
  414CO2      C 1902   7.455   2.624   7.625  0.0005 -0.3306 -0.1333
  414CO2     O1 1903   7.407   2.524   7.593  0.2176 -0.5488  0.2103
  414CO2     O2 1904   7.504   2.724   7.657 -0.2165 -0.1123 -0.4770
  415CO2     D1 1905   3.578   0.414   2.723 -0.1882  0.1630 -0.2177
  415CO2     D2 1906   3.589   0.608   2.758 -0.0549  0.0219  0.5145
  415CO2      C 1907   3.584   0.511   2.740 -0.1215  0.0924  0.1484
  415CO2     O1 1908   3.590   0.625   2.761 -0.0434  0.0097  0.5777
  415CO2     O2 1909   3.577   0.397   2.720 -0.1997  0.1752 -0.2809
  416CO2     D1 1910   6.898   7.578   6.520  0.1813  0.1386  0.5014
  416CO2     D2 1911   6.972   7.475   6.368 -0.1351  0.1074  0.3686
  416CO2      C 1912   6.935   7.526   6.444  0.0231  0.1230  0.4350
  416CO2     O1 1913   6.978   7.466   6.355 -0.1624  0.1047  0.3571
  416CO2     O2 1914   6.891   7.587   6.533  0.2086  0.1413  0.5129
  417CO2     D1 1915   4.743   3.529   1.793 -0.1480 -0.1379 -0.1520
  417CO2     D2 1916   4.749   3.393   1.936  0.1791  0.1540  0.1125
  417CO2      C 1917   4.746   3.461   1.864  0.0155  0.0080 -0.0198
  417CO2     O1 1918   4.749   3.381   1.949  0.2073  0.1792  0.1353
  417CO2     O2 1919   4.743   3.540   1.780 -0.1762 -0.1632 -0.1748
  418CO2     D1 1920   5.712   3.799   7.118  0.1712 -0.3368 -0.2936
  418CO2     D2 1921   5.540   3.868   7.186  0.5292  0.6128 -0.3377
  418CO2      C 1922   5.626   3.834   7.152  0.3502  0.1380 -0.3156
  418CO2     O1 1923   5.525   3.874   7.192  0.5602  0.6948 -0.3415
  418CO2     O2 1924   5.727   3.793   7.112  0.1403 -0.4188 -0.2898
  419CO2     D1 1925   4.760   8.375   3.275  0.1084 -0.4793  0.1139
  419CO2     D2 1926   4.666   8.499   3.398  0.5587  0.2034 -0.2283
  419CO2      C 1927   4.713   8.437   3.336  0.3336 -0.1379 -0.0572
  419CO2     O1 1928   4.658   8.510   3.408  0.5976  0.2624 -0.2578
  419CO2     O2 1929   4.768   8.365   3.264  0.0695 -0.5382  0.1435
  420CO2     D1 1930   0.953   7.513   3.785  0.4167  0.2239 -0.0674
  420CO2     D2 1931   1.083   7.457   3.923  0.0433 -0.2662  0.0864
  420CO2      C 1932   1.018   7.485   3.854  0.2300 -0.0212  0.0095
  420CO2     O1 1933   1.094   7.452   3.934  0.0110 -0.3085  0.0997
  420CO2     O2 1934   0.941   7.518   3.773  0.4490  0.2662 -0.0807
  421CO2     D1 1935   6.956   2.504   6.158 -0.1552  0.6721 -0.2041
  421CO2     D2 1936   6.997   2.518   6.351  0.1251  0.5877 -0.2572
  421CO2      C 1937   6.976   2.511   6.254 -0.0150  0.6299 -0.2307
  421CO2     O1 1938   7.000   2.520   6.368  0.1493  0.5804 -0.2618
  421CO2     O2 1939   6.952   2.502   6.141 -0.1794  0.6794 -0.1995
  422CO2     D1 1940   1.736   7.489   4.649 -0.0003  0.5200 -0.1097
  422CO2     D2 1941   1.878   7.365   4.590 -0.0934  0.3758 -0.0301
  422CO2      C 1942   1.807   7.427   4.620 -0.0469  0.4479 -0.0699
  422CO2     O1 1943   1.890   7.354   4.585 -0.1015  0.3634 -0.0233
  422CO2     O2 1944   1.723   7.499   4.654  0.0077  0.5325 -0.1166
  423CO2     D1 1945   0.698   8.820   8.442  0.1649  0.0992 -0.2640
  423CO2     D2 1946   0.584   8.927   8.321  0.1529 -0.0958 -0.4246
  423CO2      C 1947   0.641   8.874   8.382  0.1589  0.0017 -0.3443
  423CO2     O1 1948   0.574   8.936   8.311  0.1518 -0.1127 -0.4385
  423CO2     O2 1949   0.708   8.811   8.453  0.1659  0.1160 -0.2502
  424CO2     D1 1950   0.790   5.164   8.440 -0.3477  0.1532 -0.4763
  424CO2     D2 1951   0.720   5.345   8.401 -0.0627  0.3358 -0.1543
  424CO2      C 1952   0.755   5.255   8.421 -0.2052  0.2445 -0.3153
  424CO2     O1 1953   0.714   5.360   8.397 -0.0381  0.3516 -0.1265
  424CO2     O2 1954   0.796   5.149   8.444 -0.3723  0.1375 -0.5041
  425CO2     D1 1955   7.296   6.871   3.061 -0.1516  0.0602 -0.5635
  425CO2     D2 1956   7.244   7.034   2.962  0.1651  0.6075  0.1637
  425CO2      C 1957   7.270   6.952   3.012  0.0067  0.3339 -0.1999
  425CO2     O1 1958   7.240   7.048   2.954  0.1924  0.6547  0.2265
  425CO2     O2 1959   7.301   6.857   3.070 -0.1790  0.0130 -0.6263
  426CO2     D1 1960   2.881   6.441   8.884  0.2679 -0.2137 -0.3043
  426CO2     D2 1961   2.821   6.253   8.865  0.0042 -0.1467 -0.1507
  426CO2      C 1962   2.851   6.347   8.874  0.1360 -0.1802 -0.2275
  426CO2     O1 1963   2.816   6.237   8.863 -0.0186 -0.1409 -0.1374
  426CO2     O2 1964   2.886   6.457   8.886  0.2906 -0.2195 -0.3176
  427CO2     D1 1965   7.472   8.529   4.615 -0.2764  0.2515  0.2869
  427CO2     D2 1966   7.278   8.566   4.619 -0.3343 -0.0167 -0.0407
  427CO2      C 1967   7.375   8.547   4.617 -0.3054  0.1174  0.1231
  427CO2     O1 1968   7.261   8.569   4.619 -0.3393 -0.0398 -0.0690
  427CO2     O2 1969   7.489   8.526   4.614 -0.2714  0.2747  0.3152
  428CO2     D1 1970   6.512   7.728   2.283 -0.2244 -0.2758  0.3562
  428CO2     D2 1971   6.452   7.821   2.119  0.1661  0.4958  0.6465
  428CO2      C 1972   6.482   7.774   2.201 -0.0291  0.1100  0.5014
  428CO2     O1 1973   6.446   7.829   2.105  0.1999  0.5625  0.6716
  428CO2     O2 1974   6.517   7.720   2.297 -0.2582 -0.3425  0.3311
  429CO2     D1 1975   7.135   7.115   3.955 -0.2708  0.2726  0.0129
  429CO2     D2 1976   7.098   7.274   4.066 -0.2855  0.4500 -0.2453
  429CO2      C 1977   7.116   7.194   4.010 -0.2782  0.3613 -0.1162
  429CO2     O1 1978   7.095   7.288   4.076 -0.2868  0.4653 -0.2676
  429CO2     O2 1979   7.138   7.101   3.945 -0.2695  0.2573  0.0352
  430CO2     D1 1980   4.866   5.354   5.231 -0.2341 -0.3830  0.0329
  430CO2     D2 1981   4.718   5.465   5.162 -0.5307 -0.5620  0.3850
  430CO2      C 1982   4.792   5.410   5.196 -0.3824 -0.4725  0.2089
  430CO2     O1 1983   4.705   5.475   5.156 -0.5563 -0.5775  0.4154
  430CO2     O2 1984   4.879   5.345   5.237 -0.2085 -0.3675  0.0025
  431CO2     D1 1985   6.550   3.520   0.881  0.0749 -0.3595  0.2280
  431CO2     D2 1986   6.368   3.519   0.960 -0.0786 -0.4584 -0.1246
  431CO2      C 1987   6.459   3.520   0.920 -0.0018 -0.4090  0.0517
  431CO2     O1 1988   6.353   3.519   0.967 -0.0918 -0.4669 -0.1550
  431CO2     O2 1989   6.565   3.520   0.874  0.0882 -0.3510  0.2585
  432CO2     D1 1990   3.309   4.065   6.789  0.1223  0.3882 -0.0926
  432CO2     D2 1991   3.192   4.196   6.698  0.1299  0.5480  0.1258
  432CO2      C 1992   3.250   4.130   6.743  0.1261  0.4681  0.0166
  432CO2     O1 1993   3.181   4.207   6.690  0.1306  0.5618  0.1446
  432CO2     O2 1994   3.319   4.054   6.797  0.1217  0.3744 -0.1115
  433CO2     D1 1995   5.731   8.657   3.229  0.2990  0.0642  0.2291
  433CO2     D2 1996   5.726   8.462   3.195 -0.6384  0.1468 -0.1041
  433CO2      C 1997   5.728   8.560   3.212 -0.1697  0.1055  0.0625
  433CO2     O1 1998   5.725   8.445   3.192 -0.7193  0.1539 -0.1329
  433CO2     O2 1999   5.732   8.674   3.232  0.3799  0.0571  0.2579
  434CO2     D1 2000   0.010   3.499   2.175  0.6539 -0.0936  0.0682
  434CO2     D2 2001   0.003   3.693   2.210 -0.5577 -0.1013 -0.1062
  434CO2      C 2002   0.007   3.596   2.193  0.0481 -0.0974 -0.0190
  434CO2     O1 2003   0.003   3.710   2.213 -0.6623 -0.1019 -0.1213
  434CO2     O2 2004   0.011   3.482   2.172  0.7585 -0.0929  0.0833
  435CO2     D1 2005   3.914   3.842   0.810 -0.0850  0.1307  0.2599
  435CO2     D2 2006   3.843   3.910   0.639  0.1461  0.3150  0.2373
  435CO2      C 2007   3.878   3.876   0.725  0.0305  0.2229  0.2486
  435CO2     O1 2008   3.837   3.916   0.624  0.1661  0.3310  0.2353
  435CO2     O2 2009   3.920   3.836   0.825 -0.1050  0.1148  0.2619
  436CO2     D1 2010   2.866   0.485   8.909  0.0265 -0.2902 -0.2117
  436CO2     D2 2011   2.809   0.526   8.724 -0.0193  0.2031 -0.0887
  436CO2      C 2012   2.838   0.506   8.817  0.0036 -0.0436 -0.1502
  436CO2     O1 2013   2.804   0.530   8.708 -0.0232  0.2457 -0.0781
  436CO2     O2 2014   2.871   0.481   8.925  0.0304 -0.3329 -0.2223
  437CO2     D1 2015   8.963   5.648   3.556 -0.0117 -0.3249 -0.2286
  437CO2     D2 2016   9.079   5.794   3.489 -0.0504 -0.1052  0.1874
  437CO2      C 2017   9.021   5.721   3.523 -0.0311 -0.2151 -0.0206
  437CO2     O1 2018   9.089   5.807   3.484 -0.0538 -0.0862  0.2233
  437CO2     O2 2019   8.953   5.635   3.562 -0.0084 -0.3439 -0.2645
  438CO2     D1 2020   2.688   2.187   4.212  0.0687  0.3775  0.0378
  438CO2     D2 2021   2.767   2.034   4.309 -0.5444  0.1176  0.1256
  438CO2      C 2022   2.727   2.111   4.261 -0.2379  0.2475  0.0817
  438CO2     O1 2023   2.773   2.021   4.318 -0.5974  0.0951  0.1332
  438CO2     O2 2024   2.681   2.201   4.204  0.1216  0.4000  0.0302
  439CO2     D1 2025   1.846   2.273   3.734 -0.1956  0.3389 -0.8432
  439CO2     D2 2026   2.037   2.321   3.745 -0.0892 -0.3059  0.1528
  439CO2      C 2027   1.941   2.297   3.740 -0.1424  0.0165 -0.3452
  439CO2     O1 2028   2.054   2.325   3.746 -0.0800 -0.3616  0.2388
  439CO2     O2 2029   1.829   2.269   3.733 -0.2048  0.3946 -0.9292
  440CO2     D1 2030   2.064   2.914   5.828  0.1765  0.1506  0.0006
  440CO2     D2 2031   2.114   2.727   5.868  0.1994  0.0443 -0.5239
  440CO2      C 2032   2.089   2.820   5.848  0.1879  0.0975 -0.2617
  440CO2     O1 2033   2.119   2.710   5.872  0.2014  0.0351 -0.5692
  440CO2     O2 2034   2.059   2.930   5.825  0.1745  0.1598  0.0459
  441CO2     D1 2035   0.601   6.115   0.288 -0.3224 -0.0725  0.1213
  441CO2     D2 2036   0.545   5.928   0.258  0.3422 -0.2292 -0.1372
  441CO2      C 2037   0.573   6.021   0.273  0.0099 -0.1508 -0.0080
  441CO2     O1 2038   0.541   5.911   0.255  0.3996 -0.2427 -0.1595
  441CO2     O2 2039   0.605   6.131   0.290 -0.3798 -0.0590  0.1436
  442CO2     D1 2040   7.783   0.221   5.131  0.1108  0.0206 -0.1714
  442CO2     D2 2041   7.647   0.130   5.019  0.0543 -0.2481  0.1160
  442CO2      C 2042   7.715   0.176   5.075  0.0825 -0.1137 -0.0277
  442CO2     O1 2043   7.636   0.123   5.010  0.0494 -0.2713  0.1408
  442CO2     O2 2044   7.795   0.229   5.141  0.1157  0.0438 -0.1962
  443CO2     D1 2045   4.982   0.606   2.685 -0.0312  0.0478  0.1589
  443CO2     D2 2046   4.944   0.794   2.637  0.3527  0.0460 -0.1536
  443CO2      C 2047   4.963   0.700   2.661  0.1608  0.0469  0.0027
  443CO2     O1 2048   4.941   0.811   2.633  0.3859  0.0459 -0.1806
  443CO2     O2 2049   4.985   0.590   2.690 -0.0643  0.0479  0.1859
  444CO2     D1 2050   4.811   3.106   1.077  0.0812  0.5234 -0.0447
  444CO2     D2 2051   4.616   3.086   1.054  0.1038 -0.0100  0.2226
  444CO2      C 2052   4.714   3.096   1.066  0.0925  0.2567  0.0890
  444CO2     O1 2053   4.599   3.084   1.052  0.1058 -0.0561  0.2457
  444CO2     O2 2054   4.828   3.108   1.079  0.0793  0.5694 -0.0678
  445CO2     D1 2055   6.510   3.919   3.173  0.0680 -0.5513 -0.2477
  445CO2     D2 2056   6.361   3.808   3.241 -0.0861 -0.2519 -0.0953
  445CO2      C 2057   6.436   3.864   3.207 -0.0090 -0.4016 -0.1715
  445CO2     O1 2058   6.348   3.799   3.246 -0.0994 -0.2261 -0.0822
  445CO2     O2 2059   6.523   3.929   3.168  0.0814 -0.5771 -0.2608
  446CO2     D1 2060   4.987   4.855   0.034  0.6600  0.4667 -0.0319
  446CO2     D2 2061   4.858   4.996   0.087  0.0504 -0.0566 -0.1172
  446CO2      C 2062   4.922   4.925   0.061  0.3552  0.2050 -0.0745
  446CO2     O1 2063   4.847   5.008   0.092 -0.0022 -0.1018 -0.1245
  446CO2     O2 2064   4.998   4.843   0.030  0.7126  0.5119 -0.0246
  447CO2     D1 2065   4.403   7.146   6.866  0.5518 -0.6000  0.5256
  447CO2     D2 2066   4.378   7.248   7.034  0.1472  0.0336  0.0824
  447CO2      C 2067   4.391   7.197   6.950  0.3495 -0.2832  0.3040
  447CO2     O1 2068   4.376   7.257   7.048  0.1122  0.0884  0.0441
  447CO2     O2 2069   4.405   7.137   6.851  0.5868 -0.6547  0.5639
  448CO2     D1 2070   5.740   4.862   4.878  0.0528 -0.4541 -0.0585
  448CO2     D2 2071   5.596   4.782   4.988 -0.0416  0.4174  0.4594
  448CO2      C 2072   5.668   4.822   4.933  0.0056 -0.0184  0.2005
  448CO2     O1 2073   5.584   4.775   4.998 -0.0498  0.4926  0.5042
  448CO2     O2 2074   5.753   4.869   4.869  0.0610 -0.5293 -0.1033
  449CO2     D1 2075   0.211   4.956   6.558 -0.6722  0.0635  0.3598
  449CO2     D2 2076   0.240   5.149   6.590  0.2044  0.0342 -0.2623
  449CO2      C 2077   0.225   5.052   6.574 -0.2339  0.0488  0.0487
  449CO2     O1 2078   0.243   5.165   6.592  0.2801  0.0317 -0.3161
  449CO2     O2 2079   0.208   4.939   6.556 -0.7479  0.0660  0.4135
  450CO2     D1 2080   2.536   0.882   3.920 -0.0785  0.0925  0.1921
  450CO2     D2 2081   2.422   0.887   3.759  0.4640 -0.5011 -0.2141
  450CO2      C 2082   2.479   0.885   3.839  0.1927 -0.2043 -0.0110
  450CO2     O1 2083   2.412   0.888   3.745  0.5108 -0.5524 -0.2492
  450CO2     O2 2084   2.546   0.882   3.934 -0.1253  0.1438  0.2272
  451CO2     D1 2085   7.616   8.179   1.212 -0.0253  0.4178 -0.5417
  451CO2     D2 2086   7.744   8.043   1.147 -0.0518  0.3651 -0.4811
  451CO2      C 2087   7.680   8.111   1.179 -0.0386  0.3915 -0.5114
  451CO2     O1 2088   7.755   8.032   1.141 -0.0541  0.3606 -0.4758
  451CO2     O2 2089   7.605   8.191   1.218 -0.0230  0.4224 -0.5469
  452CO2     D1 2090   3.218   6.361   6.769  0.2207 -0.2814  0.0360
  452CO2     D2 2091   3.198   6.459   6.598  0.4992  0.0176  0.1710
  452CO2      C 2092   3.208   6.410   6.683  0.3599 -0.1319  0.1035
  452CO2     O1 2093   3.196   6.467   6.583  0.5232  0.0435  0.1827
  452CO2     O2 2094   3.220   6.353   6.783  0.1966 -0.3072  0.0244
  453CO2     D1 2095   5.667   3.437   7.429  0.1580  0.0731  0.0667
  453CO2     D2 2096   5.606   3.556   7.284 -0.4041 -0.2304  0.0530
  453CO2      C 2097   5.636   3.497   7.356 -0.1231 -0.0786  0.0598
  453CO2     O1 2098   5.600   3.567   7.271 -0.4527 -0.2566  0.0518
  453CO2     O2 2099   5.672   3.427   7.441  0.2065  0.0993  0.0679
  454CO2     D1 2100   3.342   4.939   5.442  0.0612  0.4585  0.0477
  454CO2     D2 2101   3.233   5.042   5.572 -0.5159 -0.1582  0.0598
  454CO2      C 2102   3.288   4.990   5.507 -0.2274  0.1501  0.0538
  454CO2     O1 2103   3.224   5.051   5.583 -0.5658 -0.2114  0.0608
  454CO2     O2 2104   3.351   4.930   5.431  0.1110  0.5117  0.0467
  455CO2     D1 2105   4.098   4.024   3.082  0.4543 -0.0764  0.0325
  455CO2     D2 2106   4.050   4.097   3.260 -0.0334  0.0009 -0.1325
  455CO2      C 2107   4.074   4.061   3.171  0.2104 -0.0377 -0.0500
  455CO2     O1 2108   4.045   4.104   3.275 -0.0755  0.0076 -0.1468
  455CO2     O2 2109   4.102   4.018   3.067  0.4964 -0.0831  0.0467
  456CO2     D1 2110   0.250   7.743   6.590  0.2861  0.2714  0.5434
  456CO2     D2 2111   0.089   7.676   6.683  0.1051 -0.0673 -0.0142
  456CO2      C 2112   0.170   7.709   6.636  0.1956  0.1021  0.2646
  456CO2     O1 2113   0.075   7.670   6.691  0.0895 -0.0965 -0.0624
  456CO2     O2 2114   0.264   7.749   6.582  0.3017  0.3007  0.5915
  457CO2     D1 2115   0.755   2.795   1.073  0.0534 -0.0458 -0.0591
  457CO2     D2 2116   0.953   2.786   1.089  0.0230 -0.8405 -0.1207
  457CO2      C 2117   0.854   2.790   1.081  0.0382 -0.4432 -0.0899
  457CO2     O1 2118   0.970   2.785   1.090  0.0203 -0.9091 -0.1260
  457CO2     O2 2119   0.738   2.795   1.072  0.0561  0.0228 -0.0538
  458CO2     D1 2120   0.689   0.005   0.840  0.0998  0.3691  0.2346
  458CO2     D2 2121   0.694  -0.001   1.037  0.3787 -0.0557  0.2135
  458CO2      C 2122   0.692   0.002   0.938  0.2393  0.1567  0.2241
  458CO2     O1 2123   0.695  -0.002   1.054  0.4028 -0.0924  0.2117
  458CO2     O2 2124   0.688   0.006   0.822  0.0758  0.4058  0.2364
  459CO2     D1 2125   4.398   4.258   6.840  0.2875  0.1842 -0.3479
  459CO2     D2 2126   4.243   4.381   6.849 -0.3840 -0.6644 -0.1857
  459CO2      C 2127   4.321   4.320   6.844 -0.0483 -0.2401 -0.2668
  459CO2     O1 2128   4.230   4.392   6.849 -0.4420 -0.7377 -0.1717
  459CO2     O2 2129   4.411   4.248   6.839  0.3455  0.2575 -0.3619
  460CO2     D1 2130   1.752   8.677   2.192 -0.0507  0.1219 -0.0360
  460CO2     D2 2131   1.839   8.822   2.296  0.0769 -0.0252  0.0629
  460CO2      C 2132   1.795   8.750   2.244  0.0131  0.0484  0.0135
  460CO2     O1 2133   1.846   8.835   2.304  0.0879 -0.0379  0.0715
  460CO2     O2 2134   1.745   8.665   2.183 -0.0617  0.1346 -0.0446
  461CO2     D1 2135   1.565   4.668   7.216 -0.0806  0.2317  0.3207
  461CO2     D2 2136   1.452   4.828   7.191 -0.3100  0.0805  0.3938
  461CO2      C 2137   1.508   4.748   7.204 -0.1953  0.1561  0.3572
  461CO2     O1 2138   1.442   4.842   7.189 -0.3298  0.0675  0.4001
  461CO2     O2 2139   1.575   4.654   7.218 -0.0608  0.2447  0.3144
  462CO2     D1 2140   3.584   2.385   1.860 -0.0999  0.3855  0.0606
  462CO2     D2 2141   3.719   2.511   1.788  0.1864  0.2679  0.3908
  462CO2      C 2142   3.652   2.448   1.824  0.0433  0.3267  0.2257
  462CO2     O1 2143   3.731   2.522   1.782  0.2112  0.2577  0.4193
  462CO2     O2 2144   3.573   2.374   1.866 -0.1246  0.3956  0.0320
  463CO2     D1 2145   6.256   2.072   2.719 -0.6286  0.0341 -0.0246
  463CO2     D2 2146   6.349   2.098   2.891 -0.2969 -0.0106 -0.1955
  463CO2      C 2147   6.302   2.085   2.805 -0.4627  0.0117 -0.1100
  463CO2     O1 2148   6.357   2.101   2.906 -0.2683 -0.0145 -0.2102
  463CO2     O2 2149   6.248   2.070   2.704 -0.6572  0.0379 -0.0098
  464CO2     D1 2150   7.740   8.964   3.278 -0.1355  0.2900 -0.3733
  464CO2     D2 2151   7.569   9.024   3.358 -0.1223  0.4530 -0.4685
  464CO2      C 2152   7.655   8.994   3.318 -0.1289  0.3715 -0.4209
  464CO2     O1 2153   7.554   9.029   3.365 -0.1211  0.4671 -0.4767
  464CO2     O2 2154   7.755   8.959   3.272 -0.1366  0.2759 -0.3651
  465CO2     D1 2155   2.465   2.000   3.765  0.1787  0.0734 -0.2177
  465CO2     D2 2156   2.548   1.863   3.881 -0.6062 -0.1884  0.0415
  465CO2      C 2157   2.507   1.931   3.823 -0.2137 -0.0575 -0.0881
  465CO2     O1 2158   2.556   1.851   3.891 -0.6740 -0.2110  0.0639
  465CO2     O2 2159   2.458   2.011   3.755  0.2465  0.0960 -0.2400
  466CO2     D1 2160   4.105   0.574   1.197  0.1075 -0.3656  0.2584
  466CO2     D2 2161   4.196   0.399   1.177  0.5081 -0.1288  0.0112
  466CO2      C 2162   4.150   0.486   1.187  0.3078 -0.2472  0.1348
  466CO2     O1 2163   4.204   0.384   1.175  0.5427 -0.1084 -0.0101
  466CO2     O2 2164   4.097   0.589   1.199  0.0728 -0.3861  0.2797
  467CO2     D1 2165   2.774   4.350   8.413 -0.2867 -0.2680  0.1425
  467CO2     D2 2166   2.889   4.396   8.258 -0.0000  0.1686  0.4849
  467CO2      C 2167   2.831   4.373   8.335 -0.1434 -0.0497  0.3137
  467CO2     O1 2168   2.898   4.400   8.245  0.0248  0.2063  0.5145
  467CO2     O2 2169   2.764   4.346   8.426 -0.3115 -0.3057  0.1130
  468CO2     D1 2170   3.920   3.397   7.205 -0.2938  0.3366 -0.1884
  468CO2     D2 2171   3.901   3.229   7.103  0.2496  0.2210 -0.0988
  468CO2      C 2172   3.911   3.313   7.154 -0.0221  0.2788 -0.1436
  468CO2     O1 2173   3.900   3.214   7.094  0.2966  0.2110 -0.0911
  468CO2     O2 2174   3.922   3.412   7.213 -0.3407  0.3466 -0.1961
  469CO2     D1 2175   1.319   7.919   4.938  0.2922  0.0630 -0.0121
  469CO2     D2 2176   1.211   7.771   4.863  0.2880  0.1240 -0.1275
  469CO2      C 2177   1.265   7.845   4.900  0.2901  0.0935 -0.0698
  469CO2     O1 2178   1.201   7.758   4.857  0.2876  0.1292 -0.1375
  469CO2     O2 2179   1.328   7.932   4.944  0.2926  0.0577 -0.0022
  470CO2     D1 2180   0.134   4.853   0.162  0.2260 -0.0740  0.1653
  470CO2     D2 2181   0.220   4.683   0.217 -0.2805 -0.2013  0.5660
  470CO2      C 2182   0.177   4.768   0.189 -0.0273 -0.1376  0.3657
  470CO2     O1 2183   0.227   4.669   0.221 -0.3243 -0.2123  0.6006
  470CO2     O2 2184   0.127   4.868   0.157  0.2698 -0.0630  0.1307
  471CO2     D1 2185   5.029   8.354   6.307  0.3270  0.2700 -0.2874
  471CO2     D2 2186   5.151   8.280   6.444  0.0344  0.0242 -0.1591
  471CO2      C 2187   5.090   8.317   6.376  0.1807  0.1471 -0.2232
  471CO2     O1 2188   5.161   8.273   6.456  0.0091  0.0030 -0.1480
  471CO2     O2 2189   5.018   8.361   6.296  0.3523  0.2912 -0.2985
  472CO2     D1 2190   2.570   5.455   7.939  0.0657 -0.1743  0.4111
  472CO2     D2 2191   2.582   5.261   7.903 -0.4810 -0.1123 -0.1206
  472CO2      C 2192   2.576   5.358   7.921 -0.2076 -0.1433  0.1452
  472CO2     O1 2193   2.584   5.244   7.900 -0.5282 -0.1070 -0.1666
  472CO2     O2 2194   2.568   5.472   7.943  0.1129 -0.1796  0.4570
  473CO2     D1 2195   8.820   3.580   2.557  0.0055 -0.0909 -0.1262
  473CO2     D2 2196   8.924   3.453   2.667 -0.5394 -0.4301 -0.0004
  473CO2      C 2197   8.872   3.516   2.612 -0.2669 -0.2605 -0.0633
  473CO2     O1 2198   8.933   3.442   2.676 -0.5865 -0.4594  0.0105
  473CO2     O2 2199   8.811   3.591   2.547  0.0526 -0.0616 -0.1371
  474CO2     D1 2200   6.542   3.097   8.492  0.1699  0.4157  0.0600
  474CO2     D2 2201   6.713   3.086   8.394  0.2436  0.0182  0.2351
  474CO2      C 2202   6.628   3.092   8.443  0.2068  0.2169  0.1475
  474CO2     O1 2203   6.728   3.085   8.386  0.2499 -0.0162  0.2502
  474CO2     O2 2204   6.527   3.098   8.501  0.1636  0.4500  0.0449
  475CO2     D1 2205   1.935   7.722   2.022 -0.3028  0.1828  0.1322
  475CO2     D2 2206   1.764   7.668   1.941 -0.5307  0.4187  0.4547
  475CO2      C 2207   1.850   7.695   1.981 -0.4167  0.3008  0.2934
  475CO2     O1 2208   1.749   7.663   1.934 -0.5503  0.4391  0.4825
  475CO2     O2 2209   1.950   7.727   2.029 -0.2831  0.1625  0.1043
  476CO2     D1 2210   8.410   4.438   6.763 -0.4752  0.4012  0.1912
  476CO2     D2 2211   8.239   4.340   6.743 -0.0906 -0.1118 -0.5692
  476CO2      C 2212   8.325   4.389   6.753 -0.2829  0.1447 -0.1890
  476CO2     O1 2213   8.225   4.331   6.741 -0.0574 -0.1561 -0.6349
  476CO2     O2 2214   8.424   4.446   6.765 -0.5084  0.4455  0.2569
  477CO2     D1 2215   7.528   1.965   7.458 -0.3362  0.2240  0.4786
  477CO2     D2 2216   7.474   1.809   7.349 -0.3210  0.5919 -0.0543
  477CO2      C 2217   7.501   1.887   7.404 -0.3286  0.4080  0.2122
  477CO2     O1 2218   7.470   1.795   7.339 -0.3197  0.6237 -0.1004
  477CO2     O2 2219   7.533   1.978   7.468 -0.3376  0.1922  0.5247
  478CO2     D1 2220   1.694   7.454   8.751  0.7256 -0.2100 -0.1366
  478CO2     D2 2221   1.734   7.329   8.899 -0.2644 -0.0078  0.3042
  478CO2      C 2222   1.714   7.391   8.825  0.2306 -0.1089  0.0838
  478CO2     O1 2223   1.737   7.318   8.912 -0.3500  0.0097  0.3422
  478CO2     O2 2224   1.691   7.465   8.738  0.8111 -0.2274 -0.1747
  479CO2     D1 2225   5.682   2.369   7.003  0.1846 -0.1526  0.1082
  479CO2     D2 2226   5.568   2.507   6.918 -0.2367 -0.4023  0.2680
  479CO2      C 2227   5.625   2.438   6.960 -0.0260 -0.2775  0.1881
  479CO2     O1 2228   5.558   2.519   6.911 -0.2731 -0.4239  0.2818
  479CO2     O2 2229   5.692   2.357   7.010  0.2210 -0.1310  0.0944
  480CO2     D1 2230   4.120   0.538   5.777  0.0920  0.2722 -0.1885
  480CO2     D2 2231   3.923   0.525   5.765  0.0821 -0.2121  0.4463
  480CO2      C 2232   4.022   0.532   5.771  0.0871  0.0301  0.1289
  480CO2     O1 2233   3.906   0.524   5.764  0.0813 -0.2539  0.5011
  480CO2     O2 2234   4.137   0.539   5.778  0.0929  0.3141 -0.2433
  481CO2     D1 2235   3.667   4.492   0.197 -0.0857 -0.1272  0.1807
  481CO2     D2 2236   3.856   4.516   0.250  0.0892 -0.4862 -0.2702
  481CO2      C 2237   3.761   4.504   0.224  0.0018 -0.3067 -0.0447
  481CO2     O1 2238   3.872   4.518   0.255  0.1043 -0.5172 -0.3092
  481CO2     O2 2239   3.650   4.490   0.192 -0.1008 -0.0962  0.2197
  482CO2     D1 2240   0.419   1.017   6.231  0.1960 -0.1706  0.1452
  482CO2     D2 2241   0.452   1.160   6.365 -0.0832 -0.4268  0.4882
  482CO2      C 2242   0.436   1.089   6.298  0.0564 -0.2987  0.3167
  482CO2     O1 2243   0.455   1.172   6.376 -0.1073 -0.4489  0.5178
  482CO2     O2 2244   0.416   1.005   6.220  0.2202 -0.1484  0.1155
  483CO2     D1 2245   0.886   3.770   8.723  0.1868 -0.1654  0.2492
  483CO2     D2 2246   0.808   3.752   8.542 -0.0717  0.3489  0.3094
  483CO2      C 2247   0.847   3.761   8.633  0.0576  0.0918  0.2793
  483CO2     O1 2248   0.802   3.751   8.527 -0.0941  0.3933  0.3146
  483CO2     O2 2249   0.893   3.772   8.739  0.2092 -0.2098  0.2440
  484CO2     D1 2250   4.832   6.458   7.557  0.0724 -0.3291 -0.1097
  484CO2     D2 2251   5.000   6.562   7.540 -0.1976  0.0805 -0.2807
  484CO2      C 2252   4.916   6.510   7.548 -0.0626 -0.1243 -0.1952
  484CO2     O1 2253   5.014   6.571   7.539 -0.2210  0.1159 -0.2954
  484CO2     O2 2254   4.818   6.449   7.558  0.0957 -0.3645 -0.0950
  485CO2     D1 2255   7.035   1.749   2.824 -0.1543 -0.1982  0.1560
  485CO2     D2 2256   7.157   1.663   2.953  0.0948 -0.5442 -0.3088
  485CO2      C 2257   7.096   1.706   2.888 -0.0298 -0.3712 -0.0764
  485CO2     O1 2258   7.167   1.655   2.964  0.1163 -0.5741 -0.3490
  485CO2     O2 2259   7.024   1.757   2.813 -0.1758 -0.1683  0.1961
  486CO2     D1 2260   4.645   6.308   8.784  0.0247  0.2908 -0.3426
  486CO2     D2 2261   4.450   6.302   8.749  0.0179 -0.0921 -0.2363
  486CO2      C 2262   4.548   6.305   8.766  0.0213  0.0993 -0.2895
  486CO2     O1 2263   4.433   6.301   8.746  0.0173 -0.1252 -0.2272
  486CO2     O2 2264   4.662   6.308   8.787  0.0253  0.3238 -0.3518
  487CO2     D1 2265   0.013   1.202   1.191 -0.2305  0.3217  0.2982
  487CO2     D2 2266   0.130   1.356   1.235  0.2614 -0.0422  0.2675
  487CO2      C 2267   0.071   1.279   1.213  0.0155  0.1397  0.2828
  487CO2     O1 2268   0.140   1.369   1.239  0.3039 -0.0737  0.2648
  487CO2     O2 2269   0.003   1.189   1.187 -0.2730  0.3531  0.3009
  488CO2     D1 2270   4.300   7.591   5.044 -0.1923 -0.0014 -0.1955
  488CO2     D2 2271   4.272   7.480   5.205  0.3068 -0.3736 -0.3614
  488CO2      C 2272   4.286   7.535   5.124  0.0572 -0.1875 -0.2785
  488CO2     O1 2273   4.269   7.471   5.219  0.3499 -0.4057 -0.3757
  488CO2     O2 2274   4.303   7.600   5.030 -0.2354  0.0307 -0.1812
  489CO2     D1 2275   8.586   6.803   5.064  0.7295 -0.3382  0.3755
  489CO2     D2 2276   8.753   6.747   4.973  0.2636 -0.4143 -0.4331
  489CO2      C 2277   8.669   6.775   5.018  0.4965 -0.3762 -0.0288
  489CO2     O1 2278   8.767   6.742   4.965  0.2234 -0.4208 -0.5030
  489CO2     O2 2279   8.572   6.808   5.072  0.7697 -0.3316  0.4454
  490CO2     D1 2280   2.071   8.852   4.879  0.0585 -0.0140 -0.1501
  490CO2     D2 2281   1.936   8.714   4.918 -0.1461  0.1663 -0.2241
  490CO2      C 2282   2.003   8.783   4.898 -0.0438  0.0762 -0.1871
  490CO2     O1 2283   1.924   8.702   4.921 -0.1637  0.1819 -0.2304
  490CO2     O2 2284   2.083   8.864   4.875  0.0762 -0.0296 -0.1438
  491CO2     D1 2285   5.274   2.881   3.158 -0.3128  0.2460  0.3715
  491CO2     D2 2286   5.259   3.072   3.107 -0.4370  0.0513 -0.3355
  491CO2      C 2287   5.266   2.977   3.133 -0.3749  0.1486  0.0180
  491CO2     O1 2288   5.258   3.089   3.103 -0.4477  0.0345 -0.3966
  491CO2     O2 2289   5.275   2.865   3.162 -0.3021  0.2628  0.4326
  492CO2     D1 2290   6.941   5.072   0.201  0.2768 -0.0761 -0.3548
  492CO2     D2 2291   6.745   5.043   0.195  0.2014  0.2687  0.3631
  492CO2      C 2292   6.843   5.058   0.198  0.2391  0.0963  0.0042
  492CO2     O1 2293   6.728   5.041   0.194  0.1949  0.2985  0.4252
  492CO2     O2 2294   6.957   5.075   0.201  0.2834 -0.1059 -0.4168
  493CO2     D1 2295   3.751   8.022   2.906 -0.4903  0.1612 -0.0902
  493CO2     D2 2296   3.840   7.988   3.080 -0.2730  0.0319 -0.2247
  493CO2      C 2297   3.795   8.005   2.993 -0.3817  0.0966 -0.1575
  493CO2     O1 2298   3.847   7.985   3.095 -0.2543  0.0208 -0.2364
  493CO2     O2 2299   3.744   8.024   2.891 -0.5090  0.1724 -0.0786
  494CO2     D1 2300   6.354   8.582   3.662 -0.0990 -0.0591  0.3309
  494CO2     D2 2301   6.427   8.406   3.608 -0.0046 -0.0559  0.4508
  494CO2      C 2302   6.391   8.494   3.635 -0.0518 -0.0575  0.3909
  494CO2     O1 2303   6.434   8.391   3.603  0.0035 -0.0556  0.4612
  494CO2     O2 2304   6.348   8.597   3.667 -0.1072 -0.0594  0.3205
  495CO2     D1 2305   2.655   7.917   4.622 -0.2027  0.2539 -0.0987
  495CO2     D2 2306   2.631   7.737   4.700 -0.1248  0.4954  0.4837
  495CO2      C 2307   2.643   7.827   4.661 -0.1637  0.3747  0.1925
  495CO2     O1 2308   2.629   7.722   4.706 -0.1180  0.5163  0.5340
  495CO2     O2 2309   2.657   7.933   4.615 -0.2095  0.2331 -0.1490
  496CO2     D1 2310   8.055   1.737   8.661 -0.2560  0.6897  0.0322
  496CO2     D2 2311   8.016   1.659   8.483  0.1976 -0.2868  0.3568
  496CO2      C 2312   8.035   1.698   8.572 -0.0292  0.2014  0.1945
  496CO2     O1 2313   8.013   1.653   8.468  0.2368 -0.3712  0.3849
  496CO2     O2 2314   8.058   1.744   8.676 -0.2952  0.7741  0.0042
  497CO2     D1 2315   0.483   1.014   4.271  0.6423  0.0748 -0.1054
  497CO2     D2 2316   0.569   1.036   4.094 -0.1129  0.4861 -0.4233
  497CO2      C 2317   0.526   1.025   4.182  0.2647  0.2805 -0.2644
  497CO2     O1 2318   0.577   1.038   4.078 -0.1782  0.5216 -0.4508
  497CO2     O2 2319   0.476   1.012   4.286  0.7075  0.0393 -0.0780
  498CO2     D1 2320   2.154   8.058   8.313 -0.3836 -0.2847  0.2678
  498CO2     D2 2321   2.275   7.901   8.317 -0.3923 -0.3129 -0.5369
  498CO2      C 2322   2.215   7.980   8.315 -0.3880 -0.2988 -0.1345
  498CO2     O1 2323   2.286   7.888   8.317 -0.3931 -0.3153 -0.6064
  498CO2     O2 2324   2.144   8.071   8.313 -0.3829 -0.2823  0.3373
  499CO2     D1 2325   1.388   4.881   0.237  0.7045 -0.0626  0.1753
  499CO2     D2 2326   1.259   4.973   0.356  0.2198 -0.8307  0.2458
  499CO2      C 2327   1.323   4.927   0.296  0.4621 -0.4467  0.2105
  499CO2     O1 2328   1.248   4.981   0.366  0.1779 -0.8970  0.2519
  499CO2     O2 2329   1.399   4.873   0.226  0.7463  0.0037  0.1692
  500CO2     D1 2330   1.440   6.207   5.931 -0.3197  0.0270 -0.1996
  500CO2     D2 2331   1.512   6.089   5.790 -0.0596 -0.6120  0.4682
  500CO2      C 2332   1.476   6.148   5.861 -0.1897 -0.2925  0.1343
  500CO2     O1 2333   1.518   6.078   5.778 -0.0372 -0.6672  0.5259
  500CO2     O2 2334   1.434   6.217   5.943 -0.3422  0.0822 -0.2573
  501CO2     D1 2335   6.617   3.426   3.017  0.1261 -0.0337 -0.0580
  501CO2     D2 2336   6.696   3.406   3.197 -0.3305  0.2216  0.1710
  501CO2      C 2337   6.656   3.416   3.107 -0.1022  0.0940  0.0565
  501CO2     O1 2338   6.703   3.404   3.213 -0.3699  0.2436  0.1907
  501CO2     O2 2339   6.610   3.427   3.001  0.1656 -0.0557 -0.0778
  502CO2     D1 2340   5.478   7.726   5.804 -0.4207 -0.5360 -0.1148
  502CO2     D2 2341   5.601   7.782   5.660 -0.3113  0.1746  0.2586
  502CO2      C 2342   5.540   7.754   5.732 -0.3660 -0.1807  0.0719
  502CO2     O1 2343   5.612   7.787   5.647 -0.3019  0.2359  0.2909
  502CO2     O2 2344   5.467   7.721   5.816 -0.4302 -0.5973 -0.1471
  503CO2     D1 2345   0.663   5.575   2.382 -0.3285  0.0725 -0.0153
  503CO2     D2 2346   0.592   5.757   2.413  0.3602  0.3863 -0.2767
  503CO2      C 2347   0.627   5.666   2.397  0.0159  0.2294 -0.1460
  503CO2     O1 2348   0.586   5.773   2.416  0.4197  0.4134 -0.2993
  503CO2     O2 2349   0.669   5.559   2.379 -0.3880  0.0454  0.0072
  504CO2     D1 2350   1.865   7.795   8.816  0.1545 -0.4629 -0.3458
  504CO2     D2 2351   1.960   7.864   8.657  0.3882 -0.0760 -0.0381
  504CO2      C 2352   1.912   7.829   8.737  0.2714 -0.2694 -0.1920
  504CO2     O1 2353   1.968   7.869   8.644  0.4084 -0.0426 -0.0115
  504CO2     O2 2354   1.856   7.789   8.830  0.1344 -0.4963 -0.3724
  505CO2     D1 2355   7.139   7.849   6.022  0.0324  0.1116  0.1665
  505CO2     D2 2356   7.190   7.811   6.210  0.5201 -0.5901 -0.1075
  505CO2      C 2357   7.164   7.830   6.116  0.2762 -0.2392  0.0295
  505CO2     O1 2358   7.194   7.808   6.226  0.5622 -0.6507 -0.1311
  505CO2     O2 2359   7.134   7.852   6.006 -0.0097  0.1723  0.1901
  506CO2     D1 2360   2.754   0.140   0.246 -0.4510 -0.0287  0.6578
  506CO2     D2 2361   2.673   0.274   0.125  0.1948 -0.1229  0.1235
  506CO2      C 2362   2.714   0.207   0.186 -0.1281 -0.0758  0.3906
  506CO2     O1 2363   2.666   0.285   0.115  0.2506 -0.1310  0.0773
  506CO2     O2 2364   2.761   0.128   0.257 -0.5068 -0.0206  0.7039
  507CO2     D1 2365   0.427   1.115   3.633  0.1571  0.3092 -0.3071
  507CO2     D2 2366   0.381   1.185   3.812  0.0756 -0.1040 -0.1649
  507CO2      C 2367   0.404   1.150   3.722  0.1163  0.1026 -0.2360
  507CO2     O1 2368   0.377   1.191   3.827  0.0686 -0.1397 -0.1526
  507CO2     O2 2369   0.431   1.109   3.617  0.1641  0.3449 -0.3194
  508CO2     D1 2370   4.189   8.701   1.204  0.2654 -0.0291  0.0933
  508CO2     D2 2371   4.182   8.734   1.009 -0.1339  0.0508  0.1225
  508CO2      C 2372   4.186   8.717   1.107  0.0657  0.0108  0.1079
  508CO2     O1 2373   4.181   8.737   0.992 -0.1684  0.0577  0.1250
  508CO2     O2 2374   4.190   8.698   1.221  0.2998 -0.0360  0.0908
  509CO2     D1 2375   0.915   2.718   4.111  0.1670 -0.3604 -0.6953
  509CO2     D2 2376   0.997   2.843   3.982  0.2350 -0.2649 -0.5592
  509CO2      C 2377   0.956   2.780   4.047  0.2010 -0.3127 -0.6273
  509CO2     O1 2378   1.004   2.854   3.971  0.2409 -0.2567 -0.5474
  509CO2     O2 2379   0.908   2.707   4.122  0.1611 -0.3686 -0.7071
  510CO2     D1 2380   5.271   1.684   4.332  0.3309  0.0472 -0.2454
  510CO2     D2 2381   5.103   1.757   4.256  0.4297  0.2876 -0.2331
  510CO2      C 2382   5.187   1.720   4.294  0.3803  0.1674 -0.2393
  510CO2     O1 2383   5.089   1.763   4.249  0.4382  0.3084 -0.2321
  510CO2     O2 2384   5.285   1.678   4.338  0.3224  0.0265 -0.2464
  511CO2     D1 2385   1.157   3.967   1.258  0.6472 -0.0107  0.0387
  511CO2     D2 2386   1.027   4.017   1.398 -0.0632 -0.3457 -0.4979
  511CO2      C 2387   1.092   3.992   1.328  0.2920 -0.1782 -0.2296
  511CO2     O1 2388   1.015   4.022   1.410 -0.1245 -0.3747 -0.5443
  511CO2     O2 2389   1.168   3.963   1.245  0.7086  0.0183  0.0851
  512CO2     D1 2390   4.393   6.360   2.286 -0.4674  0.0185 -0.7649
  512CO2     D2 2391   4.388   6.555   2.319 -0.8652 -0.1570  0.2164
  512CO2      C 2392   4.390   6.457   2.302 -0.6663 -0.0693 -0.2743
  512CO2     O1 2393   4.387   6.571   2.322 -0.8996 -0.1722  0.3012
  512CO2     O2 2394   4.393   6.343   2.283 -0.4330  0.0336 -0.8497
  513CO2     D1 2395   6.846   0.310   1.240 -0.6760  0.0494  0.0753
  513CO2     D2 2396   6.654   0.352   1.221 -0.8289 -0.5691  0.2496
  513CO2      C 2397   6.750   0.331   1.231 -0.7524 -0.2599  0.1625
  513CO2     O1 2398   6.637   0.356   1.220 -0.8421 -0.6225  0.2646
  513CO2     O2 2399   6.863   0.307   1.242 -0.6627  0.1028  0.0603
  514CO2     D1 2400   5.666   7.903   2.086 -0.1775 -0.0596 -0.1486
  514CO2     D2 2401   5.480   7.879   2.021 -0.1017  0.3580 -0.5236
  514CO2      C 2402   5.573   7.891   2.054 -0.1396  0.1492 -0.3361
  514CO2     O1 2403   5.464   7.877   2.016 -0.0951  0.3941 -0.5560
  514CO2     O2 2404   5.682   7.905   2.091 -0.1841 -0.0957 -0.1162
  515CO2     D1 2405   4.043   8.602   3.740  0.0067  0.1424 -0.4130
  515CO2     D2 2406   3.923   8.599   3.897  0.3530  0.2349 -0.1458
  515CO2      C 2407   3.983   8.601   3.818  0.1798  0.1886 -0.2794
  515CO2     O1 2408   3.913   8.599   3.911  0.3829  0.2429 -0.1227
  515CO2     O2 2409   4.054   8.602   3.726 -0.0232  0.1344 -0.4361
  516CO2     D1 2410   6.144   4.130   3.496 -0.1702 -0.1099  0.1000
  516CO2     D2 2411   6.259   4.274   3.423 -0.2889 -0.1728 -0.2140
  516CO2      C 2412   6.201   4.202   3.459 -0.2296 -0.1414 -0.0570
  516CO2     O1 2413   6.269   4.287   3.417 -0.2992 -0.1783 -0.2411
  516CO2     O2 2414   6.134   4.118   3.502 -0.1600 -0.1045  0.1271
  517CO2     D1 2415   6.590   8.439   5.274 -0.5460 -0.0320 -0.2949
  517CO2     D2 2416   6.468   8.486   5.126 -0.4371 -0.5157 -0.5364
  517CO2      C 2417   6.529   8.463   5.200 -0.4915 -0.2738 -0.4157
  517CO2     O1 2418   6.458   8.490   5.113 -0.4277 -0.5574 -0.5573
  517CO2     O2 2419   6.601   8.435   5.287 -0.5554  0.0098 -0.2740
  518CO2     D1 2420   1.136   4.702   5.406 -0.1503  0.0104 -0.3413
  518CO2     D2 2421   1.028   4.857   5.466  0.5407  0.3044  0.1471
  518CO2      C 2422   1.082   4.779   5.436  0.1952  0.1574 -0.0971
  518CO2     O1 2423   1.019   4.870   5.471  0.6004  0.3298  0.1892
  518CO2     O2 2424   1.145   4.688   5.401 -0.2100 -0.0150 -0.3835
  519CO2     D1 2425   0.278   1.252   0.723  0.0406 -0.3056 -0.0286
  519CO2     D2 2426   0.330   1.411   0.827  0.3409 -0.1762 -0.3745
  519CO2      C 2427   0.304   1.332   0.775  0.1907 -0.2409 -0.2015
  519CO2     O1 2428   0.335   1.425   0.836  0.3668 -0.1650 -0.4043
  519CO2     O2 2429   0.273   1.238   0.713  0.0146 -0.3168  0.0013
  520CO2     D1 2430   0.778   7.144   2.535 -0.0965  0.5180 -0.6963
  520CO2     D2 2431   0.811   6.966   2.453  0.6074  0.2995  0.0543
  520CO2      C 2432   0.795   7.055   2.494  0.2555  0.4088 -0.3210
  520CO2     O1 2433   0.814   6.951   2.446  0.6682  0.2806  0.1191
  520CO2     O2 2434   0.776   7.159   2.542 -0.1573  0.5369 -0.7611
  521CO2     D1 2435   0.147   5.065   5.348 -0.2283  0.0406  0.0604
  521CO2     D2 2436   0.094   5.256   5.350  0.3376  0.1995 -0.0394
  521CO2      C 2437   0.121   5.160   5.349  0.0546  0.1200  0.0105
  521CO2     O1 2438   0.090   5.272   5.350  0.3864  0.2132 -0.0480
  521CO2     O2 2439   0.152   5.049   5.347 -0.2772  0.0268  0.0691
  522CO2     D1 2440   8.474   8.205   5.788 -0.1365 -0.1624  0.4039
  522CO2     D2 2441   8.343   8.251   5.929 -0.5993  0.1713 -0.1318
  522CO2      C 2442   8.408   8.228   5.858 -0.3679  0.0044  0.1360
  522CO2     O1 2443   8.331   8.255   5.941 -0.6392  0.2001 -0.1781
  522CO2     O2 2444   8.485   8.201   5.776 -0.0965 -0.1912  0.4501
  523CO2     D1 2445   6.712   6.347   5.359 -0.7948  0.1458  0.1334
  523CO2     D2 2446   6.832   6.203   5.423 -0.5838  0.3539  0.2033
  523CO2      C 2447   6.772   6.275   5.391 -0.6893  0.2498  0.1684
  523CO2     O1 2448   6.843   6.191   5.429 -0.5656  0.3719  0.2094
  523CO2     O2 2449   6.702   6.359   5.354 -0.8130  0.1278  0.1273
  524CO2     D1 2450   1.357   1.577   1.828  0.5417  0.2537  0.2356
  524CO2     D2 2451   1.377   1.709   1.682 -0.2651  0.1441  0.0219
  524CO2      C 2452   1.367   1.643   1.755  0.1383  0.1989  0.1287
  524CO2     O1 2453   1.379   1.720   1.670 -0.3348  0.1347  0.0034
  524CO2     O2 2454   1.355   1.565   1.841  0.6114  0.2632  0.2541
  525CO2     D1 2455   4.282   8.758   5.364  0.0580 -0.2380 -0.4483
  525CO2     D2 2456   4.250   8.703   5.551  0.1818  0.2273 -0.2905
  525CO2      C 2457   4.266   8.731   5.457  0.1199 -0.0054 -0.3694
  525CO2     O1 2458   4.247   8.698   5.567  0.1925  0.2675 -0.2769
  525CO2     O2 2459   4.284   8.763   5.347  0.0473 -0.2782 -0.4619
  526CO2     D1 2460   4.023   3.568   6.490 -0.1310  0.1583 -0.1897
  526CO2     D2 2461   3.872   3.465   6.413 -0.1414  0.2759 -0.3268
  526CO2      C 2462   3.948   3.517   6.451 -0.1362  0.2171 -0.2583
  526CO2     O1 2463   3.859   3.457   6.406 -0.1423  0.2861 -0.3387
  526CO2     O2 2464   4.036   3.577   6.496 -0.1301  0.1481 -0.1778
  527CO2     D1 2465   7.116   6.621   7.289 -0.0532 -0.1296  0.4216
  527CO2     D2 2466   7.055   6.433   7.299 -0.3729 -0.0354  0.2448
  527CO2      C 2467   7.085   6.527   7.294 -0.2131 -0.0825  0.3332
  527CO2     O1 2468   7.050   6.417   7.299 -0.4006 -0.0272  0.2295
  527CO2     O2 2469   7.121   6.637   7.288 -0.0256 -0.1377  0.4369
  528CO2     D1 2470   1.879   5.912   2.857  0.0896 -0.5435  0.6430
  528CO2     D2 2471   1.937   5.931   2.669 -0.2488  0.2222  0.6114
  528CO2      C 2472   1.908   5.922   2.763 -0.0796 -0.1607  0.6272
  528CO2     O1 2473   1.942   5.932   2.652 -0.2780  0.2883  0.6087
  528CO2     O2 2474   1.874   5.911   2.873  0.1189 -0.6097  0.6457
  529CO2     D1 2475   8.009   6.282   7.911  0.1475 -0.1716 -0.3217
  529CO2     D2 2476   8.102   6.457   7.910 -0.2603  0.0443 -0.5905
  529CO2      C 2477   8.056   6.369   7.911 -0.0564 -0.0637 -0.4561
  529CO2     O1 2478   8.110   6.472   7.910 -0.2956  0.0629 -0.6137
  529CO2     O2 2479   8.001   6.267   7.911  0.1828 -0.1902 -0.2985
  530CO2     D1 2480   2.695   8.695   8.560  0.4243 -0.4113 -0.0835
  530CO2     D2 2481   2.884   8.640   8.569  0.4713 -0.1996  0.2325
  530CO2      C 2482   2.790   8.668   8.564  0.4478 -0.3055  0.0745
  530CO2     O1 2483   2.901   8.635   8.569  0.4754 -0.1814  0.2598
  530CO2     O2 2484   2.678   8.700   8.559  0.4203 -0.4296 -0.1108
  531CO2     D1 2485   5.965   2.945   4.172 -0.1337  0.6013 -0.1631
  531CO2     D2 2486   5.948   2.749   4.190 -0.0375  0.6273  0.2156
  531CO2      C 2487   5.957   2.847   4.181 -0.0856  0.6143  0.0262
  531CO2     O1 2488   5.946   2.732   4.191 -0.0292  0.6296  0.2483
  531CO2     O2 2489   5.967   2.962   4.170 -0.1420  0.5991 -0.1958
  532CO2     D1 2490   4.619   6.210   6.866  0.1537  0.2491  0.2052
  532CO2     D2 2491   4.469   6.313   6.788  0.0030 -0.5732 -0.6080
  532CO2      C 2492   4.544   6.261   6.827  0.0784 -0.1621 -0.2014
  532CO2     O1 2493   4.456   6.322   6.782 -0.0100 -0.6443 -0.6782
  532CO2     O2 2494   4.632   6.201   6.873  0.1668  0.3201  0.2755
  533CO2     D1 2495   5.683   4.652   2.468 -0.2561 -0.1286 -0.2345
  533CO2     D2 2496   5.526   4.706   2.361 -0.3114  0.0583 -0.0556
  533CO2      C 2497   5.604   4.679   2.415 -0.2837 -0.0352 -0.1451
  533CO2     O1 2498   5.512   4.711   2.352 -0.3162  0.0744 -0.0402
  533CO2     O2 2499   5.697   4.647   2.477 -0.2513 -0.1448 -0.2500
  534CO2     D1 2500   3.101   6.968   3.987 -0.0197 -0.6409 -0.0437
  534CO2     D2 2501   2.980   6.835   3.904  0.2604 -0.8147 -0.1751
  534CO2      C 2502   3.040   6.901   3.945  0.1203 -0.7278 -0.1094
  534CO2     O1 2503   2.969   6.823   3.897  0.2845 -0.8297 -0.1865
  534CO2     O2 2504   3.111   6.979   3.994 -0.0439 -0.6259 -0.0324
  535CO2     D1 2505   7.528   7.461   1.569  0.1816  0.0814 -0.0446
  535CO2     D2 2506   7.490   7.654   1.585  0.1073  0.0233  0.5118
  535CO2      C 2507   7.509   7.558   1.577  0.1445  0.0524  0.2336
  535CO2     O1 2508   7.487   7.671   1.586  0.1009  0.0183  0.5598
  535CO2     O2 2509   7.531   7.444   1.568  0.1880  0.0865 -0.0927
  536CO2     D1 2510   2.169   3.448   6.376  0.5751  0.2421  0.0495
  536CO2     D2 2511   2.038   3.305   6.415  0.7143  0.0079 -0.3342
  536CO2      C 2512   2.104   3.376   6.395  0.6447  0.1250 -0.1423
  536CO2     O1 2513   2.026   3.293   6.418  0.7263 -0.0124 -0.3673
  536CO2     O2 2514   2.181   3.460   6.372  0.5631  0.2624  0.0827
  537CO2     D1 2515   7.382   0.782   4.467 -0.1777  0.2578  0.2240
  537CO2     D2 2516   7.219   0.778   4.355  0.2800  0.1033 -0.4393
  537CO2      C 2517   7.301   0.780   4.411  0.0511  0.1805 -0.1077
  537CO2     O1 2518   7.205   0.778   4.345  0.3195  0.0899 -0.4966
  537CO2     O2 2519   7.396   0.782   4.476 -0.2172  0.2712  0.2813
  538CO2     D1 2520   6.622   5.872   2.590 -0.1528 -0.0481 -0.1546
  538CO2     D2 2521   6.499   5.905   2.438 -0.5124 -0.4297  0.0509
  538CO2      C 2522   6.560   5.889   2.514 -0.3326 -0.2389 -0.0519
  538CO2     O1 2523   6.489   5.908   2.425 -0.5435 -0.4626  0.0687
  538CO2     O2 2524   6.632   5.870   2.603 -0.1217 -0.0152 -0.1724
  539CO2     D1 2525   8.812   2.507   8.546 -0.5361 -0.5949 -0.2663
  539CO2     D2 2526   8.987   2.439   8.485 -0.1267 -0.1236  0.3862
  539CO2      C 2527   8.900   2.473   8.515 -0.3314 -0.3593  0.0600
  539CO2     O1 2528   9.003   2.433   8.480 -0.0913 -0.0829  0.4426
  539CO2     O2 2529   8.797   2.513   8.551 -0.5715 -0.6356 -0.3226
  540CO2     D1 2530   4.467   5.944   5.902  0.0419  0.2205 -0.1208
  540CO2     D2 2531   4.363   6.087   5.990 -0.3072 -0.1633  0.0901
  540CO2      C 2532   4.415   6.015   5.946 -0.1327  0.0286 -0.0153
  540CO2     O1 2533   4.354   6.099   5.997 -0.3374 -0.1965  0.1083
  540CO2     O2 2534   4.476   5.931   5.894  0.0721  0.2536 -0.1390
  541CO2     D1 2535   8.722   1.429   1.833 -0.1490 -0.3455 -0.3029
  541CO2     D2 2536   8.758   1.236   1.857  0.7325 -0.1360  0.0613
  541CO2      C 2537   8.740   1.333   1.845  0.2917 -0.2407 -0.1208
  541CO2     O1 2538   8.761   1.220   1.859  0.8086 -0.1179  0.0927
  541CO2     O2 2539   8.719   1.446   1.831 -0.2251 -0.3636 -0.3343
  542CO2     D1 2540   5.250   2.096   3.974  0.1516 -0.3434  0.3591
  542CO2     D2 2541   5.290   2.287   4.009 -0.0552 -0.2239 -0.0560
  542CO2      C 2542   5.270   2.191   3.992  0.0482 -0.2837  0.1515
  542CO2     O1 2543   5.294   2.303   4.012 -0.0731 -0.2136 -0.0919
  542CO2     O2 2544   5.246   2.080   3.971  0.1695 -0.3537  0.3949
  543CO2     D1 2545   8.424   0.920   1.645 -0.2048  0.1374  0.5764
  543CO2     D2 2546   8.586   0.907   1.759  0.0249  0.2331  0.2617
  543CO2      C 2547   8.505   0.913   1.702 -0.0900  0.1853  0.4191
  543CO2     O1 2548   8.600   0.906   1.769  0.0447  0.2414  0.2345
  543CO2     O2 2549   8.411   0.921   1.635 -0.2247  0.1291  0.6036
  544CO2     D1 2550   5.490   8.037   7.366 -0.4517  0.0670  0.1421
  544CO2     D2 2551   5.475   8.178   7.229 -0.7624  0.0365  0.1451
  544CO2      C 2552   5.482   8.107   7.297 -0.6070  0.0517  0.1436
  544CO2     O1 2553   5.474   8.190   7.217 -0.7893  0.0338  0.1454
  544CO2     O2 2554   5.491   8.025   7.378 -0.4248  0.0696  0.1419
  545CO2     D1 2555   6.743   6.291   2.053 -0.1888  0.1461 -0.0918
  545CO2     D2 2556   6.855   6.384   1.919  0.0588 -0.2174 -0.1346
  545CO2      C 2557   6.799   6.338   1.986 -0.0650 -0.0357 -0.1132
  545CO2     O1 2558   6.865   6.392   1.908  0.0802 -0.2488 -0.1383
  545CO2     O2 2559   6.733   6.283   2.064 -0.2101  0.1775 -0.0882
  546CO2     D1 2560   3.450   8.969   5.050  0.1168 -0.2147 -0.1420
  546CO2     D2 2561   3.544   8.812   5.127 -0.0399 -0.1948  0.0890
  546CO2      C 2562   3.497   8.891   5.088  0.0384 -0.2047 -0.0265
  546CO2     O1 2563   3.552   8.799   5.133 -0.0535 -0.1931  0.1090
  546CO2     O2 2564   3.442   8.982   5.043  0.1304 -0.2164 -0.1620
  547CO2     D1 2565   7.564   7.007   3.011 -0.0770 -0.1778 -0.0249
  547CO2     D2 2566   7.683   7.138   2.923 -0.1687 -0.2255 -0.2212
  547CO2      C 2567   7.623   7.073   2.967 -0.1229 -0.2017 -0.1230
  547CO2     O1 2568   7.693   7.150   2.916 -0.1766 -0.2296 -0.2381
  547CO2     O2 2569   7.553   6.996   3.018 -0.0691 -0.1737 -0.0079
  548CO2     D1 2570   8.287   5.180   3.190  0.1060  0.7539  0.5865
  548CO2     D2 2571   8.268   5.325   3.056  0.3047 -0.0906 -0.3646
  548CO2      C 2572   8.278   5.253   3.123  0.2053  0.3316  0.1110
  548CO2     O1 2573   8.266   5.338   3.045  0.3218 -0.1636 -0.4467
  548CO2     O2 2574   8.289   5.168   3.201  0.0889  0.8268  0.6686
  549CO2     D1 2575   7.262   7.707   3.055  0.3360  0.2262 -0.2450
  549CO2     D2 2576   7.252   7.535   2.957 -0.1053  0.0808  0.0584
  549CO2      C 2577   7.257   7.621   3.006  0.1153  0.1535 -0.0933
  549CO2     O1 2578   7.251   7.520   2.949 -0.1434  0.0683  0.0846
  549CO2     O2 2579   7.263   7.722   3.063  0.3741  0.2387 -0.2712
  550CO2     D1 2580   8.764   6.590   2.197  0.2811 -0.4001 -0.1070
  550CO2     D2 2581   8.757   6.531   2.009  0.6906 -0.3357 -0.1429
  550CO2      C 2582   8.760   6.560   2.103  0.4859 -0.3679 -0.1250
  550CO2     O1 2583   8.756   6.526   1.992  0.7260 -0.3302 -0.1460
  550CO2     O2 2584   8.764   6.595   2.214  0.2457 -0.4057 -0.1039
  551CO2     D1 2585   5.521   7.818   4.222 -0.2062  0.0339  0.1462
  551CO2     D2 2586   5.364   7.705   4.180 -0.2886  0.1072  0.2559
  551CO2      C 2587   5.442   7.761   4.201 -0.2474  0.0706  0.2011
  551CO2     O1 2588   5.350   7.695   4.176 -0.2957  0.1135  0.2654
  551CO2     O2 2589   5.534   7.827   4.226 -0.1990  0.0276  0.1367
  552CO2     D1 2590   2.869   5.567   3.356  0.1880  0.1737  0.0279
  552CO2     D2 2591   2.859   5.373   3.317 -0.0809  0.1932 -0.0010
  552CO2      C 2592   2.864   5.470   3.336  0.0535  0.1835  0.0135
  552CO2     O1 2593   2.859   5.356   3.313 -0.1042  0.1949 -0.0035
  552CO2     O2 2594   2.870   5.583   3.360  0.2113  0.1720  0.0304
  553CO2     D1 2595   3.095   4.513   8.781 -0.1213  0.0492  0.1578
  553CO2     D2 2596   2.912   4.574   8.737 -0.2273 -0.1437  0.3295
  553CO2      C 2597   3.003   4.543   8.759 -0.1743 -0.0472  0.2436
  553CO2     O1 2598   2.896   4.579   8.733 -0.2365 -0.1603  0.3443
  553CO2     O2 2599   3.111   4.507   8.785 -0.1121  0.0658  0.1429
  554CO2     D1 2600   6.879   2.967   6.193 -0.3571  0.1746  0.0296
  554CO2     D2 2601   6.819   2.853   6.343 -0.0192 -0.0057  0.0279
  554CO2      C 2602   6.849   2.910   6.268 -0.1881  0.0844  0.0288
  554CO2     O1 2603   6.814   2.843   6.356  0.0100 -0.0212  0.0278
  554CO2     O2 2604   6.885   2.977   6.180 -0.3863  0.1901  0.0297
  555CO2     D1 2605   4.851   7.738   0.252 -0.2313  0.0306 -0.5334
  555CO2     D2 2606   5.040   7.787   0.217 -0.0364  0.1401  0.6407
  555CO2      C 2607   4.946   7.762   0.234 -0.1339  0.0854  0.0536
  555CO2     O1 2608   5.056   7.791   0.214 -0.0196  0.1496  0.7421
  555CO2     O2 2609   4.835   7.734   0.255 -0.2481  0.0211 -0.6348
  556CO2     D1 2610   2.938   8.510   1.565  0.5996 -0.1838  0.1055
  556CO2     D2 2611   3.043   8.362   1.486  0.3248  0.0163 -0.6382
  556CO2      C 2612   2.991   8.436   1.526  0.4622 -0.0838 -0.2664
  556CO2     O1 2613   3.052   8.349   1.479  0.3011  0.0336 -0.7025
  556CO2     O2 2614   2.929   8.523   1.572  0.6233 -0.2011  0.1697
  557CO2     D1 2615   6.143   8.353   3.430  0.2413  0.3729  0.1190
  557CO2     D2 2616   6.194   8.232   3.282 -0.2979  0.0141  0.2227
  557CO2      C 2617   6.168   8.292   3.356 -0.0283  0.1935  0.1708
  557CO2     O1 2618   6.198   8.221   3.269 -0.3444 -0.0169  0.2316
  557CO2     O2 2619   6.138   8.363   3.442  0.2878  0.4039  0.1100
  558CO2     D1 2620   0.637   7.006   3.079  0.0006 -0.0261 -0.8058
  558CO2     D2 2621   0.622   6.922   2.900 -0.4355 -0.0528 -0.7572
  558CO2      C 2622   0.629   6.964   2.990 -0.2174 -0.0395 -0.7815
  558CO2     O1 2623   0.620   6.915   2.885 -0.4731 -0.0551 -0.7530
  558CO2     O2 2624   0.638   7.013   3.095  0.0382 -0.0238 -0.8100
  559CO2     D1 2625   3.150   4.257   0.082  0.2325 -0.0140 -0.1414
  559CO2     D2 2626   3.347   4.253   0.056  0.2274  0.2068 -0.2130
  559CO2      C 2627   3.248   4.255   0.069  0.2300  0.0964 -0.1772
  559CO2     O1 2628   3.363   4.253   0.054  0.2270  0.2259 -0.2192
  559CO2     O2 2629   3.134   4.258   0.084  0.2330 -0.0330 -0.1352
  560CO2     D1 2630   0.321   8.300   1.567  0.1011  0.0911 -0.2204
  560CO2     D2 2631   0.511   8.247   1.556  0.1118  0.1574 -0.3654
  560CO2      C 2632   0.416   8.273   1.562  0.1065  0.1243 -0.2929
  560CO2     O1 2633   0.528   8.242   1.556  0.1128  0.1631 -0.3779
  560CO2     O2 2634   0.305   8.305   1.568  0.1002  0.0854 -0.2078
  561CO2     D1 2635   8.665   1.877   5.896  0.1338 -0.1864 -0.5024
  561CO2     D2 2636   8.626   2.070   5.874  0.2886 -0.0680  0.2496
  561CO2      C 2637   8.646   1.973   5.885  0.2112 -0.1272 -0.1264
  561CO2     O1 2638   8.623   2.086   5.872  0.3020 -0.0578  0.3145
  561CO2     O2 2639   8.668   1.860   5.898  0.1204 -0.1966 -0.5673
  562CO2     D1 2640   2.997   3.870   4.669  0.2753 -0.4084  0.2835
  562CO2     D2 2641   3.041   4.005   4.806 -0.2911  0.1551 -0.0871
  562CO2      C 2642   3.019   3.937   4.738 -0.0079 -0.1266  0.0982
  562CO2     O1 2643   3.045   4.017   4.818 -0.3401  0.2038 -0.1192
  562CO2     O2 2644   2.993   3.858   4.657  0.3242 -0.4571  0.3156
  563CO2     D1 2645   1.992   0.206   0.779  0.0262 -0.5375  0.3384
  563CO2     D2 2646   1.840   0.332   0.762  0.3956 -0.0592  0.5845
  563CO2      C 2647   1.916   0.269   0.770  0.2109 -0.2983  0.4615
  563CO2     O1 2648   1.827   0.343   0.760  0.4275 -0.0178  0.6058
  563CO2     O2 2649   2.005   0.196   0.780 -0.0057 -0.5788  0.3172
  564CO2     D1 2650   0.884   7.216   3.633  0.1336 -0.1661  0.2426
  564CO2     D2 2651   1.016   7.295   3.509 -0.0757 -0.2721 -0.0484
  564CO2      C 2652   0.950   7.256   3.571  0.0290 -0.2191  0.0971
  564CO2     O1 2653   1.028   7.302   3.499 -0.0938 -0.2813 -0.0736
  564CO2     O2 2654   0.873   7.209   3.644  0.1517 -0.1570  0.2678
  565CO2     D1 2655   7.605   0.125   2.914  0.1927 -0.0805 -0.1841
  565CO2     D2 2656   7.574   0.320   2.921  0.5021 -0.0386  0.0022
  565CO2      C 2657   7.589   0.222   2.917  0.3474 -0.0596 -0.0909
  565CO2     O1 2658   7.571   0.337   2.921  0.5288 -0.0350  0.0183
  565CO2     O2 2659   7.607   0.108   2.913  0.1659 -0.0841 -0.2002
  566CO2     D1 2660   3.678   7.224   4.284 -0.4319 -0.2581 -0.3370
  566CO2     D2 2661   3.867   7.202   4.230 -0.1911 -0.1926  0.4749
  566CO2      C 2662   3.772   7.213   4.257 -0.3115 -0.2254  0.0689
  566CO2     O1 2663   3.883   7.201   4.226 -0.1703 -0.1870  0.5451
  566CO2     O2 2664   3.661   7.226   4.289 -0.4528 -0.2637 -0.4072
  567CO2     D1 2665   0.947   0.337   2.673 -0.0331 -0.0638 -0.4127
  567CO2     D2 2666   0.763   0.410   2.662  0.0322  0.1427 -0.1177
  567CO2      C 2667   0.855   0.373   2.667 -0.0004  0.0395 -0.2652
  567CO2     O1 2668   0.747   0.416   2.661  0.0379  0.1605 -0.0922
  567CO2     O2 2669   0.962   0.331   2.673 -0.0387 -0.0816 -0.4382
  568CO2     D1 2670   7.836   1.723   0.497 -0.4730  0.7919  0.0997
  568CO2     D2 2671   8.031   1.748   0.472 -0.4055  0.3536  0.1781
  568CO2      C 2672   7.933   1.735   0.485 -0.4393  0.5728  0.1389
  568CO2     O1 2673   8.047   1.750   0.470 -0.3997  0.3158  0.1848
  568CO2     O2 2674   7.819   1.721   0.499 -0.4788  0.8297  0.0930
  569CO2     D1 2675   5.203   1.531   3.625 -0.3120 -0.1320 -0.5709
  569CO2     D2 2676   5.052   1.611   3.725 -0.1795 -0.3780 -0.1718
  569CO2      C 2677   5.128   1.571   3.675 -0.2458 -0.2550 -0.3714
  569CO2     O1 2678   5.039   1.618   3.733 -0.1681 -0.3993 -0.1374
  569CO2     O2 2679   5.216   1.524   3.616 -0.3235 -0.1107 -0.6054
  570CO2     D1 2680   2.462   3.474   1.715 -0.0188 -0.1952 -0.0776
  570CO2     D2 2681   2.378   3.373   1.863  0.2439 -0.2698  0.0194
  570CO2      C 2682   2.420   3.423   1.789  0.1125 -0.2325 -0.0291
  570CO2     O1 2683   2.371   3.364   1.876  0.2666 -0.2762  0.0278
  570CO2     O2 2684   2.469   3.483   1.702 -0.0415 -0.1887 -0.0860
  571CO2     D1 2685   4.992   1.623   0.466  0.5649  0.0006 -0.0404
  571CO2     D2 2686   5.012   1.435   0.406 -0.0119 -0.0496 -0.0814
  571CO2      C 2687   5.002   1.529   0.436  0.2765 -0.0245 -0.0609
  571CO2     O1 2688   5.014   1.419   0.401 -0.0617 -0.0540 -0.0849
  571CO2     O2 2689   4.990   1.639   0.471  0.6147  0.0049 -0.0369
  572CO2     D1 2690   2.337   3.113   5.927 -0.1216 -0.4846 -0.3223
  572CO2     D2 2691   2.237   3.252   5.828 -0.2465 -0.3041  0.0563
  572CO2      C 2692   2.287   3.183   5.877 -0.1841 -0.3943 -0.1330
  572CO2     O1 2693   2.228   3.264   5.819 -0.2573 -0.2885  0.0890
  572CO2     O2 2694   2.346   3.102   5.935 -0.1109 -0.5002 -0.3550
  573CO2     D1 2695   3.988   5.735   2.601  0.1981  0.3922  0.1166
  573CO2     D2 2696   3.859   5.789   2.461  0.1991  0.4189  0.1260
  573CO2      C 2697   3.923   5.762   2.531  0.1986  0.4056  0.1213
  573CO2     O1 2698   3.848   5.794   2.449  0.1992  0.4212  0.1268
  573CO2     O2 2699   3.999   5.731   2.613  0.1980  0.3899  0.1158
  574CO2     D1 2700   0.914   5.164   7.014  0.3984 -0.1994 -0.1755
  574CO2     D2 2701   1.053   5.041   6.943  0.5632 -0.0150 -0.1732
  574CO2      C 2702   0.983   5.103   6.978  0.4808 -0.1072 -0.1744
  574CO2     O1 2703   1.064   5.031   6.937  0.5774  0.0009 -0.1730
  574CO2     O2 2704   0.902   5.174   7.020  0.3842 -0.2153 -0.1757
  575CO2     D1 2705   2.208   5.218   5.880  0.3684  0.1054 -0.1001
  575CO2     D2 2706   2.095   5.339   5.987 -0.0617 -0.1434 -0.2737
  575CO2      C 2707   2.152   5.279   5.934  0.1533 -0.0190 -0.1869
  575CO2     O1 2708   2.085   5.350   5.996 -0.0988 -0.1649 -0.2886
  575CO2     O2 2709   2.218   5.207   5.871  0.4055  0.1268 -0.0851
  576CO2     D1 2710   2.167   5.403   4.560 -0.3953 -0.0345 -0.3701
  576CO2     D2 2711   2.218   5.572   4.650 -0.2264  0.0226 -0.5733
  576CO2      C 2712   2.192   5.488   4.605 -0.3108 -0.0059 -0.4717
  576CO2     O1 2713   2.222   5.587   4.657 -0.2118  0.0275 -0.5909
  576CO2     O2 2714   2.163   5.389   4.552 -0.4099 -0.0394 -0.3525
  577CO2     D1 2715   0.662   3.547   8.846  0.1834  0.0215 -0.0117
  577CO2     D2 2716   0.593   3.361   8.848 -0.2868  0.1965  0.0332
  577CO2      C 2717   0.627   3.454   8.847 -0.0517  0.1090  0.0108
  577CO2     O1 2718   0.587   3.345   8.848 -0.3274  0.2116  0.0371
  577CO2     O2 2719   0.667   3.563   8.845  0.2240  0.0063 -0.0156
  578CO2     D1 2720   0.424   5.954   8.197  0.2838  0.5178  0.4137
  578CO2     D2 2721   0.333   5.828   8.319  0.2193  0.3162  0.1537
  578CO2      C 2722   0.379   5.891   8.258  0.2516  0.4170  0.2837
  578CO2     O1 2723   0.325   5.817   8.329  0.2138  0.2988  0.1312
  578CO2     O2 2724   0.432   5.965   8.187  0.2894  0.5352  0.4362
  579CO2     D1 2725   2.412   0.331   8.787 -0.0017 -0.3592  0.0134
  579CO2     D2 2726   2.300   0.318   8.949 -0.0855 -0.4985 -0.0566
  579CO2      C 2727   2.356   0.325   8.868 -0.0436 -0.4288 -0.0216
  579CO2     O1 2728   2.290   0.317   8.963 -0.0927 -0.5105 -0.0626
  579CO2     O2 2729   2.422   0.332   8.773  0.0055 -0.3472  0.0194
  580CO2     D1 2730   6.752   5.229   6.363  0.0312 -0.2110 -0.0425
  580CO2     D2 2731   6.931   5.310   6.387 -0.1048  0.0701  0.0319
  580CO2      C 2732   6.842   5.269   6.375 -0.0368 -0.0705 -0.0053
  580CO2     O1 2733   6.947   5.316   6.389 -0.1166  0.0944  0.0384
  580CO2     O2 2734   6.736   5.222   6.361  0.0429 -0.2353 -0.0489
  581CO2     D1 2735   3.415   4.738   1.069 -0.4239  0.2194  0.1965
  581CO2     D2 2736   3.384   4.693   0.879  0.1186  0.0307  0.1516
  581CO2      C 2737   3.400   4.716   0.974 -0.1527  0.1251  0.1740
  581CO2     O1 2738   3.381   4.689   0.862  0.1654  0.0144  0.1477
  581CO2     O2 2739   3.418   4.742   1.085 -0.4708  0.2357  0.2003
  582CO2     D1 2740   5.526   0.987   5.708 -0.2358 -0.4188 -0.1190
  582CO2     D2 2741   5.533   0.839   5.576 -0.3165 -0.3584 -0.1903
  582CO2      C 2742   5.529   0.913   5.642 -0.2762 -0.3886 -0.1547
  582CO2     O1 2743   5.533   0.826   5.565 -0.3235 -0.3532 -0.1965
  582CO2     O2 2744   5.525   0.999   5.719 -0.2288 -0.4240 -0.1128
  583CO2     D1 2745   0.404   6.058   1.240 -0.0564  0.6173  0.2448
  583CO2     D2 2746   0.244   6.053   1.356 -0.1982  0.3082  0.0343
  583CO2      C 2747   0.324   6.056   1.298 -0.1273  0.4628  0.1396
  583CO2     O1 2748   0.230   6.052   1.366 -0.2104  0.2815  0.0161
  583CO2     O2 2749   0.418   6.059   1.230 -0.0442  0.6440  0.2630
  584CO2     D1 2750   5.196   1.005   5.419 -0.1936  0.2186  0.8573
  584CO2     D2 2751   5.239   0.822   5.358 -0.1173  0.3518  0.5125
  584CO2      C 2752   5.218   0.913   5.389 -0.1555  0.2852  0.6849
  584CO2     O1 2753   5.243   0.806   5.353 -0.1107  0.3633  0.4827
  584CO2     O2 2754   5.192   1.021   5.425 -0.2002  0.2071  0.8871
  585CO2     D1 2755   3.938   5.896   2.166  0.1830 -0.2451 -0.2880
  585CO2     D2 2756   3.744   5.867   2.139  0.1224 -0.1882  0.0828
  585CO2      C 2757   3.841   5.881   2.153  0.1527 -0.2167 -0.1026
  585CO2     O1 2758   3.727   5.864   2.137  0.1172 -0.1833  0.1148
  585CO2     O2 2759   3.955   5.898   2.168  0.1882 -0.2500 -0.3200
  586CO2     D1 2760   1.677   7.619   6.039 -0.2633  0.1134  0.1928
  586CO2     D2 2761   1.704   7.462   5.921 -0.5488  0.4761 -0.3574
  586CO2      C 2762   1.691   7.541   5.980 -0.4060  0.2948 -0.0823
  586CO2     O1 2763   1.707   7.449   5.911 -0.5735  0.5074 -0.4049
  586CO2     O2 2764   1.674   7.632   6.049 -0.2386  0.0821  0.2404
  587CO2     D1 2765   8.776   1.105   4.041  0.2833 -0.2173  0.1151
  587CO2     D2 2766   8.877   1.188   3.893 -0.3375  0.1313 -0.1120
  587CO2      C 2767   8.826   1.147   3.967 -0.0271 -0.0430  0.0015
  587CO2     O1 2768   8.885   1.196   3.880 -0.3911  0.1614 -0.1316
  587CO2     O2 2769   8.767   1.097   4.054  0.3369 -0.2474  0.1347
  588CO2     D1 2770   8.761   1.529   0.826  0.4492 -0.2170 -0.2350
  588CO2     D2 2771   8.714   1.600   1.004  0.1124 -0.1376 -0.3553
  588CO2      C 2772   8.737   1.564   0.915  0.2808 -0.1773 -0.2952
  588CO2     O1 2773   8.710   1.606   1.020  0.0833 -0.1308 -0.3657
  588CO2     O2 2774   8.765   1.523   0.810  0.4783 -0.2239 -0.2247
  589CO2     D1 2775   4.657   1.908   2.924  0.3173 -0.3533  0.2684
  589CO2     D2 2776   4.694   1.775   2.783  0.2460 -0.1233  0.0320
  589CO2      C 2777   4.676   1.841   2.853  0.2817 -0.2383  0.1502
  589CO2     O1 2778   4.697   1.763   2.771  0.2399 -0.1035  0.0116
  589CO2     O2 2779   4.654   1.920   2.936  0.3235 -0.3732  0.2888
  590CO2     D1 2780   7.527   1.036   0.794 -0.3089  0.0288  0.1263
  590CO2     D2 2781   7.531   0.985   0.602 -0.4266 -0.2620  0.2004
  590CO2      C 2782   7.529   1.010   0.698 -0.3677 -0.1166  0.1633
  590CO2     O1 2783   7.531   0.981   0.586 -0.4367 -0.2871  0.2067
  590CO2     O2 2784   7.527   1.040   0.810 -0.2987  0.0540  0.1199
  591CO2     D1 2785   6.205   8.298   3.901 -0.1619  0.3818  0.1185
  591CO2     D2 2786   6.266   8.114   3.939 -0.5591  0.1186 -0.5257
  591CO2      C 2787   6.236   8.206   3.920 -0.3605  0.2502 -0.2036
  591CO2     O1 2788   6.272   8.098   3.942 -0.5934  0.0959 -0.5813
  591CO2     O2 2789   6.200   8.314   3.898 -0.1276  0.4045  0.1741
  592CO2     D1 2790   7.955   4.611   5.147  0.3151  0.2743 -0.1701
  592CO2     D2 2791   8.069   4.542   5.001  0.0230 -0.0893 -0.2251
  592CO2      C 2792   8.012   4.577   5.074  0.1690  0.0925 -0.1976
  592CO2     O1 2793   8.079   4.536   4.988 -0.0023 -0.1207 -0.2298
  592CO2     O2 2794   7.945   4.617   5.160  0.3403  0.3057 -0.1654
  593CO2     D1 2795   7.440   7.157   6.086 -0.3518  0.1599  0.0641
  593CO2     D2 2796   7.545   7.037   5.968 -0.1518  0.1993  0.2001
  593CO2      C 2797   7.493   7.097   6.027 -0.2518  0.1796  0.1321
  593CO2     O1 2798   7.554   7.026   5.958 -0.1345  0.2027  0.2118
  593CO2     O2 2799   7.431   7.167   6.096 -0.3690  0.1565  0.0524
  594CO2     D1 2800   4.559   4.005   4.791 -0.5152 -0.1129 -0.9016
  594CO2     D2 2801   4.535   4.199   4.819  0.2258 -0.1752  0.1844
  594CO2      C 2802   4.547   4.102   4.805 -0.1447 -0.1441 -0.3586
  594CO2     O1 2803   4.533   4.216   4.822  0.2898 -0.1806  0.2782
  594CO2     O2 2804   4.561   3.988   4.788 -0.5792 -0.1075 -0.9954
  595CO2     D1 2805   0.412   1.385   4.161 -0.6774 -0.1152  0.8226
  595CO2     D2 2806   0.303   1.548   4.134 -0.2018 -0.0305 -0.6296
  595CO2      C 2807   0.358   1.467   4.147 -0.4396 -0.0729  0.0965
  595CO2     O1 2808   0.294   1.562   4.132 -0.1608 -0.0232 -0.7551
  595CO2     O2 2809   0.421   1.371   4.163 -0.7185 -0.1225  0.9480
  596CO2     D1 2810   6.188   8.882   3.300  0.2741 -0.4248 -0.2299
  596CO2     D2 2811   6.324   8.962   3.419 -0.1404 -0.0129 -0.0345
  596CO2      C 2812   6.256   8.922   3.360  0.0669 -0.2188 -0.1322
  596CO2     O1 2813   6.336   8.969   3.430 -0.1762  0.0227 -0.0176
  596CO2     O2 2814   6.176   8.875   3.290  0.3099 -0.4604 -0.2468
  597CO2     D1 2815   0.894   8.035   4.467  0.0529 -0.3517 -0.1002
  597CO2     D2 2816   0.789   7.875   4.417 -0.2376 -0.4061  0.6688
  597CO2      C 2817   0.841   7.955   4.442 -0.0924 -0.3789  0.2843
  597CO2     O1 2818   0.780   7.861   4.412 -0.2627 -0.4108  0.7353
  597CO2     O2 2819   0.903   8.049   4.472  0.0780 -0.3470 -0.1666
  598CO2     D1 2820   0.454   1.625   3.834 -0.1182  0.0641 -0.2069
  598CO2     D2 2821   0.449   1.496   3.684 -0.1590 -0.3843  0.1796
  598CO2      C 2822   0.452   1.560   3.759 -0.1386 -0.1601 -0.0136
  598CO2     O1 2823   0.449   1.485   3.671 -0.1626 -0.4230  0.2130
  598CO2     O2 2824   0.455   1.636   3.847 -0.1146  0.1029 -0.2402
  599CO2     D1 2825   0.459   5.885   6.603  0.0055 -0.2400  0.1776
  599CO2     D2 2826   0.414   5.826   6.419 -0.0949  0.1855  0.0648
  599CO2      C 2827   0.437   5.855   6.511 -0.0447 -0.0273  0.1212
  599CO2     O1 2828   0.410   5.821   6.403 -0.1036  0.2223  0.0551
  599CO2     O2 2829   0.463   5.890   6.618  0.0142 -0.2768  0.1873
  600CO2     D1 2830   1.296   5.033   7.421 -0.0340 -0.3160 -0.2608
  600CO2     D2 2831   1.136   5.125   7.350 -0.1177 -0.1665  0.1143
  600CO2      C 2832   1.216   5.079   7.386 -0.0758 -0.2413 -0.0733
  600CO2     O1 2833   1.122   5.133   7.343 -0.1249 -0.1536  0.1467
  600CO2     O2 2834   1.310   5.025   7.428 -0.0267 -0.3289 -0.2932
  601CO2     D1 2835   5.000   2.020   2.959  0.1628  0.4370 -0.8228
  601CO2     D2 2836   5.040   2.214   2.966  0.3033  0.3650  0.4896
  601CO2      C 2837   5.020   2.117   2.963  0.2330  0.4010 -0.1666
  601CO2     O1 2838   5.044   2.231   2.967  0.3154  0.3588  0.6029
  601CO2     O2 2839   4.997   2.004   2.959  0.1506  0.4432 -0.9362
  602CO2     D1 2840   4.133   8.449   4.065 -0.3478  0.0147 -0.1276
  602CO2     D2 2841   4.047   8.447   4.243 -0.2553 -0.2907 -0.0857
  602CO2      C 2842   4.090   8.448   4.154 -0.3015 -0.1380 -0.1067
  602CO2     O1 2843   4.039   8.447   4.258 -0.2473 -0.3170 -0.0821
  602CO2     O2 2844   4.141   8.449   4.049 -0.3558  0.0411 -0.1313
  603CO2     D1 2845   8.892   3.863   8.222  0.3628 -0.3757 -0.4057
  603CO2     D2 2846   8.902   3.755   8.057  0.5365 -0.0394 -0.6166
  603CO2      C 2847   8.897   3.809   8.140  0.4497 -0.2076 -0.5112
  603CO2     O1 2848   8.903   3.745   8.043  0.5515 -0.0104 -0.6349
  603CO2     O2 2849   8.891   3.873   8.236  0.3478 -0.4048 -0.3875
  604CO2     D1 2850   3.477   2.476   5.698 -0.1675  0.1091 -0.0277
  604CO2     D2 2851   3.282   2.510   5.690 -0.0688  0.5598 -0.5021
  604CO2      C 2852   3.380   2.493   5.694 -0.1182  0.3344 -0.2649
  604CO2     O1 2853   3.266   2.512   5.689 -0.0603  0.5987 -0.5431
  604CO2     O2 2854   3.494   2.473   5.699 -0.1760  0.0701  0.0133
  605CO2     D1 2855   4.216   8.279   1.464 -0.3890 -0.1832  0.1099
  605CO2     D2 2856   4.185   8.254   1.658  0.0238  0.4276  0.2567
  605CO2      C 2857   4.200   8.266   1.561 -0.1826  0.1222  0.1833
  605CO2     O1 2858   4.182   8.251   1.675  0.0595  0.4803  0.2694
  605CO2     O2 2859   4.218   8.282   1.447 -0.4247 -0.2359  0.0972
  606CO2     D1 2860   5.683   4.008   3.290 -0.5461  0.2387 -0.3473
  606CO2     D2 2861   5.696   3.832   3.381 -0.0579  0.2009 -0.4885
  606CO2      C 2862   5.689   3.920   3.336 -0.3020  0.2198 -0.4179
  606CO2     O1 2863   5.697   3.817   3.389 -0.0157  0.1976 -0.5007
  606CO2     O2 2864   5.682   4.023   3.283 -0.5883  0.2420 -0.3351
  607CO2     D1 2865   3.457   4.187   3.207 -0.1859  0.2886  0.0328
  607CO2     D2 2866   3.503   4.342   3.092  0.5991  0.0476  0.0176
  607CO2      C 2867   3.480   4.265   3.149  0.2066  0.1681  0.0252
  607CO2     O1 2868   3.507   4.356   3.083  0.6669  0.0268  0.0163
  607CO2     O2 2869   3.453   4.174   3.216 -0.2537  0.3094  0.0341
  608CO2     D1 2870   4.705   0.883   1.482  0.0446  0.5182 -0.6596
  608CO2     D2 2871   4.830   0.964   1.612 -0.1455 -0.1817 -0.0349
  608CO2      C 2872   4.768   0.923   1.547 -0.0505  0.1682 -0.3473
  608CO2     O1 2873   4.841   0.971   1.623 -0.1620 -0.2422  0.0190
  608CO2     O2 2874   4.694   0.876   1.471  0.0610  0.5786 -0.7136
  609CO2     D1 2875   4.744   1.104   5.608  0.1705  0.3770 -0.0428
  609CO2     D2 2876   4.564   1.184   5.630  0.2123  0.4066  0.1972
  609CO2      C 2877   4.654   1.144   5.619  0.1914  0.3918  0.0772
  609CO2     O1 2878   4.548   1.190   5.632  0.2159  0.4091  0.2179
  609CO2     O2 2879   4.759   1.097   5.607  0.1669  0.3744 -0.0635
  610CO2     D1 2880   4.561   3.842   7.706  0.6511  0.1120 -0.2027
  610CO2     D2 2881   4.624   3.740   7.863  0.3346 -0.1766 -0.2640
  610CO2      C 2882   4.593   3.791   7.785  0.4928 -0.0323 -0.2334
  610CO2     O1 2883   4.630   3.731   7.877  0.3073 -0.2016 -0.2693
  610CO2     O2 2884   4.556   3.851   7.693  0.6784  0.1369 -0.1974
  611CO2     D1 2885   6.856   1.801   5.103  0.3489  0.0337  0.3336
  611CO2     D2 2886   6.752   1.868   5.258 -0.1290  0.5348 -0.2010
  611CO2      C 2887   6.804   1.834   5.180  0.1099  0.2843  0.0663
  611CO2     O1 2888   6.743   1.874   5.271 -0.1703  0.5781 -0.2471
  611CO2     O2 2889   6.865   1.795   5.090  0.3902 -0.0096  0.3798
  612CO2     D1 2890   8.908   7.436   1.809 -0.3931 -0.4497 -0.0395
  612CO2     D2 2891   8.761   7.569   1.805  0.2187  0.2545  0.6294
  612CO2      C 2892   8.835   7.503   1.807 -0.0872 -0.0976  0.2950
  612CO2     O1 2893   8.749   7.580   1.805  0.2716  0.3154  0.6872
  612CO2     O2 2894   8.921   7.425   1.809 -0.4459 -0.5106 -0.0973
  613CO2     D1 2895   0.225   6.805   6.474 -0.0770  0.3309  0.4067
  613CO2     D2 2896   0.038   6.867   6.461  0.0244  0.5434 -0.0576
  613CO2      C 2897   0.132   6.836   6.467 -0.0263  0.4371  0.1746
  613CO2     O1 2898   0.022   6.873   6.460  0.0332  0.5617 -0.0977
  613CO2     O2 2899   0.242   6.799   6.475 -0.0857  0.3125  0.4468
  614CO2     D1 2900   6.965   0.058   8.444  0.1288  0.3728 -0.1001
  614CO2     D2 2901   6.778   0.110   8.409 -0.0442  0.0308  0.3285
  614CO2      C 2902   6.872   0.084   8.427  0.0423  0.2018  0.1142
  614CO2     O1 2903   6.761   0.114   8.407 -0.0591  0.0013  0.3655
  614CO2     O2 2904   6.982   0.054   8.446  0.1438  0.4024 -0.1371
  615CO2     D1 2905   0.079   1.865   1.394  0.0494 -0.4448 -0.6489
  615CO2     D2 2906   0.222   1.992   1.443 -0.2497 -0.2790 -0.2063
  615CO2      C 2907   0.151   1.929   1.418 -0.1002 -0.3619 -0.4276
  615CO2     O1 2908   0.235   2.003   1.447 -0.2756 -0.2647 -0.1681
  615CO2     O2 2909   0.067   1.854   1.390  0.0752 -0.4591 -0.6872
  616CO2     D1 2910   4.953   0.399   2.945 -0.0581 -0.3404  0.1795
  616CO2     D2 2911   4.925   0.218   3.020 -0.6531 -0.0867  0.5690
  616CO2      C 2912   4.939   0.309   2.983 -0.3556 -0.2136  0.3742
  616CO2     O1 2913   4.922   0.203   3.027 -0.7045 -0.0648  0.6026
  616CO2     O2 2914   4.956   0.415   2.939 -0.0067 -0.3623  0.1458
  617CO2     D1 2915   1.354   6.943   0.286 -0.5634 -0.0289  0.3767
  617CO2     D2 2916   1.414   7.012   0.461 -0.2244 -0.0107  0.2534
  617CO2      C 2917   1.384   6.978   0.374 -0.3939 -0.0198  0.3151
  617CO2     O1 2918   1.420   7.018   0.476 -0.1951 -0.0091  0.2427
  617CO2     O2 2919   1.349   6.937   0.271 -0.5927 -0.0304  0.3874
  618CO2     D1 2920   5.007   8.168   5.688 -0.2133  0.2511  0.1908
  618CO2     D2 2921   4.858   8.290   5.734 -0.3055  0.3888 -0.4723
  618CO2      C 2922   4.932   8.229   5.711 -0.2594  0.3199 -0.1407
  618CO2     O1 2923   4.845   8.300   5.738 -0.3134  0.4006 -0.5296
  618CO2     O2 2924   5.020   8.158   5.684 -0.2054  0.2392  0.2481
  619CO2     D1 2925   6.482   2.893   0.744  0.1860  0.1346 -0.0651
  619CO2     D2 2926   6.365   2.974   0.882  0.1152  0.2266 -0.1797
  619CO2      C 2927   6.424   2.933   0.813  0.1506  0.1806 -0.1224
  619CO2     O1 2928   6.355   2.981   0.893  0.1091  0.2345 -0.1896
  619CO2     O2 2929   6.492   2.886   0.732  0.1922  0.1267 -0.0552
  620CO2     D1 2930   1.300   8.509   7.873 -0.0573 -0.0106 -0.3370
  620CO2     D2 2931   1.440   8.467   7.739  0.3111  0.4445 -0.0977
  620CO2      C 2932   1.370   8.488   7.806  0.1269  0.2170 -0.2174
  620CO2     O1 2933   1.452   8.464   7.728  0.3429  0.4839 -0.0771
  620CO2     O2 2934   1.288   8.513   7.884 -0.0891 -0.0499 -0.3577
  621CO2     D1 2935   3.882   2.928   3.319 -0.0490  0.2144  0.0982
  621CO2     D2 2936   3.770   2.986   3.167  0.6475  0.1275 -0.4492
  621CO2      C 2937   3.826   2.957   3.243  0.2993  0.1710 -0.1755
  621CO2     O1 2938   3.761   2.992   3.154  0.7077  0.1200 -0.4965
  621CO2     O2 2939   3.892   2.923   3.332 -0.1091  0.2219  0.1454
  622CO2     D1 2940   7.554   0.158   1.182 -0.6118  0.0417  0.0736
  622CO2     D2 2941   7.538   0.275   1.024  0.2490  0.4226  0.2658
  622CO2      C 2942   7.546   0.217   1.103 -0.1814  0.2321  0.1697
  622CO2     O1 2943   7.537   0.286   1.010  0.3234  0.4555  0.2824
  622CO2     O2 2944   7.556   0.148   1.196 -0.6862  0.0088  0.0570
  623CO2     D1 2945   1.264   2.206   2.713 -0.0130 -0.2460  0.0264
  623CO2     D2 2946   1.363   2.187   2.883 -0.2331  1.0245  0.3067
  623CO2      C 2947   1.314   2.196   2.798 -0.1230  0.3893  0.1666
  623CO2     O1 2948   1.371   2.185   2.898 -0.2521  1.1343  0.3309
  623CO2     O2 2949   1.256   2.208   2.698  0.0060 -0.3557  0.0022
  624CO2     D1 2950   2.118   6.171   8.196  0.1834 -0.1276  0.5426
  624CO2     D2 2951   2.139   6.099   8.379  0.1313 -0.7970  0.2855
  624CO2      C 2952   2.128   6.135   8.287  0.1573 -0.4623  0.4141
  624CO2     O1 2953   2.141   6.092   8.395  0.1268 -0.8549  0.2633
  624CO2     O2 2954   2.116   6.177   8.180  0.1879 -0.0698  0.5648
  625CO2     D1 2955   3.540   3.993   2.133 -0.1976  0.2616 -0.0838
  625CO2     D2 2956   3.501   3.849   2.002 -0.2703  0.3761 -0.1876
  625CO2      C 2957   3.521   3.921   2.068 -0.2339  0.3188 -0.1357
  625CO2     O1 2958   3.498   3.837   1.991 -0.2765  0.3860 -0.1965
  625CO2     O2 2959   3.543   4.005   2.145 -0.1913  0.2517 -0.0749
  626CO2     D1 2960   4.951   6.510   1.805  0.0752 -0.2874  0.2165
  626CO2     D2 2961   4.794   6.419   1.884  0.0388 -0.2406  0.2008
  626CO2      C 2962   4.873   6.464   1.844  0.0570 -0.2640  0.2086
  626CO2     O1 2963   4.781   6.411   1.891  0.0357 -0.2365  0.1994
  626CO2     O2 2964   4.964   6.518   1.798  0.0783 -0.2914  0.2179
  627CO2     D1 2965   7.400   7.085   1.904 -0.0020 -0.7318  0.0048
  627CO2     D2 2966   7.470   7.002   1.739  0.1553 -0.1446 -0.2264
  627CO2      C 2967   7.435   7.044   1.822  0.0766 -0.4382 -0.1108
  627CO2     O1 2968   7.476   6.995   1.725  0.1689 -0.0939 -0.2464
  627CO2     O2 2969   7.394   7.093   1.919 -0.0156 -0.7825  0.0247
  628CO2     D1 2970   4.891   4.564   8.422  0.4456 -0.0362 -0.2257
  628CO2     D2 2971   4.899   4.644   8.241  0.4300  0.2436 -0.1034
  628CO2      C 2972   4.895   4.604   8.332  0.4378  0.1037 -0.1646
  628CO2     O1 2973   4.899   4.651   8.226  0.4286  0.2678 -0.0928
  628CO2     O2 2974   4.890   4.558   8.438  0.4470 -0.0604 -0.2363
  629CO2     D1 2975   0.393   3.616   0.288  0.0610  0.0669 -0.2545
  629CO2     D2 2976   0.360   3.537   0.467  0.0542  0.1280 -0.2287
  629CO2      C 2977   0.376   3.577   0.377  0.0576  0.0975 -0.2416
  629CO2     O1 2978   0.357   3.530   0.482  0.0536  0.1333 -0.2265
  629CO2     O2 2979   0.395   3.623   0.273  0.0616  0.0616 -0.2567
  630CO2     D1 2980   0.054   3.989   0.426  0.0206 -0.3341 -0.1496
  630CO2     D2 2981   0.128   3.805   0.422  0.2702 -0.2284 -0.4178
  630CO2      C 2982   0.091   3.897   0.424  0.1454 -0.2813 -0.2837
  630CO2     O1 2983   0.134   3.789   0.421  0.2917 -0.2193 -0.4410
  630CO2     O2 2984   0.047   4.005   0.426 -0.0009 -0.3433 -0.1264
  631CO2     D1 2985   6.162   3.764   3.517 -0.2852  0.3634  0.3692
  631CO2     D2 2986   6.034   3.850   3.393 -0.2372  0.0138  0.0785
  631CO2      C 2987   6.098   3.807   3.455 -0.2612  0.1886  0.2238
  631CO2     O1 2988   6.023   3.857   3.382 -0.2330 -0.0164  0.0534
  631CO2     O2 2989   6.173   3.757   3.527 -0.2893  0.3936  0.3943
  632CO2     D1 2990   3.156   5.939   5.215 -0.1050  0.4867  0.2298
  632CO2     D2 2991   2.967   5.887   5.246  0.1320 -0.4831  0.0464
  632CO2      C 2992   3.062   5.913   5.230  0.0135  0.0018  0.1381
  632CO2     O1 2993   2.951   5.882   5.249  0.1525 -0.5669  0.0305
  632CO2     O2 2994   3.172   5.944   5.212 -0.1254  0.5705  0.2456
  633CO2     D1 2995   8.564   6.468   4.357  0.0122  0.2020  0.4770
  633CO2     D2 2996   8.723   6.575   4.409  0.2770 -0.1370  0.3617
  633CO2      C 2997   8.643   6.521   4.383  0.1446  0.0325  0.4193
  633CO2     O1 2998   8.736   6.584   4.413  0.2999 -0.1662  0.3517
  633CO2     O2 2999   8.550   6.459   4.353 -0.0107  0.2313  0.4870
  634CO2     D1 3000   3.218   1.074   0.348  0.0789 -0.2103 -0.2300
  634CO2     D2 3001   3.098   0.940   0.430 -0.0504  0.0203 -0.0397
  634CO2      C 3002   3.158   1.007   0.389  0.0143 -0.0950 -0.1348
  634CO2     O1 3003   3.087   0.928   0.437 -0.0616  0.0402 -0.0232
  634CO2     O2 3004   3.228   1.086   0.341  0.0901 -0.2302 -0.2465
  635CO2     D1 3005   0.822   1.516   4.089  0.2441  0.5437 -0.4014
  635CO2     D2 3006   0.857   1.400   4.245 -0.0535  0.7336 -0.1922
  635CO2      C 3007   0.839   1.458   4.167  0.0953  0.6386 -0.2968
  635CO2     O1 3008   0.860   1.390   4.259 -0.0792  0.7500 -0.1741
  635CO2     O2 3009   0.819   1.526   4.076  0.2698  0.5273 -0.4194
  636CO2     D1 3010   5.605   0.875   4.545 -0.0960 -0.4439 -0.3023
  636CO2     D2 3011   5.682   0.794   4.709 -0.6887 -0.6661 -0.1303
  636CO2      C 3012   5.644   0.835   4.627 -0.3923 -0.5550 -0.2163
  636CO2     O1 3013   5.689   0.787   4.723 -0.7399 -0.6853 -0.1155
  636CO2     O2 3014   5.598   0.882   4.531 -0.0448 -0.4247 -0.3171
  637CO2     D1 3015   8.602   7.399   6.116 -0.2732 -0.2476 -0.1910
  637CO2     D2 3016   8.779   7.334   6.057 -0.1411  0.0634 -0.1363
  637CO2      C 3017   8.691   7.366   6.086 -0.2071 -0.0921 -0.1636
  637CO2     O1 3018   8.795   7.328   6.051 -0.1297  0.0902 -0.1315
  637CO2     O2 3019   8.587   7.404   6.121 -0.2846 -0.2744 -0.1958
  638CO2     D1 3020   2.681   4.849   5.401 -0.0095  0.7322  0.5890
  638CO2     D2 3021   2.854   4.900   5.320 -0.1796  0.6537  0.1752
  638CO2      C 3022   2.768   4.875   5.361 -0.0946  0.6929  0.3821
  638CO2     O1 3023   2.869   4.904   5.313 -0.1943  0.6469  0.1395
  638CO2     O2 3024   2.666   4.845   5.408  0.0052  0.7389  0.6248
  639CO2     D1 3025   0.063   0.737   2.667  0.4485 -0.0119  0.0974
  639CO2     D2 3026   0.186   0.885   2.713 -0.0742  0.3674  0.2822
  639CO2      C 3027   0.125   0.811   2.690  0.1872  0.1778  0.1898
  639CO2     O1 3028   0.197   0.898   2.717 -0.1194  0.4002  0.2982
  639CO2     O2 3029   0.053   0.725   2.663  0.4937 -0.0447  0.0814
  640CO2     D1 3030   0.150   6.735   2.908  0.0106 -0.2415 -0.1576
  640CO2     D2 3031   0.037   6.656   3.049  0.1574 -0.1575  0.0075
  640CO2      C 3032   0.094   6.695   2.979  0.0840 -0.1995 -0.0751
  640CO2     O1 3033   0.027   6.649   3.062  0.1701 -0.1503  0.0217
  640CO2     O2 3034   0.160   6.741   2.896 -0.0021 -0.2488 -0.1719
  641CO2     D1 3035   8.471   1.074   1.009  0.1105 -0.0886 -0.6564
  641CO2     D2 3036   8.315   0.961   0.966 -0.2540  0.2033 -0.1032
  641CO2      C 3037   8.393   1.018   0.988 -0.0717  0.0573 -0.3798
  641CO2     O1 3038   8.301   0.951   0.962 -0.2854  0.2285 -0.0554
  641CO2     O2 3039   8.485   1.084   1.013  0.1420 -0.1138 -0.7041
  642CO2     D1 3040   2.075   5.603   5.045  0.2186  0.7042 -0.4318
  642CO2     D2 3041   1.891   5.590   5.119  0.2452 -0.5912 -0.5683
  642CO2      C 3042   1.983   5.596   5.082  0.2319  0.0565 -0.5000
  642CO2     O1 3043   1.876   5.589   5.125  0.2475 -0.7031 -0.5801
  642CO2     O2 3044   2.090   5.604   5.039  0.2163  0.8161 -0.4200
  643CO2     D1 3045   7.374   2.522   2.385 -0.2048 -0.0600  0.6673
  643CO2     D2 3046   7.324   2.338   2.438  0.0636 -0.2062  0.4153
  643CO2      C 3047   7.349   2.430   2.411 -0.0706 -0.1331  0.5413
  643CO2     O1 3048   7.319   2.322   2.442  0.0868 -0.2188  0.3936
  643CO2     O2 3049   7.379   2.538   2.380 -0.2280 -0.0474  0.6891
  644CO2     D1 3050   8.256   8.649   6.353  0.2736 -0.1195  0.0958
  644CO2     D2 3051   8.334   8.490   6.265  0.1504 -0.1967  0.1239
  644CO2      C 3052   8.295   8.569   6.309  0.2120 -0.1581  0.1098
  644CO2     O1 3053   8.341   8.476   6.258  0.1398 -0.2033  0.1263
  644CO2     O2 3054   8.250   8.663   6.361  0.2842 -0.1128  0.0933
  645CO2     D1 3055   8.000   6.438   5.116 -0.2117 -0.3683  0.5811
  645CO2     D2 3056   8.111   6.282   5.168  0.1216 -0.0929  0.6972
  645CO2      C 3057   8.055   6.360   5.142 -0.0450 -0.2306  0.6391
  645CO2     O1 3058   8.121   6.269   5.172  0.1504 -0.0691  0.7072
  645CO2     O2 3059   7.990   6.451   5.112 -0.2404 -0.3921  0.5711
  646CO2     D1 3060   0.111   8.465   7.725 -0.2816  0.2016 -0.1126
  646CO2     D2 3061   0.032   8.387   7.561 -0.2713 -0.3451  0.1428
  646CO2      C 3062   0.071   8.426   7.643 -0.2764 -0.0718  0.0151
  646CO2     O1 3063   0.025   8.380   7.547 -0.2704 -0.3923  0.1649
  646CO2     O2 3064   0.118   8.472   7.739 -0.2825  0.2488 -0.1347
  647CO2     D1 3065   4.931   4.987   2.177 -0.1073  0.1406  0.0994
  647CO2     D2 3066   4.999   4.832   2.074 -0.5769 -0.0728  0.1082
  647CO2      C 3067   4.965   4.909   2.125 -0.3421  0.0339  0.1038
  647CO2     O1 3068   5.005   4.819   2.065 -0.6175 -0.0912  0.1090
  647CO2     O2 3069   4.925   5.000   2.185 -0.0668  0.1591  0.0986
  648CO2     D1 3070   7.195   2.519   0.285  0.5842 -0.1886  0.4305
  648CO2     D2 3071   7.310   2.579   0.135 -0.1030 -0.1348 -0.0812
  648CO2      C 3072   7.252   2.549   0.210  0.2406 -0.1617  0.1747
  648CO2     O1 3073   7.320   2.584   0.123 -0.1624 -0.1301 -0.1254
  648CO2     O2 3074   7.185   2.514   0.298  0.6436 -0.1932  0.4747
  649CO2     D1 3075   6.912   6.687   0.840  0.5728 -0.5881  0.0610
  649CO2     D2 3076   6.888   6.713   0.646 -0.1482  0.2182  0.2540
  649CO2      C 3077   6.900   6.700   0.743  0.2123 -0.1849  0.1575
  649CO2     O1 3078   6.886   6.715   0.629 -0.2105  0.2878  0.2707
  649CO2     O2 3079   6.914   6.685   0.857  0.6351 -0.6577  0.0443
  650CO2     D1 3080   2.551   7.701   8.303 -0.1019  0.0554 -0.0989
  650CO2     D2 3081   2.449   7.567   8.406 -0.0040  0.3025  0.3243
  650CO2      C 3082   2.500   7.634   8.354 -0.0529  0.1790  0.1127
  650CO2     O1 3083   2.440   7.555   8.414  0.0044  0.3238  0.3609
  650CO2     O2 3084   2.559   7.713   8.294 -0.1103  0.0341 -0.1355
  651CO2     D1 3085   3.140   4.254   6.376 -0.1312  0.3556 -0.4596
  651CO2     D2 3086   2.987   4.139   6.425 -0.0048  0.2870 -0.2265
  651CO2      C 3087   3.064   4.196   6.400 -0.0680  0.3213 -0.3431
  651CO2     O1 3088   2.974   4.129   6.430  0.0061  0.2810 -0.2063
  651CO2     O2 3089   3.153   4.264   6.371 -0.1422  0.3615 -0.4798
  652CO2     D1 3090   5.596   2.727   5.250  0.0209 -0.0693  0.0946
  652CO2     D2 3091   5.577   2.906   5.168  0.5392 -0.1960 -0.3090
  652CO2      C 3092   5.586   2.816   5.209  0.2801 -0.1327 -0.1072
  652CO2     O1 3093   5.575   2.921   5.161  0.5840 -0.2069 -0.3439
  652CO2     O2 3094   5.598   2.711   5.257 -0.0238 -0.0584  0.1295
  653CO2     D1 3095   7.249   5.103   0.868  0.1801  0.0951 -0.1778
  653CO2     D2 3096   7.321   5.079   1.050  0.3539 -0.1792 -0.2823
  653CO2      C 3097   7.285   5.091   0.959  0.2670 -0.0421 -0.2300
  653CO2     O1 3098   7.327   5.077   1.066  0.3689 -0.2029 -0.2913
  653CO2     O2 3099   7.243   5.105   0.852  0.1651  0.1188 -0.1688
  654CO2     D1 3100   6.848   1.043   4.597 -0.2133 -0.2838  0.0109
  654CO2     D2 3101   6.856   1.063   4.794  0.2471  0.7353 -0.1113
  654CO2      C 3102   6.852   1.053   4.695  0.0169  0.2257 -0.0502
  654CO2     O1 3103   6.857   1.065   4.811  0.2868  0.8233 -0.1219
  654CO2     O2 3104   6.847   1.041   4.580 -0.2530 -0.3719  0.0215
  655CO2     D1 3105   4.415   6.577   3.642 -0.4866 -0.0059 -0.8080
  655CO2     D2 3106   4.498   6.409   3.704 -0.2384  0.2595 -0.4132
  655CO2      C 3107   4.456   6.493   3.673 -0.3625  0.1268 -0.6106
  655CO2     O1 3108   4.505   6.394   3.709 -0.2170  0.2824 -0.3791
  655CO2     O2 3109   4.408   6.592   3.637 -0.5080 -0.0288 -0.8421
  656CO2     D1 3110   5.543   7.366   7.586  0.0770  0.1840  0.1829
  656CO2     D2 3111   5.485   7.257   7.431 -0.2670  0.5088  0.0812
  656CO2      C 3112   5.514   7.312   7.508 -0.0950  0.3464  0.1320
  656CO2     O1 3113   5.480   7.248   7.418 -0.2967  0.5368  0.0724
  656CO2     O2 3114   5.548   7.376   7.599  0.1067  0.1560  0.1917
  657CO2     D1 3115   8.003   7.329   3.490  0.8751 -0.0326 -0.1877
  657CO2     D2 3116   8.047   7.145   3.550 -0.2743 -0.2049  0.1379
  657CO2      C 3117   8.025   7.237   3.520  0.3004 -0.1187 -0.0249
  657CO2     O1 3118   8.051   7.130   3.555 -0.3736 -0.2197  0.1661
  657CO2     O2 3119   8.000   7.345   3.485  0.9744 -0.0177 -0.2158
  658CO2     D1 3120   8.205   6.323   1.957 -0.1843 -0.0782  0.3081
  658CO2     D2 3121   8.141   6.300   1.771  1.0041  0.3040 -0.1576
  658CO2      C 3122   8.173   6.312   1.864  0.4099  0.1129  0.0752
  658CO2     O1 3123   8.135   6.298   1.755  1.1067  0.3370 -0.1978
  658CO2     O2 3124   8.211   6.325   1.973 -0.2869 -0.1112  0.3483
  659CO2     D1 3125   6.161   2.336   5.745 -0.0994  0.0303  0.2349
  659CO2     D2 3126   6.197   2.425   5.919  0.1634  0.1278  0.1310
  659CO2      C 3127   6.179   2.380   5.832  0.0320  0.0791  0.1830
  659CO2     O1 3128   6.200   2.432   5.934  0.1861  0.1363  0.1221
  659CO2     O2 3129   6.158   2.328   5.731 -0.1221  0.0219  0.2439
  660CO2     D1 3130   1.208   6.862   5.327 -0.4885 -0.0643  0.2111
  660CO2     D2 3131   1.319   6.822   5.486 -0.4361  0.0157  0.1944
  660CO2      C 3132   1.263   6.842   5.406 -0.4623 -0.0243  0.2028
  660CO2     O1 3133   1.328   6.819   5.500 -0.4316  0.0226  0.1930
  660CO2     O2 3134   1.198   6.865   5.313 -0.4931 -0.0712  0.2126
  661CO2     D1 3135   0.174   7.530   2.240 -0.1471  0.1703  0.3103
  661CO2     D2 3136   0.167   7.686   2.119 -0.3847  0.0205  0.1312
  661CO2      C 3137   0.170   7.608   2.179 -0.2659  0.0954  0.2208
  661CO2     O1 3138   0.166   7.700   2.108 -0.4053  0.0075  0.1157
  661CO2     O2 3139   0.174   7.517   2.251 -0.1265  0.1832  0.3258
  662CO2     D1 3140   4.671   6.448   8.286  0.1325  0.2300  0.3134
  662CO2     D2 3141   4.852   6.517   8.245  0.1673 -0.2328 -0.3230
  662CO2      C 3142   4.762   6.483   8.266  0.1499 -0.0014 -0.0048
  662CO2     O1 3143   4.868   6.523   8.242  0.1703 -0.2728 -0.3779
  662CO2     O2 3144   4.656   6.442   8.290  0.1294  0.2700  0.3684
  663CO2     D1 3145   7.730   6.316   0.671 -0.0608 -0.0808  0.7808
  663CO2     D2 3146   7.683   6.507   0.687 -0.3098 -0.0639 -0.1245
  663CO2      C 3147   7.707   6.411   0.679 -0.1853 -0.0723  0.3282
  663CO2     O1 3148   7.679   6.524   0.688 -0.3314 -0.0624 -0.2027
  663CO2     O2 3149   7.734   6.299   0.669 -0.0393 -0.0822  0.8590
  664CO2     D1 3150   4.880   5.061   8.382 -0.1395 -0.2658  0.2217
  664CO2     D2 3151   4.994   4.972   8.247  0.3522  0.6710  0.0140
  664CO2      C 3152   4.937   5.016   8.315  0.1063  0.2026  0.1179
  664CO2     O1 3153   5.004   4.964   8.236  0.3947  0.7520 -0.0039
  664CO2     O2 3154   4.870   5.069   8.394 -0.1820 -0.3467  0.2397
  665CO2     D1 3155   6.202   5.237   3.004 -0.7494 -0.2605 -0.5053
  665CO2     D2 3156   6.273   5.251   2.819 -0.2788  0.5335 -0.2673
  665CO2      C 3157   6.238   5.244   2.912 -0.5141  0.1365 -0.3863
  665CO2     O1 3158   6.279   5.252   2.803 -0.2381  0.6021 -0.2467
  665CO2     O2 3159   6.196   5.236   3.020 -0.7900 -0.3290 -0.5258
  666CO2     D1 3160   0.626   5.323   5.704 -0.2645  0.2902 -0.0022
  666CO2     D2 3161   0.611   5.144   5.787 -0.4418  0.1877 -0.2550
  666CO2      C 3162   0.619   5.234   5.746 -0.3531  0.2390 -0.1286
  666CO2     O1 3163   0.610   5.129   5.795 -0.4571  0.1789 -0.2769
  666CO2     O2 3164   0.627   5.339   5.697 -0.2492  0.2990  0.0197
  667CO2     D1 3165   1.004   3.009   3.372  0.3522 -0.2925  0.3124
  667CO2     D2 3166   1.116   3.130   3.481 -0.0093  0.2309  0.1066
  667CO2      C 3167   1.060   3.070   3.427  0.1714 -0.0308  0.2095
  667CO2     O1 3168   1.126   3.141   3.491 -0.0405  0.2761  0.0889
  667CO2     O2 3169   0.994   2.999   3.363  0.3834 -0.3377  0.3301
  668CO2     D1 3170   0.898   2.976   6.916 -0.5388 -0.4246  0.1817
  668CO2     D2 3171   0.890   2.831   6.781  0.1086 -0.5812  0.3104
  668CO2      C 3172   0.894   2.904   6.849 -0.2151 -0.5029  0.2460
  668CO2     O1 3173   0.889   2.819   6.770  0.1645 -0.5948  0.3215
  668CO2     O2 3174   0.898   2.989   6.928 -0.5948 -0.4111  0.1706
  669CO2     D1 3175   0.589   3.889   8.639  0.3286  0.0255  0.4291
  669CO2     D2 3176   0.436   3.765   8.656  0.1866 -0.0053 -1.0054
  669CO2      C 3177   0.512   3.827   8.648  0.2576  0.0101 -0.2881
  669CO2     O1 3178   0.423   3.754   8.658  0.1743 -0.0079 -1.1293
  669CO2     O2 3179   0.602   3.900   8.638  0.3409  0.0282  0.5530
  670CO2     D1 3180   6.557   0.622   1.745  0.1983 -0.5720  0.3523
  670CO2     D2 3181   6.391   0.564   1.835 -0.2289 -0.1042 -0.1365
  670CO2      C 3182   6.474   0.593   1.790 -0.0153 -0.3381  0.1079
  670CO2     O1 3183   6.376   0.559   1.843 -0.2658 -0.0638 -0.1787
  670CO2     O2 3184   6.572   0.627   1.737  0.2352 -0.6124  0.3945
  671CO2     D1 3185   6.781   4.072   2.973  0.4553  0.1614 -0.0609
  671CO2     D2 3186   6.662   4.210   2.896  0.0568 -0.0457  0.1857
  671CO2      C 3187   6.722   4.141   2.935  0.2561  0.0578  0.0624
  671CO2     O1 3188   6.652   4.221   2.890  0.0224 -0.0636  0.2070
  671CO2     O2 3189   6.792   4.060   2.980  0.4898  0.1793 -0.0822
  672CO2     D1 3190   4.565   0.509   0.735 -0.1408 -0.2734 -0.2842
  672CO2     D2 3191   4.750   0.502   0.666 -0.1490  0.5875 -0.4038
  672CO2      C 3192   4.658   0.505   0.700 -0.1449  0.1571 -0.3440
  672CO2     O1 3193   4.766   0.501   0.660 -0.1497  0.6619 -0.4142
  672CO2     O2 3194   4.549   0.510   0.741 -0.1401 -0.3478 -0.2739
  673CO2     D1 3195   0.726   5.554   6.665  0.0658  0.0694 -0.3431
  673CO2     D2 3196   0.822   5.382   6.648 -0.0058 -0.0141  0.0761
  673CO2      C 3197   0.774   5.468   6.656  0.0300  0.0276 -0.1335
  673CO2     O1 3198   0.830   5.367   6.646 -0.0120 -0.0213  0.1123
  673CO2     O2 3199   0.718   5.569   6.667  0.0720  0.0766 -0.3793
  674CO2     D1 3200   3.100   2.947   8.019  0.2370 -0.0715  0.5684
  674CO2     D2 3201   3.203   3.108   7.967  0.0362 -0.3815 -0.8035
  674CO2      C 3202   3.151   3.028   7.993  0.1366 -0.2265 -0.1176
  674CO2     O1 3203   3.211   3.122   7.962  0.0188 -0.4083 -0.9220
  674CO2     O2 3204   3.091   2.933   8.024  0.2544 -0.0448  0.6869
  675CO2     D1 3205   7.371   6.728   2.661  0.2111 -0.1004  0.4943
  675CO2     D2 3206   7.199   6.704   2.755 -0.2149 -0.2087 -0.3099
  675CO2      C 3207   7.285   6.716   2.708 -0.0019 -0.1545  0.0922
  675CO2     O1 3208   7.184   6.702   2.764 -0.2517 -0.2180 -0.3794
  675CO2     O2 3209   7.386   6.731   2.653  0.2479 -0.0910  0.5638
  676CO2     D1 3210   5.518   1.062   4.271  0.3945 -0.4226  0.3784
  676CO2     D2 3211   5.380   1.112   4.403 -0.2366 -0.2208 -0.3529
  676CO2      C 3212   5.449   1.087   4.337  0.0789 -0.3217  0.0128
  676CO2     O1 3213   5.368   1.117   4.414 -0.2912 -0.2034 -0.4160
  676CO2     O2 3214   5.530   1.057   4.259  0.4490 -0.4400  0.4416
  677CO2     D1 3215   2.822   8.838   1.707  0.2452  0.1520  0.4317
  677CO2     D2 3216   2.685   8.704   1.755 -0.0691  0.5561  0.6664
  677CO2      C 3217   2.754   8.771   1.731  0.0880  0.3541  0.5490
  677CO2     O1 3218   2.673   8.692   1.759 -0.0963  0.5910  0.6867
  677CO2     O2 3219   2.834   8.849   1.703  0.2724  0.1171  0.4114
  678CO2     D1 3220   1.482   6.684   5.207  0.4465  0.5092  0.2549
  678CO2     D2 3221   1.534   6.802   5.058  0.9003  0.1077  0.0942
  678CO2      C 3222   1.508   6.743   5.133  0.6734  0.3085  0.1746
  678CO2     O1 3223   1.539   6.812   5.045  0.9395  0.0730  0.0804
  678CO2     O2 3224   1.477   6.673   5.220  0.4073  0.5439  0.2687
  679CO2     D1 3225   7.917   2.568   1.804 -0.5475 -0.3004  0.0527
  679CO2     D2 3226   7.779   2.525   1.669 -0.6047  0.5910 -0.1803
  679CO2      C 3227   7.848   2.547   1.737 -0.5761  0.1453 -0.0638
  679CO2     O1 3228   7.767   2.521   1.658 -0.6097  0.6680 -0.2004
  679CO2     O2 3229   7.929   2.572   1.815 -0.5425 -0.3774  0.0728
  680CO2     D1 3230   4.115   1.271   4.902 -0.0133 -0.1226 -0.4989
  680CO2     D2 3231   4.121   1.138   5.048 -0.2341  0.0090 -0.3707
  680CO2      C 3232   4.118   1.205   4.975 -0.1237 -0.0568 -0.4348
  680CO2     O1 3233   4.121   1.127   5.061 -0.2531  0.0204 -0.3596
  680CO2     O2 3234   4.115   1.283   4.889  0.0058 -0.1340 -0.5100
  681CO2     D1 3235   4.591   1.602   8.597  0.2405  0.1922 -0.4274
  681CO2     D2 3236   4.702   1.662   8.444  0.6631 -0.0228 -0.2077
  681CO2      C 3237   4.647   1.632   8.521  0.4518  0.0847 -0.3175
  681CO2     O1 3238   4.711   1.667   8.431  0.6996 -0.0413 -0.1887
  681CO2     O2 3239   4.582   1.597   8.611  0.2040  0.2108 -0.4463
  682CO2     D1 3240   7.707   8.533   2.401 -0.0530  0.2917 -0.1838
  682CO2     D2 3241   7.851   8.668   2.414 -0.5179  0.7765 -0.0108
  682CO2      C 3242   7.779   8.600   2.408 -0.2855  0.5341 -0.0973
  682CO2     O1 3243   7.863   8.680   2.415 -0.5581  0.8183  0.0041
  682CO2     O2 3244   7.694   8.521   2.400 -0.0128  0.2498 -0.1987
  683CO2     D1 3245   2.456   8.730   4.542  0.0451  0.2060 -1.3743
  683CO2     D2 3246   2.351   8.892   4.498  0.2174  0.7038  0.0053
  683CO2      C 3247   2.404   8.811   4.520  0.1313  0.4549 -0.6845
  683CO2     O1 3248   2.342   8.906   4.494  0.2323  0.7468  0.1245
  683CO2     O2 3249   2.465   8.716   4.546  0.0302  0.1630 -1.4935
  684CO2     D1 3250   7.527   7.446   8.003 -0.3196  0.3766 -0.3683
  684CO2     D2 3251   7.542   7.300   7.872  0.2574  0.0718  0.0348
  684CO2      C 3252   7.534   7.373   7.938 -0.0311  0.2242 -0.1668
  684CO2     O1 3253   7.543   7.287   7.860  0.3072  0.0455  0.0696
  684CO2     O2 3254   7.525   7.459   8.015 -0.3695  0.4029 -0.4031
  685CO2     D1 3255   3.343   4.501   5.785  0.4540 -0.2795  0.0850
  685CO2     D2 3256   3.376   4.473   5.592  0.6086 -0.6698  0.1690
  685CO2      C 3257   3.360   4.487   5.689  0.5313 -0.4746  0.1270
  685CO2     O1 3258   3.379   4.470   5.576  0.6220 -0.7035  0.1762
  685CO2     O2 3259   3.340   4.504   5.802  0.4406 -0.2457  0.0778
  686CO2     D1 3260   0.021   7.651   3.821 -0.5128  0.0479  0.1916
  686CO2     D2 3261  -0.012   7.841   3.865  0.1893  0.1367  0.3394
  686CO2      C 3262   0.004   7.746   3.843 -0.1617  0.0923  0.2655
  686CO2     O1 3263  -0.015   7.857   3.869  0.2499  0.1444  0.3522
  686CO2     O2 3264   0.023   7.634   3.818 -0.5734  0.0403  0.1788
  687CO2     D1 3265   1.416   4.214   1.010  0.0973 -0.1797  0.4625
  687CO2     D2 3266   1.523   4.048   1.020  0.1733 -0.1489  0.1728
  687CO2      C 3267   1.470   4.131   1.015  0.1353 -0.1643  0.3176
  687CO2     O1 3268   1.532   4.033   1.021  0.1799 -0.1463  0.1477
  687CO2     O2 3269   1.407   4.228   1.009  0.0908 -0.1823  0.4876
  688CO2     D1 3270   0.607   0.541   5.313 -0.1561 -0.1014 -0.0231
  688CO2     D2 3271   0.731   0.415   5.224 -0.0580 -0.2961  0.3889
  688CO2      C 3272   0.669   0.478   5.268 -0.1071 -0.1988  0.1829
  688CO2     O1 3273   0.742   0.404   5.216 -0.0495 -0.3130  0.4245
  688CO2     O2 3274   0.597   0.552   5.320 -0.1646 -0.0846 -0.0587
  689CO2     D1 3275   7.964   2.667   7.061  0.6654 -0.1804 -0.2242
  689CO2     D2 3276   8.082   2.545   6.959  0.3634 -0.7430  0.0932
  689CO2      C 3277   8.023   2.606   7.010  0.5144 -0.4617 -0.0655
  689CO2     O1 3278   8.092   2.535   6.950  0.3373 -0.7916  0.1206
  689CO2     O2 3279   7.954   2.677   7.070  0.6915 -0.1319 -0.2516
  690CO2     D1 3280   1.708   0.545   4.466 -0.0096 -0.0601 -0.4237
  690CO2     D2 3281   1.577   0.397   4.481 -0.1410  0.1214  0.2452
  690CO2      C 3282   1.643   0.471   4.474 -0.0753  0.0307 -0.0893
  690CO2     O1 3283   1.566   0.384   4.483 -0.1523  0.1371  0.3030
  690CO2     O2 3284   1.719   0.558   4.465  0.0018 -0.0758 -0.4815
  691CO2     D1 3285   3.749   0.074   7.512  0.3155 -0.1271  0.2591
  691CO2     D2 3286   3.581  -0.020   7.554 -0.1382  0.1731 -0.8596
  691CO2      C 3287   3.665   0.027   7.533  0.0887  0.0230 -0.3003
  691CO2     O1 3288   3.566  -0.029   7.558 -0.1774  0.1990 -0.9563
  691CO2     O2 3289   3.764   0.082   7.508  0.3547 -0.1530  0.3557
  692CO2     D1 3290   6.058   0.517   1.984 -0.2880  0.1495 -0.5726
  692CO2     D2 3291   5.868   0.477   2.025 -0.1982  0.4439  0.1327
  692CO2      C 3292   5.963   0.497   2.004 -0.2431  0.2967 -0.2200
  692CO2     O1 3293   5.852   0.474   2.028 -0.1905  0.4694  0.1936
  692CO2     O2 3294   6.074   0.520   1.980 -0.2958  0.1241 -0.6336
  693CO2     D1 3295   0.773   7.687   2.765  0.2185  0.2763  0.2224
  693CO2     D2 3296   0.785   7.525   2.879 -0.1778 -0.1078 -0.2844
  693CO2      C 3297   0.779   7.606   2.822  0.0203  0.0842 -0.0310
  693CO2     O1 3298   0.786   7.511   2.888 -0.2121 -0.1410 -0.3282
  693CO2     O2 3299   0.772   7.701   2.756  0.2527  0.3095  0.2662
  694CO2     D1 3300   4.763   4.944   2.723  0.0815 -0.3019  0.7062
  694CO2     D2 3301   4.940   4.954   2.635 -0.0119  0.0524  0.5569
  694CO2      C 3302   4.852   4.949   2.679  0.0348 -0.1248  0.6316
  694CO2     O1 3303   4.956   4.955   2.628 -0.0200  0.0830  0.5440
  694CO2     O2 3304   4.748   4.943   2.731  0.0896 -0.3325  0.7191
  695CO2     D1 3305   1.900   8.290   5.281 -0.5154  0.0288  0.0294
  695CO2     D2 3306   1.835   8.474   5.313 -0.3865 -0.0230  0.6052
  695CO2      C 3307   1.868   8.382   5.297 -0.4509  0.0029  0.3173
  695CO2     O1 3308   1.829   8.490   5.315 -0.3753 -0.0275  0.6550
  695CO2     O2 3309   1.906   8.274   5.279 -0.5266  0.0333 -0.0203
  696CO2     D1 3310   0.010   6.414   8.445  0.0515 -0.0584 -0.0902
  696CO2     D2 3311   0.105   6.383   8.616  0.0022  0.2687 -0.0034
  696CO2      C 3312   0.058   6.399   8.531  0.0269  0.1051 -0.0468
  696CO2     O1 3313   0.113   6.380   8.631 -0.0020  0.2969  0.0041
  696CO2     O2 3314   0.002   6.417   8.430  0.0558 -0.0866 -0.0977
  697CO2     D1 3315   5.600   4.769   7.532 -0.0822 -0.0730  0.1041
  697CO2     D2 3316   5.766   4.871   7.498 -0.1343 -0.1216 -0.2954
  697CO2      C 3317   5.683   4.820   7.515 -0.1083 -0.0973 -0.0956
  697CO2     O1 3318   5.780   4.880   7.496 -0.1388 -0.1258 -0.3299
  697CO2     O2 3319   5.586   4.760   7.535 -0.0777 -0.0688  0.1387
  698CO2     D1 3320   3.012   5.360   5.783  0.1901  0.0350  0.6157
  698CO2     D2 3321   2.909   5.526   5.757  0.0516 -0.1232  0.1624
  698CO2      C 3322   2.961   5.443   5.770  0.1209 -0.0441  0.3890
  698CO2     O1 3323   2.900   5.540   5.755  0.0397 -0.1368  0.1233
  698CO2     O2 3324   3.021   5.345   5.786  0.2021  0.0487  0.6548
  699CO2     D1 3325   3.790   7.791   1.403  0.0191 -0.0141  0.4135
  699CO2     D2 3326   3.768   7.685   1.569 -0.0493  0.0650  0.4544
  699CO2      C 3327   3.779   7.738   1.486 -0.0151  0.0255  0.4340
  699CO2     O1 3328   3.766   7.676   1.583 -0.0552  0.0718  0.4579
  699CO2     O2 3329   3.792   7.800   1.389  0.0250 -0.0209  0.4100
  700CO2     D1 3330   6.542   3.846   8.747  0.2927 -0.0606 -0.0435
  700CO2     D2 3331   6.358   3.916   8.770  0.2019 -0.3990  0.2710
  700CO2      C 3332   6.450   3.881   8.759  0.2473 -0.2298  0.1138
  700CO2     O1 3333   6.342   3.922   8.772  0.1940 -0.4282  0.2982
  700CO2     O2 3334   6.558   3.840   8.745  0.3006 -0.0314 -0.0706
  701CO2     D1 3335   3.996   3.590   0.678  0.5289  0.1217  0.1692
  701CO2     D2 3336   4.128   3.607   0.824  0.3509 -0.0503  0.3506
  701CO2      C 3337   4.062   3.599   0.751  0.4399  0.0357  0.2599
  701CO2     O1 3338   4.139   3.608   0.836  0.3355 -0.0651  0.3663
  701CO2     O2 3339   3.984   3.589   0.665  0.5443  0.1366  0.1535
  702CO2     D1 3340   4.833   6.644   6.088 -0.4000  0.2568  0.3309
  702CO2     D2 3341   4.968   6.608   6.228 -0.3381  0.2281  0.2650
  702CO2      C 3342   4.900   6.626   6.158 -0.3691  0.2424  0.2980
  702CO2     O1 3343   4.980   6.605   6.240 -0.3327  0.2256  0.2593
  702CO2     O2 3344   4.821   6.647   6.076 -0.4054  0.2592  0.3366
  703CO2     D1 3345   2.143   1.494   7.542 -0.1548 -0.4971  0.0346
  703CO2     D2 3346   2.270   1.375   7.638 -0.0236 -0.3542  0.0388
  703CO2      C 3347   2.207   1.434   7.590 -0.0892 -0.4256  0.0367
  703CO2     O1 3348   2.281   1.365   7.646 -0.0123 -0.3418  0.0392
  703CO2     O2 3349   2.132   1.504   7.534 -0.1661 -0.5094  0.0343
  704CO2     D1 3350   7.449   4.482   3.281 -0.0818 -0.0608  0.2186
  704CO2     D2 3351   7.453   4.350   3.428  0.3154 -0.2225  0.0638
  704CO2      C 3352   7.451   4.416   3.354  0.1168 -0.1417  0.1412
  704CO2     O1 3353   7.453   4.339   3.441  0.3497 -0.2365  0.0504
  704CO2     O2 3354   7.449   4.493   3.268 -0.1161 -0.0468  0.2319
  705CO2     D1 3355   3.848   3.887   1.311  0.1176  0.1416  0.2331
  705CO2     D2 3356   3.856   3.874   1.509 -0.2717  0.0368  0.2424
  705CO2      C 3357   3.852   3.880   1.410 -0.0771  0.0892  0.2378
  705CO2     O1 3358   3.857   3.873   1.526 -0.3054  0.0278  0.2432
  705CO2     O2 3359   3.848   3.888   1.294  0.1513  0.1506  0.2323
  706CO2     D1 3360   7.590   4.404   4.997  0.1954 -0.2438 -0.1508
  706CO2     D2 3361   7.454   4.427   5.138  0.2352 -0.1763 -0.1235
  706CO2      C 3362   7.522   4.416   5.068  0.2153 -0.2100 -0.1371
  706CO2     O1 3363   7.442   4.429   5.151  0.2387 -0.1704 -0.1211
  706CO2     O2 3364   7.602   4.402   4.985  0.1919 -0.2496 -0.1531
  707CO2     D1 3365   7.297   6.599   2.406  0.6559 -0.0302 -0.0668
  707CO2     D2 3366   7.223   6.577   2.224  0.1896  0.5292  0.0564
  707CO2      C 3367   7.260   6.588   2.315  0.4227  0.2495 -0.0052
  707CO2     O1 3368   7.216   6.575   2.208  0.1493  0.5775  0.0671
  707CO2     O2 3369   7.304   6.601   2.421  0.6962 -0.0785 -0.0774
  708CO2     D1 3370   6.819   1.349   5.717 -0.2512  0.2753  0.1095
  708CO2     D2 3371   6.993   1.371   5.808 -0.0004 -0.1315 -0.2686
  708CO2      C 3372   6.906   1.360   5.762 -0.1258  0.0719 -0.0795
  708CO2     O1 3373   7.008   1.373   5.816  0.0213 -0.1666 -0.3012
  708CO2     O2 3374   6.804   1.347   5.709 -0.2728  0.3104  0.1422
  709CO2     D1 3375   0.089   1.191   7.234  0.0427 -0.0439  0.3426
  709CO2     D2 3376   0.190   1.100   7.090 -0.1002  0.2458  0.0575
  709CO2      C 3377   0.140   1.145   7.162 -0.0287  0.1009  0.2000
  709CO2     O1 3378   0.199   1.092   7.077 -0.1125  0.2708  0.0328
  709CO2     O2 3379   0.080   1.198   7.246  0.0550 -0.0690  0.3672
  710CO2     D1 3380   0.153   2.646   5.868  0.3709 -0.2702  1.0580
  710CO2     D2 3381   0.287   2.791   5.883 -0.1847  0.3570  0.0120
  710CO2      C 3382   0.220   2.718   5.876  0.0931  0.0434  0.5350
  710CO2     O1 3383   0.298   2.804   5.885 -0.2327  0.4112 -0.0783
  710CO2     O2 3384   0.142   2.633   5.867  0.4189 -0.3244  1.1484
  711CO2     D1 3385   6.678   2.557   3.507 -0.1586 -0.0204 -0.2969
  711CO2     D2 3386   6.865   2.506   3.547 -0.0611  0.4088 -0.2091
  711CO2      C 3387   6.772   2.531   3.527 -0.1098  0.1942 -0.2530
  711CO2     O1 3388   6.882   2.502   3.550 -0.0526  0.4458 -0.2016
  711CO2     O2 3389   6.662   2.561   3.503 -0.1670 -0.0575 -0.3044
  712CO2     D1 3390   2.415   4.347   6.838 -0.1782 -0.2342 -0.2077
  712CO2     D2 3391   2.398   4.477   6.690 -0.0766  0.3456  0.2898
  712CO2      C 3392   2.407   4.412   6.764 -0.1274  0.0557  0.0411
  712CO2     O1 3393   2.397   4.488   6.678 -0.0679  0.3957  0.3328
  712CO2     O2 3394   2.416   4.336   6.851 -0.1870 -0.2842 -0.2507
  713CO2     D1 3395   8.770   0.856   2.498 -0.2830  0.0889  0.2464
  713CO2     D2 3396   8.763   0.662   2.460 -0.1043  0.1620 -0.1610
  713CO2      C 3397   8.767   0.759   2.479 -0.1936  0.1255  0.0427
  713CO2     O1 3398   8.763   0.645   2.457 -0.0889  0.1683 -0.1962
  713CO2     O2 3399   8.770   0.873   2.501 -0.2984  0.0826  0.2815
  714CO2     D1 3400   0.950   0.934   3.099 -0.3386 -0.5789 -0.1613
  714CO2     D2 3401   0.870   0.975   2.923 -0.4080 -0.2152 -0.0453
  714CO2      C 3402   0.910   0.954   3.011 -0.3733 -0.3970 -0.1033
  714CO2     O1 3403   0.863   0.978   2.908 -0.4140 -0.1838 -0.0353
  714CO2     O2 3404   0.957   0.930   3.115 -0.3326 -0.6103 -0.1714
  715CO2     D1 3405   1.747   2.394   7.048  0.1539 -0.0648 -0.2058
  715CO2     D2 3406   1.873   2.304   7.172  0.1880 -0.0660 -0.2411
  715CO2      C 3407   1.810   2.349   7.110  0.1709 -0.0654 -0.2235
  715CO2     O1 3408   1.883   2.296   7.183  0.1910 -0.0661 -0.2442
  715CO2     O2 3409   1.737   2.401   7.037  0.1509 -0.0647 -0.2028
  716CO2     D1 3410   8.376   8.026   3.487 -0.0213  0.3872 -0.0408
  716CO2     D2 3411   8.228   8.025   3.355 -0.0127  0.0224 -0.0476
  716CO2      C 3412   8.302   8.026   3.421 -0.0170  0.2048 -0.0442
  716CO2     O1 3413   8.215   8.025   3.344 -0.0119 -0.0092 -0.0482
  716CO2     O2 3414   8.389   8.026   3.498 -0.0221  0.4187 -0.0402
  717CO2     D1 3415   2.125   8.385   5.914  0.3288 -0.1042  0.2955
  717CO2     D2 3416   1.980   8.510   5.865  0.5365 -0.1126 -0.3435
  717CO2      C 3417   2.053   8.447   5.890  0.4326 -0.1084 -0.0240
  717CO2     O1 3418   1.968   8.521   5.861  0.5545 -0.1133 -0.3987
  717CO2     O2 3419   2.138   8.374   5.918  0.3108 -0.1035  0.3507
  718CO2     D1 3420   1.199   4.302   6.315  0.1569  0.0503  0.7485
  718CO2     D2 3421   1.112   4.128   6.278  0.3773  0.1582 -0.3009
  718CO2      C 3422   1.156   4.215   6.297  0.2671  0.1042  0.2238
  718CO2     O1 3423   1.105   4.113   6.275  0.3964  0.1675 -0.3915
  718CO2     O2 3424   1.207   4.317   6.318  0.1379  0.0410  0.8391
  719CO2     D1 3425   1.189   0.038   3.199 -0.3930  0.2761  0.2851
  719CO2     D2 3426   1.159   0.216   3.118 -0.6206  0.0654 -0.0922
  719CO2      C 3427   1.174   0.127   3.158 -0.5068  0.1707  0.0965
  719CO2     O1 3428   1.156   0.231   3.111 -0.6402  0.0472 -0.1248
  719CO2     O2 3429   1.192   0.023   3.206 -0.3733  0.2943  0.3177
  720CO2     D1 3430   1.547   7.254   8.263  0.5252 -0.2658 -0.1278
  720CO2     D2 3431   1.613   7.251   8.450  0.2102 -0.2038 -0.0136
  720CO2      C 3432   1.580   7.253   8.356  0.3677 -0.2348 -0.0707
  720CO2     O1 3433   1.618   7.251   8.466  0.1830 -0.1985 -0.0037
  720CO2     O2 3434   1.541   7.254   8.247  0.5524 -0.2712 -0.1377
  721CO2     D1 3435   6.466   4.870   2.648  0.1437 -0.0641  0.4226
  721CO2     D2 3436   6.529   4.896   2.833  0.2935  0.5105  0.2912
  721CO2      C 3437   6.497   4.883   2.740  0.2186  0.2232  0.3569
  721CO2     O1 3438   6.534   4.899   2.849  0.3064  0.5601  0.2798
  721CO2     O2 3439   6.460   4.868   2.632  0.1308 -0.1137  0.4339
  722CO2     D1 3440   1.557   4.860   3.342 -0.2341 -0.0281 -0.0423
  722CO2     D2 3441   1.448   4.697   3.313 -0.0102 -0.2600  0.4118
  722CO2      C 3442   1.502   4.779   3.327 -0.1221 -0.1440  0.1848
  722CO2     O1 3443   1.438   4.683   3.311  0.0091 -0.2800  0.4510
  722CO2     O2 3444   1.566   4.874   3.344 -0.2534 -0.0080 -0.0815
  723CO2     D1 3445   0.619   5.687   6.193 -0.1135 -0.4207 -0.0156
  723CO2     D2 3446   0.650   5.640   6.383 -0.2170 -0.0836  0.0852
  723CO2      C 3447   0.635   5.663   6.288 -0.1653 -0.2522  0.0348
  723CO2     O1 3448   0.653   5.636   6.399 -0.2260 -0.0545  0.0939
  723CO2     O2 3449   0.616   5.691   6.177 -0.1045 -0.4498 -0.0243
  724CO2     D1 3450   4.946   4.533   8.777  0.4020 -0.1543 -0.1627
  724CO2     D2 3451   4.809   4.397   8.734  0.2546 -0.0244 -0.1061
  724CO2      C 3452   4.878   4.465   8.755  0.3283 -0.0893 -0.1344
  724CO2     O1 3453   4.797   4.385   8.730  0.2419 -0.0132 -0.1012
  724CO2     O2 3454   4.958   4.545   8.780  0.4148 -0.1655 -0.1676
  725CO2     D1 3455   7.037   1.872   3.349  0.3112 -0.6725 -0.0713
  725CO2     D2 3456   6.891   1.869   3.216 -0.0483 -0.2027  0.3111
  725CO2      C 3457   6.964   1.871   3.283  0.1315 -0.4376  0.1199
  725CO2     O1 3458   6.878   1.869   3.204 -0.0794 -0.1621  0.3442
  725CO2     O2 3459   7.049   1.872   3.361  0.3423 -0.7131 -0.1043
  726CO2     D1 3460   8.610   5.042   5.889 -0.4085 -0.0994 -0.2934
  726CO2     D2 3461   8.719   5.072   6.051  0.1091 -0.2958 -0.6043
  726CO2      C 3462   8.664   5.057   5.970 -0.1497 -0.1976 -0.4488
  726CO2     O1 3463   8.728   5.075   6.065  0.1538 -0.3128 -0.6311
  726CO2     O2 3464   8.600   5.039   5.875 -0.4532 -0.0824 -0.2665
  727CO2     D1 3465   3.586   3.072   7.536  0.4370 -0.4579  0.0652
  727CO2     D2 3466   3.672   3.033   7.362  0.5285  0.5569 -0.1174
  727CO2      C 3467   3.629   3.053   7.449  0.4827  0.0495 -0.0261
  727CO2     O1 3468   3.679   3.030   7.347  0.5364  0.6446 -0.1332
  727CO2     O2 3469   3.578   3.075   7.551  0.4291 -0.5455  0.0810
  728CO2     D1 3470   3.252   0.252   2.495  0.2229  0.4669  0.1879
  728CO2     D2 3471   3.363   0.399   2.423  0.0408  0.2859 -0.4649
  728CO2      C 3472   3.307   0.325   2.459  0.1318  0.3764 -0.1385
  728CO2     O1 3473   3.373   0.412   2.417  0.0250  0.2703 -0.5212
  728CO2     O2 3474   3.242   0.239   2.501  0.2386  0.4825  0.2443
  729CO2     D1 3475   8.017   3.350   0.176  0.5281  0.0923 -0.4851
  729CO2     D2 3476   8.100   3.172   0.204  0.2961  0.0360 -0.1441
  729CO2      C 3477   8.059   3.261   0.190  0.4121  0.0641 -0.3146
  729CO2     O1 3478   8.107   3.157   0.207  0.2761  0.0312 -0.1147
  729CO2     O2 3479   8.010   3.365   0.174  0.5481  0.0971 -0.5145
  730CO2     D1 3480   2.796   0.557   5.911  0.0946  0.0060  0.4002
  730CO2     D2 3481   2.786   0.474   5.732 -0.1051  0.3064  0.2713
  730CO2      C 3482   2.791   0.516   5.822 -0.0053  0.1562  0.3357
  730CO2     O1 3483   2.785   0.467   5.717 -0.1224  0.3324  0.2602
  730CO2     O2 3484   2.797   0.565   5.927  0.1118 -0.0200  0.4113
  731CO2     D1 3485   2.685   1.586   3.933  0.4873  0.2745  0.2882
  731CO2     D2 3486   2.678   1.528   3.744 -0.5339  0.2802  0.3215
  731CO2      C 3487   2.681   1.557   3.839 -0.0233  0.2773  0.3049
  731CO2     O1 3488   2.677   1.523   3.728 -0.6221  0.2807  0.3244
  731CO2     O2 3489   2.685   1.591   3.950  0.5755  0.2740  0.2853
  732CO2     D1 3490   3.213   7.467   1.201  0.1469  0.0441 -0.4678
  732CO2     D2 3491   3.075   7.544   1.321 -0.1696 -0.4120 -0.5382
  732CO2      C 3492   3.144   7.506   1.261 -0.0114 -0.1839 -0.5030
  732CO2     O1 3493   3.063   7.551   1.331 -0.1970 -0.4513 -0.5442
  732CO2     O2 3494   3.225   7.461   1.191  0.1742  0.0835 -0.4617
  733CO2     D1 3495   7.529   1.554   4.583 -0.1947  0.0904  0.1392
  733CO2     D2 3496   7.408   1.438   4.478  0.0413 -0.3866  0.3954
  733CO2      C 3497   7.469   1.496   4.531 -0.0767 -0.1481  0.2673
  733CO2     O1 3498   7.398   1.428   4.469  0.0616 -0.4279  0.4176
  733CO2     O2 3499   7.539   1.564   4.592 -0.2151  0.1316  0.1171
  734CO2     D1 3500   2.760   1.351   2.708 -0.0289  0.1096 -0.1177
  734CO2     D2 3501   2.886   1.351   2.860  0.3559 -0.0573 -0.4363
  734CO2      C 3502   2.823   1.351   2.784  0.1635  0.0262 -0.2770
  734CO2     O1 3503   2.897   1.351   2.873  0.3891 -0.0717 -0.4638
  734CO2     O2 3504   2.749   1.351   2.695 -0.0621  0.1240 -0.0902
  735CO2     D1 3505   4.058   0.353   0.550  0.1006 -0.0382  0.0805
  735CO2     D2 3506   3.954   0.512   0.605 -0.3181 -0.3477  0.1854
  735CO2      C 3507   4.006   0.433   0.577 -0.1087 -0.1929  0.1330
  735CO2     O1 3508   3.945   0.526   0.610 -0.3542 -0.3744  0.1945
  735CO2     O2 3509   4.067   0.340   0.545  0.1368 -0.0114  0.0715
  736CO2     D1 3510   5.975   4.578   5.527 -0.3325 -0.1538 -0.5507
  736CO2     D2 3511   5.964   4.391   5.589  0.1651  0.0387  0.1262
  736CO2      C 3512   5.970   4.485   5.558 -0.0837 -0.0575 -0.2123
  736CO2     O1 3513   5.963   4.375   5.595  0.2081  0.0554  0.1847
  736CO2     O2 3514   5.976   4.595   5.522 -0.3755 -0.1704 -0.6092
  737CO2     D1 3515   7.407   8.288   2.852  0.3759  0.0144  0.5762
  737CO2     D2 3516   7.451   8.327   2.663  0.0510 -0.4357  0.4058
  737CO2      C 3517   7.429   8.308   2.758  0.2134 -0.2106  0.4910
  737CO2     O1 3518   7.455   8.330   2.647  0.0229 -0.4746  0.3911
  737CO2     O2 3519   7.403   8.285   2.869  0.4040  0.0533  0.5909
  738CO2     D1 3520   4.391   8.537   3.768  0.1651  0.1616 -0.0971
  738CO2     D2 3521   4.576   8.469   3.768 -0.0020 -0.2918  0.0823
  738CO2      C 3522   4.484   8.503   3.768  0.0815 -0.0651 -0.0074
  738CO2     O1 3523   4.592   8.463   3.768 -0.0165 -0.3310  0.0979
  738CO2     O2 3524   4.375   8.543   3.768  0.1795  0.2008 -0.1126
  739CO2     D1 3525   8.847   4.505   5.764 -0.1331  0.2147  0.0741
  739CO2     D2 3526   8.740   4.391   5.885 -0.0026  0.2229  0.1980
  739CO2      C 3527   8.793   4.448   5.824 -0.0679  0.2188  0.1360
  739CO2     O1 3528   8.730   4.381   5.895  0.0087  0.2236  0.2087
  739CO2     O2 3529   8.856   4.515   5.754 -0.1444  0.2140  0.0634
  740CO2     D1 3530   4.306   4.971   7.381 -0.0082  0.4124  0.2761
  740CO2     D2 3531   4.387   4.804   7.309  0.0015  0.2322  0.7061
  740CO2      C 3532   4.346   4.887   7.345 -0.0034  0.3223  0.4911
  740CO2     O1 3533   4.393   4.790   7.303  0.0023  0.2167  0.7432
  740CO2     O2 3534   4.299   4.985   7.387 -0.0091  0.4280  0.2390
  741CO2     D1 3535   8.850   0.140   6.258 -0.2304 -0.1138 -0.3353
  741CO2     D2 3536   8.807   0.332   6.239 -0.2012 -0.0853 -0.1082
  741CO2      C 3537   8.828   0.236   6.248 -0.2158 -0.0995 -0.2218
  741CO2     O1 3538   8.803   0.349   6.238 -0.1986 -0.0828 -0.0886
  741CO2     O2 3539   8.854   0.123   6.259 -0.2330 -0.1163 -0.3550
  742CO2     D1 3540   4.845   7.182   0.414 -0.1758  0.0798  0.3110
  742CO2     D2 3541   4.757   7.122   0.248 -0.3773  0.4549  0.2832
  742CO2      C 3542   4.801   7.152   0.331 -0.2765  0.2674  0.2971
  742CO2     O1 3543   4.749   7.117   0.234 -0.3947  0.4873  0.2808
  742CO2     O2 3544   4.853   7.187   0.429 -0.1584  0.0474  0.3134
  743CO2     D1 3545   8.870   8.414   5.242 -0.3024 -0.0981  0.3043
  743CO2     D2 3546   8.692   8.489   5.200 -0.1306 -0.1113 -0.4618
  743CO2      C 3547   8.781   8.451   5.221 -0.2165 -0.1047 -0.0788
  743CO2     O1 3548   8.676   8.495   5.197 -0.1158 -0.1125 -0.5280
  743CO2     O2 3549   8.886   8.408   5.246 -0.3172 -0.0969  0.3705
  744CO2     D1 3550   7.704   8.301   4.224  0.0374  0.3509  0.2654
  744CO2     D2 3551   7.738   8.464   4.117 -0.0186  0.0839 -0.1582
  744CO2      C 3552   7.721   8.383   4.170  0.0094  0.2174  0.0536
  744CO2     O1 3553   7.741   8.479   4.108 -0.0235  0.0608 -0.1948
  744CO2     O2 3554   7.701   8.287   4.233  0.0423  0.3739  0.3019
  745CO2     D1 3555   2.999   5.175   6.582 -0.3417  0.2748 -0.4826
  745CO2     D2 3556   3.027   5.227   6.771 -0.0091  0.1236 -0.4891
  745CO2      C 3557   3.013   5.201   6.677 -0.1754  0.1992 -0.4859
  745CO2     O1 3558   3.029   5.231   6.787  0.0196  0.1105 -0.4897
  745CO2     O2 3559   2.997   5.170   6.566 -0.3705  0.2879 -0.4821
  746CO2     D1 3560   5.256   2.044   0.909  0.4177 -0.0727 -0.0097
  746CO2     D2 3561   5.195   1.863   0.860  0.0418  0.0896 -0.1438
  746CO2      C 3562   5.226   1.954   0.885  0.2297  0.0084 -0.0767
  746CO2     O1 3563   5.190   1.847   0.856  0.0093  0.1036 -0.1554
  746CO2     O2 3564   5.262   2.060   0.913  0.4502 -0.0867  0.0019
  747CO2     D1 3565   7.005   1.041   1.651  0.0871  0.2317 -0.3253
  747CO2     D2 3566   7.081   0.924   1.791 -0.3520  0.0072 -0.2766
  747CO2      C 3567   7.043   0.982   1.721 -0.1324  0.1195 -0.3009
  747CO2     O1 3568   7.088   0.913   1.803 -0.3899 -0.0122 -0.2723
  747CO2     O2 3569   6.999   1.051   1.639  0.1251  0.2511 -0.3295
  748CO2     D1 3570   8.583   4.763   1.999 -0.0070 -0.1035 -0.2176
  748CO2     D2 3571   8.668   4.725   1.825  0.6883 -0.0475  0.1085
  748CO2      C 3572   8.626   4.744   1.912  0.3406 -0.0755 -0.0546
  748CO2     O1 3573   8.676   4.722   1.810  0.7484 -0.0427  0.1366
  748CO2     O2 3574   8.576   4.766   2.015 -0.0671 -0.1083 -0.2458
  749CO2     D1 3575   6.777   0.375   6.576 -0.5859  0.0993  0.4519
  749CO2     D2 3576   6.617   0.470   6.507 -0.6952 -0.0999  0.4301
  749CO2      C 3577   6.697   0.422   6.542 -0.6405 -0.0003  0.4410
  749CO2     O1 3578   6.604   0.478   6.501 -0.7046 -0.1171  0.4282
  749CO2     O2 3579   6.790   0.367   6.582 -0.5764  0.1165  0.4538
  750CO2     D1 3580   4.653   4.045   7.181  0.0640  0.0151  0.0679
  750CO2     D2 3581   4.807   4.117   7.080  0.1687 -0.3391 -0.0275
  750CO2      C 3582   4.730   4.081   7.130  0.1163 -0.1620  0.0202
  750CO2     O1 3583   4.820   4.124   7.071  0.1777 -0.3697 -0.0358
  750CO2     O2 3584   4.640   4.039   7.190  0.0549  0.0457  0.0761
  751CO2     D1 3585   6.212   5.598   3.320 -0.2642  0.0691 -0.0756
  751CO2     D2 3586   6.298   5.736   3.432 -0.5774  0.1154  0.1114
  751CO2      C 3587   6.255   5.667   3.376 -0.4208  0.0923  0.0179
  751CO2     O1 3588   6.306   5.748   3.442 -0.6045  0.1194  0.1275
  751CO2     O2 3589   6.204   5.586   3.310 -0.2371  0.0651 -0.0917
  752CO2     D1 3590   1.146   6.343   8.501  0.4794  0.2418  0.1629
  752CO2     D2 3591   1.025   6.395   8.648  0.3882 -0.3393  0.2936
  752CO2      C 3592   1.085   6.369   8.575  0.4338 -0.0487  0.2282
  752CO2     O1 3593   1.014   6.399   8.661  0.3804 -0.3895  0.3049
  752CO2     O2 3594   1.157   6.338   8.489  0.4872  0.2920  0.1516
  753CO2     D1 3595   6.959   5.713   6.343  0.3257 -0.0050 -0.3827
  753CO2     D2 3596   7.142   5.699   6.417  0.2696 -0.3849 -0.3181
  753CO2      C 3597   7.050   5.706   6.380  0.2976 -0.1950 -0.3504
  753CO2     O1 3598   7.158   5.697   6.424  0.2648 -0.4177 -0.3125
  753CO2     O2 3599   6.943   5.714   6.337  0.3305  0.0278 -0.3883
  754CO2     D1 3600   7.529   8.861   2.634 -0.1124 -0.0657 -0.5327
  754CO2     D2 3601   7.512   9.052   2.588 -0.1177  0.1387  0.3220
  754CO2      C 3602   7.521   8.957   2.611 -0.1150  0.0365 -0.1053
  754CO2     O1 3603   7.511   9.069   2.585 -0.1181  0.1564  0.3959
  754CO2     O2 3604   7.531   8.844   2.638 -0.1119 -0.0834 -0.6065
  755CO2     D1 3605   0.158   6.553   5.905  0.4394 -0.1121  0.3537
  755CO2     D2 3606   0.018   6.680   5.962  0.1320 -0.1409 -0.3370
  755CO2      C 3607   0.088   6.616   5.933  0.2857 -0.1265  0.0083
  755CO2     O1 3608   0.005   6.691   5.967  0.1055 -0.1434 -0.3967
  755CO2     O2 3609   0.171   6.542   5.900  0.4660 -0.1096  0.4134
  756CO2     D1 3610   2.270   4.422   2.051 -0.0797  0.4921  0.2113
  756CO2     D2 3611   2.135   4.495   1.926  0.2606  0.1857 -0.3308
  756CO2      C 3612   2.203   4.459   1.989  0.0904  0.3389 -0.0597
  756CO2     O1 3613   2.124   4.501   1.915  0.2900  0.1592 -0.3776
  756CO2     O2 3614   2.281   4.416   2.062 -0.1091  0.5186  0.2582
  757CO2     D1 3615   6.964   4.617   4.927 -0.1430 -0.6474 -0.1366
  757CO2     D2 3616   6.902   4.469   4.812 -0.4122 -0.4138 -0.2926
  757CO2      C 3617   6.933   4.543   4.870 -0.2776 -0.5306 -0.2146
  757CO2     O1 3618   6.896   4.456   4.802 -0.4355 -0.3936 -0.3060
  757CO2     O2 3619   6.969   4.630   4.937 -0.1198 -0.6675 -0.1231
  758CO2     D1 3620   1.733   3.974   4.932 -0.0404 -0.0123  0.3410
  758CO2     D2 3621   1.565   3.917   4.844 -0.1475  0.0560  0.5010
  758CO2      C 3622   1.649   3.946   4.888 -0.0940  0.0218  0.4210
  758CO2     O1 3623   1.550   3.913   4.836 -0.1568  0.0618  0.5148
  758CO2     O2 3624   1.747   3.979   4.940 -0.0312 -0.0182  0.3272
  759CO2     D1 3625   1.867   1.880   0.208 -0.2381  0.1988  0.2855
  759CO2     D2 3626   1.780   1.800   0.366  0.3967 -0.5053  0.2786
  759CO2      C 3627   1.824   1.840   0.287  0.0793 -0.1532  0.2821
  759CO2     O1 3628   1.773   1.793   0.380  0.4515 -0.5661  0.2781
  759CO2     O2 3629   1.874   1.887   0.194 -0.2929  0.2596  0.2861
  760CO2     D1 3630   5.059   0.063   1.239 -0.0483 -0.1677  0.2810
  760CO2     D2 3631   5.008   0.114   1.423  0.1622  0.1975  0.2404
  760CO2      C 3632   5.033   0.089   1.331  0.0569  0.0149  0.2607
  760CO2     O1 3633   5.003   0.118   1.439  0.1804  0.2291  0.2369
  760CO2     O2 3634   5.063   0.059   1.223 -0.0665 -0.1993  0.2845
  761CO2     D1 3635   3.521   7.555   3.034  0.0936  0.1575  0.2972
  761CO2     D2 3636   3.678   7.599   2.921 -0.2748  0.0811 -0.2448
  761CO2      C 3637   3.600   7.577   2.977 -0.0906  0.1193  0.0262
  761CO2     O1 3638   3.691   7.603   2.911 -0.3066  0.0745 -0.2916
  761CO2     O2 3639   3.508   7.551   3.043  0.1254  0.1641  0.3440
  762CO2     D1 3640   8.171   5.416   5.655  0.2872 -0.2039  0.1665
  762CO2     D2 3641   8.002   5.461   5.748  0.3913  0.2077  0.1566
  762CO2      C 3642   8.087   5.438   5.702  0.3393  0.0019  0.1616
  762CO2     O1 3643   7.988   5.464   5.756  0.4003  0.2433  0.1558
  762CO2     O2 3644   8.186   5.412   5.647  0.2782 -0.2395  0.1673
  763CO2     D1 3645   2.848   6.760   1.879 -0.0492  0.0085 -0.2652
  763CO2     D2 3646   2.820   6.943   1.950  0.3840 -0.0163 -0.0319
  763CO2      C 3647   2.834   6.852   1.915  0.1674 -0.0039 -0.1485
  763CO2     O1 3648   2.818   6.959   1.956  0.4215 -0.0184 -0.0117
  763CO2     O2 3649   2.850   6.745   1.873 -0.0866  0.0107 -0.2853
  764CO2     D1 3650   7.374   1.113   4.084  0.0785  0.6242  0.1926
  764CO2     D2 3651   7.479   1.173   4.240  0.1309 -0.2663  0.4971
  764CO2      C 3652   7.427   1.143   4.162  0.1047  0.1789  0.3448
  764CO2     O1 3653   7.488   1.178   4.254  0.1355 -0.3432  0.5234
  764CO2     O2 3654   7.365   1.108   4.070  0.0740  0.7011  0.1663
  765CO2     D1 3655   7.410   2.471   1.790  0.3327  0.1719  0.0628
  765CO2     D2 3656   7.300   2.308   1.811 -0.1518  0.5555  0.5443
  765CO2      C 3657   7.355   2.389   1.800  0.0904  0.3637  0.3036
  765CO2     O1 3658   7.291   2.294   1.812 -0.1937  0.5886  0.5859
  765CO2     O2 3659   7.419   2.485   1.788  0.3746  0.1388  0.0212
  766CO2     D1 3660   4.931   2.095   4.059 -0.0006  0.0183 -0.1194
  766CO2     D2 3661   4.761   2.030   3.981 -0.1702  0.3499 -0.0246
  766CO2      C 3662   4.846   2.062   4.020 -0.0854  0.1841 -0.0720
  766CO2     O1 3663   4.746   2.025   3.974 -0.1848  0.3785 -0.0164
  766CO2     O2 3664   4.945   2.100   4.066  0.0140 -0.0103 -0.1276
  767CO2     D1 3665   3.324   3.485   7.168 -0.4326 -0.3519  0.3205
  767CO2     D2 3666   3.142   3.541   7.113  0.0524  0.5672 -0.3588
  767CO2      C 3667   3.233   3.513   7.140 -0.1901  0.1076 -0.0192
  767CO2     O1 3668   3.126   3.546   7.108  0.0943  0.6466 -0.4175
  767CO2     O2 3669   3.339   3.481   7.173 -0.4745 -0.4313  0.3792
  768CO2     D1 3670   6.484   1.098   6.240 -0.2626  0.1781  0.1807
  768CO2     D2 3671   6.655   1.154   6.158 -0.3453  0.0438 -0.0860
  768CO2      C 3672   6.570   1.126   6.199 -0.3039  0.1110  0.0474
  768CO2     O1 3673   6.670   1.158   6.151 -0.3524  0.0322 -0.1090
  768CO2     O2 3674   6.469   1.093   6.247 -0.2554  0.1897  0.2037
  769CO2     D1 3675   3.397   2.286   2.720  0.2106  0.2621 -0.0550
  769CO2     D2 3676   3.383   2.092   2.683  0.4640  0.2813 -0.2497
  769CO2      C 3677   3.390   2.189   2.702  0.3373  0.2717 -0.1523
  769CO2     O1 3678   3.382   2.075   2.680  0.4858  0.2829 -0.2665
  769CO2     O2 3679   3.398   2.302   2.724  0.1887  0.2604 -0.0381
  770CO2     D1 3680   3.628   5.191   5.573  0.1339  0.2139  0.0574
  770CO2     D2 3681   3.749   5.035   5.574 -0.1466 -0.0059 -0.1830
  770CO2      C 3682   3.689   5.113   5.574 -0.0063  0.1040 -0.0628
  770CO2     O1 3683   3.760   5.022   5.574 -0.1708 -0.0249 -0.2038
  770CO2     O2 3684   3.618   5.205   5.573  0.1581  0.2328  0.0781
  771CO2     D1 3685   3.903   6.175   1.039  0.3470 -0.5414 -0.2723
  771CO2     D2 3686   3.816   6.120   0.870  0.1840 -0.5149 -0.1976
  771CO2      C 3687   3.859   6.148   0.955  0.2655 -0.5282 -0.2349
  771CO2     O1 3688   3.808   6.115   0.856  0.1700 -0.5126 -0.1911
  771CO2     O2 3689   3.910   6.180   1.054  0.3611 -0.5437 -0.2787
  772CO2     D1 3690   6.815   7.127   4.773  0.0716  0.2560  0.2199
  772CO2     D2 3691   6.640   7.036   4.791  0.0861  0.1557 -0.1306
  772CO2      C 3692   6.727   7.081   4.782  0.0788  0.2058  0.0446
  772CO2     O1 3693   6.624   7.028   4.793  0.0873  0.1470 -0.1609
  772CO2     O2 3694   6.830   7.134   4.771  0.0703  0.2646  0.2501
  773CO2     D1 3695   6.767   0.361   0.147 -0.6062  0.1295 -0.3757
  773CO2     D2 3696   6.727   0.282   0.324 -0.4861  0.3395 -0.2543
  773CO2      C 3697   6.747   0.322   0.235 -0.5461  0.2345 -0.3150
  773CO2     O1 3698   6.724   0.275   0.339 -0.4757  0.3577 -0.2438
  773CO2     O2 3699   6.771   0.368   0.132 -0.6165  0.1114 -0.3862
  774CO2     D1 3700   0.722   7.565   2.093 -0.3263 -0.0044  0.0434
  774CO2     D2 3701   0.839   7.527   2.247  0.0811 -0.2895 -0.3359
  774CO2      C 3702   0.781   7.546   2.170 -0.1226 -0.1469 -0.1463
  774CO2     O1 3703   0.850   7.524   2.261  0.1163 -0.3141 -0.3687
  774CO2     O2 3704   0.712   7.569   2.080 -0.3615  0.0203  0.0761
  775CO2     D1 3705   8.463   1.331   1.369  0.5389  0.6353 -0.1421
  775CO2     D2 3706   8.638   1.292   1.453  0.3255  0.0434  0.0307
  775CO2      C 3707   8.551   1.311   1.411  0.4322  0.3393 -0.0557
  775CO2     O1 3708   8.653   1.289   1.461  0.3071 -0.0077  0.0456
  775CO2     O2 3709   8.448   1.334   1.362  0.5573  0.6864 -0.1571
  776CO2     D1 3710   0.418   7.082   7.632  0.0110  0.0963  0.1389
  776CO2     D2 3711   0.478   7.255   7.708 -0.1078  0.3316 -0.3043
  776CO2      C 3712   0.448   7.169   7.670 -0.0484  0.2139 -0.0827
  776CO2     O1 3713   0.483   7.270   7.714 -0.1181  0.3519 -0.3425
  776CO2     O2 3714   0.413   7.067   7.625  0.0213  0.0760  0.1772
  777CO2     D1 3715   1.162   7.776   2.183  0.2592  0.1480  0.5140
  777CO2     D2 3716   1.310   7.662   2.116 -0.0227 -0.2000  0.4852
  777CO2      C 3717   1.236   7.719   2.149  0.1183 -0.0260  0.4996
  777CO2     O1 3718   1.322   7.652   2.110 -0.0470 -0.2301  0.4827
  777CO2     O2 3719   1.150   7.786   2.189  0.2835  0.1780  0.5165
  778CO2     D1 3720   1.297   1.263   2.859 -0.0826 -0.3282 -0.1229
  778CO2     D2 3721   1.371   1.141   2.996  0.0273 -0.0588  0.0588
  778CO2      C 3722   1.334   1.202   2.928 -0.0277 -0.1935 -0.0321
  778CO2     O1 3723   1.377   1.130   3.008  0.0367 -0.0356  0.0745
  778CO2     O2 3724   1.291   1.274   2.847 -0.0921 -0.3514 -0.1386
  779CO2     D1 3725   8.083   6.984   8.637  0.2946 -0.2781 -0.2154
  779CO2     D2 3726   8.182   7.022   8.470  0.5787  0.9136  0.2174
  779CO2      C 3727   8.133   7.003   8.554  0.4366  0.3177  0.0010
  779CO2     O1 3728   8.190   7.025   8.456  0.6032  1.0165  0.2548
  779CO2     O2 3729   8.075   6.981   8.652  0.2700 -0.3811 -0.2528
  780CO2     D1 3730   4.766   1.586   4.013  0.0344 -0.0937 -0.3411
  780CO2     D2 3731   4.875   1.451   4.107 -0.1358 -0.0484 -0.0795
  780CO2      C 3732   4.820   1.518   4.060 -0.0507 -0.0710 -0.2103
  780CO2     O1 3733   4.884   1.439   4.115 -0.1506 -0.0445 -0.0569
  780CO2     O2 3734   4.757   1.598   4.005  0.0491 -0.0976 -0.3637
  781CO2     D1 3735   2.697   3.473   7.007  0.2345 -0.1209 -0.3484
  781CO2     D2 3736   2.777   3.465   6.826  0.0221  0.2365 -0.4578
  781CO2      C 3737   2.737   3.469   6.916  0.1283  0.0578 -0.4031
  781CO2     O1 3738   2.784   3.464   6.810  0.0038  0.2673 -0.4673
  781CO2     O2 3739   2.690   3.473   7.022  0.2528 -0.1518 -0.3389
  782CO2     D1 3740   4.047   2.327   0.107 -0.5723 -0.1847 -0.5660
  782CO2     D2 3741   3.969   2.325   0.288  0.4501  0.9339 -0.1040
  782CO2      C 3742   4.008   2.326   0.197 -0.0611  0.3746 -0.3350
  782CO2     O1 3743   3.962   2.325   0.304  0.5384  1.0305 -0.0641
  782CO2     O2 3744   4.054   2.327   0.091 -0.6606 -0.2813 -0.6059
  783CO2     D1 3745   3.813   4.768   7.564 -0.2762  0.3016  0.0188
  783CO2     D2 3746   3.986   4.860   7.537 -0.0927 -0.0264  0.0682
  783CO2      C 3747   3.900   4.814   7.551 -0.1844  0.1376  0.0435
  783CO2     O1 3748   4.001   4.868   7.535 -0.0768 -0.0547  0.0725
  783CO2     O2 3749   3.798   4.760   7.567 -0.2920  0.3300  0.0145
  784CO2     D1 3750   0.025   8.410   4.824 -0.3018 -0.0293 -0.2276
  784CO2     D2 3751   0.152   8.277   4.896 -0.5133  0.2798  0.7276
  784CO2      C 3752   0.088   8.344   4.860 -0.4075  0.1252  0.2500
  784CO2     O1 3753   0.163   8.265   4.902 -0.5316  0.3065  0.8101
  784CO2     O2 3754   0.014   8.422   4.817 -0.2835 -0.0560 -0.3101
  785CO2     D1 3755   3.638   5.666   1.808  0.2005 -0.4732 -0.1762
  785CO2     D2 3756   3.468   5.751   1.755  0.6139  0.3066 -0.2539
  785CO2      C 3757   3.553   5.709   1.782  0.4072 -0.0833 -0.2150
  785CO2     O1 3758   3.453   5.759   1.751  0.6496  0.3739 -0.2606
  785CO2     O2 3759   3.653   5.658   1.812  0.1648 -0.5405 -0.1694
  786CO2     D1 3760   6.828   4.715   0.273 -0.2080  0.4596 -0.6376
  786CO2     D2 3761   6.715   4.667   0.428  0.3405  0.0103 -0.3733
  786CO2      C 3762   6.771   4.691   0.350  0.0663  0.2349 -0.5054
  786CO2     O1 3763   6.705   4.663   0.441  0.3879 -0.0285 -0.3504
  786CO2     O2 3764   6.838   4.720   0.260 -0.2553  0.4984 -0.6604
  787CO2     D1 3765   7.418   1.729   6.128 -0.0135 -0.3970 -0.1114
  787CO2     D2 3766   7.289   1.651   5.999 -0.0912  0.3654 -0.5010
  787CO2      C 3767   7.353   1.690   6.064 -0.0523 -0.0158 -0.3062
  787CO2     O1 3768   7.278   1.644   5.988 -0.0979  0.4313 -0.5347
  787CO2     O2 3769   7.429   1.735   6.139 -0.0067 -0.4628 -0.0777
  788CO2     D1 3770   6.498   7.087   5.238 -0.7522  0.3998  0.1707
  788CO2     D2 3771   6.443   7.152   5.059  0.2168 -0.3460 -0.4046
  788CO2      C 3772   6.471   7.120   5.149 -0.2677  0.0269 -0.1170
  788CO2     O1 3773   6.439   7.158   5.044  0.3005 -0.4104 -0.4543
  788CO2     O2 3774   6.503   7.081   5.253 -0.8359  0.4643  0.2204
  789CO2     D1 3775   4.097   2.017   1.024  0.1910 -0.1647 -0.2281
  789CO2     D2 3776   3.948   2.067   0.903 -0.1286 -0.2834  0.1167
  789CO2      C 3777   4.023   2.042   0.963  0.0312 -0.2241 -0.0557
  789CO2     O1 3778   3.935   2.072   0.893 -0.1562 -0.2937  0.1465
  789CO2     O2 3779   4.110   2.013   1.034  0.2186 -0.1544 -0.2579
  790CO2     D1 3780   1.064   8.282   5.836  0.0695  0.1385  0.4075
  790CO2     D2 3781   0.889   8.268   5.745  0.2827  0.4803 -0.0575
  790CO2      C 3782   0.977   8.275   5.790  0.1761  0.3094  0.1750
  790CO2     O1 3783   0.874   8.267   5.737  0.3011  0.5098 -0.0977
  790CO2     O2 3784   1.080   8.283   5.843  0.0511  0.1090  0.4477
  791CO2     D1 3785   2.358   0.092   8.565  0.4095  0.1032 -0.0645
  791CO2     D2 3786   2.430   0.018   8.734  0.1875  0.1912  0.0709
  791CO2      C 3787   2.394   0.055   8.650  0.2985  0.1472  0.0032
  791CO2     O1 3788   2.437   0.012   8.749  0.1683  0.1988  0.0826
  791CO2     O2 3789   2.351   0.098   8.551  0.4287  0.0956 -0.0762
  792CO2     D1 3790   1.996   3.026   4.658 -0.3003 -0.1475 -0.1224
  792CO2     D2 3791   2.016   2.885   4.795  0.2989  0.4684  0.4326
  792CO2      C 3792   2.006   2.956   4.726 -0.0007  0.1604  0.1551
  792CO2     O1 3793   2.017   2.873   4.806  0.3507  0.5216  0.4806
  792CO2     O2 3794   1.995   3.038   4.646 -0.3521 -0.2008 -0.1704
  793CO2     D1 3795   5.961   4.744   3.977 -0.1749 -0.1263 -0.0808
  793CO2     D2 3796   6.150   4.697   4.016 -0.2221 -0.6539 -0.4821
  793CO2      C 3797   6.055   4.721   3.996 -0.1985 -0.3901 -0.2814
  793CO2     O1 3798   6.166   4.693   4.019 -0.2262 -0.6994 -0.5167
  793CO2     O2 3799   5.945   4.748   3.974 -0.1708 -0.0807 -0.0461
  794CO2     D1 3800   4.643   0.038   6.350  0.0689 -0.0072 -0.1815
  794CO2     D2 3801   4.499   0.083   6.222 -0.4604 -0.5687  0.2139
  794CO2      C 3802   4.571   0.060   6.286 -0.1957 -0.2880  0.0162
  794CO2     O1 3803   4.486   0.087   6.211 -0.5061 -0.6172  0.2481
  794CO2     O2 3804   4.655   0.034   6.361  0.1147  0.0413 -0.2157
  795CO2     D1 3805   1.119   8.425   5.478 -0.3397 -0.2404  0.0987
  795CO2     D2 3806   1.160   8.597   5.567  0.3416 -0.3321 -0.0355
  795CO2      C 3807   1.139   8.511   5.523  0.0010 -0.2862  0.0316
  795CO2     O1 3808   1.164   8.612   5.575  0.4005 -0.3400 -0.0471
  795CO2     O2 3809   1.115   8.410   5.471 -0.3985 -0.2324  0.1103
  796CO2     D1 3810   6.511   2.025   0.989 -0.5421 -0.3037  0.2056
  796CO2     D2 3811   6.363   2.139   0.924 -0.5941 -0.3133  0.3082
  796CO2      C 3812   6.437   2.082   0.956 -0.5681 -0.3085  0.2569
  796CO2     O1 3813   6.350   2.148   0.918 -0.5986 -0.3141  0.3171
  796CO2     O2 3814   6.524   2.015   0.995 -0.5376 -0.3029  0.1968
  797CO2     D1 3815   6.565   4.024   6.928 -0.0863 -0.1866  0.3937
  797CO2     D2 3816   6.608   4.217   6.931 -0.0296 -0.1828 -0.4744
  797CO2      C 3817   6.586   4.121   6.930 -0.0580 -0.1847 -0.0403
  797CO2     O1 3818   6.611   4.234   6.932 -0.0247 -0.1825 -0.5493
  797CO2     O2 3819   6.561   4.008   6.928 -0.0912 -0.1870  0.4686
  798CO2     D1 3820   2.030   8.231   2.468 -0.0446 -0.1002  0.3180
  798CO2     D2 3821   1.871   8.121   2.429 -0.3250  0.3079  0.3088
  798CO2      C 3822   1.950   8.176   2.449 -0.1848  0.1039  0.3134
  798CO2     O1 3823   1.857   8.111   2.426 -0.3492  0.3431  0.3080
  798CO2     O2 3824   2.044   8.241   2.472 -0.0204 -0.1354  0.3188
  799CO2     D1 3825   0.377   1.734   2.593 -0.3843  0.0479 -0.1390
  799CO2     D2 3826   0.283   1.590   2.495 -0.1720 -0.3541  0.2475
  799CO2      C 3827   0.330   1.662   2.544 -0.2781 -0.1531  0.0542
  799CO2     O1 3828   0.275   1.577   2.487 -0.1536 -0.3888  0.2809
  799CO2     O2 3829   0.385   1.746   2.602 -0.4026  0.0827 -0.1724
  800CO2     D1 3830   7.219   2.489   5.236  0.0648  0.4159  0.4918
  800CO2     D2 3831   7.407   2.438   5.201 -0.1820 -0.1872  0.0332
  800CO2      C 3832   7.313   2.464   5.218 -0.0586  0.1144  0.2625
  800CO2     O1 3833   7.423   2.434   5.198 -0.2033 -0.2393 -0.0064
  800CO2     O2 3834   7.203   2.493   5.239  0.0861  0.4680  0.5315
  801CO2     D1 3835   3.614   1.305   2.534  0.2720 -0.3133 -0.6704
  801CO2     D2 3836   3.762   1.393   2.632 -0.6114 -0.1791  0.5604
  801CO2      C 3837   3.688   1.349   2.583 -0.1697 -0.2462 -0.0550
  801CO2     O1 3838   3.775   1.401   2.640 -0.6877 -0.1675  0.6667
  801CO2     O2 3839   3.601   1.298   2.526  0.3483 -0.3249 -0.7767
  802CO2     D1 3840   2.031   6.226   6.089 -0.0313  0.3994  0.4654
  802CO2     D2 3841   2.193   6.113   6.109  0.0720  0.3438 -0.6480
  802CO2      C 3842   2.112   6.170   6.099  0.0204  0.3716 -0.0913
  802CO2     O1 3843   2.206   6.104   6.110  0.0809  0.3390 -0.7442
  802CO2     O2 3844   2.017   6.236   6.087 -0.0402  0.4042  0.5616
  803CO2     D1 3845   1.255   6.384   2.910 -0.1945 -0.4121  0.6667
  803CO2     D2 3846   1.380   6.538   2.911  0.0005 -0.5707  0.6766
  803CO2      C 3847   1.317   6.461   2.911 -0.0970 -0.4914  0.6717
  803CO2     O1 3848   1.390   6.551   2.911  0.0174 -0.5844  0.6775
  803CO2     O2 3849   1.244   6.371   2.910 -0.2113 -0.3985  0.6659
  804CO2     D1 3850   3.287   1.183   6.370  0.6115  0.1585 -0.2448
  804CO2     D2 3851   3.413   1.288   6.481  0.9036 -0.0523 -0.3752
  804CO2      C 3852   3.350   1.236   6.425  0.7576  0.0531 -0.3100
  804CO2     O1 3853   3.423   1.298   6.490  0.9289 -0.0705 -0.3865
  804CO2     O2 3854   3.276   1.174   6.360  0.5863  0.1768 -0.2336
  805CO2     D1 3855   0.870   2.084   8.592  0.2259 -0.2782  0.1553
  805CO2     D2 3856   0.850   2.132   8.783 -0.6721  0.0303 -0.0146
  805CO2      C 3857   0.860   2.108   8.688 -0.2231 -0.1240  0.0704
  805CO2     O1 3858   0.848   2.136   8.799 -0.7496  0.0569 -0.0292
  805CO2     O2 3859   0.872   2.080   8.576  0.3034 -0.3048  0.1700
  806CO2     D1 3860   6.494   7.985   3.115 -0.4883 -0.1639 -0.2211
  806CO2     D2 3861   6.460   7.792   3.086  0.1111 -0.3464  0.2929
  806CO2      C 3862   6.477   7.888   3.101 -0.1886 -0.2552  0.0359
  806CO2     O1 3863   6.457   7.775   3.084  0.1629 -0.3622  0.3373
  806CO2     O2 3864   6.496   8.001   3.118 -0.5401 -0.1481 -0.2655
  807CO2     D1 3865   2.426   1.238   6.101 -0.0273  0.3773  0.0542
  807CO2     D2 3866   2.552   1.243   5.948 -0.2406 -0.1772 -0.1378
  807CO2      C 3867   2.489   1.241   6.025 -0.1340  0.1001 -0.0418
  807CO2     O1 3868   2.562   1.243   5.935 -0.2590 -0.2251 -0.1544
  807CO2     O2 3869   2.415   1.238   6.115 -0.0089  0.4252  0.0708
  808CO2     D1 3870   0.195   2.061   5.888 -0.2441 -0.5494 -0.0474
  808CO2     D2 3871   0.365   2.000   5.806  0.1064  0.2623  0.0694
  808CO2      C 3872   0.280   2.031   5.847 -0.0688 -0.1435  0.0110
  808CO2     O1 3873   0.380   1.995   5.799  0.1367  0.3324  0.0795
  808CO2     O2 3874   0.181   2.066   5.895 -0.2744 -0.6195 -0.0575
  809CO2     D1 3875   2.441   0.733   7.561 -0.3361 -0.1451  0.0364
  809CO2     D2 3876   2.507   0.901   7.641  0.2583 -0.2720 -0.1839
  809CO2      C 3877   2.474   0.817   7.601 -0.0389 -0.2085 -0.0738
  809CO2     O1 3878   2.513   0.916   7.648  0.3096 -0.2830 -0.2030
  809CO2     O2 3879   2.436   0.718   7.554 -0.3874 -0.1341  0.0555
  810CO2     D1 3880   2.169   8.469   0.016 -0.0772 -0.3813  0.4122
  810CO2     D2 3881   2.345   8.378   0.020  0.2176  0.1568 -0.3708
  810CO2      C 3882   2.257   8.424   0.018  0.0702 -0.1123  0.0207
  810CO2     O1 3883   2.360   8.371   0.020  0.2431  0.2033 -0.4385
  810CO2     O2 3884   2.154   8.476   0.016 -0.1026 -0.4278  0.4798
  811CO2     D1 3885   3.773   7.003   4.769 -0.1119 -0.0776  0.1589
  811CO2     D2 3886   3.714   6.900   4.611  0.2581  0.1972 -0.1568
  811CO2      C 3887   3.744   6.951   4.690  0.0731  0.0598  0.0010
  811CO2     O1 3888   3.709   6.891   4.597  0.2900  0.2209 -0.1841
  811CO2     O2 3889   3.778   7.012   4.783 -0.1438 -0.1014  0.1861
  812CO2     D1 3890   6.287   4.931   5.603 -0.1730 -0.2648 -0.1697
  812CO2     D2 3891   6.165   5.037   5.717  0.4068 -0.0838  0.2870
  812CO2      C 3892   6.226   4.984   5.660  0.1169 -0.1743  0.0586
  812CO2     O1 3893   6.154   5.047   5.727  0.4568 -0.0682  0.3265
  812CO2     O2 3894   6.297   4.922   5.593 -0.2231 -0.2804 -0.2092
  813CO2     D1 3895   0.549   6.188   6.147 -0.3055 -0.2604 -0.4313
  813CO2     D2 3896   0.714   6.274   6.081 -0.1485  0.2590  0.6268
  813CO2      C 3897   0.631   6.231   6.114 -0.2270 -0.0007  0.0977
  813CO2     O1 3898   0.728   6.282   6.075 -0.1349  0.3038  0.7182
  813CO2     O2 3899   0.534   6.181   6.152 -0.3191 -0.3052 -0.5227
  814CO2     D1 3900   0.880   1.397   3.742 -0.0217  0.0008 -0.1912
  814CO2     D2 3901   0.862   1.284   3.903 -0.1431  0.1503 -0.0988
  814CO2      C 3902   0.871   1.340   3.822 -0.0824  0.0755 -0.1450
  814CO2     O1 3903   0.861   1.274   3.917 -0.1536  0.1632 -0.0908
  814CO2     O2 3904   0.881   1.407   3.728 -0.0113 -0.0121 -0.1992
  815CO2     D1 3905   6.278   8.618   4.881 -0.0478 -0.1587 -0.3192
  815CO2     D2 3906   6.431   8.736   4.925 -0.3518 -0.1209  0.6402
  815CO2      C 3907   6.354   8.677   4.903 -0.1998 -0.1398  0.1605
  815CO2     O1 3908   6.444   8.746   4.929 -0.3780 -0.1176  0.7231
  815CO2     O2 3909   6.265   8.608   4.877 -0.0215 -0.1620 -0.4021
  816CO2     D1 3910   7.121   5.175   6.111  0.0508  0.0439  0.6317
  816CO2     D2 3911   7.161   5.359   6.170  0.3950  0.3231 -0.4640
  816CO2      C 3912   7.141   5.267   6.141  0.2229  0.1835  0.0839
  816CO2     O1 3913   7.164   5.375   6.175  0.4247  0.3472 -0.5586
  816CO2     O2 3914   7.117   5.159   6.106  0.0211  0.0198  0.7264
  817CO2     D1 3915   5.790   5.414   7.200 -0.7024  0.1670 -0.1703
  817CO2     D2 3916   5.875   5.443   7.376  0.1627 -0.0781 -0.5428
  817CO2      C 3917   5.832   5.429   7.288 -0.2698  0.0445 -0.3566
  817CO2     O1 3918   5.882   5.446   7.392  0.2375 -0.0992 -0.5750
  817CO2     O2 3919   5.783   5.412   7.185 -0.7772  0.1882 -0.1382
  818CO2     D1 3920   7.187   4.098   2.953 -0.2229  0.1045 -0.3948
  818CO2     D2 3921   7.307   4.128   3.108 -0.1473 -0.8963 -0.2510
  818CO2      C 3922   7.247   4.113   3.030 -0.1851 -0.3959 -0.3229
  818CO2     O1 3923   7.317   4.131   3.121 -0.1408 -0.9827 -0.2386
  818CO2     O2 3924   7.176   4.095   2.940 -0.2294  0.1909 -0.4072
  819CO2     D1 3925   1.058   2.593   2.856  0.2206  0.0450  0.0808
  819CO2     D2 3926   1.189   2.497   2.968 -0.5978 -0.3673  0.6956
  819CO2      C 3927   1.124   2.545   2.912 -0.1886 -0.1612  0.3882
  819CO2     O1 3928   1.201   2.488   2.977 -0.6684 -0.4029  0.7487
  819CO2     O2 3929   1.046   2.601   2.846  0.2913  0.0806  0.0277
  820CO2     D1 3930   6.425   3.561   5.721  0.1616  0.6669 -0.4935
  820CO2     D2 3931   6.583   3.444   5.736 -0.1678  0.2642 -0.1382
  820CO2      C 3932   6.504   3.502   5.728 -0.0031  0.4655 -0.3158
  820CO2     O1 3933   6.597   3.433   5.737 -0.1962  0.2294 -0.1075
  820CO2     O2 3934   6.411   3.571   5.719  0.1901  0.7017 -0.5242
  821CO2     D1 3935   8.899   1.242   6.284  0.5206  0.1756  0.2059
  821CO2     D2 3936   8.749   1.339   6.368  0.4540  0.1879  0.0734
  821CO2      C 3937   8.824   1.290   6.326  0.4873  0.1817  0.1396
  821CO2     O1 3938   8.736   1.347   6.376  0.4482  0.1890  0.0619
  821CO2     O2 3939   8.912   1.234   6.276  0.5263  0.1745  0.2174
  822CO2     D1 3940   7.436   1.055   3.772  0.2917 -0.2366 -0.0801
  822CO2     D2 3941   7.303   1.199   3.743  0.6166  0.1268  0.2332
  822CO2      C 3942   7.369   1.127   3.758  0.4541 -0.0549  0.0765
  822CO2     O1 3943   7.292   1.211   3.740  0.6447  0.1582  0.2602
  822CO2     O2 3944   7.447   1.042   3.775  0.2636 -0.2680 -0.1071
  823CO2     D1 3945   1.152   5.668   3.220  0.3039 -0.0510  0.4322
  823CO2     D2 3946   1.275   5.594   3.084  0.0452  0.4843 -0.0954
  823CO2      C 3947   1.213   5.631   3.152  0.1745  0.2167  0.1684
  823CO2     O1 3948   1.285   5.588   3.072  0.0228  0.5305 -0.1410
  823CO2     O2 3949   1.141   5.675   3.232  0.3262 -0.0972  0.4778
  824CO2     D1 3950   4.690   6.189   0.126 -0.0875  0.1719 -0.0035
  824CO2     D2 3951   4.811   6.320   0.210 -0.1407  0.1011  0.1886
  824CO2      C 3952   4.750   6.255   0.168 -0.1141  0.1365  0.0925
  824CO2     O1 3953   4.822   6.332   0.217 -0.1453  0.0950  0.2051
  824CO2     O2 3954   4.679   6.177   0.119 -0.0829  0.1781 -0.0201
  825CO2     D1 3955   8.468   0.172   0.648 -0.1877 -0.1937  0.1145
  825CO2     D2 3956   8.640   0.149   0.553 -0.0805  0.1318  0.2284
  825CO2      C 3957   8.554   0.160   0.601 -0.1341 -0.0310  0.1714
  825CO2     O1 3958   8.655   0.147   0.545 -0.0712  0.1599  0.2382
  825CO2     O2 3959   8.453   0.174   0.656 -0.1970 -0.2218  0.1046
  826CO2     D1 3960   1.958   3.334   6.133  0.4510 -0.4415 -0.2033
  826CO2     D2 3961   1.826   3.200   6.195  0.1862  0.0276  0.2485
  826CO2      C 3962   1.892   3.267   6.164  0.3186 -0.2070  0.0226
  826CO2     O1 3963   1.815   3.189   6.200  0.1633  0.0681  0.2875
  826CO2     O2 3964   1.970   3.346   6.127  0.4739 -0.4821 -0.2423
  827CO2     D1 3965   3.526   1.895   2.012 -0.1885  0.0807 -0.6728
  827CO2     D2 3966   3.467   1.755   2.140 -0.1444  0.5655 -0.1213
  827CO2      C 3967   3.497   1.825   2.076 -0.1664  0.3231 -0.3970
  827CO2     O1 3968   3.462   1.743   2.151 -0.1405  0.6074 -0.0736
  827CO2     O2 3969   3.531   1.907   2.001 -0.1923  0.0388 -0.7204
  828CO2     D1 3970   4.712   7.108   7.591 -0.0364 -0.1838  0.3675
  828CO2     D2 3971   4.584   7.048   7.452 -0.3026  0.6018  0.2724
  828CO2      C 3972   4.648   7.078   7.522 -0.1695  0.2090  0.3199
  828CO2     O1 3973   4.573   7.043   7.441 -0.3256  0.6696  0.2642
  828CO2     O2 3974   4.724   7.113   7.602 -0.0134 -0.2516  0.3757
  829CO2     D1 3975   7.884   4.805   2.405 -0.3696  0.0941 -0.2255
  829CO2     D2 3976   7.983   4.678   2.291  0.0257  0.4979 -0.3341
  829CO2      C 3977   7.934   4.742   2.348 -0.1719  0.2960 -0.2798
  829CO2     O1 3978   7.992   4.667   2.281  0.0598  0.5327 -0.3435
  829CO2     O2 3979   7.875   4.816   2.414 -0.4037  0.0592 -0.2161
  830CO2     D1 3980   0.877   6.894   5.219 -0.2010 -0.3212 -0.0297
  830CO2     D2 3981   0.946   7.069   5.160  0.0419 -0.4220 -0.0457
  830CO2      C 3982   0.911   6.981   5.189 -0.0795 -0.3716 -0.0377
  830CO2     O1 3983   0.952   7.084   5.155  0.0629 -0.4307 -0.0471
  830CO2     O2 3984   0.871   6.878   5.224 -0.2220 -0.3125 -0.0283
  831CO2     D1 3985   1.290   6.160   3.387  0.6442  0.3229 -0.2047
  831CO2     D2 3986   1.228   6.039   3.244  0.1897  0.3163 -0.0011
  831CO2      C 3987   1.259   6.099   3.316  0.4170  0.3196 -0.1029
  831CO2     O1 3988   1.222   6.029   3.232  0.1504  0.3158  0.0165
  831CO2     O2 3989   1.296   6.170   3.400  0.6835  0.3235 -0.2223
  832CO2     D1 3990   0.255   0.213   5.257 -0.6496  0.5593  0.4927
  832CO2     D2 3991   0.393   0.354   5.242 -0.3482  0.1994 -0.0959
  832CO2      C 3992   0.324   0.283   5.250 -0.4989  0.3794  0.1984
  832CO2     O1 3993   0.405   0.366   5.241 -0.3222  0.1683 -0.1467
  832CO2     O2 3994   0.243   0.201   5.259 -0.6756  0.5904  0.5435
  833CO2     D1 3995   0.623   6.341   1.528  0.0709  0.1898 -0.0391
  833CO2     D2 3996   0.457   6.335   1.420  0.1013 -0.5561 -0.0444
  833CO2      C 3997   0.540   6.338   1.474  0.0861 -0.1832 -0.0417
  833CO2     O1 3998   0.443   6.334   1.410  0.1039 -0.6206 -0.0448
  833CO2     O2 3999   0.637   6.342   1.537  0.0683  0.2542 -0.0387
  834CO2     D1 4000   2.762   8.600   4.567  0.5068 -0.0915 -0.3893
  834CO2     D2 4001   2.796   8.493   4.730  0.2138 -0.0766 -0.3185
  834CO2      C 4002   2.779   8.546   4.649  0.3603 -0.0840 -0.3539
  834CO2     O1 4003   2.799   8.483   4.744  0.1885 -0.0753 -0.3124
  834CO2     O2 4004   2.759   8.609   4.553  0.5321 -0.0928 -0.3954
  835CO2     D1 4005   4.032   3.417   1.123  0.6612 -0.2280  0.1708
  835CO2     D2 4006   4.050   3.286   1.270 -0.1431 -0.2687  0.2387
  835CO2      C 4007   4.041   3.352   1.197  0.2590 -0.2483  0.2047
  835CO2     O1 4008   4.052   3.275   1.283 -0.2126 -0.2722  0.2446
  835CO2     O2 4009   4.030   3.429   1.111  0.7307 -0.2245  0.1649
  836CO2     D1 4010   6.273   2.096   6.263 -0.1933 -0.3158 -0.2650
  836CO2     D2 4011   6.132   2.233   6.282  0.0215 -0.1555  0.1875
  836CO2      C 4012   6.202   2.165   6.273 -0.0859 -0.2357 -0.0388
  836CO2     O1 4013   6.119   2.245   6.284  0.0400 -0.1417  0.2266
  836CO2     O2 4014   6.285   2.085   6.262 -0.2118 -0.3297 -0.3041
  837CO2     D1 4015   3.841   3.944   8.226  0.3833 -0.3825  0.3218
  837CO2     D2 4016   4.008   4.048   8.201 -0.0131  0.1521 -0.1084
  837CO2      C 4017   3.924   3.996   8.213  0.1851 -0.1152  0.1067
  837CO2     O1 4018   4.022   4.057   8.198 -0.0473  0.1983 -0.1456
  837CO2     O2 4019   3.826   3.935   8.228  0.4176 -0.4286  0.3590
  838CO2     D1 4020   7.710   8.235   8.391  0.1497 -0.0724  0.1362
  838CO2     D2 4021   7.832   8.200   8.543  0.2908  0.3756  0.1257
  838CO2      C 4022   7.771   8.218   8.467  0.2203  0.1516  0.1309
  838CO2     O1 4023   7.842   8.197   8.556  0.3030  0.4143  0.1247
  838CO2     O2 4024   7.700   8.238   8.377  0.1375 -0.1111  0.1371
  839CO2     D1 4025   5.415   6.223   5.203 -0.3621 -0.1720 -0.1018
  839CO2     D2 4026   5.354   6.058   5.114 -0.4133 -0.3114  0.1903
  839CO2      C 4027   5.385   6.140   5.159 -0.3877 -0.2417  0.0443
  839CO2     O1 4028   5.348   6.044   5.106 -0.4177 -0.3235  0.2156
  839CO2     O2 4029   5.421   6.237   5.211 -0.3576 -0.1600 -0.1270
  840CO2     D1 4030   8.153   0.444   0.154  0.1807  0.0408 -0.0560
  840CO2     D2 4031   8.304   0.484   0.276  0.0145 -0.0772  0.1888
  840CO2      C 4032   8.228   0.464   0.215  0.0976 -0.0182  0.0664
  840CO2     O1 4033   8.317   0.488   0.286  0.0001 -0.0874  0.2100
  840CO2     O2 4034   8.140   0.441   0.144  0.1951  0.0510 -0.0772
  841CO2     D1 4035   2.472   4.761   2.237 -0.5602  0.5292 -0.4848
  841CO2     D2 4036   2.621   4.731   2.110 -0.1431  0.1618  0.0914
  841CO2      C 4037   2.547   4.746   2.174 -0.3517  0.3455 -0.1967
  841CO2     O1 4038   2.634   4.729   2.100 -0.1070  0.1301  0.1412
  841CO2     O2 4039   2.459   4.764   2.248 -0.5963  0.5610 -0.5345
  842CO2     D1 4040   7.211   6.865   1.692 -0.4130 -0.2035 -0.4930
  842CO2     D2 4041   7.041   6.928   1.773 -0.1945  0.0264 -0.2102
  842CO2      C 4042   7.126   6.896   1.733 -0.3037 -0.0885 -0.3516
  842CO2     O1 4043   7.027   6.933   1.780 -0.1756  0.0463 -0.1858
  842CO2     O2 4044   7.225   6.860   1.686 -0.4319 -0.2233 -0.5174
  843CO2     D1 4045   0.469   3.858   0.726 -0.5394 -0.4498  0.1003
  843CO2     D2 4046   0.406   3.865   0.539  0.0419  0.4656 -0.0633
  843CO2      C 4047   0.438   3.861   0.632 -0.2488  0.0079  0.0185
  843CO2     O1 4048   0.401   3.865   0.522  0.0921  0.5447 -0.0775
  843CO2     O2 4049   0.475   3.857   0.742 -0.5896 -0.5289  0.1144
  844CO2     D1 4050   7.538   2.136   8.070  0.7000 -0.6947  0.1752
  844CO2     D2 4051   7.424   2.008   7.971 -0.0429 -0.1391  0.3092
  844CO2      C 4052   7.481   2.072   8.021  0.3285 -0.4169  0.2422
  844CO2     O1 4053   7.414   1.997   7.962 -0.1071 -0.0911  0.3208
  844CO2     O2 4054   7.547   2.147   8.079  0.7642 -0.7426  0.1636
  845CO2     D1 4055   4.140   6.888   0.338  0.5026 -0.1833 -0.1845
  845CO2     D2 4056   4.250   6.772   0.454  0.1426 -0.2850  0.0510
  845CO2      C 4057   4.195   6.830   0.396  0.3226 -0.2341 -0.0668
  845CO2     O1 4058   4.259   6.762   0.465  0.1115 -0.2938  0.0713
  845CO2     O2 4059   4.131   6.898   0.328  0.5337 -0.1745 -0.2049
  846CO2     D1 4060   1.353   4.158   5.252 -0.3548 -0.6278  0.0342
  846CO2     D2 4061   1.457   4.211   5.092 -0.5156 -0.3694  0.0147
  846CO2      C 4062   1.405   4.185   5.172 -0.4352 -0.4986  0.0244
  846CO2     O1 4063   1.466   4.216   5.078 -0.5295 -0.3471  0.0130
  846CO2     O2 4064   1.344   4.154   5.266 -0.3409 -0.6501  0.0359
  847CO2     D1 4065   0.885   8.794   8.667  0.2247  0.1084  0.0125
  847CO2     D2 4066   1.009   8.773   8.514  0.1102 -0.3926 -0.0143
  847CO2      C 4067   0.947   8.783   8.590  0.1674 -0.1421 -0.0009
  847CO2     O1 4068   1.020   8.772   8.500  0.1003 -0.4358 -0.0166
  847CO2     O2 4069   0.875   8.795   8.680  0.2346  0.1516  0.0148
  848CO2     D1 4070   8.699   0.581   7.249 -0.1481 -0.2014  0.4984
  848CO2     D2 4071   8.568   0.451   7.177 -0.0709 -0.0727  0.1262
  848CO2      C 4072   8.633   0.516   7.213 -0.1095 -0.1370  0.3123
  848CO2     O1 4073   8.557   0.440   7.171 -0.0643 -0.0616  0.0941
  848CO2     O2 4074   8.710   0.592   7.256 -0.1548 -0.2125  0.5305
  849CO2     D1 4075   4.399   7.209   5.103  0.0601  0.0195  0.4193
  849CO2     D2 4076   4.530   7.071   5.050  0.1816  0.0442  0.6501
  849CO2      C 4077   4.464   7.140   5.077  0.1209  0.0318  0.5347
  849CO2     O1 4078   4.541   7.059   5.045  0.1921  0.0463  0.6700
  849CO2     O2 4079   4.388   7.221   5.108  0.0496  0.0174  0.3993
  850CO2     D1 4080   7.736   1.082   4.510  0.0658 -0.5065  0.2565
  850CO2     D2 4081   7.776   1.205   4.360 -0.6302  0.0032  0.4835
  850CO2      C 4082   7.756   1.143   4.435 -0.2822 -0.2517  0.3700
  850CO2     O1 4083   7.780   1.215   4.347 -0.6904  0.0472  0.5031
  850CO2     O2 4084   7.732   1.071   4.523  0.1259 -0.5505  0.2368
  851CO2     D1 4085   6.796   4.836   7.440 -0.0741  0.2198  0.1604
  851CO2     D2 4086   6.980   4.865   7.506  0.1030 -0.5054 -0.0033
  851CO2      C 4087   6.888   4.851   7.473  0.0145 -0.1428  0.0786
  851CO2     O1 4088   6.996   4.868   7.512  0.1183 -0.5681 -0.0174
  851CO2     O2 4089   6.780   4.833   7.434 -0.0894  0.2824  0.1746
  852CO2     D1 4090   0.127   2.203   8.039 -0.0997 -0.2427  0.3714
  852CO2     D2 4091   0.233   2.360   8.094 -0.0620  0.0521 -0.5258
  852CO2      C 4092   0.180   2.281   8.067 -0.0808 -0.0953 -0.0772
  852CO2     O1 4093   0.243   2.373   8.099 -0.0588  0.0776 -0.6033
  852CO2     O2 4094   0.117   2.189   8.034 -0.1029 -0.2682  0.4489
  853CO2     D1 4095   8.304   6.011   4.883  0.0644 -0.0982 -0.3594
  853CO2     D2 4096   8.330   6.206   4.863 -0.4405 -0.0292 -0.3259
  853CO2      C 4097   8.317   6.108   4.873 -0.1881 -0.0637 -0.3426
  853CO2     O1 4098   8.332   6.223   4.861 -0.4842 -0.0232 -0.3230
  853CO2     O2 4099   8.302   5.994   4.885  0.1080 -0.1042 -0.3623
  854CO2     D1 4100   4.726   1.764   7.878 -0.2401 -0.2489  0.1867
  854CO2     D2 4101   4.894   1.700   7.960  0.0557  0.2406 -0.0339
  854CO2      C 4102   4.810   1.732   7.919 -0.0922 -0.0042  0.0764
  854CO2     O1 4103   4.909   1.695   7.967  0.0812  0.2829 -0.0530
  854CO2     O2 4104   4.712   1.770   7.871 -0.2657 -0.2912  0.2057
  855CO2     D1 4105   3.909   8.464   7.832  0.3889  0.0989 -0.3045
  855CO2     D2 4106   3.778   8.589   7.910  0.0202 -0.3841 -0.1475
  855CO2      C 4107   3.844   8.527   7.871  0.2045 -0.1426 -0.2260
  855CO2     O1 4108   3.766   8.600   7.917 -0.0116 -0.4258 -0.1339
  855CO2     O2 4109   3.921   8.453   7.826  0.4207  0.1406 -0.3180
  856CO2     D1 4110   3.022   4.429   5.931 -0.5698  0.0216 -0.0040
  856CO2     D2 4111   3.143   4.329   5.811  0.0650  0.7590  0.0140
  856CO2      C 4112   3.083   4.379   5.871 -0.2524  0.3903  0.0050
  856CO2     O1 4113   3.153   4.320   5.801  0.1198  0.8227  0.0156
  856CO2     O2 4114   3.012   4.438   5.942 -0.6247 -0.0421 -0.0056
  857CO2     D1 4115   7.058   4.496   3.760 -0.2430 -0.1894 -0.3753
  857CO2     D2 4116   7.151   4.404   3.611  0.0506 -0.2758 -0.1401
  857CO2      C 4117   7.105   4.450   3.685 -0.0962 -0.2326 -0.2577
  857CO2     O1 4118   7.159   4.397   3.598  0.0760 -0.2832 -0.1198
  857CO2     O2 4119   7.050   4.504   3.773 -0.2684 -0.1820 -0.3956
  858CO2     D1 4120   0.357   6.122   3.121  0.0330  0.0613 -0.1307
  858CO2     D2 4121   0.247   6.003   3.235 -0.3338  0.6146  0.0963
  858CO2      C 4122   0.302   6.062   3.178 -0.1504  0.3379 -0.0172
  858CO2     O1 4123   0.238   5.993   3.245 -0.3654  0.6624  0.1159
  858CO2     O2 4124   0.367   6.132   3.112  0.0647  0.0135 -0.1504
  859CO2     D1 4125   0.965   8.678   3.398  0.0723 -0.0108  0.3694
  859CO2     D2 4126   0.777   8.649   3.451 -0.0573  0.3058  0.0849
  859CO2      C 4127   0.871   8.663   3.425  0.0075  0.1475  0.2272
  859CO2     O1 4128   0.761   8.646   3.456 -0.0685  0.3331  0.0604
  859CO2     O2 4129   0.982   8.680   3.394  0.0835 -0.0382  0.3940
  860CO2     D1 4130   6.851   5.423   0.712  0.2915  0.3346 -0.0555
  860CO2     D2 4131   7.042   5.473   0.719  0.4126 -0.0925 -0.2710
  860CO2      C 4132   6.946   5.448   0.715  0.3521  0.1211 -0.1632
  860CO2     O1 4133   7.058   5.478   0.720  0.4231 -0.1294 -0.2896
  860CO2     O2 4134   6.834   5.419   0.711  0.2810  0.3715 -0.0369
  861CO2     D1 4135   4.638   4.824   8.595  0.5587  0.0744  0.1576
  861CO2     D2 4136   4.771   4.877   8.732  0.2630  0.2797  0.3662
  861CO2      C 4137   4.704   4.851   8.664  0.4109  0.1771  0.2619
  861CO2     O1 4138   4.782   4.882   8.744  0.2375  0.2974  0.3842
  861CO2     O2 4139   4.626   4.820   8.584  0.5842  0.0567  0.1396
  862CO2     D1 4140   4.071   2.740   7.577 -0.1177  0.1731  0.1958
  862CO2     D2 4141   4.030   2.859   7.730 -0.0050  0.4744 -0.0083
  862CO2      C 4142   4.050   2.800   7.654 -0.0613  0.3238  0.0938
  862CO2     O1 4143   4.026   2.869   7.743  0.0048  0.5005 -0.0259
  862CO2     O2 4144   4.074   2.730   7.564 -0.1275  0.1471  0.2134
  863CO2     D1 4145   2.855   3.916   5.582  0.4842 -0.2310 -0.1063
  863CO2     D2 4146   2.904   4.103   5.624 -0.6439  0.0210  0.0978
  863CO2      C 4147   2.880   4.010   5.603 -0.0798 -0.1050 -0.0042
  863CO2     O1 4148   2.908   4.119   5.628 -0.7413  0.0428  0.1155
  863CO2     O2 4149   2.851   3.900   5.578  0.5816 -0.2527 -0.1239
  864CO2     D1 4150   1.473   3.088   3.747 -0.5983 -0.7364 -0.3898
  864CO2     D2 4151   1.504   2.910   3.668 -0.5371 -0.6048 -0.6622
  864CO2      C 4152   1.489   2.999   3.707 -0.5677 -0.6706 -0.5260
  864CO2     O1 4153   1.507   2.894   3.661 -0.5318 -0.5934 -0.6858
  864CO2     O2 4154   1.471   3.104   3.754 -0.6036 -0.7478 -0.3662
  865CO2     D1 4155   8.422   7.324   1.356  0.1929 -0.2426 -0.2949
  865CO2     D2 4156   8.506   7.353   1.179  1.0010 -1.0874 -0.0549
  865CO2      C 4157   8.464   7.338   1.267  0.5970 -0.6650 -0.1749
  865CO2     O1 4158   8.513   7.355   1.163  1.0708 -1.1604 -0.0341
  865CO2     O2 4159   8.415   7.322   1.371  0.1231 -0.1696 -0.3157
  866CO2     D1 4160   5.072   1.353   4.505 -0.4253  0.7879  0.1620
  866CO2     D2 4161   5.107   1.417   4.321 -0.0487  0.0483 -0.0243
  866CO2      C 4162   5.089   1.385   4.413 -0.2370  0.4181  0.0688
  866CO2     O1 4163   5.110   1.423   4.305 -0.0162 -0.0156 -0.0404
  866CO2     O2 4164   5.068   1.348   4.521 -0.4578  0.8518  0.1781
  867CO2     D1 4165   3.128   0.378   1.121  0.4398 -0.1641  0.1860
  867CO2     D2 4166   3.017   0.515   1.211 -0.0850 -0.0599 -0.6163
  867CO2      C 4167   3.072   0.446   1.166  0.1774 -0.1120 -0.2152
  867CO2     O1 4168   3.007   0.527   1.219 -0.1303 -0.0509 -0.6856
  867CO2     O2 4169   3.137   0.366   1.113  0.4852 -0.1731  0.2553
  868CO2     D1 4170   8.368   7.539   6.613  0.0865  0.7720 -0.2138
  868CO2     D2 4171   8.500   7.520   6.467 -0.2536  0.4323 -0.4782
  868CO2      C 4172   8.434   7.529   6.540 -0.0836  0.6021 -0.3460
  868CO2     O1 4173   8.512   7.518   6.455 -0.2830  0.4030 -0.5010
  868CO2     O2 4174   8.357   7.541   6.626  0.1159  0.8013 -0.1910
  869CO2     D1 4175   4.339   5.278   5.808  0.3812  0.3802 -0.3527
  869CO2     D2 4176   4.474   5.379   5.911  0.2606 -0.0013  0.1793
  869CO2      C 4177   4.407   5.328   5.860  0.3209  0.1894 -0.0867
  869CO2     O1 4178   4.486   5.387   5.920  0.2502 -0.0343  0.2253
  869CO2     O2 4179   4.327   5.269   5.799  0.3917  0.4132 -0.3986
  870CO2     D1 4180   8.162   7.679   0.248  0.3061  0.0307 -0.5912
  870CO2     D2 4181   8.304   7.562   0.322  0.2507  0.0516 -0.4521
  870CO2      C 4182   8.233   7.621   0.285  0.2784  0.0411 -0.5216
  870CO2     O1 4183   8.316   7.552   0.328  0.2459  0.0534 -0.4401
  870CO2     O2 4184   8.150   7.689   0.241  0.3108  0.0289 -0.6032
  871CO2     D1 4185   0.528   5.072   5.064  0.7912 -0.6161  0.0122
  871CO2     D2 4186   0.627   5.217   5.156  0.0370  0.0603 -0.2345
  871CO2      C 4187   0.578   5.144   5.110  0.4141 -0.2779 -0.1112
  871CO2     O1 4188   0.636   5.229   5.164 -0.0281  0.1187 -0.2558
  871CO2     O2 4189   0.519   5.060   5.056  0.8563 -0.6745  0.0335
  872CO2     D1 4190   6.877   8.557   5.448 -0.5933 -0.0276  0.2079
  872CO2     D2 4191   6.849   8.552   5.644  0.0236 -0.4223  0.2862
  872CO2      C 4192   6.863   8.555   5.546 -0.2848 -0.2249  0.2471
  872CO2     O1 4193   6.847   8.551   5.661  0.0769 -0.4563  0.2930
  872CO2     O2 4194   6.880   8.558   5.431 -0.6466  0.0065  0.2012
  873CO2     D1 4195   1.182   5.009   3.387  0.2022 -0.1832 -0.0797
  873CO2     D2 4196   1.053   4.859   3.401 -0.2458  0.1875 -0.2362
  873CO2      C 4197   1.117   4.934   3.394 -0.0218  0.0022 -0.1580
  873CO2     O1 4198   1.042   4.846   3.402 -0.2845  0.2195 -0.2497
  873CO2     O2 4199   1.193   5.022   3.386  0.2409 -0.2152 -0.0662
  874CO2     D1 4200   6.655   6.955   0.076 -0.0481  0.4703 -0.0152
  874CO2     D2 4201   6.683   7.045  -0.098 -0.1994 -0.0678 -0.3187
  874CO2      C 4202   6.669   7.000  -0.011 -0.1237  0.2012 -0.1670
  874CO2     O1 4203   6.685   7.052  -0.113 -0.2124 -0.1143 -0.3450
  874CO2     O2 4204   6.652   6.947   0.091 -0.0350  0.5168  0.0110
  875CO2     D1 4205   8.628   0.254   8.180  0.4097  0.2704  0.0316
  875CO2     D2 4206   8.607   0.449   8.156  0.0822  0.1299 -0.8473
  875CO2      C 4207   8.617   0.351   8.168  0.2459  0.2001 -0.4079
  875CO2     O1 4208   8.605   0.466   8.154  0.0539  0.1178 -0.9232
  875CO2     O2 4209   8.630   0.237   8.182  0.4379  0.2825  0.1075
  876CO2     D1 4210   2.920   2.750   7.582 -0.0154  0.3120 -0.3539
  876CO2     D2 4211   2.822   2.891   7.680  0.5501  0.1519  0.4434
  876CO2      C 4212   2.871   2.821   7.631  0.2673  0.2320  0.0447
  876CO2     O1 4213   2.813   2.903   7.689  0.5989  0.1381  0.5122
  876CO2     O2 4214   2.929   2.738   7.574 -0.0642  0.3259 -0.4228
  877CO2     D1 4215   3.145   7.060   8.090 -0.0225  0.1294  0.0295
  877CO2     D2 4216   3.208   6.986   8.262  0.3752  0.3854 -0.0073
  877CO2      C 4217   3.177   7.023   8.176  0.1763  0.2574  0.0111
  877CO2     O1 4218   3.214   6.980   8.277  0.4096  0.4075 -0.0105
  877CO2     O2 4219   3.140   7.067   8.075 -0.0569  0.1073  0.0327
  878CO2     D1 4220   7.380   0.041   8.309 -0.2811  0.1763  0.0404
  878CO2     D2 4221   7.277  -0.004   8.471 -0.3688  0.0693 -0.0459
  878CO2      C 4222   7.328   0.019   8.390 -0.3249  0.1228 -0.0027
  878CO2     O1 4223   7.268  -0.008   8.485 -0.3764  0.0600 -0.0533
  878CO2     O2 4224   7.389   0.045   8.295 -0.2735  0.1855  0.0478
  879CO2     D1 4225   2.907   0.599   8.388 -0.3244  0.1423 -0.2718
  879CO2     D2 4226   2.795   0.444   8.437  0.2233 -0.0621  0.3465
  879CO2      C 4227   2.851   0.521   8.413 -0.0505  0.0401  0.0374
  879CO2     O1 4228   2.785   0.430   8.441  0.2706 -0.0797  0.3999
  879CO2     O2 4229   2.917   0.613   8.384 -0.3717  0.1600 -0.3252
  880CO2     D1 4230   6.024   8.861   0.375  0.5195 -0.1572 -0.1225
  880CO2     D2 4231   5.939   8.793   0.210  0.4112  0.4875 -0.3359
  880CO2      C 4232   5.981   8.827   0.293  0.4653  0.1652 -0.2292
  880CO2     O1 4233   5.932   8.787   0.196  0.4018  0.5431 -0.3543
  880CO2     O2 4234   6.031   8.867   0.390  0.5288 -0.2128 -0.1040
  881CO2     D1 4235   3.502   1.539   7.315 -0.6282 -0.1959 -0.3100
  881CO2     D2 4236   3.617   1.590   7.162 -0.0504 -0.1658  0.1293
  881CO2      C 4237   3.560   1.565   7.239 -0.3393 -0.1809 -0.0903
  881CO2     O1 4238   3.627   1.595   7.149 -0.0005 -0.1632  0.1672
  881CO2     O2 4239   3.493   1.535   7.329 -0.6781 -0.1985 -0.3479
  882CO2     D1 4240   4.927   6.470   2.121  0.4749  0.0894  0.2947
  882CO2     D2 4241   4.746   6.499   2.197  0.2262  0.3663 -0.3988
  882CO2      C 4242   4.837   6.484   2.159  0.3506  0.2278 -0.0520
  882CO2     O1 4243   4.731   6.501   2.203  0.2047  0.3902 -0.4587
  882CO2     O2 4244   4.942   6.468   2.115  0.4964  0.0654  0.3546
  883CO2     D1 4245   7.611   0.679   0.499  0.1421  0.1155  0.1353
  883CO2     D2 4246   7.414   0.680   0.512  0.1875  0.2086  0.8666
  883CO2      C 4247   7.513   0.679   0.506  0.1648  0.1621  0.5009
  883CO2     O1 4248   7.397   0.680   0.513  0.1914  0.2166  0.9297
  883CO2     O2 4249   7.628   0.679   0.498  0.1382  0.1075  0.0721
  884CO2     D1 4250   0.610   4.169   2.215  0.0111  0.2217 -0.2480
  884CO2     D2 4251   0.565   4.175   2.408  0.0915 -0.0954 -0.2191
  884CO2      C 4252   0.588   4.172   2.312  0.0513  0.0632 -0.2335
  884CO2     O1 4253   0.561   4.176   2.424  0.0985 -0.1228 -0.2166
  884CO2     O2 4254   0.614   4.169   2.199  0.0041  0.2491 -0.2505
  885CO2     D1 4255   8.822   8.676   7.436 -0.6284  0.5012  0.3915
  885CO2     D2 4256   8.816   8.744   7.251 -0.1814 -0.1539  0.1324
  885CO2      C 4257   8.819   8.710   7.343 -0.4049  0.1737  0.2620
  885CO2     O1 4258   8.815   8.750   7.235 -0.1427 -0.2105  0.1100
  885CO2     O2 4259   8.823   8.670   7.452 -0.6670  0.5578  0.4139
  886CO2     D1 4260   1.092   5.970   2.855  0.4039 -0.1319  0.3652
  886CO2     D2 4261   1.244   5.887   2.759 -0.0644  0.1616 -0.6352
  886CO2      C 4262   1.168   5.929   2.807  0.1698  0.0149 -0.1350
  886CO2     O1 4263   1.257   5.880   2.750 -0.1048  0.1870 -0.7216
  886CO2     O2 4264   1.079   5.977   2.863  0.4443 -0.1573  0.4516
  887CO2     D1 4265   6.671   7.484   4.928  0.2599 -0.0829  0.0945
  887CO2     D2 4266   6.705   7.546   4.743  0.2309  0.0358  0.1289
  887CO2      C 4267   6.688   7.515   4.835  0.2454 -0.0236  0.1117
  887CO2     O1 4268   6.708   7.551   4.727  0.2284  0.0460  0.1318
  887CO2     O2 4269   6.668   7.479   4.944  0.2624 -0.0931  0.0915
  888CO2     D1 4270   7.658   2.205   3.300 -0.5224  0.1376  0.0447
  888CO2     D2 4271   7.758   2.273   3.457 -0.3841  0.1659 -0.0551
  888CO2      C 4272   7.708   2.239   3.378 -0.4533  0.1518 -0.0052
  888CO2     O1 4273   7.766   2.278   3.470 -0.3722  0.1684 -0.0637
  888CO2     O2 4274   7.649   2.200   3.286 -0.5343  0.1352  0.0534
  889CO2     D1 4275   3.893   3.247   3.317 -0.5142 -0.0160  0.3060
  889CO2     D2 4276   4.051   3.340   3.392 -0.3385  0.0887 -0.1960
  889CO2      C 4277   3.972   3.294   3.354 -0.4264  0.0364  0.0550
  889CO2     O1 4278   4.065   3.348   3.398 -0.3233  0.0978 -0.2393
  889CO2     O2 4279   3.880   3.239   3.311 -0.5294 -0.0250  0.3494
  890CO2     D1 4280   8.576   5.421   3.222 -0.0296  0.2983  0.2466
  890CO2     D2 4281   8.652   5.247   3.277 -0.3650 -0.0470 -0.3903
  890CO2      C 4282   8.614   5.334   3.249 -0.1973  0.1257 -0.0719
  890CO2     O1 4283   8.659   5.231   3.281 -0.3939 -0.0768 -0.4453
  890CO2     O2 4284   8.570   5.436   3.218 -0.0006  0.3282  0.3016
  891CO2     D1 4285   7.249   1.599   3.963  0.7335 -0.2269  0.1925
  891CO2     D2 4286   7.292   1.561   4.153  0.0192 -0.3697  0.3243
  891CO2      C 4287   7.271   1.580   4.058  0.3763 -0.2983  0.2584
  891CO2     O1 4288   7.295   1.558   4.169 -0.0425 -0.3821  0.3357
  891CO2     O2 4289   7.246   1.602   3.947  0.7952 -0.2146  0.1811
  892CO2     D1 4290   4.547   3.453   1.393 -0.3652 -0.1256  0.2050
  892CO2     D2 4291   4.723   3.410   1.313 -0.3102  0.0311  0.2397
  892CO2      C 4292   4.635   3.431   1.353 -0.3377 -0.0473  0.2224
  892CO2     O1 4293   4.738   3.406   1.306 -0.3055  0.0446  0.2427
  892CO2     O2 4294   4.532   3.457   1.400 -0.3699 -0.1392  0.2020
  893CO2     D1 4295   1.383   5.896   6.959  0.2243  0.2453  0.2316
  893CO2     D2 4296   1.342   6.069   6.873 -0.5032  0.0956  0.2739
  893CO2      C 4297   1.362   5.982   6.916 -0.1394  0.1705  0.2527
  893CO2     O1 4298   1.338   6.084   6.865 -0.5660  0.0827  0.2775
  893CO2     O2 4299   1.386   5.881   6.966  0.2872  0.2583  0.2279
  894CO2     D1 4300   5.337   3.196   5.562  0.1597  0.1273 -0.2753
  894CO2     D2 4301   5.208   3.111   5.438  0.1592 -0.6008  0.2188
  894CO2      C 4302   5.272   3.153   5.500  0.1594 -0.2367 -0.0282
  894CO2     O1 4303   5.197   3.104   5.428  0.1591 -0.6637  0.2615
  894CO2     O2 4304   5.348   3.203   5.573  0.1598  0.1902 -0.3180
  895CO2     D1 4305   8.459   6.466   5.529  0.2939 -0.2320  0.0204
  895CO2     D2 4306   8.315   6.419   5.403 -0.0744  0.3049  0.2403
  895CO2      C 4307   8.387   6.443   5.466  0.1097  0.0365  0.1304
  895CO2     O1 4308   8.302   6.415   5.392 -0.1063  0.3513  0.2593
  895CO2     O2 4309   8.472   6.470   5.540  0.3257 -0.2784  0.0015
  896CO2     D1 4310   1.077   5.104   4.715  0.2428  0.3484  0.6664
  896CO2     D2 4311   1.186   5.250   4.791  0.1034  0.7749  0.0505
  896CO2      C 4312   1.132   5.177   4.753  0.1731  0.5617  0.3585
  896CO2     O1 4313   1.196   5.263   4.797  0.0914  0.8118 -0.0026
  896CO2     O2 4314   1.067   5.092   4.708  0.2548  0.3115  0.7196
  897CO2     D1 4315   0.751   4.569   3.522 -0.1391 -0.4570  0.1627
  897CO2     D2 4316   0.759   4.487   3.342 -0.0589 -0.8134  0.3268
  897CO2      C 4317   0.755   4.528   3.432 -0.0990 -0.6352  0.2447
  897CO2     O1 4318   0.759   4.480   3.326 -0.0520 -0.8442  0.3409
  897CO2     O2 4319   0.750   4.576   3.537 -0.1460 -0.4263  0.1485
  898CO2     D1 4320   5.064   5.958   2.238 -0.1609 -0.0397 -0.2666
  898CO2     D2 4321   5.026   6.144   2.292 -0.1427 -0.1561  0.1441
  898CO2      C 4322   5.045   6.051   2.265 -0.1518 -0.0979 -0.0612
  898CO2     O1 4323   5.023   6.160   2.297 -0.1412 -0.1662  0.1796
  898CO2     O2 4324   5.068   5.942   2.233 -0.1625 -0.0296 -0.3021
  899CO2     D1 4325   7.852   4.034   2.037  0.1860 -0.2455  0.3651
  899CO2     D2 4326   7.957   3.867   2.052  0.3860 -0.1288  0.2599
  899CO2      C 4327   7.905   3.951   2.044  0.2860 -0.1871  0.3125
  899CO2     O1 4328   7.966   3.853   2.053  0.4033 -0.1187  0.2508
  899CO2     O2 4329   7.843   4.049   2.036  0.1687 -0.2555  0.3741
  900CO2     D1 4330   1.668   1.182   3.246 -0.0580  0.3382  0.0011
  900CO2     D2 4331   1.738   1.052   3.115 -0.3126  0.0508  0.1474
  900CO2      C 4332   1.703   1.117   3.180 -0.1853  0.1945  0.0743
  900CO2     O1 4333   1.744   1.041   3.103 -0.3346  0.0260  0.1601
  900CO2     O2 4334   1.661   1.193   3.257 -0.0360  0.3630 -0.0115
  901CO2     D1 4335   7.910   7.632   3.388  0.0101  0.1591  0.2138
  901CO2     D2 4336   8.085   7.719   3.417  0.0966 -0.0454  0.3056
  901CO2      C 4337   7.998   7.675   3.403  0.0534  0.0568  0.2597
  901CO2     O1 4338   8.100   7.726   3.420  0.1041 -0.0630  0.3136
  901CO2     O2 4339   7.895   7.624   3.386  0.0026  0.1767  0.2059
  902CO2     D1 4340   4.461   1.766   4.650  0.3755 -0.0013  0.0255
  902CO2     D2 4341   4.440   1.943   4.564  0.2717 -0.2500 -0.4604
  902CO2      C 4342   4.450   1.855   4.607  0.3236 -0.1257 -0.2174
  902CO2     O1 4343   4.438   1.958   4.557  0.2628 -0.2715 -0.5024
  902CO2     O2 4344   4.463   1.751   4.658  0.3844  0.0202  0.0675
  903CO2     D1 4345   8.419   6.168   2.278  0.1841 -0.3280  0.0497
  903CO2     D2 4346   8.555   6.190   2.136 -0.0238  0.0436 -0.0909
  903CO2      C 4347   8.487   6.179   2.207  0.0801 -0.1422 -0.0206
  903CO2     O1 4348   8.566   6.192   2.123 -0.0418  0.0757 -0.1031
  903CO2     O2 4349   8.407   6.166   2.290  0.2021 -0.3600  0.0619
  904CO2     D1 4350   4.334   1.043   1.390  0.3684  0.2729  0.1155
  904CO2     D2 4351   4.233   1.193   1.470  0.0061  0.0910  0.0032
  904CO2      C 4352   4.284   1.118   1.430  0.1873  0.1819  0.0593
  904CO2     O1 4353   4.225   1.206   1.477 -0.0252  0.0753 -0.0065
  904CO2     O2 4354   4.343   1.030   1.383  0.3997  0.2886  0.1252
  905CO2     D1 4355   1.929   7.597   0.170  0.2930  0.1404  0.1712
  905CO2     D2 4356   1.760   7.630   0.073  0.1331  0.0609  0.4233
  905CO2      C 4357   1.844   7.613   0.121  0.2131  0.1006  0.2973
  905CO2     O1 4358   1.745   7.632   0.065  0.1193  0.0540  0.4451
  905CO2     O2 4359   1.944   7.594   0.178  0.3068  0.1473  0.1494
  906CO2     D1 4360   3.602   5.972   5.475 -0.1252 -0.0131 -0.0712
  906CO2     D2 4361   3.480   5.924   5.623 -0.4443 -0.2840 -0.4198
  906CO2      C 4362   3.541   5.948   5.549 -0.2848 -0.1485 -0.2455
  906CO2     O1 4363   3.470   5.920   5.636 -0.4719 -0.3074 -0.4499
  906CO2     O2 4364   3.613   5.976   5.462 -0.0976  0.0103 -0.0411
  907CO2     D1 4365   8.083   5.104   1.676 -0.1587  0.3241  0.2035
  907CO2     D2 4366   8.167   5.270   1.610  0.0326  0.0256 -0.3116
  907CO2      C 4367   8.125   5.187   1.643 -0.0631  0.1748 -0.0540
  907CO2     O1 4368   8.175   5.284   1.605  0.0491 -0.0002 -0.3561
  907CO2     O2 4369   8.076   5.089   1.682 -0.1752  0.3499  0.2480
  908CO2     D1 4370   0.159   5.336   1.025  0.1752 -0.0957 -0.4724
  908CO2     D2 4371   0.227   5.522   1.032  0.1083 -0.0910  0.1311
  908CO2      C 4372   0.193   5.429   1.028  0.1418 -0.0934 -0.1707
  908CO2     O1 4373   0.233   5.538   1.032  0.1025 -0.0906  0.1832
  908CO2     O2 4374   0.153   5.320   1.025  0.1810 -0.0961 -0.5246
  909CO2     D1 4375   0.901   7.897   4.933  0.0366 -0.6403  0.3239
  909CO2     D2 4376   0.818   7.864   4.756 -0.0667  0.3210  0.1898
  909CO2      C 4377   0.860   7.880   4.844 -0.0151 -0.1597  0.2569
  909CO2     O1 4378   0.811   7.861   4.741 -0.0756  0.4040  0.1782
  909CO2     O2 4379   0.908   7.900   4.948  0.0455 -0.7234  0.3355
  910CO2     D1 4380   6.075   1.557   3.634 -0.2053 -0.3194 -0.3627
  910CO2     D2 4381   5.929   1.680   3.684 -0.0157 -0.2927  0.1272
  910CO2      C 4382   6.002   1.619   3.659 -0.1105 -0.3061 -0.1177
  910CO2     O1 4383   5.916   1.691   3.689  0.0007 -0.2904  0.1695
  910CO2     O2 4384   6.088   1.546   3.630 -0.2217 -0.3217 -0.4050
  911CO2     D1 4385   0.847   6.677   0.343  0.7592  0.2768 -0.0823
  911CO2     D2 4386   0.932   6.554   0.473  0.3442 -0.3152 -0.3661
  911CO2      C 4387   0.890   6.616   0.408  0.5517 -0.0192 -0.2242
  911CO2     O1 4388   0.940   6.544   0.484  0.3083 -0.3663 -0.3906
  911CO2     O2 4389   0.840   6.688   0.332  0.7950  0.3280 -0.0578
  912CO2     D1 4390   1.879   7.021   5.991  0.1210  0.1986 -0.3344
  912CO2     D2 4391   1.747   7.126   5.887  0.0154 -0.0428 -0.4436
  912CO2      C 4392   1.813   7.073   5.939  0.0682  0.0779 -0.3890
  912CO2     O1 4393   1.736   7.135   5.879  0.0063 -0.0636 -0.4530
  912CO2     O2 4394   1.891   7.012   6.000  0.1301  0.2194 -0.3250
  913CO2     D1 4395   4.102   2.251   4.781 -0.4288  0.0435 -0.1888
  913CO2     D2 4396   4.085   2.084   4.677 -0.1339 -0.0127 -0.1456
  913CO2      C 4397   4.094   2.167   4.729 -0.2814  0.0154 -0.1672
  913CO2     O1 4398   4.084   2.069   4.668 -0.1085 -0.0175 -0.1419
  913CO2     O2 4399   4.103   2.265   4.790 -0.4543  0.0483 -0.1926
  914CO2     D1 4400   1.052   8.746   2.622  0.5047  0.0662  0.0765
  914CO2     D2 4401   0.992   8.831   2.790  0.0083 -0.0774 -0.0256
  914CO2      C 4402   1.022   8.789   2.706  0.2565 -0.0056  0.0255
  914CO2     O1 4403   0.987   8.839   2.804 -0.0346 -0.0898 -0.0344
  914CO2     O2 4404   1.057   8.738   2.607  0.5476  0.0786  0.0854
  915CO2     D1 4405   7.329   8.952   2.340 -0.1088 -0.7539  0.1964
  915CO2     D2 4406   7.278   8.931   2.150 -0.0367  0.0284  0.0914
  915CO2      C 4407   7.304   8.941   2.245 -0.0728 -0.3627  0.1439
  915CO2     O1 4408   7.274   8.929   2.133 -0.0305  0.0960  0.0824
  915CO2     O2 4409   7.333   8.953   2.356 -0.1150 -0.8215  0.2054
  916CO2     D1 4410   8.701   8.762   4.077  0.1264 -0.1647 -0.1009
  916CO2     D2 4411   8.895   8.778   4.044  0.1446 -0.0318  0.0727
  916CO2      C 4412   8.798   8.770   4.060  0.1355 -0.0982 -0.0141
  916CO2     O1 4413   8.912   8.779   4.041  0.1462 -0.0204  0.0877
  916CO2     O2 4414   8.684   8.760   4.079  0.1248 -0.1761 -0.1159
  917CO2     D1 4415   2.909   1.225   0.721  0.3632 -0.3761  0.4608
  917CO2     D2 4416   2.789   1.317   0.848 -0.0133 -0.2332  0.0045
  917CO2      C 4417   2.849   1.271   0.785  0.1749 -0.3047  0.2327
  917CO2     O1 4418   2.779   1.325   0.859 -0.0458 -0.2209 -0.0349
  917CO2     O2 4419   2.920   1.217   0.710  0.3957 -0.3884  0.5002
  918CO2     D1 4420   8.600   0.284   2.338  0.3385  0.0735  0.3220
  918CO2     D2 4421   8.698   0.112   2.347  0.4046  0.0913 -0.0664
  918CO2      C 4422   8.649   0.198   2.343  0.3715  0.0824  0.1278
  918CO2     O1 4423   8.706   0.097   2.348  0.4103  0.0928 -0.0999
  918CO2     O2 4424   8.591   0.299   2.338  0.3328  0.0720  0.3556
  919CO2     D1 4425   5.054   4.120   6.504  0.2362  0.1793 -0.3766
  919CO2     D2 4426   4.894   4.022   6.441  0.2092  0.4743 -0.7712
  919CO2      C 4427   4.974   4.071   6.472  0.2227  0.3268 -0.5739
  919CO2     O1 4428   4.880   4.013   6.436  0.2068  0.4998 -0.8053
  919CO2     O2 4429   5.067   4.128   6.509  0.2385  0.1538 -0.3425
  920CO2     D1 4430   0.553   1.137   5.750  0.3139  0.3405 -0.5390
  920CO2     D2 4431   0.455   1.301   5.802  0.4039  0.2850 -0.1937
  920CO2      C 4432   0.504   1.219   5.776  0.3589  0.3127 -0.3664
  920CO2     O1 4433   0.446   1.315   5.807  0.4117  0.2802 -0.1639
  920CO2     O2 4434   0.562   1.123   5.745  0.3062  0.3453 -0.5689
  921CO2     D1 4435   3.050   4.432   0.718 -0.0169 -0.3546  0.1746
  921CO2     D2 4436   3.122   4.441   0.534 -0.1624 -0.1187  0.1292
  921CO2      C 4437   3.086   4.436   0.626 -0.0896 -0.2367  0.1519
  921CO2     O1 4438   3.129   4.442   0.518 -0.1750 -0.0984  0.1253
  921CO2     O2 4439   3.044   4.431   0.734 -0.0043 -0.3750  0.1785
  922CO2     D1 4440   6.364   3.177   4.151  0.4097  0.1288  0.3096
  922CO2     D2 4441   6.385   3.093   4.329  0.3733  0.4499  0.4656
  922CO2      C 4442   6.374   3.135   4.240  0.3915  0.2893  0.3876
  922CO2     O1 4443   6.387   3.086   4.344  0.3702  0.4776  0.4791
  922CO2     O2 4444   6.362   3.184   4.135  0.4128  0.1011  0.2961
  923CO2     D1 4445   4.483   4.644   5.230 -0.4855 -0.2020 -0.3932
  923CO2     D2 4446   4.457   4.745   5.062  0.6418  0.2494 -0.3029
  923CO2      C 4447   4.470   4.695   5.146  0.0782  0.0237 -0.3480
  923CO2     O1 4448   4.455   4.754   5.047  0.7392  0.2884 -0.2951
  923CO2     O2 4449   4.486   4.636   5.244 -0.5829 -0.2410 -0.4010
  924CO2     D1 4450   5.196   6.452   5.665 -0.0251  0.3009  0.3028
  924CO2     D2 4451   5.375   6.484   5.744  0.2305  0.0247 -0.1590
  924CO2      C 4452   5.285   6.468   5.704  0.1027  0.1628  0.0719
  924CO2     O1 4453   5.390   6.487   5.751  0.2526  0.0008 -0.1989
  924CO2     O2 4454   5.181   6.450   5.658 -0.0472  0.3248  0.3427
  925CO2     D1 4455   3.047   1.536   6.716 -0.3551  0.1665  0.1377
  925CO2     D2 4456   3.123   1.392   6.604 -0.0023  0.5924 -0.1750
  925CO2      C 4457   3.085   1.464   6.660 -0.1787  0.3794 -0.0186
  925CO2     O1 4458   3.129   1.380   6.594  0.0281  0.6292 -0.2020
  925CO2     O2 4459   3.041   1.549   6.726 -0.3856  0.1297  0.1647
  926CO2     D1 4460   2.896   6.473   6.618 -0.3983  0.1307 -0.6135
  926CO2     D2 4461   2.879   6.620   6.750 -0.0805 -0.3819 -0.0003
  926CO2      C 4462   2.887   6.547   6.684 -0.2394 -0.1256 -0.3069
  926CO2     O1 4463   2.878   6.633   6.761 -0.0531 -0.4262  0.0526
  926CO2     O2 4464   2.897   6.461   6.607 -0.4257  0.1750 -0.6665
  927CO2     D1 4465   3.118   5.507   4.181 -0.1315  0.0084  0.1492
  927CO2     D2 4466   3.017   5.421   4.327  0.0126  0.5252  0.5558
  927CO2      C 4467   3.067   5.464   4.254 -0.0595  0.2668  0.3525
  927CO2     O1 4468   3.008   5.413   4.340  0.0250  0.5698  0.5910
  927CO2     O2 4469   3.126   5.514   4.168 -0.1439 -0.0363  0.1141
  928CO2     D1 4470   8.033   2.340   4.818  0.1383 -0.0533 -0.0735
  928CO2     D2 4471   7.881   2.259   4.914  0.1294 -0.4799 -0.4485
  928CO2      C 4472   7.957   2.300   4.866  0.1339 -0.2666 -0.2610
  928CO2     O1 4473   7.867   2.252   4.922  0.1286 -0.5168 -0.4809
  928CO2     O2 4474   8.046   2.348   4.810  0.1391 -0.0165 -0.0411
  929CO2     D1 4475   2.431   5.077   7.301  0.1163  0.1386  0.1402
  929CO2     D2 4476   2.364   4.921   7.403  0.4463 -0.2529 -0.2442
  929CO2      C 4477   2.398   4.999   7.352  0.2813 -0.0571 -0.0520
  929CO2     O1 4478   2.359   4.907   7.412  0.4748 -0.2867 -0.2774
  929CO2     O2 4479   2.437   5.090   7.293  0.0878  0.1724  0.1734
  930CO2     D1 4480   1.061   6.850   0.440  0.0649  0.0029  0.0437
  930CO2     D2 4481   1.025   6.999   0.565  0.0235  0.1266 -0.1161
  930CO2      C 4482   1.043   6.924   0.502  0.0442  0.0648 -0.0362
  930CO2     O1 4483   1.022   7.012   0.576  0.0199  0.1373 -0.1299
  930CO2     O2 4484   1.065   6.837   0.429  0.0685 -0.0078  0.0575
  931CO2     D1 4485   8.429   2.384   0.995 -0.2069 -0.2417 -0.2479
  931CO2     D2 4486   8.499   2.484   0.839  0.0859 -0.4297 -0.2367
  931CO2      C 4487   8.464   2.434   0.917 -0.0605 -0.3357 -0.2423
  931CO2     O1 4488   8.505   2.493   0.825  0.1112 -0.4460 -0.2357
  931CO2     O2 4489   8.422   2.376   1.008 -0.2322 -0.2255 -0.2489
  932CO2     D1 4490   5.551   1.509   4.304  0.1596  0.1372 -0.3000
  932CO2     D2 4491   5.385   1.412   4.351  0.4949  0.0351  0.6772
  932CO2      C 4492   5.468   1.461   4.328  0.3272  0.0861  0.1886
  932CO2     O1 4493   5.370   1.404   4.355  0.5238  0.0263  0.7616
  932CO2     O2 4494   5.565   1.517   4.300  0.1307  0.1460 -0.3844
  933CO2     D1 4495   8.362   7.311   0.872  0.0022 -0.2620  0.0009
  933CO2     D2 4496   8.240   7.267   1.021  0.0825  0.3035  0.2328
  933CO2      C 4497   8.301   7.289   0.947  0.0423  0.0208  0.1168
  933CO2     O1 4498   8.229   7.264   1.034  0.0894  0.3523  0.2528
  933CO2     O2 4499   8.372   7.315   0.859 -0.0048 -0.3108 -0.0192
  934CO2     D1 4500   6.705   6.826   5.090 -0.1256  0.0378 -0.2243
  934CO2     D2 4501   6.621   6.759   5.256  0.4498 -0.0472  0.0358
  934CO2      C 4502   6.663   6.792   5.173  0.1621 -0.0047 -0.0942
  934CO2     O1 4503   6.613   6.753   5.270  0.4996 -0.0546  0.0583
  934CO2     O2 4504   6.712   6.831   5.076 -0.1753  0.0451 -0.2467
  935CO2     D1 4505   6.701   6.643   4.053 -0.0511  0.1795 -0.0080
  935CO2     D2 4506   6.794   6.759   3.923 -0.1065  0.0431 -0.1676
  935CO2      C 4507   6.747   6.701   3.988 -0.0788  0.1113 -0.0878
  935CO2     O1 4508   6.802   6.769   3.911 -0.1113  0.0313 -0.1814
  935CO2     O2 4509   6.693   6.633   4.065 -0.0464  0.1913  0.0058
  936CO2     D1 4510   6.837   0.541   8.770 -0.3337 -0.1125 -0.2480
  936CO2     D2 4511   6.664   0.448   8.790 -0.2523 -0.0878  0.6246
  936CO2      C 4512   6.750   0.495   8.780 -0.2930 -0.1002  0.1883
  936CO2     O1 4513   6.649   0.440   8.791 -0.2453 -0.0857  0.7000
  936CO2     O2 4514   6.852   0.549   8.769 -0.3408 -0.1146 -0.3234
  937CO2     D1 4515   7.477   7.954   2.715  0.4765 -0.0853 -0.1356
  937CO2     D2 4516   7.376   7.793   2.769  0.4757 -0.2041 -0.4888
  937CO2      C 4517   7.426   7.873   2.742  0.4761 -0.1447 -0.3122
  937CO2     O1 4518   7.367   7.779   2.774  0.4756 -0.2143 -0.5193
  937CO2     O2 4519   7.486   7.968   2.710  0.4766 -0.0751 -0.1051
  938CO2     D1 4520   3.753   6.257   6.657 -0.1690  0.0447  0.0248
  938CO2     D2 4521   3.604   6.380   6.697  0.0157  0.1180  0.4914
  938CO2      C 4522   3.678   6.318   6.677 -0.0766  0.0814  0.2581
  938CO2     O1 4523   3.591   6.391   6.700  0.0317  0.1244  0.5318
  938CO2     O2 4524   3.766   6.246   6.653 -0.1849  0.0384 -0.0155
  939CO2     D1 4525   4.553   6.546   8.576 -0.4907 -0.0059  0.3253
  939CO2     D2 4526   4.424   6.607   8.439 -0.0536 -0.4260 -0.2743
  939CO2      C 4527   4.488   6.577   8.507 -0.2722 -0.2160  0.0255
  939CO2     O1 4528   4.413   6.612   8.427 -0.0159 -0.4623 -0.3261
  939CO2     O2 4529   4.564   6.541   8.588 -0.5285  0.0304  0.3771
  940CO2     D1 4530   3.863   3.436   4.873  0.2238 -0.4238 -0.0118
  940CO2     D2 4531   3.956   3.384   4.706  0.2780 -0.5216  0.0487
  940CO2      C 4532   3.910   3.410   4.789  0.2509 -0.4727  0.0184
  940CO2     O1 4533   3.964   3.380   4.691  0.2827 -0.5300  0.0539
  940CO2     O2 4534   3.855   3.440   4.887  0.2191 -0.4154 -0.0171
  941CO2     D1 4535   6.050   2.944   5.679  0.1242 -0.6453  0.6817
  941CO2     D2 4536   6.247   2.931   5.691  0.1569 -0.4700  0.3537
  941CO2      C 4537   6.148   2.937   5.685  0.1406 -0.5576  0.5177
  941CO2     O1 4538   6.264   2.930   5.692  0.1597 -0.4549  0.3254
  941CO2     O2 4539   6.033   2.945   5.677  0.1214 -0.6604  0.7100
  942CO2     D1 4540   6.809   8.652   5.150  0.2940 -0.3671  0.2991
  942CO2     D2 4541   6.958   8.753   5.232  0.1883  0.0841 -0.0670
  942CO2      C 4542   6.883   8.703   5.191  0.2412 -0.1415  0.1161
  942CO2     O1 4543   6.971   8.762   5.239  0.1792  0.1231 -0.0986
  942CO2     O2 4544   6.796   8.644   5.143  0.3032 -0.4061  0.3308
  943CO2     D1 4545   8.838   6.939   2.570 -0.5346 -0.3187 -0.1348
  943CO2     D2 4546   8.731   7.106   2.571  0.1867  0.1491 -0.3735
  943CO2      C 4547   8.784   7.023   2.571 -0.1739 -0.0848 -0.2542
  943CO2     O1 4548   8.722   7.120   2.571  0.2490  0.1895 -0.3942
  943CO2     O2 4549   8.847   6.925   2.570 -0.5969 -0.3591 -0.1142
  944CO2     D1 4550   8.166   3.930   7.615  0.0900 -0.6543 -0.1856
  944CO2     D2 4551   8.328   4.014   7.690 -0.4639  0.1644  0.0841
  944CO2      C 4552   8.247   3.972   7.653 -0.1869 -0.2449 -0.0508
  944CO2     O1 4553   8.342   4.022   7.697 -0.5118  0.2351  0.1074
  944CO2     O2 4554   8.152   3.922   7.608  0.1379 -0.7250 -0.2089
  945CO2     D1 4555   5.510   5.200   5.577  0.2855 -0.1742  0.0806
  945CO2     D2 4556   5.313   5.203   5.561  0.2887 -0.4459 -0.0099
  945CO2      C 4557   5.412   5.201   5.569  0.2871 -0.3101  0.0354
  945CO2     O1 4558   5.296   5.203   5.560  0.2890 -0.4694 -0.0178
  945CO2     O2 4559   5.527   5.199   5.578  0.2853 -0.1507  0.0885
  946CO2     D1 4560   6.787   4.287   6.687  0.3570  0.0718 -0.3546
  946CO2     D2 4561   6.957   4.269   6.786  0.1880 -0.1867 -0.1149
  946CO2      C 4562   6.872   4.278   6.736  0.2725 -0.0574 -0.2347
  946CO2     O1 4563   6.971   4.267   6.795  0.1734 -0.2090 -0.0942
  946CO2     O2 4564   6.772   4.289   6.678  0.3716  0.0941 -0.3753
  947CO2     D1 4565   5.998   3.493   4.324  0.3047  0.0752 -0.1352
  947CO2     D2 4566   6.194   3.466   4.327  0.3137  0.1253 -0.2702
  947CO2      C 4567   6.096   3.479   4.325  0.3092  0.1003 -0.2027
  947CO2     O1 4568   6.211   3.463   4.327  0.3144  0.1296 -0.2819
  947CO2     O2 4569   5.981   3.496   4.324  0.3040  0.0709 -0.1235
  948CO2     D1 4570   1.742   0.801   3.390 -0.0257 -0.5186 -0.2927
  948CO2     D2 4571   1.624   0.789   3.548  0.0818 -0.2919 -0.1960
  948CO2      C 4572   1.683   0.795   3.469  0.0281 -0.4052 -0.2443
  948CO2     O1 4573   1.614   0.788   3.561  0.0911 -0.2723 -0.1876
  948CO2     O2 4574   1.752   0.802   3.376 -0.0350 -0.5382 -0.3010
  949CO2     D1 4575   4.563   4.555   6.856 -0.5210  0.2738  0.4983
  949CO2     D2 4576   4.732   4.550   6.754 -0.4343 -0.2746  0.6652
  949CO2      C 4577   4.648   4.553   6.805 -0.4776 -0.0004  0.5818
  949CO2     O1 4578   4.747   4.550   6.745 -0.4268 -0.3220  0.6797
  949CO2     O2 4579   4.549   4.556   6.865 -0.5285  0.3211  0.4838
  950CO2     D1 4580   7.629   6.854   5.266 -0.2296  0.0059  0.1151
  950CO2     D2 4581   7.565   6.981   5.129 -0.1843  0.0944  0.1770
  950CO2      C 4582   7.597   6.917   5.198 -0.2069  0.0502  0.1460
  950CO2     O1 4583   7.559   6.992   5.117 -0.1803  0.1021  0.1824
  950CO2     O2 4584   7.635   6.843   5.278 -0.2335 -0.0017  0.1097
  951CO2     D1 4585   3.218   6.535   7.073 -0.2807  0.3944  0.1684
  951CO2     D2 4586   3.253   6.615   6.896 -0.0818 -0.2983 -0.1091
  951CO2      C 4587   3.235   6.575   6.984 -0.1812  0.0481  0.0296
  951CO2     O1 4588   3.256   6.622   6.880 -0.0646 -0.3581 -0.1331
  951CO2     O2 4589   3.215   6.528   7.088 -0.2978  0.4542  0.1923
  952CO2     D1 4590   8.097   5.162   4.494 -0.1177 -0.5041 -0.0884
  952CO2     D2 4591   8.264   5.068   4.542  0.1719 -0.1264 -0.3552
  952CO2      C 4592   8.181   5.115   4.518  0.0271 -0.3153 -0.2218
  952CO2     O1 4593   8.279   5.059   4.546  0.1969 -0.0938 -0.3783
  952CO2     O2 4594   8.083   5.170   4.489 -0.1427 -0.5368 -0.0653
  953CO2     D1 4595   2.544   1.847   0.849 -0.1268 -0.2691 -0.2957
  953CO2     D2 4596   2.364   1.770   0.820 -0.1179 -0.3063 -0.2540
  953CO2      C 4597   2.454   1.809   0.835 -0.1224 -0.2877 -0.2749
  953CO2     O1 4598   2.348   1.763   0.818 -0.1171 -0.3095 -0.2504
  953CO2     O2 4599   2.559   1.854   0.852 -0.1276 -0.2659 -0.2993
  954CO2     D1 4600   6.776   4.031   6.185 -0.1311  0.1449 -0.1050
  954CO2     D2 4601   6.702   3.848   6.185 -0.0027  0.0928 -0.0401
  954CO2      C 4602   6.739   3.939   6.185 -0.0669  0.1189 -0.0725
  954CO2     O1 4603   6.695   3.832   6.185  0.0084  0.0883 -0.0344
  954CO2     O2 4604   6.782   4.047   6.185 -0.1422  0.1494 -0.1106
  955CO2     D1 4605   6.240   8.950   4.771  0.0539  0.6907  0.6014
  955CO2     D2 4606   6.335   9.054   4.632 -0.2912  0.1968 -0.0040
  955CO2      C 4607   6.288   9.002   4.701 -0.1187  0.4438  0.2987
  955CO2     O1 4608   6.344   9.063   4.620 -0.3210  0.1542 -0.0563
  955CO2     O2 4609   6.232   8.941   4.783  0.0837  0.7334  0.6537
  956CO2     D1 4610   4.250   0.756   3.627  0.3804  0.1329 -0.5937
  956CO2     D2 4611   4.160   0.926   3.578 -0.1529  0.0252  0.0090
  956CO2      C 4612   4.205   0.841   3.602  0.1137  0.0790 -0.2924
  956CO2     O1 4613   4.152   0.941   3.574 -0.1990  0.0159  0.0610
  956CO2     O2 4614   4.257   0.742   3.631  0.4264  0.1422 -0.6457
  957CO2     D1 4615   7.353   5.476   8.866 -0.2918 -0.0176 -0.1239
  957CO2     D2 4616   7.158   5.472   8.839 -0.2708  0.2562 -0.3191
  957CO2      C 4617   7.256   5.474   8.852 -0.2813  0.1193 -0.2215
  957CO2     O1 4618   7.141   5.471   8.836 -0.2690  0.2798 -0.3360
  957CO2     O2 4619   7.370   5.476   8.868 -0.2936 -0.0413 -0.1071
  958CO2     D1 4620   2.361   6.318   7.115  0.3674 -0.2917  0.1770
  958CO2     D2 4621   2.463   6.406   6.970 -0.7085  0.2903 -0.2322
  958CO2      C 4622   2.412   6.362   7.042 -0.1706 -0.0007 -0.0276
  958CO2     O1 4623   2.472   6.414   6.957 -0.8015  0.3406 -0.2676
  958CO2     O2 4624   2.352   6.311   7.127  0.4603 -0.3420  0.2124
  959CO2     D1 4625   0.646   8.166   5.227  0.1553  0.1060 -0.5332
  959CO2     D2 4626   0.774   8.019   5.264 -0.3014 -0.0788  0.3112
  959CO2      C 4627   0.710   8.093   5.245 -0.0730  0.0136 -0.1110
  959CO2     O1 4628   0.785   8.007   5.267 -0.3408 -0.0947  0.3842
  959CO2     O2 4629   0.635   8.178   5.223  0.1948  0.1220 -0.6061
  960CO2     D1 4630   0.847   5.759   7.027  0.1971  0.2475 -0.0412
  960CO2     D2 4631   0.899   5.626   6.889 -0.2416  0.1648 -0.1267
  960CO2      C 4632   0.873   5.693   6.958 -0.0223  0.2062 -0.0840
  960CO2     O1 4633   0.903   5.615   6.878 -0.2795  0.1576 -0.1341
  960CO2     O2 4634   0.843   5.771   7.038  0.2350  0.2547 -0.0338
  961CO2     D1 4635   6.830   2.315   8.702 -0.1132 -0.5113 -0.4698
  961CO2     D2 4636   6.734   2.348   8.872  0.5180 -0.6345 -0.0895
  961CO2      C 4637   6.782   2.331   8.787  0.2024 -0.5729 -0.2797
  961CO2     O1 4638   6.726   2.351   8.887  0.5726 -0.6451 -0.0567
  961CO2     O2 4639   6.838   2.312   8.688 -0.1678 -0.5006 -0.5027
  962CO2     D1 4640   6.138   5.703   4.968  0.1582  0.1568  0.2582
  962CO2     D2 4641   6.129   5.877   4.875 -0.2439 -0.1497 -0.2796
  962CO2      C 4642   6.133   5.790   4.922 -0.0429  0.0035 -0.0107
  962CO2     O1 4643   6.128   5.892   4.867 -0.2787 -0.1762 -0.3260
  962CO2     O2 4644   6.139   5.688   4.976  0.1929  0.1833  0.3046
  963CO2     D1 4645   5.665   4.497   5.498 -0.3734  0.4258  0.4370
  963CO2     D2 4646   5.516   4.506   5.369 -0.2973  0.0332  0.3209
  963CO2      C 4647   5.590   4.502   5.433 -0.3353  0.2295  0.3789
  963CO2     O1 4648   5.503   4.507   5.358 -0.2907 -0.0008  0.3109
  963CO2     O2 4649   5.678   4.496   5.509 -0.3799  0.4597  0.4470
  964CO2     D1 4650   8.407   4.319   6.341  0.5077  0.1890  0.2545
  964CO2     D2 4651   8.587   4.241   6.364  0.5092  0.0407 -0.2530
  964CO2      C 4652   8.497   4.280   6.353  0.5084  0.1148  0.0007
  964CO2     O1 4653   8.603   4.234   6.367  0.5093  0.0278 -0.2969
  964CO2     O2 4654   8.391   4.326   6.339  0.5075  0.2018  0.2984
  965CO2     D1 4655   7.551   1.633   5.669  0.2649  0.7065 -0.9522
  965CO2     D2 4656   7.390   1.708   5.583 -0.1128  0.3874 -0.5256
  965CO2      C 4657   7.471   1.671   5.626  0.0761  0.5469 -0.7389
  965CO2     O1 4658   7.376   1.715   5.575 -0.1455  0.3598 -0.4888
  965CO2     O2 4659   7.565   1.627   5.676  0.2976  0.7341 -0.9890
  966CO2     D1 4660   8.866   2.513   3.778 -0.0763 -0.0569  0.6098
  966CO2     D2 4661   9.044   2.467   3.851  0.2546 -0.2988 -0.3525
  966CO2      C 4662   8.955   2.490   3.815  0.0891 -0.1778  0.1287
  966CO2     O1 4663   9.060   2.463   3.857  0.2831 -0.3196 -0.4356
  966CO2     O2 4664   8.851   2.517   3.772 -0.1049 -0.0360  0.6929
  967CO2     D1 4665   5.558   2.670   2.507  0.1172 -0.4473 -0.4233
  967CO2     D2 4666   5.495   2.812   2.383 -0.2980  0.0486  0.3532
  967CO2      C 4667   5.526   2.741   2.445 -0.0904 -0.1994 -0.0350
  967CO2     O1 4668   5.489   2.824   2.373 -0.3339  0.0914  0.4203
  967CO2     O2 4669   5.563   2.658   2.517  0.1530 -0.4901 -0.4904
  968CO2     D1 4670   8.076   1.862   0.990  0.3626  0.2857  0.3224
  968CO2     D2 4671   8.030   1.924   1.173  0.4205  0.4873  0.2691
  968CO2      C 4672   8.053   1.893   1.082  0.3916  0.3865  0.2957
  968CO2     O1 4673   8.026   1.929   1.189  0.4255  0.5047  0.2645
  968CO2     O2 4674   8.080   1.857   0.975  0.3576  0.2683  0.3270
  969CO2     D1 4675   1.398   2.792   3.327  0.1525 -0.5317 -0.2401
  969CO2     D2 4676   1.534   2.701   3.438  0.2331 -0.2254 -0.0853
  969CO2      C 4677   1.466   2.746   3.382  0.1928 -0.3786 -0.1627
  969CO2     O1 4678   1.546   2.693   3.447  0.2401 -0.1990 -0.0719
  969CO2     O2 4679   1.386   2.800   3.317  0.1456 -0.5581 -0.2534
  970CO2     D1 4680   4.650   8.070   6.247 -0.0374  0.1795 -0.1183
  970CO2     D2 4681   4.552   8.230   6.310  0.0120  0.2555 -0.2316
  970CO2      C 4682   4.601   8.150   6.278 -0.0127  0.2175 -0.1749
  970CO2     O1 4683   4.544   8.244   6.316  0.0163  0.2620 -0.2414
  970CO2     O2 4684   4.658   8.056   6.241 -0.0417  0.1729 -0.1085
  971CO2     D1 4685   6.960   7.871   4.214 -0.2754  0.0993 -0.1482
  971CO2     D2 4686   6.852   7.745   4.322  0.2987 -0.2222  0.0525
  971CO2      C 4687   6.906   7.808   4.268  0.0116 -0.0615 -0.0478
  971CO2     O1 4688   6.843   7.734   4.331  0.3483 -0.2500  0.0699
  971CO2     O2 4689   6.969   7.882   4.205 -0.3250  0.1270 -0.1655
  972CO2     D1 4690   8.954   2.873   8.712 -0.4571  0.3155 -0.0824
  972CO2     D2 4691   8.854   2.765   8.843  0.7578 -0.0442  0.5517
  972CO2      C 4692   8.904   2.819   8.777  0.1503  0.1356  0.2346
  972CO2     O1 4693   8.846   2.755   8.855  0.8627 -0.0753  0.6065
  972CO2     O2 4694   8.963   2.882   8.700 -0.5621  0.3465 -0.1372
  973CO2     D1 4695   6.652   5.569   0.012  0.3938 -0.4242 -0.1329
  973CO2     D2 4696   6.683   5.529   0.203  0.2375 -0.2609 -0.0734
  973CO2      C 4697   6.668   5.549   0.107  0.3157 -0.3426 -0.1031
  973CO2     O1 4698   6.685   5.525   0.219  0.2240 -0.2468 -0.0683
  973CO2     O2 4699   6.650   5.573  -0.005  0.4073 -0.4383 -0.1380
  974CO2     D1 4700   1.165   6.594   3.680 -0.0781 -0.2795 -0.2272
  974CO2     D2 4701   1.358   6.574   3.639  0.0340  0.1875  0.0711
  974CO2      C 4702   1.262   6.584   3.660 -0.0221 -0.0460 -0.0780
  974CO2     O1 4703   1.375   6.573   3.636  0.0437  0.2278  0.0969
  974CO2     O2 4704   1.149   6.596   3.684 -0.0878 -0.3198 -0.2530
  975CO2     D1 4705   6.843   1.429   6.049  0.6451 -0.0628 -0.1019
  975CO2     D2 4706   6.933   1.375   6.217  0.4383 -0.0656  0.0086
  975CO2      C 4707   6.888   1.402   6.133  0.5417 -0.0642 -0.0466
  975CO2     O1 4708   6.941   1.371   6.232  0.4204 -0.0658  0.0181
  975CO2     O2 4709   6.835   1.434   6.035  0.6630 -0.0626 -0.1114
  976CO2     D1 4710   1.628   1.254   7.102 -0.0820 -0.4140  0.4479
  976CO2     D2 4711   1.533   1.329   7.258  0.4845 -0.2340  0.7097
  976CO2      C 4712   1.580   1.291   7.180  0.2012 -0.3240  0.5788
  976CO2     O1 4713   1.525   1.335   7.272  0.5334 -0.2184  0.7323
  976CO2     O2 4714   1.636   1.247   7.088 -0.1310 -0.4296  0.4253
  977CO2     D1 4715   3.080   5.948   7.379 -0.2527  0.0198 -0.3144
  977CO2     D2 4716   3.263   5.874   7.373 -0.1655  0.2092  0.0023
  977CO2      C 4717   3.172   5.911   7.376 -0.2091  0.1145 -0.1561
  977CO2     O1 4718   3.279   5.867   7.372 -0.1580  0.2256  0.0297
  977CO2     O2 4719   3.065   5.955   7.379 -0.2602  0.0035 -0.3418
  978CO2     D1 4720   3.416   7.030   0.574 -0.3057  0.1436 -0.0237
  978CO2     D2 4721   3.441   7.184   0.452 -0.0997 -0.2700 -0.5060
  978CO2      C 4722   3.429   7.107   0.513 -0.2027 -0.0632 -0.2648
  978CO2     O1 4723   3.444   7.197   0.441 -0.0819 -0.3057 -0.5476
  978CO2     O2 4724   3.414   7.017   0.584 -0.3235  0.1794  0.0180
  979CO2     D1 4725   0.000   0.818   6.141  0.5384  0.2817  0.1683
  979CO2     D2 4726   0.009   0.680   6.282 -0.3632  0.2915  0.2353
  979CO2      C 4727   0.004   0.749   6.211  0.0876  0.2866  0.2018
  979CO2     O1 4728   0.009   0.668   6.294 -0.4410  0.2923  0.2411
  979CO2     O2 4729  -0.001   0.830   6.128  0.6162  0.2809  0.1626
  980CO2     D1 4730   8.802   7.056   8.095 -0.1871 -0.3443  0.4754
  980CO2     D2 4731   8.867   6.872   8.126 -0.3237 -0.3309  0.8446
  980CO2      C 4732   8.834   6.964   8.111 -0.2554 -0.3376  0.6600
  980CO2     O1 4733   8.872   6.856   8.129 -0.3355 -0.3298  0.8764
  980CO2     O2 4734   8.797   7.072   8.092 -0.1753 -0.3455  0.4435
  981CO2     D1 4735   7.177   6.018   1.339  0.3000  0.3050 -0.9759
  981CO2     D2 4736   6.997   6.020   1.255 -0.2553  0.6278  0.2056
  981CO2      C 4737   7.087   6.019   1.297  0.0223  0.4664 -0.3852
  981CO2     O1 4738   6.982   6.020   1.248 -0.3033  0.6557  0.3077
  981CO2     O2 4739   7.192   6.018   1.346  0.3480  0.2771 -1.0780
  982CO2     D1 4740   8.550   6.459   3.764 -0.0766 -0.0343 -0.2362
  982CO2     D2 4741   8.725   6.500   3.847 -0.1722 -0.0222 -0.0435
  982CO2      C 4742   8.637   6.479   3.805 -0.1244 -0.0283 -0.1398
  982CO2     O1 4743   8.740   6.503   3.854 -0.1805 -0.0212 -0.0269
  982CO2     O2 4744   8.535   6.456   3.757 -0.0683 -0.0354 -0.2528
  983CO2     D1 4745   4.199   2.551   4.434 -0.1686 -0.4703 -0.0151
  983CO2     D2 4746   4.239   2.471   4.257 -0.0880 -0.2732 -0.0878
  983CO2      C 4747   4.219   2.511   4.346 -0.1283 -0.3718 -0.0514
  983CO2     O1 4748   4.242   2.464   4.242 -0.0810 -0.2562 -0.0941
  983CO2     O2 4749   4.196   2.558   4.449 -0.1756 -0.4874 -0.0088
  984CO2     D1 4750   4.767   4.345   3.735  0.0665  0.1169 -0.2996
  984CO2     D2 4751   4.915   4.405   3.619  0.1339 -0.1575 -0.3563
  984CO2      C 4752   4.841   4.375   3.677  0.1002 -0.0203 -0.3280
  984CO2     O1 4753   4.928   4.410   3.609  0.1397 -0.1812 -0.3612
  984CO2     O2 4754   4.754   4.340   3.745  0.0607  0.1406 -0.2947
  985CO2     D1 4755   2.607   4.843   3.398  0.0005  0.2920 -0.0420
  985CO2     D2 4756   2.517   4.816   3.572 -0.3444 -0.2224 -0.2984
  985CO2      C 4757   2.562   4.830   3.485 -0.1720  0.0348 -0.1702
  985CO2     O1 4758   2.509   4.814   3.587 -0.3742 -0.2668 -0.3206
  985CO2     O2 4759   2.615   4.846   3.383  0.0303  0.3365 -0.0199
  986CO2     D1 4760   1.636   2.547   4.344  0.6196  0.1214  0.0268
  986CO2     D2 4761   1.518   2.445   4.222  0.1312  0.1570  0.4624
  986CO2      C 4762   1.577   2.496   4.283  0.3754  0.1392  0.2446
  986CO2     O1 4763   1.508   2.436   4.211  0.0890  0.1601  0.5000
  986CO2     O2 4764   1.646   2.556   4.355  0.6618  0.1183 -0.0108
  987CO2     D1 4765   6.136   4.917   1.772  0.0582 -0.1874 -0.3793
  987CO2     D2 4766   6.272   4.821   1.879  0.0171  0.4324  0.2332
  987CO2      C 4767   6.204   4.869   1.826  0.0377  0.1225 -0.0730
  987CO2     O1 4768   6.284   4.813   1.888  0.0135  0.4859  0.2861
  987CO2     O2 4769   6.124   4.925   1.763  0.0618 -0.2409 -0.4322
  988CO2     D1 4770   0.507   1.788   1.621  0.0606 -0.2081  0.1847
  988CO2     D2 4771   0.309   1.783   1.629  0.0639 -0.5178  0.0711
  988CO2      C 4772   0.408   1.786   1.625  0.0622 -0.3629  0.1279
  988CO2     O1 4773   0.292   1.783   1.630  0.0641 -0.5446  0.0613
  988CO2     O2 4774   0.524   1.789   1.620  0.0603 -0.1813  0.1945
  989CO2     D1 4775   7.533   0.742   1.485 -0.4191  0.3354 -0.3189
  989CO2     D2 4776   7.609   0.630   1.340  0.3824 -0.2121  0.5142
  989CO2      C 4777   7.571   0.686   1.413 -0.0183  0.0616  0.0976
  989CO2     O1 4778   7.615   0.621   1.328  0.4517 -0.2594  0.5861
  989CO2     O2 4779   7.526   0.751   1.498 -0.4883  0.3827 -0.3909
  990CO2     D1 4780   3.131   5.455   3.178 -0.3790 -0.3482  0.3700
  990CO2     D2 4781   3.290   5.396   3.280  0.4914  0.1578 -0.6884
  990CO2      C 4782   3.211   5.426   3.229  0.0562 -0.0952 -0.1592
  990CO2     O1 4783   3.304   5.391   3.288  0.5666  0.2015 -0.7798
  990CO2     O2 4784   3.118   5.460   3.169 -0.4542 -0.3919  0.4614
  991CO2     D1 4785   5.303   3.977   4.239 -0.3461 -0.1194 -0.2022
  991CO2     D2 4786   5.152   3.898   4.339  0.1204 -0.5344  0.1774
  991CO2      C 4787   5.228   3.938   4.289 -0.1128 -0.3269 -0.0124
  991CO2     O1 4788   5.139   3.891   4.347  0.1607 -0.5702  0.2102
  991CO2     O2 4789   5.316   3.984   4.230 -0.3864 -0.0836 -0.2350
  992CO2     D1 4790   3.271   7.480   3.482  0.2920 -0.1494  0.2187
  992CO2     D2 4791   3.328   7.607   3.342 -0.7044  0.2943  0.2144
  992CO2      C 4792   3.300   7.544   3.412 -0.2062  0.0725  0.2165
  992CO2     O1 4793   3.333   7.618   3.329 -0.7905  0.3327  0.2140
  992CO2     O2 4794   3.266   7.469   3.494  0.3781 -0.1877  0.2190
  993CO2     D1 4795   1.125   1.310   8.906  0.0353  0.0420 -0.4075
  993CO2     D2 4796   1.178   1.483   8.985  0.2072 -0.1594 -0.0822
  993CO2      C 4797   1.151   1.396   8.945  0.1212 -0.0587 -0.2449
  993CO2     O1 4798   1.182   1.498   8.992  0.2220 -0.1768 -0.0541
  993CO2     O2 4799   1.120   1.295   8.899  0.0205  0.0594 -0.4356
  994CO2     D1 4800   8.275   7.932   2.395 -0.1717 -0.2146  0.4125
  994CO2     D2 4801   8.312   8.065   2.536 -0.3677  0.3072 -0.0282
  994CO2      C 4802   8.294   7.998   2.466 -0.2697  0.0463  0.1921
  994CO2     O1 4803   8.315   8.077   2.548 -0.3847  0.3523 -0.0663
  994CO2     O2 4804   8.272   7.920   2.383 -0.1547 -0.2596  0.4505
  995CO2     D1 4805   5.750   2.236   3.619 -0.2186 -0.2206 -0.1057
  995CO2     D2 4806   5.746   2.347   3.783 -0.3412 -0.0319 -0.2359
  995CO2      C 4807   5.748   2.291   3.701 -0.2799 -0.1263 -0.1708
  995CO2     O1 4808   5.746   2.356   3.797 -0.3518 -0.0156 -0.2471
  995CO2     O2 4809   5.750   2.226   3.605 -0.2080 -0.2370 -0.0944
  996CO2     D1 4810   4.612   1.981   7.165  0.3649  0.6566  0.3560
  996CO2     D2 4811   4.484   2.130   7.146 -0.3661 -0.0388 -0.1922
  996CO2      C 4812   4.548   2.055   7.155 -0.0006  0.3089  0.0819
  996CO2     O1 4813   4.473   2.143   7.144 -0.4293 -0.0989 -0.2396
  996CO2     O2 4814   4.623   1.968   7.167  0.4281  0.7166  0.4034
  997CO2     D1 4815   8.570   0.752   5.799 -0.2824  0.0493 -0.1711
  997CO2     D2 4816   8.583   0.760   5.602 -0.2667 -0.2635 -0.1828
  997CO2      C 4817   8.577   0.756   5.701 -0.2745 -0.1071 -0.1769
  997CO2     O1 4818   8.584   0.761   5.585 -0.2653 -0.2905 -0.1838
  997CO2     O2 4819   8.569   0.752   5.816 -0.2837  0.0763 -0.1701
  998CO2     D1 4820   2.586   3.850   1.690 -0.3361  0.2817 -0.3119
  998CO2     D2 4821   2.498   3.985   1.804 -0.0111  0.2508 -0.0235
  998CO2      C 4822   2.542   3.917   1.747 -0.1736  0.2662 -0.1677
  998CO2     O1 4823   2.490   3.997   1.814  0.0170  0.2481  0.0014
  998CO2     O2 4824   2.594   3.838   1.680 -0.3641  0.2844 -0.3368
  999CO2     D1 4825   3.042   6.990   3.425  0.3844 -0.3254 -0.0828
  999CO2     D2 4826   3.013   7.001   3.229  0.2175 -0.1653 -0.0499
  999CO2      C 4827   3.027   6.996   3.327  0.3010 -0.2453 -0.0663
  999CO2     O1 4828   3.011   7.002   3.212  0.2030 -0.1515 -0.0470
  999CO2     O2 4829   3.044   6.989   3.442  0.3989 -0.3392 -0.0857
 1000CO2     D1 4830   4.713   7.240   7.044 -0.0510  0.0911  0.1607
 1000CO2     D2 4831   4.697   7.286   7.236  0.3634  0.1679  0.1792
 1000CO2      C 4832   4.705   7.263   7.140  0.1562  0.1295  0.1699
 1000CO2     O1 4833   4.695   7.290   7.253  0.3992  0.1746  0.1808
 1000CO2     O2 4834   4.715   7.237   7.028 -0.0868  0.0844  0.1591
 1001CO2     D1 4835   5.084   8.544   7.618 -0.0396  0.0420  0.1177
 1001CO2     D2 4836   5.099   8.382   7.505  0.1469  0.1673 -0.0405
 1001CO2      C 4837   5.092   8.463   7.561  0.0536  0.1047  0.0386
 1001CO2     O1 4838   5.100   8.368   7.495  0.1631  0.1782 -0.0542
 1001CO2     O2 4839   5.083   8.557   7.627 -0.0558  0.0312  0.1314
 1002CO2     D1 4840   3.043   5.621   7.395 -0.5351  0.1006  0.1050
 1002CO2     D2 4841   2.999   5.429   7.416  0.1607 -0.1008 -0.2647
 1002CO2      C 4842   3.021   5.525   7.406 -0.1872 -0.0001 -0.0798
 1002CO2     O1 4843   2.995   5.413   7.418  0.2208 -0.1182 -0.2966
 1002CO2     O2 4844   3.047   5.638   7.394 -0.5951  0.1180  0.1369
 1003CO2     D1 4845   8.256   2.146   0.697  0.0090 -0.1134 -0.2094
 1003CO2     D2 4846   8.370   2.004   0.620 -0.1380 -0.3259 -0.0312
 1003CO2      C 4847   8.313   2.075   0.658 -0.0645 -0.2197 -0.1203
 1003CO2     O1 4848   8.379   1.991   0.614 -0.1508 -0.3442 -0.0158
 1003CO2     O2 4849   8.246   2.159   0.703  0.0217 -0.0951 -0.2248
 1004CO2     D1 4850   8.601   1.576   4.834 -0.0054  0.0723 -0.4120
 1004CO2     D2 4851   8.534   1.759   4.799  0.6198  0.4064  0.1365
 1004CO2      C 4852   8.567   1.667   4.817  0.3072  0.2394 -0.1378
 1004CO2     O1 4853   8.528   1.775   4.796  0.6738  0.4353  0.1838
 1004CO2     O2 4854   8.606   1.560   4.837 -0.0594  0.0434 -0.4593
 1005CO2     D1 4855   8.294   4.558   2.138  0.3947 -0.0365  0.2806
 1005CO2     D2 4856   8.291   4.753   2.168 -0.0522  0.0322 -0.2106
 1005CO2      C 4857   8.292   4.656   2.153  0.1712 -0.0021  0.0350
 1005CO2     O1 4858   8.291   4.770   2.170 -0.0908  0.0382 -0.2530
 1005CO2     O2 4859   8.294   4.541   2.136  0.4332 -0.0424  0.3230
 1006CO2     D1 4860   0.351   7.332   3.253 -0.6235 -0.1031 -0.0633
 1006CO2     D2 4861   0.272   7.463   3.379  0.4287  0.1476  0.3369
 1006CO2      C 4862   0.311   7.397   3.316 -0.0974  0.0222  0.1368
 1006CO2     O1 4863   0.265   7.474   3.390  0.5196  0.1692  0.3715
 1006CO2     O2 4864   0.357   7.321   3.242 -0.7144 -0.1247 -0.0979
 1007CO2     D1 4865   3.867   3.160   1.666  0.1943 -0.2518  0.2281
 1007CO2     D2 4866   3.758   3.242   1.522  0.1772 -0.0442  0.3578
 1007CO2      C 4867   3.812   3.201   1.594  0.1858 -0.1480  0.2930
 1007CO2     O1 4868   3.748   3.249   1.509  0.1757 -0.0263  0.3690
 1007CO2     O2 4869   3.876   3.153   1.678  0.1958 -0.2697  0.2170
 1008CO2     D1 4870   5.460   0.749   5.063  0.0355  0.4463 -0.0514
 1008CO2     D2 4871   5.610   0.798   5.183  0.0993  0.4858 -0.1469
 1008CO2      C 4872   5.535   0.773   5.123  0.0674  0.4660 -0.0991
 1008CO2     O1 4873   5.623   0.802   5.193  0.1048  0.4892 -0.1551
 1008CO2     O2 4874   5.447   0.745   5.052  0.0300  0.4429 -0.0432
 1009CO2     D1 4875   2.286   0.126   7.394 -0.1703  0.1565  0.1357
 1009CO2     D2 4876   2.258   0.284   7.510  0.2377  0.1992  0.1781
 1009CO2      C 4877   2.272   0.205   7.452  0.0337  0.1779  0.1569
 1009CO2     O1 4878   2.255   0.298   7.520  0.2730  0.2029  0.1818
 1009CO2     O2 4879   2.289   0.113   7.384 -0.2056  0.1528  0.1321
 1010CO2     D1 4880   4.235   2.415   0.968 -0.2714 -0.1672  0.3417
 1010CO2     D2 4881   4.310   2.451   1.148  0.8599 -0.2441 -0.1060
 1010CO2      C 4882   4.272   2.433   1.058  0.2943 -0.2057  0.1179
 1010CO2     O1 4883   4.316   2.454   1.164  0.9576 -0.2507 -0.1447
 1010CO2     O2 4884   4.229   2.412   0.953 -0.3691 -0.1606  0.3804
 1011CO2     D1 4885   8.037   6.179   4.510  0.0768  0.0649  0.4927
 1011CO2     D2 4886   7.872   6.276   4.458  0.1447 -0.1403 -0.1131
 1011CO2      C 4887   7.954   6.227   4.484  0.1108 -0.0377  0.1898
 1011CO2     O1 4888   7.858   6.284   4.454  0.1506 -0.1580 -0.1654
 1011CO2     O2 4889   8.051   6.170   4.514  0.0709  0.0827  0.5451
 1012CO2     D1 4890   7.215   0.915   3.115 -0.2057  0.1751 -0.4096
 1012CO2     D2 4891   7.309   0.741   3.111 -0.2080  0.1504  0.4814
 1012CO2      C 4892   7.262   0.828   3.113 -0.2069  0.1627  0.0359
 1012CO2     O1 4893   7.317   0.726   3.111 -0.2082  0.1482  0.5583
 1012CO2     O2 4894   7.207   0.930   3.116 -0.2055  0.1773 -0.4865
 1013CO2     D1 4895   3.170   5.468   6.117 -0.5869 -0.1068 -0.1321
 1013CO2     D2 4896   3.092   5.608   6.234  0.0022  0.1440 -0.0335
 1013CO2      C 4897   3.131   5.538   6.176 -0.2923  0.0186 -0.0828
 1013CO2     O1 4898   3.085   5.620   6.244  0.0531  0.1657 -0.0250
 1013CO2     O2 4899   3.177   5.456   6.107 -0.6377 -0.1284 -0.1406
 1014CO2     D1 4900   2.291   3.852   3.824  0.0742  0.0982  0.1237
 1014CO2     D2 4901   2.223   3.667   3.828  0.5778 -0.0916 -0.0058
 1014CO2      C 4902   2.257   3.759   3.826  0.3260  0.0033  0.0589
 1014CO2     O1 4903   2.217   3.651   3.828  0.6213 -0.1080 -0.0170
 1014CO2     O2 4904   2.297   3.868   3.824  0.0307  0.1146  0.1348
 1015CO2     D1 4905   7.437   4.377   7.943 -0.4640  0.1909 -0.4024
 1015CO2     D2 4906   7.566   4.379   7.793 -0.0336 -0.7449 -0.0500
 1015CO2      C 4907   7.501   4.378   7.868 -0.2488 -0.2770 -0.2262
 1015CO2     O1 4908   7.577   4.379   7.780  0.0036 -0.8257 -0.0195
 1015CO2     O2 4909   7.425   4.377   7.956 -0.5012  0.2717 -0.4328
 1016CO2     D1 4910   8.022   5.762   4.334  0.0998  0.2990  0.0358
 1016CO2     D2 4911   8.219   5.774   4.328  0.1825 -0.8283  0.4955
 1016CO2      C 4912   8.120   5.768   4.331  0.1411 -0.2646  0.2656
 1016CO2     O1 4913   8.236   5.775   4.328  0.1897 -0.9256  0.5352
 1016CO2     O2 4914   8.005   5.761   4.334  0.0926  0.3964 -0.0039
 1017CO2     D1 4915   4.466   6.358   7.616  0.2222  0.0152  0.4068
 1017CO2     D2 4916   4.441   6.452   7.788 -0.5471  0.3327  0.1231
 1017CO2      C 4917   4.453   6.405   7.702 -0.1625  0.1739  0.2650
 1017CO2     O1 4918   4.439   6.460   7.803 -0.6136  0.3601  0.0986
 1017CO2     O2 4919   4.468   6.350   7.601  0.2886 -0.0123  0.4313
 1018CO2     D1 4920   2.347   2.629   0.995  0.2179 -0.0846  0.4424
 1018CO2     D2 4921   2.234   2.494   0.904 -0.2194  0.3604  0.3218
 1018CO2      C 4922   2.290   2.562   0.950 -0.0007  0.1379  0.3821
 1018CO2     O1 4923   2.224   2.483   0.896 -0.2572  0.3989  0.3114
 1018CO2     O2 4924   2.356   2.641   1.003  0.2557 -0.1230  0.4528
 1019CO2     D1 4925   1.613   8.273   5.713  0.0509 -0.2357  0.2038
 1019CO2     D2 4926   1.421   8.259   5.667  0.1729 -0.3375 -0.2781
 1019CO2      C 4927   1.517   8.266   5.690  0.1119 -0.2866 -0.0371
 1019CO2     O1 4928   1.404   8.258   5.663  0.1834 -0.3463 -0.3197
 1019CO2     O2 4929   1.629   8.274   5.717  0.0404 -0.2269  0.2454
 1020CO2     D1 4930   4.137   4.399   1.209  0.0460 -0.1100  0.1035
 1020CO2     D2 4931   4.101   4.368   1.401  0.1575  0.3845  0.2051
 1020CO2      C 4932   4.119   4.383   1.305  0.1017  0.1373  0.1543
 1020CO2     O1 4933   4.098   4.365   1.418  0.1671  0.4272  0.2139
 1020CO2     O2 4934   4.140   4.401   1.193  0.0363 -0.1527  0.0948
 1021CO2     D1 4935   5.101   5.315   4.261 -0.3461 -0.0138  0.2116
 1021CO2     D2 4936   4.931   5.369   4.177 -0.1068  0.0958 -0.2035
 1021CO2      C 4937   5.016   5.342   4.219 -0.2265  0.0410  0.0040
 1021CO2     O1 4938   4.916   5.374   4.170 -0.0862  0.1052 -0.2394
 1021CO2     O2 4939   5.116   5.310   4.268 -0.3668 -0.0232  0.2475
 1022CO2     D1 4940   3.674   6.378   5.015 -0.0500 -0.0626  0.0998
 1022CO2     D2 4941   3.688   6.551   4.921  0.0393  0.1064  0.4235
 1022CO2      C 4942   3.681   6.465   4.968 -0.0053  0.0219  0.2616
 1022CO2     O1 4943   3.689   6.566   4.913  0.0470  0.1210  0.4514
 1022CO2     O2 4944   3.673   6.363   5.024 -0.0577 -0.0772  0.0718
 1023CO2     D1 4945   5.402   2.166   2.699 -0.0944  0.3557  0.4522
 1023CO2     D2 4946   5.431   2.328   2.809  0.3373 -0.0264  0.9038
 1023CO2      C 4947   5.417   2.247   2.754  0.1214  0.1647  0.6780
 1023CO2     O1 4948   5.434   2.342   2.819  0.3746 -0.0594  0.9428
 1023CO2     O2 4949   5.400   2.152   2.690 -0.1317  0.3888  0.4132
 1024CO2     D1 4950   4.998   0.704   1.014 -0.2937  0.3705 -0.1978
 1024CO2     D2 4951   4.935   0.659   1.196 -0.2331  0.7239 -0.0878
 1024CO2      C 4952   4.966   0.681   1.105 -0.2634  0.5472 -0.1428
 1024CO2     O1 4953   4.929   0.655   1.211 -0.2279  0.7544 -0.0784
 1024CO2     O2 4954   5.003   0.708   0.998 -0.2989  0.3400 -0.2073
 1025CO2     D1 4955   3.887   6.963   1.729  0.2066  0.2144  0.4474
 1025CO2     D2 4956   4.008   7.099   1.805  0.1025  0.3205  0.4230
 1025CO2      C 4957   3.948   7.031   1.767  0.1546  0.2675  0.4352
 1025CO2     O1 4958   4.019   7.111   1.812  0.0935  0.3297  0.4209
 1025CO2     O2 4959   3.877   6.951   1.722  0.2156  0.2052  0.4495
 1026CO2     D1 4960   0.510   8.317   8.813 -0.1155 -0.0825  0.0913
 1026CO2     D2 4961   0.686   8.344   8.899  0.1223 -0.1410 -0.3754
 1026CO2      C 4962   0.598   8.331   8.856  0.0034 -0.1118 -0.1420
 1026CO2     O1 4963   0.702   8.346   8.906  0.1428 -0.1460 -0.4157
 1026CO2     O2 4964   0.495   8.315   8.805 -0.1360 -0.0775  0.1317
 1027CO2     D1 4965   7.270   5.719   4.246  0.6385 -0.7911  0.5534
 1027CO2     D2 4966   7.304   5.552   4.144 -0.4074 -0.6624 -0.0195
 1027CO2      C 4967   7.287   5.636   4.195  0.1155 -0.7267  0.2669
 1027CO2     O1 4968   7.307   5.538   4.136 -0.4978 -0.6513 -0.0690
 1027CO2     O2 4969   7.267   5.733   4.254  0.7288 -0.8022  0.6029
 1028CO2     D1 4970   0.825   3.201   3.598  0.0820  0.2913 -0.4576
 1028CO2     D2 4971   0.836   3.283   3.418  0.1567 -0.6409 -0.8847
 1028CO2      C 4972   0.831   3.242   3.508  0.1193 -0.1748 -0.6711
 1028CO2     O1 4973   0.837   3.290   3.403  0.1631 -0.7215 -0.9216
 1028CO2     O2 4974   0.824   3.193   3.613  0.0756  0.3718 -0.4207
 1029CO2     D1 4975   4.548   3.931   0.609 -0.1887 -0.2583  0.3092
 1029CO2     D2 4976   4.379   3.957   0.708  0.0513  0.0718  0.6360
 1029CO2      C 4977   4.464   3.944   0.658 -0.0687 -0.0932  0.4726
 1029CO2     O1 4978   4.364   3.959   0.716  0.0720  0.1003  0.6643
 1029CO2     O2 4979   4.563   3.929   0.600 -0.2094 -0.2868  0.2809
 1030CO2     D1 4980   3.939   1.329   1.094 -0.0147 -0.1295 -0.4959
 1030CO2     D2 4981   4.096   1.249   1.184 -0.0095  0.4234 -0.0112
 1030CO2      C 4982   4.018   1.289   1.139 -0.0121  0.1470 -0.2535
 1030CO2     O1 4983   4.110   1.242   1.192 -0.0091  0.4712  0.0307
 1030CO2     O2 4984   3.926   1.336   1.087 -0.0151 -0.1773 -0.5378
 1031CO2     D1 4985   7.670   6.440   0.986  0.5062  0.2511  0.0018
 1031CO2     D2 4986   7.731   6.283   1.089 -0.0379 -0.2651 -0.4644
 1031CO2      C 4987   7.701   6.361   1.038  0.2341 -0.0070 -0.2313
 1031CO2     O1 4988   7.737   6.269   1.098 -0.0849 -0.3097 -0.5046
 1031CO2     O2 4989   7.665   6.454   0.978  0.5532  0.2956  0.0421
 1032CO2     D1 4990   7.025   1.453   5.502 -0.2331  0.4076 -0.2218
 1032CO2     D2 4991   7.161   1.583   5.440 -0.3458  0.6475  0.0353
 1032CO2      C 4992   7.093   1.518   5.471 -0.2894  0.5275 -0.0933
 1032CO2     O1 4993   7.172   1.595   5.435 -0.3555  0.6682  0.0575
 1032CO2     O2 4994   7.013   1.442   5.507 -0.2233  0.3869 -0.2440
 1033CO2     D1 4995   5.431   3.108   0.619  0.5504 -0.0399 -0.4544
 1033CO2     D2 4996   5.597   3.080   0.723 -0.0193 -0.5550  0.3159
 1033CO2      C 4997   5.514   3.094   0.671  0.2655 -0.2974 -0.0693
 1033CO2     O1 4998   5.611   3.077   0.732 -0.0685 -0.5995  0.3825
 1033CO2     O2 4999   5.417   3.110   0.610  0.5996  0.0046 -0.5210
 1034CO2     D1 5000   3.582   6.536   7.131 -0.0021  0.0103  0.0700
 1034CO2     D2 5001   3.579   6.416   7.288 -0.5432 -0.0785 -0.0056
 1034CO2      C 5002   3.581   6.476   7.210 -0.2727 -0.0341  0.0322
 1034CO2     O1 5003   3.579   6.406   7.302 -0.5900 -0.0862 -0.0122
 1034CO2     O2 5004   3.582   6.546   7.117  0.0446  0.0180  0.0765
 1035CO2     D1 5005   7.789   0.088   5.427 -0.2856  0.0869  0.2580
 1035CO2     D2 5006   7.679   0.218   5.527  0.0075  0.5296  0.0066
 1035CO2      C 5007   7.734   0.153   5.477 -0.1391  0.3083  0.1323
 1035CO2     O1 5008   7.670   0.229   5.536  0.0328  0.5679 -0.0152
 1035CO2     O2 5009   7.799   0.076   5.418 -0.3109  0.0487  0.2797
 1036CO2     D1 5010   8.051   5.048   2.437  0.1601  0.3272 -0.6890
 1036CO2     D2 5011   7.876   5.090   2.518  0.2828 -0.7076  0.1249
 1036CO2      C 5012   7.964   5.069   2.477  0.2215 -0.1902 -0.2820
 1036CO2     O1 5013   7.861   5.094   2.525  0.2934 -0.7970  0.1952
 1036CO2     O2 5014   8.066   5.044   2.430  0.1495  0.4165 -0.7593
 1037CO2     D1 5015   8.891   2.070   6.701 -0.0813 -0.3494  0.4763
 1037CO2     D2 5016   8.883   2.262   6.650  0.2855 -0.3690  0.3364
 1037CO2      C 5017   8.887   2.166   6.676  0.1021 -0.3592  0.4064
 1037CO2     O1 5018   8.882   2.278   6.646  0.3172 -0.3707  0.3243
 1037CO2     O2 5019   8.892   2.054   6.705 -0.1130 -0.3477  0.4884
 1038CO2     D1 5020   7.882   2.523   0.624 -0.0043  0.1152  0.2808
 1038CO2     D2 5021   7.705   2.581   0.557  0.0782 -0.0502 -0.0855
 1038CO2      C 5022   7.793   2.552   0.591  0.0370  0.0325  0.0976
 1038CO2     O1 5023   7.689   2.586   0.552  0.0854 -0.0645 -0.1172
 1038CO2     O2 5024   7.897   2.518   0.629 -0.0114  0.1295  0.3124
 1039CO2     D1 5025   8.113   3.380   7.385  0.2562  0.1329 -0.6062
 1039CO2     D2 5026   8.284   3.287   7.423  0.1581  0.0938 -0.2537
 1039CO2      C 5027   8.199   3.334   7.404  0.2071  0.1134 -0.4299
 1039CO2     O1 5028   8.299   3.279   7.426  0.1496  0.0904 -0.2233
 1039CO2     O2 5029   8.099   3.388   7.382  0.2646  0.1363 -0.6366
 1040CO2     D1 5030   4.939   6.652   5.765  0.5773  0.0354 -0.1443
 1040CO2     D2 5031   4.843   6.486   5.811  0.1993  0.2049 -0.3103
 1040CO2      C 5032   4.891   6.569   5.788  0.3883  0.1201 -0.2273
 1040CO2     O1 5033   4.835   6.471   5.815  0.1666  0.2195 -0.3246
 1040CO2     O2 5034   4.947   6.667   5.761  0.6100  0.0208 -0.1300
 1041CO2     D1 5035   8.963   0.025   5.220 -0.3085  0.5491 -0.1747
 1041CO2     D2 5036   8.913   0.017   5.029  0.0835 -0.4770 -0.2389
 1041CO2      C 5037   8.938   0.021   5.125 -0.1125  0.0360 -0.2068
 1041CO2     O1 5038   8.908   0.016   5.013  0.1174 -0.5657 -0.2445
 1041CO2     O2 5039   8.967   0.025   5.237 -0.3423  0.6377 -0.1692
 1042CO2     D1 5040   0.010   0.684   4.265 -0.5025 -0.3365  0.1081
 1042CO2     D2 5041  -0.150   0.771   4.341 -0.2949  0.4677 -0.3665
 1042CO2      C 5042  -0.070   0.728   4.303 -0.3987  0.0656 -0.1292
 1042CO2     O1 5043  -0.164   0.779   4.348 -0.2770  0.5372 -0.4075
 1042CO2     O2 5044   0.024   0.677   4.258 -0.5204 -0.4060  0.1491
 1043CO2     D1 5045   5.708   7.823   5.219  0.1453 -0.1656 -0.4877
 1043CO2     D2 5046   5.541   7.926   5.195  0.1990  0.1572  0.4766
 1043CO2      C 5047   5.624   7.874   5.207  0.1721 -0.0042 -0.0055
 1043CO2     O1 5048   5.526   7.935   5.193  0.2036  0.1851  0.5599
 1043CO2     O2 5049   5.722   7.814   5.221  0.1407 -0.1935 -0.5710
 1044CO2     D1 5050   5.490   1.299   1.315 -0.1738 -0.1814  0.0796
 1044CO2     D2 5051   5.321   1.211   1.262  0.1037 -0.4939 -0.2963
 1044CO2      C 5052   5.406   1.255   1.289 -0.0351 -0.3376 -0.1083
 1044CO2     O1 5053   5.306   1.204   1.258  0.1277 -0.5209 -0.3288
 1044CO2     O2 5054   5.505   1.306   1.320 -0.1978 -0.1544  0.1121
 1045CO2     D1 5055   2.154   8.015   5.251  0.2709  0.2389 -0.1711
 1045CO2     D2 5056   2.255   7.872   5.158 -0.3538 -0.3362  0.0280
 1045CO2      C 5057   2.205   7.943   5.205 -0.0415 -0.0487 -0.0715
 1045CO2     O1 5058   2.264   7.860   5.150 -0.4078 -0.3858  0.0452
 1045CO2     O2 5059   2.145   8.027   5.259  0.3249  0.2885 -0.1883
 1046CO2     D1 5060   1.873   6.494   7.870 -0.0913 -0.3767  0.0424
 1046CO2     D2 5061   1.952   6.523   7.691  0.1517 -0.1794  0.1822
 1046CO2      C 5062   1.913   6.509   7.780  0.0302 -0.2780  0.1123
 1046CO2     O1 5063   1.959   6.526   7.675  0.1726 -0.1624  0.1943
 1046CO2     O2 5064   1.866   6.492   7.885 -0.1123 -0.3937  0.0303
 1047CO2     D1 5065   0.742   3.249   2.906  0.4538  0.0711 -0.0444
 1047CO2     D2 5066   0.636   3.382   3.006 -0.0410 -0.2941 -0.0782
 1047CO2      C 5067   0.689   3.316   2.956  0.2064 -0.1115 -0.0613
 1047CO2     O1 5068   0.626   3.394   3.015 -0.0838 -0.3256 -0.0811
 1047CO2     O2 5069   0.751   3.237   2.897  0.4965  0.1026 -0.0414
 1048CO2     D1 5070   0.840   4.821   4.886  0.2725  0.1515 -0.1315
 1048CO2     D2 5071   0.804   5.015   4.895 -0.4307  0.0305 -0.3421
 1048CO2      C 5072   0.822   4.918   4.890 -0.0791  0.0910 -0.2368
 1048CO2     O1 5073   0.801   5.032   4.895 -0.4914  0.0200 -0.3602
 1048CO2     O2 5074   0.843   4.804   4.886  0.3332  0.1620 -0.1133
 1049CO2     D1 5075   3.359   7.371   4.302  0.1848  0.3234 -0.0699
 1049CO2     D2 5076   3.212   7.368   4.170  0.2133 -0.3447 -0.0859
 1049CO2      C 5077   3.286   7.370   4.236  0.1990 -0.0107 -0.0779
 1049CO2     O1 5078   3.199   7.368   4.159  0.2157 -0.4024 -0.0873
 1049CO2     O2 5079   3.372   7.372   4.313  0.1823  0.3811 -0.0685
 1050N2      N1 5080   8.251   1.738   4.844  0.0947  0.0173 -0.2556
 1050N2      N2 5081   8.246   1.832   4.787  0.0245  0.3071  0.2157
 1050N2      MW 5082   8.249   1.785   4.816  0.0596  0.1622 -0.0200
 1051N2      N1 5083   2.511   1.459   2.429  0.4818 -0.1256  0.4837
 1051N2      N2 5084   2.474   1.504   2.522  0.4572  0.6686  0.0994
 1051N2      MW 5085   2.493   1.482   2.476  0.4695  0.2715  0.2916
 1052N2      N1 5086   4.650   0.823   4.598  0.1881 -0.2080 -0.2355
 1052N2      N2 5087   4.649   0.900   4.519 -0.0859  0.0201 -0.0084
 1052N2      MW 5088   4.650   0.862   4.558  0.0511 -0.0940 -0.1220
 1053N2      N1 5089   3.069   8.718   1.008 -1.1276  0.9706  0.3136
 1053N2      N2 5090   3.042   8.684   0.907  0.5189  0.5135  0.0082
 1053N2      MW 5091   3.056   8.701   0.957 -0.3043  0.7421  0.1609
 1054N2      N1 5092   2.094   2.531   3.485  0.3834  0.2614 -0.2412
 1054N2      N2 5093   2.065   2.602   3.563 -0.5514 -0.2270 -0.1365
 1054N2      MW 5094   2.080   2.567   3.524 -0.0840  0.0172 -0.1889
 1055N2      N1 5095   3.183   2.174   6.061 -0.0315 -0.0154 -0.5746
 1055N2      N2 5096   3.158   2.099   6.138  0.0913 -0.2882 -0.8018
 1055N2      MW 5097   3.171   2.137   6.100  0.0299 -0.1518 -0.6882
 1056N2      N1 5098   5.032   0.010   4.415  0.0255  0.1859 -0.7736
 1056N2      N2 5099   4.945   0.074   4.394 -0.3910  0.0691  0.5515
 1056N2      MW 5100   4.989   0.042   4.404 -0.1828  0.1275 -0.1110
 1057N2      N1 5101   5.191   8.133   6.888  0.0230 -0.2941 -0.0320
 1057N2      N2 5102   5.114   8.205   6.922 -0.0950 -0.3376 -0.2093
 1057N2      MW 5103   5.153   8.169   6.905 -0.0360 -0.3159 -0.1207
 1058N2      N1 5104   6.522   3.680   7.771 -0.1277 -0.1705 -0.1783
 1058N2      N2 5105   6.521   3.790   7.770  0.2682 -0.1557  0.4588
 1058N2      MW 5106   6.522   3.735   7.771  0.0703 -0.1631  0.1403
 1059N2      N1 5107   6.472   6.633   4.886 -0.1148 -0.0064  0.4460
 1059N2      N2 5108   6.449   6.711   4.811 -0.8111 -0.3819  0.2606
 1059N2      MW 5109   6.460   6.672   4.848 -0.4630 -0.1941  0.3533
 1060N2      N1 5110   6.764   8.110   2.723 -0.3463 -0.1963 -0.0080
 1060N2      N2 5111   6.835   8.028   2.743 -0.0072  0.2877  0.8277
 1060N2      MW 5112   6.800   8.069   2.733 -0.1767  0.0457  0.4099
 1061N2      N1 5113   6.182   6.452   6.920 -0.2954 -0.2772 -0.9311
 1061N2      N2 5114   6.161   6.548   6.870 -0.5133  0.2621  0.1669
 1061N2      MW 5115   6.171   6.500   6.895 -0.4043 -0.0076 -0.3821
 1062N2      N1 5116   6.896   4.198   8.706  0.0964 -0.1911 -0.0364
 1062N2      N2 5117   6.887   4.288   8.644 -0.3007 -0.2301 -0.0366
 1062N2      MW 5118   6.891   4.243   8.675 -0.1021 -0.2106 -0.0365
 1063N2      N1 5119   7.367   3.875   3.314  0.1791 -0.0507 -0.1671
 1063N2      N2 5120   7.393   3.875   3.207 -0.2990 -0.3173 -0.2860
 1063N2      MW 5121   7.380   3.875   3.261 -0.0600 -0.1840 -0.2265
 1064N2      N1 5122   2.019   1.222   7.167  0.5312  0.2887 -0.2791
 1064N2      N2 5123   1.922   1.265   7.195  0.6397 -0.1172  0.7588
 1064N2      MW 5124   1.970   1.244   7.181  0.5854  0.0857  0.2398
 1065N2      N1 5125   5.194   1.270   3.924  0.1156 -0.0426  0.5486
 1065N2      N2 5126   5.136   1.182   3.894 -0.5688  0.5538  0.1121
 1065N2      MW 5127   5.165   1.226   3.909 -0.2266  0.2556  0.3303
 1066N2      N1 5128   5.361   2.252   7.411  0.7492  0.5190 -0.3608
 1066N2      N2 5129   5.384   2.148   7.385 -0.3430  0.0777  0.3914
 1066N2      MW 5130   5.372   2.200   7.398  0.2031  0.2984  0.0153
 1067N2      N1 5131   2.329   0.861   1.122  0.6399 -0.1095 -0.6400
 1067N2      N2 5132   2.369   0.961   1.145  0.6642 -0.2532 -0.0571
 1067N2      MW 5133   2.349   0.911   1.134  0.6520 -0.1814 -0.3485
 1068N2      N1 5134   5.826   2.030   1.338  0.3509 -0.5895  0.2003
 1068N2      N2 5135   5.883   2.028   1.245  0.1564  0.5116  0.0440
 1068N2      MW 5136   5.854   2.029   1.291  0.2536 -0.0389  0.1222
 1069N2      N1 5137   6.201   5.094   4.167  0.4278  0.7378 -0.1336
 1069N2      N2 5138   6.275   5.037   4.109  0.1769  0.1529  0.1262
 1069N2      MW 5139   6.238   5.065   4.138  0.3024  0.4453 -0.0037
 1070N2      N1 5140   5.800   4.102   3.625  0.6727 -0.0198  0.0854
 1070N2      N2 5141   5.823   4.209   3.629 -1.2418  0.4253 -0.0407
 1070N2      MW 5142   5.811   4.156   3.627 -0.2846  0.2027  0.0224
 1071N2      N1 5143   1.105   0.290   4.324 -0.3846 -0.3386  0.1519
 1071N2      N2 5144   1.205   0.245   4.331 -0.3029 -0.1566  0.1726
 1071N2      MW 5145   1.155   0.267   4.328 -0.3438 -0.2476  0.1623
 1072N2      N1 5146   0.294   7.438   1.428  0.1615 -0.3173  0.3296
 1072N2      N2 5147   0.201   7.406   1.477 -0.0333 -0.3493 -0.0609
 1072N2      MW 5148   0.248   7.422   1.452  0.0641 -0.3333  0.1343
 1073N2      N1 5149   0.556   7.081   7.260  0.0770  0.6822  0.2414
 1073N2      N2 5150   0.641   7.121   7.318  0.2773  0.2428  0.2571
 1073N2      MW 5151   0.599   7.101   7.289  0.1772  0.4625  0.2492
 1074N2      N1 5152   0.525   6.632   8.141  0.4396  0.4882 -0.6755
 1074N2      N2 5153   0.451   6.642   8.060  0.5074  0.2606 -0.7665
 1074N2      MW 5154   0.488   6.637   8.100  0.4735  0.3744 -0.7210
 1075N2      N1 5155   8.359   2.802   6.924 -0.0466 -0.0601 -0.3653
 1075N2      N2 5156   8.325   2.865   6.841 -0.2818  0.5181  0.1669
 1075N2      MW 5157   8.342   2.833   6.882 -0.1642  0.2290 -0.0992
 1076N2      N1 5158   0.988   1.267   7.210 -0.0390 -0.7214  0.1777
 1076N2      N2 5159   0.939   1.294   7.305  0.0045 -0.2270  0.0604
 1076N2      MW 5160   0.963   1.280   7.257 -0.0173 -0.4742  0.1191
 1077N2      N1 5161   0.144   2.826   1.781 -0.2396  0.4014  0.3336
 1077N2      N2 5162   0.167   2.756   1.863  0.0887 -0.1800 -0.2495
 1077N2      MW 5163   0.156   2.791   1.822 -0.0754  0.1107  0.0421
 1078N2      N1 5164   4.328   3.353   6.283 -0.6631  0.4822 -0.4290
 1078N2      N2 5165   4.378   3.300   6.200 -0.3840 -0.2099  0.1793
 1078N2      MW 5166   4.353   3.327   6.242 -0.5236  0.1362 -0.1248
 1079N2      N1 5167   5.456   6.900   1.821 -0.0431  0.0596  0.5596
 1079N2      N2 5168   5.517   6.885   1.730  0.0057 -0.3358  0.6552
 1079N2      MW 5169   5.486   6.893   1.775 -0.0187 -0.1381  0.6074
 1080N2      N1 5170   6.511   7.561   4.023 -0.1432 -0.7534  0.0370
 1080N2      N2 5171   6.456   7.468   4.001 -0.1685 -0.7260 -0.0141
 1080N2      MW 5172   6.483   7.514   4.012 -0.1559 -0.7397  0.0115
 1081N2      N1 5173   8.788   5.333   1.199 -0.0517 -0.7108 -0.1612
 1081N2      N2 5174   8.682   5.304   1.196 -0.3181  0.2593 -0.2955
 1081N2      MW 5175   8.735   5.319   1.197 -0.1849 -0.2258 -0.2284
 1082N2      N1 5176   1.758   3.212   5.482  0.1113  0.1447 -0.4631
 1082N2      N2 5177   1.751   3.114   5.432 -0.8167  0.1498 -0.3522
 1082N2      MW 5178   1.754   3.163   5.457 -0.3527  0.1473 -0.4077
 1083N2      N1 5179   3.402   1.207   7.583 -0.0408 -0.4362 -0.1517
 1083N2      N2 5180   3.321   1.133   7.575 -0.0069 -0.5170  0.2460
 1083N2      MW 5181   3.361   1.170   7.579 -0.0239 -0.4766  0.0472
 1084N2      N1 5182   0.731   5.916   2.040  0.0885 -0.2095  0.6273
 1084N2      N2 5183   0.644   5.905   1.974  0.0223  0.8095  0.5377
 1084N2      MW 5184   0.688   5.910   2.007  0.0554  0.3000  0.5825
 1085N2      N1 5185   7.162   2.684   2.720 -0.3096 -0.3073  0.2656
 1085N2      N2 5186   7.259   2.640   2.692 -0.2501  0.1311 -0.2135
 1085N2      MW 5187   7.211   2.662   2.706 -0.2799 -0.0881  0.0261
 1086N2      N1 5188   4.757   1.265   8.410 -0.0497 -0.6973  0.7213
 1086N2      N2 5189   4.764   1.329   8.499  0.3894 -0.7375  0.7161
 1086N2      MW 5190   4.761   1.297   8.455  0.1698 -0.7174  0.7187
 1087N2      N1 5191   3.986   4.476   8.120  0.2096  0.4484  0.0185
 1087N2      N2 5192   4.094   4.455   8.116  0.0536 -0.3826  0.1163
 1087N2      MW 5193   4.040   4.465   8.118  0.1316  0.0329  0.0674
 1088N2      N1 5194   0.116   4.480   6.005  0.1392  0.3600  0.2712
 1088N2      N2 5195   0.198   4.432   6.061  0.3331  0.3931  0.0192
 1088N2      MW 5196   0.157   4.456   6.033  0.2361  0.3765  0.1452
 1089N2      N1 5197   1.836   0.967   2.355  0.1542  0.0014  0.2374
 1089N2      N2 5198   1.946   0.966   2.348  0.1356 -0.0497 -0.0729
 1089N2      MW 5199   1.891   0.966   2.352  0.1449 -0.0242  0.0822
 1090N2      N1 5200   7.481   2.490   7.983  0.1870 -0.1856  0.3692
 1090N2      N2 5201   7.459   2.576   8.049  0.3670  0.2767 -0.1742
 1090N2      MW 5202   7.470   2.533   8.016  0.2770  0.0455  0.0975
 1091N2      N1 5203   8.938   2.956   0.345  0.7321 -0.4226 -0.2463
 1091N2      N2 5204   8.920   2.867   0.408  0.3106  0.3056  0.6870
 1091N2      MW 5205   8.929   2.911   0.376  0.5214 -0.0585  0.2203
 1092N2      N1 5206   8.465   2.841   3.254  0.2583 -0.7782  0.1429
 1092N2      N2 5207   8.420   2.909   3.328  0.3825  0.2511 -0.7111
 1092N2      MW 5208   8.443   2.875   3.291  0.3204 -0.2635 -0.2841
 1093N2      N1 5209   3.012   4.350   2.955 -0.4814 -0.0291 -0.5241
 1093N2      N2 5210   2.987   4.456   2.941  0.3073  0.1506 -0.5862
 1093N2      MW 5211   2.999   4.403   2.948 -0.0871  0.0607 -0.5551
 1094N2      N1 5212   2.349   8.346   8.420  0.4845  0.2464  0.1189
 1094N2      N2 5213   2.273   8.399   8.361  0.1385 -0.6118 -0.2170
 1094N2      MW 5214   2.311   8.372   8.391  0.3115 -0.1827 -0.0490
 1095N2      N1 5215   0.473   7.552   8.022  0.1733  0.4828 -0.2549
 1095N2      N2 5216   0.414   7.643   8.000 -0.5304  0.0353 -0.2327
 1095N2      MW 5217   0.443   7.597   8.011 -0.1786  0.2590 -0.2438
 1096N2      N1 5218   8.417   1.560   6.355  0.1125 -0.0551 -0.0795
 1096N2      N2 5219   8.426   1.492   6.269  0.4919 -0.1879  0.0636
 1096N2      MW 5220   8.421   1.526   6.312  0.3022 -0.1215 -0.0080
 1097N2      N1 5221   5.165   5.068   6.590 -0.0038 -0.3114  0.0879
 1097N2      N2 5222   5.062   5.036   6.614 -0.2978  0.2073 -0.4971
 1097N2      MW 5223   5.113   5.052   6.602 -0.1508 -0.0520 -0.2046
 1098N2      N1 5224   2.928   0.205   3.120 -0.6317  0.0677 -0.3460
 1098N2      N2 5225   2.883   0.156   3.032 -0.2701 -0.4056 -0.2686
 1098N2      MW 5226   2.905   0.180   3.076 -0.4509 -0.1690 -0.3073
 1099N2      N1 5227   2.260   8.575   4.871 -0.2269  0.8003  0.3857
 1099N2      N2 5228   2.273   8.552   4.978  0.5098  0.6574  0.2667
 1099N2      MW 5229   2.266   8.563   4.924  0.1415  0.7288  0.3262
 1100N2      N1 5230   2.310   6.287   2.518 -0.0421 -0.9395  0.1524
 1100N2      N2 5231   2.419   6.286   2.528 -0.0628 -0.3663  0.5273
 1100N2      MW 5232   2.364   6.286   2.523 -0.0524 -0.6529  0.3399
 1101N2      N1 5233   2.314   3.797   2.220 -0.1409  0.5868  0.1976
 1101N2      N2 5234   2.268   3.859   2.142 -0.2324  0.1111 -0.1269
 1101N2      MW 5235   2.291   3.828   2.181 -0.1867  0.3489  0.0353
 1102N2      N1 5236   6.324   4.781   3.643 -0.2589 -0.7943 -0.1538
 1102N2      N2 5237   6.276   4.876   3.616  0.5301 -0.2762  0.2462
 1102N2      MW 5238   6.300   4.828   3.629  0.1356 -0.5352  0.0462
 1103N2      N1 5239   7.552   6.276   3.716 -0.8578 -0.5059 -0.0507
 1103N2      N2 5240   7.570   6.379   3.681  0.1759 -0.6471  0.0274
 1103N2      MW 5241   7.561   6.328   3.699 -0.3409 -0.5765 -0.0116
 1104N2      N1 5242   8.440   1.511   5.732 -0.2178 -0.0711  0.3303
 1104N2      N2 5243   8.522   1.464   5.787  0.2037 -0.0233 -0.2571
 1104N2      MW 5244   8.481   1.488   5.760 -0.0071 -0.0472  0.0366
 1105N2      N1 5245   1.144   2.600   6.056  0.2582  0.4761  0.5351
 1105N2      N2 5246   1.185   2.675   5.986 -0.1789 -0.1266 -0.3777
 1105N2      MW 5247   1.165   2.637   6.021  0.0396  0.1748  0.0787
 1106N2      N1 5248   1.307   2.295   3.503 -0.2963  0.2524  0.4781
 1106N2      N2 5249   1.247   2.219   3.451 -0.3381  0.0330  0.8425
 1106N2      MW 5250   1.277   2.257   3.477 -0.3172  0.1427  0.6603
 1107N2      N1 5251   0.667   0.375   5.824 -0.5576 -0.2530  0.3378
 1107N2      N2 5252   0.726   0.461   5.859  0.1729 -0.7503  0.3546
 1107N2      MW 5253   0.697   0.418   5.841 -0.1923 -0.5017  0.3462
 1108N2      N1 5254   6.888   0.692   6.610  0.1322  0.5485  0.8665
 1108N2      N2 5255   6.872   0.656   6.713 -0.6115 -0.8453  0.2697
 1108N2      MW 5256   6.880   0.674   6.662 -0.2397 -0.1484  0.5681
 1109N2      N1 5257   7.232   1.221   4.859  0.3660 -0.4075  0.5483
 1109N2      N2 5258   7.176   1.306   4.901 -0.2006  0.0640 -1.0935
 1109N2      MW 5259   7.204   1.263   4.880  0.0827 -0.1718 -0.2726
 1110N2      N1 5260   3.209   6.457   7.717 -0.7301  0.0306  0.4244
 1110N2      N2 5261   3.282   6.430   7.795  0.1323  0.0626 -0.3634
 1110N2      MW 5262   3.245   6.443   7.756 -0.2989  0.0466  0.0305
 1111N2      N1 5263   6.545   7.577   7.994 -0.0086  0.5763  0.0605
 1111N2      N2 5264   6.452   7.615   8.040 -0.3111  0.2701 -0.2919
 1111N2      MW 5265   6.498   7.596   8.017 -0.1599  0.4232 -0.1157
 1112N2      N1 5266   4.659   1.585   1.463 -0.1885 -0.4177 -0.5693
 1112N2      N2 5267   4.767   1.572   1.478 -0.1083  0.2866 -0.5506
 1112N2      MW 5268   4.713   1.578   1.471 -0.1484 -0.0655 -0.5600
 1113N2      N1 5269   5.870   1.391   1.933  0.3231 -0.3315  0.6327
 1113N2      N2 5270   5.767   1.362   1.906  0.4300  0.1673 -0.3362
 1113N2      MW 5271   5.818   1.376   1.919  0.3766 -0.0821  0.1482
 1114N2      N1 5272   0.150   8.502   3.241 -0.0038 -0.0515 -0.0532
 1114N2      N2 5273   0.140   8.608   3.268  0.4662  0.1035 -0.4790
 1114N2      MW 5274   0.145   8.555   3.255  0.2312  0.0260 -0.2661
 1115N2      N1 5275   2.235   5.953   0.241  0.1260  0.0971 -0.4840
 1115N2      N2 5276   2.209   6.058   0.260  0.3490  0.0927 -0.1453
 1115N2      MW 5277   2.222   6.006   0.251  0.2375  0.0949 -0.3146
 1116N2      N1 5278   3.551   3.227   6.942  0.9359  0.3035  0.1523
 1116N2      N2 5279   3.553   3.118   6.947  0.5999  0.2958  0.1677
 1116N2      MW 5280   3.552   3.173   6.945  0.7679  0.2997  0.1600
 1117N2      N1 5281   3.928   1.704   6.849  0.6156 -0.2195  0.5966
 1117N2      N2 5282   3.875   1.611   6.876  0.3894 -0.1906  0.2509
 1117N2      MW 5283   3.901   1.658   6.862  0.5025 -0.2050  0.4237
 1118N2      N1 5284   1.788   0.423   0.502 -0.2023  0.1227  0.2404
 1118N2      N2 5285   1.883   0.394   0.453 -0.3472 -0.2868  0.1987
 1118N2      MW 5286   1.836   0.408   0.477 -0.2747 -0.0821  0.2195
 1119N2      N1 5287   5.872   6.762   8.806  0.3013 -0.4196  0.3834
 1119N2      N2 5288   5.827   6.715   8.895 -0.1200 -0.0507  0.3700
 1119N2      MW 5289   5.849   6.739   8.851  0.0907 -0.2352  0.3767
 1120N2      N1 5290   4.993   0.003   0.618  0.1305 -0.7811  0.6855
 1120N2      N2 5291   4.895  -0.009   0.570  0.5038 -0.2291 -0.2310
 1120N2      MW 5292   4.944  -0.003   0.594  0.3172 -0.5051  0.2272
 1121N2      N1 5293   6.831   5.119   2.212 -0.2157  0.3223 -0.7359
 1121N2      N2 5294   6.811   5.048   2.130 -0.9734  0.1651 -0.4268
 1121N2      MW 5295   6.821   5.084   2.171 -0.5945  0.2437 -0.5814
 1122N2      N1 5296   8.171   7.524   3.162 -0.4519  0.2257 -0.6673
 1122N2      N2 5297   8.210   7.424   3.184  0.0709  0.7492  0.8297
 1122N2      MW 5298   8.190   7.474   3.173 -0.1905  0.4875  0.0812
 1123N2      N1 5299   8.665   1.792   2.665  0.0780  0.2008 -0.2744
 1123N2      N2 5300   8.676   1.737   2.570  0.1069 -0.2110 -0.0301
 1123N2      MW 5301   8.670   1.765   2.618  0.0924 -0.0051 -0.1523
 1124N2      N1 5302   8.688   5.693   2.939 -0.2728 -0.0374  0.0354
 1124N2      N2 5303   8.649   5.612   2.876  0.1316 -0.3150  0.1374
 1124N2      MW 5304   8.668   5.653   2.907 -0.0706 -0.1762  0.0864
 1125N2      N1 5305   2.420   5.164   4.780  0.1430 -0.3492  0.3858
 1125N2      N2 5306   2.406   5.092   4.698 -0.1255 -0.1408  0.2468
 1125N2      MW 5307   2.413   5.128   4.739  0.0087 -0.2450  0.3163
 1126N2      N1 5308   7.948   4.461   7.606  0.3978  0.6366 -0.0766
 1126N2      N2 5309   8.051   4.477   7.641  0.3401  0.0278  0.3677
 1126N2      MW 5310   8.000   4.469   7.623  0.3690  0.3322  0.1455
 1127N2      N1 5311   3.407   3.679   5.266 -0.3936  0.0545 -0.2308
 1127N2      N2 5312   3.350   3.771   5.248 -0.0127  0.1855 -0.8164
 1127N2      MW 5313   3.379   3.725   5.257 -0.2032  0.1200 -0.5236
 1128N2      N1 5314   6.977   3.102   1.142 -0.1049  0.4376 -0.1443
 1128N2      N2 5315   7.005   3.165   1.228  0.4258  0.2618 -0.1871
 1128N2      MW 5316   6.991   3.134   1.185  0.1605  0.3497 -0.1657
 1129N2      N1 5317   8.739   6.164   3.451  0.5214  0.8018  0.1602
 1129N2      N2 5318   8.726   6.195   3.555 -0.5968  0.6233  0.0833
 1129N2      MW 5319   8.733   6.180   3.503 -0.0377  0.7125  0.1218
 1130N2      N1 5320   1.911   8.356   0.640  0.3750  0.1644 -0.4824
 1130N2      N2 5321   2.013   8.316   0.624  0.0251 -0.8102 -0.3233
 1130N2      MW 5322   1.962   8.336   0.632  0.2000 -0.3229 -0.4029
 1131N2      N1 5323   3.788   5.444   3.580 -0.5146  0.9507 -0.2617
 1131N2      N2 5324   3.700   5.509   3.590 -1.2797 -0.1250  0.0883
 1131N2      MW 5325   3.744   5.477   3.585 -0.8971  0.4129 -0.0867
 1132N2      N1 5326   6.962   5.654   0.245 -0.4051 -0.1878  0.6211
 1132N2      N2 5327   7.057   5.710   0.251 -0.2666 -0.4120  0.5293
 1132N2      MW 5328   7.009   5.682   0.248 -0.3358 -0.2999  0.5752
 1133N2      N1 5329   6.109   0.618   4.841 -0.0305 -0.5089 -0.2673
 1133N2      N2 5330   6.089   0.696   4.766 -0.1223 -0.5819 -0.3201
 1133N2      MW 5331   6.099   0.657   4.804 -0.0764 -0.5454 -0.2937
 1134N2      N1 5332   6.666   1.038   2.406  0.7501 -0.3411 -0.0067
 1134N2      N2 5333   6.713   0.947   2.448  0.2369 -0.6117 -0.0081
 1134N2      MW 5334   6.690   0.993   2.427  0.4935 -0.4764 -0.0074
 1135N2      N1 5335   2.638   0.200   7.379  0.0177 -0.0067 -0.2542
 1135N2      N2 5336   2.583   0.285   7.338 -0.4302 -0.1129  0.1207
 1135N2      MW 5337   2.611   0.242   7.358 -0.2063 -0.0598 -0.0668
 1136N2      N1 5338   2.252   1.988   7.489 -0.4970 -0.2269 -0.2891
 1136N2      N2 5339   2.192   2.055   7.425 -0.2404  0.1540 -0.1338
 1136N2      MW 5340   2.222   2.021   7.457 -0.3687 -0.0365 -0.2115
 1137N2      N1 5341   8.377   0.243   6.005  0.5744  0.2600  0.0051
 1137N2      N2 5342   8.392   0.325   6.076 -0.1359  0.2887  0.1228
 1137N2      MW 5343   8.384   0.284   6.040  0.2192  0.2743  0.0640
 1138N2      N1 5344   5.728   5.569   1.653  0.2959 -0.4038  0.1735
 1138N2      N2 5345   5.705   5.570   1.545 -0.4259 -0.2144  0.3233
 1138N2      MW 5346   5.716   5.569   1.599 -0.0650 -0.3091  0.2484
 1139N2      N1 5347   7.454   2.503   3.858 -0.5002 -0.1147 -0.5638
 1139N2      N2 5348   7.413   2.586   3.918  0.3168  0.3515 -0.6560
 1139N2      MW 5349   7.433   2.545   3.888 -0.0917  0.1184 -0.6099
 1140N2      N1 5350   7.692   6.186   2.031  0.3065  0.4916 -0.2131
 1140N2      N2 5351   7.584   6.165   2.033  0.4330 -0.1092  0.3220
 1140N2      MW 5352   7.638   6.176   2.032  0.3698  0.1912  0.0545
 1141N2      N1 5353   3.067   3.360   6.261 -0.3750 -0.0176 -0.0145
 1141N2      N2 5354   3.085   3.252   6.267 -0.6132 -0.0235  0.6861
 1141N2      MW 5355   3.076   3.306   6.264 -0.4941 -0.0206  0.3358
 1142N2      N1 5356   8.040   5.023   7.978  0.1495  0.0478  0.2136
 1142N2      N2 5357   8.007   5.126   8.000  0.3266  0.1454  0.0190
 1142N2      MW 5358   8.023   5.075   7.989  0.2381  0.0966  0.1163
 1143N2      N1 5359   0.707   2.471   0.980 -0.0091 -0.2705  0.9846
 1143N2      N2 5360   0.769   2.450   0.892 -1.0459 -0.0674  0.1985
 1143N2      MW 5361   0.738   2.460   0.936 -0.5275 -0.1689  0.5916
 1144N2      N1 5362   4.600   6.666   5.595 -0.4284  0.0180 -0.0966
 1144N2      N2 5363   4.578   6.772   5.578 -0.2997  0.0361 -0.1556
 1144N2      MW 5364   4.589   6.719   5.587 -0.3641  0.0271 -0.1261
 1145N2      N1 5365   2.392   7.480   0.451  0.0289 -0.0848  0.3202
 1145N2      N2 5366   2.282   7.471   0.455 -0.0396  0.6559  0.1385
 1145N2      MW 5367   2.337   7.475   0.453 -0.0053  0.2855  0.2293
 1146N2      N1 5368   4.123   6.635   4.972  0.6559 -0.0897 -0.3158
 1146N2      N2 5369   4.053   6.552   4.988  0.3178  0.1200 -0.6957
 1146N2      MW 5370   4.088   6.594   4.980  0.4868  0.0152 -0.5057
 1147N2      N1 5371   6.418   6.541   7.623 -0.0213  0.2221 -0.0711
 1147N2      N2 5372   6.464   6.449   7.662  1.0938  0.5324 -0.6484
 1147N2      MW 5373   6.441   6.495   7.643  0.5362  0.3772 -0.3597
 1148N2      N1 5374   4.624   2.437   1.972 -0.2897 -0.3045 -0.7841
 1148N2      N2 5375   4.645   2.520   1.903 -0.0805 -0.2119 -0.6103
 1148N2      MW 5376   4.634   2.478   1.937 -0.1851 -0.2582 -0.6972
 1149N2      N1 5377   6.628   0.468   5.589  0.1764  0.2850  0.0197
 1149N2      N2 5378   6.583   0.379   5.543  0.0948  0.0921  0.4723
 1149N2      MW 5379   6.605   0.424   5.566  0.1356  0.1886  0.2460
 1150N2      N1 5380   3.962   8.284   5.184  0.4942 -0.1116 -0.1948
 1150N2      N2 5381   4.026   8.370   5.204 -0.1196  0.0970  0.8959
 1150N2      MW 5382   3.994   8.327   5.194  0.1873 -0.0073  0.3506
 1151N2      N1 5383   6.427   2.570   7.294 -0.7170  0.0454  0.7514
 1151N2      N2 5384   6.336   2.616   7.252 -0.1141  0.1852 -0.4402
 1151N2      MW 5385   6.382   2.593   7.273 -0.4155  0.1153  0.1556
 1152N2      N1 5386   8.574   2.249   0.227 -0.0792  0.2413 -0.2016
 1152N2      N2 5387   8.583   2.201   0.128 -0.1347  0.1061 -0.1419
 1152N2      MW 5388   8.578   2.225   0.178 -0.1070  0.1737 -0.1718
 1153N2      N1 5389   0.446   5.179   8.901 -0.0819 -0.7272 -0.1999
 1153N2      N2 5390   0.536   5.144   8.848 -0.2009 -0.5716 -0.5061
 1153N2      MW 5391   0.491   5.162   8.875 -0.1414 -0.6494 -0.3530
 1154N2      N1 5392   6.286   6.169   3.160 -0.1831  0.5118  0.1738
 1154N2      N2 5393   6.393   6.184   3.181 -0.1854  0.4431  0.2348
 1154N2      MW 5394   6.339   6.177   3.170 -0.1842  0.4774  0.2043
 1155N2      N1 5395   5.958   7.798   1.057 -0.2113 -0.8200 -0.7037
 1155N2      N2 5396   5.904   7.732   1.127  0.3583  0.0874  0.6094
 1155N2      MW 5397   5.931   7.765   1.092  0.0735 -0.3663 -0.0471
 1156N2      N1 5398   3.399   8.073   5.292 -0.3622 -0.3040 -0.0296
 1156N2      N2 5399   3.364   8.164   5.342  0.3725  0.1125 -0.2769
 1156N2      MW 5400   3.381   8.119   5.317  0.0052 -0.0957 -0.1533
 1157N2      N1 5401   3.415   1.649   1.664 -0.0898  0.1539  0.5298
 1157N2      N2 5402   3.477   1.571   1.710  0.3058  0.2292  0.1195
 1157N2      MW 5403   3.446   1.610   1.687  0.1080  0.1915  0.3246
 1158N2      N1 5404   7.613   2.387   5.895  0.7436  0.3797 -0.1033
 1158N2      N2 5405   7.627   2.466   5.971  0.2714  0.1880  0.1825
 1158N2      MW 5406   7.620   2.426   5.933  0.5075  0.2838  0.0396
 1159N2      N1 5407   8.918   2.863   7.784 -0.5798  0.4777 -0.9560
 1159N2      N2 5408   9.002   2.932   7.767  0.2991 -0.2302  0.4137
 1159N2      MW 5409   8.960   2.897   7.776 -0.1403  0.1237 -0.2712
 1160N2      N1 5410   4.314   0.036   7.184 -0.5867 -0.1936 -0.0875
 1160N2      N2 5411   4.300  -0.073   7.181 -0.0641 -0.2565 -0.3281
 1160N2      MW 5412   4.307  -0.018   7.183 -0.3254 -0.2251 -0.2078
 1161N2      N1 5413   8.058   1.351   5.846 -0.2449 -0.1442 -0.1891
 1161N2      N2 5414   8.141   1.316   5.783 -0.2810 -0.1013 -0.2609
 1161N2      MW 5415   8.100   1.334   5.814 -0.2630 -0.1228 -0.2250
 1162N2      N1 5416   1.569   6.956   6.138 -0.7014 -0.2912 -0.0024
 1162N2      N2 5417   1.472   6.921   6.177 -0.2589 -0.8995  0.5420
 1162N2      MW 5418   1.520   6.939   6.157 -0.4802 -0.5953  0.2698
 1163N2      N1 5419   6.280   1.673   8.231 -0.0192  0.6895  0.2886
 1163N2      N2 5420   6.211   1.602   8.181  0.8064  0.1649 -0.1152
 1163N2      MW 5421   6.246   1.638   8.206  0.3936  0.4272  0.0867
 1164N2      N1 5422   6.550   3.388   8.177 -0.6304  0.0281 -0.9596
 1164N2      N2 5423   6.583   3.490   8.152  0.3210  0.0588  0.3709
 1164N2      MW 5424   6.567   3.439   8.164 -0.1547  0.0434 -0.2944
 1165N2      N1 5425   6.884   2.890   0.828 -0.2285 -0.1751 -0.5048
 1165N2      N2 5426   6.912   2.876   0.723  0.1626 -0.9236 -0.3074
 1165N2      MW 5427   6.898   2.883   0.775 -0.0329 -0.5493 -0.4061
 1166N2      N1 5428   6.143   8.538   2.236  0.5769  0.5409  0.0308
 1166N2      N2 5429   6.122   8.474   2.150 -0.4904  0.6790  0.1798
 1166N2      MW 5430   6.133   8.506   2.193  0.0433  0.6100  0.1053
 1167N2      N1 5431   3.404   7.689   2.287  0.0850  0.0893 -0.1895
 1167N2      N2 5432   3.366   7.644   2.194 -0.8035 -0.3550  0.3877
 1167N2      MW 5433   3.385   7.666   2.240 -0.3593 -0.1328  0.0991
 1168N2      N1 5434   6.401   5.115   2.153  0.0790  0.2524 -0.1641
 1168N2      N2 5435   6.361   5.028   2.100 -0.5212  0.3640  0.0949
 1168N2      MW 5436   6.381   5.072   2.127 -0.2211  0.3082 -0.0346
 1169N2      N1 5437   3.380   4.712   7.960  0.0626 -0.3243  0.1787
 1169N2      N2 5438   3.450   4.651   8.019 -0.2290 -0.3188  0.5362
 1169N2      MW 5439   3.415   4.682   7.990 -0.0832 -0.3216  0.3575
 1170N2      N1 5440   3.071   5.005   0.191 -0.3773  0.1165 -0.0666
 1170N2      N2 5441   3.088   5.063   0.099 -0.2092  0.6115  0.2705
 1170N2      MW 5442   3.080   5.034   0.145 -0.2932  0.3640  0.1019
 1171N2      N1 5443   6.206   4.138   3.099 -0.0236 -0.1957  0.2367
 1171N2      N2 5444   6.203   4.028   3.110  0.2514 -0.2234  0.0142
 1171N2      MW 5445   6.205   4.083   3.104  0.1139 -0.2095  0.1255
 1172N2      N1 5446   1.106   6.472   2.530  0.1056  0.1905 -0.2686
 1172N2      N2 5447   1.165   6.516   2.613  0.1661 -0.2271 -0.0896
 1172N2      MW 5448   1.136   6.494   2.571  0.1359 -0.0183 -0.1791
 1173N2      N1 5449   0.370   6.084   2.460  0.1714  0.1123  0.0698
 1173N2      N2 5450   0.396   6.056   2.563  0.0430 -0.1613  0.0268
 1173N2      MW 5451   0.383   6.070   2.512  0.1072 -0.0245  0.0483
 1174N2      N1 5452   0.555   2.540   4.438 -0.3549 -0.2203 -0.4725
 1174N2      N2 5453   0.479   2.560   4.361 -0.2237  0.9047 -0.3165
 1174N2      MW 5454   0.517   2.550   4.399 -0.2893  0.3422 -0.3945
 1175N2      N1 5455   3.561   0.432   7.161 -0.2966 -0.0942  0.0892
 1175N2      N2 5456   3.644   0.363   7.142 -0.2348  0.0775 -0.2663
 1175N2      MW 5457   3.603   0.397   7.151 -0.2657 -0.0083 -0.0885
 1176N2      N1 5458   7.270   7.646   1.813 -0.3071 -0.3021  0.1235
 1176N2      N2 5459   7.309   7.552   1.855  0.8175  0.0338 -0.1552
 1176N2      MW 5460   7.290   7.599   1.834  0.2552 -0.1342 -0.0159
 1177N2      N1 5461   8.007   7.688   1.996 -0.1977  0.1093 -0.1463
 1177N2      N2 5462   8.042   7.706   1.893  0.2267 -0.2358 -0.0670
 1177N2      MW 5463   8.025   7.697   1.944  0.0145 -0.0632 -0.1067
 1178N2      N1 5464   8.440   1.737   1.951 -0.3935  0.2127  0.0181
 1178N2      N2 5465   8.418   1.659   1.877 -0.0383 -0.1744  0.3192
 1178N2      MW 5466   8.429   1.698   1.914 -0.2159  0.0192  0.1687
 1179N2      N1 5467   1.314   4.969   5.196  0.9487 -0.4274  0.0052
 1179N2      N2 5468   1.410   5.004   5.239  0.6201  0.8483 -0.3065
 1179N2      MW 5469   1.362   4.987   5.218  0.7844  0.2105 -0.1507
 1180N2      N1 5470   4.482   7.949   3.373 -0.1175 -0.4594 -0.1968
 1180N2      N2 5471   4.561   7.891   3.323  0.0772  0.0343 -0.4696
 1180N2      MW 5472   4.522   7.920   3.348 -0.0202 -0.2125 -0.3332
 1181N2      N1 5473   8.873   7.723   6.145  0.3669  0.3262  0.3182
 1181N2      N2 5474   8.787   7.757   6.205  0.2948  0.7796 -0.0406
 1181N2      MW 5475   8.830   7.740   6.175  0.3309  0.5529  0.1388
 1182N2      N1 5476   7.664   5.054   5.047  0.2864 -0.0092 -0.3888
 1182N2      N2 5477   7.574   5.105   5.011  0.4752  0.3653 -0.3239
 1182N2      MW 5478   7.619   5.079   5.029  0.3808  0.1781 -0.3564
 1183N2      N1 5479   4.692   3.217   3.115  0.0097  0.0234 -0.2184
 1183N2      N2 5480   4.674   3.151   3.030 -0.1504 -0.1621 -0.0401
 1183N2      MW 5481   4.683   3.184   3.072 -0.0703 -0.0693 -0.1292
 1184N2      N1 5482   2.813   8.274   6.790 -0.1754  0.3042 -0.5962
 1184N2      N2 5483   2.740   8.209   6.739 -0.1737 -0.1508 -0.0240
 1184N2      MW 5484   2.777   8.242   6.764 -0.1746  0.0767 -0.3101
 1185N2      N1 5485   3.158   4.059   2.579  0.7904 -0.0002 -0.1851
 1185N2      N2 5486   3.072   4.098   2.636  0.0358 -0.3469 -1.0780
 1185N2      MW 5487   3.115   4.078   2.607  0.4131 -0.1736 -0.6316
 1186N2      N1 5488   1.710   6.505   8.786  0.0408  0.4257 -0.0706
 1186N2      N2 5489   1.625   6.510   8.717 -0.3278 -0.0704  0.3451
 1186N2      MW 5490   1.667   6.507   8.752 -0.1435  0.1777  0.1372
 1187N2      N1 5491   8.171   7.054   2.037 -0.1239 -0.1322  0.0534
 1187N2      N2 5492   8.175   6.962   2.096 -0.1691 -0.3645 -0.3064
 1187N2      MW 5493   8.173   7.008   2.067 -0.1465 -0.2483 -0.1265
 1188N2      N1 5494   1.442   6.611   0.718  0.2093  0.3159 -0.4149
 1188N2      N2 5495   1.433   6.708   0.770 -0.5416  0.0300 -0.0107
 1188N2      MW 5496   1.437   6.660   0.744 -0.1661  0.1729 -0.2128
 1189N2      N1 5497   5.398   0.384   3.830 -0.0230  0.9913 -0.1497
 1189N2      N2 5498   5.387   0.381   3.940 -0.2167 -0.1279 -0.1937
 1189N2      MW 5499   5.392   0.383   3.885 -0.1199  0.4317 -0.1717
 1190N2      N1 5500   5.522   1.698   5.722 -0.3740 -0.0603  0.1715
 1190N2      N2 5501   5.568   1.602   5.697  0.0496  0.3732 -0.7296
 1190N2      MW 5502   5.545   1.650   5.710 -0.1622  0.1565 -0.2790
 1191N2      N1 5503   2.571   2.700   0.639 -0.3471 -0.0615  0.1342
 1191N2      N2 5504   2.645   2.654   0.571 -0.2374  0.3939 -0.0562
 1191N2      MW 5505   2.608   2.677   0.605 -0.2922  0.1662  0.0390
 1192N2      N1 5506   2.186   2.269   7.076  0.8044 -0.7216  0.0222
 1192N2      N2 5507   2.117   2.234   6.997 -0.0493 -0.4875  0.6504
 1192N2      MW 5508   2.152   2.252   7.037  0.3776 -0.6045  0.3363
 1193N2      N1 5509   1.501   1.936   7.694 -0.5456  0.7123  0.0309
 1193N2      N2 5510   1.556   1.955   7.601 -0.2146  0.3474  0.1514
 1193N2      MW 5511   1.528   1.945   7.647 -0.3801  0.5299  0.0911
 1194N2      N1 5512   3.448   7.650   7.443  0.2190  0.0279  0.3304
 1194N2      N2 5513   3.348   7.694   7.452  0.0472 -0.1844 -0.5642
 1194N2      MW 5514   3.398   7.672   7.448  0.1331 -0.0783 -0.1169
 1195N2      N1 5515   2.006   3.025   3.986  0.1229 -0.0178  0.5246
 1195N2      N2 5516   1.948   2.939   3.951 -0.1111  0.1685  0.4530
 1195N2      MW 5517   1.977   2.982   3.969  0.0059  0.0754  0.4888
 1196N2      N1 5518   5.802   0.636   3.774  0.1693 -0.0591  0.6550
 1196N2      N2 5519   5.765   0.684   3.866  0.2166 -0.3414  0.8192
 1196N2      MW 5520   5.784   0.660   3.820  0.1929 -0.2003  0.7371
 1197N2      N1 5521   6.602   2.368   5.223 -0.3187  0.3270 -0.4133
 1197N2      N2 5522   6.649   2.285   5.169  0.1074  0.6759 -0.5800
 1197N2      MW 5523   6.626   2.326   5.196 -0.1056  0.5014 -0.4967
 1198N2      N1 5524   3.133   1.537   2.391  0.4390  0.4968  0.6360
 1198N2      N2 5525   3.225   1.513   2.447  0.1384 -0.0287  0.9082
 1198N2      MW 5526   3.179   1.525   2.419  0.2887  0.2341  0.7721
 1199N2      N1 5527   5.326   2.592   0.712  0.7960 -0.2111 -0.2683
 1199N2      N2 5528   5.399   2.510   0.701  0.6285 -0.3556 -0.3335
 1199N2      MW 5529   5.363   2.551   0.707  0.7122 -0.2834 -0.3009
 1200N2      N1 5530   2.490   8.902   3.773  0.1004  0.7417  0.7290
 1200N2      N2 5531   2.391   8.944   3.800 -0.4234 -0.0393  0.0514
 1200N2      MW 5532   2.440   8.923   3.787 -0.1615  0.3512  0.3902
 1201N2      N1 5533   7.033   5.709   6.927 -0.0418  0.2690  0.0716
 1201N2      N2 5534   7.033   5.788   6.850  0.1136 -0.0129 -0.2222
 1201N2      MW 5535   7.033   5.749   6.888  0.0359  0.1280 -0.0753
 1202N2      N1 5536   1.292   4.538   2.015 -0.1674 -0.2072 -0.4441
 1202N2      N2 5537   1.207   4.521   1.948 -0.4444 -0.1328 -0.1127
 1202N2      MW 5538   1.250   4.529   1.981 -0.3059 -0.1700 -0.2784
 1203N2      N1 5539   3.140   8.782   5.207  0.0703 -0.1855 -0.0462
 1203N2      N2 5540   3.066   8.832   5.142 -0.2325 -0.2652  0.2381
 1203N2      MW 5541   3.103   8.807   5.175 -0.0811 -0.2254  0.0959
 1204N2      N1 5542   7.827   6.691   0.292  0.9750 -0.9685 -0.4666
 1204N2      N2 5543   7.820   6.704   0.183 -0.0363  0.1913 -0.2797
 1204N2      MW 5544   7.823   6.697   0.238  0.4694 -0.3886 -0.3731
 1205N2      N1 5545   3.185   3.851   8.969  0.1034 -0.0355 -0.3515
 1205N2      N2 5546   3.273   3.908   9.006  0.1990 -0.6020  0.3030
 1205N2      MW 5547   3.229   3.880   8.987  0.1512 -0.3187 -0.0243
 1206N2      N1 5548   1.651   7.724   7.948  0.4950 -0.1569  0.1093
 1206N2      N2 5549   1.682   7.783   7.860  0.2705  0.5503  0.5030
 1206N2      MW 5550   1.667   7.754   7.904  0.3827  0.1967  0.3061
 1207N2      N1 5551   0.432   8.602   1.709  0.1578  0.0455 -0.1026
 1207N2      N2 5552   0.333   8.621   1.752  0.1411 -0.0474 -0.0991
 1207N2      MW 5553   0.383   8.611   1.730  0.1495 -0.0009 -0.1009
 1208N2      N1 5554   2.921   1.031   3.165 -0.3412  0.6154  0.2403
 1208N2      N2 5555   2.824   0.995   3.203 -0.3716  0.0207 -0.3840
 1208N2      MW 5556   2.873   1.013   3.184 -0.3564  0.3181 -0.0719
 1209N2      N1 5557   7.023   8.199   7.646  0.3261  0.2908 -0.7611
 1209N2      N2 5558   7.121   8.246   7.663  0.3789 -0.0510 -0.0855
 1209N2      MW 5559   7.072   8.223   7.655  0.3525  0.1199 -0.4233
 1210N2      N1 5560   4.589   2.768   1.035  0.0302  0.5572  0.2202
 1210N2      N2 5561   4.492   2.723   1.060  0.1685  0.1373  0.0066
 1210N2      MW 5562   4.541   2.745   1.048  0.0993  0.3473  0.1134
 1211N2      N1 5563   0.416   0.613   0.666  0.0763  0.2529  0.1153
 1211N2      N2 5564   0.417   0.601   0.556 -0.1033  0.4303  0.0946
 1211N2      MW 5565   0.417   0.607   0.611 -0.0135  0.3416  0.1050
 1212N2      N1 5566   4.420   5.830   7.810  0.0860 -0.3142  0.0924
 1212N2      N2 5567   4.343   5.898   7.849  0.1648 -0.1553 -0.0282
 1212N2      MW 5568   4.382   5.864   7.829  0.1254 -0.2348  0.0321
 1213N2      N1 5569   1.787   7.209   0.780  0.2028 -0.3681  0.4310
 1213N2      N2 5570   1.724   7.217   0.690 -0.3670 -0.2252  0.8429
 1213N2      MW 5571   1.755   7.213   0.735 -0.0821 -0.2966  0.6370
 1214N2      N1 5572   8.322   4.706   8.410  0.5489 -0.5269 -0.1233
 1214N2      N2 5573   8.401   4.747   8.345  0.6096 -0.0119  0.2717
 1214N2      MW 5574   8.361   4.727   8.378  0.5793 -0.2694  0.0742
 1215N2      N1 5575   8.510   8.559   0.306 -0.4645 -0.1374 -0.2468
 1215N2      N2 5576   8.488   8.497   0.395 -0.4175  0.5278  0.2358
 1215N2      MW 5577   8.499   8.528   0.350 -0.4410  0.1952 -0.0055
 1216N2      N1 5578   6.729   6.956   0.554  0.0134 -1.0053 -0.4739
 1216N2      N2 5579   6.675   7.002   0.470  0.3827 -0.8340 -0.6163
 1216N2      MW 5580   6.702   6.979   0.512  0.1980 -0.9196 -0.5451
 1217N2      N1 5581   2.218   7.227   5.442  0.4261 -0.0952 -0.4825
 1217N2      N2 5582   2.250   7.296   5.362  0.4307  0.5254  0.0492
 1217N2      MW 5583   2.234   7.262   5.402  0.4284  0.2151 -0.2167
 1218N2      N1 5584   7.927   2.891   7.690 -0.1209  0.7137  0.3302
 1218N2      N2 5585   7.837   2.897   7.753 -0.3470  0.4977  0.0240
 1218N2      MW 5586   7.882   2.894   7.722 -0.2340  0.6057  0.1771
 1219N2      N1 5587   6.526   7.362   1.868 -0.3666  0.8924 -0.6820
 1219N2      N2 5588   6.598   7.394   1.944 -0.0682 -0.5271 -0.3560
 1219N2      MW 5589   6.562   7.378   1.906 -0.2174  0.1827 -0.5190
 1220N2      N1 5590   3.660   2.418   8.324 -0.0911 -0.0653 -0.2988
 1220N2      N2 5591   3.580   2.344   8.340 -0.1981 -0.0100 -0.5773
 1220N2      MW 5592   3.620   2.381   8.332 -0.1446 -0.0376 -0.4380
 1221N2      N1 5593   8.725   5.765   5.213 -0.4503 -0.5225 -0.0384
 1221N2      N2 5594   8.753   5.809   5.116 -0.3961  0.3692  0.3750
 1221N2      MW 5595   8.739   5.787   5.165 -0.4232 -0.0766  0.1683
 1222N2      N1 5596   3.813   5.960   3.877  0.1109  0.0785  0.4673
 1222N2      N2 5597   3.892   5.916   3.939  0.0646  0.1596  0.5821
 1222N2      MW 5598   3.853   5.938   3.908  0.0878  0.1191  0.5247
 1223N2      N1 5599   3.341   4.482   1.838 -0.0714 -0.1782 -0.9604
 1223N2      N2 5600   3.423   4.521   1.776  0.1670 -0.4119 -0.7949
 1223N2      MW 5601   3.382   4.502   1.807  0.0478 -0.2951 -0.8777
 1224N2      N1 5602   2.907   8.674   3.326 -0.3156 -0.0043  0.6368
 1224N2      N2 5603   2.901   8.617   3.419 -0.4102  0.2243  0.7722
 1224N2      MW 5604   2.904   8.646   3.372 -0.3629  0.1100  0.7045
 1225N2      N1 5605   6.717   5.501   7.568  0.0226  0.7437  0.3590
 1225N2      N2 5606   6.648   5.581   7.539 -0.5238 -0.0170 -0.4578
 1225N2      MW 5607   6.683   5.541   7.554 -0.2506  0.3634 -0.0494
 1226N2      N1 5608   6.156   1.767   1.333 -0.3197 -0.2243  0.1705
 1226N2      N2 5609   6.218   1.848   1.292 -0.3527 -0.1582  0.2524
 1226N2      MW 5610   6.187   1.808   1.313 -0.3362 -0.1913  0.2115
 1227N2      N1 5611   4.464   8.320   0.332 -0.3293 -0.0716  0.0107
 1227N2      N2 5612   4.401   8.406   0.307  0.3227  0.4001 -0.0452
 1227N2      MW 5613   4.433   8.363   0.320 -0.0033  0.1643 -0.0172
 1228N2      N1 5614   5.705   4.823   1.868 -0.1818 -0.3807  0.3331
 1228N2      N2 5615   5.755   4.746   1.928 -0.1338 -0.6715 -0.0859
 1228N2      MW 5616   5.730   4.785   1.898 -0.1578 -0.5261  0.1236
 1229N2      N1 5617   2.427   3.562   0.490  0.7281 -0.6425  0.6071
 1229N2      N2 5618   2.518   3.560   0.429  0.0143  0.9753 -0.5451
 1229N2      MW 5619   2.472   3.561   0.460  0.3712  0.1664  0.0310
 1230N2      N1 5620   4.453   2.607   3.189 -0.4249  0.8343  0.4100
 1230N2      N2 5621   4.480   2.652   3.286 -0.1889  0.5213  0.4901
 1230N2      MW 5622   4.467   2.629   3.238 -0.3069  0.6778  0.4500
 1231N2      N1 5623   8.334   0.623   8.504  0.0410 -0.3616 -0.4117
 1231N2      N2 5624   8.430   0.595   8.551  0.0805 -0.0214 -0.2950
 1231N2      MW 5625   8.382   0.609   8.528  0.0607 -0.1915 -0.3534
 1232N2      N1 5626   2.750   3.062   3.578  0.3234  0.2543  0.0335
 1232N2      N2 5627   2.769   3.165   3.543 -0.3887  0.2254 -0.4487
 1232N2      MW 5628   2.760   3.113   3.561 -0.0327  0.2399 -0.2076
 1233N2      N1 5629   8.119   7.849   1.257  0.1899  0.1445 -0.3060
 1233N2      N2 5630   8.107   7.951   1.296  0.0277 -0.1228  0.3404
 1233N2      MW 5631   8.113   7.900   1.276  0.1088  0.0108  0.0172
 1234N2      N1 5632   8.695   3.249   8.592  0.4759 -0.2571  0.0117
 1234N2      N2 5633   8.703   3.231   8.483 -0.3104 -0.6432  0.0172
 1234N2      MW 5634   8.699   3.240   8.537  0.0828 -0.4502  0.0145
 1235N2      N1 5635   3.473   3.318   1.879 -0.0614 -0.1222 -0.2752
 1235N2      N2 5636   3.447   3.421   1.851 -0.3621 -0.2862 -0.5957
 1235N2      MW 5637   3.460   3.370   1.865 -0.2117 -0.2042 -0.4355
 1236N2      N1 5638   0.002   7.209   2.374  0.0603  0.6953 -0.8784
 1236N2      N2 5639  -0.007   7.307   2.423  0.0641  0.3686 -0.2191
 1236N2      MW 5640  -0.003   7.258   2.398  0.0622  0.5320 -0.5487
 1237N2      N1 5641   3.262   3.234   2.528 -0.3561 -0.3973 -0.1866
 1237N2      N2 5642   3.160   3.248   2.567 -0.0954  0.3001  0.2585
 1237N2      MW 5643   3.211   3.241   2.547 -0.2257 -0.0486  0.0360
 1238N2      N1 5644   6.516   5.105   4.599  0.4355  0.3100 -0.3814
 1238N2      N2 5645   6.523   5.214   4.606 -0.3171  0.3380 -0.0145
 1238N2      MW 5646   6.520   5.160   4.602  0.0592  0.3240 -0.1979
 1239N2      N1 5647   1.207   3.977   0.558 -0.2296  0.3085  0.7706
 1239N2      N2 5648   1.154   4.072   0.545 -1.0301 -0.1716  0.4828
 1239N2      MW 5649   1.181   4.024   0.551 -0.6299  0.0685  0.6267
 1240N2      N1 5650   0.510   2.715   3.292  0.4140 -0.0669 -0.0983
 1240N2      N2 5651   0.475   2.736   3.394  0.1974  0.1674 -0.2193
 1240N2      MW 5652   0.492   2.726   3.343  0.3057  0.0502 -0.1588
 1241N2      N1 5653   8.326   1.985   5.890  0.1050 -0.0902  0.2888
 1241N2      N2 5654   8.281   1.888   5.865 -0.1558 -0.0472  0.5855
 1241N2      MW 5655   8.304   1.936   5.878 -0.0254 -0.0687  0.4372
 1242N2      N1 5656   5.485   7.046   6.312 -0.1523 -0.0696 -0.1196
 1242N2      N2 5657   5.491   7.142   6.365  0.5028 -0.0317 -0.2585
 1242N2      MW 5658   5.488   7.094   6.339  0.1752 -0.0506 -0.1890
 1243N2      N1 5659   0.230   8.401   8.439  0.9950  0.1604  0.0618
 1243N2      N2 5660   0.318   8.335   8.434  0.8115 -0.1254  0.5268
 1243N2      MW 5661   0.274   8.368   8.437  0.9032  0.0175  0.2943
 1244N2      N1 5662   1.591   2.955   0.740 -0.1472 -0.2259 -0.2470
 1244N2      N2 5663   1.568   2.888   0.824 -0.1060  0.1196  0.0413
 1244N2      MW 5664   1.580   2.922   0.782 -0.1266 -0.0531 -0.1028
 1245N2      N1 5665   3.971   3.093   6.205 -0.2980 -0.3739  0.0478
 1245N2      N2 5666   3.946   3.017   6.280  0.0529 -0.2260  0.3134
 1245N2      MW 5667   3.958   3.055   6.243 -0.1226 -0.3000  0.1806
 1246N2      N1 5668   3.463   0.242   4.213 -0.1179  0.1696  0.4551
 1246N2      N2 5669   3.406   0.278   4.126  0.2211 -0.3391  0.0128
 1246N2      MW 5670   3.435   0.260   4.169  0.0516 -0.0848  0.2339
 1247N2      N1 5671   2.507   6.380   6.081 -0.6788  0.3053  0.5345
 1247N2      N2 5672   2.510   6.295   6.151 -0.7168  0.1727  0.3758
 1247N2      MW 5673   2.508   6.338   6.116 -0.6978  0.2390  0.4552
 1248N2      N1 5674   5.746   3.602   4.807 -0.0021 -0.2610  0.0086
 1248N2      N2 5675   5.721   3.658   4.898  0.1007 -0.0724 -0.0807
 1248N2      MW 5676   5.734   3.630   4.852  0.0493 -0.1667 -0.0361
 1249N2      N1 5677   1.909   2.111   6.639 -0.1761  0.2121 -0.1021
 1249N2      N2 5678   1.946   2.078   6.541 -0.7602  0.0939 -0.2830
 1249N2      MW 5679   1.928   2.095   6.590 -0.4681  0.1530 -0.1925
 1250N2      N1 5680   8.350   4.347   8.934 -0.1485 -0.3273 -0.4655
 1250N2      N2 5681   8.444   4.348   8.991 -0.3648 -0.1459 -0.1170
 1250N2      MW 5682   8.397   4.347   8.962 -0.2567 -0.2366 -0.2912
 1251N2      N1 5683   5.616   1.613   7.365  0.5582 -0.2676  0.6098
 1251N2      N2 5684   5.641   1.694   7.295 -0.0626 -0.2225  0.4404
 1251N2      MW 5685   5.628   1.654   7.330  0.2478 -0.2450  0.5251
 1252N2      N1 5686   4.108   3.723   7.482 -0.5775 -0.2868  0.3995
 1252N2      N2 5687   4.025   3.683   7.542 -0.6038 -0.3191  0.3412
 1252N2      MW 5688   4.067   3.703   7.512 -0.5906 -0.3029  0.3704
 1253N2      N1 5689   1.549   7.507   4.260  0.2573  0.4524  0.0780
 1253N2      N2 5690   1.628   7.432   4.278  0.2207  0.3697 -0.1052
 1253N2      MW 5691   1.589   7.469   4.269  0.2390  0.4111 -0.0136
 1254N2      N1 5692   8.924   2.799   6.119  0.2860 -0.2149 -0.5456
 1254N2      N2 5693   8.952   2.863   6.034 -0.0742  0.1583 -0.3832
 1254N2      MW 5694   8.938   2.831   6.076  0.1059 -0.0283 -0.4644
 1255N2      N1 5695   0.286   3.477   3.296 -0.9846  0.5261 -0.1271
 1255N2      N2 5696   0.209   3.404   3.270 -0.7954  0.3763 -0.2705
 1255N2      MW 5697   0.247   3.440   3.283 -0.8900  0.4512 -0.1988
 1256N2      N1 5698   4.218   4.037   4.910 -0.4328  0.1637 -0.1523
 1256N2      N2 5699   4.187   4.139   4.938  0.3346  0.4066 -0.1594
 1256N2      MW 5700   4.202   4.088   4.924 -0.0491  0.2851 -0.1558
 1257N2      N1 5701   3.767   6.286   0.000  1.0458 -0.5650 -0.0143
 1257N2      N2 5702   3.744   6.184   0.034  0.2142 -0.1906  0.5581
 1257N2      MW 5703   3.755   6.235   0.017  0.6300 -0.3778  0.2719
 1258N2      N1 5704   0.229   8.018   4.620 -0.1526 -0.6873 -0.3567
 1258N2      N2 5705   0.318   7.996   4.681  0.2245  0.4125 -0.4896
 1258N2      MW 5706   0.274   8.007   4.650  0.0359 -0.1374 -0.4231
 1259N2      N1 5707   5.033   8.492   3.571  0.0023 -0.5575  0.0381
 1259N2      N2 5708   4.997   8.505   3.467  0.1021  0.1662  0.0877
 1259N2      MW 5709   5.015   8.499   3.519  0.0522 -0.1956  0.0629
 1260N2      N1 5710   4.757   8.057   4.383 -0.4765 -0.0517  0.0800
 1260N2      N2 5711   4.677   8.048   4.308  0.0713 -0.9723 -0.4081
 1260N2      MW 5712   4.717   8.053   4.345 -0.2026 -0.5120 -0.1640
 1261N2      N1 5713   7.760   6.361   8.828 -0.3933  0.0430  0.4392
 1261N2      N2 5714   7.695   6.310   8.756  0.2921 -0.4891  0.1989
 1261N2      MW 5715   7.728   6.335   8.792 -0.0506 -0.2230  0.3191
 1262N2      N1 5716   5.135   1.282   8.005 -0.1733 -0.3751  0.2302
 1262N2      N2 5717   5.205   1.237   7.934  0.3178  0.0553  0.4388
 1262N2      MW 5718   5.170   1.260   7.970  0.0723 -0.1599  0.3345
 1263N2      N1 5719   2.696   7.092   7.075 -0.1657 -0.9151 -0.1728
 1263N2      N2 5720   2.728   7.147   7.165 -0.8645  0.2187 -0.6121
 1263N2      MW 5721   2.712   7.120   7.120 -0.5151 -0.3482 -0.3924
 1264N2      N1 5722   8.744   8.328   7.334 -0.2605 -0.1176  0.0070
 1264N2      N2 5723   8.712   8.297   7.234 -0.4699  0.2724 -0.0502
 1264N2      MW 5724   8.728   8.313   7.284 -0.3652  0.0774 -0.0216
 1265N2      N1 5725   7.400   5.211   2.073  0.0623  0.3291 -0.6630
 1265N2      N2 5726   7.365   5.115   2.031  0.5110 -0.0873 -0.1084
 1265N2      MW 5727   7.383   5.163   2.052  0.2866  0.1209 -0.3857
 1266N2      N1 5728   5.585   8.166   8.215  0.3944 -0.5359 -0.1945
 1266N2      N2 5729   5.677   8.219   8.245 -0.1438  0.6987 -0.7212
 1266N2      MW 5730   5.631   8.193   8.230  0.1253  0.0814 -0.4578
 1267N2      N1 5731   1.407   2.755   2.694 -0.0582 -0.2521  0.0446
 1267N2      N2 5732   1.330   2.830   2.671  0.1991 -0.0493 -0.1601
 1267N2      MW 5733   1.369   2.793   2.683  0.0705 -0.1507 -0.0577
 1268N2      N1 5734   1.192   7.487   3.044 -0.6127 -0.4197 -0.3245
 1268N2      N2 5735   1.269   7.439   2.983  0.6049  0.2204  0.6918
 1268N2      MW 5736   1.231   7.463   3.014 -0.0039 -0.0997  0.1836
 1269N2      N1 5737   1.827   4.811   5.776 -0.3451 -0.0692 -0.0369
 1269N2      N2 5738   1.752   4.738   5.810  0.0498 -0.3664  0.2110
 1269N2      MW 5739   1.790   4.774   5.793 -0.1476 -0.2178  0.0871
 1270N2      N1 5740   5.997   1.301   6.367  0.5328 -0.0838  0.1595
 1270N2      N2 5741   5.966   1.202   6.331 -0.0578  0.1756 -0.0509
 1270N2      MW 5742   5.981   1.251   6.349  0.2375  0.0459  0.0543
 1271N2      N1 5743   0.560   2.941   6.138  0.3438 -0.0359 -0.2839
 1271N2      N2 5744   0.644   2.932   6.208  0.3825  0.0422 -0.3199
 1271N2      MW 5745   0.602   2.937   6.173  0.3632  0.0031 -0.3019
 1272N2      N1 5746   6.077   6.377   7.525 -0.4778  0.2487  0.1251
 1272N2      N2 5747   6.029   6.320   7.445  0.3193 -0.3810  0.0893
 1272N2      MW 5748   6.053   6.348   7.485 -0.0793 -0.0662  0.1072
 1273N2      N1 5749   7.041   2.391   1.385  0.1092  0.3482  0.4810
 1273N2      N2 5750   7.045   2.383   1.494 -0.4431 -0.1425  0.4692
 1273N2      MW 5751   7.043   2.387   1.439 -0.1670  0.1029  0.4751
 1274N2      N1 5752   3.258   5.854   6.819  0.3438 -0.2729 -0.4546
 1274N2      N2 5753   3.214   5.787   6.744 -0.2090 -0.4806  0.0475
 1274N2      MW 5754   3.236   5.821   6.781  0.0674 -0.3767 -0.2036
 1275N2      N1 5755   3.238   6.171   8.859 -0.2150 -0.1996  0.1702
 1275N2      N2 5756   3.199   6.222   8.948  0.2376  0.1913  0.1426
 1275N2      MW 5757   3.219   6.196   8.904  0.0113 -0.0041  0.1564
 1276N2      N1 5758   0.110   0.959   7.597 -0.4540  0.4961  0.1006
 1276N2      N2 5759   0.175   0.931   7.682 -0.3440 -0.1463 -0.1924
 1276N2      MW 5760   0.142   0.945   7.639 -0.3990  0.1749 -0.0459
 1277N2      N1 5761   2.067   6.310   2.157 -0.3997  0.5359  0.3323
 1277N2      N2 5762   2.157   6.353   2.110 -0.1812 -0.4907 -0.2179
 1277N2      MW 5763   2.112   6.331   2.133 -0.2905  0.0226  0.0572
 1278N2      N1 5764   7.314   7.346   6.843  0.0229  0.1461  0.0223
 1278N2      N2 5765   7.214   7.326   6.883  0.0895 -0.4739 -0.1117
 1278N2      MW 5766   7.264   7.336   6.863  0.0562 -0.1639 -0.0447
 1279N2      N1 5767   4.410   8.171   1.954  0.1680 -0.3264  0.2139
 1279N2      N2 5768   4.403   8.065   1.982 -0.4958 -0.3487 -0.0255
 1279N2      MW 5769   4.407   8.118   1.968 -0.1639 -0.3376  0.0942
 1280N2      N1 5770   4.129   8.268   6.279 -0.1493  0.5138 -0.2005
 1280N2      N2 5771   4.118   8.210   6.186  0.1263 -0.1982  0.2024
 1280N2      MW 5772   4.123   8.239   6.232 -0.0115  0.1578  0.0010
 1281N2      N1 5773   1.477   2.396   6.087 -0.0387 -0.4136 -0.0962
 1281N2      N2 5774   1.519   2.302   6.124  0.0137 -0.2546  0.2552
 1281N2      MW 5775   1.498   2.349   6.106 -0.0125 -0.3341  0.0795
 1282N2      N1 5776   5.647   6.437   5.990 -0.0942 -0.5834 -0.5109
 1282N2      N2 5777   5.712   6.499   5.927 -0.2677  0.1619  0.0281
 1282N2      MW 5778   5.679   6.468   5.959 -0.1809 -0.2108 -0.2414
 1283N2      N1 5779   3.429   1.240   2.940 -0.4223 -0.2247  0.6218
 1283N2      N2 5780   3.384   1.309   2.868 -0.6756 -0.5917  0.4235
 1283N2      MW 5781   3.407   1.274   2.904 -0.5489 -0.4082  0.5227
 1284N2      N1 5782   3.975   4.912   7.204  0.0531 -0.0689 -0.2643
 1284N2      N2 5783   4.021   4.831   7.147  0.3960 -0.0412 -0.0308
 1284N2      MW 5784   3.998   4.872   7.175  0.2245 -0.0551 -0.1475
 1285N2      N1 5785   4.278   3.025   4.102 -0.2899 -0.0339  0.0765
 1285N2      N2 5786   4.275   3.119   4.045  0.1781  0.3234  0.6292
 1285N2      MW 5787   4.277   3.072   4.074 -0.0559  0.1448  0.3528
 1286N2      N1 5788   8.734   5.327   2.018 -0.3405 -0.1676  0.0432
 1286N2      N2 5789   8.835   5.284   2.030 -0.2106  0.0102 -0.3910
 1286N2      MW 5790   8.785   5.305   2.024 -0.2755 -0.0787 -0.1739
 1287N2      N1 5791   4.634   6.574   7.364 -0.0435  0.0312 -0.0358
 1287N2      N2 5792   4.613   6.661   7.300 -0.0752 -0.0248 -0.1022
 1287N2      MW 5793   4.624   6.617   7.332 -0.0593  0.0032 -0.0690
 1288N2      N1 5794   1.853   5.014   7.214 -0.1742 -0.3503  0.9695
 1288N2      N2 5795   1.818   4.920   7.171  0.0094  0.3682 -0.8196
 1288N2      MW 5796   1.835   4.967   7.193 -0.0824  0.0090  0.0749
[truncated: 19,076 more chars]
