# Supplementary material for: Economically viable geological CO2 storage from direct air capture has critical threshold of 70% CO2 concentration
Source: Commun Eng. 2025 Jul 15;4:127. doi: 10.1038/s44172-025-00468-5 (PMC12264126; doi:10.1038/s44172-025-00468-5)
Supplement: Supplementary file 4 — Supplementary Data 1 [file 44172_2025_468_MOESM4_ESM.zip › Critical-Threshold-of-70-CO2-Concentration-for-Economically-Viable-Geological-Storage-from-DAC-main/70percent_293.15K-60bar-initial.gro]

GRowing Old MAkes el Chrono Sweat
 6072
    1O2      O1    1   6.413   5.419   6.495
    1O2      O2    2   6.507   5.448   6.424
    1O2      MW    3   6.460   5.434   6.460
    2O2      O1    4   6.494   2.249   2.020
    2O2      O2    5   6.552   2.315   2.103
    2O2      MW    6   6.523   2.282   2.061
    3O2      O1    7   1.854   4.821   1.022
    3O2      O2    8   1.946   4.898   1.034
    3O2      MW    9   1.900   4.859   1.028
    4O2      O1   10   9.817   7.804   9.614
    4O2      O2   11   9.928   7.790   9.567
    4O2      MW   12   9.872   7.797   9.591
    5O2      O1   13   4.805  10.027   1.615
    5O2      O2   14   4.905   9.967   1.583
    5O2      MW   15   4.855   9.997   1.599
    6O2      O1   16   9.939   5.877   7.962
    6O2      O2   17   9.948   5.839   7.847
    6O2      MW   18   9.944   5.858   7.905
    7O2      O1   19   1.540   2.621   1.747
    7O2      O2   20   1.594   2.666   1.649
    7O2      MW   21   1.567   2.644   1.698
    8O2      O1   22   0.334   9.056   4.884
    8O2      O2   23   0.233   9.047   4.951
    8O2      MW   24   0.283   9.051   4.917
    9O2      O1   25   9.782   4.001   2.384
    9O2      O2   26   9.696   3.998   2.469
    9O2      MW   27   9.739   4.000   2.427
   10O2      O1   28   9.721   3.642   3.313
   10O2      O2   29   9.821   3.596   3.262
   10O2      MW   30   9.771   3.619   3.288
   11O2      O1   31   6.761   2.659   8.032
   11O2      O2   32   6.743   2.540   8.028
   11O2      MW   33   6.752   2.600   8.030
   12O2      O1   34   5.354   6.304   3.277
   12O2      O2   35   5.255   6.238   3.254
   12O2      MW   36   5.304   6.271   3.266
   13O2      O1   37   6.806   3.977   6.322
   13O2      O2   38   6.797   4.018   6.209
   13O2      MW   39   6.801   3.997   6.266
   14O2      O1   40   5.926   6.883   2.653
   14O2      O2   41   6.038   6.842   2.674
   14O2      MW   42   5.982   6.863   2.664
   15O2      O1   43   5.674   9.887   6.654
   15O2      O2   44   5.597   9.840   6.574
   15O2      MW   45   5.636   9.863   6.614
   16O2      O1   46   5.287   9.310   5.991
   16O2      O2   47   5.351   9.408   6.019
   16O2      MW   48   5.319   9.359   6.005
   17O2      O1   49   4.956   2.765   2.193
   17O2      O2   50   4.910   2.751   2.082
   17O2      MW   51   4.933   2.758   2.137
   18O2      O1   52   2.971   8.572   2.300
   18O2      O2   53   2.923   8.500   2.385
   18O2      MW   54   2.947   8.536   2.343
   19O2      O1   55   5.338   2.077   6.228
   19O2      O2   56   5.314   2.100   6.111
   19O2      MW   57   5.326   2.089   6.169
   20O2      O1   58   6.055   2.673   6.208
   20O2      O2   59   6.148   2.737   6.165
   20O2      MW   60   6.102   2.705   6.187
   21O2      O1   61   4.339   7.380   4.148
   21O2      O2   62   4.404   7.328   4.060
   21O2      MW   63   4.372   7.354   4.104
   22O2      O1   64   3.747   4.536   5.026
   22O2      O2   65   3.677   4.478   4.946
   22O2      MW   66   3.712   4.507   4.986
   23O2      O1   67   4.547   5.851   2.373
   23O2      O2   68   4.458   5.883   2.298
   23O2      MW   69   4.502   5.867   2.336
   24O2      O1   70   2.482   9.309   4.539
   24O2      O2   71   2.413   9.239   4.468
   24O2      MW   72   2.448   9.274   4.503
   25O2      O1   73   0.971   1.330   5.021
   25O2      O2   74   1.091   1.337   5.033
   25O2      MW   75   1.031   1.333   5.027
   26O2      O1   76   2.053   9.263   1.540
   26O2      O2   77   2.052   9.310   1.652
   26O2      MW   78   2.052   9.286   1.596
   27O2      O1   79   6.443   6.747   0.989
   27O2      O2   80   6.483   6.792   0.885
   27O2      MW   81   6.463   6.770   0.937
   28O2      O1   82   6.237   0.091   8.321
   28O2      O2   83   6.151   0.160   8.271
   28O2      MW   84   6.194   0.125   8.296
   29O2      O1   85   2.318   9.581   8.741
   29O2      O2   86   2.289   9.659   8.830
   29O2      MW   87   2.303   9.620   8.786
   30O2      O1   88   8.016   5.756   4.229
   30O2      O2   89   8.027   5.726   4.113
   30O2      MW   90   8.022   5.741   4.171
   31O2      O1   91   1.729   3.411   2.406
   31O2      O2   92   1.686   3.412   2.518
   31O2      MW   93   1.707   3.411   2.462
   32O2      O1   94   2.807   2.672   6.517
   32O2      O2   95   2.814   2.585   6.601
   32O2      MW   96   2.810   2.629   6.559
   33O2      O1   97   4.097   1.749   8.151
   33O2      O2   98   4.117   1.867   8.129
   33O2      MW   99   4.107   1.808   8.140
   34O2      O1  100   6.530   5.654   8.309
   34O2      O2  101   6.549   5.736   8.222
   34O2      MW  102   6.540   5.695   8.266
   35O2      O1  103   5.310   5.671   7.419
   35O2      O2  104   5.257   5.636   7.522
   35O2      MW  105   5.284   5.653   7.471
   36O2      O1  106   2.455   0.537   9.413
   36O2      O2  107   2.363   0.606   9.374
   36O2      MW  108   2.409   0.571   9.394
   37O2      O1  109   4.869   5.034   3.290
   37O2      O2  110   4.855   5.045   3.410
   37O2      MW  111   4.862   5.040   3.350
   38O2      O1  112   9.843   0.084   5.493
   38O2      O2  113   9.842   0.037   5.605
   38O2      MW  114   9.842   0.060   5.549
   39O2      O1  115   2.063   3.910   5.045
   39O2      O2  116   1.990   3.838   4.981
   39O2      MW  117   2.027   3.874   5.013
   40O2      O1  118   3.543   4.182   8.180
   40O2      O2  119   3.561   4.271   8.099
   40O2      MW  120   3.552   4.226   8.140
   41O2      O1  121   8.586   2.749   8.625
   41O2      O2  122   8.522   2.724   8.526
   41O2      MW  123   8.554   2.736   8.576
   42O2      O1  124   1.221   5.656   7.492
   42O2      O2  125   1.160   5.686   7.592
   42O2      MW  126   1.190   5.671   7.542
   43O2      O1  127   3.812   0.544   1.699
   43O2      O2  128   3.779   0.434   1.661
   43O2      MW  129   3.795   0.489   1.680
   44O2      O1  130   2.517   6.843   4.643
   44O2      O2  131   2.609   6.837   4.565
   44O2      MW  132   2.563   6.840   4.604
   45O2      O1  133   1.361   8.849   9.594
   45O2      O2  134   1.261   8.804   9.645
   45O2      MW  135   1.311   8.826   9.620
   46O2      O1  136   3.343   4.927   2.802
   46O2      O2  137   3.276   5.028   2.803
   46O2      MW  138   3.310   4.977   2.803
   47O2      O1  139   7.387   0.107   1.247
   47O2      O2  140   7.500   0.134   1.214
   47O2      MW  141   7.444   0.121   1.231
   48O2      O1  142   9.570   6.182   6.972
   48O2      O2  143   9.596   6.225   7.082
   48O2      MW  144   9.583   6.203   7.027
   49O2      O1  145   7.121   7.604   6.827
   49O2      O2  146   7.155   7.714   6.791
   49O2      MW  147   7.138   7.659   6.809
   50O2      O1  148   1.705   6.928   6.031
   50O2      O2  149   1.593   6.973   6.034
   50O2      MW  150   1.649   6.950   6.032
   51O2      O1  151   0.661   6.456   3.663
   51O2      O2  152   0.718   6.433   3.558
   51O2      MW  153   0.690   6.445   3.610
   52O2      O1  154   7.053   8.233   1.422
   52O2      O2  155   7.041   8.353   1.438
   52O2      MW  156   7.047   8.293   1.430
   53O2      O1  157   3.480   3.726   4.079
   53O2      O2  158   3.508   3.611   4.055
   53O2      MW  159   3.494   3.668   4.067
   54O2      O1  160   3.217   1.907   9.630
   54O2      O2  161   3.205   1.830   9.722
   54O2      MW  162   3.211   1.869   9.676
   55O2      O1  163   3.428   4.590   1.784
   55O2      O2  164   3.399   4.668   1.873
   55O2      MW  165   3.414   4.629   1.829
   56O2      O1  166   5.287   8.202   7.707
   56O2      O2  167   5.370   8.287   7.731
   56O2      MW  168   5.329   8.244   7.719
   57O2      O1  169   9.138   2.680   8.974
   57O2      O2  170   9.197   2.785   8.967
   57O2      MW  171   9.168   2.733   8.970
   58O2      O1  172   7.505   4.082   9.293
   58O2      O2  173   7.609   4.129   9.254
   58O2      MW  174   7.557   4.106   9.274
   59O2      O1  175   7.291   8.923   7.739
   59O2      O2  176   7.276   8.967   7.627
   59O2      MW  177   7.283   8.945   7.683
   60O2      O1  178   1.163   5.814   4.825
   60O2      O2  179   1.204   5.836   4.937
   60O2      MW  180   1.183   5.825   4.881
   61O2      O1  181   0.891   1.324   7.638
   61O2      O2  182   0.907   1.338   7.519
   61O2      MW  183   0.899   1.331   7.578
   62O2      O1  184   2.842   4.099   4.369
   62O2      O2  185   2.738   4.104   4.432
   62O2      MW  186   2.790   4.102   4.401
   63O2      O1  187   5.091   0.545   2.833
   63O2      O2  188   5.038   0.635   2.895
   63O2      MW  189   5.064   0.590   2.864
   64O2      O1  190   4.830   7.523   9.187
   64O2      O2  191   4.724   7.546   9.241
   64O2      MW  192   4.777   7.534   9.214
   65O2      O1  193   0.560   6.945   5.502
   65O2      O2  194   0.655   6.966   5.574
   65O2      MW  195   0.608   6.956   5.538
   66O2      O1  196   1.678   2.410   1.224
   66O2      O2  197   1.673   2.489   1.132
   66O2      MW  198   1.675   2.450   1.178
   67O2      O1  199   6.280   8.046   0.282
   67O2      O2  200   6.165   8.057   0.246
   67O2      MW  201   6.222   8.052   0.264
   68O2      O1  202   6.851   2.378   6.547
   68O2      O2  203   6.947   2.440   6.585
   68O2      MW  204   6.899   2.409   6.566
   69O2      O1  205   2.394   3.549   4.576
   69O2      O2  206   2.302   3.611   4.526
   69O2      MW  207   2.348   3.580   4.551
   70O2      O1  208   8.391   5.055   9.425
   70O2      O2  209   8.474   4.983   9.473
   70O2      MW  210   8.433   5.019   9.449
   71O2      O1  211   0.812   6.090   5.152
   71O2      O2  212   0.738   6.110   5.059
   71O2      MW  213   0.775   6.100   5.106
   72O2      O1  214   8.882   3.951   3.376
   72O2      O2  215   8.898   3.959   3.256
   72O2      MW  216   8.890   3.955   3.316
   73O2      O1  217   0.400   7.280   9.897
   73O2      O2  218   0.360   7.244  10.006
   73O2      MW  219   0.380   7.262   9.952
   74O2      O1  220   1.000   3.900   6.048
   74O2      O2  221   0.924   3.912   5.954
   74O2      MW  222   0.962   3.906   6.001
   75O2      O1  223   2.093   7.882   8.126
   75O2      O2  224   2.089   7.958   8.220
   75O2      MW  225   2.091   7.920   8.173
   76O2      O1  226   5.632   7.013   4.296
   76O2      O2  227   5.619   7.104   4.375
   76O2      MW  228   5.625   7.059   4.336
   77O2      O1  229   1.093   4.386   9.886
   77O2      O2  230   1.111   4.459   9.791
   77O2      MW  231   1.102   4.423   9.838
   78O2      O1  232  -0.052   7.112   3.137
   78O2      O2  233   0.057   7.060   3.145
   78O2      MW  234   0.002   7.086   3.141
   79O2      O1  235   5.351   5.851   5.579
   79O2      O2  236   5.342   5.944   5.655
   79O2      MW  237   5.346   5.898   5.617
   80O2      O1  238   7.616   8.109   1.076
   80O2      O2  239   7.552   8.043   0.997
   80O2      MW  240   7.584   8.076   1.036
   81O2      O1  241   5.781   6.626   8.787
   81O2      O2  242   5.694   6.570   8.850
   81O2      MW  243   5.737   6.598   8.819
   82O2      O1  244   4.212   2.021   1.802
   82O2      O2  245   4.282   2.058   1.710
   82O2      MW  246   4.247   2.039   1.756
   83O2      O1  247   3.913   7.332   4.638
   83O2      O2  248   3.877   7.322   4.523
   83O2      MW  249   3.895   7.327   4.580
   84CO2     D1  250   5.647   4.591   2.787
   84CO2     D2  251   5.713   4.408   2.821
   84CO2      C  252   5.680   4.500   2.804
   84CO2     O1  253   5.641   4.607   2.784
   84CO2     O2  254   5.719   4.393   2.824
   85CO2     D1  255   3.595   4.734   4.149
   85CO2     D2  256   3.472   4.740   3.994
   85CO2      C  257   3.534   4.737   4.071
   85CO2     O1  258   3.606   4.734   4.162
   85CO2     O2  259   3.461   4.741   3.981
   86CO2     D1  260   5.231   1.361   6.192
   86CO2     D2  261   5.264   1.323   6.383
   86CO2      C  262   5.248   1.342   6.287
   86CO2     O1  263   5.228   1.365   6.175
   86CO2     O2  264   5.267   1.320   6.399
   87CO2     D1  265   5.420  -0.011   5.449
   87CO2     D2  266   5.554   0.107   5.534
   87CO2      C  267   5.487   0.048   5.492
   87CO2     O1  268   5.409  -0.021   5.442
   87CO2     O2  269   5.566   0.117   5.541
   88CO2     D1  270   8.676   3.437   6.029
   88CO2     D2  271   8.704   3.464   6.223
   88CO2      C  272   8.690   3.451   6.126
   88CO2     O1  273   8.674   3.435   6.013
   88CO2     O2  274   8.707   3.466   6.240
   89CO2     D1  275   7.862   1.739   3.818
   89CO2     D2  276   8.032   1.835   3.850
   89CO2      C  277   7.947   1.787   3.834
   89CO2     O1  278   7.847   1.731   3.815
   89CO2     O2  279   8.047   1.843   3.853
   90CO2     D1  280   3.260   0.378   5.782
   90CO2     D2  281   3.290   0.204   5.869
   90CO2      C  282   3.275   0.291   5.825
   90CO2     O1  283   3.257   0.394   5.774
   90CO2     O2  284   3.292   0.189   5.877
   91CO2     D1  285   2.358   3.008   8.071
   91CO2     D2  286   2.421   2.936   8.244
   91CO2      C  287   2.389   2.972   8.158
   91CO2     O1  288   2.352   3.014   8.056
   91CO2     O2  289   2.427   2.930   8.259
   92CO2     D1  290   9.913   5.947   5.127
   92CO2     D2  291  10.009   6.119   5.115
   92CO2      C  292   9.961   6.033   5.121
   92CO2     O1  293   9.904   5.932   5.127
   92CO2     O2  294  10.017   6.134   5.114
   93CO2     D1  295   5.728   0.507   6.724
   93CO2     D2  296   5.780   0.486   6.913
   93CO2      C  297   5.754   0.497   6.818
   93CO2     O1  298   5.723   0.509   6.707
   93CO2     O2  299   5.785   0.484   6.929
   94CO2     D1  300   2.403   6.700   4.800
   94CO2     D2  301   2.377   6.745   4.991
   94CO2      C  302   2.390   6.723   4.896
   94CO2     O1  303   2.405   6.697   4.784
   94CO2     O2  304   2.375   6.749   5.008
   95CO2     D1  305   4.587   8.093   7.307
   95CO2     D2  306   4.497   8.248   7.390
   95CO2      C  307   4.542   8.170   7.348
   95CO2     O1  308   4.595   8.079   7.300
   95CO2     O2  309   4.489   8.262   7.397
   96CO2     D1  310   1.086   6.003   2.866
   96CO2     D2  311   0.939   6.126   2.817
   96CO2      C  312   1.012   6.064   2.841
   96CO2     O1  313   1.098   5.992   2.870
   96CO2     O2  314   0.926   6.137   2.813
   97CO2     D1  315   9.242   4.983   6.696
   97CO2     D2  316   9.066   4.962   6.609
   97CO2      C  317   9.154   4.972   6.652
   97CO2     O1  318   9.257   4.985   6.704
   97CO2     O2  319   9.050   4.960   6.601
   98CO2     D1  320   8.310   9.569   3.619
   98CO2     D2  321   8.196   9.730   3.603
   98CO2      C  322   8.253   9.650   3.611
   98CO2     O1  323   8.320   9.556   3.621
   98CO2     O2  324   8.186   9.744   3.602
   99CO2     D1  325   6.074   4.100   1.959
   99CO2     D2  326   6.054   4.016   2.138
   99CO2      C  327   6.064   4.058   2.048
   99CO2     O1  328   6.076   4.107   1.944
   99CO2     O2  329   6.052   4.009   2.153
  100CO2     D1  330   0.043  10.063   5.227
  100CO2     D2  331   0.132   9.908   5.311
  100CO2      C  332   0.087   9.985   5.269
  100CO2     O1  333   0.035  10.077   5.219
  100CO2     O2  334   0.139   9.894   5.318
  101CO2     D1  335   7.542   1.827   3.146
  101CO2     D2  336   7.563   1.703   2.994
  101CO2      C  337   7.552   1.765   3.070
  101CO2     O1  338   7.540   1.838   3.160
  101CO2     O2  339   7.564   1.692   2.981
  102CO2     D1  340   1.786   5.516   2.096
  102CO2     D2  341   1.920   5.661   2.104
  102CO2      C  342   1.853   5.589   2.100
  102CO2     O1  343   1.774   5.504   2.095
  102CO2     O2  344   1.932   5.673   2.105
  103CO2     D1  345   2.165   0.309   7.190
  103CO2     D2  346   2.195   0.322   6.995
  103CO2      C  347   2.180   0.315   7.092
  103CO2     O1  348   2.163   0.308   7.207
  103CO2     O2  349   2.197   0.323   6.978
  104CO2     D1  350   7.705   7.190   2.351
  104CO2     D2  351   7.728   7.181   2.547
  104CO2      C  352   7.717   7.185   2.449
  104CO2     O1  353   7.703   7.190   2.334
  104CO2     O2  354   7.730   7.180   2.564
  105CO2     D1  355   4.691   4.695   6.466
  105CO2     D2  356   4.841   4.567   6.479
  105CO2      C  357   4.766   4.631   6.472
  105CO2     O1  358   4.678   4.706   6.465
  105CO2     O2  359   4.854   4.556   6.480
  106CO2     D1  360   7.445   0.100   9.649
  106CO2     D2  361   7.443   0.097   9.451
  106CO2      C  362   7.444   0.099   9.550
  106CO2     O1  363   7.445   0.100   9.666
  106CO2     O2  364   7.443   0.097   9.434
  107CO2     D1  365   2.484   5.721   4.851
  107CO2     D2  366   2.488   5.726   4.653
  107CO2      C  367   2.486   5.724   4.752
  107CO2     O1  368   2.484   5.721   4.868
  107CO2     O2  369   2.488   5.727   4.636
  108CO2     D1  370   3.796   1.756   9.529
  108CO2     D2  371   3.671   1.626   9.448
  108CO2      C  372   3.734   1.691   9.489
  108CO2     O1  373   3.807   1.767   9.536
  108CO2     O2  374   3.661   1.615   9.441
  109CO2     D1  375   3.372   2.882   5.459
  109CO2     D2  376   3.300   2.929   5.281
  109CO2      C  377   3.336   2.906   5.370
  109CO2     O1  378   3.378   2.878   5.475
  109CO2     O2  379   3.294   2.934   5.266
  110CO2     D1  380   4.500   1.172   4.166
  110CO2     D2  381   4.385   1.304   4.257
  110CO2      C  382   4.443   1.238   4.211
  110CO2     O1  383   4.510   1.160   4.158
  110CO2     O2  384   4.375   1.315   4.265
  111CO2     D1  385   6.868   6.496   8.780
  111CO2     D2  386   6.920   6.681   8.827
  111CO2      C  387   6.894   6.589   8.803
  111CO2     O1  388   6.863   6.480   8.776
  111CO2     O2  389   6.924   6.697   8.831
  112CO2     D1  390   9.778   2.546   7.840
  112CO2     D2  391   9.869   2.679   7.726
  112CO2      C  392   9.823   2.612   7.783
  112CO2     O1  393   9.770   2.535   7.850
  112CO2     O2  394   9.877   2.690   7.716
  113CO2     D1  395   2.996   6.340   7.892
  113CO2     D2  396   3.145   6.372   8.018
  113CO2      C  397   3.070   6.356   7.955
  113CO2     O1  398   2.983   6.337   7.881
  113CO2     O2  399   3.158   6.375   8.029
  114CO2     D1  400   5.410   7.271   4.141
  114CO2     D2  401   5.390   7.269   3.944
  114CO2      C  402   5.400   7.270   4.043
  114CO2     O1  403   5.412   7.271   4.158
  114CO2     O2  404   5.389   7.269   3.927
  115CO2     D1  405   1.465   6.748   8.677
  115CO2     D2  406   1.501   6.559   8.721
  115CO2      C  407   1.483   6.653   8.699
  115CO2     O1  408   1.462   6.765   8.673
  115CO2     O2  409   1.504   6.542   8.724
  116CO2     D1  410   7.465   6.228   8.368
  116CO2     D2  411   7.459   6.229   8.170
  116CO2      C  412   7.462   6.228   8.269
  116CO2     O1  413   7.466   6.227   8.385
  116CO2     O2  414   7.459   6.229   8.153
  117CO2     D1  415   9.406   9.617   4.521
  117CO2     D2  416   9.377   9.726   4.683
  117CO2      C  417   9.391   9.672   4.602
  117CO2     O1  418   9.409   9.608   4.507
  117CO2     O2  419   9.374   9.736   4.697
  118CO2     D1  420   0.848   4.049   8.327
  118CO2     D2  421   0.827   4.079   8.132
  118CO2      C  422   0.837   4.064   8.229
  118CO2     O1  423   0.849   4.047   8.344
  118CO2     O2  424   0.826   4.082   8.115
  119CO2     D1  425   7.174   9.429   9.209
  119CO2     D2  426   7.117   9.371   9.029
  119CO2      C  427   7.146   9.400   9.119
  119CO2     O1  428   7.179   9.433   9.225
  119CO2     O2  429   7.112   9.366   9.013
  120CO2     D1  430   4.083   7.953   0.429
  120CO2     D2  431   4.058   7.908   0.620
  120CO2      C  432   4.071   7.930   0.524
  120CO2     O1  433   4.085   7.957   0.412
  120CO2     O2  434   4.056   7.904   0.636
  121CO2     D1  435   9.775   2.458   5.739
  121CO2     D2  436   9.782   2.261   5.719
  121CO2      C  437   9.779   2.360   5.729
  121CO2     O1  438   9.775   2.475   5.741
  121CO2     O2  439   9.783   2.244   5.717
  122CO2     D1  440   7.726   2.378   4.353
  122CO2     D2  441   7.763   2.446   4.535
  122CO2      C  442   7.744   2.412   4.444
  122CO2     O1  443   7.723   2.372   4.338
  122CO2     O2  444   7.766   2.452   4.551
  123CO2     D1  445   3.989   5.463   9.864
  123CO2     D2  446   3.941   5.375   9.693
  123CO2      C  447   3.965   5.419   9.778
  123CO2     O1  448   3.993   5.470   9.878
  123CO2     O2  449   3.937   5.368   9.678
  124CO2     D1  450   7.862   1.198   5.923
  124CO2     D2  451   7.949   1.317   6.054
  124CO2      C  452   7.906   1.257   5.989
  124CO2     O1  453   7.854   1.187   5.912
  124CO2     O2  454   7.957   1.328   6.066
  125CO2     D1  455   7.772   9.871   3.957
  125CO2     D2  456   7.593   9.956   3.969
  125CO2      C  457   7.682   9.913   3.963
  125CO2     O1  458   7.787   9.864   3.956
  125CO2     O2  459   7.578   9.963   3.970
  126CO2     D1  460   3.799   3.510   5.452
  126CO2     D2  461   3.953   3.494   5.330
  126CO2      C  462   3.876   3.502   5.391
  126CO2     O1  463   3.785   3.511   5.463
  126CO2     O2  464   3.967   3.493   5.320
  127CO2     D1  465   2.590   9.864   4.415
  127CO2     D2  466   2.549  10.012   4.290
  127CO2      C  467   2.570   9.938   4.352
  127CO2     O1  468   2.593   9.851   4.426
  127CO2     O2  469   2.546  10.024   4.279
  128CO2     D1  470   4.119   3.059   1.385
  128CO2     D2  471   4.297   3.045   1.300
  128CO2      C  472   4.208   3.052   1.342
  128CO2     O1  473   4.104   3.060   1.393
  128CO2     O2  474   4.312   3.044   1.292
  129CO2     D1  475   8.255   9.606   4.323
  129CO2     D2  476   8.063   9.625   4.365
  129CO2      C  477   8.159   9.615   4.344
  129CO2     O1  478   8.272   9.605   4.320
  129CO2     O2  479   8.046   9.626   4.368
  130CO2     D1  480   6.614   8.229   2.843
  130CO2     D2  481   6.651   8.035   2.838
  130CO2      C  482   6.633   8.132   2.841
  130CO2     O1  483   6.611   8.246   2.844
  130CO2     O2  484   6.654   8.018   2.838
  131CO2     D1  485   7.186   6.372  -0.047
  131CO2     D2  486   7.242   6.492   0.099
  131CO2      C  487   7.214   6.432   0.026
  131CO2     O1  488   7.181   6.361  -0.060
  131CO2     O2  489   7.247   6.502   0.112
  132CO2     D1  490   9.396   8.295   5.989
  132CO2     D2  491   9.213   8.370   5.998
  132CO2      C  492   9.304   8.333   5.994
  132CO2     O1  493   9.411   8.289   5.989
  132CO2     O2  494   9.197   8.377   5.999
  133CO2     D1  495   5.930   0.894   9.665
  133CO2     D2  496   5.915   0.890   9.468
  133CO2      C  497   5.922   0.892   9.567
  133CO2     O1  498   5.931   0.894   9.682
  133CO2     O2  499   5.913   0.890   9.451
  134CO2     D1  500   3.052   4.642   6.631
  134CO2     D2  501   3.101   4.824   6.572
  134CO2      C  502   3.077   4.733   6.601
  134CO2     O1  503   3.048   4.626   6.636
  134CO2     O2  504   3.105   4.840   6.566
  135CO2     D1  505   5.694   4.122   9.959
  135CO2     D2  506   5.534   4.053   9.865
  135CO2      C  507   5.614   4.087   9.912
  135CO2     O1  508   5.708   4.128   9.967
  135CO2     O2  509   5.520   4.047   9.857
  136CO2     D1  510   1.873   8.465   7.101
  136CO2     D2  511   1.892   8.424   7.293
  136CO2      C  512   1.883   8.445   7.197
  136CO2     O1  513   1.871   8.469   7.084
  136CO2     O2  514   1.894   8.421   7.310
  137CO2     D1  515   5.771   9.732   3.827
  137CO2     D2  516   5.724   9.607   3.681
  137CO2      C  517   5.748   9.670   3.754
  137CO2     O1  518   5.776   9.743   3.840
  137CO2     O2  519   5.720   9.597   3.668
  138CO2     D1  520   2.004   0.572   4.445
  138CO2     D2  521   1.968   0.545   4.638
  138CO2      C  522   1.986   0.558   4.541
  138CO2     O1  523   2.008   0.575   4.428
  138CO2     O2  524   1.965   0.542   4.654
  139CO2     D1  525   9.718   3.144   0.095
  139CO2     D2  526   9.720   3.105   0.289
  139CO2      C  527   9.719   3.124   0.192
  139CO2     O1  528   9.718   3.147   0.078
  139CO2     O2  529   9.720   3.101   0.306
  140CO2     D1  530   9.643   6.871   0.271
  140CO2     D2  531   9.457   6.815   0.234
  140CO2      C  532   9.550   6.843   0.253
  140CO2     O1  533   9.659   6.876   0.274
  140CO2     O2  534   9.441   6.810   0.231
  141CO2     D1  535   9.178   8.830   9.547
  141CO2     D2  536   9.157   8.807   9.352
  141CO2      C  537   9.168   8.818   9.450
  141CO2     O1  538   9.180   8.832   9.564
  141CO2     O2  539   9.156   8.805   9.335
  142CO2     D1  540   4.117   2.079   8.836
  142CO2     D2  541   4.135   2.206   8.685
  142CO2      C  542   4.126   2.143   8.761
  142CO2     O1  543   4.115   2.068   8.849
  142CO2     O2  544   4.137   2.217   8.672
  143CO2     D1  545   3.469   6.879   7.368
  143CO2     D2  546   3.505   6.839   7.558
  143CO2      C  547   3.487   6.859   7.463
  143CO2     O1  548   3.465   6.882   7.352
  143CO2     O2  549   3.508   6.835   7.575
  144CO2     D1  550   1.439   8.916   1.167
  144CO2     D2  551   1.634   8.905   1.139
  144CO2      C  552   1.536   8.910   1.153
  144CO2     O1  553   1.422   8.917   1.169
  144CO2     O2  554   1.651   8.904   1.137
  145CO2     D1  555   5.852   5.052   8.309
  145CO2     D2  556   5.968   4.928   8.410
  145CO2      C  557   5.910   4.990   8.359
  145CO2     O1  558   5.842   5.063   8.300
  145CO2     O2  559   5.978   4.917   8.419
  146CO2     D1  560   1.458   5.139   0.577
  146CO2     D2  561   1.450   5.119   0.774
  146CO2      C  562   1.454   5.129   0.675
  146CO2     O1  563   1.459   5.140   0.560
  146CO2     O2  564   1.449   5.118   0.791
  147CO2     D1  565   8.125   0.282   9.881
  147CO2     D2  566   8.008   0.242  10.036
  147CO2      C  567   8.067   0.262   9.958
  147CO2     O1  568   8.135   0.286   9.868
  147CO2     O2  569   7.998   0.238  10.049
  148CO2     D1  570   4.026   4.345   6.157
  148CO2     D2  571   3.915   4.422   6.012
  148CO2      C  572   3.970   4.384   6.085
  148CO2     O1  573   4.035   4.339   6.170
  148CO2     O2  574   3.906   4.429   5.999
  149CO2     D1  575   0.511   3.612   4.697
  149CO2     D2  576   0.476   3.653   4.887
  149CO2      C  577   0.493   3.633   4.792
  149CO2     O1  578   0.514   3.608   4.680
  149CO2     O2  579   0.472   3.657   4.903
  150CO2     D1  580   7.828   0.334   0.723
  150CO2     D2  581   7.691   0.348   0.580
  150CO2      C  582   7.759   0.341   0.652
  150CO2     O1  583   7.839   0.333   0.735
  150CO2     O2  584   7.679   0.349   0.568
  151CO2     D1  585   3.692   0.744   3.488
  151CO2     D2  586   3.726   0.648   3.319
  151CO2      C  587   3.709   0.696   3.403
  151CO2     O1  588   3.689   0.752   3.503
  151CO2     O2  589   3.729   0.640   3.304
  152CO2     D1  590   5.725   7.908   3.064
  152CO2     D2  591   5.836   7.992   3.205
  152CO2      C  592   5.781   7.950   3.135
  152CO2     O1  593   5.716   7.901   3.052
  152CO2     O2  594   5.846   7.999   3.217
  153CO2     D1  595   8.422   9.122   5.156
  153CO2     D2  596   8.486   9.289   5.072
  153CO2      C  597   8.454   9.205   5.114
  153CO2     O1  598   8.416   9.107   5.163
  153CO2     O2  599   8.492   9.303   5.065
  154CO2     D1  600   5.384   0.771   9.496
  154CO2     D2  601   5.313   0.880   9.645
  154CO2      C  602   5.348   0.825   9.571
  154CO2     O1  603   5.390   0.762   9.483
  154CO2     O2  604   5.307   0.889   9.658
  155CO2     D1  605   9.456   3.005   3.070
  155CO2     D2  606   9.627   3.104   3.053
  155CO2      C  607   9.542   3.054   3.062
  155CO2     O1  608   9.441   2.997   3.072
  155CO2     O2  609   9.642   3.112   3.052
  156CO2     D1  610   4.992   8.532   3.607
  156CO2     D2  611   5.093   8.371   3.663
  156CO2      C  612   5.043   8.451   3.635
  156CO2     O1  613   4.984   8.546   3.602
  156CO2     O2  614   5.102   8.357   3.668
  157CO2     D1  615   0.043   1.025   2.775
  157CO2     D2  616   0.012   1.161   2.915
  157CO2      C  617   0.028   1.093   2.845
  157CO2     O1  618   0.046   1.013   2.763
  157CO2     O2  619   0.010   1.172   2.927
  158CO2     D1  620   9.736   4.848   5.579
  158CO2     D2  621   9.559   4.781   5.521
  158CO2      C  622   9.648   4.814   5.550
  158CO2     O1  623   9.751   4.854   5.584
  158CO2     O2  624   9.544   4.775   5.516
  159CO2     D1  625   4.861   0.609   8.696
  159CO2     D2  626   4.893   0.595   8.501
  159CO2      C  627   4.877   0.602   8.599
  159CO2     O1  628   4.859   0.610   8.713
  159CO2     O2  629   4.896   0.594   8.485
  160CO2     D1  630   6.236   3.019   3.055
  160CO2     D2  631   6.114   2.937   2.923
  160CO2      C  632   6.175   2.978   2.989
  160CO2     O1  633   6.247   3.026   3.067
  160CO2     O2  634   6.103   2.930   2.911
  161CO2     D1  635   0.355   7.548   0.325
  161CO2     D2  636   0.237   7.512   0.480
  161CO2      C  637   0.296   7.530   0.402
  161CO2     O1  638   0.365   7.551   0.312
  161CO2     O2  639   0.227   7.509   0.493
  162CO2     D1  640   1.048   0.773   9.513
  162CO2     D2  641   1.110   0.949   9.446
  162CO2      C  642   1.079   0.861   9.479
  162CO2     O1  643   1.043   0.758   9.519
  162CO2     O2  644   1.115   0.964   9.440
  163CO2     D1  645   5.696   1.330   2.812
  163CO2     D2  646   5.694   1.293   2.617
  163CO2      C  647   5.695   1.311   2.715
  163CO2     O1  648   5.696   1.333   2.829
  163CO2     O2  649   5.694   1.290   2.601
  164CO2     D1  650   6.746   1.929   1.689
  164CO2     D2  651   6.852   1.932   1.856
  164CO2      C  652   6.799   1.930   1.773
  164CO2     O1  653   6.737   1.929   1.675
  164CO2     O2  654   6.861   1.932   1.871
  165CO2     D1  655   3.486   0.903   1.500
  165CO2     D2  656   3.666   0.962   1.443
  165CO2      C  657   3.576   0.932   1.472
  165CO2     O1  658   3.470   0.898   1.505
  165CO2     O2  659   3.681   0.967   1.438
  166CO2     D1  660   4.680   0.810   2.229
  166CO2     D2  661   4.650   0.831   2.034
  166CO2      C  662   4.665   0.821   2.132
  166CO2     O1  663   4.682   0.809   2.246
  166CO2     O2  664   4.648   0.833   2.018
  167CO2     D1  665   9.350   9.041   4.099
  167CO2     D2  666   9.162   9.010   4.044
  167CO2      C  667   9.256   9.025   4.071
  167CO2     O1  668   9.366   9.043   4.104
  167CO2     O2  669   9.146   9.007   4.039
  168CO2     D1  670   4.518   6.895   6.731
  168CO2     D2  671   4.407   7.004   6.609
  168CO2      C  672   4.463   6.949   6.670
  168CO2     O1  673   4.528   6.885   6.741
  168CO2     O2  674   4.397   7.013   6.598
  169CO2     D1  675   4.719   3.792   4.516
  169CO2     D2  676   4.909   3.755   4.556
  169CO2      C  677   4.814   3.773   4.536
  169CO2     O1  678   4.703   3.795   4.512
  169CO2     O2  679   4.926   3.751   4.560
  170CO2     D1  680   1.119   9.749   4.487
  170CO2     D2  681   1.296   9.719   4.570
  170CO2      C  682   1.207   9.734   4.528
  170CO2     O1  683   1.104   9.752   4.479
  170CO2     O2  684   1.311   9.716   4.578
  171CO2     D1  685   0.506   6.059   2.706
  171CO2     D2  686   0.490   6.176   2.548
  171CO2      C  687   0.498   6.118   2.627
  171CO2     O1  688   0.507   6.048   2.720
  171CO2     O2  689   0.489   6.187   2.534
  172CO2     D1  690   4.753   6.085   0.372
  172CO2     D2  691   4.572   6.065   0.297
  172CO2      C  692   4.662   6.075   0.335
  172CO2     O1  693   4.769   6.087   0.379
  172CO2     O2  694   4.556   6.063   0.290
  173CO2     D1  695   4.732   8.673   4.115
  173CO2     D2  696   4.839   8.536   4.209
  173CO2      C  697   4.786   8.604   4.162
  173CO2     O1  698   4.723   8.685   4.107
  173CO2     O2  699   4.848   8.524   4.218
  174CO2     D1  700   6.722   2.743   6.629
  174CO2     D2  701   6.597   2.860   6.730
  174CO2      C  702   6.659   2.802   6.679
  174CO2     O1  703   6.732   2.733   6.621
  174CO2     O2  704   6.587   2.870   6.738
  175CO2     D1  705   4.993   3.629   1.337
  175CO2     D2  706   4.942   3.479   1.219
  175CO2      C  707   4.968   3.554   1.278
  175CO2     O1  708   4.998   3.642   1.347
  175CO2     O2  709   4.937   3.466   1.209
  176CO2     D1  710   2.865   6.305   0.677
  176CO2     D2  711   2.972   6.382   0.529
  176CO2      C  712   2.919   6.343   0.603
  176CO2     O1  713   2.856   6.298   0.689
  176CO2     O2  714   2.981   6.389   0.517
  177CO2     D1  715   2.508   0.402   1.599
  177CO2     D2  716   2.460   0.239   1.497
  177CO2      C  717   2.484   0.320   1.548
  177CO2     O1  718   2.513   0.416   1.608
  177CO2     O2  719   2.456   0.225   1.488
  178CO2     D1  720   1.293   5.620   5.565
  178CO2     D2  721   1.356   5.504   5.418
  178CO2      C  722   1.325   5.562   5.492
  178CO2     O1  723   1.288   5.630   5.578
  178CO2     O2  724   1.362   5.494   5.405
  179CO2     D1  725   3.500   6.989   0.652
  179CO2     D2  726   3.569   6.934   0.829
  179CO2      C  727   3.534   6.961   0.741
  179CO2     O1  728   3.494   6.993   0.637
  179CO2     O2  729   3.575   6.929   0.845
  180CO2     D1  730   1.309   0.950   9.028
  180CO2     D2  731   1.384   0.774   8.977
  180CO2      C  732   1.346   0.862   9.003
  180CO2     O1  733   1.302   0.965   9.033
  180CO2     O2  734   1.391   0.759   8.973
  181CO2     D1  735   2.932   0.012   2.133
  181CO2     D2  736   2.860   0.012   1.949
  181CO2      C  737   2.896   0.012   2.041
  181CO2     O1  738   2.938   0.011   2.149
  181CO2     O2  739   2.853   0.012   1.933
  182CO2     D1  740   3.164   3.636   9.139
  182CO2     D2  741   3.121   3.624   8.946
  182CO2      C  742   3.142   3.630   9.043
  182CO2     O1  743   3.168   3.637   9.156
  182CO2     O2  744   3.117   3.623   8.930
  183CO2     D1  745   4.707   9.012   2.306
  183CO2     D2  746   4.690   9.196   2.237
  183CO2      C  747   4.698   9.104   2.272
  183CO2     O1  748   4.709   8.996   2.312
  183CO2     O2  749   4.688   9.212   2.231
  184CO2     D1  750   7.105   2.617   7.847
  184CO2     D2  751   7.134   2.428   7.896
  184CO2      C  752   7.119   2.522   7.871
  184CO2     O1  753   7.103   2.633   7.842
  184CO2     O2  754   7.136   2.411   7.900
  185CO2     D1  755   8.750   8.462   3.676
  185CO2     D2  756   8.718   8.643   3.751
  185CO2      C  757   8.734   8.553   3.713
  185CO2     O1  758   8.753   8.447   3.670
  185CO2     O2  759   8.715   8.658   3.757
  186CO2     D1  760   3.354   4.521   0.948
  186CO2     D2  761   3.216   4.656   0.991
  186CO2      C  762   3.285   4.588   0.969
  186CO2     O1  763   3.366   4.509   0.944
  186CO2     O2  764   3.204   4.667   0.994
  187CO2     D1  765   2.538   4.165   9.617
  187CO2     D2  766   2.453   4.304   9.730
  187CO2      C  767   2.496   4.234   9.674
  187CO2     O1  768   2.545   4.153   9.608
  187CO2     O2  769   2.446   4.316   9.740
  188CO2     D1  770   6.529   2.274   7.631
  188CO2     D2  771   6.584   2.393   7.778
  188CO2      C  772   6.556   2.333   7.704
  188CO2     O1  773   6.524   2.263   7.618
  188CO2     O2  774   6.589   2.404   7.791
  189CO2     D1  775   1.753   1.732   1.448
  189CO2     D2  776   1.824   1.739   1.263
  189CO2      C  777   1.788   1.736   1.355
  189CO2     O1  778   1.747   1.732   1.464
  189CO2     O2  779   1.830   1.740   1.247
  190CO2     D1  780   7.275   3.013   0.941
  190CO2     D2  781   7.125   3.025   0.812
  190CO2      C  782   7.200   3.019   0.877
  190CO2     O1  783   7.288   3.012   0.952
  190CO2     O2  784   7.113   3.026   0.801
  191CO2     D1  785   2.009   9.719   3.506
  191CO2     D2  786   1.903   9.818   3.371
  191CO2      C  787   1.956   9.769   3.439
  191CO2     O1  788   2.018   9.710   3.517
  191CO2     O2  789   1.894   9.827   3.360
  192CO2     D1  790   3.942   6.765   4.810
  192CO2     D2  791   3.862   6.931   4.738
  192CO2      C  792   3.902   6.848   4.774
  192CO2     O1  793   3.948   6.750   4.816
  192CO2     O2  794   3.855   6.945   4.732
  193CO2     D1  795   8.439   6.059   0.812
  193CO2     D2  796   8.442   6.161   0.981
  193CO2      C  797   8.440   6.110   0.897
  193CO2     O1  798   8.439   6.050   0.797
  193CO2     O2  799   8.442   6.170   0.996
  194CO2     D1  800   4.016   2.583   7.317
  194CO2     D2  801   4.044   2.765   7.387
  194CO2      C  802   4.030   2.674   7.352
  194CO2     O1  803   4.013   2.567   7.311
  194CO2     O2  804   4.046   2.781   7.393
  195CO2     D1  805   3.169   2.795   4.969
  195CO2     D2  806   3.078   2.946   4.880
  195CO2      C  807   3.123   2.871   4.925
  195CO2     O1  808   3.177   2.782   4.976
  195CO2     O2  809   3.070   2.960   4.873
  196CO2     D1  810   8.116   2.934   1.644
  196CO2     D2  811   8.122   2.910   1.447
  196CO2      C  812   8.119   2.922   1.546
  196CO2     O1  813   8.115   2.936   1.661
  196CO2     O2  814   8.123   2.908   1.430
  197CO2     D1  815   4.922   2.979   1.702
  197CO2     D2  816   4.978   3.075   1.539
  197CO2      C  817   4.950   3.027   1.620
  197CO2     O1  818   4.917   2.971   1.716
  197CO2     O2  819   4.983   3.084   1.525
  198CO2     D1  820   0.577   9.303   3.541
  198CO2     D2  821   0.572   9.301   3.739
  198CO2      C  822   0.574   9.302   3.640
  198CO2     O1  823   0.577   9.304   3.524
  198CO2     O2  824   0.572   9.301   3.756
  199CO2     D1  825   1.785   4.450   9.100
  199CO2     D2  826   1.658   4.550   8.987
  199CO2      C  827   1.721   4.500   9.043
  199CO2     O1  828   1.796   4.441   9.110
  199CO2     O2  829   1.647   4.559   8.977
  200CO2     D1  830   5.577   1.643   2.803
  200CO2     D2  831   5.582   1.484   2.920
  200CO2      C  832   5.580   1.564   2.862
  200CO2     O1  833   5.576   1.657   2.793
  200CO2     O2  834   5.583   1.471   2.931
  201CO2     D1  835   2.285   2.734   4.645
  201CO2     D2  836   2.220   2.727   4.832
  201CO2      C  837   2.252   2.730   4.738
  201CO2     O1  838   2.291   2.734   4.629
  201CO2     O2  839   2.214   2.726   4.848
  202CO2     D1  840   2.870   1.238   0.846
  202CO2     D2  841   2.722   1.126   0.916
  202CO2      C  842   2.796   1.182   0.881
  202CO2     O1  843   2.883   1.248   0.840
  202CO2     O2  844   2.710   1.117   0.922
  203CO2     D1  845   6.531   7.210   1.978
  203CO2     D2  846   6.654   7.231   1.825
  203CO2      C  847   6.593   7.221   1.902
  203CO2     O1  848   6.520   7.209   1.992
  203CO2     O2  849   6.665   7.233   1.812
  204CO2     D1  850   0.642   6.638   0.630
  204CO2     D2  851   0.783   6.634   0.491
  204CO2      C  852   0.712   6.636   0.560
  204CO2     O1  853   0.630   6.639   0.641
  204CO2     O2  854   0.795   6.634   0.479
  205CO2     D1  855   7.706   3.958   0.789
  205CO2     D2  856   7.647   4.031   0.615
  205CO2      C  857   7.677   3.995   0.702
  205CO2     O1  858   7.712   3.952   0.804
  205CO2     O2  859   7.642   4.037   0.600
  206CO2     D1  860   2.893   7.049   8.082
  206CO2     D2  861   3.022   6.997   8.222
  206CO2      C  862   2.958   7.023   8.152
  206CO2     O1  863   2.882   7.053   8.070
  206CO2     O2  864   3.033   6.992   8.235
  207CO2     D1  865   8.902   0.910   3.563
  207CO2     D2  866   8.759   0.947   3.694
  207CO2      C  867   8.831   0.928   3.628
  207CO2     O1  868   8.914   0.906   3.551
  207CO2     O2  869   8.747   0.951   3.706
  208CO2     D1  870   4.945   9.355   4.257
  208CO2     D2  871   4.876   9.310   4.077
  208CO2      C  872   4.910   9.333   4.167
  208CO2     O1  873   4.951   9.359   4.272
  208CO2     O2  874   4.870   9.306   4.062
  209CO2     D1  875   6.326   4.018   3.908
  209CO2     D2  876   6.275   4.052   3.720
  209CO2      C  877   6.301   4.035   3.814
  209CO2     O1  878   6.331   4.015   3.924
  209CO2     O2  879   6.271   4.055   3.704
  210CO2     D1  880   1.988   3.102   3.889
  210CO2     D2  881   1.959   3.297   3.871
  210CO2      C  882   1.973   3.200   3.880
  210CO2     O1  883   1.990   3.085   3.891
  210CO2     O2  884   1.957   3.314   3.869
  211CO2     D1  885   6.536   8.694   7.310
  211CO2     D2  886   6.502   8.883   7.357
  211CO2      C  887   6.519   8.789   7.333
  211CO2     O1  888   6.539   8.678   7.305
  211CO2     O2  889   6.499   8.899   7.361
  212CO2     D1  890   3.471   7.091   2.959
  212CO2     D2  891   3.329   6.952   2.953
  212CO2      C  892   3.400   7.022   2.956
  212CO2     O1  893   3.483   7.103   2.960
  212CO2     O2  894   3.317   6.940   2.952
  213CO2     D1  895   4.973   4.080   5.089
  213CO2     D2  896   5.102   4.038   5.233
  213CO2      C  897   5.038   4.059   5.161
  213CO2     O1  898   4.962   4.083   5.076
  213CO2     O2  899   5.114   4.034   5.245
  214CO2     D1  900   9.417   4.502   4.582
  214CO2     D2  901   9.603   4.490   4.649
  214CO2      C  902   9.510   4.496   4.615
  214CO2     O1  903   9.401   4.503   4.577
  214CO2     O2  904   9.619   4.489   4.654
  215CO2     D1  905   5.639   3.043   8.595
  215CO2     D2  906   5.545   3.191   8.504
  215CO2      C  907   5.592   3.117   8.549
  215CO2     O1  908   5.647   3.030   8.603
  215CO2     O2  909   5.537   3.204   8.496
  216CO2     D1  910   0.230   3.602   9.046
  216CO2     D2  911   0.110   3.567   8.893
  216CO2      C  912   0.170   3.584   8.970
  216CO2     O1  913   0.240   3.605   9.060
  216CO2     O2  914   0.099   3.564   8.880
  217CO2     D1  915   1.433   8.808   4.013
  217CO2     D2  916   1.537   8.708   3.879
  217CO2      C  917   1.485   8.758   3.946
  217CO2     O1  918   1.423   8.816   4.025
  217CO2     O2  919   1.546   8.699   3.867
  218CO2     D1  920   8.524   8.482   7.921
  218CO2     D2  921   8.639   8.481   8.081
  218CO2      C  922   8.582   8.481   8.001
  218CO2     O1  923   8.514   8.482   7.907
  218CO2     O2  924   8.649   8.481   8.095
  219CO2     D1  925   0.866   3.723   3.842
  219CO2     D2  926   0.871   3.662   4.030
  219CO2      C  927   0.869   3.693   3.936
  219CO2     O1  928   0.866   3.728   3.826
  219CO2     O2  929   0.872   3.657   4.047
  220CO2     D1  930   4.266   1.809   1.594
  220CO2     D2  931   4.331   1.743   1.769
  220CO2      C  932   4.298   1.776   1.681
  220CO2     O1  933   4.260   1.815   1.579
  220CO2     O2  934   4.336   1.737   1.784
  221CO2     D1  935   6.533   7.036   7.134
  221CO2     D2  936   6.719   7.077   7.081
  221CO2      C  937   6.626   7.056   7.108
  221CO2     O1  938   6.517   7.032   7.139
  221CO2     O2  939   6.735   7.080   7.077
  222CO2     D1  940   2.284   5.615   7.619
  222CO2     D2  941   2.310   5.612   7.815
  222CO2      C  942   2.297   5.614   7.717
  222CO2     O1  943   2.282   5.615   7.602
  222CO2     O2  944   2.312   5.612   7.832
  223CO2     D1  945   5.747   7.175   9.029
  223CO2     D2  946   5.700   7.158   8.837
  223CO2      C  947   5.724   7.167   8.933
  223CO2     O1  948   5.751   7.177   9.045
  223CO2     O2  949   5.696   7.157   8.821
  224CO2     D1  950   4.412   0.489   6.675
  224CO2     D2  951   4.235   0.574   6.699
  224CO2      C  952   4.324   0.532   6.687
  224CO2     O1  953   4.428   0.482   6.673
  224CO2     O2  954   4.220   0.582   6.701
  225CO2     D1  955   9.811   4.599   9.009
  225CO2     D2  956   9.672   4.502   8.908
  225CO2      C  957   9.741   4.550   8.959
  225CO2     O1  958   9.823   4.607   9.018
  225CO2     O2  959   9.660   4.493   8.899
  226CO2     D1  960   2.987   2.790   2.378
  226CO2     D2  961   3.069   2.667   2.510
  226CO2      C  962   3.028   2.729   2.444
  226CO2     O1  963   2.980   2.801   2.367
  226CO2     O2  964   3.076   2.657   2.521
  227CO2     D1  965   2.246   8.262   0.804
  227CO2     D2  966   2.205   8.407   0.931
  227CO2      C  967   2.226   8.335   0.868
  227CO2     O1  968   2.250   8.249   0.793
  227CO2     O2  969   2.202   8.420   0.942
  228CO2     D1  970   2.457   4.696   3.388
  228CO2     D2  971   2.504   4.876   3.319
  228CO2      C  972   2.481   4.786   3.354
  228CO2     O1  973   2.453   4.681   3.394
  228CO2     O2  974   2.508   4.891   3.313
  229CO2     D1  975   0.339   5.693   0.256
  229CO2     D2  976   0.307   5.507   0.315
  229CO2      C  977   0.323   5.600   0.286
  229CO2     O1  978   0.342   5.709   0.251
  229CO2     O2  979   0.305   5.491   0.320
  230CO2     D1  980   1.590   8.328   6.798
  230CO2     D2  981   1.736   8.354   6.928
  230CO2      C  982   1.663   8.341   6.863
  230CO2     O1  983   1.577   8.325   6.786
  230CO2     O2  984   1.749   8.357   6.939
  231CO2     D1  985   2.370   2.592   9.763
  231CO2     D2  986   2.368   2.730   9.905
  231CO2      C  987   2.369   2.661   9.834
  231CO2     O1  988   2.371   2.580   9.751
  231CO2     O2  989   2.368   2.742   9.917
  232CO2     D1  990   4.382   6.150   3.526
  232CO2     D2  991   4.293   6.111   3.698
  232CO2      C  992   4.338   6.130   3.612
  232CO2     O1  993   4.390   6.153   3.511
  232CO2     O2  994   4.285   6.107   3.713
  233CO2     D1  995   1.166   4.716   2.809
  233CO2     D2  996   1.227   4.599   2.956
  233CO2      C  997   1.197   4.657   2.883
  233CO2     O1  998   1.161   4.726   2.797
  233CO2     O2  999   1.233   4.588   2.969
  234CO2     D1 1000   9.526   9.259   8.025
  234CO2     D2 1001   9.352   9.186   8.084
  234CO2      C 1002   9.439   9.222   8.054
  234CO2     O1 1003   9.541   9.265   8.020
  234CO2     O2 1004   9.337   9.180   8.089
  235CO2     D1 1005   9.853   5.030   4.616
  235CO2     D2 1006   9.797   4.869   4.716
  235CO2      C 1007   9.825   4.950   4.666
  235CO2     O1 1008   9.858   5.044   4.607
  235CO2     O2 1009   9.792   4.855   4.725
  236CO2     D1 1010   5.879   3.499   1.638
  236CO2     D2 1011   6.052   3.408   1.667
  236CO2      C 1012   5.965   3.454   1.653
  236CO2     O1 1013   5.864   3.507   1.636
  236CO2     O2 1014   6.067   3.400   1.670
  237CO2     D1 1015   2.445   4.640   8.489
  237CO2     D2 1016   2.455   4.455   8.558
  237CO2      C 1017   2.450   4.547   8.524
  237CO2     O1 1018   2.444   4.656   8.483
  237CO2     O2 1019   2.456   4.439   8.564
  238CO2     D1 1020   4.883   1.672   1.629
  238CO2     D2 1021   4.849   1.736   1.813
  238CO2      C 1022   4.866   1.704   1.721
  238CO2     O1 1023   4.886   1.666   1.613
  238CO2     O2 1024   4.846   1.742   1.829
  239CO2     D1 1025   0.667   0.750   5.815
  239CO2     D2 1026   0.517   0.751   5.686
  239CO2      C 1027   0.592   0.751   5.751
  239CO2     O1 1028   0.680   0.750   5.826
  239CO2     O2 1029   0.504   0.751   5.675
  240CO2     D1 1030   1.437   3.869   9.690
  240CO2     D2 1031   1.574   3.827   9.554
  240CO2      C 1032   1.506   3.848   9.622
  240CO2     O1 1033   1.425   3.873   9.702
  240CO2     O2 1034   1.586   3.824   9.543
  241CO2     D1 1035   6.132   0.990   3.646
  241CO2     D2 1036   5.992   1.031   3.512
  241CO2      C 1037   6.062   1.010   3.579
  241CO2     O1 1038   6.144   0.987   3.657
  241CO2     O2 1039   5.980   1.034   3.500
  242CO2     D1 1040   8.751   6.090   2.165
  242CO2     D2 1041   8.626   6.166   2.298
  242CO2      C 1042   8.689   6.128   2.231
  242CO2     O1 1043   8.762   6.083   2.154
  242CO2     O2 1044   8.615   6.173   2.309
  243CO2     D1 1045   0.464   3.165   3.798
  243CO2     D2 1046   0.519   2.988   3.730
  243CO2      C 1047   0.492   3.076   3.764
  243CO2     O1 1048   0.459   3.180   3.804
  243CO2     O2 1049   0.524   2.973   3.724
  244CO2     D1 1050   4.367   3.752   5.087
  244CO2     D2 1051   4.264   3.658   4.946
  244CO2      C 1052   4.316   3.705   5.017
  244CO2     O1 1053   4.376   3.760   5.099
  244CO2     O2 1054   4.256   3.650   4.934
  245CO2     D1 1055   5.477   1.016   1.065
  245CO2     D2 1056   5.426   1.116   1.228
  245CO2      C 1057   5.451   1.066   1.147
  245CO2     O1 1058   5.481   1.007   1.051
  245CO2     O2 1059   5.421   1.124   1.242
  246CO2     D1 1060   1.332   2.943   3.370
  246CO2     D2 1061   1.402   2.762   3.406
  246CO2      C 1062   1.367   2.853   3.388
  246CO2     O1 1063   1.326   2.959   3.366
  246CO2     O2 1064   1.408   2.746   3.410
  247CO2     D1 1065   0.099   1.295   6.628
  247CO2     D2 1066   0.092   1.292   6.430
  247CO2      C 1067   0.096   1.294   6.529
  247CO2     O1 1068   0.100   1.295   6.645
  247CO2     O2 1069   0.092   1.292   6.413
  248CO2     D1 1070   1.288   0.985   4.478
  248CO2     D2 1071   1.289   0.985   4.280
  248CO2      C 1072   1.289   0.985   4.379
  248CO2     O1 1073   1.288   0.985   4.495
  248CO2     O2 1074   1.290   0.985   4.263
  249CO2     D1 1075   1.920   7.625   4.021
  249CO2     D2 1076   1.785   7.662   3.882
  249CO2      C 1077   1.852   7.643   3.951
  249CO2     O1 1078   1.932   7.621   4.033
  249CO2     O2 1079   1.773   7.665   3.870
  250CO2     D1 1080   6.186   0.026   5.267
  250CO2     D2 1081   6.148  -0.019   5.078
  250CO2      C 1082   6.167   0.003   5.173
  250CO2     O1 1083   6.190   0.030   5.284
  250CO2     O2 1084   6.145  -0.023   5.062
  251CO2     D1 1085   3.500   5.128   7.572
  251CO2     D2 1086   3.696   5.154   7.580
  251CO2      C 1087   3.598   5.141   7.576
  251CO2     O1 1088   3.483   5.126   7.571
  251CO2     O2 1089   3.713   5.156   7.581
  252CO2     D1 1090   2.962   6.325   1.925
  252CO2     D2 1091   2.945   6.501   1.838
  252CO2      C 1092   2.954   6.413   1.881
  252CO2     O1 1093   2.964   6.309   1.932
  252CO2     O2 1094   2.944   6.517   1.830
  253CO2     D1 1095   7.096   0.872   7.285
  253CO2     D2 1096   7.221   0.833   7.433
  253CO2      C 1097   7.158   0.853   7.359
  253CO2     O1 1098   7.085   0.876   7.272
  253CO2     O2 1099   7.232   0.830   7.445
  254CO2     D1 1100   1.622   4.455   4.270
  254CO2     D2 1101   1.765   4.402   4.396
  254CO2      C 1102   1.694   4.428   4.333
  254CO2     O1 1103   1.610   4.459   4.259
  254CO2     O2 1104   1.777   4.397   4.407
  255CO2     D1 1105   2.767   7.987   0.437
  255CO2     D2 1106   2.782   7.957   0.242
  255CO2      C 1107   2.774   7.972   0.340
  255CO2     O1 1108   2.766   7.990   0.454
  255CO2     O2 1109   2.783   7.954   0.225
  256CO2     D1 1110   4.606   5.043   6.579
  256CO2     D2 1111   4.609   5.048   6.382
  256CO2      C 1112   4.607   5.046   6.480
  256CO2     O1 1113   4.606   5.043   6.596
  256CO2     O2 1114   4.609   5.048   6.364
  257CO2     D1 1115   9.909   2.057   9.214
  257CO2     D2 1116   9.842   1.977   9.382
  257CO2      C 1117   9.876   2.017   9.298
  257CO2     O1 1118   9.915   2.064   9.199
  257CO2     O2 1119   9.837   1.970   9.396
  258CO2     D1 1120   8.083   7.629   7.679
  258CO2     D2 1121   7.941   7.594   7.811
  258CO2      C 1122   8.012   7.612   7.745
  258CO2     O1 1123   8.096   7.632   7.667
  258CO2     O2 1124   7.929   7.591   7.823
  259CO2     D1 1125   9.899   1.021   2.309
  259CO2     D2 1126   9.712   1.050   2.367
  259CO2      C 1127   9.805   1.036   2.338
  259CO2     O1 1128   9.915   1.018   2.304
  259CO2     O2 1129   9.696   1.053   2.372
  260CO2     D1 1130   9.110   1.815   8.993
  260CO2     D2 1131   9.158   1.844   9.182
  260CO2      C 1132   9.134   1.829   9.088
  260CO2     O1 1133   9.106   1.812   8.976
  260CO2     O2 1134   9.162   1.846   9.199
  261CO2     D1 1135   7.022   4.890   6.378
  261CO2     D2 1136   7.093   4.774   6.522
  261CO2      C 1137   7.058   4.832   6.450
  261CO2     O1 1138   7.016   4.900   6.366
  261CO2     O2 1139   7.099   4.764   6.534
  262CO2     D1 1140   4.438   5.790   4.241
  262CO2     D2 1141   4.253   5.758   4.179
  262CO2      C 1142   4.345   5.774   4.210
  262CO2     O1 1143   4.454   5.793   4.247
  262CO2     O2 1144   4.237   5.755   4.173
  263CO2     D1 1145   4.043   1.595   5.931
  263CO2     D2 1146   4.090   1.667   5.753
  263CO2      C 1147   4.067   1.631   5.842
  263CO2     O1 1148   4.039   1.588   5.946
  263CO2     O2 1149   4.094   1.673   5.737
  264CO2     D1 1150   3.167   5.235   1.425
  264CO2     D2 1151   3.015   5.292   1.538
  264CO2      C 1152   3.091   5.264   1.482
  264CO2     O1 1153   3.180   5.230   1.416
  264CO2     O2 1154   3.001   5.297   1.548
  265CO2     D1 1155   5.353   8.033   1.456
  265CO2     D2 1156   5.360   7.902   1.604
  265CO2      C 1157   5.356   7.968   1.530
  265CO2     O1 1158   5.352   8.045   1.443
  265CO2     O2 1159   5.361   7.891   1.616
  266CO2     D1 1160   2.812   6.885   1.904
  266CO2     D2 1161   2.826   6.689   1.878
  266CO2      C 1162   2.819   6.787   1.891
  266CO2     O1 1163   2.811   6.902   1.906
  266CO2     O2 1164   2.827   6.672   1.875
  267CO2     D1 1165   3.665   6.341   9.395
  267CO2     D2 1166   3.606   6.176   9.486
  267CO2      C 1167   3.636   6.258   9.440
  267CO2     O1 1168   3.670   6.355   9.387
  267CO2     O2 1169   3.601   6.161   9.494
  268CO2     D1 1170   0.741   4.465   9.335
  268CO2     D2 1171   0.820   4.382   9.496
  268CO2      C 1172   0.781   4.424   9.415
  268CO2     O1 1173   0.734   4.472   9.321
  268CO2     O2 1174   0.827   4.375   9.510
  269CO2     D1 1175   1.043   1.698   8.053
  269CO2     D2 1176   1.002   1.809   7.894
  269CO2      C 1177   1.022   1.754   7.973
  269CO2     O1 1178   1.046   1.688   8.066
  269CO2     O2 1179   0.999   1.819   7.880
  270CO2     D1 1180   6.131   7.627   2.280
  270CO2     D2 1181   6.281   7.655   2.155
  270CO2      C 1182   6.206   7.641   2.218
  270CO2     O1 1183   6.118   7.624   2.291
  270CO2     O2 1184   6.294   7.658   2.144
  271CO2     D1 1185   5.642   0.640   1.255
  271CO2     D2 1186   5.690   0.797   1.145
  271CO2      C 1187   5.666   0.718   1.200
  271CO2     O1 1188   5.638   0.627   1.265
  271CO2     O2 1189   5.695   0.810   1.135
  272CO2     D1 1190   3.498   3.757   8.908
  272CO2     D2 1191   3.481   3.612   9.042
  272CO2      C 1192   3.489   3.685   8.975
  272CO2     O1 1193   3.499   3.770   8.897
  272CO2     O2 1194   3.480   3.599   9.053
  273CO2     D1 1195   9.315   9.427   6.812
  273CO2     D2 1196   9.178   9.316   6.903
  273CO2      C 1197   9.247   9.371   6.858
  273CO2     O1 1198   9.327   9.436   6.804
  273CO2     O2 1199   9.167   9.306   6.911
  274CO2     D1 1200   8.935   1.012   9.378
  274CO2     D2 1201   9.111   1.083   9.435
  274CO2      C 1202   9.023   1.048   9.406
  274CO2     O1 1203   8.920   1.006   9.373
  274CO2     O2 1204   9.126   1.089   9.440
  275CO2     D1 1205   1.227   0.546   5.520
  275CO2     D2 1206   1.242   0.481   5.334
  275CO2      C 1207   1.234   0.513   5.427
  275CO2     O1 1208   1.226   0.551   5.536
  275CO2     O2 1209   1.243   0.475   5.317
  276CO2     D1 1210   0.036   0.621   4.890
  276CO2     D2 1211   0.077   0.594   5.082
  276CO2      C 1212   0.056   0.607   4.986
  276CO2     O1 1213   0.033   0.623   4.873
  276CO2     O2 1214   0.080   0.592   5.098
  277CO2     D1 1215   8.280   9.654   8.185
  277CO2     D2 1216   8.245   9.497   8.069
  277CO2      C 1217   8.262   9.575   8.127
  277CO2     O1 1218   8.283   9.667   8.195
  277CO2     O2 1219   8.242   9.483   8.059
  278CO2     D1 1220   8.360   3.909   2.620
  278CO2     D2 1221   8.437   3.880   2.440
  278CO2      C 1222   8.399   3.895   2.530
  278CO2     O1 1223   8.354   3.911   2.635
  278CO2     O2 1224   8.444   3.878   2.424
  279CO2     D1 1225   3.113   9.290   2.667
  279CO2     D2 1226   3.072   9.339   2.480
  279CO2      C 1227   3.093   9.314   2.574
  279CO2     O1 1228   3.117   9.285   2.684
  279CO2     O2 1229   3.069   9.343   2.464
  280CO2     D1 1230   2.995   4.440   2.964
  280CO2     D2 1231   3.083   4.422   2.788
  280CO2      C 1232   3.039   4.431   2.876
  280CO2     O1 1233   2.988   4.442   2.979
  280CO2     O2 1234   3.091   4.421   2.772
  281CO2     D1 1235   3.529   0.995   8.615
  281CO2     D2 1236   3.590   0.960   8.800
  281CO2      C 1237   3.559   0.977   8.707
  281CO2     O1 1238   3.523   0.998   8.599
  281CO2     O2 1239   3.596   0.957   8.815
  282CO2     D1 1240   3.090   3.615   9.405
  282CO2     D2 1241   3.216   3.602   9.557
  282CO2      C 1242   3.153   3.609   9.481
  282CO2     O1 1243   3.079   3.616   9.392
  282CO2     O2 1244   3.227   3.601   9.570
  283CO2     D1 1245   4.921   8.893   1.018
  283CO2     D2 1246   4.934   8.792   0.848
  283CO2      C 1247   4.927   8.842   0.933
  283CO2     O1 1248   4.920   8.901   1.033
  283CO2     O2 1249   4.935   8.784   0.834
  284CO2     D1 1250   6.406   0.284   8.966
  284CO2     D2 1251   6.592   0.248   8.909
  284CO2      C 1252   6.499   0.266   8.938
  284CO2     O1 1253   6.390   0.287   8.971
  284CO2     O2 1254   6.608   0.245   8.904
  285CO2     D1 1255   0.592   4.632   3.951
  285CO2     D2 1256   0.574   4.755   4.106
  285CO2      C 1257   0.583   4.693   4.029
  285CO2     O1 1258   0.593   4.621   3.938
  285CO2     O2 1259   0.572   4.765   4.119
  286CO2     D1 1260   2.417   0.175   6.961
  286CO2     D2 1261   2.423   0.187   7.158
  286CO2      C 1262   2.420   0.181   7.059
  286CO2     O1 1263   2.417   0.174   6.943
  286CO2     O2 1264   2.423   0.188   7.175
  287CO2     D1 1265   9.392   0.279   6.176
  287CO2     D2 1266   9.551   0.174   6.231
  287CO2      C 1267   9.471   0.226   6.203
  287CO2     O1 1268   9.378   0.288   6.171
  287CO2     O2 1269   9.564   0.165   6.236
  288CO2     D1 1270   5.660   2.592   9.136
  288CO2     D2 1271   5.742   2.418   9.091
  288CO2      C 1272   5.701   2.505   9.114
  288CO2     O1 1273   5.653   2.607   9.140
  288CO2     O2 1274   5.749   2.403   9.087
  289CO2     D1 1275   3.854   3.830   6.345
  289CO2     D2 1276   3.757   3.928   6.204
  289CO2      C 1277   3.805   3.879   6.275
  289CO2     O1 1278   3.862   3.821   6.357
  289CO2     O2 1279   3.748   3.937   6.192
  290CO2     D1 1280   5.003   0.973   9.473
  290CO2     D2 1281   4.903   1.030   9.633
  290CO2      C 1282   4.953   1.002   9.553
  290CO2     O1 1283   5.012   0.968   9.459
  290CO2     O2 1284   4.894   1.035   9.647
  291CO2     D1 1285   6.027   4.191   6.797
  291CO2     D2 1286   5.856   4.093   6.813
  291CO2      C 1287   5.942   4.142   6.805
  291CO2     O1 1288   6.042   4.199   6.795
  291CO2     O2 1289   5.841   4.085   6.814
  292CO2     D1 1290   2.942   3.277   7.230
  292CO2     D2 1291   2.751   3.323   7.213
  292CO2      C 1292   2.846   3.300   7.221
  292CO2     O1 1293   2.959   3.273   7.231
  292CO2     O2 1294   2.734   3.327   7.211
  293CO2     D1 1295   6.761   2.230   5.741
  293CO2     D2 1296   6.766   2.210   5.937
  293CO2      C 1297   6.764   2.220   5.839
  293CO2     O1 1298   6.760   2.232   5.724
  293CO2     O2 1299   6.767   2.209   5.954
  294CO2     D1 1300   1.746   1.662   3.357
  294CO2     D2 1301   1.844   1.635   3.526
  294CO2      C 1302   1.795   1.649   3.442
  294CO2     O1 1303   1.737   1.664   3.342
  294CO2     O2 1304   1.853   1.633   3.541
  295CO2     D1 1305   5.562   3.681   8.952
  295CO2     D2 1306   5.462   3.552   9.063
  295CO2      C 1307   5.512   3.616   9.007
  295CO2     O1 1308   5.571   3.692   8.942
  295CO2     O2 1309   5.453   3.540   9.073
  296CO2     D1 1310   5.634   1.063  -0.079
  296CO2     D2 1311   5.569   0.977   0.087
  296CO2      C 1312   5.602   1.020   0.004
  296CO2     O1 1313   5.640   1.070  -0.094
  296CO2     O2 1314   5.564   0.969   0.101
  297CO2     D1 1315   3.931   0.717   0.578
  297CO2     D2 1316   3.887   0.909   0.592
  297CO2      C 1317   3.909   0.813   0.585
  297CO2     O1 1318   3.935   0.700   0.577
  297CO2     O2 1319   3.883   0.926   0.594
  298CO2     D1 1320   8.203   7.075   7.424
  298CO2     D2 1321   8.288   7.092   7.601
  298CO2      C 1322   8.246   7.084   7.512
  298CO2     O1 1323   8.196   7.074   7.408
  298CO2     O2 1324   8.296   7.094   7.617
  299CO2     D1 1325   8.453   0.774   4.829
  299CO2     D2 1326   8.307   0.851   4.720
  299CO2      C 1327   8.380   0.813   4.774
  299CO2     O1 1328   8.465   0.767   4.839
  299CO2     O2 1329   8.295   0.858   4.710
  300CO2     D1 1330   6.758   7.878   6.440
  300CO2     D2 1331   6.748   7.916   6.246
  300CO2      C 1332   6.753   7.897   6.343
  300CO2     O1 1333   6.759   7.874   6.456
  300CO2     O2 1334   6.747   7.919   6.229
  301CO2     D1 1335   4.434   8.830   6.343
  301CO2     D2 1336   4.561   8.764   6.207
  301CO2      C 1337   4.497   8.797   6.275
  301CO2     O1 1338   4.423   8.835   6.355
  301CO2     O2 1339   4.572   8.758   6.195
  302CO2     D1 1340   6.289   7.543   2.771
  302CO2     D2 1341   6.414   7.550   2.618
  302CO2      C 1342   6.352   7.546   2.695
  302CO2     O1 1343   6.278   7.542   2.784
  302CO2     O2 1344   6.425   7.550   2.605
  303CO2     D1 1345   8.449   1.335   6.065
  303CO2     D2 1346   8.628   1.321   5.983
  303CO2      C 1347   8.539   1.328   6.024
  303CO2     O1 1348   8.434   1.336   6.072
  303CO2     O2 1349   8.644   1.320   5.976
  304CO2     D1 1350   4.802   8.203   6.154
  304CO2     D2 1351   4.880   8.287   5.994
  304CO2      C 1352   4.841   8.245   6.074
  304CO2     O1 1353   4.795   8.195   6.168
  304CO2     O2 1354   4.886   8.295   5.980
  305CO2     D1 1355   8.211   8.309   0.658
  305CO2     D2 1356   8.208   8.311   0.856
  305CO2      C 1357   8.210   8.310   0.757
  305CO2     O1 1358   8.211   8.309   0.641
  305CO2     O2 1359   8.208   8.311   0.873
  306CO2     D1 1360   3.559   6.510   3.981
  306CO2     D2 1361   3.574   6.504   4.178
  306CO2      C 1362   3.566   6.507   4.079
  306CO2     O1 1363   3.558   6.511   3.964
  306CO2     O2 1364   3.575   6.503   4.195
  307CO2     D1 1365   7.233   1.588   2.006
  307CO2     D2 1366   7.155   1.433   1.912
  307CO2      C 1367   7.194   1.510   1.959
  307CO2     O1 1368   7.240   1.602   2.014
  307CO2     O2 1369   7.148   1.419   1.904
  308CO2     D1 1370   2.706   2.243   0.729
  308CO2     D2 1371   2.563   2.113   0.769
  308CO2      C 1372   2.635   2.178   0.749
  308CO2     O1 1373   2.719   2.254   0.726
  308CO2     O2 1374   2.551   2.101   0.772
  309CO2     D1 1375   1.428   8.098   4.215
  309CO2     D2 1376   1.476   8.090   4.406
  309CO2      C 1377   1.452   8.094   4.311
  309CO2     O1 1378   1.424   8.099   4.198
  309CO2     O2 1379   1.481   8.089   4.423
  310CO2     D1 1380   7.615   7.815   4.222
  310CO2     D2 1381   7.761   7.941   4.179
  310CO2      C 1382   7.688   7.878   4.200
  310CO2     O1 1383   7.602   7.804   4.226
  310CO2     O2 1384   7.774   7.952   4.175
  311CO2     D1 1385   6.566   7.819   2.399
  311CO2     D2 1386   6.480   7.925   2.541
  311CO2      C 1387   6.523   7.872   2.470
  311CO2     O1 1388   6.574   7.810   2.387
  311CO2     O2 1389   6.472   7.934   2.554
  312CO2     D1 1390   3.477   4.055   9.685
  312CO2     D2 1391   3.408   4.184   9.819
  312CO2      C 1392   3.443   4.120   9.752
  312CO2     O1 1393   3.483   4.044   9.673
  312CO2     O2 1394   3.402   4.195   9.830
  313CO2     D1 1395   6.638   1.790   6.794
  313CO2     D2 1396   6.783   1.924   6.787
  313CO2      C 1397   6.711   1.857   6.790
  313CO2     O1 1398   6.626   1.778   6.794
  313CO2     O2 1399   6.796   1.935   6.786
  314CO2     D1 1400   5.608   3.198   1.664
  314CO2     D2 1401   5.731   3.270   1.525
  314CO2      C 1402   5.670   3.234   1.594
  314CO2     O1 1403   5.598   3.192   1.676
  314CO2     O2 1404   5.741   3.276   1.513
  315CO2     D1 1405   3.531   4.624   2.315
  315CO2     D2 1406   3.401   4.605   2.463
  315CO2      C 1407   3.466   4.614   2.389
  315CO2     O1 1408   3.542   4.625   2.302
  315CO2     O2 1409   3.390   4.603   2.476
  316CO2     D1 1410   5.084   7.978   1.378
  316CO2     D2 1411   5.086   7.976   1.181
  316CO2      C 1412   5.085   7.977   1.279
  316CO2     O1 1413   5.084   7.978   1.395
  316CO2     O2 1414   5.086   7.976   1.163
  317CO2     D1 1415   4.688   4.025   9.662
  317CO2     D2 1416   4.692   4.052   9.858
  317CO2      C 1417   4.690   4.039   9.760
  317CO2     O1 1418   4.688   4.023   9.646
  317CO2     O2 1419   4.692   4.054   9.875
  318CO2     D1 1420   4.504   2.096   1.619
  318CO2     D2 1421   4.568   2.281   1.598
  318CO2      C 1422   4.536   2.189   1.608
  318CO2     O1 1423   4.499   2.079   1.621
  318CO2     O2 1424   4.574   2.298   1.596
  319CO2     D1 1425   1.354   1.472   7.428
  319CO2     D2 1426   1.382   1.632   7.315
  319CO2      C 1427   1.368   1.552   7.372
  319CO2     O1 1428   1.352   1.458   7.438
  319CO2     O2 1429   1.384   1.646   7.306
  320CO2     D1 1430   3.260   1.188   3.144
  320CO2     D2 1431   3.230   1.247   3.330
  320CO2      C 1432   3.245   1.217   3.237
  320CO2     O1 1433   3.262   1.183   3.127
  320CO2     O2 1434   3.228   1.252   3.346
  321CO2     D1 1435   3.256   3.460   6.157
  321CO2     D2 1436   3.239   3.559   5.987
  321CO2      C 1437   3.247   3.509   6.072
  321CO2     O1 1438   3.257   3.451   6.171
  321CO2     O2 1439   3.237   3.568   5.972
  322CO2     D1 1440   3.681   9.918   1.092
  322CO2     D2 1441   3.670   9.777   1.230
  322CO2      C 1442   3.675   9.847   1.161
  322CO2     O1 1443   3.682   9.930   1.080
  322CO2     O2 1444   3.669   9.764   1.242
  323CO2     D1 1445   5.383   1.615   7.274
  323CO2     D2 1446   5.495   1.716   7.402
  323CO2      C 1447   5.439   1.666   7.338
  323CO2     O1 1448   5.373   1.607   7.263
  323CO2     O2 1449   5.504   1.725   7.414
  324CO2     D1 1450   2.711   6.383   6.520
  324CO2     D2 1451   2.712   6.424   6.713
  324CO2      C 1452   2.712   6.404   6.616
  324CO2     O1 1453   2.711   6.380   6.503
  324CO2     O2 1454   2.712   6.428   6.730
  325CO2     D1 1455   2.440   4.945   7.212
  325CO2     D2 1456   2.577   4.882   7.341
  325CO2      C 1457   2.509   4.914   7.277
  325CO2     O1 1458   2.428   4.951   7.201
  325CO2     O2 1459   2.589   4.877   7.352
  326CO2     D1 1460   4.809   2.669   0.503
  326CO2     D2 1461   5.004   2.651   0.528
  326CO2      C 1462   4.906   2.660   0.515
  326CO2     O1 1463   4.792   2.670   0.500
  326CO2     O2 1464   5.021   2.649   0.530
  327CO2     D1 1465   3.032   7.475   3.754
  327CO2     D2 1466   3.113   7.295   3.739
  327CO2      C 1467   3.073   7.385   3.746
  327CO2     O1 1468   3.025   7.491   3.756
  327CO2     O2 1469   3.120   7.280   3.737
  328CO2     D1 1470   9.116   4.637   3.396
  328CO2     D2 1471   9.126   4.486   3.269
  328CO2      C 1472   9.121   4.562   3.333
  328CO2     O1 1473   9.115   4.651   3.407
  328CO2     O2 1474   9.127   4.473   3.259
  329CO2     D1 1475   5.903   6.760   4.895
  329CO2     D2 1476   5.937   6.572   4.847
  329CO2      C 1477   5.920   6.666   4.871
  329CO2     O1 1478   5.901   6.777   4.899
  329CO2     O2 1479   5.940   6.555   4.843
  330CO2     D1 1480   7.246   0.434   2.138
  330CO2     D2 1481   7.322   0.548   1.996
  330CO2      C 1482   7.284   0.491   2.067
  330CO2     O1 1483   7.239   0.425   2.151
  330CO2     O2 1484   7.329   0.558   1.984
  331CO2     D1 1485   8.670   2.311   6.416
  331CO2     D2 1486   8.771   2.149   6.469
  331CO2      C 1487   8.721   2.230   6.443
  331CO2     O1 1488   8.662   2.325   6.412
  331CO2     O2 1489   8.780   2.135   6.473
  332CO2     D1 1490   5.818   9.323   5.556
  332CO2     D2 1491   5.837   9.324   5.753
  332CO2      C 1492   5.827   9.323   5.654
  332CO2     O1 1493   5.816   9.323   5.539
  332CO2     O2 1494   5.839   9.324   5.770
  333CO2     D1 1495   1.911   9.989   9.276
  333CO2     D2 1496   1.900   9.964   9.472
  333CO2      C 1497   1.905   9.976   9.374
  333CO2     O1 1498   1.912   9.992   9.259
  333CO2     O2 1499   1.899   9.961   9.489
  334CO2     D1 1500   7.524   7.690   0.925
  334CO2     D2 1501   7.666   7.680   1.062
  334CO2      C 1502   7.595   7.685   0.993
  334CO2     O1 1503   7.512   7.691   0.913
  334CO2     O2 1504   7.678   7.679   1.074
  335CO2     D1 1505   0.517   0.614   4.940
  335CO2     D2 1506   0.558   0.488   5.086
  335CO2      C 1507   0.538   0.551   5.013
  335CO2     O1 1508   0.514   0.625   4.927
  335CO2     O2 1509   0.561   0.477   5.099
  336CO2     D1 1510   7.140   9.519   7.836
  336CO2     D2 1511   7.278   9.580   7.965
  336CO2      C 1512   7.209   9.549   7.900
  336CO2     O1 1513   7.128   9.513   7.825
  336CO2     O2 1514   7.289   9.585   7.976
  337CO2     D1 1515   6.261   3.230   0.999
  337CO2     D2 1516   6.223   3.281   1.187
  337CO2      C 1517   6.242   3.255   1.093
  337CO2     O1 1518   6.264   3.226   0.983
  337CO2     O2 1519   6.220   3.285   1.203
  338CO2     D1 1520   5.355   7.897   4.682
  338CO2     D2 1521   5.549   7.907   4.719
  338CO2      C 1522   5.452   7.902   4.700
  338CO2     O1 1523   5.338   7.896   4.679
  338CO2     O2 1524   5.566   7.908   4.722
  339CO2     D1 1525   6.038   3.624   9.937
  339CO2     D2 1526   6.116   3.617   9.755
  339CO2      C 1527   6.077   3.620   9.846
  339CO2     O1 1528   6.031   3.624   9.953
  339CO2     O2 1529   6.122   3.616   9.739
  340CO2     D1 1530   7.750   4.543   0.658
  340CO2     D2 1531   7.813   4.490   0.837
  340CO2      C 1532   7.781   4.516   0.747
  340CO2     O1 1533   7.744   4.548   0.642
  340CO2     O2 1534   7.818   4.485   0.853
  341CO2     D1 1535   1.351   9.685   1.386
  341CO2     D2 1536   1.441   9.831   1.484
  341CO2      C 1537   1.396   9.758   1.435
  341CO2     O1 1538   1.344   9.672   1.378
  341CO2     O2 1539   1.449   9.844   1.493
  342CO2     D1 1540   0.724   7.283   0.118
  342CO2     D2 1541   0.643   7.451   0.184
  342CO2      C 1542   0.683   7.367   0.151
  342CO2     O1 1543   0.731   7.269   0.112
  342CO2     O2 1544   0.636   7.465   0.190
  343CO2     D1 1545   1.446   0.682   6.259
  343CO2     D2 1546   1.355   0.572   6.122
  343CO2      C 1547   1.401   0.627   6.191
  343CO2     O1 1548   1.454   0.692   6.270
  343CO2     O2 1549   1.347   0.562   6.111
  344CO2     D1 1550   7.629   5.133   9.755
  344CO2     D2 1551   7.521   5.017   9.874
  344CO2      C 1552   7.575   5.075   9.815
  344CO2     O1 1553   7.638   5.143   9.745
  344CO2     O2 1554   7.512   5.007   9.885
  345CO2     D1 1555   0.558   2.078   0.678
  345CO2     D2 1556   0.448   1.941   0.587
  345CO2      C 1557   0.503   2.010   0.633
  345CO2     O1 1558   0.567   2.090   0.686
  345CO2     O2 1559   0.439   1.929   0.579
  346CO2     D1 1560   6.695   6.768   7.830
  346CO2     D2 1561   6.892   6.782   7.816
  346CO2      C 1562   6.793   6.775   7.823
  346CO2     O1 1563   6.678   6.767   7.831
  346CO2     O2 1564   6.909   6.783   7.814
  347CO2     D1 1565   4.190   6.000   1.684
  347CO2     D2 1566   4.190   5.998   1.486
  347CO2      C 1567   4.190   5.999   1.585
  347CO2     O1 1568   4.191   6.000   1.701
  347CO2     O2 1569   4.190   5.998   1.469
  348CO2     D1 1570   6.719   0.126   0.532
  348CO2     D2 1571   6.868   0.217   0.627
  348CO2      C 1572   6.794   0.171   0.579
  348CO2     O1 1573   6.707   0.118   0.524
  348CO2     O2 1574   6.880   0.225   0.635
  349CO2     D1 1575   2.188   3.894   6.696
  349CO2     D2 1576   1.997   3.912   6.745
  349CO2      C 1577   2.093   3.903   6.721
  349CO2     O1 1578   2.205   3.892   6.692
  349CO2     O2 1579   1.981   3.914   6.749
  350CO2     D1 1580   5.184   5.190   2.156
  350CO2     D2 1581   5.114   5.372   2.189
  350CO2      C 1582   5.149   5.281   2.173
  350CO2     O1 1583   5.190   5.174   2.154
  350CO2     O2 1584   5.108   5.388   2.192
  351CO2     D1 1585   1.507   6.458   9.165
  351CO2     D2 1586   1.659   6.344   9.112
  351CO2      C 1587   1.583   6.401   9.138
  351CO2     O1 1588   1.494   6.468   9.170
  351CO2     O2 1589   1.672   6.334   9.107
  352CO2     D1 1590   1.359   3.586   8.392
  352CO2     D2 1591   1.462   3.699   8.266
  352CO2      C 1592   1.411   3.642   8.329
  352CO2     O1 1593   1.350   3.577   8.403
  352CO2     O2 1594   1.471   3.708   8.255
  353CO2     D1 1595   2.982   9.489   8.447
  353CO2     D2 1596   3.003   9.586   8.276
  353CO2      C 1597   2.993   9.537   8.361
  353CO2     O1 1598   2.980   9.480   8.461
  353CO2     O2 1599   3.005   9.595   8.261
  354CO2     D1 1600   3.731   8.590   6.669
  354CO2     D2 1601   3.808   8.512   6.833
  354CO2      C 1602   3.769   8.551   6.751
  354CO2     O1 1603   3.724   8.597   6.654
  354CO2     O2 1604   3.815   8.506   6.848
  355CO2     D1 1605   3.049   4.614   3.730
  355CO2     D2 1606   3.039   4.644   3.535
  355CO2      C 1607   3.044   4.629   3.632
  355CO2     O1 1608   3.049   4.611   3.747
  355CO2     O2 1609   3.038   4.646   3.518
  356CO2     D1 1610   3.879   4.452   9.407
  356CO2     D2 1611   3.828   4.279   9.488
  356CO2      C 1612   3.853   4.366   9.448
  356CO2     O1 1613   3.883   4.467   9.400
  356CO2     O2 1614   3.823   4.264   9.495
  357CO2     D1 1615   7.071   7.878   0.311
  357CO2     D2 1616   7.219   7.906   0.439
  357CO2      C 1617   7.145   7.892   0.375
  357CO2     O1 1618   7.058   7.875   0.300
  357CO2     O2 1619   7.232   7.908   0.450
  358CO2     D1 1620   4.373   5.580   1.782
  358CO2     D2 1621   4.302   5.593   1.966
  358CO2      C 1622   4.337   5.586   1.874
  358CO2     O1 1623   4.379   5.579   1.766
  358CO2     O2 1624   4.296   5.594   1.982
  359CO2     D1 1625   2.993   9.280   7.511
  359CO2     D2 1626   3.029   9.272   7.705
  359CO2      C 1627   3.011   9.276   7.608
  359CO2     O1 1628   2.990   9.281   7.494
  359CO2     O2 1629   3.032   9.271   7.722
  360CO2     D1 1630   3.966   2.733   4.012
  360CO2     D2 1631   3.975   2.732   3.815
  360CO2      C 1632   3.970   2.733   3.913
  360CO2     O1 1633   3.965   2.733   4.029
  360CO2     O2 1634   3.975   2.732   3.797
  361CO2     D1 1635   8.271   5.955   7.960
  361CO2     D2 1636   8.271   5.955   8.158
  361CO2      C 1637   8.271   5.955   8.059
  361CO2     O1 1638   8.271   5.955   7.943
  361CO2     O2 1639   8.271   5.955   8.175
  362CO2     D1 1640  -0.084   3.282   5.498
  362CO2     D2 1641   0.108   3.331   5.512
  362CO2      C 1642   0.012   3.306   5.505
  362CO2     O1 1643  -0.100   3.278   5.497
  362CO2     O2 1644   0.124   3.335   5.513
  363CO2     D1 1645   0.769   6.622   4.258
  363CO2     D2 1646   0.780   6.715   4.083
  363CO2      C 1647   0.774   6.668   4.170
  363CO2     O1 1648   0.768   6.614   4.273
  363CO2     O2 1649   0.780   6.723   4.068
  364CO2     D1 1650   5.675   8.780   3.326
  364CO2     D2 1651   5.713   8.625   3.209
  364CO2      C 1652   5.694   8.703   3.268
  364CO2     O1 1653   5.671   8.794   3.336
  364CO2     O2 1654   5.717   8.612   3.199
  365CO2     D1 1655   2.807   4.719   7.189
  365CO2     D2 1656   2.700   4.702   7.355
  365CO2      C 1657   2.753   4.710   7.272
  365CO2     O1 1658   2.816   4.721   7.175
  365CO2     O2 1659   2.691   4.700   7.370
  366CO2     D1 1660   9.043   4.097   1.398
  366CO2     D2 1661   8.875   4.196   1.429
  366CO2      C 1662   8.959   4.146   1.414
  366CO2     O1 1663   9.058   4.088   1.395
  366CO2     O2 1664   8.860   4.204   1.432
  367CO2     D1 1665   6.881   9.608   8.159
  367CO2     D2 1666   6.824   9.422   8.127
  367CO2      C 1667   6.853   9.515   8.143
  367CO2     O1 1668   6.886   9.625   8.161
  367CO2     O2 1669   6.819   9.405   8.124
  368CO2     D1 1670   6.716   5.441   3.006
  368CO2     D2 1671   6.623   5.457   2.832
  368CO2      C 1672   6.670   5.449   2.919
  368CO2     O1 1673   6.724   5.439   3.021
  368CO2     O2 1674   6.616   5.458   2.817
  369CO2     D1 1675   3.815   9.243   6.786
  369CO2     D2 1676   3.848   9.399   6.669
  369CO2      C 1677   3.831   9.321   6.728
  369CO2     O1 1678   3.812   9.230   6.796
  369CO2     O2 1679   3.851   9.412   6.659
  370CO2     D1 1680   3.236   3.399   2.469
  370CO2     D2 1681   3.331   3.477   2.623
  370CO2      C 1682   3.283   3.438   2.546
  370CO2     O1 1683   3.228   3.392   2.455
  370CO2     O2 1684   3.339   3.484   2.637
  371CO2     D1 1685   4.736   8.253   1.394
  371CO2     D2 1686   4.847   8.415   1.367
  371CO2      C 1687   4.792   8.334   1.381
  371CO2     O1 1688   4.726   8.239   1.397
  371CO2     O2 1689   4.857   8.429   1.365
  372CO2     D1 1690   2.670   3.319   8.826
  372CO2     D2 1691   2.620   3.358   9.014
  372CO2      C 1692   2.645   3.338   8.920
  372CO2     O1 1693   2.674   3.315   8.810
  372CO2     O2 1694   2.616   3.361   9.030
  373CO2     D1 1695   3.866   8.751   2.639
  373CO2     D2 1696   3.988   8.861   2.749
  373CO2      C 1697   3.927   8.806   2.694
  373CO2     O1 1698   3.856   8.741   2.630
  373CO2     O2 1699   3.999   8.870   2.759
  374CO2     D1 1700   5.592   9.585   1.978
  374CO2     D2 1701   5.768   9.534   1.904
  374CO2      C 1702   5.680   9.559   1.941
  374CO2     O1 1703   5.577   9.589   1.984
  374CO2     O2 1704   5.783   9.529   1.897
  375CO2     D1 1705   1.701   6.052   5.763
  375CO2     D2 1706   1.587   5.896   5.806
  375CO2      C 1707   1.644   5.974   5.785
  375CO2     O1 1708   1.710   6.066   5.759
  375CO2     O2 1709   1.577   5.883   5.810
  376CO2     D1 1710   4.981   9.677   0.969
  376CO2     D2 1711   4.832   9.697   1.097
  376CO2      C 1712   4.906   9.687   1.033
  376CO2     O1 1713   4.994   9.675   0.958
  376CO2     O2 1714   4.819   9.699   1.108
  377CO2     D1 1715   7.109   9.949   2.375
  377CO2     D2 1716   7.192   9.817   2.254
  377CO2      C 1717   7.150   9.883   2.315
  377CO2     O1 1718   7.102   9.960   2.386
  377CO2     O2 1719   7.199   9.805   2.243
  378CO2     D1 1720   6.531   6.036   3.618
  378CO2     D2 1721   6.641   5.994   3.777
  378CO2      C 1722   6.586   6.015   3.698
  378CO2     O1 1723   6.521   6.039   3.604
  378CO2     O2 1724   6.651   5.991   3.791
  379CO2     D1 1725   1.698   1.834   6.116
  379CO2     D2 1726   1.788   1.898   6.281
  379CO2      C 1727   1.743   1.866   6.199
  379CO2     O1 1728   1.691   1.828   6.102
  379CO2     O2 1729   1.795   1.903   6.295
  380CO2     D1 1730   8.332   8.669   2.749
  380CO2     D2 1731   8.142   8.628   2.789
  380CO2      C 1732   8.237   8.648   2.769
  380CO2     O1 1733   8.348   8.672   2.746
  380CO2     O2 1734   8.126   8.624   2.792
  381CO2     D1 1735   6.442   8.465   8.844
  381CO2     D2 1736   6.583   8.603   8.826
  381CO2      C 1737   6.513   8.534   8.835
  381CO2     O1 1738   6.430   8.453   8.846
  381CO2     O2 1739   6.595   8.615   8.824
  382CO2     D1 1740   8.292   5.133   8.601
  382CO2     D2 1741   8.310   4.936   8.617
  382CO2      C 1742   8.301   5.034   8.609
  382CO2     O1 1743   8.290   5.150   8.599
  382CO2     O2 1744   8.312   4.919   8.619
  383CO2     D1 1745   1.277   8.260   2.024
  383CO2     D2 1746   1.447   8.180   1.962
  383CO2      C 1747   1.362   8.220   1.993
  383CO2     O1 1748   1.262   8.267   2.030
  383CO2     O2 1749   1.461   8.173   1.957
  384CO2     D1 1750   0.497   0.542   6.492
  384CO2     D2 1751   0.642   0.409   6.472
  384CO2      C 1752   0.570   0.475   6.482
  384CO2     O1 1753   0.485   0.554   6.493
  384CO2     O2 1754   0.655   0.397   6.470
  385CO2     D1 1755   6.015   5.750   7.793
  385CO2     D2 1756   5.852   5.793   7.689
  385CO2      C 1757   5.933   5.771   7.741
  385CO2     O1 1758   6.029   5.746   7.802
  385CO2     O2 1759   5.838   5.797   7.680
  386CO2     D1 1760   7.930   4.414   3.123
  386CO2     D2 1761   8.100   4.460   3.034
  386CO2      C 1762   8.015   4.437   3.078
  386CO2     O1 1763   7.915   4.410   3.130
  386CO2     O2 1764   8.115   4.464   3.026
  387CO2     D1 1765   8.680   7.765   9.462
  387CO2     D2 1766   8.680   7.909   9.327
  387CO2      C 1767   8.680   7.837   9.395
  387CO2     O1 1768   8.680   7.753   9.474
  387CO2     O2 1769   8.680   7.922   9.315
  388CO2     D1 1770   3.006   6.857   9.025
  388CO2     D2 1771   3.051   7.029   8.940
  388CO2      C 1772   3.028   6.943   8.983
  388CO2     O1 1773   3.002   6.842   9.033
  388CO2     O2 1774   3.055   7.044   8.933
  389CO2     D1 1775   7.229   0.839   0.874
  389CO2     D2 1776   7.046   0.912   0.881
  389CO2      C 1777   7.138   0.875   0.878
  389CO2     O1 1778   7.245   0.832   0.873
  389CO2     O2 1779   7.030   0.918   0.882
  390CO2     D1 1780   4.742   2.456   1.293
  390CO2     D2 1781   4.785   2.625   1.198
  390CO2      C 1782   4.763   2.541   1.246
  390CO2     O1 1783   4.738   2.442   1.301
  390CO2     O2 1784   4.789   2.639   1.190
  391CO2     D1 1785   5.091   9.366   5.679
  391CO2     D2 1786   5.178   9.230   5.566
  391CO2      C 1787   5.134   9.298   5.623
  391CO2     O1 1788   5.084   9.378   5.689
  391CO2     O2 1789   5.185   9.218   5.556
  392CO2     D1 1790   5.462   0.862   1.262
  392CO2     D2 1791   5.292   0.920   1.347
  392CO2      C 1792   5.377   0.891   1.304
  392CO2     O1 1793   5.476   0.857   1.255
  392CO2     O2 1794   5.278   0.925   1.354
  393CO2     D1 1795   9.610   9.352   6.468
  393CO2     D2 1796   9.483   9.384   6.615
  393CO2      C 1797   9.546   9.368   6.542
  393CO2     O1 1798   9.621   9.349   6.455
  393CO2     O2 1799   9.471   9.387   6.628
  394CO2     D1 1800   5.752  10.018   2.339
  394CO2     D2 1801   5.787   9.832   2.283
  394CO2      C 1802   5.770   9.925   2.311
  394CO2     O1 1803   5.749  10.034   2.343
  394CO2     O2 1804   5.790   9.816   2.278
  395CO2     D1 1805   2.751   6.874   9.490
  395CO2     D2 1806   2.713   6.917   9.301
  395CO2      C 1807   2.732   6.896   9.395
  395CO2     O1 1808   2.755   6.870   9.506
  395CO2     O2 1809   2.710   6.921   9.284
  396CO2     D1 1810   5.251   3.440   4.083
  396CO2     D2 1811   5.386   3.296   4.088
  396CO2      C 1812   5.318   3.368   4.086
  396CO2     O1 1813   5.239   3.452   4.083
  396CO2     O2 1814   5.398   3.283   4.088
  397CO2     D1 1815   5.920   2.526   1.741
  397CO2     D2 1816   5.754   2.422   1.770
  397CO2      C 1817   5.837   2.474   1.755
  397CO2     O1 1818   5.934   2.535   1.738
  397CO2     O2 1819   5.740   2.413   1.772
  398CO2     D1 1820   7.720   7.990   7.387
  398CO2     D2 1821   7.736   7.993   7.190
  398CO2      C 1822   7.728   7.991   7.289
  398CO2     O1 1823   7.719   7.989   7.404
  398CO2     O2 1824   7.737   7.994   7.173
  399CO2     D1 1825   0.978   2.742   5.465
  399CO2     D2 1826   0.950   2.734   5.270
  399CO2      C 1827   0.964   2.738   5.367
  399CO2     O1 1828   0.980   2.743   5.482
  399CO2     O2 1829   0.948   2.734   5.253
  400CO2     D1 1830   3.257   4.872   8.996
  400CO2     D2 1831   3.186   4.690   9.030
  400CO2      C 1832   3.221   4.781   9.013
  400CO2     O1 1833   3.263   4.888   8.993
  400CO2     O2 1834   3.180   4.675   9.033
  401CO2     D1 1835   6.369   9.349   8.981
  401CO2     D2 1836   6.397   9.482   9.125
  401CO2      C 1837   6.383   9.416   9.053
  401CO2     O1 1838   6.366   9.338   8.969
  401CO2     O2 1839   6.400   9.494   9.137
  402CO2     D1 1840   1.571   7.390   7.287
  402CO2     D2 1841   1.490   7.400   7.106
  402CO2      C 1842   1.531   7.395   7.197
  402CO2     O1 1843   1.578   7.390   7.302
  402CO2     O2 1844   1.483   7.401   7.091
  403CO2     D1 1845   6.858   4.439   6.921
  403CO2     D2 1846   6.688   4.539   6.938
  403CO2      C 1847   6.773   4.489   6.929
  403CO2     O1 1848   6.873   4.430   6.920
  403CO2     O2 1849   6.673   4.547   6.939
  404CO2     D1 1850   6.934   6.084   6.200
  404CO2     D2 1851   6.989   6.249   6.293
  404CO2      C 1852   6.962   6.167   6.246
  404CO2     O1 1853   6.929   6.069   6.192
  404CO2     O2 1854   6.994   6.264   6.301
  405CO2     D1 1855   2.871   7.713   1.877
  405CO2     D2 1856   2.752   7.734   1.721
  405CO2      C 1857   2.811   7.723   1.799
  405CO2     O1 1858   2.882   7.711   1.891
  405CO2     O2 1859   2.741   7.736   1.708
  406CO2     D1 1860   2.360   8.176   1.563
  406CO2     D2 1861   2.481   8.071   1.679
  406CO2      C 1862   2.421   8.124   1.621
  406CO2     O1 1863   2.349   8.185   1.553
  406CO2     O2 1864   2.492   8.062   1.689
  407CO2     D1 1865   2.673   9.098   8.131
  407CO2     D2 1866   2.671   8.963   7.988
  407CO2      C 1867   2.672   9.030   8.059
  407CO2     O1 1868   2.674   9.110   8.144
  407CO2     O2 1869   2.671   8.951   7.975
  408CO2     D1 1870   0.712   0.597   0.488
  408CO2     D2 1871   0.727   0.585   0.291
  408CO2      C 1872   0.719   0.591   0.389
  408CO2     O1 1873   0.710   0.598   0.505
  408CO2     O2 1874   0.728   0.584   0.274
  409CO2     D1 1875   3.024   6.487   2.760
  409CO2     D2 1876   3.057   6.369   2.605
  409CO2      C 1877   3.040   6.428   2.682
  409CO2     O1 1878   3.021   6.497   2.773
  409CO2     O2 1879   3.060   6.359   2.591
  410CO2     D1 1880   3.806   8.691   3.220
  410CO2     D2 1881   3.868   8.684   3.033
  410CO2      C 1882   3.837   8.688   3.126
  410CO2     O1 1883   3.801   8.692   3.236
  410CO2     O2 1884   3.874   8.683   3.016
  411CO2     D1 1885   3.521   4.617   3.055
  411CO2     D2 1886   3.614   4.473   3.153
  411CO2      C 1887   3.567   4.545   3.104
  411CO2     O1 1888   3.513   4.630   3.046
  411CO2     O2 1889   3.622   4.461   3.162
  412CO2     D1 1890   3.244   0.648   5.471
  412CO2     D2 1891   3.091   0.767   5.514
  412CO2      C 1892   3.167   0.707   5.492
  412CO2     O1 1893   3.257   0.638   5.468
  412CO2     O2 1894   3.078   0.777   5.517
  413CO2     D1 1895   8.037   4.793   6.261
  413CO2     D2 1896   7.981   4.755   6.447
  413CO2      C 1897   8.009   4.774   6.354
  413CO2     O1 1898   8.042   4.797   6.245
  413CO2     O2 1899   7.976   4.752   6.463
  414CO2     D1 1900   0.608   4.613   8.795
  414CO2     D2 1901   0.695   4.596   8.618
  414CO2      C 1902   0.652   4.604   8.706
  414CO2     O1 1903   0.601   4.615   8.810
  414CO2     O2 1904   0.703   4.594   8.603
  415CO2     D1 1905   9.587   2.856   2.634
  415CO2     D2 1906   9.572   2.838   2.438
  415CO2      C 1907   9.579   2.847   2.536
  415CO2     O1 1908   9.588   2.858   2.651
  415CO2     O2 1909   9.571   2.837   2.421
  416CO2     D1 1910   3.928   8.482   8.909
  416CO2     D2 1911   4.012   8.492   9.088
  416CO2      C 1912   3.970   8.487   8.998
  416CO2     O1 1913   3.921   8.481   8.893
  416CO2     O2 1914   4.019   8.493   9.103
  417CO2     D1 1915   7.363   1.642   8.374
  417CO2     D2 1916   7.180   1.568   8.387
  417CO2      C 1917   7.271   1.605   8.381
  417CO2     O1 1918   7.378   1.649   8.372
  417CO2     O2 1919   7.164   1.561   8.389
  418CO2     D1 1920   5.581   7.795   2.319
  418CO2     D2 1921   5.666   7.961   2.252
  418CO2      C 1922   5.624   7.878   2.286
  418CO2     O1 1923   5.574   7.781   2.325
  418CO2     O2 1924   5.674   7.975   2.246
  419CO2     D1 1925   3.271   1.001   5.119
  419CO2     D2 1926   3.158   0.841   5.090
  419CO2      C 1927   3.215   0.921   5.105
  419CO2     O1 1928   3.281   1.015   5.121
  419CO2     O2 1929   3.148   0.828   5.088
  420CO2     D1 1930   8.082   1.166   8.542
  420CO2     D2 1931   8.115   0.971   8.533
  420CO2      C 1932   8.098   1.069   8.537
  420CO2     O1 1933   8.079   1.183   8.543
  420CO2     O2 1934   8.118   0.954   8.532
  421CO2     D1 1935   5.371   9.127   2.661
  421CO2     D2 1936   5.243   9.191   2.798
  421CO2      C 1937   5.307   9.159   2.730
  421CO2     O1 1938   5.382   9.121   2.649
  421CO2     O2 1939   5.232   9.196   2.810
  422CO2     D1 1940   3.148   8.407   5.210
  422CO2     D2 1941   2.988   8.375   5.322
  422CO2      C 1942   3.068   8.391   5.266
  422CO2     O1 1943   3.161   8.410   5.200
  422CO2     O2 1944   2.974   8.373   5.332
  423CO2     D1 1945   4.078   9.041   7.271
  423CO2     D2 1946   4.084   8.972   7.086
  423CO2      C 1947   4.081   9.006   7.179
  423CO2     O1 1948   4.077   9.046   7.288
  423CO2     O2 1949   4.084   8.966   7.070
  424CO2     D1 1950   7.164   4.881   2.563
  424CO2     D2 1951   7.114   4.794   2.393
  424CO2      C 1952   7.139   4.837   2.478
  424CO2     O1 1953   7.169   4.888   2.578
  424CO2     O2 1954   7.109   4.786   2.378
  425CO2     D1 1955   8.252   4.715   6.757
  425CO2     D2 1956   8.249   4.860   6.622
  425CO2      C 1957   8.251   4.787   6.690
  425CO2     O1 1958   8.252   4.702   6.768
  425CO2     O2 1959   8.249   4.873   6.611
  426CO2     D1 1960   9.844   9.724   5.999
  426CO2     D2 1961  10.041   9.723   6.016
  426CO2      C 1962   9.943   9.724   6.008
  426CO2     O1 1963   9.827   9.725   5.998
  426CO2     O2 1964  10.058   9.723   6.018
  427CO2     D1 1965   7.874   3.854   3.780
  427CO2     D2 1966   7.942   3.702   3.673
  427CO2      C 1967   7.908   3.778   3.726
  427CO2     O1 1968   7.868   3.867   3.789
  427CO2     O2 1969   7.948   3.689   3.663
  428CO2     D1 1970   0.138   8.696   2.020
  428CO2     D2 1971   0.158   8.648   2.211
  428CO2      C 1972   0.148   8.672   2.116
  428CO2     O1 1973   0.137   8.700   2.004
  428CO2     O2 1974   0.160   8.644   2.228
  429CO2     D1 1975   5.854   9.012   2.316
  429CO2     D2 1976   5.707   9.105   2.411
  429CO2      C 1977   5.781   9.059   2.363
  429CO2     O1 1978   5.866   9.004   2.308
  429CO2     O2 1979   5.695   9.113   2.419
  430CO2     D1 1980   9.175   2.299   4.265
  430CO2     D2 1981   8.992   2.358   4.217
  430CO2      C 1982   9.083   2.329   4.241
  430CO2     O1 1983   9.190   2.294   4.269
  430CO2     O2 1984   8.976   2.363   4.213
  431CO2     D1 1985   2.898   0.857   3.783
  431CO2     D2 1986   2.925   0.836   3.588
  431CO2      C 1987   2.911   0.846   3.685
  431CO2     O1 1988   2.896   0.859   3.800
  431CO2     O2 1989   2.927   0.834   3.571
  432CO2     D1 1990   1.157   8.054   1.095
  432CO2     D2 1991   1.098   8.120   0.918
  432CO2      C 1992   1.128   8.087   1.007
  432CO2     O1 1993   1.163   8.048   1.110
  432CO2     O2 1994   1.092   8.126   0.903
  433CO2     D1 1995   2.078   3.210   9.881
  433CO2     D2 1996   2.203   3.208   9.727
  433CO2      C 1997   2.141   3.209   9.804
  433CO2     O1 1998   2.068   3.210   9.894
  433CO2     O2 1999   2.214   3.208   9.714
  434CO2     D1 2000   2.144   6.484   2.353
  434CO2     D2 2001   2.063   6.316   2.286
  434CO2      C 2002   2.104   6.400   2.319
  434CO2     O1 2003   2.151   6.499   2.358
  434CO2     O2 2004   2.056   6.302   2.281
  435CO2     D1 2005   5.593   4.640   6.031
  435CO2     D2 2006   5.426   4.584   5.941
  435CO2      C 2007   5.510   4.612   5.986
  435CO2     O1 2008   5.608   4.644   6.039
  435CO2     O2 2009   5.411   4.580   5.934
  436CO2     D1 2010   4.737   6.551   1.911
  436CO2     D2 2011   4.594   6.487   2.032
  436CO2      C 2012   4.666   6.519   1.971
  436CO2     O1 2013   4.750   6.557   1.901
  436CO2     O2 2014   4.582   6.482   2.042
  437CO2     D1 2015   5.496   6.300   9.692
  437CO2     D2 2016   5.414   6.414   9.552
  437CO2      C 2017   5.455   6.357   9.622
  437CO2     O1 2018   5.503   6.290   9.704
  437CO2     O2 2019   5.407   6.423   9.540
  438CO2     D1 2020   7.209   4.692   7.472
  438CO2     D2 2021   7.302   4.602   7.322
  438CO2      C 2022   7.256   4.647   7.397
  438CO2     O1 2023   7.201   4.700   7.485
  438CO2     O2 2024   7.310   4.594   7.309
  439CO2     D1 2025   0.871   1.688   1.853
  439CO2     D2 2026   1.006   1.831   1.840
  439CO2      C 2027   0.938   1.760   1.847
  439CO2     O1 2028   0.859   1.675   1.854
  439CO2     O2 2029   1.018   1.844   1.839
  440CO2     D1 2030   5.061   1.674   7.075
  440CO2     D2 2031   5.025   1.774   6.908
  440CO2      C 2032   5.043   1.724   6.991
  440CO2     O1 2033   5.064   1.666   7.089
  440CO2     O2 2034   5.022   1.783   6.893
  441CO2     D1 2035   5.031   5.042   9.584
  441CO2     D2 2036   4.879   5.031   9.458
  441CO2      C 2037   4.955   5.036   9.521
  441CO2     O1 2038   5.044   5.043   9.595
  441CO2     O2 2039   4.865   5.030   9.447
  442CO2     D1 2040   0.198   1.803   9.231
  442CO2     D2 2041   0.247   1.636   9.138
  442CO2      C 2042   0.223   1.720   9.185
  442CO2     O1 2043   0.193   1.818   9.239
  442CO2     O2 2044   0.252   1.622   9.130
  443CO2     D1 2045   1.785   4.236   5.065
  443CO2     D2 2046   1.685   4.171   5.223
  443CO2      C 2047   1.735   4.203   5.144
  443CO2     O1 2048   1.793   4.241   5.051
  443CO2     O2 2049   1.677   4.166   5.237
  444CO2     D1 2050   3.274   0.711   1.146
  444CO2     D2 2051   3.462   0.665   1.187
  444CO2      C 2052   3.368   0.688   1.166
  444CO2     O1 2053   3.257   0.715   1.142
  444CO2     O2 2054   3.478   0.661   1.191
  445CO2     D1 2055   7.853   4.132   2.943
  445CO2     D2 2056   7.709   4.085   3.070
  445CO2      C 2057   7.781   4.109   3.006
  445CO2     O1 2058   7.866   4.136   2.932
  445CO2     O2 2059   7.696   4.081   3.081
  446CO2     D1 2060   4.836   3.501   8.085
  446CO2     D2 2061   4.701   3.483   8.229
  446CO2      C 2062   4.769   3.492   8.157
  446CO2     O1 2063   4.848   3.503   8.073
  446CO2     O2 2064   4.689   3.481   8.241
  447CO2     D1 2065   1.906   5.647   6.165
  447CO2     D2 2066   1.872   5.557   6.338
  447CO2      C 2067   1.889   5.602   6.252
  447CO2     O1 2068   1.909   5.654   6.150
  447CO2     O2 2069   1.869   5.549   6.353
  448CO2     D1 2070   3.814   7.830   4.298
  448CO2     D2 2071   3.759   7.823   4.488
  448CO2      C 2072   3.786   7.826   4.393
  448CO2     O1 2073   3.818   7.830   4.282
  448CO2     O2 2074   3.755   7.823   4.505
  449CO2     D1 2075   1.884   5.898   7.471
  449CO2     D2 2076   1.753   6.025   7.394
  449CO2      C 2077   1.818   5.962   7.433
  449CO2     O1 2078   1.895   5.887   7.478
  449CO2     O2 2079   1.741   6.036   7.388
  450CO2     D1 2080   1.136   6.566   4.094
  450CO2     D2 2081   1.227   6.461   3.953
  450CO2      C 2082   1.181   6.514   4.024
  450CO2     O1 2083   1.128   6.575   4.107
  450CO2     O2 2084   1.234   6.452   3.941
  451CO2     D1 2085   2.463   1.630   2.995
  451CO2     D2 2086   2.526   1.637   3.183
  451CO2      C 2087   2.495   1.633   3.089
  451CO2     O1 2088   2.458   1.629   2.979
  451CO2     O2 2089   2.531   1.637   3.199
  452CO2     D1 2090   2.438   3.159   1.579
  452CO2     D2 2091   2.449   3.290   1.727
  452CO2      C 2092   2.443   3.224   1.653
  452CO2     O1 2093   2.437   3.147   1.566
  452CO2     O2 2094   2.450   3.301   1.740
  453CO2     D1 2095   0.355   8.814   4.624
  453CO2     D2 2096   0.372   8.797   4.820
  453CO2      C 2097   0.364   8.806   4.722
  453CO2     O1 2098   0.354   8.816   4.607
  453CO2     O2 2099   0.374   8.796   4.837
  454CO2     D1 2100   6.065   1.539   7.382
  454CO2     D2 2101   6.190   1.690   7.404
  454CO2      C 2102   6.127   1.614   7.393
  454CO2     O1 2103   6.054   1.526   7.380
  454CO2     O2 2104   6.201   1.703   7.406
  455CO2     D1 2105   9.062   3.094   7.967
  455CO2     D2 2106   9.139   2.970   7.833
  455CO2      C 2107   9.101   3.032   7.900
  455CO2     O1 2108   9.055   3.105   7.978
  455CO2     O2 2109   9.146   2.960   7.822
  456CO2     D1 2110   5.908   3.071   9.248
  456CO2     D2 2111   5.936   2.997   9.067
  456CO2      C 2112   5.922   3.034   9.158
  456CO2     O1 2113   5.906   3.078   9.264
  456CO2     O2 2114   5.938   2.991   9.052
  457CO2     D1 2115   2.118   6.485   8.451
  457CO2     D2 2116   2.126   6.591   8.284
  457CO2      C 2117   2.122   6.538   8.368
  457CO2     O1 2118   2.118   6.476   8.466
  457CO2     O2 2119   2.127   6.600   8.270
  458CO2     D1 2120   8.324   7.139   8.993
  458CO2     D2 2121   8.268   7.248   8.837
  458CO2      C 2122   8.296   7.193   8.915
  458CO2     O1 2123   8.328   7.129   9.006
  458CO2     O2 2124   8.264   7.258   8.824
  459CO2     D1 2125   5.019   1.250   5.757
  459CO2     D2 2126   5.038   1.244   5.953
  459CO2      C 2127   5.029   1.247   5.855
  459CO2     O1 2128   5.017   1.251   5.740
  459CO2     O2 2129   5.040   1.243   5.970
  460CO2     D1 2130   4.850   4.316   0.679
  460CO2     D2 2131   4.798   4.217   0.516
  460CO2      C 2132   4.824   4.267   0.598
  460CO2     O1 2133   4.855   4.325   0.693
  460CO2     O2 2134   4.793   4.208   0.502
  461CO2     D1 2135   8.549   7.057   4.148
  461CO2     D2 2136   8.391   7.064   4.028
  461CO2      C 2137   8.470   7.060   4.088
  461CO2     O1 2138   8.562   7.056   4.158
  461CO2     O2 2139   8.378   7.064   4.018
  462CO2     D1 2140   4.169   1.619   0.322
  462CO2     D2 2141   4.057   1.586   0.163
  462CO2      C 2142   4.113   1.602   0.242
  462CO2     O1 2143   4.179   1.621   0.336
  462CO2     O2 2144   4.047   1.583   0.149
  463CO2     D1 2145   0.693   3.036   8.315
  463CO2     D2 2146   0.567   3.149   8.213
  463CO2      C 2147   0.630   3.092   8.264
  463CO2     O1 2148   0.704   3.026   8.324
  463CO2     O2 2149   0.556   3.159   8.205
  464CO2     D1 2150   5.331   1.849   9.525
  464CO2     D2 2151   5.356   1.981   9.380
  464CO2      C 2152   5.344   1.915   9.453
  464CO2     O1 2153   5.329   1.837   9.538
  464CO2     O2 2154   5.359   1.992   9.367
  465CO2     D1 2155   3.319   9.073   5.698
  465CO2     D2 2156   3.318   9.079   5.500
  465CO2      C 2157   3.318   9.076   5.599
  465CO2     O1 2158   3.320   9.073   5.715
  465CO2     O2 2159   3.317   9.079   5.483
  466CO2     D1 2160   0.288   3.730   8.007
  466CO2     D2 2161   0.271   3.710   7.811
  466CO2      C 2162   0.279   3.720   7.909
  466CO2     O1 2163   0.289   3.731   8.024
  466CO2     O2 2164   0.269   3.709   7.794
  467CO2     D1 2165   6.095   7.431   3.656
  467CO2     D2 2166   6.230   7.337   3.765
  467CO2      C 2167   6.162   7.384   3.711
  467CO2     O1 2168   6.083   7.439   3.647
  467CO2     O2 2169   6.242   7.329   3.775
  468CO2     D1 2170   1.462   0.629   3.543
  468CO2     D2 2171   1.516   0.613   3.353
  468CO2      C 2172   1.489   0.621   3.448
  468CO2     O1 2173   1.457   0.630   3.560
  468CO2     O2 2174   1.520   0.611   3.337
  469CO2     D1 2175   4.985   2.292   4.795
  469CO2     D2 2176   4.891   2.291   4.621
  469CO2      C 2177   4.938   2.292   4.708
  469CO2     O1 2178   4.993   2.292   4.810
  469CO2     O2 2179   4.883   2.291   4.606
  470CO2     D1 2180   3.447   0.372   0.733
  470CO2     D2 2181   3.439   0.347   0.537
  470CO2      C 2182   3.443   0.360   0.635
  470CO2     O1 2183   3.448   0.375   0.750
  470CO2     O2 2184   3.438   0.344   0.520
  471CO2     D1 2185   5.426   7.516   4.889
  471CO2     D2 2186   5.298   7.633   4.793
  471CO2      C 2187   5.362   7.575   4.841
  471CO2     O1 2188   5.437   7.506   4.897
  471CO2     O2 2189   5.287   7.643   4.785
  472CO2     D1 2190   2.279   5.932   6.010
  472CO2     D2 2191   2.336   5.742   6.017
  472CO2      C 2192   2.307   5.837   6.013
  472CO2     O1 2193   2.274   5.948   6.009
  472CO2     O2 2194   2.341   5.726   6.017
  473CO2     D1 2195   5.529   8.382   4.266
  473CO2     D2 2196   5.414   8.443   4.414
  473CO2      C 2197   5.472   8.413   4.340
  473CO2     O1 2198   5.539   8.377   4.253
  473CO2     O2 2199   5.404   8.449   4.427
  474CO2     D1 2200   8.484   8.708   0.554
  474CO2     D2 2201   8.547   8.758   0.735
  474CO2      C 2202   8.515   8.733   0.645
  474CO2     O1 2203   8.479   8.704   0.539
  474CO2     O2 2204   8.552   8.762   0.751
  475CO2     D1 2205   3.646   9.032   2.194
  475CO2     D2 2206   3.816   8.932   2.205
  475CO2      C 2207   3.731   8.982   2.199
  475CO2     O1 2208   3.631   9.041   2.193
  475CO2     O2 2209   3.831   8.923   2.205
  476CO2     D1 2210   0.982   2.376   9.494
  476CO2     D2 2211   1.078   2.393   9.667
  476CO2      C 2212   1.030   2.384   9.580
  476CO2     O1 2213   0.973   2.375   9.479
  476CO2     O2 2214   1.086   2.394   9.681
  477CO2     D1 2215   5.383   5.394   7.314
  477CO2     D2 2216   5.539   5.480   7.400
  477CO2      C 2217   5.461   5.437   7.357
  477CO2     O1 2218   5.369   5.387   7.307
  477CO2     O2 2219   5.552   5.487   7.408
  478CO2     D1 2220   1.831   6.733   7.406
  478CO2     D2 2221   1.910   6.826   7.561
  478CO2      C 2222   1.870   6.780   7.483
  478CO2     O1 2223   1.824   6.725   7.392
  478CO2     O2 2224   1.916   6.834   7.575
  479CO2     D1 2225   2.040   0.652   8.439
  479CO2     D2 2226   1.926   0.524   8.340
  479CO2      C 2227   1.983   0.588   8.390
  479CO2     O1 2228   2.050   0.663   8.448
  479CO2     O2 2229   1.916   0.513   8.331
  480CO2     D1 2230   9.158   5.409   9.851
  480CO2     D2 2231   9.045   5.374   9.693
  480CO2      C 2232   9.102   5.391   9.772
  480CO2     O1 2233   9.168   5.412   9.865
  480CO2     O2 2234   9.036   5.371   9.679
  481CO2     D1 2235   4.093   2.438   5.153
  481CO2     D2 2236   3.989   2.495   5.311
  481CO2      C 2237   4.041   2.466   5.232
  481CO2     O1 2238   4.102   2.433   5.139
  481CO2     O2 2239   3.980   2.500   5.325
  482CO2     D1 2240   3.016   9.482   3.398
  482CO2     D2 2241   3.055   9.465   3.204
  482CO2      C 2242   3.035   9.473   3.301
  482CO2     O1 2243   3.013   9.483   3.414
  482CO2     O2 2244   3.058   9.463   3.188
  483CO2     D1 2245   2.799   8.880   0.960
  483CO2     D2 2246   2.616   8.850   0.891
  483CO2      C 2247   2.708   8.865   0.925
  483CO2     O1 2248   2.815   8.883   0.966
  483CO2     O2 2249   2.601   8.847   0.885
  484CO2     D1 2250   5.486   7.184   0.321
  484CO2     D2 2251   5.288   7.177   0.325
  484CO2      C 2252   5.387   7.181   0.323
  484CO2     O1 2253   5.503   7.185   0.321
  484CO2     O2 2254   5.271   7.176   0.325
  485CO2     D1 2255   4.087   9.931   3.246
  485CO2     D2 2256   4.008   9.938   3.065
  485CO2      C 2257   4.048   9.935   3.156
  485CO2     O1 2258   4.094   9.930   3.262
  485CO2     O2 2259   4.002   9.939   3.049
  486CO2     D1 2260   2.978   1.747   8.760
  486CO2     D2 2261   2.988   1.569   8.675
  486CO2      C 2262   2.983   1.658   8.717
  486CO2     O1 2263   2.977   1.762   8.767
  486CO2     O2 2264   2.989   1.553   8.667
  487CO2     D1 2265   7.871   5.567   2.891
  487CO2     D2 2266   7.808   5.661   3.053
  487CO2      C 2267   7.840   5.614   2.972
  487CO2     O1 2268   7.877   5.559   2.877
  487CO2     O2 2269   7.803   5.669   3.067
  488CO2     D1 2270   7.798   7.568   9.863
  488CO2     D2 2271   7.641   7.683   9.899
  488CO2      C 2272   7.719   7.625   9.881
  488CO2     O1 2273   7.811   7.558   9.860
  488CO2     O2 2274   7.627   7.693   9.902
  489CO2     D1 2275   4.087   8.320   7.456
  489CO2     D2 2276   4.261   8.388   7.522
  489CO2      C 2277   4.174   8.354   7.489
  489CO2     O1 2278   4.072   8.314   7.450
  489CO2     O2 2279   4.276   8.393   7.528
  490CO2     D1 2280   1.022   5.751   5.643
  490CO2     D2 2281   0.910   5.589   5.650
  490CO2      C 2282   0.966   5.670   5.647
  490CO2     O1 2283   1.032   5.766   5.643
  490CO2     O2 2284   0.901   5.575   5.651
  491CO2     D1 2285   8.346   3.453   3.054
  491CO2     D2 2286   8.453   3.596   3.139
  491CO2      C 2287   8.400   3.525   3.096
  491CO2     O1 2288   8.337   3.441   3.046
  491CO2     O2 2289   8.462   3.608   3.147
  492CO2     D1 2290   1.856   8.130   6.182
  492CO2     D2 2291   1.778   8.245   6.042
  492CO2      C 2292   1.817   8.188   6.112
  492CO2     O1 2293   1.863   8.121   6.194
  492CO2     O2 2294   1.771   8.255   6.029
  493CO2     D1 2295   4.492   3.853   9.193
  493CO2     D2 2296   4.381   3.831   9.031
  493CO2      C 2297   4.436   3.842   9.112
  493CO2     O1 2298   4.501   3.855   9.207
  493CO2     O2 2299   4.371   3.829   9.017
  494CO2     D1 2300   5.725   9.167   0.011
  494CO2     D2 2301   5.797   9.026   0.130
  494CO2      C 2302   5.761   9.097   0.071
  494CO2     O1 2303   5.719   9.179   0.001
  494CO2     O2 2304   5.803   9.014   0.140
  495CO2     D1 2305   3.173   1.891   4.705
  495CO2     D2 2306   3.127   2.001   4.863
  495CO2      C 2307   3.150   1.946   4.784
  495CO2     O1 2308   3.177   1.882   4.691
  495CO2     O2 2309   3.123   2.011   4.876
  496CO2     D1 2310   3.209   5.383   1.101
  496CO2     D2 2311   3.135   5.511   0.970
  496CO2      C 2312   3.172   5.447   1.035
  496CO2     O1 2313   3.216   5.372   1.113
  496CO2     O2 2314   3.129   5.522   0.958
  497CO2     D1 2315   0.211   2.171   5.337
  497CO2     D2 2316   0.106   2.004   5.336
  497CO2      C 2317   0.158   2.087   5.336
  497CO2     O1 2318   0.220   2.185   5.337
  497CO2     O2 2319   0.097   1.989   5.336
  498CO2     D1 2320   7.167   6.390   3.360
  498CO2     D2 2321   7.352   6.334   3.316
  498CO2      C 2322   7.259   6.362   3.338
  498CO2     O1 2323   7.151   6.395   3.364
  498CO2     O2 2324   7.368   6.329   3.313
  499CO2     D1 2325   2.645   1.836   2.987
  499CO2     D2 2326   2.583   1.946   3.140
  499CO2      C 2327   2.614   1.891   3.064
  499CO2     O1 2328   2.651   1.827   2.974
  499CO2     O2 2329   2.578   1.955   3.153
  500CO2     D1 2330   4.027   9.905   8.811
  500CO2     D2 2331   3.987  10.063   8.699
  500CO2      C 2332   4.007   9.984   8.755
  500CO2     O1 2333   4.030   9.891   8.821
  500CO2     O2 2334   3.983  10.076   8.689
  501CO2     D1 2335   4.170   0.676   2.127
  501CO2     D2 2336   4.236   0.656   1.942
  501CO2      C 2337   4.203   0.666   2.034
  501CO2     O1 2338   4.164   0.678   2.143
  501CO2     O2 2339   4.242   0.654   1.926
  502CO2     D1 2340   9.629   7.051   9.974
  502CO2     D2 2341   9.761   6.906   9.941
  502CO2      C 2342   9.695   6.979   9.958
  502CO2     O1 2343   9.618   7.063   9.977
  502CO2     O2 2344   9.772   6.894   9.938
  503CO2     D1 2345   7.250   6.791   6.861
  503CO2     D2 2346   7.087   6.723   6.772
  503CO2      C 2347   7.169   6.757   6.816
  503CO2     O1 2348   7.264   6.797   6.868
  503CO2     O2 2349   7.073   6.717   6.764
  504CO2     D1 2350   4.653   2.309   6.983
  504CO2     D2 2351   4.481   2.223   7.030
  504CO2      C 2352   4.567   2.266   7.006
  504CO2     O1 2353   4.667   2.316   6.979
  504CO2     O2 2354   4.466   2.215   7.034
  505CO2     D1 2355   3.014   5.583   2.332
  505CO2     D2 2356   3.003   5.589   2.530
  505CO2      C 2357   3.009   5.586   2.431
  505CO2     O1 2358   3.015   5.582   2.315
  505CO2     O2 2359   3.002   5.590   2.547
  506CO2     D1 2360   8.465   5.465   8.308
  506CO2     D2 2361   8.487   5.318   8.178
  506CO2      C 2362   8.476   5.391   8.243
  506CO2     O1 2363   8.463   5.478   8.319
  506CO2     O2 2364   8.489   5.305   8.167
  507CO2     D1 2365   6.198   9.244   8.008
  507CO2     D2 2366   6.026   9.146   8.003
  507CO2      C 2367   6.112   9.195   8.006
  507CO2     O1 2368   6.212   9.252   8.009
  507CO2     O2 2369   6.011   9.137   8.003
  508CO2     D1 2370   8.661   5.297   3.814
  508CO2     D2 2371   8.621   5.483   3.869
  508CO2      C 2372   8.641   5.390   3.841
  508CO2     O1 2373   8.664   5.281   3.809
  508CO2     O2 2374   8.618   5.499   3.873
  509CO2     D1 2375   7.677   1.593   6.429
  509CO2     D2 2376   7.626   1.708   6.581
  509CO2      C 2377   7.651   1.650   6.505
  509CO2     O1 2378   7.681   1.583   6.415
  509CO2     O2 2379   7.621   1.718   6.595
  510CO2     D1 2380   2.047   2.599   4.441
  510CO2     D2 2381   1.989   2.661   4.619
  510CO2      C 2382   2.018   2.630   4.530
  510CO2     O1 2383   2.052   2.593   4.425
  510CO2     O2 2384   1.984   2.667   4.634
  511CO2     D1 2385   6.979   6.096   2.053
  511CO2     D2 2386   7.036   6.191   1.890
  511CO2      C 2387   7.007   6.143   1.971
  511CO2     O1 2388   6.974   6.087   2.067
  511CO2     O2 2389   7.041   6.199   1.876
  512CO2     D1 2390   6.378   8.146   3.820
  512CO2     D2 2391   6.541   8.257   3.807
  512CO2      C 2392   6.459   8.201   3.814
  512CO2     O1 2393   6.363   8.136   3.821
  512CO2     O2 2394   6.555   8.266   3.806
  513CO2     D1 2395   3.920   1.136   4.342
  513CO2     D2 2396   3.768   1.060   4.242
  513CO2      C 2397   3.844   1.098   4.292
  513CO2     O1 2398   3.933   1.143   4.351
  513CO2     O2 2399   3.755   1.053   4.233
  514CO2     D1 2400   0.067   8.161   3.350
  514CO2     D2 2401   0.066   8.154   3.548
  514CO2      C 2402   0.066   8.157   3.449
  514CO2     O1 2403   0.067   8.162   3.333
  514CO2     O2 2404   0.066   8.153   3.565
  515CO2     D1 2405   9.350   8.324   0.343
  515CO2     D2 2406   9.438   8.420   0.194
  515CO2      C 2407   9.394   8.372   0.268
  515CO2     O1 2408   9.343   8.315   0.356
  515CO2     O2 2409   9.446   8.428   0.181
  516CO2     D1 2410   7.948   7.414   8.606
  516CO2     D2 2411   7.921   7.470   8.794
  516CO2      C 2412   7.935   7.442   8.700
  516CO2     O1 2413   7.951   7.409   8.590
  516CO2     O2 2414   7.919   7.475   8.810
  517CO2     D1 2415   3.673   2.548   3.789
  517CO2     D2 2416   3.755   2.676   3.663
  517CO2      C 2417   3.714   2.612   3.726
  517CO2     O1 2418   3.666   2.537   3.800
  517CO2     O2 2419   3.762   2.687   3.652
  518CO2     D1 2420   6.668   7.364   8.119
  518CO2     D2 2421   6.593   7.306   7.945
  518CO2      C 2422   6.630   7.335   8.032
  518CO2     O1 2423   6.674   7.369   8.134
  518CO2     O2 2424   6.586   7.301   7.930
  519CO2     D1 2425   8.469   6.417   7.065
  519CO2     D2 2426   8.635   6.516   7.104
  519CO2      C 2427   8.552   6.467   7.084
  519CO2     O1 2428   8.454   6.408   7.061
  519CO2     O2 2429   8.649   6.525   7.107
  520CO2     D1 2430   0.970   7.062   9.004
  520CO2     D2 2431   0.820   6.985   8.901
  520CO2      C 2432   0.895   7.023   8.952
  520CO2     O1 2433   0.984   7.069   9.012
  520CO2     O2 2434   0.807   6.978   8.893
  521CO2     D1 2435   8.939   9.049   5.131
  521CO2     D2 2436   8.951   9.020   4.936
  521CO2      C 2437   8.945   9.035   5.033
  521CO2     O1 2438   8.938   9.051   5.148
  521CO2     O2 2439   8.952   9.018   4.919
  522CO2     D1 2440   2.398   2.931   4.344
  522CO2     D2 2441   2.575   2.884   4.267
  522CO2      C 2442   2.487   2.908   4.305
  522CO2     O1 2443   2.383   2.935   4.350
  522CO2     O2 2444   2.590   2.880   4.261
  523CO2     D1 2445   9.295   1.037   9.769
  523CO2     D2 2446   9.380   0.934   9.623
  523CO2      C 2447   9.338   0.986   9.696
  523CO2     O1 2448   9.288   1.046   9.782
  523CO2     O2 2449   9.388   0.925   9.611
  524CO2     D1 2450   8.543   4.367   9.476
  524CO2     D2 2451   8.516   4.173   9.452
  524CO2      C 2452   8.529   4.270   9.464
  524CO2     O1 2453   8.545   4.384   9.478
  524CO2     O2 2454   8.513   4.156   9.450
  525CO2     D1 2455   1.341   5.970   5.024
  525CO2     D2 2456   1.434   5.825   5.121
  525CO2      C 2457   1.387   5.898   5.072
  525CO2     O1 2458   1.333   5.983   5.015
  525CO2     O2 2459   1.442   5.812   5.129
  526CO2     D1 2460   6.940   9.122   7.725
  526CO2     D2 2461   6.995   9.112   7.915
  526CO2      C 2462   6.967   9.117   7.820
  526CO2     O1 2463   6.935   9.123   7.708
  526CO2     O2 2464   6.999   9.111   7.931
  527CO2     D1 2465   2.239   3.162   8.182
  527CO2     D2 2466   2.318   3.195   8.361
  527CO2      C 2467   2.278   3.179   8.271
  527CO2     O1 2468   2.232   3.159   8.167
  527CO2     O2 2469   2.324   3.198   8.376
  528CO2     D1 2470   5.533   5.896   7.644
  528CO2     D2 2471   5.602   5.852   7.464
  528CO2      C 2472   5.568   5.874   7.554
  528CO2     O1 2473   5.527   5.900   7.659
  528CO2     O2 2474   5.608   5.848   7.448
  529CO2     D1 2475   6.933   3.371   4.391
  529CO2     D2 2476   7.051   3.516   4.326
  529CO2      C 2477   6.992   3.443   4.358
  529CO2     O1 2478   6.923   3.358   4.397
  529CO2     O2 2479   7.061   3.529   4.320
  530CO2     D1 2480   9.811   4.283   8.905
  530CO2     D2 2481   9.668   4.247   9.037
  530CO2      C 2482   9.740   4.265   8.971
  530CO2     O1 2483   9.823   4.286   8.893
  530CO2     O2 2484   9.656   4.243   9.049
  531CO2     D1 2485   8.306   9.006   5.402
  531CO2     D2 2486   8.277   9.009   5.598
  531CO2      C 2487   8.291   9.008   5.500
  531CO2     O1 2488   8.308   9.006   5.385
  531CO2     O2 2489   8.274   9.010   5.614
  532CO2     D1 2490   7.162   9.366   9.534
  532CO2     D2 2491   7.333   9.393   9.631
  532CO2      C 2492   7.247   9.380   9.583
  532CO2     O1 2493   7.147   9.364   9.526
  532CO2     O2 2494   7.347   9.395   9.639
  533CO2     D1 2495   0.178   1.320   7.740
  533CO2     D2 2496   0.268   1.492   7.779
  533CO2      C 2497   0.223   1.406   7.760
  533CO2     O1 2498   0.170   1.305   7.737
  533CO2     O2 2499   0.276   1.506   7.782
  534CO2     D1 2500   9.742   7.521   6.664
  534CO2     D2 2501   9.707   7.671   6.788
  534CO2      C 2502   9.725   7.596   6.726
  534CO2     O1 2503   9.745   7.508   6.653
  534CO2     O2 2504   9.704   7.684   6.799
  535CO2     D1 2505   4.448   4.633   5.724
  535CO2     D2 2506   4.533   4.802   5.665
  535CO2      C 2507   4.490   4.717   5.694
  535CO2     O1 2508   4.440   4.618   5.729
  535CO2     O2 2509   4.540   4.816   5.660
  536CO2     D1 2510   3.608   7.204   9.148
  536CO2     D2 2511   3.707   7.056   9.062
  536CO2      C 2512   3.657   7.130   9.105
  536CO2     O1 2513   3.599   7.217   9.155
  536CO2     O2 2514   3.715   7.043   9.055
  537CO2     D1 2515   5.468   5.795   1.424
  537CO2     D2 2516   5.286   5.872   1.424
  537CO2      C 2517   5.377   5.834   1.424
  537CO2     O1 2518   5.484   5.788   1.424
  537CO2     O2 2519   5.271   5.879   1.424
  538CO2     D1 2520   2.965   1.892   6.362
  538CO2     D2 2521   3.004   1.840   6.175
  538CO2      C 2522   2.984   1.866   6.268
  538CO2     O1 2523   2.961   1.896   6.378
  538CO2     O2 2524   3.007   1.836   6.159
  539CO2     D1 2525   1.075   5.602   6.135
  539CO2     D2 2526   1.021   5.418   6.084
  539CO2      C 2527   1.048   5.510   6.110
  539CO2     O1 2528   1.079   5.617   6.140
  539CO2     O2 2529   1.016   5.403   6.080
  540CO2     D1 2530   8.968   4.131   3.655
  540CO2     D2 2531   9.082   4.235   3.532
  540CO2      C 2532   9.025   4.183   3.593
  540CO2     O1 2533   8.958   4.122   3.666
  540CO2     O2 2534   9.092   4.244   3.521
  541CO2     D1 2535   9.146   1.415   9.304
  541CO2     D2 2536   9.064   1.594   9.286
  541CO2      C 2537   9.105   1.504   9.295
  541CO2     O1 2538   9.153   1.399   9.305
  541CO2     O2 2539   9.056   1.609   9.284
  542CO2     D1 2540   7.414   8.517   2.724
  542CO2     D2 2541   7.430   8.345   2.819
  542CO2      C 2542   7.422   8.431   2.771
  542CO2     O1 2543   7.412   8.532   2.716
  542CO2     O2 2544   7.431   8.330   2.827
  543CO2     D1 2545   7.632   1.301   0.122
  543CO2     D2 2546   7.611   1.404   0.289
  543CO2      C 2547   7.621   1.353   0.205
  543CO2     O1 2548   7.634   1.292   0.107
  543CO2     O2 2549   7.609   1.413   0.303
  544CO2     D1 2550   6.208   6.747   0.350
  544CO2     D2 2551   6.318   6.661   0.490
  544CO2      C 2552   6.263   6.704   0.420
  544CO2     O1 2553   6.198   6.755   0.337
  544CO2     O2 2554   6.327   6.654   0.502
  545CO2     D1 2555   3.251   7.644   0.549
  545CO2     D2 2556   3.262   7.661   0.353
  545CO2      C 2557   3.256   7.652   0.451
  545CO2     O1 2558   3.250   7.643   0.566
  545CO2     O2 2559   3.263   7.662   0.335
  546CO2     D1 2560   5.283   3.931   6.653
  546CO2     D2 2561   5.275   4.000   6.838
  546CO2      C 2562   5.279   3.966   6.746
  546CO2     O1 2563   5.283   3.925   6.637
  546CO2     O2 2564   5.274   4.006   6.854
  547CO2     D1 2565   2.622   5.398   2.154
  547CO2     D2 2566   2.476   5.460   2.036
  547CO2      C 2567   2.549   5.429   2.095
  547CO2     O1 2568   2.635   5.393   2.164
  547CO2     O2 2569   2.463   5.465   2.026
  548CO2     D1 2570   1.245   4.138   5.006
  548CO2     D2 2571   1.232   4.171   5.200
  548CO2      C 2572   1.238   4.154   5.103
  548CO2     O1 2573   1.246   4.135   4.989
  548CO2     O2 2574   1.231   4.174   5.217
  549CO2     D1 2575   3.871   4.181   5.615
  549CO2     D2 2576   3.744   4.136   5.759
  549CO2      C 2577   3.808   4.158   5.687
  549CO2     O1 2578   3.882   4.185   5.602
  549CO2     O2 2579   3.733   4.132   5.772
  550CO2     D1 2580   2.417   2.322   4.910
  550CO2     D2 2581   2.401   2.204   5.068
  550CO2      C 2582   2.409   2.263   4.989
  550CO2     O1 2583   2.418   2.332   4.896
  550CO2     O2 2584   2.399   2.194   5.082
  551CO2     D1 2585   1.082   7.725   0.869
  551CO2     D2 2586   1.278   7.750   0.868
  551CO2      C 2587   1.180   7.737   0.868
  551CO2     O1 2588   1.065   7.723   0.870
  551CO2     O2 2589   1.295   7.752   0.867
  552CO2     D1 2590   1.450   2.658   7.766
  552CO2     D2 2591   1.375   2.585   7.934
  552CO2      C 2592   1.412   2.622   7.850
  552CO2     O1 2593   1.456   2.664   7.751
  552CO2     O2 2594   1.369   2.579   7.949
  553CO2     D1 2595   2.355   7.215   3.417
  553CO2     D2 2596   2.351   7.207   3.220
  553CO2      C 2597   2.353   7.211   3.319
  553CO2     O1 2598   2.355   7.215   3.435
  553CO2     O2 2599   2.351   7.206   3.203
  554CO2     D1 2600   3.183   2.114   1.031
  554CO2     D2 2601   3.242   2.285   0.949
  554CO2      C 2602   3.212   2.199   0.990
  554CO2     O1 2603   3.178   2.099   1.038
  554CO2     O2 2604   3.247   2.299   0.942
  555CO2     D1 2605   8.558   2.287   2.537
  555CO2     D2 2606   8.563   2.287   2.339
  555CO2      C 2607   8.560   2.287   2.438
  555CO2     O1 2608   8.557   2.287   2.554
  555CO2     O2 2609   8.564   2.286   2.322
  556CO2     D1 2610   1.052  -0.056   1.351
  556CO2     D2 2611   0.995   0.063   1.204
  556CO2      C 2612   1.024   0.004   1.277
  556CO2     O1 2613   1.057  -0.066   1.364
  556CO2     O2 2614   0.991   0.074   1.191
  557CO2     D1 2615   9.966   0.285   3.142
  557CO2     D2 2616  10.016   0.254   3.331
  557CO2      C 2617   9.991   0.269   3.237
  557CO2     O1 2618   9.962   0.288   3.126
  557CO2     O2 2619  10.021   0.251   3.347
  558CO2     D1 2620   8.359   4.149   7.003
  558CO2     D2 2621   8.346   4.146   7.201
  558CO2      C 2622   8.353   4.148   7.102
  558CO2     O1 2623   8.360   4.150   6.986
  558CO2     O2 2624   8.345   4.145   7.218
  559CO2     D1 2625   3.141   2.648   7.471
  559CO2     D2 2626   2.953   2.687   7.424
  559CO2      C 2627   3.047   2.668   7.447
  559CO2     O1 2628   3.157   2.645   7.476
  559CO2     O2 2629   2.937   2.690   7.419
  560CO2     D1 2630   3.680   3.900   9.438
  560CO2     D2 2631   3.715   3.960   9.623
  560CO2      C 2632   3.698   3.930   9.531
  560CO2     O1 2633   3.677   3.895   9.422
  560CO2     O2 2634   3.718   3.965   9.639
  561CO2     D1 2635   3.529   3.206   7.928
  561CO2     D2 2636   3.521   3.209   8.126
  561CO2      C 2637   3.525   3.208   8.027
  561CO2     O1 2638   3.530   3.206   7.911
  561CO2     O2 2639   3.520   3.209   8.143
  562CO2     D1 2640   5.284   9.582   7.963
  562CO2     D2 2641   5.223   9.397   7.929
  562CO2      C 2642   5.254   9.490   7.946
  562CO2     O1 2643   5.289   9.598   7.966
  562CO2     O2 2644   5.218   9.381   7.926
  563CO2     D1 2645   0.948   7.839   2.043
  563CO2     D2 2646   0.953   7.976   1.901
  563CO2      C 2647   0.950   7.907   1.972
  563CO2     O1 2648   0.947   7.827   2.056
  563CO2     O2 2649   0.953   7.988   1.889
  564CO2     D1 2650   3.346   5.780   3.551
  564CO2     D2 2651   3.352   5.803   3.354
  564CO2      C 2652   3.349   5.791   3.452
  564CO2     O1 2653   3.345   5.778   3.568
  564CO2     O2 2654   3.353   5.805   3.337
  565CO2     D1 2655   4.248   8.682   5.952
  565CO2     D2 2656   4.162   8.815   6.071
  565CO2      C 2657   4.205   8.749   6.012
  565CO2     O1 2658   4.255   8.671   5.942
  565CO2     O2 2659   4.155   8.827   6.082
  566CO2     D1 2660   2.778   9.358   6.931
  566CO2     D2 2661   2.712   9.186   7.004
  566CO2      C 2662   2.745   9.272   6.968
  566CO2     O1 2663   2.783   9.372   6.924
  566CO2     O2 2664   2.706   9.171   7.011
  567CO2     D1 2665   2.874   8.377   3.523
  567CO2     D2 2666   2.908   8.360   3.329
  567CO2      C 2667   2.891   8.368   3.426
  567CO2     O1 2668   2.871   8.378   3.540
  567CO2     O2 2669   2.911   8.358   3.312
  568CO2     D1 2670   3.492   0.871   8.241
  568CO2     D2 2671   3.541   0.849   8.432
  568CO2      C 2672   3.517   0.860   8.336
  568CO2     O1 2673   3.488   0.873   8.225
  568CO2     O2 2674   3.545   0.847   8.448
  569CO2     D1 2675   4.854   6.437   3.604
  569CO2     D2 2676   4.865   6.538   3.435
  569CO2      C 2677   4.859   6.487   3.519
  569CO2     O1 2678   4.853   6.428   3.619
  569CO2     O2 2679   4.866   6.547   3.420
  570CO2     D1 2680   6.977   9.348   5.170
  570CO2     D2 2681   7.117   9.210   5.192
  570CO2      C 2682   7.047   9.279   5.181
  570CO2     O1 2683   6.965   9.360   5.168
  570CO2     O2 2684   7.129   9.198   5.194
  571CO2     D1 2685   8.194  10.051   5.039
  571CO2     D2 2686   8.314   9.939   4.929
  571CO2      C 2687   8.254   9.995   4.984
  571CO2     O1 2688   8.183  10.060   5.049
  571CO2     O2 2689   8.325   9.929   4.920
  572CO2     D1 2690   7.277   1.685   4.003
  572CO2     D2 2691   7.247   1.689   3.807
  572CO2      C 2692   7.262   1.687   3.905
  572CO2     O1 2693   7.279   1.685   4.020
  572CO2     O2 2694   7.244   1.689   3.790
  573CO2     D1 2695   5.774   0.433   8.757
  573CO2     D2 2696   5.944   0.355   8.821
  573CO2      C 2697   5.859   0.394   8.789
  573CO2     O1 2698   5.759   0.440   8.751
  573CO2     O2 2699   5.959   0.349   8.826
  574CO2     D1 2700   9.833   4.654   6.719
  574CO2     D2 2701   9.830   4.577   6.902
  574CO2      C 2702   9.831   4.615   6.810
  574CO2     O1 2703   9.833   4.660   6.704
  574CO2     O2 2704   9.830   4.570   6.917
  575CO2     D1 2705   3.190   6.312   1.015
  575CO2     D2 2706   3.182   6.202   0.851
  575CO2      C 2707   3.186   6.257   0.933
  575CO2     O1 2708   3.191   6.322   1.029
  575CO2     O2 2709   3.182   6.193   0.837
  576CO2     D1 2710   4.519   6.343   0.689
  576CO2     D2 2711   4.611   6.347   0.865
  576CO2      C 2712   4.565   6.345   0.777
  576CO2     O1 2713   4.512   6.343   0.674
  576CO2     O2 2714   4.619   6.347   0.880
  577CO2     D1 2715   1.315   7.104   9.031
  577CO2     D2 2716   1.351   7.150   9.220
  577CO2      C 2717   1.333   7.127   9.125
  577CO2     O1 2718   1.312   7.100   9.014
  577CO2     O2 2719   1.354   7.155   9.236
  578CO2     D1 2720   0.220   3.130   5.463
  578CO2     D2 2721   0.246   3.110   5.268
  578CO2      C 2722   0.233   3.120   5.365
  578CO2     O1 2723   0.217   3.132   5.480
  578CO2     O2 2724   0.248   3.108   5.251
  579CO2     D1 2725   6.907   6.718   9.185
  579CO2     D2 2726   6.757   6.594   9.224
  579CO2      C 2727   6.832   6.656   9.205
  579CO2     O1 2728   6.920   6.728   9.182
  579CO2     O2 2729   6.744   6.584   9.228
  580CO2     D1 2730   9.412   6.123   0.084
  580CO2     D2 2731   9.231   6.042   0.080
  580CO2      C 2732   9.321   6.083   0.082
  580CO2     O1 2733   9.427   6.130   0.084
  580CO2     O2 2734   9.216   6.035   0.080
  581CO2     D1 2735   8.567   5.166   6.973
  581CO2     D2 2736   8.585   5.131   7.167
  581CO2      C 2737   8.576   5.148   7.070
  581CO2     O1 2738   8.565   5.169   6.957
  581CO2     O2 2739   8.587   5.128   7.184
  582CO2     D1 2740   1.207   2.310   8.845
  582CO2     D2 2741   1.212   2.349   9.039
  582CO2      C 2742   1.210   2.330   8.942
  582CO2     O1 2743   1.207   2.307   8.829
  582CO2     O2 2744   1.213   2.352   9.056
  583CO2     D1 2745   1.301   0.009   5.632
  583CO2     D2 2746   1.302   0.028   5.435
  583CO2      C 2747   1.302   0.019   5.533
  583CO2     O1 2748   1.301   0.008   5.649
  583CO2     O2 2749   1.302   0.030   5.418
  584CO2     D1 2750   7.957   0.978   0.135
  584CO2     D2 2751   8.113   1.090   0.090
  584CO2      C 2752   8.035   1.034   0.112
  584CO2     O1 2753   7.943   0.968   0.138
  584CO2     O2 2754   8.127   1.100   0.086
  585CO2     D1 2755   1.381   7.085   7.625
  585CO2     D2 2756   1.538   7.095   7.504
  585CO2      C 2757   1.460   7.090   7.564
  585CO2     O1 2758   1.368   7.085   7.635
  585CO2     O2 2759   1.551   7.095   7.493
  586CO2     D1 2760   9.034   1.080   3.389
  586CO2     D2 2761   8.920   1.238   3.422
  586CO2      C 2762   8.977   1.159   3.406
  586CO2     O1 2763   9.044   1.066   3.387
  586CO2     O2 2764   8.910   1.252   3.425
  587CO2     D1 2765   3.273   7.042   0.452
  587CO2     D2 2766   3.190   6.920   0.320
  587CO2      C 2767   3.231   6.981   0.386
  587CO2     O1 2768   3.280   7.052   0.464
  587CO2     O2 2769   3.183   6.909   0.309
  588CO2     D1 2770   1.490   4.850   5.253
  588CO2     D2 2771   1.589   4.994   5.344
  588CO2      C 2772   1.539   4.922   5.298
  588CO2     O1 2773   1.481   4.837   5.245
  588CO2     O2 2774   1.597   5.007   5.352
  589CO2     D1 2775   7.001   4.124   6.326
  589CO2     D2 2776   7.131   4.103   6.178
  589CO2      C 2777   7.066   4.113   6.252
  589CO2     O1 2778   6.989   4.126   6.338
  589CO2     O2 2779   7.142   4.101   6.165
  590CO2     D1 2780   6.725   9.353   4.063
  590CO2     D2 2781   6.696   9.356   4.258
  590CO2      C 2782   6.711   9.354   4.161
  590CO2     O1 2783   6.728   9.352   4.046
  590CO2     O2 2784   6.694   9.356   4.275
  591CO2     D1 2785   6.275   8.477   2.226
  591CO2     D2 2786   6.200   8.573   2.070
  591CO2      C 2787   6.238   8.525   2.148
  591CO2     O1 2788   6.281   8.468   2.240
  591CO2     O2 2789   6.194   8.581   2.057
  592CO2     D1 2790   8.792   4.254   3.886
  592CO2     D2 2791   8.784   4.273   3.690
  592CO2      C 2792   8.788   4.264   3.788
  592CO2     O1 2793   8.792   4.253   3.903
  592CO2     O2 2794   8.784   4.275   3.673
  593CO2     D1 2795   7.910   6.410   0.985
  593CO2     D2 2796   7.934   6.248   1.096
  593CO2      C 2797   7.922   6.329   1.041
  593CO2     O1 2798   7.908   6.424   0.976
  593CO2     O2 2799   7.936   6.233   1.106
  594CO2     D1 2800   5.717   8.174   1.349
  594CO2     D2 2801   5.560   8.279   1.410
  594CO2      C 2802   5.639   8.226   1.380
  594CO2     O1 2803   5.730   8.165   1.344
  594CO2     O2 2804   5.547   8.288   1.415
  595CO2     D1 2805   9.226   9.695   6.722
  595CO2     D2 2806   9.080   9.743   6.846
  595CO2      C 2807   9.153   9.719   6.784
  595CO2     O1 2808   9.238   9.690   6.711
  595CO2     O2 2809   9.067   9.748   6.857
  596CO2     D1 2810   8.521   2.217   0.393
  596CO2     D2 2811   8.509   2.242   0.589
  596CO2      C 2812   8.515   2.230   0.491
  596CO2     O1 2813   8.522   2.215   0.376
  596CO2     O2 2814   8.508   2.245   0.606
  597CO2     D1 2815   5.013   0.195   4.922
  597CO2     D2 2816   5.038  -0.001   4.932
  597CO2      C 2817   5.026   0.097   4.927
  597CO2     O1 2818   5.011   0.212   4.922
  597CO2     O2 2819   5.040  -0.018   4.933
  598CO2     D1 2820   7.571   6.335   7.390
  598CO2     D2 2821   7.559   6.351   7.587
  598CO2      C 2822   7.565   6.343   7.488
  598CO2     O1 2823   7.572   6.333   7.373
  598CO2     O2 2824   7.558   6.353   7.604
  599CO2     D1 2825   8.571   7.423   4.010
  599CO2     D2 2826   8.560   7.414   4.207
  599CO2      C 2827   8.566   7.418   4.109
  599CO2     O1 2828   8.572   7.424   3.993
  599CO2     O2 2829   8.559   7.413   4.224
  600CO2     D1 2830   4.552   0.197   0.944
  600CO2     D2 2831   4.414   0.268   1.067
  600CO2      C 2832   4.483   0.233   1.005
  600CO2     O1 2833   4.564   0.191   0.933
  600CO2     O2 2834   4.402   0.274   1.078
  601CO2     D1 2835   9.017   4.651   1.876
  601CO2     D2 2836   9.027   4.609   1.683
  601CO2      C 2837   9.022   4.630   1.780
  601CO2     O1 2838   9.016   4.655   1.893
  601CO2     O2 2839   9.028   4.605   1.667
  602CO2     D1 2840   7.685   1.855   3.512
  602CO2     D2 2841   7.675   1.668   3.449
  602CO2      C 2842   7.680   1.761   3.481
  602CO2     O1 2843   7.686   1.871   3.518
  602CO2     O2 2844   7.674   1.652   3.444
  603CO2     D1 2845   6.934   1.301   9.358
  603CO2     D2 2846   6.950   1.299   9.556
  603CO2      C 2847   6.942   1.300   9.457
  603CO2     O1 2848   6.932   1.301   9.341
  603CO2     O2 2849   6.952   1.299   9.573
  604CO2     D1 2850   4.534   3.115   3.261
  604CO2     D2 2851   4.669   3.177   3.392
  604CO2      C 2852   4.602   3.146   3.326
  604CO2     O1 2853   4.523   3.109   3.249
  604CO2     O2 2854   4.681   3.182   3.403
  605CO2     D1 2855   5.949   5.331   8.975
  605CO2     D2 2856   5.816   5.284   9.113
  605CO2      C 2857   5.883   5.308   9.044
  605CO2     O1 2858   5.961   5.336   8.963
  605CO2     O2 2859   5.805   5.280   9.125
  606CO2     D1 2860   2.231   3.519   2.185
  606CO2     D2 2861   2.265   3.707   2.239
  606CO2      C 2862   2.248   3.613   2.212
  606CO2     O1 2863   2.229   3.503   2.180
  606CO2     O2 2864   2.268   3.723   2.244
  607CO2     D1 2865   9.108   8.710   1.297
  607CO2     D2 2866   9.059   8.700   1.488
  607CO2      C 2867   9.084   8.705   1.393
  607CO2     O1 2868   9.113   8.711   1.281
  607CO2     O2 2869   9.055   8.699   1.505
  608CO2     D1 2870   2.387   3.435   1.520
  608CO2     D2 2871   2.388   3.499   1.333
  608CO2      C 2872   2.388   3.467   1.427
  608CO2     O1 2873   2.387   3.429   1.536
  608CO2     O2 2874   2.389   3.505   1.317
  609CO2     D1 2875   7.096   7.920   9.268
  609CO2     D2 2876   7.062   7.870   9.079
  609CO2      C 2877   7.079   7.895   9.173
  609CO2     O1 2878   7.099   7.924   9.284
  609CO2     O2 2879   7.059   7.866   9.063
  610CO2     D1 2880   2.644   4.484   3.419
  610CO2     D2 2881   2.649   4.495   3.616
  610CO2      C 2882   2.646   4.489   3.517
  610CO2     O1 2883   2.643   4.483   3.402
  610CO2     O2 2884   2.650   4.496   3.633
  611CO2     D1 2885   7.914   6.613   3.349
  611CO2     D2 2886   7.873   6.566   3.161
  611CO2      C 2887   7.894   6.590   3.255
  611CO2     O1 2888   7.918   6.617   3.365
  611CO2     O2 2889   7.869   6.562   3.145
  612CO2     D1 2890   5.928   2.268   4.782
  612CO2     D2 2891   6.054   2.412   4.731
  612CO2      C 2892   5.991   2.340   4.757
  612CO2     O1 2893   5.917   2.256   4.786
  612CO2     O2 2894   6.065   2.424   4.727
  613CO2     D1 2895   0.063   6.792   6.364
  613CO2     D2 2896   0.048   6.764   6.168
  613CO2      C 2897   0.056   6.778   6.266
  613CO2     O1 2898   0.065   6.794   6.380
  613CO2     O2 2899   0.047   6.761   6.151
  614CO2     D1 2900   7.011   2.396   2.224
  614CO2     D2 2901   7.163   2.467   2.119
  614CO2      C 2902   7.087   2.432   2.172
  614CO2     O1 2903   6.997   2.390   2.233
  614CO2     O2 2904   7.176   2.473   2.110
  615CO2     D1 2905   2.753   3.321   9.894
  615CO2     D2 2906   2.859   3.254   9.742
  615CO2      C 2907   2.806   3.288   9.818
  615CO2     O1 2908   2.743   3.327   9.908
  615CO2     O2 2909   2.868   3.248   9.728
  616CO2     D1 2910   4.592   0.662   3.189
  616CO2     D2 2911   4.576   0.632   2.994
  616CO2      C 2912   4.584   0.647   3.091
  616CO2     O1 2913   4.593   0.665   3.205
  616CO2     O2 2914   4.574   0.630   2.977
  617CO2     D1 2915   8.076   4.480   9.716
  617CO2     D2 2916   8.000   4.526   9.539
  617CO2      C 2917   8.038   4.503   9.628
  617CO2     O1 2918   8.082   4.476   9.731
  617CO2     O2 2919   7.993   4.530   9.524
  618CO2     D1 2920   4.861   3.269   4.670
  618CO2     D2 2921   5.016   3.247   4.549
  618CO2      C 2922   4.938   3.258   4.610
  618CO2     O1 2923   4.848   3.271   4.681
  618CO2     O2 2924   5.029   3.245   4.538
  619CO2     D1 2925   2.698   0.273   9.383
  619CO2     D2 2926   2.722   0.351   9.202
  619CO2      C 2927   2.710   0.312   9.292
  619CO2     O1 2928   2.696   0.267   9.398
  619CO2     O2 2929   2.724   0.358   9.187
  620CO2     D1 2930   4.126   2.318   6.624
  620CO2     D2 2931   4.013   2.286   6.783
  620CO2      C 2932   4.069   2.302   6.704
  620CO2     O1 2933   4.136   2.321   6.610
  620CO2     O2 2934   4.003   2.283   6.797
  621CO2     D1 2935   4.468   7.913   0.333
  621CO2     D2 2936   4.568   7.747   0.294
  621CO2      C 2937   4.518   7.830   0.313
  621CO2     O1 2938   4.459   7.927   0.336
  621CO2     O2 2939   4.576   7.733   0.290
  622CO2     D1 2940   2.320   3.343   9.927
  622CO2     D2 2941   2.485   3.237   9.903
  622CO2      C 2942   2.403   3.290   9.915
  622CO2     O1 2943   2.306   3.352   9.929
  622CO2     O2 2944   2.500   3.228   9.901
  623CO2     D1 2945   5.195   6.815   8.987
  623CO2     D2 2946   5.167   6.939   8.836
  623CO2      C 2947   5.181   6.877   8.912
  623CO2     O1 2948   5.197   6.804   9.000
  623CO2     O2 2949   5.164   6.950   8.823
  624CO2     D1 2950   4.506   0.420   7.202
  624CO2     D2 2951   4.654   0.331   7.298
  624CO2      C 2952   4.580   0.376   7.250
  624CO2     O1 2953   4.493   0.428   7.194
  624CO2     O2 2954   4.667   0.324   7.306
  625CO2     D1 2955   2.858   5.212   3.097
  625CO2     D2 2956   2.995   5.110   3.196
  625CO2      C 2957   2.926   5.161   3.146
  625CO2     O1 2958   2.846   5.221   3.088
  625CO2     O2 2959   3.007   5.101   3.205
  626CO2     D1 2960   7.619   5.073   7.403
  626CO2     D2 2961   7.616   5.104   7.598
  626CO2      C 2962   7.617   5.089   7.501
  626CO2     O1 2963   7.619   5.070   7.386
  626CO2     O2 2964   7.616   5.107   7.615
  627CO2     D1 2965   7.410   2.841   7.657
  627CO2     D2 2966   7.512   2.800   7.822
  627CO2      C 2967   7.461   2.821   7.739
  627CO2     O1 2968   7.402   2.845   7.643
  627CO2     O2 2969   7.521   2.797   7.836
  628CO2     D1 2970   8.905   0.336   2.536
  628CO2     D2 2971   9.079   0.362   2.444
  628CO2      C 2972   8.992   0.349   2.490
  628CO2     O1 2973   8.890   0.334   2.544
  628CO2     O2 2974   9.094   0.365   2.436
  629CO2     D1 2975   2.230   7.894   5.837
  629CO2     D2 2976   2.367   7.753   5.858
  629CO2      C 2977   2.298   7.823   5.848
  629CO2     O1 2978   2.218   7.906   5.835
  629CO2     O2 2979   2.379   7.740   5.860
  630CO2     D1 2980   2.349   0.908   5.889
  630CO2     D2 2981   2.238   1.019   6.010
  630CO2      C 2982   2.293   0.963   5.950
  630CO2     O1 2983   2.358   0.899   5.879
  630CO2     O2 2984   2.228   1.028   6.021
  631CO2     D1 2985   0.465   0.150   7.650
  631CO2     D2 2986   0.630   0.233   7.582
  631CO2      C 2987   0.548   0.192   7.616
  631CO2     O1 2988   0.450   0.142   7.656
  631CO2     O2 2989   0.645   0.241   7.576
  632CO2     D1 2990   8.278   5.877   2.774
  632CO2     D2 2991   8.156   5.804   2.912
  632CO2      C 2992   8.217   5.841   2.843
  632CO2     O1 2993   8.288   5.883   2.762
  632CO2     O2 2994   8.146   5.798   2.924
  633CO2     D1 2995   4.948   2.402   4.079
  633CO2     D2 2996   4.945   2.412   3.881
  633CO2      C 2997   4.947   2.407   3.980
  633CO2     O1 2998   4.949   2.401   4.096
  633CO2     O2 2999   4.945   2.413   3.864
  634CO2     D1 3000   4.746   0.772   0.647
  634CO2     D2 3001   4.646   0.861   0.501
  634CO2      C 3002   4.696   0.817   0.574
  634CO2     O1 3003   4.754   0.765   0.660
  634CO2     O2 3004   4.638   0.869   0.488
  635CO2     D1 3005   3.025   2.509   9.678
  635CO2     D2 3006   3.132   2.377   9.576
  635CO2      C 3007   3.078   2.443   9.627
  635CO2     O1 3008   3.015   2.520   9.687
  635CO2     O2 3009   3.141   2.366   9.568
  636CO2     D1 3010   9.525   1.326   3.772
  636CO2     D2 3011   9.492   1.422   3.941
  636CO2      C 3012   9.508   1.374   3.857
  636CO2     O1 3013   9.528   1.317   3.757
  636CO2     O2 3014   9.489   1.430   3.956
  637CO2     D1 3015   9.749   5.914   0.545
  637CO2     D2 3016   9.689   5.963   0.727
  637CO2      C 3017   9.719   5.938   0.636
  637CO2     O1 3018   9.755   5.910   0.530
  637CO2     O2 3019   9.684   5.967   0.743
  638CO2     D1 3020   7.959   9.552   5.859
  638CO2     D2 3021   7.794   9.570   5.752
  638CO2      C 3022   7.876   9.561   5.805
  638CO2     O1 3023   7.973   9.550   5.868
  638CO2     O2 3024   7.779   9.571   5.742
  639CO2     D1 3025   4.537   1.304   3.825
  639CO2     D2 3026   4.723   1.287   3.888
  639CO2      C 3027   4.630   1.295   3.856
  639CO2     O1 3028   4.520   1.305   3.819
  639CO2     O2 3029   4.739   1.286   3.894
  640CO2     D1 3030   9.886   3.211   5.148
  640CO2     D2 3031   9.710   3.178   5.231
  640CO2      C 3032   9.798   3.194   5.190
  640CO2     O1 3033   9.902   3.213   5.141
  640CO2     O2 3034   9.695   3.175   5.238
  641CO2     D1 3035   3.097   6.094   9.921
  641CO2     D2 3036   3.125   6.290   9.928
  641CO2      C 3037   3.111   6.192   9.924
  641CO2     O1 3038   3.094   6.077   9.920
  641CO2     O2 3039   3.128   6.306   9.929
  642CO2     D1 3040   3.514   6.864   6.540
  642CO2     D2 3041   3.701   6.910   6.498
  642CO2      C 3042   3.608   6.887   6.519
  642CO2     O1 3043   3.498   6.860   6.543
  642CO2     O2 3044   3.718   6.914   6.494
  643CO2     D1 3045   9.495   4.488   7.853
  643CO2     D2 3046   9.404   4.552   8.017
  643CO2      C 3047   9.449   4.520   7.935
  643CO2     O1 3048   9.503   4.483   7.839
  643CO2     O2 3049   9.396   4.557   8.031
  644CO2     D1 3050   9.602   6.020   6.703
  644CO2     D2 3051   9.780   6.083   6.762
  644CO2      C 3052   9.691   6.052   6.733
  644CO2     O1 3053   9.587   6.015   6.698
  644CO2     O2 3054   9.796   6.089   6.767
  645CO2     D1 3055   7.768   0.719   8.295
  645CO2     D2 3056   7.747   0.704   8.098
  645CO2      C 3057   7.757   0.711   8.197
  645CO2     O1 3058   7.769   0.720   8.312
  645CO2     O2 3059   7.745   0.703   8.082
  646CO2     D1 3060   2.883   1.247   3.843
  646CO2     D2 3061   2.842   1.177   3.662
  646CO2      C 3062   2.862   1.212   3.753
  646CO2     O1 3063   2.886   1.253   3.858
  646CO2     O2 3064   2.839   1.171   3.647
  647CO2     D1 3065   5.670   0.597   4.184
  647CO2     D2 3066   5.793   0.671   4.320
  647CO2      C 3067   5.732   0.634   4.252
  647CO2     O1 3068   5.659   0.590   4.172
  647CO2     O2 3069   5.804   0.677   4.331
  648CO2     D1 3070   8.573   7.297   4.985
  648CO2     D2 3071   8.655   7.451   5.079
  648CO2      C 3072   8.614   7.374   5.032
  648CO2     O1 3073   8.566   7.284   4.977
  648CO2     O2 3074   8.662   7.464   5.087
  649CO2     D1 3075   0.832   6.146   0.810
  649CO2     D2 3076   0.767   6.294   0.696
  649CO2      C 3077   0.799   6.220   0.753
  649CO2     O1 3078   0.837   6.133   0.820
  649CO2     O2 3079   0.761   6.307   0.686
  650CO2     D1 3080   7.018   0.066   5.592
  650CO2     D2 3081   6.953   0.174   5.744
  650CO2      C 3082   6.985   0.120   5.668
  650CO2     O1 3083   7.024   0.057   5.579
  650CO2     O2 3084   6.947   0.183   5.757
  651CO2     D1 3085   0.884   6.372   2.585
  651CO2     D2 3086   1.021   6.251   2.661
  651CO2      C 3087   0.953   6.312   2.623
  651CO2     O1 3088   0.872   6.383   2.579
  651CO2     O2 3089   1.033   6.240   2.667
  652CO2     D1 3090   4.247   9.236   0.556
  652CO2     D2 3091   4.267   9.383   0.687
  652CO2      C 3092   4.257   9.310   0.621
  652CO2     O1 3093   4.245   9.224   0.544
  652CO2     O2 3094   4.268   9.396   0.698
  653CO2     D1 3095   8.991   8.433   6.265
  653CO2     D2 3096   8.926   8.533   6.422
  653CO2      C 3097   8.959   8.483   6.343
  653CO2     O1 3098   8.997   8.424   6.251
  653CO2     O2 3099   8.921   8.542   6.436
  654CO2     D1 3100   8.642   2.558   8.052
  654CO2     D2 3101   8.680   2.447   7.892
  654CO2      C 3102   8.661   2.503   7.972
  654CO2     O1 3103   8.639   2.568   8.066
  654CO2     O2 3104   8.684   2.438   7.879
  655CO2     D1 3105   7.452   7.097   7.399
  655CO2     D2 3106   7.307   7.078   7.533
  655CO2      C 3107   7.380   7.087   7.466
  655CO2     O1 3108   7.464   7.098   7.388
  655CO2     O2 3109   7.295   7.076   7.544
  656CO2     D1 3110   5.980   5.334   3.793
  656CO2     D2 3111   5.967   5.357   3.989
  656CO2      C 3112   5.973   5.345   3.891
  656CO2     O1 3113   5.981   5.332   3.776
  656CO2     O2 3114   5.966   5.358   4.006
  657CO2     D1 3115   0.684   3.951   5.286
  657CO2     D2 3116   0.677   3.942   5.483
  657CO2      C 3117   0.681   3.947   5.385
  657CO2     O1 3118   0.685   3.952   5.269
  657CO2     O2 3119   0.677   3.941   5.500
  658CO2     D1 3120   5.294   9.762   0.428
  658CO2     D2 3121   5.200   9.797   0.598
  658CO2      C 3122   5.247   9.779   0.513
  658CO2     O1 3123   5.302   9.759   0.413
  658CO2     O2 3124   5.192   9.800   0.613
  659CO2     D1 3125   1.823   5.290   5.297
  659CO2     D2 3126   1.849   5.366   5.116
  659CO2      C 3127   1.836   5.328   5.207
  659CO2     O1 3128   1.820   5.283   5.313
  659CO2     O2 3129   1.851   5.372   5.101
  660CO2     D1 3130   6.887   0.543   3.735
  660CO2     D2 3131   6.892   0.739   3.709
  660CO2      C 3132   6.890   0.641   3.722
  660CO2     O1 3133   6.887   0.526   3.738
  660CO2     O2 3134   6.892   0.756   3.706
  661CO2     D1 3135   1.911   1.502   5.806
  661CO2     D2 3136   1.948   1.489   6.000
  661CO2      C 3137   1.930   1.495   5.903
  661CO2     O1 3138   1.908   1.503   5.789
  661CO2     O2 3139   1.952   1.487   6.017
  662CO2     D1 3140   4.071   4.478   5.138
  662CO2     D2 3141   4.260   4.420   5.125
  662CO2      C 3142   4.165   4.449   5.131
  662CO2     O1 3143   4.055   4.483   5.139
  662CO2     O2 3144   4.276   4.415   5.124
  663CO2     D1 3145   9.843   5.318   0.917
  663CO2     D2 3146   9.840   5.321   1.114
  663CO2      C 3147   9.842   5.319   1.016
  663CO2     O1 3148   9.844   5.317   0.900
  663CO2     O2 3149   9.840   5.321   1.132
  664CO2     D1 3150   1.497   0.142   5.675
  664CO2     D2 3151   1.540   0.103   5.486
  664CO2      C 3152   1.519   0.122   5.580
  664CO2     O1 3153   1.493   0.146   5.691
  664CO2     O2 3154   1.544   0.099   5.470
  665CO2     D1 3155   4.027   7.220   7.206
  665CO2     D2 3156   3.967   7.065   7.099
  665CO2      C 3157   3.997   7.142   7.153
  665CO2     O1 3158   4.032   7.233   7.216
  665CO2     O2 3159   3.961   7.051   7.090
  666CO2     D1 3160   8.788   0.859   4.665
  666CO2     D2 3161   8.733   0.802   4.483
  666CO2      C 3162   8.761   0.831   4.574
  666CO2     O1 3163   8.792   0.864   4.681
  666CO2     O2 3164   8.729   0.797   4.468
  667CO2     D1 3165   8.382   4.897   6.312
  667CO2     D2 3166   8.238   4.978   6.422
  667CO2      C 3167   8.310   4.938   6.367
  667CO2     O1 3168   8.395   4.890   6.303
  667CO2     O2 3169   8.226   4.985   6.431
  668CO2     D1 3170   0.511   7.091   4.506
  668CO2     D2 3171   0.560   7.166   4.330
  668CO2      C 3172   0.536   7.129   4.418
  668CO2     O1 3173   0.507   7.085   4.521
  668CO2     O2 3174   0.565   7.173   4.315
  669CO2     D1 3175   7.787   5.168   5.646
  669CO2     D2 3176   7.795   5.186   5.449
  669CO2      C 3177   7.791   5.177   5.548
  669CO2     O1 3178   7.787   5.167   5.663
  669CO2     O2 3179   7.796   5.187   5.432
  670CO2     D1 3180   3.114   9.261   1.028
  670CO2     D2 3181   3.156   9.238   1.220
  670CO2      C 3182   3.135   9.249   1.124
  670CO2     O1 3183   3.110   9.263   1.012
  670CO2     O2 3184   3.160   9.236   1.237
  671CO2     D1 3185   6.346   4.184   4.849
  671CO2     D2 3186   6.472   4.306   4.757
  671CO2      C 3187   6.409   4.245   4.803
  671CO2     O1 3188   6.335   4.173   4.857
  671CO2     O2 3189   6.483   4.317   4.749
  672CO2     D1 3190   9.488   9.529   1.872
  672CO2     D2 3191   9.352   9.596   1.745
  672CO2      C 3192   9.420   9.563   1.809
  672CO2     O1 3193   9.500   9.523   1.883
  672CO2     O2 3194   9.340   9.602   1.734
  673CO2     D1 3195   7.441   7.631   6.791
  673CO2     D2 3196   7.502   7.520   6.943
  673CO2      C 3197   7.472   7.576   6.867
  673CO2     O1 3198   7.436   7.640   6.778
  673CO2     O2 3199   7.508   7.511   6.956
  674CO2     D1 3200   0.527   4.563   5.552
  674CO2     D2 3201   0.564   4.438   5.701
  674CO2      C 3202   0.545   4.500   5.627
  674CO2     O1 3203   0.524   4.574   5.540
  674CO2     O2 3204   0.567   4.427   5.714
  675CO2     D1 3205   6.333   6.890   2.367
  675CO2     D2 3206   6.305   6.710   2.444
  675CO2      C 3207   6.319   6.800   2.405
  675CO2     O1 3208   6.335   6.906   2.360
  675CO2     O2 3209   6.303   6.694   2.450
  676CO2     D1 3210   1.928   6.913   0.945
  676CO2     D2 3211   1.792   6.984   0.820
  676CO2      C 3212   1.860   6.948   0.883
  676CO2     O1 3213   1.940   6.906   0.956
  676CO2     O2 3214   1.780   6.990   0.810
  677CO2     D1 3215   3.358   6.957   8.750
  677CO2     D2 3216   3.515   7.064   8.691
  677CO2      C 3217   3.437   7.011   8.720
  677CO2     O1 3218   3.345   6.948   8.755
  677CO2     O2 3219   3.528   7.073   8.686
  678CO2     D1 3220   8.591   2.673   0.675
  678CO2     D2 3221   8.627   2.528   0.547
  678CO2      C 3222   8.609   2.601   0.611
  678CO2     O1 3223   8.588   2.686   0.687
  678CO2     O2 3224   8.630   2.515   0.535
  679CO2     D1 3225   1.351   1.143   5.370
  679CO2     D2 3226   1.410   1.307   5.278
  679CO2      C 3227   1.381   1.225   5.324
  679CO2     O1 3228   1.346   1.129   5.378
  679CO2     O2 3229   1.415   1.322   5.269
  680CO2     D1 3230   8.940   5.497   0.341
  680CO2     D2 3231   9.016   5.544   0.165
  680CO2      C 3232   8.978   5.521   0.253
  680CO2     O1 3233   8.934   5.493   0.356
  680CO2     O2 3234   9.023   5.548   0.149
  681CO2     D1 3235   6.456   3.683   1.434
  681CO2     D2 3236   6.456   3.837   1.309
  681CO2      C 3237   6.456   3.760   1.372
  681CO2     O1 3238   6.456   3.670   1.445
  681CO2     O2 3239   6.456   3.850   1.298
  682CO2     D1 3240   7.660   3.689   7.690
  682CO2     D2 3241   7.706   3.689   7.883
  682CO2      C 3242   7.683   3.689   7.786
  682CO2     O1 3243   7.656   3.689   7.674
  682CO2     O2 3244   7.709   3.689   7.899
  683CO2     D1 3245   5.052   9.591   4.309
  683CO2     D2 3246   5.230   9.670   4.275
  683CO2      C 3247   5.141   9.631   4.292
  683CO2     O1 3248   5.036   9.584   4.311
  683CO2     O2 3249   5.245   9.677   4.272
  684CO2     D1 3250   4.267   0.700   2.654
  684CO2     D2 3251   4.243   0.514   2.591
  684CO2      C 3252   4.255   0.607   2.623
  684CO2     O1 3253   4.270   0.716   2.660
  684CO2     O2 3254   4.241   0.498   2.586
  685CO2     D1 3255   9.955   5.032   9.123
  685CO2     D2 3256   9.871   4.900   9.002
  685CO2      C 3257   9.913   4.966   9.062
  685CO2     O1 3258   9.962   5.044   9.133
  685CO2     O2 3259   9.864   4.889   8.991
  686CO2     D1 3260   9.453   2.200   1.502
  686CO2     D2 3261   9.367   2.273   1.664
  686CO2      C 3262   9.410   2.237   1.583
  686CO2     O1 3263   9.460   2.194   1.488
  686CO2     O2 3264   9.359   2.279   1.678
  687CO2     D1 3265   6.430   9.192   3.132
  687CO2     D2 3266   6.610   9.117   3.102
  687CO2      C 3267   6.520   9.154   3.117
  687CO2     O1 3268   6.414   9.198   3.135
  687CO2     O2 3269   6.626   9.110   3.100
  688CO2     D1 3270   3.657   2.060   7.133
  688CO2     D2 3271   3.656   2.104   7.326
  688CO2      C 3272   3.657   2.082   7.229
  688CO2     O1 3273   3.657   2.057   7.116
  688CO2     O2 3274   3.656   2.108   7.342
  689CO2     D1 3275   1.979   6.350   0.819
  689CO2     D2 3276   1.890   6.173   0.818
  689CO2      C 3277   1.934   6.262   0.818
  689CO2     O1 3278   1.986   6.365   0.819
  689CO2     O2 3279   1.882   6.158   0.818
  690CO2     D1 3280   7.065   4.754   1.833
  690CO2     D2 3281   6.978   4.680   1.671
  690CO2      C 3282   7.021   4.717   1.752
  690CO2     O1 3283   7.072   4.760   1.847
  690CO2     O2 3284   6.970   4.674   1.657
  691CO2     D1 3285   1.741   6.742   0.210
  691CO2     D2 3286   1.803   6.880   0.338
  691CO2      C 3287   1.772   6.811   0.274
  691CO2     O1 3288   1.736   6.730   0.199
  691CO2     O2 3289   1.808   6.892   0.349
  692CO2     D1 3290   3.508   0.037   0.438
  692CO2     D2 3291   3.651   0.155   0.507
  692CO2      C 3292   3.579   0.096   0.472
  692CO2     O1 3293   3.496   0.026   0.432
  692CO2     O2 3294   3.663   0.165   0.513
  693CO2     D1 3295   9.520   2.858   7.195
  693CO2     D2 3296   9.375   2.743   7.264
  693CO2      C 3297   9.447   2.800   7.229
  693CO2     O1 3298   9.533   2.868   7.189
  693CO2     O2 3299   9.362   2.733   7.270
  694CO2     D1 3300   1.670   9.117   1.370
  694CO2     D2 3301   1.690   9.099   1.566
  694CO2      C 3302   1.680   9.108   1.468
  694CO2     O1 3303   1.668   9.118   1.354
  694CO2     O2 3304   1.692   9.097   1.583
  695CO2     D1 3305   8.304   8.051   1.114
  695CO2     D2 3306   8.345   7.996   0.929
  695CO2      C 3307   8.324   8.024   1.021
  695CO2     O1 3308   8.300   8.056   1.130
  695CO2     O2 3309   8.348   7.991   0.913
  696CO2     D1 3310   6.298   3.605   5.059
  696CO2     D2 3311   6.333   3.745   5.194
  696CO2      C 3312   6.316   3.675   5.127
  696CO2     O1 3313   6.295   3.593   5.047
  696CO2     O2 3314   6.336   3.757   5.206
  697CO2     D1 3315   3.573   4.465   5.453
  697CO2     D2 3316   3.696   4.435   5.301
  697CO2      C 3317   3.635   4.450   5.377
  697CO2     O1 3318   3.563   4.468   5.466
  697CO2     O2 3319   3.707   4.432   5.288
  698CO2     D1 3320   3.164   3.952   7.658
  698CO2     D2 3321   3.058   4.104   7.728
  698CO2      C 3322   3.111   4.028   7.693
  698CO2     O1 3323   3.173   3.939   7.652
  698CO2     O2 3324   3.049   4.117   7.734
  699CO2     D1 3325   7.689   1.180   2.328
  699CO2     D2 3326   7.704   1.107   2.511
  699CO2      C 3327   7.697   1.144   2.420
  699CO2     O1 3328   7.688   1.186   2.312
  699CO2     O2 3329   7.706   1.101   2.527
  700CO2     D1 3330   8.847   5.703   7.425
  700CO2     D2 3331   8.815   5.808   7.261
  700CO2      C 3332   8.831   5.755   7.343
  700CO2     O1 3333   8.850   5.694   7.439
  700CO2     O2 3334   8.812   5.817   7.246
  701CO2     D1 3335   4.487   4.430   9.691
  701CO2     D2 3336   4.555   4.248   9.655
  701CO2      C 3337   4.521   4.339   9.673
  701CO2     O1 3338   4.481   4.446   9.695
  701CO2     O2 3339   4.560   4.232   9.652
  702CO2     D1 3340   6.599   6.603   4.819
  702CO2     D2 3341   6.525   6.676   4.650
  702CO2      C 3342   6.562   6.640   4.734
  702CO2     O1 3343   6.606   6.597   4.833
  702CO2     O2 3344   6.519   6.682   4.636
  703CO2     D1 3345   8.667   1.565   3.828
  703CO2     D2 3346   8.664   1.562   3.630
  703CO2      C 3347   8.666   1.563   3.729
  703CO2     O1 3348   8.668   1.565   3.845
  703CO2     O2 3349   8.664   1.562   3.613
  704CO2     D1 3350   5.905   6.372   7.058
  704CO2     D2 3351   5.801   6.316   7.217
  704CO2      C 3352   5.853   6.344   7.137
  704CO2     O1 3353   5.914   6.377   7.044
  704CO2     O2 3354   5.792   6.312   7.231
  705CO2     D1 3355   8.929   0.190   6.181
  705CO2     D2 3356   9.124   0.193   6.152
  705CO2      C 3357   9.026   0.191   6.167
  705CO2     O1 3358   8.912   0.189   6.183
  705CO2     O2 3359   9.141   0.193   6.150
  706CO2     D1 3360   5.037   0.837   8.602
  706CO2     D2 3361   5.155   0.678   8.610
  706CO2      C 3362   5.096   0.758   8.606
  706CO2     O1 3363   5.027   0.851   8.601
  706CO2     O2 3364   5.165   0.664   8.610
  707CO2     D1 3365   7.454   4.118   4.399
  707CO2     D2 3366   7.341   4.278   4.424
  707CO2      C 3367   7.397   4.198   4.411
  707CO2     O1 3368   7.464   4.104   4.396
  707CO2     O2 3369   7.331   4.291   4.426
  708CO2     D1 3370   7.010   3.129   7.298
  708CO2     D2 3371   7.033   3.203   7.480
  708CO2      C 3372   7.021   3.166   7.389
  708CO2     O1 3373   7.008   3.123   7.282
  708CO2     O2 3374   7.035   3.209   7.496
  709CO2     D1 3375   7.980   8.532   7.263
  709CO2     D2 3376   7.940   8.341   7.231
  709CO2      C 3377   7.960   8.437   7.247
  709CO2     O1 3378   7.983   8.549   7.265
  709CO2     O2 3379   7.936   8.325   7.228
  710CO2     D1 3380   1.335   5.992   9.031
  710CO2     D2 3381   1.289   6.063   8.853
  710CO2      C 3382   1.312   6.028   8.942
  710CO2     O1 3383   1.339   5.986   9.047
  710CO2     O2 3384   1.284   6.069   8.837
  711CO2     D1 3385   7.437   4.380   8.203
  711CO2     D2 3386   7.565   4.272   8.097
  711CO2      C 3387   7.501   4.326   8.150
  711CO2     O1 3388   7.426   4.389   8.212
  711CO2     O2 3389   7.576   4.263   8.088
  712CO2     D1 3390   1.137   8.109   4.485
  712CO2     D2 3391   1.166   8.042   4.669
  712CO2      C 3392   1.152   8.075   4.577
  712CO2     O1 3393   1.135   8.115   4.469
  712CO2     O2 3394   1.168   8.036   4.685
  713CO2     D1 3395   8.803   8.245   3.894
  713CO2     D2 3396   8.982   8.248   3.810
  713CO2      C 3397   8.892   8.246   3.852
  713CO2     O1 3398   8.787   8.244   3.901
  713CO2     O2 3399   8.998   8.248   3.803
  714CO2     D1 3400   9.723   8.177   5.874
  714CO2     D2 3401   9.812   8.066   6.011
  714CO2      C 3402   9.768   8.122   5.942
  714CO2     O1 3403   9.716   8.187   5.862
  714CO2     O2 3404   9.819   8.057   6.023
  715CO2     D1 3405   2.358   4.327   2.265
  715CO2     D2 3406   2.390   4.331   2.460
  715CO2      C 3407   2.374   4.329   2.362
  715CO2     O1 3408   2.355   4.327   2.248
  715CO2     O2 3409   2.393   4.331   2.477
  716CO2     D1 3410   1.324   3.784   1.889
  716CO2     D2 3411   1.359   3.909   2.039
  716CO2      C 3412   1.341   3.846   1.964
  716CO2     O1 3413   1.320   3.774   1.876
  716CO2     O2 3414   1.362   3.919   2.052
  717CO2     D1 3415   6.138   6.856   3.866
  717CO2     D2 3416   6.075   6.970   3.717
  717CO2      C 3417   6.106   6.913   3.791
  717CO2     O1 3418   6.143   6.846   3.879
  717CO2     O2 3419   6.070   6.980   3.704
  718CO2     D1 3420   4.179   4.750   6.090
  718CO2     D2 3421   4.191   4.876   6.242
  718CO2      C 3422   4.185   4.813   6.166
  718CO2     O1 3423   4.178   4.739   6.077
  718CO2     O2 3424   4.192   4.887   6.255
  719CO2     D1 3425   4.577   5.898   8.742
  719CO2     D2 3426   4.515   5.742   8.637
  719CO2      C 3427   4.546   5.820   8.689
  719CO2     O1 3428   4.582   5.911   8.751
  719CO2     O2 3429   4.510   5.729   8.628
  720CO2     D1 3430   3.806   0.889   9.333
  720CO2     D2 3431   3.655   0.791   9.414
  720CO2      C 3432   3.731   0.840   9.373
  720CO2     O1 3433   3.820   0.897   9.326
  720CO2     O2 3434   3.642   0.782   9.421
  721CO2     D1 3435   8.081   1.249   8.977
  721CO2     D2 3436   8.151   1.303   9.154
  721CO2      C 3437   8.116   1.276   9.066
  721CO2     O1 3438   8.075   1.245   8.962
  721CO2     O2 3439   8.157   1.307   9.169
  722CO2     D1 3440   3.695   1.607   5.773
  722CO2     D2 3441   3.625   1.549   5.598
  722CO2      C 3442   3.660   1.578   5.686
  722CO2     O1 3443   3.701   1.612   5.789
  722CO2     O2 3444   3.619   1.544   5.583
  723CO2     D1 3445   1.578   9.571   6.466
  723CO2     D2 3446   1.450   9.639   6.601
  723CO2      C 3447   1.514   9.605   6.533
  723CO2     O1 3448   1.589   9.565   6.454
  723CO2     O2 3449   1.439   9.644   6.613
  724CO2     D1 3450   6.968   1.381   3.865
  724CO2     D2 3451   7.073   1.231   3.939
  724CO2      C 3452   7.020   1.306   3.902
  724CO2     O1 3453   6.959   1.394   3.859
  724CO2     O2 3454   7.082   1.218   3.946
  725CO2     D1 3455   2.810   0.347   5.227
  725CO2     D2 3456   2.640   0.373   5.131
  725CO2      C 3457   2.725   0.360   5.179
  725CO2     O1 3458   2.825   0.344   5.236
  725CO2     O2 3459   2.625   0.375   5.122
  726CO2     D1 3460   3.992   4.533   8.337
  726CO2     D2 3461   4.103   4.389   8.260
  726CO2      C 3462   4.047   4.461   8.298
  726CO2     O1 3463   3.982   4.546   8.344
  726CO2     O2 3464   4.112   4.376   8.253
  727CO2     D1 3465   3.809   4.756   2.033
  727CO2     D2 3466   3.724   4.578   2.046
  727CO2      C 3467   3.767   4.667   2.040
  727CO2     O1 3468   3.817   4.771   2.032
  727CO2     O2 3469   3.717   4.562   2.047
  728CO2     D1 3470   3.196   4.961   2.167
  728CO2     D2 3471   3.230   4.863   1.999
  728CO2      C 3472   3.213   4.912   2.083
  728CO2     O1 3473   3.193   4.970   2.181
  728CO2     O2 3474   3.233   4.854   1.984
  729CO2     D1 3475   1.594   3.591   7.860
  729CO2     D2 3476   1.618   3.635   8.051
  729CO2      C 3477   1.606   3.613   7.955
  729CO2     O1 3478   1.592   3.587   7.843
  729CO2     O2 3479   1.620   3.639   8.067
  730CO2     D1 3480   3.644   5.835   2.673
  730CO2     D2 3481   3.528   5.824   2.833
  730CO2      C 3482   3.586   5.830   2.753
  730CO2     O1 3483   3.654   5.836   2.659
  730CO2     O2 3484   3.517   5.823   2.847
  731CO2     D1 3485   4.486   9.053   6.408
  731CO2     D2 3486   4.473   9.040   6.605
  731CO2      C 3487   4.479   9.047   6.506
  731CO2     O1 3488   4.487   9.054   6.391
  731CO2     O2 3489   4.472   9.039   6.622
  732CO2     D1 3490   7.654   0.441   7.618
  732CO2     D2 3491   7.721   0.605   7.704
  732CO2      C 3492   7.687   0.523   7.661
  732CO2     O1 3493   7.648   0.426   7.610
  732CO2     O2 3494   7.727   0.620   7.712
  733CO2     D1 3495   0.591   8.994   4.986
  733CO2     D2 3496   0.460   8.957   5.129
  733CO2      C 3497   0.525   8.976   5.057
  733CO2     O1 3498   0.602   8.997   4.973
  733CO2     O2 3499   0.448   8.954   5.141
  734CO2     D1 3500   7.315   9.202   9.221
  734CO2     D2 3501   7.341   9.030   9.126
  734CO2      C 3502   7.328   9.116   9.173
  734CO2     O1 3503   7.313   9.216   9.229
  734CO2     O2 3504   7.343   9.015   9.118
  735CO2     D1 3505   8.979   2.390   3.970
  735CO2     D2 3506   8.940   2.444   3.783
  735CO2      C 3507   8.959   2.417   3.876
  735CO2     O1 3508   8.982   2.386   3.986
  735CO2     O2 3509   8.937   2.449   3.767
  736CO2     D1 3510   3.162   3.687   5.709
  736CO2     D2 3511   3.040   3.614   5.847
  736CO2      C 3512   3.101   3.651   5.778
  736CO2     O1 3513   3.173   3.693   5.697
  736CO2     O2 3514   3.030   3.608   5.859
  737CO2     D1 3515   9.596   1.191   5.185
  737CO2     D2 3516   9.727   1.339   5.181
  737CO2      C 3517   9.662   1.265   5.183
  737CO2     O1 3518   9.585   1.178   5.185
  737CO2     O2 3519   9.739   1.352   5.180
  738CO2     D1 3520   0.972   3.144   3.911
  738CO2     D2 3521   0.922   3.334   3.940
  738CO2      C 3522   0.947   3.239   3.926
  738CO2     O1 3523   0.976   3.128   3.909
  738CO2     O2 3524   0.918   3.350   3.943
  739CO2     D1 3525   1.301   5.609   0.653
  739CO2     D2 3526   1.236   5.423   0.645
  739CO2      C 3527   1.268   5.516   0.649
  739CO2     O1 3528   1.306   5.625   0.654
  739CO2     O2 3529   1.230   5.406   0.644
  740CO2     D1 3530   2.307   3.028   1.260
  740CO2     D2 3531   2.257   2.959   1.081
  740CO2      C 3532   2.282   2.994   1.171
  740CO2     O1 3533   2.311   3.034   1.275
  740CO2     O2 3534   2.252   2.953   1.066
  741CO2     D1 3535   7.490   1.826   8.084
  741CO2     D2 3536   7.475   1.908   7.905
  741CO2      C 3537   7.483   1.867   7.994
  741CO2     O1 3538   7.491   1.819   8.100
  741CO2     O2 3539   7.474   1.915   7.889
  742CO2     D1 3540   0.272   9.918   3.686
  742CO2     D2 3541   0.248   9.891   3.491
  742CO2      C 3542   0.260   9.904   3.588
  742CO2     O1 3543   0.274   9.921   3.703
  742CO2     O2 3544   0.246   9.888   3.474
  743CO2     D1 3545   7.774   3.144   2.590
  743CO2     D2 3546   7.829   2.998   2.470
  743CO2      C 3547   7.802   3.071   2.530
  743CO2     O1 3548   7.769   3.157   2.601
  743CO2     O2 3549   7.834   2.985   2.459
  744CO2     D1 3550   4.579   4.408   2.441
  744CO2     D2 3551   4.716   4.313   2.335
  744CO2      C 3552   4.647   4.360   2.388
  744CO2     O1 3553   4.567   4.416   2.450
  744CO2     O2 3554   4.728   4.305   2.326
  745CO2     D1 3555   7.719   1.991   1.456
  745CO2     D2 3556   7.832   2.141   1.518
  745CO2      C 3557   7.776   2.066   1.487
  745CO2     O1 3558   7.710   1.978   1.450
  745CO2     O2 3559   7.842   2.153   1.523
  746CO2     D1 3560   7.193   4.529   0.116
  746CO2     D2 3561   7.326   4.612   0.237
  746CO2      C 3562   7.259   4.570   0.177
  746CO2     O1 3563   7.182   4.521   0.106
  746CO2     O2 3564   7.337   4.619   0.248
  747CO2     D1 3565   9.159   0.199   4.712
  747CO2     D2 3566   9.136   0.099   4.881
  747CO2      C 3567   9.147   0.149   4.796
  747CO2     O1 3568   9.161   0.208   4.697
  747CO2     O2 3569   9.134   0.090   4.895
  748CO2     D1 3570   1.877   6.589   5.792
  748CO2     D2 3571   1.887   6.615   5.596
  748CO2      C 3572   1.882   6.602   5.694
  748CO2     O1 3573   1.876   6.587   5.809
  748CO2     O2 3574   1.888   6.617   5.579
  749CO2     D1 3575   7.430   6.160   5.076
  749CO2     D2 3576   7.450   6.212   4.887
  749CO2      C 3577   7.440   6.186   4.981
  749CO2     O1 3578   7.428   6.155   5.092
  749CO2     O2 3579   7.452   6.217   4.870
  750CO2     D1 3580   7.786   9.985   7.091
  750CO2     D2 3581   7.732   9.967   6.902
  750CO2      C 3582   7.759   9.976   6.996
  750CO2     O1 3583   7.791   9.986   7.107
  750CO2     O2 3584   7.727   9.965   6.885
  751CO2     D1 3585   9.008   1.075   2.450
  751CO2     D2 3586   8.950   0.974   2.610
  751CO2      C 3587   8.979   1.024   2.530
  751CO2     O1 3588   9.014   1.083   2.436
  751CO2     O2 3589   8.945   0.965   2.624
  752CO2     D1 3590   3.546   1.918   2.906
  752CO2     D2 3591   3.693   2.044   2.861
  752CO2      C 3592   3.619   1.981   2.884
  752CO2     O1 3593   3.534   1.908   2.910
  752CO2     O2 3594   3.705   2.054   2.857
  753CO2     D1 3595   0.169   0.966   1.067
  753CO2     D2 3596  -0.021   0.917   1.093
  753CO2      C 3597   0.074   0.941   1.080
  753CO2     O1 3598   0.185   0.970   1.064
  753CO2     O2 3599  -0.037   0.913   1.095
  754CO2     D1 3600   8.129   6.926   6.365
  754CO2     D2 3601   8.050   7.108   6.372
  754CO2      C 3602   8.090   7.017   6.368
  754CO2     O1 3603   8.136   6.911   6.364
  754CO2     O2 3604   8.043   7.123   6.373
  755CO2     D1 3605   2.137   2.934   9.446
  755CO2     D2 3606   2.015   3.043   9.557
  755CO2      C 3607   2.076   2.988   9.501
  755CO2     O1 3608   2.148   2.924   9.437
  755CO2     O2 3609   2.004   3.052   9.566
  756CO2     D1 3610   7.948   8.360   4.419
  756CO2     D2 3611   7.933   8.428   4.604
  756CO2      C 3612   7.941   8.394   4.512
  756CO2     O1 3613   7.950   8.354   4.403
  756CO2     O2 3614   7.932   8.434   4.620
  757CO2     D1 3615   0.640   5.544   1.766
  757CO2     D2 3616   0.658   5.362   1.842
  757CO2      C 3617   0.649   5.453   1.804
  757CO2     O1 3618   0.638   5.560   1.760
  757CO2     O2 3619   0.660   5.347   1.848
  758CO2     D1 3620   3.938   5.041   5.414
  758CO2     D2 3621   3.933   5.042   5.216
  758CO2      C 3622   3.936   5.042   5.315
  758CO2     O1 3623   3.939   5.041   5.431
  758CO2     O2 3624   3.932   5.042   5.199
  759CO2     D1 3625   8.498   7.569   4.601
  759CO2     D2 3626   8.486   7.685   4.762
  759CO2      C 3627   8.492   7.627   4.681
  759CO2     O1 3628   8.499   7.560   4.587
  759CO2     O2 3629   8.485   7.695   4.775
  760CO2     D1 3630   8.075   6.414   0.333
  760CO2     D2 3631   8.050   6.445   0.140
  760CO2      C 3632   8.063   6.430   0.237
  760CO2     O1 3633   8.078   6.411   0.350
  760CO2     O2 3634   8.047   6.448   0.123
  761CO2     D1 3635   2.242   3.902   1.225
  761CO2     D2 3636   2.429   3.848   1.186
  761CO2      C 3637   2.336   3.875   1.205
  761CO2     O1 3638   2.226   3.906   1.228
  761CO2     O2 3639   2.445   3.843   1.183
  762CO2     D1 3640   9.166   1.532   5.866
  762CO2     D2 3641   8.978   1.514   5.926
  762CO2      C 3642   9.072   1.523   5.896
  762CO2     O1 3643   9.182   1.533   5.861
  762CO2     O2 3644   8.962   1.513   5.931
  763CO2     D1 3645   8.887   5.729   4.203
  763CO2     D2 3646   8.885   5.721   4.006
  763CO2      C 3647   8.886   5.725   4.105
  763CO2     O1 3648   8.887   5.730   4.220
  763CO2     O2 3649   8.885   5.720   3.989
  764CO2     D1 3650   1.186   2.215   0.002
  764CO2     D2 3651   1.179   2.216   0.200
  764CO2      C 3652   1.182   2.216   0.101
  764CO2     O1 3653   1.186   2.215  -0.015
  764CO2     O2 3654   1.179   2.216   0.217
  765CO2     D1 3655   3.676   6.305   0.999
  765CO2     D2 3656   3.644   6.179   0.850
  765CO2      C 3657   3.660   6.242   0.924
  765CO2     O1 3658   3.679   6.316   1.012
  765CO2     O2 3659   3.642   6.168   0.837
  766CO2     D1 3660   2.355   6.697   8.594
  766CO2     D2 3661   2.515   6.809   8.627
  766CO2      C 3662   2.435   6.753   8.611
  766CO2     O1 3663   2.342   6.687   8.592
  766CO2     O2 3664   2.529   6.819   8.630
  767CO2     D1 3665   8.629   2.884   7.245
  767CO2     D2 3666   8.447   2.924   7.311
  767CO2      C 3667   8.538   2.904   7.278
  767CO2     O1 3668   8.645   2.881   7.240
  767CO2     O2 3669   8.431   2.927   7.317
  768CO2     D1 3670   5.420   6.861   6.044
  768CO2     D2 3671   5.494   6.869   6.227
  768CO2      C 3672   5.457   6.865   6.136
  768CO2     O1 3673   5.413   6.861   6.028
  768CO2     O2 3674   5.500   6.869   6.243
  769CO2     D1 3675   4.513   6.926   8.913
  769CO2     D2 3676   4.333   6.939   8.992
  769CO2      C 3677   4.423   6.933   8.953
  769CO2     O1 3678   4.529   6.925   8.906
  769CO2     O2 3679   4.317   6.941   8.999
  770CO2     D1 3680   9.789   6.590   9.061
  770CO2     D2 3681   9.799   6.646   8.872
  770CO2      C 3682   9.794   6.618   8.966
  770CO2     O1 3683   9.788   6.585   9.078
  770CO2     O2 3684   9.799   6.651   8.855
  771CO2     D1 3685   2.505   1.099   7.359
  771CO2     D2 3686   2.608   1.113   7.528
  771CO2      C 3687   2.557   1.106   7.443
  771CO2     O1 3688   2.497   1.098   7.345
  771CO2     O2 3689   2.617   1.114   7.542
  772CO2     D1 3690   0.903   2.470   9.098
  772CO2     D2 3691   0.919   2.380   9.273
  772CO2      C 3692   0.911   2.425   9.185
  772CO2     O1 3693   0.901   2.477   9.083
  772CO2     O2 3694   0.921   2.372   9.288
  773CO2     D1 3695   0.525   1.419   3.310
  773CO2     D2 3696   0.654   1.303   3.214
  773CO2      C 3697   0.589   1.361   3.262
  773CO2     O1 3698   0.514   1.429   3.318
  773CO2     O2 3699   0.665   1.294   3.206
  774CO2     D1 3700   9.311   7.092   7.137
  774CO2     D2 3701   9.489   7.150   7.200
  774CO2      C 3702   9.400   7.121   7.168
  774CO2     O1 3703   9.295   7.087   7.131
  774CO2     O2 3704   9.504   7.156   7.206
  775CO2     D1 3705   5.194   1.221   7.783
  775CO2     D2 3706   5.315   1.092   7.695
  775CO2      C 3707   5.254   1.156   7.739
  775CO2     O1 3708   5.183   1.232   7.791
  775CO2     O2 3709   5.325   1.081   7.688
  776CO2     D1 3710   5.664   3.543   7.845
  776CO2     D2 3711   5.474   3.537   7.897
  776CO2      C 3712   5.569   3.540   7.871
  776CO2     O1 3713   5.681   3.544   7.841
  776CO2     O2 3714   5.457   3.536   7.901
  777CO2     D1 3715   1.125   1.563   7.576
  777CO2     D2 3716   1.226   1.716   7.502
  777CO2      C 3717   1.175   1.640   7.539
  777CO2     O1 3718   1.116   1.550   7.582
  777CO2     O2 3719   1.234   1.729   7.495
  778CO2     D1 3720   4.457   9.954   2.354
  778CO2     D2 3721   4.438   9.939   2.158
  778CO2      C 3722   4.447   9.946   2.256
  778CO2     O1 3723   4.458   9.956   2.371
  778CO2     O2 3724   4.436   9.937   2.141
  779CO2     D1 3725   5.584   6.544   2.835
  779CO2     D2 3726   5.705   6.609   2.693
  779CO2      C 3727   5.644   6.577   2.764
  779CO2     O1 3728   5.574   6.538   2.848
  779CO2     O2 3729   5.715   6.615   2.680
  780CO2     D1 3730   3.911   6.957   7.307
  780CO2     D2 3731   3.902   6.942   7.504
  780CO2      C 3732   3.906   6.949   7.406
  780CO2     O1 3733   3.912   6.958   7.290
  780CO2     O2 3734   3.901   6.941   7.521
  781CO2     D1 3735   1.079   5.473   3.491
  781CO2     D2 3736   1.088   5.402   3.307
  781CO2      C 3737   1.084   5.437   3.399
  781CO2     O1 3738   1.078   5.479   3.507
  781CO2     O2 3739   1.089   5.395   3.291
  782CO2     D1 3740   8.070   9.943   2.288
  782CO2     D2 3741   8.108   9.911   2.479
  782CO2      C 3742   8.089   9.927   2.384
  782CO2     O1 3743   8.067   9.946   2.271
  782CO2     O2 3744   8.111   9.908   2.496
  783CO2     D1 3745   3.584   0.611   6.977
  783CO2     D2 3746   3.428   0.546   7.081
  783CO2      C 3747   3.506   0.578   7.029
  783CO2     O1 3748   3.597   0.617   6.968
  783CO2     O2 3749   3.415   0.540   7.090
  784CO2     D1 3750   7.650   3.655   0.555
  784CO2     D2 3751   7.563   3.806   0.648
  784CO2      C 3752   7.606   3.730   0.602
  784CO2     O1 3753   7.658   3.642   0.546
  784CO2     O2 3754   7.555   3.819   0.657
  785CO2     D1 3755   9.562   3.809   9.037
  785CO2     D2 3756   9.609   3.938   8.895
  785CO2      C 3757   9.586   3.874   8.966
  785CO2     O1 3758   9.558   3.798   9.049
  785CO2     O2 3759   9.613   3.950   8.883
  786CO2     D1 3760   9.334   3.853   9.603
  786CO2     D2 3761   9.432   3.909   9.765
  786CO2      C 3762   9.383   3.881   9.684
  786CO2     O1 3763   9.325   3.849   9.588
  786CO2     O2 3764   9.440   3.914   9.779
  787CO2     D1 3765   1.503   2.963   7.320
  787CO2     D2 3766   1.493   3.039   7.503
  787CO2      C 3767   1.498   3.001   7.411
  787CO2     O1 3768   1.504   2.957   7.304
  787CO2     O2 3769   1.492   3.045   7.518
  788CO2     D1 3770   8.264   5.228   2.210
  788CO2     D2 3771   8.141   5.322   2.087
  788CO2      C 3772   8.202   5.275   2.148
  788CO2     O1 3773   8.274   5.219   2.220
  788CO2     O2 3774   8.130   5.330   2.076
  789CO2     D1 3775   3.267   7.042   1.121
  789CO2     D2 3776   3.334   7.073   0.938
  789CO2      C 3777   3.300   7.058   1.029
  789CO2     O1 3778   3.261   7.039   1.137
  789CO2     O2 3779   3.339   7.076   0.922
  790CO2     D1 3780   1.280   7.710   6.344
  790CO2     D2 3781   1.128   7.837   6.337
  790CO2      C 3782   1.204   7.774   6.340
  790CO2     O1 3783   1.293   7.700   6.345
  790CO2     O2 3784   1.115   7.848   6.336
  791CO2     D1 3785   4.544   3.338   7.570
  791CO2     D2 3786   4.467   3.376   7.748
  791CO2      C 3787   4.506   3.357   7.659
  791CO2     O1 3788   4.551   3.334   7.555
  791CO2     O2 3789   4.460   3.379   7.764
  792CO2     D1 3790   2.560   2.921   9.769
  792CO2     D2 3791   2.529   2.917   9.574
  792CO2      C 3792   2.544   2.919   9.671
  792CO2     O1 3793   2.562   2.921   9.786
  792CO2     O2 3794   2.526   2.917   9.557
  793CO2     D1 3795   0.917   7.702   2.530
  793CO2     D2 3796   0.821   7.845   2.628
  793CO2      C 3797   0.869   7.774   2.579
  793CO2     O1 3798   0.926   7.690   2.521
  793CO2     O2 3799   0.813   7.857   2.637
  794CO2     D1 3800   8.135   6.750   8.353
  794CO2     D2 3801   8.052   6.572   8.325
  794CO2      C 3802   8.094   6.661   8.339
  794CO2     O1 3803   8.142   6.765   8.355
  794CO2     O2 3804   8.045   6.556   8.323
  795CO2     D1 3805   2.102   5.550   3.871
  795CO2     D2 3806   2.099   5.562   4.069
  795CO2      C 3807   2.101   5.556   3.970
  795CO2     O1 3808   2.103   5.549   3.854
  795CO2     O2 3809   2.099   5.563   4.086
  796CO2     D1 3810   8.095   1.916   7.442
  796CO2     D2 3811   8.282   1.978   7.435
  796CO2      C 3812   8.188   1.947   7.438
  796CO2     O1 3813   8.078   1.911   7.442
  796CO2     O2 3814   8.298   1.984   7.434
  797CO2     D1 3815   0.708   3.114   0.918
  797CO2     D2 3816   0.638   3.112   1.103
  797CO2      C 3817   0.673   3.113   1.010
  797CO2     O1 3818   0.714   3.114   0.902
  797CO2     O2 3819   0.632   3.112   1.119
  798CO2     D1 3820   3.059   3.066   1.064
  798CO2     D2 3821   3.168   2.983   1.207
  798CO2      C 3822   3.113   3.025   1.136
  798CO2     O1 3823   3.050   3.073   1.052
  798CO2     O2 3824   3.177   2.976   1.220
  799CO2     D1 3825   5.438   5.552   2.241
  799CO2     D2 3826   5.418   5.594   2.049
  799CO2      C 3827   5.428   5.573   2.145
  799CO2     O1 3828   5.439   5.548   2.258
  799CO2     O2 3829   5.416   5.597   2.032
  800CO2     D1 3830   4.498   4.479  10.018
  800CO2     D2 3831   4.435   4.647   9.935
  800CO2      C 3832   4.467   4.563   9.977
  800CO2     O1 3833   4.504   4.464  10.026
  800CO2     O2 3834   4.430   4.662   9.928
  801CO2     D1 3835   7.308   3.974   3.224
  801CO2     D2 3836   7.140   4.079   3.213
  801CO2      C 3837   7.224   4.026   3.219
  801CO2     O1 3838   7.322   3.965   3.225
  801CO2     O2 3839   7.126   4.088   3.212
  802CO2     D1 3840   8.829   6.214   3.757
  802CO2     D2 3841   8.993   6.107   3.785
  802CO2      C 3842   8.911   6.160   3.771
  802CO2     O1 3843   8.815   6.223   3.755
  802CO2     O2 3844   9.007   6.097   3.787
  803CO2     D1 3845   2.000   4.640   9.302
  803CO2     D2 3846   2.054   4.587   9.119
  803CO2      C 3847   2.027   4.614   9.211
  803CO2     O1 3848   1.995   4.645   9.318
  803CO2     O2 3849   2.059   4.583   9.103
  804CO2     D1 3850   5.647   3.622   2.921
  804CO2     D2 3851   5.699   3.446   2.848
  804CO2      C 3852   5.673   3.534   2.885
  804CO2     O1 3853   5.642   3.637   2.928
  804CO2     O2 3854   5.703   3.431   2.842
  805CO2     D1 3855   0.382   5.211   6.082
  805CO2     D2 3856   0.255   5.277   6.218
  805CO2      C 3857   0.318   5.244   6.150
  805CO2     O1 3858   0.393   5.205   6.070
  805CO2     O2 3859   0.244   5.283   6.230
  806CO2     D1 3860   8.866   8.604   6.694
  806CO2     D2 3861   8.681   8.673   6.680
  806CO2      C 3862   8.774   8.639   6.687
  806CO2     O1 3863   8.882   8.598   6.695
  806CO2     O2 3864   8.665   8.679   6.679
  807CO2     D1 3865   5.720   9.617   6.621
  807CO2     D2 3866   5.750   9.606   6.426
  807CO2      C 3867   5.735   9.611   6.523
  807CO2     O1 3868   5.718   9.618   6.638
  807CO2     O2 3869   5.753   9.605   6.409
  808CO2     D1 3870   2.937   5.338   7.926
  808CO2     D2 3871   2.797   5.239   8.024
  808CO2      C 3872   2.867   5.289   7.975
  808CO2     O1 3873   2.949   5.347   7.917
  808CO2     O2 3874   2.784   5.231   8.033
  809CO2     D1 3875   8.726   6.736   3.543
  809CO2     D2 3876   8.713   6.596   3.404
  809CO2      C 3877   8.719   6.666   3.473
  809CO2     O1 3878   8.727   6.748   3.555
  809CO2     O2 3879   8.711   6.584   3.392
  810CO2     D1 3880   3.597   2.859   7.789
  810CO2     D2 3881   3.704   2.729   7.893
  810CO2      C 3882   3.650   2.794   7.841
  810CO2     O1 3883   3.587   2.870   7.780
  810CO2     O2 3884   3.713   2.718   7.902
  811CO2     D1 3885   9.018   7.166   5.080
  811CO2     D2 3886   8.826   7.200   5.107
  811CO2      C 3887   8.922   7.183   5.094
  811CO2     O1 3888   9.035   7.163   5.077
  811CO2     O2 3889   8.809   7.203   5.110
  812CO2     D1 3890   8.026   2.474   5.317
  812CO2     D2 3891   8.047   2.463   5.513
  812CO2      C 3892   8.037   2.468   5.415
  812CO2     O1 3893   8.024   2.475   5.300
  812CO2     O2 3894   8.049   2.462   5.530
  813CO2     D1 3895   1.563   5.677   0.235
  813CO2     D2 3896   1.628   5.554   0.375
  813CO2      C 3897   1.596   5.616   0.305
  813CO2     O1 3898   1.557   5.688   0.223
  813CO2     O2 3899   1.634   5.543   0.387
  814CO2     D1 3900   8.709   7.832   6.954
  814CO2     D2 3901   8.863   7.816   6.830
  814CO2      C 3902   8.786   7.824   6.892
  814CO2     O1 3903   8.696   7.833   6.965
  814CO2     O2 3904   8.876   7.814   6.820
  815CO2     D1 3905   8.427   1.820   7.303
  815CO2     D2 3906   8.550   1.908   7.176
  815CO2      C 3907   8.489   1.864   7.239
  815CO2     O1 3908   8.417   1.812   7.314
  815CO2     O2 3909   8.561   1.916   7.165
  816CO2     D1 3910   2.921   3.502   4.045
  816CO2     D2 3911   2.915   3.665   3.933
  816CO2      C 3912   2.918   3.584   3.989
  816CO2     O1 3913   2.921   3.488   4.054
  816CO2     O2 3914   2.914   3.679   3.923
  817CO2     D1 3915   5.603   1.333   7.351
  817CO2     D2 3916   5.463   1.194   7.367
  817CO2      C 3917   5.533   1.263   7.359
  817CO2     O1 3918   5.615   1.345   7.350
  817CO2     O2 3919   5.451   1.182   7.369
  818CO2     D1 3920   6.009   6.630   3.233
  818CO2     D2 3921   6.001   6.735   3.400
  818CO2      C 3922   6.005   6.682   3.316
  818CO2     O1 3923   6.010   6.621   3.218
  818CO2     O2 3924   6.000   6.744   3.415
  819CO2     D1 3925   6.565   5.671   9.412
  819CO2     D2 3926   6.699   5.544   9.342
  819CO2      C 3927   6.632   5.607   9.377
  819CO2     O1 3928   6.553   5.682   9.418
  819CO2     O2 3929   6.711   5.533   9.335
  820CO2     D1 3930   1.793   6.953   2.637
  820CO2     D2 3931   1.715   6.800   2.736
  820CO2      C 3932   1.754   6.877   2.686
  820CO2     O1 3933   1.800   6.966   2.628
  820CO2     O2 3934   1.709   6.787   2.744
  821CO2     D1 3935   0.916   4.837   6.682
  821CO2     D2 3936   0.932   4.845   6.879
  821CO2      C 3937   0.924   4.841   6.780
  821CO2     O1 3938   0.914   4.836   6.665
  821CO2     O2 3939   0.933   4.845   6.896
  822CO2     D1 3940   5.997   3.281   4.995
  822CO2     D2 3941   5.826   3.380   5.000
  822CO2      C 3942   5.912   3.331   4.997
  822CO2     O1 3943   6.012   3.272   4.994
  822CO2     O2 3944   5.811   3.389   5.000
  823CO2     D1 3945   8.128   9.618   3.359
  823CO2     D2 3946   8.014   9.662   3.514
  823CO2      C 3947   8.071   9.640   3.436
  823CO2     O1 3948   8.138   9.614   3.345
  823CO2     O2 3949   8.004   9.666   3.527
  824CO2     D1 3950   4.639   1.302   5.562
  824CO2     D2 3951   4.617   1.489   5.499
  824CO2      C 3952   4.628   1.396   5.530
  824CO2     O1 3953   4.641   1.286   5.567
  824CO2     O2 3954   4.615   1.505   5.493
  825CO2     D1 3955   7.798   1.376   9.626
  825CO2     D2 3956   7.735   1.325   9.807
  825CO2      C 3957   7.767   1.351   9.717
  825CO2     O1 3958   7.803   1.381   9.611
  825CO2     O2 3959   7.730   1.321   9.823
  826CO2     D1 3960   3.265   8.950   4.878
  826CO2     D2 3961   3.226   9.138   4.925
  826CO2      C 3962   3.246   9.044   4.901
  826CO2     O1 3963   3.268   8.934   4.874
  826CO2     O2 3964   3.223   9.155   4.929
  827CO2     D1 3965   6.359   6.522   4.009
  827CO2     D2 3966   6.285   6.344   3.967
  827CO2      C 3967   6.322   6.433   3.988
  827CO2     O1 3968   6.365   6.537   4.012
  827CO2     O2 3969   6.278   6.328   3.963
  828CO2     D1 3970   8.088   6.593   1.126
  828CO2     D2 3971   8.028   6.548   1.310
  828CO2      C 3972   8.058   6.570   1.218
  828CO2     O1 3973   8.093   6.596   1.111
  828CO2     O2 3974   8.023   6.544   1.325
  829CO2     D1 3975   2.529   8.618   1.490
  829CO2     D2 3976   2.442   8.642   1.666
  829CO2      C 3977   2.485   8.630   1.578
  829CO2     O1 3978   2.536   8.616   1.475
  829CO2     O2 3979   2.435   8.644   1.681
  830CO2     D1 3980   5.829   8.518   0.722
  830CO2     D2 3981   5.876   8.436   0.548
  830CO2      C 3982   5.853   8.477   0.635
  830CO2     O1 3983   5.825   8.525   0.737
  830CO2     O2 3984   5.881   8.429   0.533
  831CO2     D1 3985   4.999   4.262   4.780
  831CO2     D2 3986   5.099   4.419   4.713
  831CO2      C 3987   5.049   4.341   4.746
  831CO2     O1 3988   4.990   4.249   4.785
  831CO2     O2 3989   5.108   4.432   4.707
  832CO2     D1 3990   9.937   3.538   9.559
  832CO2     D2 3991   9.992   3.727   9.575
  832CO2      C 3992   9.964   3.633   9.567
  832CO2     O1 3993   9.932   3.522   9.558
  832CO2     O2 3994   9.997   3.744   9.577
  833CO2     D1 3995   3.347   8.714   5.949
  833CO2     D2 3996   3.163   8.674   6.010
  833CO2      C 3997   3.255   8.694   5.979
  833CO2     O1 3998   3.363   8.718   5.944
  833CO2     O2 3999   3.147   8.671   6.015
  834CO2     D1 4000   6.372   8.880   7.868
  834CO2     D2 4001   6.254   8.956   8.008
  834CO2      C 4002   6.313   8.918   7.938
  834CO2     O1 4003   6.382   8.874   7.856
  834CO2     O2 4004   6.244   8.962   8.021
  835CO2     D1 4005   0.844   1.119   2.104
  835CO2     D2 4006   0.751   1.197   2.260
  835CO2      C 4007   0.798   1.158   2.182
  835CO2     O1 4008   0.852   1.113   2.090
  835CO2     O2 4009   0.743   1.204   2.273
  836CO2     D1 4010   6.642   3.822   4.596
  836CO2     D2 4011   6.522   3.972   4.551
  836CO2      C 4012   6.582   3.897   4.573
  836CO2     O1 4013   6.653   3.809   4.600
  836CO2     O2 4014   6.512   3.985   4.547
  837CO2     D1 4015   6.986   8.142   3.192
  837CO2     D2 4016   6.947   8.260   3.346
  837CO2      C 4017   6.966   8.201   3.269
  837CO2     O1 4018   6.989   8.132   3.179
  837CO2     O2 4019   6.943   8.270   3.359
  838CO2     D1 4020   8.970   6.419   4.445
  838CO2     D2 4021   8.983   6.418   4.642
  838CO2      C 4022   8.977   6.419   4.544
  838CO2     O1 4023   8.969   6.420   4.428
  838CO2     O2 4024   8.984   6.418   4.660
  839CO2     D1 4025   0.348   2.970   8.753
  839CO2     D2 4026   0.187   2.873   8.814
  839CO2      C 4027   0.267   2.921   8.783
  839CO2     O1 4028   0.362   2.978   8.747
  839CO2     O2 4029   0.173   2.864   8.819
  840CO2     D1 4030   7.500   3.006   8.279
  840CO2     D2 4031   7.650   3.118   8.215
  840CO2      C 4032   7.575   3.062   8.247
  840CO2     O1 4033   7.487   2.996   8.284
  840CO2     O2 4034   7.663   3.128   8.210
  841CO2     D1 4035   9.592   3.588   0.843
  841CO2     D2 4036   9.410   3.641   0.900
  841CO2      C 4037   9.501   3.614   0.871
  841CO2     O1 4038   9.607   3.583   0.838
  841CO2     O2 4039   9.394   3.646   0.905
  842CO2     D1 4040   8.796   2.838   3.246
  842CO2     D2 4041   8.802   2.801   3.440
  842CO2      C 4042   8.799   2.819   3.343
  842CO2     O1 4043   8.796   2.841   3.230
  842CO2     O2 4044   8.803   2.797   3.457
  843CO2     D1 4045   1.146   3.734   8.526
  843CO2     D2 4046   1.154   3.762   8.722
  843CO2      C 4047   1.150   3.748   8.624
  843CO2     O1 4048   1.145   3.731   8.509
  843CO2     O2 4049   1.155   3.764   8.739
  844CO2     D1 4050   1.208   4.962   7.773
  844CO2     D2 4051   1.403   4.997   7.767
  844CO2      C 4052   1.305   4.979   7.770
  844CO2     O1 4053   1.191   4.959   7.773
  844CO2     O2 4054   1.420   5.000   7.767
  845CO2     D1 4055   9.660   2.561   0.036
  845CO2     D2 4056   9.587   2.608   0.214
  845CO2      C 4057   9.624   2.584   0.125
  845CO2     O1 4058   9.666   2.557   0.021
  845CO2     O2 4059   9.581   2.612   0.230
  846CO2     D1 4060   1.757   6.240   9.899
  846CO2     D2 4061   1.835   6.172  10.067
  846CO2      C 4062   1.796   6.206   9.983
  846CO2     O1 4063   1.750   6.246   9.884
  846CO2     O2 4064   1.842   6.166  10.082
  847CO2     D1 4065   8.644   8.386   4.234
  847CO2     D2 4066   8.655   8.514   4.384
  847CO2      C 4067   8.650   8.450   4.309
  847CO2     O1 4068   8.643   8.375   4.221
  847CO2     O2 4069   8.656   8.525   4.397
  848CO2     D1 4070   8.620   2.252   1.409
  848CO2     D2 4071   8.548   2.425   1.346
  848CO2      C 4072   8.584   2.339   1.378
  848CO2     O1 4073   8.626   2.237   1.415
  848CO2     O2 4074   8.541   2.440   1.341
  849CO2     D1 4075   4.973   5.155   7.087
  849CO2     D2 4076   4.780   5.115   7.066
  849CO2      C 4077   4.877   5.135   7.076
  849CO2     O1 4078   4.990   5.158   7.088
  849CO2     O2 4079   4.764   5.112   7.064
  850CO2     D1 4080   4.184   1.398   6.875
  850CO2     D2 4081   4.361   1.416   6.789
  850CO2      C 4082   4.273   1.407   6.832
  850CO2     O1 4083   4.169   1.396   6.883
  850CO2     O2 4084   4.377   1.418   6.781
  851CO2     D1 4085   6.098   5.613   8.597
  851CO2     D2 4086   5.971   5.480   8.524
  851CO2      C 4087   6.034   5.547   8.561
  851CO2     O1 4088   6.109   5.624   8.604
  851CO2     O2 4089   5.960   5.469   8.518
  852CO2     D1 4090   2.074   0.532   7.394
  852CO2     D2 4091   2.092   0.592   7.206
  852CO2      C 4092   2.083   0.562   7.300
  852CO2     O1 4093   2.072   0.527   7.410
  852CO2     O2 4094   2.094   0.597   7.190
  853CO2     D1 4095   8.060   4.399   3.436
  853CO2     D2 4096   7.946   4.548   3.499
  853CO2      C 4097   8.003   4.474   3.468
  853CO2     O1 4098   8.070   4.387   3.431
  853CO2     O2 4099   7.936   4.561   3.505
  854CO2     D1 4100   2.196   7.229   7.058
  854CO2     D2 4101   2.109   7.210   7.235
  854CO2      C 4102   2.153   7.219   7.147
  854CO2     O1 4103   2.203   7.230   7.043
  854CO2     O2 4104   2.102   7.209   7.251
  855CO2     D1 4105   7.104   2.088   1.528
  855CO2     D2 4106   7.297   2.116   1.490
  855CO2      C 4107   7.201   2.102   1.509
  855CO2     O1 4108   7.088   2.086   1.531
  855CO2     O2 4109   7.313   2.118   1.487
  856CO2     D1 4110   0.605   8.111   7.626
  856CO2     D2 4111   0.599   7.995   7.786
  856CO2      C 4112   0.602   8.053   7.706
  856CO2     O1 4113   0.605   8.121   7.612
  856CO2     O2 4114   0.598   7.985   7.800
  857CO2     D1 4115   0.312   8.648   9.327
  857CO2     D2 4116   0.499   8.628   9.388
  857CO2      C 4117   0.406   8.638   9.357
  857CO2     O1 4118   0.296   8.650   9.321
  857CO2     O2 4119   0.515   8.626   9.394
  858CO2     D1 4120   2.770   0.839   5.138
  858CO2     D2 4121   2.615   0.737   5.206
  858CO2      C 4122   2.692   0.788   5.172
  858CO2     O1 4123   2.783   0.847   5.132
  858CO2     O2 4124   2.601   0.728   5.212
  859CO2     D1 4125   3.791   2.045   5.216
  859CO2     D2 4126   3.786   2.143   5.044
  859CO2      C 4127   3.789   2.094   5.130
  859CO2     O1 4128   3.791   2.036   5.230
  859CO2     O2 4129   3.786   2.151   5.029
  860CO2     D1 4130   7.165   4.327   4.096
  860CO2     D2 4131   7.273   4.492   4.119
  860CO2      C 4132   7.219   4.409   4.108
  860CO2     O1 4133   7.156   4.313   4.094
  860CO2     O2 4134   7.282   4.506   4.122
  861CO2     D1 4135   7.616   1.831   5.523
  861CO2     D2 4136   7.742   1.982   5.545
  861CO2      C 4137   7.679   1.906   5.534
  861CO2     O1 4138   7.605   1.817   5.521
  861CO2     O2 4139   7.753   1.995   5.547
  862CO2     D1 4140   5.584   8.219   3.580
  862CO2     D2 4141   5.648   8.387   3.663
  862CO2      C 4142   5.616   8.303   3.621
  862CO2     O1 4143   5.578   8.205   3.573
  862CO2     O2 4144   5.654   8.401   3.670
  863CO2     D1 4145   1.858   8.110   6.739
  863CO2     D2 4146   1.884   7.955   6.859
  863CO2      C 4147   1.871   8.032   6.799
  863CO2     O1 4148   1.856   8.123   6.729
  863CO2     O2 4149   1.887   7.941   6.870
  864CO2     D1 4150   3.710   4.318   3.498
  864CO2     D2 4151   3.696   4.346   3.694
  864CO2      C 4152   3.703   4.332   3.596
  864CO2     O1 4153   3.711   4.316   3.481
  864CO2     O2 4154   3.695   4.348   3.710
  865CO2     D1 4155   6.384   6.653   6.297
  865CO2     D2 4156   6.383   6.700   6.105
  865CO2      C 4157   6.383   6.677   6.201
  865CO2     O1 4158   6.384   6.649   6.314
  865CO2     O2 4159   6.383   6.704   6.089
  866CO2     D1 4160   4.305   3.331   1.347
  866CO2     D2 4161   4.318   3.325   1.544
  866CO2      C 4162   4.311   3.328   1.446
  866CO2     O1 4163   4.304   3.331   1.330
  866CO2     O2 4164   4.319   3.324   1.561
  867CO2     D1 4165   8.069   6.042   1.091
  867CO2     D2 4166   8.145   6.055   1.273
  867CO2      C 4167   8.107   6.049   1.182
  867CO2     O1 4168   8.062   6.041   1.075
  867CO2     O2 4169   8.152   6.056   1.288
  868CO2     D1 4170   2.086   8.889   0.853
  868CO2     D2 4171   1.996   9.025   0.964
  868CO2      C 4172   2.041   8.957   0.908
  868CO2     O1 4173   2.094   8.878   0.843
  868CO2     O2 4174   1.988   9.037   0.974
  869CO2     D1 4175   5.123   0.267   5.422
  869CO2     D2 4176   5.098   0.295   5.616
  869CO2      C 4177   5.110   0.281   5.519
  869CO2     O1 4178   5.125   0.264   5.405
  869CO2     O2 4179   5.096   0.298   5.633
  870CO2     D1 4180   5.589   8.514   5.063
  870CO2     D2 4181   5.571   8.618   5.230
  870CO2      C 4182   5.580   8.566   5.147
  870CO2     O1 4183   5.591   8.505   5.049
  870CO2     O2 4184   5.569   8.627   5.245
  871CO2     D1 4185   7.942   9.255   0.826
  871CO2     D2 4186   7.902   9.130   0.975
  871CO2      C 4187   7.922   9.192   0.901
  871CO2     O1 4188   7.945   9.265   0.814
  871CO2     O2 4189   7.899   9.119   0.988
  872CO2     D1 4190   4.929   8.539   9.475
  872CO2     D2 4191   4.743   8.532   9.541
  872CO2      C 4192   4.836   8.535   9.508
  872CO2     O1 4193   4.946   8.539   9.469
  872CO2     O2 4194   4.727   8.531   9.547
  873CO2     D1 4195   6.088   3.072   6.265
  873CO2     D2 4196   6.237   3.174   6.184
  873CO2      C 4197   6.163   3.123   6.225
  873CO2     O1 4198   6.075   3.063   6.272
  873CO2     O2 4199   6.250   3.183   6.177
  874CO2     D1 4200   1.827   5.979   2.395
  874CO2     D2 4201   1.882   5.962   2.205
  874CO2      C 4202   1.854   5.971   2.300
  874CO2     O1 4203   1.822   5.981   2.411
  874CO2     O2 4204   1.886   5.960   2.189
  875CO2     D1 4205   8.014   1.508   4.242
  875CO2     D2 4206   8.043   1.460   4.431
  875CO2      C 4207   8.028   1.484   4.336
  875CO2     O1 4208   8.011   1.512   4.225
  875CO2     O2 4209   8.045   1.456   4.448
  876CO2     D1 4210   3.379   1.267   9.385
  876CO2     D2 4211   3.263   1.154   9.272
  876CO2      C 4212   3.321   1.211   9.329
  876CO2     O1 4213   3.389   1.277   9.395
  876CO2     O2 4214   3.252   1.144   9.263
  877CO2     D1 4215   0.942   0.669   0.870
  877CO2     D2 4216   0.893   0.654   1.061
  877CO2      C 4217   0.917   0.662   0.965
  877CO2     O1 4218   0.947   0.670   0.853
  877CO2     O2 4219   0.888   0.653   1.077
  878CO2     D1 4220   0.319   0.041   7.215
  878CO2     D2 4221   0.138   0.070   7.142
  878CO2      C 4222   0.229   0.055   7.179
  878CO2     O1 4223   0.335   0.038   7.222
  878CO2     O2 4224   0.122   0.073   7.135
  879CO2     D1 4225   3.741   5.974   6.616
  879CO2     D2 4226   3.710   5.944   6.423
  879CO2      C 4227   3.725   5.959   6.520
  879CO2     O1 4228   3.744   5.976   6.633
  879CO2     O2 4229   3.707   5.942   6.407
  880CO2     D1 4230   5.303   2.726   8.716
  880CO2     D2 4231   5.355   2.793   8.538
  880CO2      C 4232   5.329   2.759   8.627
  880CO2     O1 4233   5.298   2.720   8.732
  880CO2     O2 4234   5.359   2.798   8.522
  881CO2     D1 4235   2.667   8.822   7.050
  881CO2     D2 4236   2.670   8.895   7.234
  881CO2      C 4237   2.668   8.858   7.142
  881CO2     O1 4238   2.667   8.816   7.034
  881CO2     O2 4239   2.670   8.901   7.250
  882CO2     D1 4240   2.452   4.610   5.773
  882CO2     D2 4241   2.448   4.580   5.969
  882CO2      C 4242   2.450   4.595   5.871
  882CO2     O1 4243   2.452   4.613   5.756
  882CO2     O2 4244   2.448   4.578   5.985
  883CO2     D1 4245   3.519   7.582   8.605
  883CO2     D2 4246   3.372   7.684   8.689
  883CO2      C 4247   3.445   7.633   8.647
  883CO2     O1 4248   3.532   7.574   8.597
  883CO2     O2 4249   3.359   7.692   8.697
  884CO2     D1 4250   8.757   7.662   8.157
  884CO2     D2 4251   8.759   7.552   8.321
  884CO2      C 4252   8.758   7.607   8.239
  884CO2     O1 4253   8.757   7.671   8.143
  884CO2     O2 4254   8.759   7.543   8.336
  885CO2     D1 4255   2.540   7.271   7.158
  885CO2     D2 4256   2.536   7.210   7.346
  885CO2      C 4257   2.538   7.240   7.252
  885CO2     O1 4258   2.540   7.276   7.141
  885CO2     O2 4259   2.536   7.204   7.362
  886CO2     D1 4260   8.903   2.678   2.788
  886CO2     D2 4261   8.711   2.635   2.770
  886CO2      C 4262   8.807   2.657   2.779
  886CO2     O1 4263   8.920   2.682   2.790
  886CO2     O2 4264   8.694   2.631   2.768
  887CO2     D1 4265   8.896   2.086   5.092
  887CO2     D2 4266   8.717   2.065   5.173
  887CO2      C 4267   8.806   2.075   5.133
  887CO2     O1 4268   8.912   2.088   5.086
  887CO2     O2 4269   8.701   2.063   5.180
  888CO2     D1 4270   4.383   1.774   7.093
  888CO2     D2 4271   4.239   1.875   7.002
  888CO2      C 4272   4.311   1.824   7.048
  888CO2     O1 4273   4.396   1.765   7.101
  888CO2     O2 4274   4.227   1.884   6.994
  889CO2     D1 4275   3.429   7.613   1.002
  889CO2     D2 4276   3.426   7.621   0.805
  889CO2      C 4277   3.427   7.617   0.903
  889CO2     O1 4278   3.429   7.612   1.019
  889CO2     O2 4279   3.425   7.622   0.788
  890CO2     D1 4280   8.365   1.997   4.716
  890CO2     D2 4281   8.241   2.120   4.623
  890CO2      C 4282   8.303   2.059   4.669
  890CO2     O1 4283   8.376   1.987   4.724
  890CO2     O2 4284   8.230   2.130   4.615
  891CO2     D1 4285   5.652   5.286   2.184
  891CO2     D2 4286   5.707   5.420   2.318
  891CO2      C 4287   5.679   5.353   2.251
  891CO2     O1 4288   5.647   5.275   2.172
  891CO2     O2 4289   5.712   5.432   2.330
  892CO2     D1 4290   6.698   9.530   1.040
  892CO2     D2 4291   6.660   9.724   1.045
  892CO2      C 4292   6.679   9.627   1.043
  892CO2     O1 4293   6.701   9.513   1.040
  892CO2     O2 4294   6.657   9.741   1.046
  893CO2     D1 4295   2.643   7.321   9.725
  893CO2     D2 4296   2.597   7.486   9.824
  893CO2      C 4297   2.620   7.403   9.774
  893CO2     O1 4298   2.647   7.306   9.717
  893CO2     O2 4299   2.593   7.500   9.832
  894CO2     D1 4300   5.693   9.258   0.655
  894CO2     D2 4301   5.531   9.214   0.550
  894CO2      C 4302   5.612   9.236   0.602
  894CO2     O1 4303   5.707   9.262   0.664
  894CO2     O2 4304   5.517   9.210   0.541
  895CO2     D1 4305   9.048   1.149   7.972
  895CO2     D2 4306   9.085   1.060   7.799
  895CO2      C 4307   9.066   1.105   7.886
  895CO2     O1 4308   9.045   1.157   7.987
  895CO2     O2 4309   9.088   1.053   7.784
  896CO2     D1 4310   0.044   4.629   3.119
  896CO2     D2 4311   0.052   4.646   2.922
  896CO2      C 4312   0.048   4.638   3.020
  896CO2     O1 4313   0.043   4.628   3.136
  896CO2     O2 4314   0.053   4.647   2.905
  897CO2     D1 4315   2.022   0.065   1.248
  897CO2     D2 4316   1.883   0.202   1.218
  897CO2      C 4317   1.952   0.133   1.233
  897CO2     O1 4318   2.034   0.053   1.251
  897CO2     O2 4319   1.871   0.214   1.215
  898CO2     D1 4320   0.760   3.380   3.361
  898CO2     D2 4321   0.762   3.380   3.559
  898CO2      C 4322   0.761   3.380   3.460
  898CO2     O1 4323   0.760   3.380   3.344
  898CO2     O2 4324   0.762   3.380   3.576
  899CO2     D1 4325   5.547   9.202   5.951
  899CO2     D2 4326   5.607   9.286   6.120
  899CO2      C 4327   5.577   9.244   6.035
  899CO2     O1 4328   5.542   9.195   5.936
  899CO2     O2 4329   5.613   9.293   6.134
  900CO2     D1 4330   3.104   4.066   4.166
  900CO2     D2 4331   3.205   3.921   4.254
  900CO2      C 4332   3.155   3.993   4.210
  900CO2     O1 4333   3.095   4.078   4.158
  900CO2     O2 4334   3.214   3.908   4.262
  901CO2     D1 4335   3.350   6.423   4.421
  901CO2     D2 4336   3.384   6.591   4.321
  901CO2      C 4337   3.367   6.507   4.371
  901CO2     O1 4338   3.347   6.409   4.429
  901CO2     O2 4339   3.387   6.605   4.313
  902CO2     D1 4340   1.535   4.108   0.388
  902CO2     D2 4341   1.460   4.060   0.565
  902CO2      C 4342   1.498   4.084   0.476
  902CO2     O1 4343   1.542   4.112   0.373
  902CO2     O2 4344   1.454   4.056   0.580
  903CO2     D1 4345   4.670   3.345   5.797
  903CO2     D2 4346   4.858   3.347   5.857
  903CO2      C 4347   4.764   3.346   5.827
  903CO2     O1 4348   4.654   3.345   5.791
  903CO2     O2 4349   4.874   3.347   5.862
  904CO2     D1 4350   6.633   8.979   2.227
  904CO2     D2 4351   6.706   9.113   2.353
  904CO2      C 4352   6.670   9.046   2.290
  904CO2     O1 4353   6.627   8.968   2.216
  904CO2     O2 4354   6.712   9.124   2.364
  905CO2     D1 4355  10.067   0.315   1.275
  905CO2     D2 4356   9.896   0.363   1.361
  905CO2      C 4357   9.982   0.339   1.318
  905CO2     O1 4358  10.082   0.311   1.267
  905CO2     O2 4359   9.881   0.367   1.368
  906CO2     D1 4360   2.043   7.200   3.968
  906CO2     D2 4361   1.918   7.289   3.843
  906CO2      C 4362   1.981   7.244   3.905
  906CO2     O1 4363   2.053   7.192   3.979
  906CO2     O2 4364   1.908   7.297   3.832
  907CO2     D1 4365   6.270   7.139   5.408
  907CO2     D2 4366   6.409   7.266   5.348
  907CO2      C 4367   6.339   7.202   5.378
  907CO2     O1 4368   6.258   7.128   5.413
  907CO2     O2 4369   6.421   7.277   5.343
  908CO2     D1 4370   2.566   6.651   6.573
  908CO2     D2 4371   2.390   6.590   6.640
  908CO2      C 4372   2.478   6.620   6.607
  908CO2     O1 4373   2.582   6.656   6.568
  908CO2     O2 4374   2.375   6.584   6.646
  909CO2     D1 4375   2.081   1.196   9.479
  909CO2     D2 4376   2.093   1.130   9.293
  909CO2      C 4377   2.087   1.163   9.386
  909CO2     O1 4378   2.080   1.202   9.495
  909CO2     O2 4379   2.094   1.124   9.277
  910CO2     D1 4380   0.749   7.844   9.573
  910CO2     D2 4381   0.891   7.979   9.603
  910CO2      C 4382   0.820   7.912   9.588
  910CO2     O1 4383   0.736   7.833   9.571
  910CO2     O2 4384   0.903   7.990   9.605
  911CO2     D1 4385   6.089   9.175   2.860
  911CO2     D2 4386   6.097   9.218   2.667
  911CO2      C 4387   6.093   9.196   2.764
  911CO2     O1 4388   6.088   9.171   2.877
  911CO2     O2 4389   6.097   9.221   2.651
  912CO2     D1 4390   8.146   0.160   6.457
  912CO2     D2 4391   8.224   0.339   6.425
  912CO2      C 4392   8.185   0.250   6.441
  912CO2     O1 4393   8.140   0.145   6.460
  912CO2     O2 4394   8.231   0.355   6.423
  913CO2     D1 4395  10.054   2.293   2.150
  913CO2     D2 4396   9.917   2.189   2.248
  913CO2      C 4397   9.985   2.241   2.199
  913CO2     O1 4398  10.065   2.302   2.142
  913CO2     O2 4399   9.905   2.179   2.257
  914CO2     D1 4400   0.588   2.749   9.637
  914CO2     D2 4401   0.567   2.674   9.819
  914CO2      C 4402   0.578   2.711   9.728
  914CO2     O1 4403   0.589   2.755   9.621
  914CO2     O2 4404   0.566   2.667   9.834
  915CO2     D1 4405   0.979   4.556   8.229
  915CO2     D2 4406   0.918   4.373   8.273
  915CO2      C 4407   0.949   4.465   8.251
  915CO2     O1 4408   0.984   4.572   8.225
  915CO2     O2 4409   0.913   4.358   8.277
  916CO2     D1 4410   6.402   4.735   1.291
  916CO2     D2 4411   6.409   4.891   1.413
  916CO2      C 4412   6.406   4.813   1.352
  916CO2     O1 4413   6.401   4.722   1.280
  916CO2     O2 4414   6.410   4.904   1.424
  917CO2     D1 4415   2.877   1.277   3.238
  917CO2     D2 4416   2.935   1.183   3.074
  917CO2      C 4417   2.906   1.230   3.156
  917CO2     O1 4418   2.873   1.286   3.252
  917CO2     O2 4419   2.940   1.175   3.060
  918CO2     D1 4420   9.085   5.532   6.888
  918CO2     D2 4421   8.927   5.637   6.833
  918CO2      C 4422   9.006   5.585   6.861
  918CO2     O1 4423   9.099   5.523   6.893
  918CO2     O2 4424   8.913   5.646   6.829
  919CO2     D1 4425   0.850   8.514   8.364
  919CO2     D2 4426   0.849   8.508   8.562
  919CO2      C 4427   0.850   8.511   8.463
  919CO2     O1 4428   0.850   8.514   8.347
  919CO2     O2 4429   0.849   8.507   8.579
  920CO2     D1 4430   9.274   2.528   5.572
  920CO2     D2 4431   9.288   2.539   5.375
  920CO2      C 4432   9.281   2.533   5.474
  920CO2     O1 4433   9.273   2.527   5.589
  920CO2     O2 4434   9.289   2.540   5.358
  921CO2     D1 4435   9.035   5.812   6.334
  921CO2     D2 4436   8.963   5.783   6.516
  921CO2      C 4437   8.999   5.797   6.425
  921CO2     O1 4438   9.042   5.814   6.318
  921CO2     O2 4439   8.957   5.781   6.532
  922CO2     D1 4440   0.865   8.684   6.507
  922CO2     D2 4441   1.016   8.655   6.382
  922CO2      C 4442   0.940   8.669   6.444
  922CO2     O1 4443   0.852   8.686   6.518
  922CO2     O2 4444   1.029   8.653   6.371
  923CO2     D1 4445   8.540   6.572   2.226
  923CO2     D2 4446   8.628   6.665   2.377
  923CO2      C 4447   8.584   6.618   2.301
  923CO2     O1 4448   8.533   6.564   2.213
  923CO2     O2 4449   8.636   6.673   2.390
  924CO2     D1 4450   1.513   9.433   0.601
  924CO2     D2 4451   1.337   9.493   0.669
  924CO2      C 4452   1.425   9.463   0.635
  924CO2     O1 4453   1.528   9.428   0.595
  924CO2     O2 4454   1.322   9.498   0.675
  925CO2     D1 4455   0.495   4.103   6.865
  925CO2     D2 4456   0.523   4.074   7.059
  925CO2      C 4457   0.509   4.089   6.962
  925CO2     O1 4458   0.492   4.106   6.849
  925CO2     O2 4459   0.525   4.071   7.076
  926CO2     D1 4460   7.360   5.274   5.057
  926CO2     D2 4461   7.223   5.165   4.964
  926CO2      C 4462   7.292   5.219   5.011
  926CO2     O1 4463   7.371   5.283   5.065
  926CO2     O2 4464   7.212   5.155   4.956
  927CO2     D1 4465   1.435   9.958   4.326
  927CO2     D2 4466   1.309  10.033   4.459
  927CO2      C 4467   1.372   9.995   4.392
  927CO2     O1 4468   1.446   9.951   4.315
  927CO2     O2 4469   1.298  10.039   4.470
  928CO2     D1 4470   2.990   2.984   7.964
  928CO2     D2 4471   2.980   2.998   7.767
  928CO2      C 4472   2.985   2.991   7.866
  928CO2     O1 4473   2.991   2.983   7.981
  928CO2     O2 4474   2.979   2.999   7.750
  929CO2     D1 4475   3.265   7.373   3.014
  929CO2     D2 4476   3.419   7.316   2.904
  929CO2      C 4477   3.342   7.344   2.959
  929CO2     O1 4478   3.251   7.378   3.023
  929CO2     O2 4479   3.432   7.311   2.895
  930CO2     D1 4480   6.319   3.138   4.543
  930CO2     D2 4481   6.323   3.136   4.345
  930CO2      C 4482   6.321   3.137   4.444
  930CO2     O1 4483   6.319   3.138   4.560
  930CO2     O2 4484   6.323   3.136   4.328
  931CO2     D1 4485   5.585   9.873   9.836
  931CO2     D2 4486   5.453   9.998   9.756
  931CO2      C 4487   5.519   9.936   9.796
  931CO2     O1 4488   5.597   9.863   9.843
  931CO2     O2 4489   5.442  10.008   9.749
  932CO2     D1 4490   9.746   1.016   8.422
  932CO2     D2 4491   9.761   1.193   8.509
  932CO2      C 4492   9.754   1.105   8.465
  932CO2     O1 4493   9.745   1.001   8.415
  932CO2     O2 4494   9.763   1.209   8.516
  933CO2     D1 4495   4.600   0.579   5.545
  933CO2     D2 4496   4.633   0.579   5.740
  933CO2      C 4497   4.616   0.579   5.642
  933CO2     O1 4498   4.597   0.579   5.528
  933CO2     O2 4499   4.636   0.579   5.756
  934CO2     D1 4500   3.001   5.580   4.214
  934CO2     D2 4501   2.857   5.674   4.312
  934CO2      C 4502   2.929   5.627   4.263
  934CO2     O1 4503   3.013   5.572   4.206
  934CO2     O2 4504   2.844   5.682   4.320
  935CO2     D1 4505   5.833   6.304   0.373
  935CO2     D2 4506   5.681   6.206   0.292
  935CO2      C 4507   5.757   6.255   0.332
  935CO2     O1 4508   5.846   6.312   0.380
  935CO2     O2 4509   5.667   6.198   0.285
  936CO2     D1 4510   0.512   1.208   7.532
  936CO2     D2 4511   0.626   1.354   7.463
  936CO2      C 4512   0.569   1.281   7.497
  936CO2     O1 4513   0.502   1.195   7.538
  936CO2     O2 4514   0.636   1.366   7.457
  937CO2     D1 4515   8.845   3.018   0.091
  937CO2     D2 4516   8.989   3.098   0.201
  937CO2      C 4517   8.917   3.058   0.146
  937CO2     O1 4518   8.833   3.011   0.082
  937CO2     O2 4519   9.001   3.105   0.211
  938CO2     D1 4520   6.884   0.782   2.356
  938CO2     D2 4521   6.868   0.798   2.159
  938CO2      C 4522   6.876   0.790   2.257
  938CO2     O1 4523   6.885   0.781   2.373
  938CO2     O2 4524   6.867   0.800   2.142
  939CO2     D1 4525   9.769   3.277   5.861
  939CO2     D2 4526   9.763   3.313   5.667
  939CO2      C 4527   9.766   3.295   5.764
  939CO2     O1 4528   9.769   3.274   5.878
  939CO2     O2 4529   9.762   3.316   5.650
  940CO2     D1 4530   1.604   0.671   8.417
  940CO2     D2 4531   1.564   0.579   8.587
  940CO2      C 4532   1.584   0.625   8.502
  940CO2     O1 4533   1.608   0.679   8.403
  940CO2     O2 4534   1.561   0.571   8.602
  941CO2     D1 4535   4.787   5.657   7.798
  941CO2     D2 4536   4.953   5.741   7.864
  941CO2      C 4537   4.870   5.699   7.831
  941CO2     O1 4538   4.773   5.650   7.792
  941CO2     O2 4539   4.968   5.748   7.870
  942CO2     D1 4540   2.834   2.586   3.133
  942CO2     D2 4541   2.709   2.674   3.259
  942CO2      C 4542   2.771   2.630   3.196
  942CO2     O1 4543   2.844   2.578   3.122
  942CO2     O2 4544   2.699   2.681   3.270
  943CO2     D1 4545   9.649   8.916   9.853
  943CO2     D2 4546   9.611   8.883  10.044
  943CO2      C 4547   9.630   8.900   9.949
  943CO2     O1 4548   9.652   8.919   9.836
  943CO2     O2 4549   9.608   8.880  10.061
  944CO2     D1 4550   3.687   8.183   0.788
  944CO2     D2 4551   3.496   8.234   0.800
  944CO2      C 4552   3.591   8.208   0.794
  944CO2     O1 4553   3.703   8.179   0.787
  944CO2     O2 4554   3.479   8.238   0.801
  945CO2     D1 4555   7.132   1.083   9.113
  945CO2     D2 4556   7.189   1.105   9.301
  945CO2      C 4557   7.161   1.094   9.207
  945CO2     O1 4558   7.128   1.081   9.097
  945CO2     O2 4559   7.194   1.107   9.318
  946CO2     D1 4560   3.291   8.723   0.438
  946CO2     D2 4561   3.152   8.602   0.510
  946CO2      C 4562   3.222   8.662   0.474
  946CO2     O1 4563   3.303   8.733   0.431
  946CO2     O2 4564   3.140   8.591   0.516
  947CO2     D1 4565   1.056   4.865   4.867
  947CO2     D2 4566   1.078   4.715   4.740
  947CO2      C 4567   1.067   4.790   4.803
  947CO2     O1 4568   1.055   4.878   4.877
  947CO2     O2 4569   1.080   4.702   4.729
  948CO2     D1 4570   0.905   6.873   8.604
  948CO2     D2 4571   0.932   6.711   8.493
  948CO2      C 4572   0.919   6.792   8.549
  948CO2     O1 4573   0.903   6.887   8.614
  948CO2     O2 4574   0.934   6.698   8.483
  949CO2     D1 4575   7.881   9.681   0.810
  949CO2     D2 4576   7.911   9.800   0.966
  949CO2      C 4577   7.896   9.741   0.888
  949CO2     O1 4578   7.879   9.671   0.797
  949CO2     O2 4579   7.913   9.810   0.979
  950CO2     D1 4580   6.060   2.715   5.724
  950CO2     D2 4581   5.974   2.600   5.860
  950CO2      C 4582   6.017   2.657   5.792
  950CO2     O1 4583   6.067   2.725   5.712
  950CO2     O2 4584   5.967   2.590   5.872
  951CO2     D1 4585   1.873   1.503   2.413
  951CO2     D2 4586   1.786   1.331   2.369
  951CO2      C 4587   1.829   1.417   2.391
  951CO2     O1 4588   1.880   1.518   2.417
  951CO2     O2 4589   1.779   1.316   2.365
  952CO2     D1 4590   6.425   1.839   3.883
  952CO2     D2 4591   6.231   1.859   3.915
  952CO2      C 4592   6.328   1.849   3.899
  952CO2     O1 4593   6.442   1.837   3.880
  952CO2     O2 4594   6.214   1.861   3.918
  953CO2     D1 4595   7.414   5.293   0.458
  953CO2     D2 4596   7.397   5.276   0.655
  953CO2      C 4597   7.405   5.284   0.557
  953CO2     O1 4598   7.415   5.294   0.441
  953CO2     O2 4599   7.395   5.275   0.672
  954CO2     D1 4600   8.548   6.758   8.796
  954CO2     D2 4601   8.616   6.892   8.668
  954CO2      C 4602   8.582   6.825   8.732
  954CO2     O1 4603   8.542   6.746   8.807
  954CO2     O2 4604   8.622   6.904   8.657
  955CO2     D1 4605   8.671   5.765   8.132
  955CO2     D2 4606   8.720   5.954   8.097
  955CO2      C 4607   8.696   5.860   8.115
  955CO2     O1 4608   8.667   5.749   8.135
  955CO2     O2 4609   8.724   5.970   8.094
  956CO2     D1 4610   2.433   4.814   4.907
  956CO2     D2 4611   2.370   4.914   4.749
  956CO2      C 4612   2.401   4.864   4.828
  956CO2     O1 4613   2.438   4.805   4.921
  956CO2     O2 4614   2.364   4.922   4.735
  957CO2     D1 4615   5.881   1.961   2.614
  957CO2     D2 4616   5.986   2.122   2.567
  957CO2      C 4617   5.933   2.042   2.591
  957CO2     O1 4618   5.872   1.947   2.619
  957CO2     O2 4619   5.995   2.136   2.563
  958CO2     D1 4620   9.043   3.762   5.504
  958CO2     D2 4621   9.074   3.698   5.320
  958CO2      C 4622   9.059   3.730   5.412
  958CO2     O1 4623   9.040   3.768   5.520
  958CO2     O2 4624   9.077   3.692   5.304
  959CO2     D1 4625   7.958   2.372   7.230
  959CO2     D2 4626   8.073   2.320   7.382
  959CO2      C 4627   8.015   2.346   7.306
  959CO2     O1 4628   7.948   2.376   7.217
  959CO2     O2 4629   8.082   2.315   7.396
  960CO2     D1 4630   9.659   3.647   6.769
  960CO2     D2 4631   9.538   3.558   6.640
  960CO2      C 4632   9.599   3.602   6.705
  960CO2     O1 4633   9.670   3.654   6.780
  960CO2     O2 4634   9.528   3.550   6.629
  961CO2     D1 4635   1.509   0.776   5.459
  961CO2     D2 4636   1.690   0.852   5.439
  961CO2      C 4637   1.599   0.814   5.449
  961CO2     O1 4638   1.493   0.770   5.460
  961CO2     O2 4639   1.706   0.859   5.437
  962CO2     D1 4640   3.094   4.788   0.190
  962CO2     D2 4641   3.103   4.809   0.387
  962CO2      C 4642   3.099   4.798   0.288
  962CO2     O1 4643   3.093   4.786   0.173
  962CO2     O2 4644   3.104   4.810   0.404
  963CO2     D1 4645   9.707   8.298   3.569
  963CO2     D2 4646   9.803   8.162   3.677
  963CO2      C 4647   9.755   8.230   3.623
  963CO2     O1 4648   9.699   8.309   3.560
  963CO2     O2 4649   9.812   8.151   3.686
  964CO2     D1 4650   0.066   5.315   5.433
  964CO2     D2 4651   0.040   5.330   5.237
  964CO2      C 4652   0.053   5.323   5.335
  964CO2     O1 4653   0.068   5.314   5.449
  964CO2     O2 4654   0.038   5.331   5.220
  965CO2     D1 4655   3.562   6.463   1.236
  965CO2     D2 4656   3.535   6.550   1.060
  965CO2      C 4657   3.549   6.506   1.148
  965CO2     O1 4658   3.565   6.455   1.251
  965CO2     O2 4659   3.533   6.557   1.045
  966CO2     D1 4660   8.437   6.329   1.499
  966CO2     D2 4661   8.386   6.302   1.688
  966CO2      C 4662   8.412   6.316   1.593
  966CO2     O1 4663   8.442   6.332   1.482
  966CO2     O2 4664   8.381   6.300   1.704
  967CO2     D1 4665   2.229   8.829   8.065
  967CO2     D2 4666   2.111   8.801   8.221
  967CO2      C 4667   2.170   8.815   8.143
  967CO2     O1 4668   2.239   8.831   8.051
  967CO2     O2 4669   2.101   8.798   8.234
  968CO2     D1 4670   5.110   4.425   6.705
  968CO2     D2 4671   5.221   4.420   6.869
  968CO2      C 4672   5.165   4.423   6.787
  968CO2     O1 4673   5.100   4.426   6.691
  968CO2     O2 4674   5.230   4.420   6.883
  969CO2     D1 4675   0.287   8.934   1.656
  969CO2     D2 4676   0.298   8.960   1.851
  969CO2      C 4677   0.293   8.947   1.753
  969CO2     O1 4678   0.286   8.932   1.639
  969CO2     O2 4679   0.299   8.963   1.868
  970CO2     D1 4680   9.463   1.875   5.099
  970CO2     D2 4681   9.566   2.039   5.138
  970CO2      C 4682   9.514   1.957   5.118
  970CO2     O1 4683   9.454   1.860   5.095
  970CO2     O2 4684   9.575   2.053   5.142
  971CO2     D1 4685   0.077   9.870   8.233
  971CO2     D2 4686   0.106   9.954   8.410
  971CO2      C 4687   0.092   9.912   8.321
  971CO2     O1 4688   0.075   9.863   8.218
  971CO2     O2 4689   0.108   9.962   8.425
  972CO2     D1 4690   2.153   2.348   5.078
  972CO2     D2 4691   1.990   2.459   5.098
  972CO2      C 4692   2.071   2.403   5.088
  972CO2     O1 4693   2.167   2.338   5.077
  972CO2     O2 4694   1.976   2.468   5.100
  973CO2     D1 4695   1.327   2.057   4.181
  973CO2     D2 4696   1.321   1.989   4.367
  973CO2      C 4697   1.324   2.023   4.274
  973CO2     O1 4698   1.327   2.062   4.165
  973CO2     O2 4699   1.321   1.983   4.383
  974CO2     D1 4700   5.753   1.292   0.850
  974CO2     D2 4701   5.784   1.442   0.975
  974CO2      C 4702   5.769   1.367   0.913
  974CO2     O1 4703   5.750   1.279   0.839
  974CO2     O2 4704   5.787   1.455   0.986
  975CO2     D1 4705   6.561   7.080   9.693
  975CO2     D2 4706   6.484   6.921   9.782
  975CO2      C 4707   6.523   7.001   9.738
  975CO2     O1 4708   6.568   7.094   9.686
  975CO2     O2 4709   6.478   6.907   9.789
  976CO2     D1 4710   4.681   5.028   9.737
  976CO2     D2 4711   4.814   5.086   9.872
  976CO2      C 4712   4.747   5.057   9.805
  976CO2     O1 4713   4.669   5.023   9.726
  976CO2     O2 4714   4.825   5.091   9.884
  977CO2     D1 4715   0.844   9.284   5.466
  977CO2     D2 4716   0.976   9.225   5.331
  977CO2      C 4717   0.910   9.254   5.399
  977CO2     O1 4718   0.833   9.289   5.478
  977CO2     O2 4719   0.987   9.220   5.320
  978CO2     D1 4720   9.161   9.766   5.939
  978CO2     D2 4721   9.247   9.673   5.787
  978CO2      C 4722   9.204   9.720   5.863
  978CO2     O1 4723   9.153   9.774   5.952
  978CO2     O2 4724   9.254   9.665   5.774
  979CO2     D1 4725   4.444   1.977   6.260
  979CO2     D2 4726   4.370   1.924   6.436
  979CO2      C 4727   4.407   1.950   6.348
  979CO2     O1 4728   4.450   1.981   6.245
  979CO2     O2 4729   4.364   1.919   6.451
  980CO2     D1 4730   1.545   4.446   0.294
  980CO2     D2 4731   1.397   4.430   0.164
  980CO2      C 4732   1.471   4.438   0.229
  980CO2     O1 4733   1.558   4.448   0.305
  980CO2     O2 4734   1.384   4.428   0.152
  981CO2     D1 4735   1.335   9.146   8.791
  981CO2     D2 4736   1.150   9.081   8.764
  981CO2      C 4737   1.243   9.113   8.777
  981CO2     O1 4738   1.351   9.152   8.793
  981CO2     O2 4739   1.134   9.075   8.761
  982CO2     D1 4740   8.159   6.382   4.046
  982CO2     D2 4741   8.205   6.426   4.233
  982CO2      C 4742   8.182   6.404   4.140
  982CO2     O1 4743   8.155   6.378   4.030
  982CO2     O2 4744   8.209   6.430   4.249
  983CO2     D1 4745   7.338   7.989   8.099
  983CO2     D2 4746   7.394   8.091   7.939
  983CO2      C 4747   7.366   8.040   8.019
  983CO2     O1 4748   7.334   7.980   8.113
  983CO2     O2 4749   7.399   8.100   7.925
  984CO2     D1 4750   9.772   9.794   9.339
  984CO2     D2 4751   9.716   9.708   9.508
  984CO2      C 4752   9.744   9.751   9.423
  984CO2     O1 4753   9.776   9.801   9.324
  984CO2     O2 4754   9.711   9.701   9.523
  985CO2     D1 4755   2.956   1.352   8.919
  985CO2     D2 4756   2.853   1.505   8.844
  985CO2      C 4757   2.904   1.429   8.881
  985CO2     O1 4758   2.965   1.339   8.925
  985CO2     O2 4759   2.844   1.518   8.838
  986CO2     D1 4760   3.746   9.260   9.478
  986CO2     D2 4761   3.682   9.214   9.660
  986CO2      C 4762   3.714   9.237   9.569
  986CO2     O1 4763   3.751   9.264   9.463
  986CO2     O2 4764   3.676   9.210   9.676
  987CO2     D1 4765   2.163   4.416   9.506
  987CO2     D2 4766   2.337   4.326   9.479
  987CO2      C 4767   2.250   4.371   9.492
  987CO2     O1 4768   2.148   4.424   9.508
  987CO2     O2 4769   2.352   4.319   9.477
  988CO2     D1 4770   7.480   2.173   4.940
  988CO2     D2 4771   7.643   2.089   5.013
  988CO2      C 4772   7.561   2.131   4.977
  988CO2     O1 4773   7.466   2.180   4.934
  988CO2     O2 4774   7.657   2.081   5.020
  989CO2     D1 4775   6.679   3.385   5.246
  989CO2     D2 4776   6.783   3.499   5.370
  989CO2      C 4777   6.731   3.442   5.308
  989CO2     O1 4778   6.670   3.375   5.235
  989CO2     O2 4779   6.792   3.509   5.381
  990CO2     D1 4780   7.804   7.068   3.282
  990CO2     D2 4781   7.807   7.075   3.084
  990CO2      C 4782   7.805   7.072   3.183
  990CO2     O1 4783   7.804   7.067   3.299
  990CO2     O2 4784   7.807   7.076   3.067
  991CO2     D1 4785   7.333   9.662   4.048
  991CO2     D2 4786   7.347   9.678   3.851
  991CO2      C 4787   7.340   9.670   3.950
  991CO2     O1 4788   7.332   9.661   4.065
  991CO2     O2 4789   7.348   9.680   3.834
  992CO2     D1 4790   0.307   5.414   0.781
  992CO2     D2 4791   0.235   5.412   0.597
  992CO2      C 4792   0.271   5.413   0.689
  992CO2     O1 4793   0.313   5.415   0.797
  992CO2     O2 4794   0.228   5.412   0.581
  993CO2     D1 4795   8.099   5.825   7.103
  993CO2     D2 4796   7.907   5.871   7.093
  993CO2      C 4797   8.003   5.848   7.098
  993CO2     O1 4798   8.115   5.821   7.104
  993CO2     O2 4799   7.890   5.875   7.092
  994CO2     D1 4800   8.364   3.200   4.617
  994CO2     D2 4801   8.318   3.286   4.444
  994CO2      C 4802   8.341   3.243   4.530
  994CO2     O1 4803   8.367   3.193   4.632
  994CO2     O2 4804   8.314   3.293   4.429
  995CO2     D1 4805  10.060   2.674   3.669
  995CO2     D2 4806   9.915   2.610   3.550
  995CO2      C 4807   9.988   2.642   3.609
  995CO2     O1 4808  10.073   2.680   3.679
  995CO2     O2 4809   9.903   2.604   3.540
  996CO2     D1 4810   8.983   5.812   1.822
  996CO2     D2 4811   8.871   5.819   1.659
  996CO2      C 4812   8.927   5.815   1.741
  996CO2     O1 4813   8.993   5.811   1.836
  996CO2     O2 4814   8.862   5.819   1.645
  997CO2     D1 4815   6.177   3.351   5.264
  997CO2     D2 4816   6.175   3.397   5.457
  997CO2      C 4817   6.176   3.374   5.361
  997CO2     O1 4818   6.177   3.348   5.248
  997CO2     O2 4819   6.174   3.401   5.474
  998CO2     D1 4820   4.728   5.637   3.320
  998CO2     D2 4821   4.542   5.681   3.372
  998CO2      C 4822   4.635   5.659   3.346
  998CO2     O1 4823   4.744   5.634   3.315
  998CO2     O2 4824   4.526   5.684   3.376
  999CO2     D1 4825   9.698   7.523   7.900
  999CO2     D2 4826   9.720   7.685   8.011
  999CO2      C 4827   9.709   7.604   7.955
  999CO2     O1 4828   9.696   7.509   7.890
  999CO2     O2 4829   9.722   7.699   8.021
 1000CO2     D1 4830   7.722   4.469   4.760
 1000CO2     D2 4831   7.840   4.403   4.616
 1000CO2      C 4832   7.781   4.436   4.688
 1000CO2     O1 4833   7.711   4.475   4.772
 1000CO2     O2 4834   7.851   4.397   4.604
 1001CO2     D1 4835   5.374   4.907   1.059
 1001CO2     D2 4836   5.220   5.024   1.015
 1001CO2      C 4837   5.297   4.965   1.037
 1001CO2     O1 4838   5.387   4.897   1.063
 1001CO2     O2 4839   5.207   5.034   1.011
 1002CO2     D1 4840   3.426   9.834   5.588
 1002CO2     D2 4841   3.340   9.807   5.412
 1002CO2      C 4842   3.383   9.821   5.500
 1002CO2     O1 4843   3.434   9.837   5.603
 1002CO2     O2 4844   3.332   9.805   5.397
 1003CO2     D1 4845   2.693   7.445   2.210
 1003CO2     D2 4846   2.706   7.516   2.026
 1003CO2      C 4847   2.699   7.481   2.118
 1003CO2     O1 4848   2.692   7.439   2.226
 1003CO2     O2 4849   2.707   7.522   2.010
 1004CO2     D1 4850   3.271   7.777   1.181
 1004CO2     D2 4851   3.085   7.734   1.128
 1004CO2      C 4852   3.178   7.756   1.155
 1004CO2     O1 4853   3.287   7.780   1.185
 1004CO2     O2 4854   3.069   7.731   1.124
 1005CO2     D1 4855   4.949   2.355   2.160
 1005CO2     D2 4856   4.968   2.160   2.191
 1005CO2      C 4857   4.959   2.258   2.176
 1005CO2     O1 4858   4.948   2.372   2.157
 1005CO2     O2 4859   4.970   2.144   2.194
 1006CO2     D1 4860   9.118   3.532   4.235
 1006CO2     D2 4861   9.223   3.530   4.067
 1006CO2      C 4862   9.170   3.531   4.151
 1006CO2     O1 4863   9.109   3.532   4.249
 1006CO2     O2 4864   9.232   3.529   4.053
 1007CO2     D1 4865   4.265   5.370   5.647
 1007CO2     D2 4866   4.218   5.341   5.837
 1007CO2      C 4867   4.242   5.356   5.742
 1007CO2     O1 4868   4.269   5.373   5.631
 1007CO2     O2 4869   4.214   5.339   5.854
 1008CO2     D1 4870   5.957   4.836   3.891
 1008CO2     D2 4871   5.973   4.880   4.084
 1008CO2      C 4872   5.965   4.858   3.988
 1008CO2     O1 4873   5.956   4.832   3.875
 1008CO2     O2 4874   5.974   4.883   4.100
 1009CO2     D1 4875   3.286   0.686   0.846
 1009CO2     D2 4876   3.457   0.711   0.751
 1009CO2      C 4877   3.371   0.698   0.798
 1009CO2     O1 4878   3.271   0.684   0.854
 1009CO2     O2 4879   3.472   0.713   0.743
 1010CO2     D1 4880   7.669   9.756   3.611
 1010CO2     D2 4881   7.601   9.938   3.644
 1010CO2      C 4882   7.635   9.847   3.628
 1010CO2     O1 4883   7.675   9.740   3.608
 1010CO2     O2 4884   7.595   9.954   3.647
 1011CO2     D1 4885   3.121   9.362   0.535
 1011CO2     D2 4886   3.233   9.321   0.693
 1011CO2      C 4887   3.177   9.341   0.614
 1011CO2     O1 4888   3.111   9.365   0.521
 1011CO2     O2 4889   3.242   9.317   0.706
 1012CO2     D1 4890   0.196   7.938   7.489
 1012CO2     D2 4891   0.107   8.055   7.357
 1012CO2      C 4892   0.152   7.997   7.423
 1012CO2     O1 4893   0.204   7.928   7.500
 1012CO2     O2 4894   0.099   8.066   7.346
 1013CO2     D1 4895   2.328   9.103   0.939
 1013CO2     D2 4896   2.232   9.239   0.833
 1013CO2      C 4897   2.280   9.171   0.886
 1013CO2     O1 4898   2.337   9.091   0.948
 1013CO2     O2 4899   2.224   9.250   0.823
 1014CO2     D1 4900   0.079   9.441  -0.026
 1014CO2     D2 4901   0.138   9.344   0.137
 1014CO2      C 4902   0.108   9.392   0.056
 1014CO2     O1 4903   0.073   9.449  -0.040
 1014CO2     O2 4904   0.143   9.336   0.151
 1015CO2     D1 4905   4.900   7.208   9.909
 1015CO2     D2 4906   4.817   7.341   9.789
 1015CO2      C 4907   4.858   7.274   9.849
 1015CO2     O1 4908   4.908   7.196   9.919
 1015CO2     O2 4909   4.809   7.352   9.779
 1016CO2     D1 4910   2.900   9.891   1.318
 1016CO2     D2 4911   2.866   9.953   1.134
 1016CO2      C 4912   2.883   9.922   1.226
 1016CO2     O1 4913   2.903   9.886   1.334
 1016CO2     O2 4914   2.863   9.959   1.118
 1017CO2     D1 4915   3.080   0.570   9.749
 1017CO2     D2 4916   2.894   0.581   9.684
 1017CO2      C 4917   2.987   0.575   9.716
 1017CO2     O1 4918   3.097   0.569   9.754
 1017CO2     O2 4919   2.878   0.582   9.678
 1018CO2     D1 4920   2.866   7.350   3.515
 1018CO2     D2 4921   3.041   7.389   3.433
 1018CO2      C 4922   2.953   7.370   3.474
 1018CO2     O1 4923   2.850   7.347   3.522
 1018CO2     O2 4924   3.056   7.393   3.426
 1019CO2     D1 4925   6.642   5.933   1.674
 1019CO2     D2 4926   6.535   5.936   1.508
 1019CO2      C 4927   6.589   5.934   1.591
 1019CO2     O1 4928   6.651   5.932   1.688
 1019CO2     O2 4929   6.526   5.936   1.493
 1020CO2     D1 4930   6.079   7.470   0.872
 1020CO2     D2 4931   6.071   7.399   1.056
 1020CO2      C 4932   6.075   7.435   0.964
 1020CO2     O1 4933   6.079   7.477   0.856
 1020CO2     O2 4934   6.070   7.393   1.072
 1021CO2     D1 4935   0.360   4.876   5.165
 1021CO2     D2 4936   0.341   4.969   5.338
 1021CO2      C 4937   0.351   4.922   5.251
 1021CO2     O1 4938   0.362   4.868   5.150
 1021CO2     O2 4939   0.339   4.977   5.353
 1022CO2     D1 4940   2.971   7.851   2.914
 1022CO2     D2 4941   3.008   7.961   3.074
 1022CO2      C 4942   2.989   7.906   2.994
 1022CO2     O1 4943   2.967   7.841   2.901
 1022CO2     O2 4944   3.011   7.971   3.088
 1023CO2     D1 4945   7.597   0.838   3.625
 1023CO2     D2 4946   7.732   0.836   3.480
 1023CO2      C 4947   7.664   0.837   3.553
 1023CO2     O1 4948   7.585   0.838   3.637
 1023CO2     O2 4949   7.744   0.836   3.468
 1024CO2     D1 4950   9.676   2.202  -0.091
 1024CO2     D2 4951   9.677   2.212   0.107
 1024CO2      C 4952   9.676   2.207   0.008
 1024CO2     O1 4953   9.676   2.201  -0.108
 1024CO2     O2 4954   9.677   2.213   0.124
 1025CO2     D1 4955   4.953   4.051   4.193
 1025CO2     D2 4956   4.968   4.048   4.390
 1025CO2      C 4957   4.961   4.050   4.291
 1025CO2     O1 4958   4.952   4.051   4.176
 1025CO2     O2 4959   4.969   4.048   4.407
 1026CO2     D1 4960   8.321   8.140   6.411
 1026CO2     D2 4961   8.280   8.020   6.259
 1026CO2      C 4962   8.301   8.080   6.335
 1026CO2     O1 4963   8.325   8.150   6.424
 1026CO2     O2 4964   8.277   8.010   6.246
 1027CO2     D1 4965   9.961   3.020   2.634
 1027CO2     D2 4966   9.882   2.839   2.648
 1027CO2      C 4967   9.922   2.930   2.641
 1027CO2     O1 4968   9.967   3.036   2.633
 1027CO2     O2 4969   9.876   2.823   2.650
 1028CO2     D1 4970   6.536   6.631   3.551
 1028CO2     D2 4971   6.452   6.790   3.469
 1028CO2      C 4972   6.494   6.710   3.510
 1028CO2     O1 4973   6.544   6.617   3.558
 1028CO2     O2 4974   6.444   6.804   3.462
 1029CO2     D1 4975   1.167   0.717   8.856
 1029CO2     D2 4976   1.183   0.706   8.659
 1029CO2      C 4977   1.175   0.712   8.758
 1029CO2     O1 4978   1.166   0.718   8.873
 1029CO2     O2 4979   1.185   0.705   8.642
 1030CO2     D1 4980   0.674   3.135   6.996
 1030CO2     D2 4981   0.580   3.138   6.822
 1030CO2      C 4982   0.627   3.137   6.909
 1030CO2     O1 4983   0.682   3.135   7.011
 1030CO2     O2 4984   0.572   3.139   6.807
 1031CO2     D1 4985   5.359   1.454   0.106
 1031CO2     D2 4986   5.360   1.428  -0.090
 1031CO2      C 4987   5.360   1.441   0.008
 1031CO2     O1 4988   5.359   1.456   0.123
 1031CO2     O2 4989   5.361   1.425  -0.107
 1032CO2     D1 4990   0.951   7.296   0.743
 1032CO2     D2 4991   0.961   7.488   0.789
 1032CO2      C 4992   0.956   7.392   0.766
 1032CO2     O1 4993   0.950   7.279   0.739
 1032CO2     O2 4994   0.962   7.505   0.793
 1033CO2     D1 4995   6.150   3.660   4.659
 1033CO2     D2 4996   6.125   3.478   4.585
 1033CO2      C 4997   6.137   3.569   4.622
 1033CO2     O1 4998   6.152   3.676   4.665
 1033CO2     O2 4999   6.123   3.462   4.579
 1034CO2     D1 5000   6.006   1.597   5.747
 1034CO2     D2 5001   6.002   1.430   5.852
 1034CO2      C 5002   6.004   1.514   5.799
 1034CO2     O1 5003   6.006   1.612   5.738
 1034CO2     O2 5004   6.001   1.415   5.861
 1035CO2     D1 5005   0.548   4.206   8.369
 1035CO2     D2 5006   0.430   4.084   8.267
 1035CO2      C 5007   0.489   4.145   8.318
 1035CO2     O1 5008   0.558   4.216   8.378
 1035CO2     O2 5009   0.420   4.073   8.258
 1036CO2     D1 5010   0.966   6.641   7.873
 1036CO2     D2 5011   1.069   6.509   7.768
 1036CO2      C 5012   1.018   6.575   7.820
 1036CO2     O1 5013   0.957   6.652   7.882
 1036CO2     O2 5014   1.078   6.498   7.759
 1037CO2     D1 5015   3.798   7.127   8.382
 1037CO2     D2 5016   3.796   7.164   8.187
 1037CO2      C 5017   3.797   7.145   8.284
 1037CO2     O1 5018   3.799   7.124   8.398
 1037CO2     O2 5019   3.795   7.167   8.170
 1038CO2     D1 5020   9.922   2.360   4.239
 1038CO2     D2 5021   9.960   2.239   4.087
 1038CO2      C 5022   9.941   2.300   4.163
 1038CO2     O1 5023   9.919   2.370   4.252
 1038CO2     O2 5024   9.963   2.229   4.074
 1039CO2     D1 5025   6.193   4.832   7.730
 1039CO2     D2 5026   6.224   4.673   7.616
 1039CO2      C 5027   6.209   4.752   7.673
 1039CO2     O1 5028   6.190   4.845   7.740
 1039CO2     O2 5029   6.227   4.659   7.606
 1040CO2     D1 5030   8.328   2.637   5.003
 1040CO2     D2 5031   8.177   2.537   4.922
 1040CO2      C 5032   8.252   2.587   4.963
 1040CO2     O1 5033   8.341   2.645   5.010
 1040CO2     O2 5034   8.164   2.529   4.915
 1041CO2     D1 5035   6.707   3.398   4.050
 1041CO2     D2 5036   6.695   3.411   4.248
 1041CO2      C 5037   6.701   3.405   4.149
 1041CO2     O1 5038   6.708   3.397   4.033
 1041CO2     O2 5039   6.694   3.412   4.265
 1042CO2     D1 5040   6.074   4.642   7.471
 1042CO2     D2 5041   5.878   4.658   7.447
 1042CO2      C 5042   5.976   4.650   7.459
 1042CO2     O1 5043   6.090   4.640   7.473
 1042CO2     O2 5044   5.861   4.659   7.444
 1043CO2     D1 5045   4.782   6.505   7.000
 1043CO2     D2 5046   4.797   6.486   6.804
 1043CO2      C 5047   4.790   6.495   6.902
 1043CO2     O1 5048   4.781   6.506   7.017
 1043CO2     O2 5049   4.799   6.484   6.787
 1044CO2     D1 5050   1.472   9.345   1.849
 1044CO2     D2 5051   1.576   9.299   2.011
 1044CO2      C 5052   1.524   9.322   1.930
 1044CO2     O1 5053   1.463   9.349   1.835
 1044CO2     O2 5054   1.585   9.295   2.025
 1045CO2     D1 5055   2.761   4.854   9.473
 1045CO2     D2 5056   2.786   4.897   9.664
 1045CO2      C 5057   2.773   4.875   9.569
 1045CO2     O1 5058   2.758   4.850   9.456
 1045CO2     O2 5059   2.788   4.900   9.681
 1046CO2     D1 5060   4.574   2.659   1.455
 1046CO2     D2 5061   4.602   2.488   1.552
 1046CO2      C 5062   4.588   2.574   1.504
 1046CO2     O1 5063   4.571   2.673   1.447
 1046CO2     O2 5064   4.604   2.474   1.560
 1047CO2     D1 5065   7.407   2.912   9.253
 1047CO2     D2 5066   7.348   2.801   9.405
 1047CO2      C 5067   7.378   2.856   9.329
 1047CO2     O1 5068   7.413   2.922   9.239
 1047CO2     O2 5069   7.342   2.791   9.418
 1048CO2     D1 5070   4.626   5.578   8.398
 1048CO2     D2 5071   4.541   5.525   8.228
 1048CO2      C 5072   4.583   5.552   8.313
 1048CO2     O1 5073   4.634   5.583   8.413
 1048CO2     O2 5074   4.533   5.520   8.213
 1049CO2     D1 5075   7.157   7.364   9.823
 1049CO2     D2 5076   7.183   7.196   9.722
 1049CO2      C 5077   7.170   7.280   9.772
 1049CO2     O1 5078   7.155   7.379   9.831
 1049CO2     O2 5079   7.186   7.181   9.714
 1050N2      N1 5080   2.197   5.975   5.131
 1050N2      N2 5081   2.131   5.974   5.219
 1050N2      MW 5082   2.164   5.974   5.175
 1051N2      N1 5083   0.370   9.913   0.167
 1051N2      N2 5084   0.303   9.848   0.108
 1051N2      MW 5085   0.336   9.881   0.138
 1052N2      N1 5086   3.735   8.301   8.373
 1052N2      N2 5087   3.777   8.386   8.319
 1052N2      MW 5088   3.756   8.344   8.346
 1053N2      N1 5089   6.277   1.987   0.559
 1053N2      N2 5090   6.300   1.993   0.452
 1053N2      MW 5091   6.288   1.990   0.506
 1054N2      N1 5092   0.360   0.759   1.151
 1054N2      N2 5093   0.283   0.810   1.210
 1054N2      MW 5094   0.322   0.784   1.181
 1055N2      N1 5095   6.814   4.954   8.711
 1055N2      N2 5096   6.803   4.965   8.820
 1055N2      MW 5097   6.808   4.960   8.766
 1056N2      N1 5098   3.391   0.047   5.498
 1056N2      N2 5099   3.291   0.085   5.525
 1056N2      MW 5100   3.341   0.066   5.512
 1057N2      N1 5101   4.382   2.344   4.485
 1057N2      N2 5102   4.375   2.270   4.566
 1057N2      MW 5103   4.379   2.307   4.526
 1058N2      N1 5104   4.124   9.708   4.923
 1058N2      N2 5105   4.215   9.735   4.866
 1058N2      MW 5106   4.169   9.722   4.895
 1059N2      N1 5107   3.655   7.443   3.826
 1059N2      N2 5108   3.549   7.449   3.797
 1059N2      MW 5109   3.602   7.446   3.811
 1060N2      N1 5110   1.927   3.621   8.177
 1060N2      N2 5111   1.890   3.631   8.281
 1060N2      MW 5112   1.908   3.626   8.229
 1061N2      N1 5113   9.743   8.711   6.782
 1061N2      N2 5114   9.852   8.729   6.780
 1061N2      MW 5115   9.798   8.720   6.781
 1062N2      N1 5116   6.532   0.956   4.683
 1062N2      N2 5117   6.628   0.979   4.635
 1062N2      MW 5118   6.580   0.967   4.659
 1063N2      N1 5119   9.085   5.680   7.640
 1063N2      N2 5120   9.049   5.717   7.543
 1063N2      MW 5121   9.067   5.698   7.591
 1064N2      N1 5122   3.761   5.270   4.906
 1064N2      N2 5123   3.797   5.329   4.821
 1064N2      MW 5124   3.779   5.300   4.863
 1065N2      N1 5125   7.456   5.626   7.776
 1065N2      N2 5126   7.491   5.523   7.795
 1065N2      MW 5127   7.474   5.575   7.785
 1066N2      N1 5128   0.463   1.445   2.350
 1066N2      N2 5129   0.464   1.465   2.458
 1066N2      MW 5130   0.464   1.455   2.404
 1067N2      N1 5131   7.161  -0.004   7.172
 1067N2      N2 5132   7.255   0.053   7.172
 1067N2      MW 5133   7.208   0.024   7.172
 1068N2      N1 5134   4.417   5.738   5.854
 1068N2      N2 5135   4.362   5.669   5.788
 1068N2      MW 5136   4.389   5.703   5.821
 1069N2      N1 5137   7.871   9.366   8.983
 1069N2      N2 5138   7.873   9.431   9.073
 1069N2      MW 5139   7.872   9.398   9.028
 1070N2      N1 5140   3.796   5.521   0.581
 1070N2      N2 5141   3.883   5.525   0.514
 1070N2      MW 5142   3.839   5.523   0.547
 1071N2      N1 5143   5.684   6.137   5.335
 1071N2      N2 5144   5.635   6.120   5.237
 1071N2      MW 5145   5.660   6.128   5.286
 1072N2      N1 5146   3.939   2.313   1.144
 1072N2      N2 5147   4.010   2.293   1.062
 1072N2      MW 5148   3.974   2.303   1.103
 1073N2      N1 5149   0.792   7.490   9.136
 1073N2      N2 5150   0.829   7.594   9.140
 1073N2      MW 5151   0.811   7.542   9.138
 1074N2      N1 5152   6.032   4.776   6.419
 1074N2      N2 5153   5.953   4.700   6.426
 1074N2      MW 5154   5.993   4.738   6.423
 1075N2      N1 5155   5.732   6.514   0.427
 1075N2      N2 5156   5.679   6.584   0.493
 1075N2      MW 5157   5.705   6.549   0.460
 1076N2      N1 5158   8.034   8.293   5.391
 1076N2      N2 5159   7.971   8.210   5.426
 1076N2      MW 5160   8.003   8.252   5.408
 1077N2      N1 5161   0.117   5.859   1.772
 1077N2      N2 5162   0.092   5.947   1.832
 1077N2      MW 5163   0.105   5.903   1.802
 1078N2      N1 5164   1.156   3.338   1.563
 1078N2      N2 5165   1.106   3.257   1.508
 1078N2      MW 5166   1.131   3.298   1.535
 1079N2      N1 5167   7.370   8.568   9.251
 1079N2      N2 5168   7.441   8.563   9.167
 1079N2      MW 5169   7.405   8.565   9.209
 1080N2      N1 5170   1.696   4.993   4.085
 1080N2      N2 5171   1.666   4.989   4.191
 1080N2      MW 5172   1.681   4.991   4.138
 1081N2      N1 5173   3.386   8.428   0.742
 1081N2      N2 5174   3.393   8.499   0.826
 1081N2      MW 5175   3.390   8.463   0.784
 1082N2      N1 5176   2.035   1.801   9.647
 1082N2      N2 5177   2.036   1.884   9.718
 1082N2      MW 5178   2.035   1.843   9.683
 1083N2      N1 5179   6.245   0.588   3.649
 1083N2      N2 5180   6.287   0.631   3.557
 1083N2      MW 5181   6.266   0.609   3.604
 1084N2      N1 5182   5.580   4.627   9.827
 1084N2      N2 5183   5.583   4.710   9.899
 1084N2      MW 5184   5.582   4.668   9.863
 1085N2      N1 5185   3.250   2.351   5.062
 1085N2      N2 5186   3.178   2.342   5.144
 1085N2      MW 5187   3.214   2.347   5.103
 1086N2      N1 5188   2.319   8.393   0.158
 1086N2      N2 5189   2.361   8.485   0.202
 1086N2      MW 5190   2.340   8.439   0.180
 1087N2      N1 5191   1.934   8.722   9.210
 1087N2      N2 5192   1.924   8.832   9.209
 1087N2      MW 5193   1.929   8.777   9.210
 1088N2      N1 5194   1.208   0.639   5.884
 1088N2      N2 5195   1.168   0.609   5.786
 1088N2      MW 5196   1.188   0.624   5.835
 1089N2      N1 5197   4.148   0.634   9.902
 1089N2      N2 5198   4.201   0.615   9.997
 1089N2      MW 5199   4.175   0.625   9.950
 1090N2      N1 5200   6.045   3.584   7.405
 1090N2      N2 5201   6.007   3.486   7.437
 1090N2      MW 5202   6.026   3.535   7.421
 1091N2      N1 5203   8.480  -0.024   3.082
 1091N2      N2 5204   8.512   0.050   3.157
 1091N2      MW 5205   8.496   0.013   3.119
 1092N2      N1 5206   7.338   8.731   0.330
 1092N2      N2 5207   7.335   8.818   0.398
 1092N2      MW 5208   7.336   8.775   0.364
 1093N2      N1 5209   2.152   7.188   0.324
 1093N2      N2 5210   2.180   7.098   0.268
 1093N2      MW 5211   2.166   7.143   0.296
 1094N2      N1 5212   3.719   5.747   2.881
 1094N2      N2 5213   3.709   5.641   2.854
 1094N2      MW 5214   3.714   5.694   2.867
 1095N2      N1 5215   5.878   3.129   4.929
 1095N2      N2 5216   5.818   3.096   4.843
 1095N2      MW 5217   5.848   3.112   4.886
 1096N2      N1 5218   2.355   4.455   0.760
 1096N2      N2 5219   2.253   4.448   0.720
 1096N2      MW 5220   2.304   4.452   0.740
 1097N2      N1 5221   2.652   3.786   9.235
 1097N2      N2 5222   2.702   3.697   9.276
 1097N2      MW 5223   2.677   3.741   9.255
 1098N2      N1 5224   8.698   3.135   9.658
 1098N2      N2 5225   8.724   3.043   9.714
 1098N2      MW 5226   8.711   3.089   9.686
 1099N2      N1 5227   5.296   0.044   0.884
 1099N2      N2 5228   5.224   0.044   0.801
 1099N2      MW 5229   5.260   0.044   0.842
 1100N2      N1 5230   6.468   1.113   0.710
 1100N2      N2 5231   6.487   1.011   0.673
 1100N2      MW 5232   6.477   1.062   0.692
 1101N2      N1 5233   0.446   4.771   6.887
 1101N2      N2 5234   0.401   4.717   6.972
 1101N2      MW 5235   0.423   4.744   6.929
 1102N2      N1 5236   3.765   9.926   9.566
 1102N2      N2 5237   3.863   9.946   9.611
 1102N2      MW 5238   3.814   9.936   9.588
 1103N2      N1 5239   0.952   5.017   2.617
 1103N2      N2 5240   0.989   5.078   2.701
 1103N2      MW 5241   0.970   5.047   2.659
 1104N2      N1 5242   8.364   9.676   7.805
 1104N2      N2 5243   8.420   9.722   7.888
 1104N2      MW 5244   8.392   9.699   7.847
 1105N2      N1 5245   8.285   5.972   4.428
 1105N2      N2 5246   8.299   5.896   4.349
 1105N2      MW 5247   8.292   5.934   4.388
 1106N2      N1 5248   9.311   4.774   0.269
 1106N2      N2 5249   9.306   4.729   0.370
 1106N2      MW 5250   9.308   4.752   0.319
 1107N2      N1 5251   0.932   8.286   7.160
 1107N2      N2 5252   0.924   8.179   7.136
 1107N2      MW 5253   0.928   8.232   7.148
 1108N2      N1 5254   8.146   0.955   4.509
 1108N2      N2 5255   8.195   1.054   4.500
 1108N2      MW 5256   8.170   1.004   4.505
 1109N2      N1 5257   7.325   3.815   5.610
 1109N2      N2 5258   7.230   3.762   5.623
 1109N2      MW 5259   7.278   3.789   5.617
 1110N2      N1 5260   7.383   2.927   6.892
 1110N2      N2 5261   7.352   2.961   6.792
 1110N2      MW 5262   7.367   2.944   6.842
 1111N2      N1 5263   5.079   2.208   0.297
 1111N2      N2 5264   5.016   2.282   0.348
 1111N2      MW 5265   5.047   2.245   0.322
 1112N2      N1 5266   8.651   3.666   4.428
 1112N2      N2 5267   8.684   3.763   4.390
 1112N2      MW 5268   8.667   3.714   4.409
 1113N2      N1 5269   5.980   6.734   9.792
 1113N2      N2 5270   5.925   6.779   9.876
 1113N2      MW 5271   5.952   6.756   9.834
 1114N2      N1 5272   3.841   8.438   4.449
 1114N2      N2 5273   3.753   8.459   4.512
 1114N2      MW 5274   3.797   8.449   4.480
 1115N2      N1 5275   6.806   3.817   4.405
 1115N2      N2 5276   6.853   3.725   4.368
 1115N2      MW 5277   6.829   3.771   4.387
 1116N2      N1 5278   9.522   6.450   6.199
 1116N2      N2 5279   9.619   6.497   6.220
 1116N2      MW 5280   9.570   6.473   6.209
 1117N2      N1 5281   2.150   1.469   5.679
 1117N2      N2 5282   2.069   1.530   5.636
 1117N2      MW 5283   2.110   1.499   5.657
 1118N2      N1 5284   7.864   3.845   8.246
 1118N2      N2 5285   7.942   3.905   8.295
 1118N2      MW 5286   7.903   3.875   8.271
 1119N2      N1 5287   9.644   6.275   9.311
 1119N2      N2 5288   9.604   6.181   9.269
 1119N2      MW 5289   9.624   6.228   9.290
 1120N2      N1 5290   1.285   2.965   8.567
 1120N2      N2 5291   1.199   2.903   8.599
 1120N2      MW 5292   1.242   2.934   8.583
 1121N2      N1 5293   0.733   5.590   6.663
 1121N2      N2 5294   0.760   5.652   6.749
 1121N2      MW 5295   0.746   5.621   6.706
 1122N2      N1 5296   6.325   5.311   2.753
 1122N2      N2 5297   6.379   5.379   2.821
 1122N2      MW 5298   6.352   5.345   2.787
 1123N2      N1 5299   4.573   5.005   8.683
 1123N2      N2 5300   4.595   5.031   8.579
 1123N2      MW 5301   4.584   5.018   8.631
 1124N2      N1 5302   9.626   8.334   0.599
 1124N2      N2 5303   9.634   8.366   0.494
 1124N2      MW 5304   9.630   8.350   0.546
 1125N2      N1 5305   4.345   0.705   9.896
 1125N2      N2 5306   4.399   0.767   9.822
 1125N2      MW 5307   4.372   0.736   9.859
 1126N2      N1 5308   6.566   5.815   3.499
 1126N2      N2 5309   6.541   5.883   3.416
 1126N2      MW 5310   6.554   5.849   3.457
 1127N2      N1 5311   9.051   3.228   5.154
 1127N2      N2 5312   9.000   3.276   5.239
 1127N2      MW 5313   9.025   3.252   5.196
 1128N2      N1 5314   2.099   5.943   4.573
 1128N2      N2 5315   2.070   6.049   4.565
 1128N2      MW 5316   2.085   5.996   4.569
 1129N2      N1 5317   6.948   7.940   3.852
 1129N2      N2 5318   7.033   7.972   3.790
 1129N2      MW 5319   6.990   7.956   3.821
 1130N2      N1 5320   5.890   2.984   4.413
 1130N2      N2 5321   5.870   3.080   4.362
 1130N2      MW 5322   5.880   3.032   4.387
 1131N2      N1 5323   4.855   8.190   6.906
 1131N2      N2 5324   4.963   8.197   6.921
 1131N2      MW 5325   4.909   8.194   6.914
 1132N2      N1 5326   6.859   6.945   0.261
 1132N2      N2 5327   6.788   6.864   0.283
 1132N2      MW 5328   6.824   6.905   0.272
 1133N2      N1 5329   3.280   5.639   7.703
 1133N2      N2 5330   3.274   5.579   7.795
 1133N2      MW 5331   3.277   5.609   7.749
 1134N2      N1 5332   2.930   5.819   2.867
 1134N2      N2 5333   3.003   5.890   2.825
 1134N2      MW 5334   2.967   5.855   2.846
 1135N2      N1 5335   5.302   8.204   4.144
 1135N2      N2 5336   5.338   8.275   4.220
 1135N2      MW 5337   5.320   8.239   4.182
 1136N2      N1 5338   4.746   5.820   9.241
 1136N2      N2 5339   4.851   5.825   9.273
 1136N2      MW 5340   4.799   5.823   9.257
 1137N2      N1 5341   6.950   9.023   6.278
 1137N2      N2 5342   6.992   8.961   6.198
 1137N2      MW 5343   6.971   8.992   6.238
 1138N2      N1 5344   2.647   7.178   7.717
 1138N2      N2 5345   2.733   7.169   7.650
 1138N2      MW 5346   2.690   7.173   7.683
 1139N2      N1 5347   9.763   0.479   4.672
 1139N2      N2 5348   9.814   0.395   4.623
 1139N2      MW 5349   9.788   0.437   4.647
 1140N2      N1 5350   9.799   6.936   7.927
 1140N2      N2 5351   9.724   6.971   8.000
 1140N2      MW 5352   9.761   6.954   7.964
 1141N2      N1 5353   9.115   7.936   6.648
 1141N2      N2 5354   9.201   7.991   6.607
 1141N2      MW 5355   9.158   7.964   6.628
 1142N2      N1 5356   8.738   4.971   3.335
 1142N2      N2 5357   8.672   4.968   3.247
 1142N2      MW 5358   8.705   4.969   3.291
 1143N2      N1 5359   0.865   3.122   5.773
 1143N2      N2 5360   0.903   3.059   5.855
 1143N2      MW 5361   0.884   3.090   5.814
 1144N2      N1 5362   6.546   7.058   7.554
 1144N2      N2 5363   6.440   7.047   7.528
 1144N2      MW 5364   6.493   7.053   7.541
 1145N2      N1 5365   7.961   4.997   2.749
 1145N2      N2 5366   7.938   5.074   2.675
 1145N2      MW 5367   7.949   5.036   2.712
 1146N2      N1 5368   7.244   6.627   0.288
 1146N2      N2 5369   7.294   6.613   0.385
 1146N2      MW 5370   7.269   6.620   0.336
 1147N2      N1 5371   6.171   2.388   1.996
 1147N2      N2 5372   6.215   2.301   2.047
 1147N2      MW 5373   6.193   2.345   2.021
 1148N2      N1 5374   2.705   1.786   4.153
 1148N2      N2 5375   2.806   1.813   4.121
 1148N2      MW 5376   2.756   1.799   4.137
 1149N2      N1 5377   3.263   1.134   3.899
 1149N2      N2 5378   3.339   1.105   3.973
 1149N2      MW 5379   3.301   1.120   3.936
 1150N2      N1 5380   6.081   7.140   6.648
 1150N2      N2 5381   6.008   7.101   6.575
 1150N2      MW 5382   6.045   7.120   6.612
 1151N2      N1 5383   1.825   7.966   7.644
 1151N2      N2 5384   1.816   7.945   7.537
 1151N2      MW 5385   1.820   7.956   7.591
 1152N2      N1 5386   1.964   1.720   8.442
 1152N2      N2 5387   2.058   1.689   8.490
 1152N2      MW 5388   2.011   1.704   8.466
 1153N2      N1 5389   3.889   3.001   3.599
 1153N2      N2 5390   3.835   2.940   3.525
 1153N2      MW 5391   3.862   2.971   3.562
 1154N2      N1 5392   7.373   6.330   6.818
 1154N2      N2 5393   7.461   6.266   6.833
 1154N2      MW 5394   7.417   6.298   6.825
 1155N2      N1 5395   1.755   0.176   9.535
 1155N2      N2 5396   1.807   0.223   9.451
 1155N2      MW 5397   1.781   0.200   9.493
 1156N2      N1 5398   5.312   7.652   7.733
 1156N2      N2 5399   5.349   7.548   7.732
 1156N2      MW 5400   5.331   7.600   7.733
 1157N2      N1 5401   2.354   3.469   7.535
 1157N2      N2 5402   2.433   3.456   7.459
 1157N2      MW 5403   2.393   3.462   7.497
 1158N2      N1 5404   3.151   9.791   9.472
 1158N2      N2 5405   3.218   9.793   9.560
 1158N2      MW 5406   3.184   9.792   9.516
 1159N2      N1 5407   1.955   2.924   4.211
 1159N2      N2 5408   1.912   2.930   4.313
 1159N2      MW 5409   1.933   2.927   4.262
 1160N2      N1 5410   0.395   3.839   0.495
 1160N2      N2 5411   0.363   3.734   0.497
 1160N2      MW 5412   0.379   3.786   0.496
 1161N2      N1 5413   5.339   3.357   9.131
 1161N2      N2 5414   5.357   3.295   9.220
 1161N2      MW 5415   5.348   3.326   9.176
 1162N2      N1 5416   7.420   1.070   1.214
 1162N2      N2 5417   7.440   0.962   1.209
 1162N2      MW 5418   7.430   1.016   1.212
 1163N2      N1 5419   4.526   9.095   4.412
 1163N2      N2 5420   4.581   9.000   4.411
 1163N2      MW 5421   4.553   9.047   4.411
 1164N2      N1 5422   5.290   8.682   7.406
 1164N2      N2 5423   5.217   8.682   7.488
 1164N2      MW 5424   5.253   8.682   7.447
 1165N2      N1 5425   9.518   0.296   6.712
 1165N2      N2 5426   9.587   0.300   6.797
 1165N2      MW 5427   9.552   0.298   6.754
 1166N2      N1 5428   4.863   8.582   6.111
 1166N2      N2 5429   4.893   8.477   6.094
 1166N2      MW 5430   4.878   8.530   6.102
 1167N2      N1 5431   9.494   7.435   6.291
 1167N2      N2 5432   9.532   7.333   6.303
 1167N2      MW 5433   9.513   7.384   6.297
 1168N2      N1 5434   6.077   8.640   5.434
 1168N2      N2 5435   6.112   8.671   5.534
 1168N2      MW 5436   6.095   8.656   5.484
 1169N2      N1 5437   2.664   6.060   4.071
 1169N2      N2 5438   2.668   5.953   4.096
 1169N2      MW 5439   2.666   6.006   4.084
 1170N2      N1 5440   9.564   7.035   5.045
 1170N2      N2 5441   9.549   7.126   4.985
 1170N2      MW 5442   9.556   7.080   5.015
 1171N2      N1 5443   0.700   3.028   2.430
 1171N2      N2 5444   0.626   3.030   2.349
 1171N2      MW 5445   0.663   3.029   2.389
 1172N2      N1 5446   2.899   7.064   6.087
 1172N2      N2 5447   2.881   7.129   6.001
 1172N2      MW 5448   2.890   7.096   6.044
 1173N2      N1 5449   1.601   8.890   8.701
 1173N2      N2 5450   1.575   8.809   8.632
 1173N2      MW 5451   1.588   8.850   8.667
 1174N2      N1 5452   5.198   6.701   1.803
 1174N2      N2 5453   5.210   6.750   1.705
 1174N2      MW 5454   5.204   6.725   1.754
 1175N2      N1 5455   2.580   8.772   8.384
 1175N2      N2 5456   2.523   8.777   8.290
 1175N2      MW 5457   2.552   8.775   8.337
 1176N2      N1 5458   4.324   3.099   5.320
 1176N2      N2 5459   4.250   3.084   5.240
 1176N2      MW 5460   4.287   3.092   5.280
 1177N2      N1 5461   9.844   5.347   3.435
 1177N2      N2 5462   9.854   5.261   3.368
 1177N2      MW 5463   9.849   5.304   3.402
 1178N2      N1 5464   9.318   8.887   4.885
 1178N2      N2 5465   9.396   8.950   4.930
 1178N2      MW 5466   9.357   8.918   4.908
 1179N2      N1 5467   6.896   8.023   9.972
 1179N2      N2 5468   6.993   8.072   9.987
 1179N2      MW 5469   6.944   8.048   9.979
 1180N2      N1 5470   1.748   8.849   7.042
 1180N2      N2 5471   1.696   8.753   7.056
 1180N2      MW 5472   1.722   8.801   7.049
 1181N2      N1 5473   9.476   9.305   2.641
 1181N2      N2 5474   9.462   9.250   2.547
 1181N2      MW 5475   9.469   9.278   2.594
 1182N2      N1 5476   6.105   6.094   2.045
 1182N2      N2 5477   6.164   6.084   2.138
 1182N2      MW 5478   6.134   6.089   2.091
 1183N2      N1 5479   2.797   0.668   6.775
 1183N2      N2 5480   2.828   0.587   6.707
 1183N2      MW 5481   2.813   0.628   6.741
 1184N2      N1 5482   3.549   9.701   8.911
 1184N2      N2 5483   3.566   9.620   8.839
 1184N2      MW 5484   3.557   9.660   8.875
 1185N2      N1 5485   7.079   3.903   6.072
 1185N2      N2 5486   7.155   3.862   6.140
 1185N2      MW 5487   7.117   3.882   6.106
 1186N2      N1 5488   7.060   7.775   8.782
 1186N2      N2 5489   7.008   7.683   8.750
 1186N2      MW 5490   7.034   7.729   8.766
 1187N2      N1 5491   2.936   8.159   3.645
 1187N2      N2 5492   2.866   8.142   3.729
 1187N2      MW 5493   2.901   8.150   3.687
 1188N2      N1 5494   0.494   7.300   1.401
 1188N2      N2 5495   0.449   7.259   1.493
 1188N2      MW 5496   0.472   7.280   1.447
 1189N2      N1 5497   9.324   4.826   2.201
 1189N2      N2 5498   9.290   4.819   2.096
 1189N2      MW 5499   9.307   4.822   2.148
 1190N2      N1 5500   1.968   2.369   7.562
 1190N2      N2 5501   1.881   2.388   7.498
 1190N2      MW 5502   1.925   2.378   7.530
 1191N2      N1 5503  10.022   7.794   0.048
 1191N2      N2 5504   9.914   7.777   0.055
 1191N2      MW 5505   9.968   7.785   0.052
 1192N2      N1 5506   2.001   8.858   3.834
 1192N2      N2 5507   1.961   8.864   3.731
 1192N2      MW 5508   1.981   8.861   3.783
 1193N2      N1 5509   5.801   4.740   7.688
 1193N2      N2 5510   5.903   4.711   7.660
 1193N2      MW 5511   5.852   4.726   7.674
 1194N2      N1 5512   6.564   5.955   8.116
 1194N2      N2 5513   6.526   5.875   8.051
 1194N2      MW 5514   6.545   5.915   8.083
 1195N2      N1 5515   4.846   4.392   1.014
 1195N2      N2 5516   4.897   4.434   1.103
 1195N2      MW 5517   4.872   4.413   1.058
 1196N2      N1 5518   9.004   3.600   3.901
 1196N2      N2 5519   8.938   3.592   3.813
 1196N2      MW 5520   8.971   3.596   3.857
 1197N2      N1 5521   4.084   0.171   9.168
 1197N2      N2 5522   4.024   0.213   9.251
 1197N2      MW 5523   4.054   0.192   9.209
 1198N2      N1 5524   5.891   9.826   0.748
 1198N2      N2 5525   5.794   9.854   0.790
 1198N2      MW 5526   5.842   9.840   0.769
 1199N2      N1 5527   9.048   3.647   4.537
 1199N2      N2 5528   9.152   3.666   4.565
 1199N2      MW 5529   9.100   3.656   4.551
 1200N2      N1 5530   1.441   2.810   7.200
 1200N2      N2 5531   1.496   2.767   7.115
 1200N2      MW 5532   1.469   2.789   7.158
 1201N2      N1 5533   1.014   4.966   1.623
 1201N2      N2 5534   0.943   4.966   1.539
 1201N2      MW 5535   0.978   4.966   1.582
 1202N2      N1 5536   3.390   0.801   9.056
 1202N2      N2 5537   3.455   0.856   8.986
 1202N2      MW 5538   3.422   0.829   9.021
 1203N2      N1 5539   6.534   7.397   8.622
 1203N2      N2 5540   6.488   7.371   8.718
 1203N2      MW 5541   6.511   7.384   8.670
 1204N2      N1 5542   6.099   2.415   2.802
 1204N2      N2 5543   6.082   2.523   2.814
 1204N2      MW 5544   6.091   2.469   2.808
 1205N2      N1 5545   6.157   4.060   4.910
 1205N2      N2 5546   6.168   4.087   4.804
 1205N2      MW 5547   6.162   4.074   4.857
 1206N2      N1 5548   9.473   2.965   9.696
 1206N2      N2 5549   9.479   3.046   9.770
 1206N2      MW 5550   9.476   3.006   9.733
 1207N2      N1 5551   8.286   3.468   2.675
 1207N2      N2 5552   8.316   3.435   2.775
 1207N2      MW 5553   8.301   3.451   2.725
 1208N2      N1 5554   7.886   7.955   7.800
 1208N2      N2 5555   7.917   8.029   7.874
 1208N2      MW 5556   7.901   7.992   7.837
 1209N2      N1 5557   4.111   8.071   7.522
 1209N2      N2 5558   4.098   8.036   7.418
 1209N2      MW 5559   4.104   8.053   7.470
 1210N2      N1 5560   9.411   4.853   4.542
 1210N2      N2 5561   9.486   4.841   4.621
 1210N2      MW 5562   9.449   4.847   4.581
 1211N2      N1 5563   2.602   1.837   3.850
 1211N2      N2 5564   2.591   1.895   3.942
 1211N2      MW 5565   2.596   1.866   3.896
 1212N2      N1 5566   8.004   2.270   3.376
 1212N2      N2 5567   8.010   2.190   3.300
 1212N2      MW 5568   8.007   2.230   3.338
 1213N2      N1 5569   7.333   4.582   2.576
 1213N2      N2 5570   7.230   4.563   2.543
 1213N2      MW 5571   7.282   4.573   2.560
 1214N2      N1 5572   8.659   9.433   0.866
 1214N2      N2 5573   8.725   9.403   0.783
 1214N2      MW 5574   8.692   9.418   0.825
 1215N2      N1 5575   1.011   8.973   3.130
 1215N2      N2 5576   1.109   8.939   3.167
 1215N2      MW 5577   1.060   8.956   3.149
 1216N2      N1 5578   2.619   6.783   0.675
 1216N2      N2 5579   2.648   6.784   0.781
 1216N2      MW 5580   2.633   6.784   0.728
 1217N2      N1 5581   0.805   8.193   3.500
 1217N2      N2 5582   0.821   8.104   3.563
 1217N2      MW 5583   0.813   8.148   3.532
 1218N2      N1 5584   8.459   3.602   2.906
 1218N2      N2 5585   8.387   3.684   2.921
 1218N2      MW 5586   8.423   3.643   2.914
 1219N2      N1 5587   6.353   0.071   2.592
 1219N2      N2 5588   6.294   0.153   2.548
 1219N2      MW 5589   6.324   0.112   2.570
 1220N2      N1 5590   0.173   4.518   1.511
 1220N2      N2 5591   0.169   4.483   1.615
 1220N2      MW 5592   0.171   4.501   1.563
 1221N2      N1 5593   9.317   5.956   5.565
 1221N2      N2 5594   9.240   6.015   5.513
 1221N2      MW 5595   9.278   5.986   5.539
 1222N2      N1 5596   4.234   5.017   8.742
 1222N2      N2 5597   4.190   5.106   8.694
 1222N2      MW 5598   4.212   5.062   8.718
 1223N2      N1 5599   6.265   7.574   8.915
 1223N2      N2 5600   6.225   7.618   8.822
 1223N2      MW 5601   6.245   7.596   8.868
 1224N2      N1 5602   8.956   6.749   6.711
 1224N2      N2 5603   8.991   6.671   6.780
 1224N2      MW 5604   8.973   6.710   6.745
 1225N2      N1 5605   2.752   0.485   0.291
 1225N2      N2 5606   2.798   0.558   0.359
 1225N2      MW 5607   2.775   0.522   0.325
 1226N2      N1 5608   4.799   7.698   8.516
 1226N2      N2 5609   4.879   7.622   8.507
 1226N2      MW 5610   4.839   7.660   8.512
 1227N2      N1 5611   2.067   4.887   3.570
 1227N2      N2 5612   2.131   4.893   3.660
 1227N2      MW 5613   2.099   4.890   3.615
 1228N2      N1 5614   2.413   3.115   0.316
 1228N2      N2 5615   2.307   3.132   0.338
 1228N2      MW 5616   2.360   3.123   0.327
 1229N2      N1 5617   8.047   9.670   0.321
 1229N2      N2 5618   8.082   9.641   0.421
 1229N2      MW 5619   8.064   9.655   0.371
 1230N2      N1 5620   7.510   9.120   8.590
 1230N2      N2 5621   7.540   9.096   8.693
 1230N2      MW 5622   7.525   9.108   8.642
 1231N2      N1 5623   6.821   4.151   2.481
 1231N2      N2 5624   6.794   4.193   2.383
 1231N2      MW 5625   6.807   4.172   2.432
 1232N2      N1 5626   2.866   8.065   0.726
 1232N2      N2 5627   2.825   8.093   0.628
 1232N2      MW 5628   2.846   8.079   0.677
 1233N2      N1 5629   0.693   1.919   8.024
 1233N2      N2 5630   0.792   1.964   8.007
 1233N2      MW 5631   0.743   1.941   8.016
 1234N2      N1 5632   9.575   5.315   7.531
 1234N2      N2 5633   9.557   5.423   7.538
 1234N2      MW 5634   9.566   5.369   7.534
 1235N2      N1 5635   8.598   8.702   5.691
 1235N2      N2 5636   8.522   8.763   5.743
 1235N2      MW 5637   8.560   8.733   5.717
 1236N2      N1 5638   9.183   8.950   0.955
 1236N2      N2 5639   9.222   8.867   1.015
 1236N2      MW 5640   9.202   8.908   0.985
 1237N2      N1 5641   9.502   1.501   9.690
 1237N2      N2 5642   9.553   1.496   9.593
 1237N2      MW 5643   9.527   1.499   9.642
 1238N2      N1 5644   0.777   5.288   3.770
 1238N2      N2 5645   0.717   5.310   3.859
 1238N2      MW 5646   0.747   5.299   3.814
 1239N2      N1 5647   5.204   0.179   6.164
 1239N2      N2 5648   5.207   0.201   6.056
 1239N2      MW 5649   5.205   0.190   6.110
 1240N2      N1 5650   5.450   1.921   2.609
 1240N2      N2 5651   5.475   2.023   2.575
 1240N2      MW 5652   5.462   1.972   2.592
 1241N2      N1 5653   0.362   9.457   3.182
 1241N2      N2 5654   0.385   9.443   3.075
 1241N2      MW 5655   0.373   9.450   3.129
 1242N2      N1 5656   4.758   0.650   6.729
 1242N2      N2 5657   4.693   0.662   6.641
 1242N2      MW 5658   4.726   0.656   6.685
 1243N2      N1 5659   5.968   1.990   2.853
 1243N2      N2 5660   5.877   2.030   2.806
 1243N2      MW 5661   5.923   2.010   2.830
 1244N2      N1 5662   9.955   2.163   1.916
 1244N2      N2 5663   9.942   2.187   1.809
 1244N2      MW 5664   9.949   2.175   1.862
 1245N2      N1 5665   5.339   8.136   6.002
 1245N2      N2 5666   5.396   8.046   6.029
 1245N2      MW 5667   5.368   8.091   6.016
 1246N2      N1 5668   6.568   8.708   5.198
 1246N2      N2 5669   6.649   8.737   5.129
 1246N2      MW 5670   6.608   8.723   5.164
 1247N2      N1 5671   3.529   2.899   0.747
 1247N2      N2 5672   3.528   2.967   0.834
 1247N2      MW 5673   3.528   2.933   0.790
 1248N2      N1 5674   5.008   7.840   0.363
 1248N2      N2 5675   5.101   7.890   0.334
 1248N2      MW 5676   5.055   7.865   0.348
 1249N2      N1 5677   5.994   2.371   9.621
 1249N2      N2 5678   6.012   2.319   9.525
 1249N2      MW 5679   6.003   2.345   9.573
 1250N2      N1 5680   1.412   9.725   9.448
 1250N2      N2 5681   1.386   9.751   9.551
 1250N2      MW 5682   1.399   9.738   9.500
 1251N2      N1 5683   2.554   6.236   0.515
 1251N2      N2 5684   2.492   6.160   0.465
 1251N2      MW 5685   2.523   6.198   0.490
 1252N2      N1 5686   6.474   5.845   0.038
 1252N2      N2 5687   6.496   5.769   0.114
 1252N2      MW 5688   6.485   5.807   0.076
 1253N2      N1 5689   9.130   8.916   4.670
 1253N2      N2 5690   9.053   8.894   4.596
 1253N2      MW 5691   9.092   8.905   4.633
 1254N2      N1 5692   2.990   4.061   9.817
 1254N2      N2 5693   2.933   4.012   9.736
 1254N2      MW 5694   2.962   4.037   9.776
 1255N2      N1 5695   4.235   1.149   5.718
 1255N2      N2 5696   4.172   1.238   5.733
 1255N2      MW 5697   4.203   1.194   5.725
 1256N2      N1 5698   6.985   2.245   2.900
 1256N2      N2 5699   7.034   2.298   2.983
 1256N2      MW 5700   7.010   2.271   2.942
 1257N2      N1 5701   4.959   9.907   3.419
 1257N2      N2 5702   5.000   9.845   3.499
 1257N2      MW 5703   4.980   9.876   3.459
 1258N2      N1 5704   1.514   7.748   2.122
 1258N2      N2 5705   1.585   7.669   2.150
 1258N2      MW 5706   1.549   7.709   2.136
 1259N2      N1 5707   7.765   4.569   3.999
 1259N2      N2 5708   7.757   4.677   4.017
 1259N2      MW 5709   7.761   4.623   4.008
 1260N2      N1 5710   0.066   0.745   8.419
 1260N2      N2 5711   0.070   0.723   8.311
 1260N2      MW 5712   0.068   0.734   8.365
 1261N2      N1 5713   1.065   1.792   1.123
 1261N2      N2 5714   1.114   1.787   1.024
 1261N2      MW 5715   1.089   1.789   1.073
 1262N2      N1 5716   8.208   4.933   4.273
 1262N2      N2 5717   8.215   5.038   4.305
 1262N2      MW 5718   8.212   4.985   4.289
 1263N2      N1 5719   7.710   4.170   7.368
 1263N2      N2 5720   7.783   4.215   7.437
 1263N2      MW 5721   7.746   4.193   7.402
 1264N2      N1 5722   9.111   1.069   6.316
 1264N2      N2 5723   9.042   1.093   6.398
 1264N2      MW 5724   9.076   1.081   6.357
 1265N2      N1 5725   8.673   9.725   8.327
 1265N2      N2 5726   8.695   9.618   8.314
 1265N2      MW 5727   8.684   9.671   8.320
 1266N2      N1 5728   8.084   4.338   8.789
 1266N2      N2 5729   8.059   4.443   8.772
 1266N2      MW 5730   8.072   4.391   8.780
 1267N2      N1 5731   3.200   4.211   6.387
 1267N2      N2 5732   3.202   4.149   6.477
 1267N2      MW 5733   3.201   4.180   6.432
 1268N2      N1 5734   2.629   7.399   6.065
 1268N2      N2 5735   2.635   7.478   6.141
 1268N2      MW 5736   2.632   7.439   6.103
 1269N2      N1 5737   9.784   8.430   2.099
 1269N2      N2 5738   9.796   8.433   2.208
 1269N2      MW 5739   9.790   8.432   2.153
 1270N2      N1 5740   9.962   6.879   0.808
 1270N2      N2 5741  10.017   6.830   0.890
 1270N2      MW 5742   9.989   6.855   0.849
 1271N2      N1 5743   9.557   8.395   7.647
 1271N2      N2 5744   9.649   8.339   7.672
 1271N2      MW 5745   9.603   8.367   7.659
 1272N2      N1 5746   5.239   4.435   5.742
 1272N2      N2 5747   5.348   4.435   5.748
 1272N2      MW 5748   5.294   4.435   5.745
 1273N2      N1 5749   6.622   8.950   8.801
 1273N2      N2 5750   6.600   8.842   8.800
 1273N2      MW 5751   6.611   8.896   8.800
 1274N2      N1 5752   0.827   1.051   5.620
 1274N2      N2 5753   0.781   1.111   5.540
 1274N2      MW 5754   0.804   1.081   5.580
 1275N2      N1 5755   7.787   0.565   3.457
 1275N2      N2 5756   7.829   0.524   3.364
 1275N2      MW 5757   7.808   0.544   3.411
 1276N2      N1 5758   9.506   0.693   4.118
 1276N2      N2 5759   9.429   0.702   4.196
 1276N2      MW 5760   9.468   0.698   4.157
 1277N2      N1 5761   9.854   6.493   9.748
 1277N2      N2 5762   9.908   6.429   9.677
 1277N2      MW 5763   9.881   6.461   9.713
 1278N2      N1 5764   5.966   5.733   0.446
 1278N2      N2 5765   5.933   5.650   0.509
 1278N2      MW 5766   5.950   5.691   0.477
 1279N2      N1 5767   3.440   6.170   3.537
 1279N2      N2 5768   3.530   6.181   3.600
 1279N2      MW 5769   3.485   6.175   3.569
 1280N2      N1 5770   2.843   7.979   5.284
 1280N2      N2 5771   2.781   8.068   5.270
 1280N2      MW 5772   2.812   8.023   5.277
 1281N2      N1 5773   6.771   8.784   1.187
 1281N2      N2 5774   6.857   8.755   1.249
 1281N2      MW 5775   6.814   8.769   1.218
 1282N2      N1 5776   1.521   5.864   1.682
 1282N2      N2 5777   1.552   5.932   1.762
 1282N2      MW 5778   1.536   5.898   1.722
 1283N2      N1 5779   0.174   0.864   4.861
 1283N2      N2 5780   0.086   0.830   4.917
 1283N2      MW 5781   0.130   0.847   4.889
 1284N2      N1 5782   0.130   7.388   6.093
 1284N2      N2 5783   0.233   7.372   6.058
 1284N2      MW 5784   0.181   7.380   6.076
 1285N2      N1 5785   9.858   2.291   3.144
 1285N2      N2 5786   9.916   2.307   3.236
 1285N2      MW 5787   9.887   2.299   3.190
 1286N2      N1 5788   2.165   0.503   9.796
 1286N2      N2 5789   2.155   0.548   9.697
 1286N2      MW 5790   2.160   0.525   9.747
 1287N2      N1 5791   6.818   9.165   2.995
 1287N2      N2 5792   6.785   9.116   2.902
 1287N2      MW 5793   6.801   9.140   2.949
 1288N2      N1 5794   1.081   0.747   1.965
 1288N2      N2 5795   1.113   0.813   1.883
 1288N2      MW 5796   1.097   0.780   1.924
 1289N2      N1 5797   0.536   5.678   5.198
 1289N2      N2 5798   0.550   5.598   5.272
 1289N2      MW 5799   0.543   5.638   5.235
 1290N2      N1 5800   5.960   6.521   9.485
 1290N2      N2 5801   5.972   6.579   9.392
 1290N2      MW 5802   5.966   6.550   9.439
 1291N2      N1 5803   4.662   1.778   2.966
 1291N2      N2 5804   4.740   1.740   3.034
 1291N2      MW 5805   4.701   1.759   3.000
 1292N2      N1 5806   0.525   6.635   3.870
 1292N2      N2 5807   0.626   6.669   3.843
 1292N2      MW 5808   0.575   6.652   3.857
 1293N2      N1 5809   1.351   0.057   1.207
 1293N2      N2 5810   1.251   0.063   1.163
 1293N2      MW 5811   1.301   0.060   1.185
 1294N2      N1 5812   5.687   1.762   3.485
 1294N2      N2 5813   5.738   1.829   3.415
 1294N2      MW 5814   5.712   1.795   3.450
 1295N2      N1 5815   2.168   9.910   4.244
 1295N2      N2 5816   2.097   9.939   4.166
 1295N2      MW 5817   2.133   9.925   4.205
 1296N2      N1 5818   1.530   4.536   4.738
 1296N2      N2 5819   1.471   4.547   4.830
 1296N2      MW 5820   1.500   4.542   4.784
 1297N2      N1 5821   5.825   7.329   9.569
 1297N2      N2 5822   5.779   7.359   9.665
 1297N2      MW 5823   5.802   7.344   9.617
 1298N2      N1 5824   0.741   5.820   1.232
 1298N2      N2 5825   0.698   5.901   1.293
 1298N2      MW 5826   0.720   5.860   1.262
 1299N2      N1 5827   4.850   4.247   9.203
 1299N2      N2 5828   4.744   4.226   9.218
 1299N2      MW 5829   4.797   4.237   9.210
 1300N2      N1 5830   2.722   1.719   0.606
 1300N2      N2 5831   2.695   1.742   0.710
 1300N2      MW 5832   2.708   1.730   0.658
 1301N2      N1 5833   0.652   2.304   3.369
 1301N2      N2 5834   0.716   2.259   3.292
 1301N2      MW 5835   0.684   2.282   3.331
 1302N2      N1 5836   0.646   1.716   5.347
 1302N2      N2 5837   0.706   1.729   5.257
 1302N2      MW 5838   0.676   1.722   5.302
 1303N2      N1 5839   8.577   5.640   8.759
 1303N2      N2 5840   8.582   5.696   8.665
 1303N2      MW 5841   8.580   5.668   8.712
 1304N2      N1 5842   9.954   0.682   2.545
 1304N2      N2 5843   9.911   0.636   2.635
 1304N2      MW 5844   9.932   0.659   2.590
 1305N2      N1 5845   3.422   2.882   4.105
 1305N2      N2 5846   3.332   2.921   4.154
 1305N2      MW 5847   3.377   2.902   4.129
 1306N2      N1 5848   1.216   7.800   1.729
 1306N2      N2 5849   1.271   7.714   1.687
 1306N2      MW 5850   1.243   7.757   1.708
 1307N2      N1 5851   8.661   3.933   9.507
 1307N2      N2 5852   8.645   4.024   9.566
 1307N2      MW 5853   8.653   3.978   9.537
 1308N2      N1 5854   9.461   8.043   9.866
 1308N2      N2 5855   9.412   8.141   9.856
 1308N2      MW 5856   9.437   8.092   9.861
 1309N2      N1 5857   8.305   1.244   0.011
 1309N2      N2 5858   8.350   1.146   0.035
 1309N2      MW 5859   8.328   1.195   0.023
 1310N2      N1 5860   7.374   5.676   0.996
 1310N2      N2 5861   7.410   5.605   0.921
 1310N2      MW 5862   7.392   5.640   0.959
 1311N2      N1 5863   1.301   7.004   5.209
 1311N2      N2 5864   1.342   6.997   5.107
 1311N2      MW 5865   1.321   7.000   5.158
 1312N2      N1 5866   9.991   0.509   9.884
 1312N2      N2 5867   9.998   0.513   9.774
 1312N2      MW 5868   9.994   0.511   9.829
 1313N2      N1 5869   1.324   7.383   1.093
 1313N2      N2 5870   1.422   7.430   1.080
 1313N2      MW 5871   1.373   7.407   1.086
 1314N2      N1 5872   8.213   8.447   6.009
 1314N2      N2 5873   8.128   8.407   6.066
 1314N2      MW 5874   8.170   8.427   6.037
 1315N2      N1 5875   5.616   4.648   6.922
 1315N2      N2 5876   5.641   4.606   6.823
 1315N2      MW 5877   5.629   4.627   6.872
 1316N2      N1 5878   6.555   1.842   8.119
 1316N2      N2 5879   6.616   1.792   8.044
 1316N2      MW 5880   6.585   1.817   8.081
 1317N2      N1 5881   5.464   0.174   7.863
 1317N2      N2 5882   5.397   0.157   7.777
 1317N2      MW 5883   5.430   0.165   7.820
 1318N2      N1 5884   0.960   9.048   9.913
 1318N2      N2 5885   0.923   9.104   9.826
 1318N2      MW 5886   0.942   9.076   9.869
 1319N2      N1 5887   5.554   1.622   3.896
 1319N2      N2 5888   5.469   1.555   3.880
 1319N2      MW 5889   5.512   1.589   3.888
 1320N2      N1 5890   6.933   6.487   5.238
 1320N2      N2 5891   6.859   6.441   5.171
 1320N2      MW 5892   6.896   6.464   5.204
 1321N2      N1 5893   2.982   0.618   5.179
 1321N2      N2 5894   3.089   0.616   5.152
 1321N2      MW 5895   3.036   0.617   5.165
 1322N2      N1 5896   9.083   4.233   0.345
 1322N2      N2 5897   9.001   4.250   0.273
 1322N2      MW 5898   9.042   4.241   0.309
 1323N2      N1 5899   3.120   6.386   3.352
 1323N2      N2 5900   3.201   6.324   3.394
 1323N2      MW 5901   3.161   6.355   3.373
 1324N2      N1 5902   6.866   5.063   7.916
 1324N2      N2 5903   6.811   4.987   7.973
 1324N2      MW 5904   6.838   5.025   7.944
 1325N2      N1 5905   8.626   0.552   0.762
 1325N2      N2 5906   8.522   0.552   0.726
 1325N2      MW 5907   8.574   0.552   0.744
 1326N2      N1 5908   5.690   8.378   1.951
 1326N2      N2 5909   5.593   8.342   1.913
 1326N2      MW 5910   5.642   8.360   1.932
 1327N2      N1 5911   1.921   1.895   2.604
 1327N2      N2 5912   2.002   1.945   2.550
 1327N2      MW 5913   1.962   1.920   2.577
 1328N2      N1 5914   8.952   7.198   7.491
 1328N2      N2 5915   8.898   7.273   7.550
 1328N2      MW 5916   8.925   7.235   7.521
 1329N2      N1 5917   1.687   9.793   4.077
 1329N2      N2 5918   1.702   9.819   3.971
 1329N2      MW 5919   1.694   9.806   4.024
 1330N2      N1 5920   0.211   9.877   4.478
 1330N2      N2 5921   0.131   9.951   4.464
 1330N2      MW 5922   0.171   9.914   4.471
 1331N2      N1 5923   2.320   2.740   9.510
 1331N2      N2 5924   2.317   2.846   9.481
 1331N2      MW 5925   2.319   2.793   9.496
 1332N2      N1 5926   4.461   3.891   5.791
 1332N2      N2 5927   4.455   3.970   5.715
 1332N2      MW 5928   4.458   3.931   5.753
 1333N2      N1 5929   4.805   1.693   7.187
 1333N2      N2 5930   4.783   1.606   7.124
 1333N2      MW 5931   4.794   1.650   7.156
 1334N2      N1 5932   3.731   4.081   5.082
 1334N2      N2 5933   3.820   4.144   5.099
 1334N2      MW 5934   3.775   4.112   5.090
 1335N2      N1 5935   3.129   9.799   0.980
 1335N2      N2 5936   3.136   9.706   1.038
 1335N2      MW 5937   3.132   9.752   1.009
 1336N2      N1 5938   1.943   8.392   4.357
 1336N2      N2 5939   1.999   8.484   4.380
 1336N2      MW 5940   1.971   8.438   4.368
 1337N2      N1 5941   6.197   2.745   5.248
 1337N2      N2 5942   6.170   2.814   5.329
 1337N2      MW 5943   6.183   2.779   5.288
 1338N2      N1 5944   5.214   6.784   0.798
 1338N2      N2 5945   5.207   6.890   0.826
 1338N2      MW 5946   5.210   6.837   0.812
 1339N2      N1 5947   5.152   9.001   1.197
 1339N2      N2 5948   5.071   9.014   1.123
 1339N2      MW 5949   5.112   9.008   1.160
 1340N2      N1 5950   4.639   4.196   4.130
 1340N2      N2 5951   4.588   4.116   4.075
 1340N2      MW 5952   4.614   4.156   4.103
 1341N2      N1 5953   3.436   6.225   1.962
 1341N2      N2 5954   3.512   6.301   1.938
 1341N2      MW 5955   3.474   6.263   1.950
 1342N2      N1 5956   4.944   4.355   8.956
 1342N2      N2 5957   4.860   4.296   8.994
 1342N2      MW 5958   4.902   4.326   8.975
 1343N2      N1 5959   9.135   9.415   3.950
 1343N2      N2 5960   9.116   9.466   4.046
 1343N2      MW 5961   9.125   9.441   3.998
 1344N2      N1 5962   7.589   4.631   6.919
 1344N2      N2 5963   7.618   4.668   7.018
 1344N2      MW 5964   7.604   4.649   6.968
 1345N2      N1 5965   8.819   1.211   2.842
 1345N2      N2 5966   8.755   1.200   2.931
 1345N2      MW 5967   8.787   1.205   2.886
 1346N2      N1 5968   2.076   0.201   8.931
 1346N2      N2 5969   2.127   0.219   8.835
 1346N2      MW 5970   2.102   0.210   8.883
 1347N2      N1 5971   9.678   1.059   7.527
 1347N2      N2 5972   9.618   1.056   7.619
 1347N2      MW 5973   9.648   1.057   7.573
 1348N2      N1 5974   5.831   5.903   8.632
 1348N2      N2 5975   5.843   5.831   8.715
 1348N2      MW 5976   5.837   5.867   8.673
 1349N2      N1 5977   8.121   9.141   7.802
 1349N2      N2 5978   8.122   9.159   7.911
 1349N2      MW 5979   8.121   9.150   7.856
 1350N2      N1 5980   3.328   5.488   5.910
 1350N2      N2 5981   3.324   5.390   5.960
 1350N2      MW 5982   3.326   5.439   5.935
 1351N2      N1 5983   5.756   9.797   1.985
 1351N2      N2 5984   5.729   9.904   1.980
 1351N2      MW 5985   5.742   9.850   1.983
 1352N2      N1 5986   6.930   1.067   4.240
 1352N2      N2 5987   6.876   1.145   4.296
 1352N2      MW 5988   6.903   1.106   4.268
 1353N2      N1 5989   7.292   7.817   8.421
 1353N2      N2 5990   7.197   7.774   8.454
 1353N2      MW 5991   7.245   7.796   8.438
 1354N2      N1 5992   9.402   0.764   9.888
 1354N2      N2 5993   9.486   0.814   9.838
 1354N2      MW 5994   9.444   0.789   9.863
 1355N2      N1 5995   4.787   7.998   9.772
 1355N2      N2 5996   4.683   7.989   9.805
 1355N2      MW 5997   4.735   7.994   9.789
 1356N2      N1 5998   4.802   0.094   9.914
 1356N2      N2 5999   4.871   0.130   9.836
 1356N2      MW 6000   4.836   0.112   9.875
 1357N2      N1 6001   4.708   9.324   2.842
 1357N2      N2 6002   4.816   9.333   2.863
 1357N2      MW 6003   4.762   9.328   2.852
 1358N2      N1 6004   1.936   9.734   5.850
 1358N2      N2 6005   1.961   9.725   5.743
 1358N2      MW 6006   1.948   9.729   5.796
 1359N2      N1 6007   3.999   6.078   0.999
 1359N2      N2 6008   3.902   6.032   0.974
 1359N2      MW 6009   3.950   6.055   0.986
 1360N2      N1 6010   3.497   3.615   0.799
 1360N2      N2 6011   3.444   3.671   0.721
 1360N2      MW 6012   3.471   3.643   0.760
 1361N2      N1 6013   2.586   3.071   9.253
 1361N2      N2 6014   2.608   3.001   9.334
 1361N2      MW 6015   2.597   3.036   9.293
 1362N2      N1 6016   6.399   3.235   6.002
 1362N2      N2 6017   6.420   3.245   5.894
 1362N2      MW 6018   6.410   3.240   5.948
 1363N2      N1 6019   7.099   8.606   9.261
 1363N2      N2 6020   7.081   8.552   9.166
 1363N2      MW 6021   7.090   8.579   9.214
 1364N2      N1 6022   9.851   0.311   6.368
 1364N2      N2 6023   9.846   0.404   6.426
 1364N2      MW 6024   9.849   0.357   6.397
 1365N2      N1 6025   5.709   1.444   5.169
 1365N2      N2 6026   5.669   1.539   5.132
 1365N2      MW 6027   5.689   1.491   5.150
 1366N2      N1 6028   1.739   8.527   9.918
 1366N2      N2 6029   1.688   8.553   9.824
 1366N2      MW 6030   1.713   8.540   9.871
 1367N2      N1 6031   6.914   3.661   9.673
 1367N2      N2 6032   6.925   3.704   9.774
 1367N2      MW 6033   6.919   3.682   9.724
 1368N2      N1 6034   2.434   6.129   8.188
 1368N2      N2 6035   2.479   6.225   8.219
 1368N2      MW 6036   2.457   6.177   8.204
 1369N2      N1 6037   3.130   2.453   1.171
 1369N2      N2 6038   3.040   2.515   1.163
 1369N2      MW 6039   3.085   2.484   1.167
 1370N2      N1 6040   8.868   8.596   7.617
 1370N2      N2 6041   8.790   8.613   7.692
 1370N2      MW 6042   8.829   8.605   7.654
 1371N2      N1 6043   7.303   9.266   0.501
 1371N2      N2 6044   7.255   9.180   0.452
 1371N2      MW 6045   7.279   9.223   0.477
 1372N2      N1 6046   4.823   4.114   6.397
 1372N2      N2 6047   4.826   4.154   6.294
 1372N2      MW 6048   4.824   4.134   6.346
 1373N2      N1 6049   2.950   1.151   7.221
 1373N2      N2 6050   3.029   1.132   7.147
 1373N2      MW 6051   2.990   1.141   7.184
 1374N2      N1 6052   7.048   3.655   5.001
 1374N2      N2 6053   6.952   3.705   5.021
 1374N2      MW 6054   7.000   3.680   5.011
 1375N2      N1 6055   8.930   4.960   3.846
 1375N2      N2 6056   8.857   4.982   3.767
 1375N2      MW 6057   8.894   4.971   3.807
 1376N2      N1 6058   7.288   1.482   2.221
 1376N2      N2 6059   7.226   1.412   2.163
 1376N2      MW 6060   7.257   1.447   2.192
 1377N2      N1 6061   4.301   6.396   6.230
 1377N2      N2 6062   4.337   6.484   6.175
 1377N2      MW 6063   4.319   6.440   6.202
 1378N2      N1 6064   1.014   6.788   2.539
 1378N2      N2 6065   1.116   6.809   2.504
 1378N2      MW 6066   1.065   6.798   2.521
 1379N2      N1 6067   2.515   0.597   6.980
 1379N2      N2 6068   2.574   0.584   7.072
 1379N2      MW 6069   2.545   0.591   7.026
 1380N2      N1 6070   4.315   7.834   1.135
 1380N2      N2 6071   4.301   7.799   1.032
 1380N2      MW 6072   4.308   7.816   1.084
  10.00000  10.00000  10.00000
