# Supplementary material for: Economically viable geological CO2 storage from direct air capture has critical threshold of 70% CO2 concentration
Source: Commun Eng. 2025 Jul 15;4:127. doi: 10.1038/s44172-025-00468-5 (PMC12264126; doi:10.1038/s44172-025-00468-5)
Supplement: Supplementary file 4 — Supplementary Data 1 [file 44172_2025_468_MOESM4_ESM.zip › Critical-Threshold-of-70-CO2-Concentration-for-Economically-Viable-Geological-Storage-from-DAC-main/80percent_293.15K-60bar-final.gro]

impurities
 6348
    1O2      O1    1   4.265   1.850   4.221 -0.2620 -0.0588  0.2505
    1O2      O2    2   4.268   1.905   4.329 -0.0856 -0.0106  0.2221
    1O2      MW    3   4.267   1.878   4.275 -0.1738 -0.0347  0.2363
    2O2      O1    4   2.902   3.208   5.289 -0.2746 -0.1261 -0.0960
    2O2      O2    5   2.846   3.244   5.188  0.2527  0.2814 -0.2430
    2O2      MW    6   2.874   3.226   5.238 -0.0109  0.0776 -0.1695
    3O2      O1    7   5.656   8.304   1.451 -0.2723  0.6771  0.1043
    3O2      O2    8   5.697   8.294   1.565 -0.4031  0.2599  0.1149
    3O2      MW    9   5.676   8.299   1.508 -0.3377  0.4685  0.1096
    4O2      O1   10   6.629   4.485   2.426 -0.0954 -0.5334  0.4701
    4O2      O2   11   6.726   4.493   2.497  0.2896 -0.2506 -0.0793
    4O2      MW   12   6.678   4.489   2.461  0.0971 -0.3920  0.1954
    5O2      O1   13   4.226   5.849   5.556 -0.3773 -0.0138  0.2555
    5O2      O2   14   4.309   5.770   5.594 -0.1903 -0.0883 -0.2949
    5O2      MW   15   4.267   5.809   5.575 -0.2838 -0.0510 -0.0197
    6O2      O1   16   1.872   6.368   0.857  0.3486  0.4830 -0.0213
    6O2      O2   17   1.965   6.421   0.913  0.5538  0.2192 -0.1127
    6O2      MW   18   1.918   6.395   0.885  0.4512  0.3511 -0.0670
    7O2      O1   19   3.990   5.806   8.311  0.5313  0.2403  0.0263
    7O2      O2   20   3.875   5.841   8.324  0.5774  0.3307  0.1885
    7O2      MW   21   3.933   5.823   8.318  0.5544  0.2855  0.1074
    8O2      O1   22   2.521   1.897   1.335  0.3897  0.0850 -0.0419
    8O2      O2   23   2.499   1.957   1.438 -0.1664  0.2543 -0.2570
    8O2      MW   24   2.510   1.927   1.386  0.1116  0.1696 -0.1494
    9O2      O1   25   2.768   5.196   7.624  0.6482 -0.3177  0.0589
    9O2      O2   26   2.763   5.299   7.687  0.6824 -0.0507 -0.3750
    9O2      MW   27   2.765   5.248   7.656  0.6653 -0.1842 -0.1580
   10O2      O1   28   2.685   6.689   4.210 -0.3124  0.5504 -0.4369
   10O2      O2   29   2.568   6.702   4.238 -0.4069 -0.3027 -0.4196
   10O2      MW   30   2.626   6.695   4.224 -0.3596  0.1238 -0.4283
   11O2      O1   31   3.008   1.901   8.841  0.0725  0.4602 -0.3360
   11O2      O2   32   3.105   1.834   8.815 -0.0169  0.0174  0.4449
   11O2      MW   33   3.057   1.868   8.828  0.0278  0.2388  0.0544
   12O2      O1   34   1.350   0.574   0.037  0.1127  0.1000  0.3714
   12O2      O2   35   1.273   0.523  -0.042  0.3467  0.0088  0.2021
   12O2      MW   36   1.311   0.549  -0.003  0.2297  0.0544  0.2867
   13O2      O1   37   3.583   7.081   2.238  0.5150 -0.0594 -0.0334
   13O2      O2   38   3.615   7.154   2.329 -0.4380  0.1317  0.1560
   13O2      MW   39   3.599   7.117   2.284  0.0385  0.0362  0.0613
   14O2      O1   40   1.454   0.718   5.285  0.4516  0.5733  0.0633
   14O2      O2   41   1.351   0.737   5.224  0.3138 -0.4852 -0.0574
   14O2      MW   42   1.402   0.727   5.255  0.3827  0.0440  0.0029
   15O2      O1   43   2.035   0.809   7.638  0.2576  0.1225  0.2640
   15O2      O2   44   2.133   0.854   7.695  0.6855  0.0546 -0.4148
   15O2      MW   45   2.084   0.832   7.667  0.4716  0.0885 -0.0754
   16O2      O1   46   7.156   0.915   6.330 -0.1502 -0.1425 -0.4050
   16O2      O2   47   7.128   0.932   6.214 -0.6936  0.1602 -0.2296
   16O2      MW   48   7.142   0.923   6.272 -0.4219  0.0088 -0.3173
   17O2      O1   49   4.005   2.854   8.288 -0.4045 -0.3136  0.0225
   17O2      O2   50   3.919   2.937   8.304  0.1749  0.4779 -0.9485
   17O2      MW   51   3.962   2.895   8.296 -0.1148  0.0821 -0.4630
   18O2      O1   52   6.228   6.096   4.061 -0.2267  0.1272 -0.3928
   18O2      O2   53   6.317   6.175   4.084  0.0324 -0.4769  0.6804
   18O2      MW   54   6.272   6.135   4.073 -0.0971 -0.1749  0.1438
   19O2      O1   55   5.909   3.605   1.554 -0.2500 -0.2378 -0.0888
   19O2      O2   56   5.823   3.627   1.472 -0.6139  0.3798  0.4517
   19O2      MW   57   5.866   3.616   1.513 -0.4319  0.0710  0.1815
   20O2      O1   58   8.716   2.735   6.206 -0.1222 -0.1138 -0.1521
   20O2      O2   59   8.811   2.803   6.176 -0.3516  0.2564 -0.0515
   20O2      MW   60   8.764   2.769   6.191 -0.2369  0.0713 -0.1018
   21O2      O1   61   4.235   7.672   7.514  0.4192  0.1222 -0.4831
   21O2      O2   62   4.319   7.759   7.510  0.2855  0.2429 -0.6084
   21O2      MW   63   4.277   7.716   7.512  0.3524  0.1825 -0.5458
   22O2      O1   64   7.134   4.712   6.005  0.2264 -0.2107 -0.1312
   22O2      O2   65   7.160   4.717   5.887 -0.2602  0.3914 -0.2123
   22O2      MW   66   7.147   4.715   5.946 -0.0169  0.0903 -0.1717
   23O2      O1   67   0.779   7.307   6.669  0.1880  0.0841 -0.1347
   23O2      O2   68   0.732   7.247   6.575  0.2497 -0.8431  0.4134
   23O2      MW   69   0.755   7.277   6.622  0.2189 -0.3795  0.1394
   24O2      O1   70   7.299   0.118   2.155 -0.2637  0.4313  0.0150
   24O2      O2   71   7.204   0.048   2.129 -0.0734 -0.0389  0.5866
   24O2      MW   72   7.252   0.083   2.142 -0.1686  0.1962  0.3008
   25O2      O1   73   7.308   4.614   6.323  0.2831  0.6567  0.5248
   25O2      O2   74   7.376   4.516   6.303 -0.6116 -0.0454  0.8746
   25O2      MW   75   7.342   4.565   6.313 -0.1643  0.3056  0.6997
   26O2      O1   76   5.648   8.565   3.371 -0.3148  0.2222  0.2184
   26O2      O2   77   5.712   8.649   3.311  0.6384 -0.4380  0.2973
   26O2      MW   78   5.680   8.607   3.341  0.1618 -0.1079  0.2579
   27O2      O1   79   1.630   6.560   7.327 -0.0171  0.4286  0.2336
   27O2      O2   80   1.722   6.585   7.252  0.0074 -0.2099  0.0490
   27O2      MW   81   1.676   6.573   7.290 -0.0049  0.1094  0.1413
   28O2      O1   82   4.005   1.976   5.526  0.5155 -0.1371  0.2162
   28O2      O2   83   3.953   1.871   5.499 -0.4647  0.3357  0.2111
   28O2      MW   84   3.979   1.923   5.512  0.0254  0.0993  0.2136
   29O2      O1   85   0.713   4.693   6.287 -0.0422 -0.1593  0.4517
   29O2      O2   86   0.638   4.722   6.378 -0.4683 -0.3424  0.1574
   29O2      MW   87   0.676   4.708   6.332 -0.2552 -0.2508  0.3045
   30O2      O1   88   5.630   6.306   5.635 -0.3604  0.2982  0.0022
   30O2      O2   89   5.541   6.261   5.567 -0.4982  0.2186  0.2350
   30O2      MW   90   5.585   6.284   5.601 -0.4293  0.2584  0.1186
   31O2      O1   91   7.851   1.437   2.871  0.2764  0.0477 -0.0777
   31O2      O2   92   7.918   1.522   2.816  0.0910  0.4007  0.2433
   31O2      MW   93   7.884   1.479   2.844  0.1837  0.2242  0.0828
   32O2      O1   94   3.189   2.224   5.546 -0.2048  0.3050  0.1259
   32O2      O2   95   3.145   2.153   5.459 -0.1062  0.2517  0.1182
   32O2      MW   96   3.167   2.188   5.503 -0.1555  0.2784  0.1220
   33O2      O1   97   0.422   3.430   8.368 -0.5881 -0.0039 -0.2939
   33O2      O2   98   0.402   3.356   8.462  0.0954  0.0378 -0.1109
   33O2      MW   99   0.412   3.393   8.415 -0.2464  0.0169 -0.2024
   34O2      O1  100   0.224   0.200   1.383  0.1248  0.2844 -0.3149
   34O2      O2  101   0.324   0.239   1.438  0.2283 -0.5354  0.0771
   34O2      MW  102   0.274   0.219   1.410  0.1765 -0.1255 -0.1189
   35O2      O1  103   2.642   6.226   1.087  0.3796 -0.3401 -0.0431
   35O2      O2  104   2.692   6.233   0.977 -0.0032  0.3772 -0.1760
   35O2      MW  105   2.667   6.230   1.032  0.1882  0.0185 -0.1095
   36O2      O1  106   3.506   8.774   0.782 -0.3284  0.6009  0.2763
   36O2      O2  107   3.478   8.832   0.679  0.2094  0.1895 -0.1029
   36O2      MW  108   3.492   8.803   0.731 -0.0595  0.3952  0.0867
   37O2      O1  109   3.238   2.846   7.979 -0.1186 -0.4971 -0.1102
   37O2      O2  110   3.255   2.802   7.868 -0.6185 -0.2095 -0.3026
   37O2      MW  111   3.247   2.824   7.924 -0.3686 -0.3533 -0.2064
   38O2      O1  112   1.280   2.569   5.114 -0.0481  0.0962 -0.2349
   38O2      O2  113   1.398   2.579   5.139 -0.0909 -0.8112  0.3294
   38O2      MW  114   1.339   2.574   5.127 -0.0695 -0.3575  0.0472
   39O2      O1  115   5.824   3.626   6.609 -0.4965  0.1471 -0.4610
   39O2      O2  116   5.800   3.712   6.691  0.2777 -0.1647  0.1027
   39O2      MW  117   5.812   3.669   6.650 -0.1094 -0.0088 -0.1792
   40O2      O1  118   3.978   7.728   0.367  0.0793  0.2524 -0.3527
   40O2      O2  119   3.864   7.760   0.388  0.1675  0.4101 -0.1080
   40O2      MW  120   3.921   7.744   0.378  0.1234  0.3313 -0.2304
   41O2      O1  121   1.687   7.582   7.481 -0.0817  0.4381 -0.0169
   41O2      O2  122   1.772   7.574   7.395 -0.0846 -0.3135  0.0421
   41O2      MW  123   1.730   7.578   7.438 -0.0831  0.0623  0.0126
   42O2      O1  124   0.913   7.195   7.524 -0.1868 -0.2464 -0.4522
   42O2      O2  125   0.959   7.300   7.564 -0.7305 -0.3251  0.3855
   42O2      MW  126   0.936   7.247   7.544 -0.4586 -0.2857 -0.0333
   43O2      O1  127   5.835   8.828   0.706 -0.1247 -0.0600  0.1397
   43O2      O2  128   5.932   8.869   0.767  0.1536  0.4128 -0.6124
   43O2      MW  129   5.884   8.848   0.736  0.0145  0.1764 -0.2364
   44O2      O1  130   3.230   3.642   6.958  0.1288  0.2918 -0.2627
   44O2      O2  131   3.275   3.749   6.923  0.7697  0.1046 -0.0198
   44O2      MW  132   3.252   3.696   6.941  0.4493  0.1982 -0.1413
   45O2      O1  133   5.199   8.348   6.833 -0.3248  0.3730  0.1047
   45O2      O2  134   5.153   8.305   6.729  0.2600 -0.2866  0.1162
   45O2      MW  135   5.176   8.326   6.781 -0.0324  0.0432  0.1104
   46O2      O1  136   7.280   8.243   7.539  0.1202  0.4226 -0.2224
   46O2      O2  137   7.304   8.129   7.570 -0.3983  0.3387 -0.1156
   46O2      MW  138   7.292   8.186   7.555 -0.1390  0.3807 -0.1690
   47O2      O1  139   5.772   0.542   0.991  0.0165  0.5168  0.1034
   47O2      O2  140   5.822   0.437   1.026 -0.1301  0.4489  0.1092
   47O2      MW  141   5.797   0.490   1.008 -0.0568  0.4829  0.1063
   48O2      O1  142   2.626   6.533   3.960  0.1774  0.4528 -0.1086
   48O2      O2  143   2.564   6.467   3.880  0.1302 -0.2109  0.4666
   48O2      MW  144   2.595   6.500   3.920  0.1538  0.1209  0.1790
   49O2      O1  145   7.380   5.251   5.054 -0.2316  0.0015  0.4428
   49O2      O2  146   7.354   5.189   4.953 -0.1779  0.4723  0.1354
   49O2      MW  147   7.367   5.220   5.003 -0.2047  0.2369  0.2891
   50O2      O1  148   5.860   1.777   8.308  0.4760 -0.0659 -0.1603
   50O2      O2  149   5.772   1.805   8.230  0.7412  0.0011 -0.4343
   50O2      MW  150   5.816   1.791   8.269  0.6086 -0.0324 -0.2973
   51O2      O1  151   0.343   5.553   4.645  0.6320  0.7210  0.8103
   51O2      O2  152   0.351   5.476   4.737  0.2402  0.0230  0.2629
   51O2      MW  153   0.347   5.515   4.691  0.4361  0.3720  0.5366
   52O2      O1  154   0.303   1.283   1.531  0.5875  0.0051 -0.6438
   52O2      O2  155   0.244   1.368   1.467 -0.1491 -0.2809 -0.3541
   52O2      MW  156   0.274   1.326   1.499  0.2192 -0.1379 -0.4990
   53O2      O1  157   3.473   0.356   6.998  0.0349  0.1264  0.7527
   53O2      O2  158   3.535   0.253   6.989 -0.0261  0.2191 -0.7689
   53O2      MW  159   3.504   0.305   6.993  0.0044  0.1728 -0.0081
   54O2      O1  160   1.029   6.219   6.073 -0.1523  0.2171  0.3515
   54O2      O2  161   0.981   6.322   6.117 -0.2159  0.4169 -0.1866
   54O2      MW  162   1.005   6.271   6.095 -0.1841  0.3170  0.0825
   55O2      O1  163   1.410   2.882   2.317  0.2900 -0.8832  0.1597
   55O2      O2  164   1.296   2.893   2.277  0.4983 -0.0030 -0.2158
   55O2      MW  165   1.353   2.888   2.297  0.3941 -0.4431 -0.0281
   56CO2     D1  166   5.690   1.445   7.287 -0.5755  0.6036  0.3530
   56CO2     D2  167   5.729   1.590   7.158 -0.2298  0.0400 -0.1751
   56CO2      C  168   5.710   1.517   7.222 -0.4026  0.3218  0.0890
   56CO2     O1  169   5.732   1.602   7.146 -0.1999 -0.0086 -0.2208
   56CO2     O2  170   5.687   1.433   7.298 -0.6053  0.6523  0.3987
   57CO2     D1  171   8.308   0.550   2.541 -0.0314  0.0348 -0.2311
   57CO2     D2  172   8.332   0.451   2.371 -0.0300 -0.1755 -0.1096
   57CO2      C  173   8.320   0.500   2.456 -0.0307 -0.0703 -0.1704
   57CO2     O1  174   8.334   0.443   2.356 -0.0299 -0.1936 -0.0991
   57CO2     O2  175   8.306   0.558   2.556 -0.0315  0.0530 -0.2416
   58CO2     D1  176   1.181   6.394   0.614  0.0319  0.2357  0.3235
   58CO2     D2  177   1.366   6.449   0.657  0.3485 -0.4487 -0.1564
   58CO2      C  178   1.273   6.421   0.636  0.1902 -0.1065  0.0836
   58CO2     O1  179   1.382   6.454   0.661  0.3758 -0.5078 -0.1979
   58CO2     O2  180   1.165   6.389   0.610  0.0046  0.2948  0.3650
   59CO2     D1  181   4.413   4.498   2.588 -0.5472 -0.4847  0.3547
   59CO2     D2  182   4.220   4.462   2.608 -0.6667  0.0202  0.1207
   59CO2      C  183   4.316   4.480   2.598 -0.6069 -0.2322  0.2377
   59CO2     O1  184   4.203   4.459   2.610 -0.6770  0.0638  0.1005
   59CO2     O2  185   4.430   4.501   2.586 -0.5368 -0.5283  0.3749
   60CO2     D1  186   0.476   8.779   5.534 -0.2815 -0.0566 -0.1464
   60CO2     D2  187   0.382   8.947   5.488 -0.1412 -0.0002 -0.2272
   60CO2      C  188   0.429   8.863   5.511 -0.2113 -0.0284 -0.1868
   60CO2     O1  189   0.374   8.962   5.484 -0.1291  0.0046 -0.2342
   60CO2     O2  190   0.485   8.765   5.538 -0.2936 -0.0615 -0.1394
   61CO2     D1  191   7.066   4.405   5.085  0.4914  0.4039  0.5322
   61CO2     D2  192   7.182   4.306   4.959  0.1434  0.5832  0.0684
   61CO2      C  193   7.124   4.355   5.022  0.3174  0.4935  0.3003
   61CO2     O1  194   7.192   4.297   4.948  0.1134  0.5987  0.0283
   61CO2     O2  195   7.056   4.413   5.096  0.5214  0.3884  0.5723
   62CO2     D1  196   0.101   7.769   4.451 -0.1410 -0.3957 -0.2198
   62CO2     D2  197  -0.045   7.868   4.363  0.3198 -0.0159 -0.5667
   62CO2      C  198   0.028   7.818   4.407  0.0894 -0.2058 -0.3932
   62CO2     O1  199  -0.058   7.876   4.355  0.3596  0.0169 -0.5966
   62CO2     O2  200   0.114   7.760   4.459 -0.1809 -0.4285 -0.1898
   63CO2     D1  201   4.900   3.194   4.824 -0.1064  0.0578  0.5063
   63CO2     D2  202   4.979   3.358   4.903  0.3501 -0.0083  0.1809
   63CO2      C  203   4.940   3.276   4.864  0.1219  0.0247  0.3436
   63CO2     O1  204   4.986   3.372   4.910  0.3896 -0.0141  0.1528
   63CO2     O2  205   4.893   3.180   4.818 -0.1459  0.0635  0.5344
   64CO2     D1  206   0.396   4.994   7.085 -0.2193 -0.0177  0.3735
   64CO2     D2  207   0.405   5.131   7.227  0.3193  0.3629 -0.0299
   64CO2      C  208   0.401   5.062   7.156  0.0500  0.1726  0.1718
   64CO2     O1  209   0.406   5.143   7.239  0.3658  0.3958 -0.0648
   64CO2     O2  210   0.395   4.982   7.073 -0.2658 -0.0506  0.4084
   65CO2     D1  211   4.587   7.618   2.113 -0.1448  0.6187 -0.3839
   65CO2     D2  212   4.656   7.788   2.186  0.5927  0.0024  0.3609
   65CO2      C  213   4.621   7.703   2.149  0.2240  0.3106 -0.0115
   65CO2     O1  214   4.662   7.803   2.192  0.6564 -0.0509  0.4253
   65CO2     O2  215   4.581   7.603   2.107 -0.2085  0.6720 -0.4483
   66CO2     D1  216   0.147   5.539   4.179  0.0728 -0.4561 -0.0739
   66CO2     D2  217  -0.040   5.475   4.163 -0.0874 -0.0395  0.1091
   66CO2      C  218   0.053   5.507   4.171 -0.0073 -0.2478  0.0176
   66CO2     O1  219  -0.056   5.469   4.161 -0.1013 -0.0035  0.1249
   66CO2     O2  220   0.163   5.545   4.180  0.0866 -0.4920 -0.0897
   67CO2     D1  221   3.225   0.512   0.136 -0.3810 -0.0520 -0.1789
   67CO2     D2  222   3.243   0.331   0.059 -0.0056 -0.0725 -0.0455
   67CO2      C  223   3.234   0.421   0.097 -0.1933 -0.0623 -0.1122
   67CO2     O1  224   3.244   0.315   0.052  0.0268 -0.0743 -0.0340
   67CO2     O2  225   3.223   0.527   0.143 -0.4134 -0.0503 -0.1904
   68CO2     D1  226   5.387   8.514   3.653  0.0967 -0.0277  0.3488
   68CO2     D2  227   5.573   8.446   3.646  0.2095  0.2594  0.5950
   68CO2      C  228   5.480   8.480   3.649  0.1531  0.1159  0.4719
   68CO2     O1  229   5.589   8.441   3.645  0.2192  0.2842  0.6163
   68CO2     O2  230   5.371   8.519   3.653  0.0869 -0.0525  0.3275
   69CO2     D1  231   3.724   0.177   0.782 -0.2631 -0.0877 -0.0524
   69CO2     D2  232   3.607   0.256   0.921  0.0741 -0.1222  0.2543
   69CO2      C  233   3.665   0.216   0.852 -0.0945 -0.1049  0.1010
   69CO2     O1  234   3.596   0.263   0.933  0.1032 -0.1251  0.2808
   69CO2     O2  235   3.734   0.170   0.770 -0.2922 -0.0847 -0.0789
   70CO2     D1  236   8.745   8.035   5.805 -0.0641  0.0158  0.0384
   70CO2     D2  237   8.564   8.035   5.724 -0.0776 -0.1440  0.0652
   70CO2      C  238   8.654   8.035   5.765 -0.0708 -0.0641  0.0518
   70CO2     O1  239   8.549   8.035   5.717 -0.0787 -0.1578  0.0675
   70CO2     O2  240   8.760   8.035   5.812 -0.0629  0.0296  0.0361
   71CO2     D1  241   7.042   4.754   4.678 -0.0408 -0.4983  0.2618
   71CO2     D2  242   6.948   4.659   4.532  0.2280 -0.2545 -0.0715
   71CO2      C  243   6.995   4.707   4.605  0.0936 -0.3764  0.0951
   71CO2     O1  244   6.940   4.651   4.519  0.2512 -0.2335 -0.1003
   71CO2     O2  245   7.050   4.763   4.690 -0.0640 -0.5194  0.2906
   72CO2     D1  246   6.350   4.895   2.201  0.4536 -0.3070 -0.1555
   72CO2     D2  247   6.371   4.698   2.206  0.1491 -0.3432 -0.3172
   72CO2      C  248   6.361   4.796   2.203  0.3014 -0.3251 -0.2363
   72CO2     O1  249   6.373   4.681   2.206  0.1228 -0.3463 -0.3311
   72CO2     O2  250   6.348   4.912   2.201  0.4799 -0.3039 -0.1415
   73CO2     D1  251   5.914   4.837   1.336 -0.0495 -0.4131  0.1026
   73CO2     D2  252   5.827   4.666   1.290  0.5608 -0.6632 -0.1243
   73CO2      C  253   5.870   4.752   1.313  0.2556 -0.5381 -0.0108
   73CO2     O1  254   5.819   4.651   1.286  0.6135 -0.6848 -0.1439
   73CO2     O2  255   5.921   4.852   1.339 -0.1022 -0.3915  0.1222
   74CO2     D1  256   4.388   7.200   7.736  0.3602 -0.0183 -0.4446
   74CO2     D2  257   4.507   7.082   7.630  0.1590 -0.2033 -0.4639
   74CO2      C  258   4.448   7.141   7.683  0.2596 -0.1108 -0.4542
   74CO2     O1  259   4.518   7.072   7.621  0.1416 -0.2193 -0.4656
   74CO2     O2  260   4.378   7.210   7.745  0.3776 -0.0023 -0.4429
   75CO2     D1  261   0.057   4.647   5.336  0.1532  0.1152 -0.3791
   75CO2     D2  262   0.119   4.823   5.404 -0.5118  0.2447 -0.1121
   75CO2      C  263   0.088   4.735   5.370 -0.1793  0.1799 -0.2456
   75CO2     O1  264   0.124   4.838   5.410 -0.5693  0.2559 -0.0890
   75CO2     O2  265   0.052   4.632   5.330  0.2106  0.1040 -0.4021
   76CO2     D1  266   0.568   2.146   0.291 -0.1742 -0.2254  0.1767
   76CO2     D2  267   0.440   2.244   0.406 -0.4727  0.1150 -0.4432
   76CO2      C  268   0.504   2.195   0.348 -0.3234 -0.0552 -0.1332
   76CO2     O1  269   0.429   2.252   0.416 -0.4984  0.1444 -0.4967
   76CO2     O2  270   0.579   2.138   0.281 -0.1484 -0.2548  0.2302
   77CO2     D1  271   7.915   6.012   5.796 -0.1400 -0.0185  0.3582
   77CO2     D2  272   8.092   6.044   5.715 -0.0636 -0.1066  0.4902
   77CO2      C  273   8.004   6.028   5.756 -0.1018 -0.0626  0.4242
   77CO2     O1  274   8.108   6.047   5.708 -0.0570 -0.1142  0.5016
   77CO2     O2  275   7.899   6.010   5.803 -0.1466 -0.0109  0.3467
   78CO2     D1  276   7.997   2.679   3.046  0.2719 -0.0354  0.5970
   78CO2     D2  277   8.059   2.491   3.056  0.3916 -0.0226  0.1267
   78CO2      C  278   8.028   2.585   3.051  0.3317 -0.0290  0.3619
   78CO2     O1  279   8.064   2.475   3.057  0.4019 -0.0215  0.0860
   78CO2     O2  280   7.992   2.695   3.045  0.2616 -0.0365  0.6377
   79CO2     D1  281   0.756   0.431   1.032 -0.1367  0.4332  0.1292
   79CO2     D2  282   0.659   0.504   1.189  0.0374  0.3064  0.2965
   79CO2      C  283   0.708   0.468   1.110 -0.0497  0.3698  0.2129
   79CO2     O1  284   0.651   0.511   1.202  0.0524  0.2955  0.3110
   79CO2     O2  285   0.764   0.425   1.019 -0.1518  0.4441  0.1148
   80CO2     D1  286   4.915   7.943   7.841 -0.0120 -0.2866 -0.2171
   80CO2     D2  287   4.984   8.127   7.827 -0.6773 -0.0072  0.1582
   80CO2      C  288   4.950   8.035   7.834 -0.3446 -0.1469 -0.0295
   80CO2     O1  289   4.990   8.143   7.826 -0.7347  0.0170  0.1906
   80CO2     O2  290   4.909   7.927   7.842  0.0455 -0.3108 -0.2495
   81CO2     D1  291   5.371   1.659   7.015 -0.1524  0.2244 -0.0792
   81CO2     D2  292   5.451   1.746   7.174 -0.1207  0.0238  0.0147
   81CO2      C  293   5.411   1.702   7.095 -0.1365  0.1241 -0.0323
   81CO2     O1  294   5.458   1.753   7.188 -0.1180  0.0065  0.0228
   81CO2     O2  295   5.364   1.652   7.002 -0.1551  0.2417 -0.0873
   82CO2     D1  296   3.214   1.901   7.770  0.2938  0.1117 -0.0377
   82CO2     D2  297   3.171   1.753   7.895 -0.0902  0.3098  0.0648
   82CO2      C  298   3.193   1.827   7.833  0.1018  0.2108  0.0135
   82CO2     O1  299   3.168   1.741   7.906 -0.1234  0.3270  0.0737
   82CO2     O2  300   3.218   1.914   7.760  0.3270  0.0946 -0.0466
   83CO2     D1  301   7.175   0.337   1.096  0.1102  0.1451 -0.1686
   83CO2     D2  302   7.075   0.430   0.953 -0.1847  0.2104  0.0805
   83CO2      C  303   7.125   0.383   1.024 -0.0372  0.1778 -0.0441
   83CO2     O1  304   7.066   0.438   0.940 -0.2101  0.2160  0.1020
   83CO2     O2  305   7.184   0.329   1.108  0.1357  0.1395 -0.1902
   84CO2     D1  306   3.938   6.118   3.507 -0.2673 -0.2490  0.1779
   84CO2     D2  307   4.095   6.050   3.605 -0.1161  0.0563  0.1475
   84CO2      C  308   4.016   6.084   3.556 -0.1917 -0.0964  0.1627
   84CO2     O1  309   4.109   6.044   3.614 -0.1030  0.0827  0.1448
   84CO2     O2  310   3.924   6.124   3.499 -0.2803 -0.2754  0.1805
   85CO2     D1  311   1.429   1.986   6.302  0.0087 -0.2981 -0.8199
   85CO2     D2  312   1.489   1.957   6.116 -0.3007  0.5367 -1.0485
   85CO2      C  313   1.459   1.972   6.209 -0.1460  0.1193 -0.9342
   85CO2     O1  314   1.494   1.955   6.099 -0.3274  0.6088 -1.0683
   85CO2     O2  315   1.424   1.988   6.318  0.0354 -0.3703 -0.8001
   86CO2     D1  316   3.361   6.279   4.102  0.0628 -0.2939  0.2271
   86CO2     D2  317   3.468   6.297   3.937 -0.2828 -0.4444 -0.0116
   86CO2      C  318   3.415   6.288   4.019 -0.1100 -0.3691  0.1077
   86CO2     O1  319   3.477   6.299   3.922 -0.3126 -0.4574 -0.0323
   86CO2     O2  320   3.352   6.277   4.117  0.0927 -0.2809  0.2478
   87CO2     D1  321   0.465   3.585   7.084 -0.1802 -0.0140  0.1558
   87CO2     D2  322   0.589   3.443   7.025  0.1466  0.3912 -0.1353
   87CO2      C  323   0.527   3.514   7.055 -0.0168  0.1886  0.0103
   87CO2     O1  324   0.600   3.430   7.020  0.1749  0.4262 -0.1604
   87CO2     O2  325   0.454   3.597   7.089 -0.2084 -0.0490  0.1809
   88CO2     D1  326   3.131   0.929   8.731  0.0604  0.0085  0.4639
   88CO2     D2  327   2.999   1.077   8.725  0.2304  0.1205 -0.4550
   88CO2      C  328   3.065   1.003   8.728  0.1454  0.0645  0.0045
   88CO2     O1  329   2.988   1.089   8.724  0.2451  0.1302 -0.5343
   88CO2     O2  330   3.142   0.916   8.732  0.0457 -0.0011  0.5433
   89CO2     D1  331   4.637   0.812   1.424  0.2166 -0.5295 -0.3911
   89CO2     D2  332   4.461   0.796   1.334 -0.0713  0.2991  0.0307
   89CO2      C  333   4.549   0.804   1.379  0.0726 -0.1152 -0.1802
   89CO2     O1  334   4.446   0.795   1.327 -0.0962  0.3707  0.0671
   89CO2     O2  335   4.652   0.813   1.431  0.2415 -0.6011 -0.4276
   90CO2     D1  336   7.129   6.192   4.350 -0.6166  0.0722 -0.2838
   90CO2     D2  337   7.168   6.337   4.221  0.3336 -0.4289 -0.5559
   90CO2      C  338   7.148   6.265   4.285 -0.1415 -0.1784 -0.4199
   90CO2     O1  339   7.172   6.349   4.210  0.4157 -0.4722 -0.5795
   90CO2     O2  340   7.125   6.180   4.361 -0.6987  0.1155 -0.2603
   91CO2     D1  341   4.912   0.551   1.397  0.1192  0.0731 -0.3317
   91CO2     D2  342   5.079   0.646   1.350  0.4135 -0.1520  0.2581
   91CO2      C  343   4.996   0.598   1.373  0.2663 -0.0395 -0.0368
   91CO2     O1  344   5.094   0.654   1.346  0.4389 -0.1714  0.3091
   91CO2     O2  345   4.898   0.543   1.401  0.0938  0.0925 -0.3827
   92CO2     D1  346   0.568   3.478   3.012 -0.5605 -0.0967 -0.0353
   92CO2     D2  347   0.748   3.396   3.003 -0.3605  0.3072  0.2422
   92CO2      C  348   0.658   3.437   3.007 -0.4605  0.1053  0.1035
   92CO2     O1  349   0.763   3.389   3.002 -0.3432  0.3421  0.2662
   92CO2     O2  350   0.553   3.485   3.013 -0.5778 -0.1316 -0.0592
   93CO2     D1  351   2.276   6.072   6.149 -0.2050  0.3065  0.3042
   93CO2     D2  352   2.112   5.974   6.100  0.0903 -0.0685  0.0627
   93CO2      C  353   2.194   6.023   6.125 -0.0573  0.1190  0.1835
   93CO2     O1  354   2.097   5.965   6.096  0.1158 -0.1009  0.0418
   93CO2     O2  355   2.290   6.080   6.153 -0.2305  0.3389  0.3251
   94CO2     D1  356   0.176   7.331   4.219 -0.2726  0.0262  0.1094
   94CO2     D2  357   0.308   7.440   4.119 -0.3515  0.0175 -0.0049
   94CO2      C  358   0.242   7.386   4.169 -0.3121  0.0218  0.0522
   94CO2     O1  359   0.319   7.450   4.111 -0.3584  0.0167 -0.0148
   94CO2     O2  360   0.165   7.322   4.227 -0.2658  0.0269  0.1193
   95CO2     D1  361   4.891   0.712   6.370  0.0317 -0.0932  0.0084
   95CO2     D2  362   5.075   0.718   6.442 -0.0450  0.2383  0.1808
   95CO2      C  363   4.983   0.715   6.406 -0.0067  0.0726  0.0946
   95CO2     O1  364   5.091   0.719   6.448 -0.0517  0.2670  0.1956
   95CO2     O2  365   4.875   0.712   6.364  0.0383 -0.1218 -0.0065
   96CO2     D1  366   7.493   5.596   0.135  0.1249 -0.0399 -0.4746
   96CO2     D2  367   7.447   5.424   0.049 -0.0965 -0.1951 -0.0458
   96CO2      C  368   7.470   5.510   0.092  0.0142 -0.1175 -0.2602
   96CO2     O1  369   7.443   5.409   0.042 -0.1157 -0.2085 -0.0088
   96CO2     O2  370   7.497   5.611   0.142  0.1440 -0.0265 -0.5116
   97CO2     D1  371   4.637   5.325   2.027 -0.1101 -0.1967 -0.1123
   97CO2     D2  372   4.471   5.411   1.964  0.0185 -0.1281 -0.3556
   97CO2      C  373   4.554   5.368   1.995 -0.0458 -0.1624 -0.2339
   97CO2     O1  374   4.457   5.419   1.958  0.0296 -0.1221 -0.3767
   97CO2     O2  375   4.651   5.317   2.033 -0.1212 -0.2027 -0.0912
   98CO2     D1  376   7.955   5.625   3.427  0.0286 -0.1135 -0.1393
   98CO2     D2  377   8.111   5.676   3.317  0.1498  0.1170  0.1410
   98CO2      C  378   8.033   5.650   3.372  0.0892  0.0018  0.0009
   98CO2     O1  379   8.125   5.681   3.308  0.1603  0.1369  0.1652
   98CO2     O2  380   7.941   5.620   3.436  0.0181 -0.1334 -0.1635
   99CO2     D1  381   1.021   8.244   5.593 -0.4930 -0.4515 -0.4142
   99CO2     D2  382   0.831   8.209   5.552 -0.6790  0.2251 -0.1274
   99CO2      C  383   0.926   8.226   5.572 -0.5860 -0.1132 -0.2708
   99CO2     O1  384   0.814   8.206   5.548 -0.6951  0.2835 -0.1026
   99CO2     O2  385   1.038   8.247   5.596 -0.4769 -0.5099 -0.4390
  100CO2     D1  386   8.433   2.691   8.782  0.1601  0.2913 -0.3483
  100CO2     D2  387   8.416   2.741   8.973 -0.1815 -0.0936 -0.2794
  100CO2      C  388   8.425   2.716   8.878 -0.0107  0.0988 -0.3138
  100CO2     O1  389   8.414   2.745   8.989 -0.2110 -0.1269 -0.2734
  100CO2     O2  390   8.435   2.687   8.766  0.1896  0.3245 -0.3542
  101CO2     D1  391   2.271   3.235   5.110 -0.1515  0.0862  0.1844
  101CO2     D2  392   2.413   3.234   5.247 -0.3425  0.0561  0.3837
  101CO2      C  393   2.342   3.234   5.179 -0.2470  0.0711  0.2840
  101CO2     O1  394   2.426   3.234   5.259 -0.3590  0.0535  0.4009
  101CO2     O2  395   2.258   3.235   5.098 -0.1350  0.0888  0.1672
  102CO2     D1  396   8.471   0.157   5.451  0.6372 -0.5035 -0.1816
  102CO2     D2  397   8.595   0.216   5.308  0.3732  0.6761  0.0697
  102CO2      C  398   8.533   0.186   5.379  0.5052  0.0863 -0.0559
  102CO2     O1  399   8.606   0.221   5.296  0.3504  0.7779  0.0915
  102CO2     O2  400   8.460   0.152   5.463  0.6600 -0.6054 -0.2034
  103CO2     D1  401   8.080   4.889   0.603 -0.4026  0.0204  0.8294
  103CO2     D2  402   8.221   4.780   0.689  0.0492 -0.0525 -0.0030
  103CO2      C  403   8.150   4.834   0.646 -0.1767 -0.0161  0.4132
  103CO2     O1  404   8.233   4.770   0.696  0.0882 -0.0588 -0.0749
  103CO2     O2  405   8.068   4.898   0.596 -0.4417  0.0267  0.9013
  104CO2     D1  406   5.713   3.380   3.298  0.0082  0.0173 -0.4746
  104CO2     D2  407   5.910   3.391   3.308 -0.0082 -0.2840  0.1669
  104CO2      C  408   5.811   3.386   3.303 -0.0000 -0.1333 -0.1539
  104CO2     O1  409   5.927   3.392   3.309 -0.0096 -0.3100  0.2223
  104CO2     O2  410   5.696   3.379   3.297  0.0096  0.0433 -0.5300
  105CO2     D1  411   4.686   1.713   2.161  0.2475  0.2222  0.3331
  105CO2     D2  412   4.680   1.909   2.134  0.2250  0.1019 -0.5448
  105CO2      C  413   4.683   1.811   2.147  0.2363  0.1621 -0.1059
  105CO2     O1  414   4.680   1.926   2.131  0.2231  0.0916 -0.6207
  105CO2     O2  415   4.686   1.696   2.163  0.2495  0.2326  0.4089
  106CO2     D1  416   5.450   0.737   3.169 -0.3803 -0.2259 -0.2259
  106CO2     D2  417   5.462   0.734   3.367  0.6695  0.0083 -0.2887
  106CO2      C  418   5.456   0.736   3.268  0.1446 -0.1088 -0.2573
  106CO2     O1  419   5.464   0.734   3.384  0.7602  0.0285 -0.2941
  106CO2     O2  420   5.448   0.737   3.152 -0.4710 -0.2462 -0.2205
  107CO2     D1  421   8.091   5.757   5.564  0.2644  0.0109  0.2857
  107CO2     D2  422   8.144   5.867   5.409 -0.2974  0.2640  0.2728
  107CO2      C  423   8.118   5.812   5.487 -0.0165  0.1375  0.2792
  107CO2     O1  424   8.149   5.877   5.395 -0.3459  0.2858  0.2717
  107CO2     O2  425   8.087   5.747   5.578  0.3129 -0.0109  0.2868
  108CO2     D1  426   6.884   6.049   3.412  0.0061 -0.1234  0.1928
  108CO2     D2  427   6.782   6.168   3.533 -0.1594  0.0768 -0.1442
  108CO2      C  428   6.833   6.108   3.472 -0.0767 -0.0233  0.0243
  108CO2     O1  429   6.774   6.178   3.543 -0.1737  0.0941 -0.1734
  108CO2     O2  430   6.893   6.038   3.402  0.0204 -0.1407  0.2219
  109CO2     D1  431   8.727   2.161   5.408 -0.1615  0.2238  0.4541
  109CO2     D2  432   8.533   2.189   5.386 -0.1226  0.3196  0.2260
  109CO2      C  433   8.630   2.175   5.397 -0.1420  0.2717  0.3401
  109CO2     O1  434   8.516   2.191   5.384 -0.1192  0.3279  0.2063
  109CO2     O2  435   8.744   2.158   5.410 -0.1648  0.2155  0.4738
  110CO2     D1  436   7.906   8.719   0.621  0.0117 -0.2454  0.0557
  110CO2     D2  437   8.102   8.725   0.644 -0.0638 -0.2999  0.7567
  110CO2      C  438   8.004   8.722   0.633 -0.0260 -0.2727  0.4062
  110CO2     O1  439   8.119   8.725   0.646 -0.0703 -0.3046  0.8173
  110CO2     O2  440   7.889   8.718   0.620  0.0182 -0.2407 -0.0049
  111CO2     D1  441   5.062   5.062   5.864 -0.2086 -0.3054  0.0816
  111CO2     D2  442   5.222   4.977   5.784 -0.1093 -0.1145  0.0760
  111CO2      C  443   5.142   5.019   5.824 -0.1589 -0.2099  0.0788
  111CO2     O1  444   5.236   4.969   5.778 -0.1007 -0.0980  0.0755
  111CO2     O2  445   5.049   5.069   5.871 -0.2172 -0.3219  0.0821
  112CO2     D1  446   7.688   1.546   6.215  0.2347  0.2153  0.2098
  112CO2     D2  447   7.834   1.519   6.345  0.2349  0.1295  0.1911
  112CO2      C  448   7.761   1.533   6.280  0.2348  0.1724  0.2005
  112CO2     O1  449   7.847   1.517   6.357  0.2349  0.1221  0.1895
  112CO2     O2  450   7.675   1.549   6.203  0.2347  0.2227  0.2115
  113CO2     D1  451   0.680   6.288   2.764  0.0531 -0.2110 -0.0162
  113CO2     D2  452   0.534   6.382   2.861  0.0921 -0.1218 -0.0432
  113CO2      C  453   0.607   6.335   2.812  0.0726 -0.1664 -0.0297
  113CO2     O1  454   0.522   6.390   2.869  0.0955 -0.1141 -0.0455
  113CO2     O2  455   0.692   6.280   2.756  0.0497 -0.2187 -0.0139
  114CO2     D1  456   1.048   3.616   2.110 -0.2441  0.2573 -0.3882
  114CO2     D2  457   1.183   3.478   2.067  0.1741  0.6021 -0.1876
  114CO2      C  458   1.115   3.547   2.088 -0.0350  0.4297 -0.2879
  114CO2     O1  459   1.194   3.466   2.063  0.2102  0.6319 -0.1703
  114CO2     O2  460   1.036   3.628   2.114 -0.2802  0.2275 -0.4056
  115CO2     D1  461   7.700   8.010   6.766 -0.1606  0.4006 -0.1416
  115CO2     D2  462   7.572   7.996   6.616 -0.1397 -0.0865 -0.1134
  115CO2      C  463   7.636   8.003   6.691 -0.1502  0.1571 -0.1275
  115CO2     O1  464   7.561   7.995   6.603 -0.1379 -0.1286 -0.1109
  115CO2     O2  465   7.711   8.011   6.779 -0.1624  0.4427 -0.1441
  116CO2     D1  466   5.627   0.739   4.275 -0.1909 -0.6813  0.1126
  116CO2     D2  467   5.532   0.709   4.104  0.3421 -0.1196 -0.2862
  116CO2      C  468   5.579   0.724   4.189  0.0756 -0.4004 -0.0868
  116CO2     O1  469   5.524   0.706   4.089  0.3881 -0.0711 -0.3207
  116CO2     O2  470   5.635   0.742   4.290 -0.2369 -0.7298  0.1471
  117CO2     D1  471   6.786   4.023   3.398  0.3359  0.2332  0.6470
  117CO2     D2  472   6.634   3.948   3.501  0.3632 -0.0759  0.4611
  117CO2      C  473   6.710   3.986   3.450  0.3495  0.0786  0.5540
  117CO2     O1  474   6.621   3.942   3.510  0.3656 -0.1026  0.4450
  117CO2     O2  475   6.799   4.030   3.389  0.3335  0.2599  0.6630
  118CO2     D1  476   4.793   6.622   7.549 -0.0322  0.3248 -0.0932
  118CO2     D2  477   4.668   6.469   7.567 -0.0308  0.2886 -0.3926
  118CO2      C  478   4.731   6.546   7.558 -0.0315  0.3067 -0.2429
  118CO2     O1  479   4.658   6.456   7.568 -0.0307  0.2855 -0.4184
  118CO2     O2  480   4.803   6.636   7.548 -0.0324  0.3279 -0.0674
  119CO2     D1  481   4.516   0.474   2.759 -0.1135 -0.1979 -0.0099
  119CO2     D2  482   4.655   0.537   2.885 -0.2876  0.1939 -0.0128
  119CO2      C  483   4.586   0.505   2.822 -0.2006 -0.0020 -0.0113
  119CO2     O1  484   4.667   0.542   2.896 -0.3027  0.2277 -0.0130
  119CO2     O2  485   4.504   0.468   2.748 -0.0985 -0.2318 -0.0097
  120CO2     D1  486   5.177   1.271   5.260 -0.3797 -0.1494 -0.1047
  120CO2     D2  487   5.132   1.105   5.162 -0.1635 -0.2324 -0.0629
  120CO2      C  488   5.154   1.188   5.211 -0.2716 -0.1909 -0.0838
  120CO2     O1  489   5.128   1.091   5.154 -0.1449 -0.2396 -0.0593
  120CO2     O2  490   5.180   1.286   5.268 -0.3984 -0.1423 -0.1083
  121CO2     D1  491   8.716   7.884   8.456  0.1840  0.0553 -0.1209
  121CO2     D2  492   8.581   7.813   8.583  0.0553  0.2511 -0.1526
  121CO2      C  493   8.648   7.848   8.519  0.1197  0.1532 -0.1367
  121CO2     O1  494   8.569   7.807   8.594  0.0442  0.2680 -0.1553
  121CO2     O2  495   8.728   7.890   8.445  0.1951  0.0384 -0.1181
  122CO2     D1  496   1.811   4.087   7.791  0.3987 -0.3249  0.1384
  122CO2     D2  497   1.958   4.206   7.850  0.5290 -0.3638 -0.1076
  122CO2      C  498   1.884   4.147   7.820  0.4639 -0.3443  0.0154
  122CO2     O1  499   1.970   4.217   7.855  0.5403 -0.3671 -0.1288
  122CO2     O2  500   1.799   4.077   7.786  0.3874 -0.3216  0.1597
  123CO2     D1  501   4.014   0.170   8.616 -0.2092 -0.1114  0.0058
  123CO2     D2  502   3.821   0.158   8.658 -0.3200  0.0850 -0.4366
  123CO2      C  503   3.918   0.164   8.637 -0.2646 -0.0132 -0.2154
  123CO2     O1  504   3.804   0.157   8.662 -0.3296  0.1019 -0.4749
  123CO2     O2  505   4.031   0.171   8.612 -0.1996 -0.1283  0.0441
  124CO2     D1  506   2.362   1.716   5.919 -0.2817 -0.1867 -0.2965
  124CO2     D2  507   2.334   1.830   6.078  0.0288 -0.0515 -0.3390
  124CO2      C  508   2.348   1.773   5.999 -0.1265 -0.1191 -0.3177
  124CO2     O1  509   2.332   1.840   6.092  0.0556 -0.0399 -0.3427
  124CO2     O2  510   2.365   1.706   5.905 -0.3085 -0.1983 -0.2928
  125CO2     D1  511   1.275   1.528   2.702  0.0813 -0.1974 -0.3264
  125CO2     D2  512   1.376   1.687   2.762 -0.2021 -0.1376 -0.0034
  125CO2      C  513   1.326   1.608   2.732 -0.0604 -0.1675 -0.1649
  125CO2     O1  514   1.385   1.701   2.767 -0.2265 -0.1325  0.0245
  125CO2     O2  515   1.266   1.515   2.697  0.1058 -0.2026 -0.3543
  126CO2     D1  516   7.219   7.915   0.382  0.3662  0.5740  0.3285
  126CO2     D2  517   7.102   7.976   0.529  0.3707 -0.4535  0.7649
  126CO2      C  518   7.160   7.946   0.455  0.3684  0.0603  0.5467
  126CO2     O1  519   7.092   7.982   0.542  0.3711 -0.5422  0.8026
  126CO2     O2  520   7.229   7.910   0.369  0.3658  0.6627  0.2908
  127CO2     D1  521   8.820   0.029   0.211  0.3730 -0.5277  0.1099
  127CO2     D2  522   8.731  -0.110   0.102 -0.5278  0.0018  0.1723
  127CO2      C  523   8.775  -0.041   0.156 -0.0774 -0.2629  0.1411
  127CO2     O1  524   8.723  -0.122   0.093 -0.6056  0.0476  0.1776
  127CO2     O2  525   8.828   0.041   0.220  0.4508 -0.5734  0.1045
  128CO2     D1  526   1.564   2.760   4.826  0.2893 -0.0686 -0.1949
  128CO2     D2  527   1.507   2.841   4.997  0.1752 -0.0424 -0.2457
  128CO2      C  528   1.536   2.801   4.912  0.2323 -0.0555 -0.2203
  128CO2     O1  529   1.502   2.849   5.012  0.1654 -0.0401 -0.2501
  128CO2     O2  530   1.569   2.753   4.812  0.2992 -0.0708 -0.1905
  129CO2     D1  531   1.642   5.729   4.628 -0.4282 -0.1261  0.5189
  129CO2     D2  532   1.688   5.536   4.625  0.3024  0.0594 -0.1184
  129CO2      C  533   1.665   5.633   4.627 -0.0629 -0.0333  0.2003
  129CO2     O1  534   1.692   5.520   4.624  0.3655  0.0754 -0.1734
  129CO2     O2  535   1.638   5.745   4.629 -0.4913 -0.1421  0.5740
  130CO2     D1  536   3.931   6.528   1.111 -0.1104  0.2838  0.1019
  130CO2     D2  537   3.841   6.364   1.177 -0.4529  0.4788  0.1227
  130CO2      C  538   3.886   6.446   1.144 -0.2816  0.3813  0.1123
  130CO2     O1  539   3.833   6.350   1.183 -0.4825  0.4956  0.1245
  130CO2     O2  540   3.938   6.542   1.106 -0.0808  0.2670  0.1001
  131CO2     D1  541   4.730   7.363   5.864 -0.6956 -0.2404  0.0932
  131CO2     D2  542   4.707   7.217   5.733 -0.2432  0.1258 -0.3963
  131CO2      C  543   4.718   7.290   5.798 -0.4694 -0.0573 -0.1516
  131CO2     O1  544   4.705   7.205   5.721 -0.2041  0.1574 -0.4386
  131CO2     O2  545   4.732   7.376   5.875 -0.7347 -0.2721  0.1355
  132CO2     D1  546   5.674   4.531   3.080 -0.0052  0.2326  0.0913
  132CO2     D2  547   5.610   4.346   3.106 -0.1252  0.2725  0.0779
  132CO2      C  548   5.642   4.438   3.093 -0.0652  0.2525  0.0846
  132CO2     O1  549   5.604   4.330   3.108 -0.1356  0.2759  0.0768
  132CO2     O2  550   5.680   4.547   3.078  0.0051  0.2292  0.0924
  133CO2     D1  551   6.830   6.969   4.442 -0.3880  0.0208 -0.1648
  133CO2     D2  552   6.887   7.065   4.606 -0.6648  0.1065 -0.1186
  133CO2      C  553   6.859   7.017   4.524 -0.5264  0.0636 -0.1417
  133CO2     O1  554   6.892   7.073   4.620 -0.6888  0.1139 -0.1146
  133CO2     O2  555   6.826   6.961   4.428 -0.3641  0.0134 -0.1688
  134CO2     D1  556   7.186   4.780   8.308 -0.0891  0.3556 -0.1396
  134CO2     D2  557   7.253   4.689   8.146 -0.1310  0.1773 -0.0572
  134CO2      C  558   7.219   4.735   8.227 -0.1101  0.2665 -0.0984
  134CO2     O1  559   7.259   4.682   8.132 -0.1346  0.1619 -0.0500
  134CO2     O2  560   7.180   4.788   8.322 -0.0855  0.3710 -0.1467
  135CO2     D1  561   2.459   0.505   1.144 -0.2226 -0.1917 -0.2792
  135CO2     D2  562   2.549   0.380   1.020  0.2305 -0.0405 -0.1018
  135CO2      C  563   2.504   0.442   1.082  0.0040 -0.1161 -0.1905
  135CO2     O1  564   2.557   0.369   1.009  0.2697 -0.0275 -0.0864
  135CO2     O2  565   2.451   0.515   1.155 -0.2617 -0.2048 -0.2946
  136CO2     D1  566   1.540   2.997   5.305  0.1745  0.0330  0.1226
  136CO2     D2  567   1.459   2.816   5.309  0.4043 -0.0736 -0.0148
  136CO2      C  568   1.499   2.906   5.307  0.2894 -0.0203  0.0539
  136CO2     O1  569   1.452   2.801   5.309  0.4242 -0.0828 -0.0267
  136CO2     O2  570   1.547   3.012   5.304  0.1547  0.0422  0.1345
  137CO2     D1  571   1.954   5.401   3.568 -0.0037 -0.1113  0.6561
  137CO2     D2  572   1.781   5.450   3.651 -0.4473  0.2442 -0.4709
  137CO2      C  573   1.867   5.426   3.609 -0.2255  0.0664  0.0926
  137CO2     O1  574   1.766   5.454   3.658 -0.4856  0.2749 -0.5682
  137CO2     O2  575   1.969   5.397   3.561  0.0347 -0.1420  0.7535
  138CO2     D1  576   0.077   7.504   6.447  0.3639 -0.2209  0.7056
  138CO2     D2  577   0.094   7.311   6.487 -0.2400 -0.3349  0.4142
  138CO2      C  578   0.086   7.407   6.467  0.0620 -0.2779  0.5599
  138CO2     O1  579   0.095   7.294   6.490 -0.2921 -0.3448  0.3890
  138CO2     O2  580   0.076   7.520   6.443  0.4160 -0.2111  0.7308
  139CO2     D1  581   1.009   6.819   3.854 -0.0408  0.2104  0.3494
  139CO2     D2  582   1.179   6.849   3.758 -0.1242 -0.2995  0.0449
  139CO2      C  583   1.094   6.834   3.806 -0.0825 -0.0445  0.1971
  139CO2     O1  584   1.193   6.851   3.749 -0.1314 -0.3436  0.0186
  139CO2     O2  585   0.994   6.817   3.863 -0.0336  0.2545  0.3757
  140CO2     D1  586   0.558   6.127   4.309 -0.1141 -0.0698  1.0114
  140CO2     D2  587   0.447   6.200   4.162  0.4712 -0.3600  0.4234
  140CO2      C  588   0.502   6.163   4.236  0.1786 -0.2149  0.7174
  140CO2     O1  589   0.438   6.206   4.150  0.5218 -0.3851  0.3726
  140CO2     O2  590   0.567   6.120   4.322 -0.1646 -0.0447  1.0622
  141CO2     D1  591   3.995   1.800   8.564 -0.2131  0.2439 -0.3204
  141CO2     D2  592   4.086   1.973   8.594  0.3445 -0.0818 -0.1423
  141CO2      C  593   4.041   1.886   8.579  0.0657  0.0810 -0.2314
  141CO2     O1  594   4.094   1.988   8.597  0.3927 -0.1100 -0.1269
  141CO2     O2  595   3.987   1.785   8.561 -0.2613  0.2720 -0.3358
  142CO2     D1  596   3.049   0.875   6.485  0.2000  0.4477  0.0740
  142CO2     D2  597   3.183   0.817   6.618 -0.0130 -0.2277 -0.0034
  142CO2      C  598   3.116   0.846   6.551  0.0935  0.1100  0.0353
  142CO2     O1  599   3.194   0.812   6.630 -0.0313 -0.2860 -0.0100
  142CO2     O2  600   3.038   0.880   6.473  0.2183  0.5060  0.0807
  143CO2     D1  601   6.770   1.392   5.391  0.0796 -0.0892  0.2352
  143CO2     D2  602   6.785   1.573   5.471 -0.2346 -0.1414  0.4135
  143CO2      C  603   6.777   1.482   5.431 -0.0775 -0.1153  0.3243
  143CO2     O1  604   6.786   1.588   5.477 -0.2618 -0.1459  0.4289
  143CO2     O2  605   6.769   1.376   5.385  0.1068 -0.0847  0.2198
  144CO2     D1  606   0.146   0.805   2.925  0.4339 -0.2034  0.0694
  144CO2     D2  607   0.338   0.791   2.878  0.4476  0.0500  0.0490
  144CO2      C  608   0.242   0.798   2.902  0.4407 -0.0767  0.0592
  144CO2     O1  609   0.354   0.790   2.874  0.4488  0.0718  0.0472
  144CO2     O2  610   0.130   0.806   2.929  0.4327 -0.2253  0.0711
  145CO2     D1  611   3.633   2.766   8.851  0.4025  0.2110 -0.0664
  145CO2     D2  612   3.646   2.742   9.047  0.6115  0.1427 -0.0881
  145CO2      C  613   3.639   2.754   8.949  0.5070  0.1769 -0.0772
  145CO2     O1  614   3.647   2.740   9.064  0.6295  0.1369 -0.0899
  145CO2     O2  615   3.632   2.768   8.835  0.3844  0.2169 -0.0645
  146CO2     D1  616   1.554   3.678   4.922 -0.0870 -0.1152 -0.4923
  146CO2     D2  617   1.370   3.648   4.990  0.2499 -0.0974  0.4443
  146CO2      C  618   1.462   3.663   4.956  0.0814 -0.1063 -0.0240
  146CO2     O1  619   1.354   3.645   4.995  0.2790 -0.0959  0.5252
  146CO2     O2  620   1.569   3.680   4.917 -0.1161 -0.1167 -0.5732
  147CO2     D1  621   1.684   0.196   8.693 -0.1542  0.9319 -0.5185
  147CO2     D2  622   1.869   0.134   8.660 -0.3537 -0.0280  0.1644
  147CO2      C  623   1.777   0.165   8.676 -0.2540  0.4520 -0.1770
  147CO2     O1  624   1.885   0.128   8.657 -0.3710 -0.1109  0.2234
  147CO2     O2  625   1.668   0.202   8.695 -0.1369  1.0148 -0.5774
  148CO2     D1  626   3.979   2.567   7.858 -0.1139  0.3243  0.4703
  148CO2     D2  627   3.843   2.506   7.989 -0.4043  0.0648  0.0486
  148CO2      C  628   3.911   2.537   7.923 -0.2591  0.1945  0.2595
  148CO2     O1  629   3.831   2.501   8.000 -0.4293  0.0424  0.0122
  148CO2     O2  630   3.990   2.573   7.847 -0.0888  0.3467  0.5067
  149CO2     D1  631   2.179   0.805   5.437  0.0988 -0.2616  0.2433
  149CO2     D2  632   2.368   0.854   5.408  0.1696 -0.2482  0.7242
  149CO2      C  633   2.274   0.829   5.422  0.1342 -0.2549  0.4838
  149CO2     O1  634   2.385   0.858   5.405  0.1757 -0.2471  0.7658
  149CO2     O2  635   2.162   0.801   5.439  0.0927 -0.2627  0.2017
  150CO2     D1  636   1.585   5.919   7.600  0.1189 -0.3175  0.0843
  150CO2     D2  637   1.410   5.933   7.509  0.1718 -0.3744 -0.0263
  150CO2      C  638   1.497   5.926   7.554  0.1453 -0.3460  0.0290
  150CO2     O1  639   1.394   5.934   7.501  0.1763 -0.3794 -0.0359
  150CO2     O2  640   1.600   5.918   7.607  0.1144 -0.3126  0.0939
  151CO2     D1  641   7.563   1.420   6.664 -0.3050 -0.6245  0.3821
  151CO2     D2  642   7.445   1.579   6.674  0.1212 -0.2996  0.2408
  151CO2      C  643   7.504   1.499   6.669 -0.0919 -0.4620  0.3114
  151CO2     O1  644   7.435   1.592   6.675  0.1580 -0.2716  0.2286
  151CO2     O2  645   7.573   1.406   6.663 -0.3419 -0.6525  0.3943
  152CO2     D1  646   7.637   8.792   1.394  0.1408 -0.0580  0.0725
  152CO2     D2  647   7.483   8.909   1.352  0.1546 -0.0478  0.0510
  152CO2      C  648   7.560   8.851   1.373  0.1477 -0.0529  0.0618
  152CO2     O1  649   7.470   8.920   1.349  0.1558 -0.0469  0.0491
  152CO2     O2  650   7.650   8.782   1.398  0.1396 -0.0589  0.0744
  153CO2     D1  651   0.358   8.199   2.400 -0.2780  0.3752  0.3314
  153CO2     D2  652   0.187   8.113   2.349  0.1792 -0.3721  0.0443
  153CO2      C  653   0.272   8.156   2.374 -0.0494  0.0016  0.1879
  153CO2     O1  654   0.172   8.106   2.345  0.2187 -0.4366  0.0195
  153CO2     O2  655   0.372   8.206   2.404 -0.3175  0.4397  0.3562
  154CO2     D1  656   2.970   4.697   0.651  0.2872 -0.2167 -0.5036
  154CO2     D2  657   2.907   4.795   0.811  0.6214 -0.1862 -0.3911
  154CO2      C  658   2.939   4.746   0.731  0.4543 -0.2014 -0.4473
  154CO2     O1  659   2.902   4.803   0.825  0.6503 -0.1835 -0.3814
  154CO2     O2  660   2.975   4.688   0.638  0.2583 -0.2193 -0.5133
  155CO2     D1  661   3.528   6.159   6.269  0.3651 -0.1423  0.0618
  155CO2     D2  662   3.406   6.085   6.133 -0.0732 -0.0025  0.3772
  155CO2      C  663   3.467   6.122   6.201  0.1460 -0.0724  0.2195
  155CO2     O1  664   3.395   6.079   6.121 -0.1111  0.0096  0.4045
  155CO2     O2  665   3.538   6.166   6.281  0.4030 -0.1544  0.0346
  156CO2     D1  666   3.399   3.195   0.180  0.3749  0.8764 -0.1968
  156CO2     D2  667   3.448   3.193   0.371  0.1442  0.2219 -0.1437
  156CO2      C  668   3.424   3.194   0.276  0.2595  0.5491 -0.1703
  156CO2     O1  669   3.453   3.193   0.388  0.1243  0.1653 -0.1392
  156CO2     O2  670   3.395   3.195   0.163  0.3948  0.9330 -0.2014
  157CO2     D1  671   4.612   6.712   5.710  0.3928 -0.1460  0.1338
  157CO2     D2  672   4.550   6.715   5.898  0.1305 -0.2674  0.0487
  157CO2      C  673   4.581   6.714   5.804  0.2617 -0.2067  0.0912
  157CO2     O1  674   4.544   6.715   5.914  0.1079 -0.2779  0.0413
  157CO2     O2  675   4.617   6.712   5.694  0.4154 -0.1356  0.1412
  158CO2     D1  676   1.693   2.558   8.487 -0.0171 -0.2564  0.1895
  158CO2     D2  677   1.832   2.541   8.347  0.0954 -0.3674  0.3155
  158CO2      C  678   1.763   2.549   8.417  0.0391 -0.3119  0.2525
  158CO2     O1  679   1.844   2.540   8.335  0.1051 -0.3770  0.3264
  158CO2     O2  680   1.681   2.559   8.499 -0.0268 -0.2468  0.1786
  159CO2     D1  681   0.558   6.425   2.287 -0.4285  0.0340 -0.0819
  159CO2     D2  682   0.685   6.576   2.279 -0.3667 -0.0066  0.1215
  159CO2      C  683   0.621   6.501   2.283 -0.3976  0.0137  0.0198
  159CO2     O1  684   0.696   6.589   2.278 -0.3613 -0.0102  0.1391
  159CO2     O2  685   0.547   6.412   2.288 -0.4338  0.0375 -0.0995
  160CO2     D1  686   6.667   0.449   6.066  0.3047  0.0515  0.2853
  160CO2     D2  687   6.632   0.482   6.258  0.0639 -0.5828  0.3490
  160CO2      C  688   6.649   0.466   6.162  0.1843 -0.2657  0.3172
  160CO2     O1  689   6.629   0.485   6.275  0.0431 -0.6376  0.3545
  160CO2     O2  690   6.670   0.447   6.050  0.3255  0.1062  0.2798
  161CO2     D1  691   4.845   6.444   7.120  0.0893  0.2601  0.0098
  161CO2     D2  692   5.002   6.420   7.238  0.3323  0.0511 -0.3553
  161CO2      C  693   4.923   6.432   7.179  0.2108  0.1556 -0.1727
  161CO2     O1  694   5.015   6.418   7.248  0.3533  0.0330 -0.3868
  161CO2     O2  695   4.831   6.446   7.109  0.0683  0.2782  0.0414
  162CO2     D1  696   0.639   1.586   7.437 -0.1685 -0.4068  0.0752
  162CO2     D2  697   0.824   1.605   7.504 -0.0776  0.5139 -0.4219
  162CO2      C  698   0.731   1.595   7.471 -0.1230  0.0535 -0.1733
  162CO2     O1  699   0.840   1.606   7.510 -0.0697  0.5934 -0.4648
  162CO2     O2  700   0.623   1.584   7.431 -0.1763 -0.4864  0.1182
  163CO2     D1  701   6.660   2.747   5.278 -0.6314  0.1259 -0.0988
  163CO2     D2  702   6.523   2.737   5.420 -0.2201  0.5067  0.3270
  163CO2      C  703   6.591   2.742   5.349 -0.4257  0.3163  0.1141
  163CO2     O1  704   6.511   2.736   5.432 -0.1845  0.5396  0.3638
  163CO2     O2  705   6.672   2.748   5.265 -0.6669  0.0930 -0.1356
  164CO2     D1  706   7.704   0.735   8.759 -0.2194  0.0913 -0.2357
  164CO2     D2  707   7.888   0.809   8.753  0.0058 -0.4663 -0.2839
  164CO2      C  708   7.796   0.772   8.756 -0.1068 -0.1875 -0.2598
  164CO2     O1  709   7.903   0.815   8.752  0.0253 -0.5145 -0.2881
  164CO2     O2  710   7.688   0.728   8.759 -0.2389  0.1394 -0.2315
  165CO2     D1  711   6.853   7.901   3.967 -0.0757 -0.2798 -0.5929
  165CO2     D2  712   6.900   7.994   3.798  0.0777  0.2967 -0.2355
  165CO2      C  713   6.877   7.947   3.882  0.0010  0.0084 -0.4142
  165CO2     O1  714   6.904   8.002   3.783  0.0910  0.3464 -0.2047
  165CO2     O2  715   6.849   7.893   3.981 -0.0890 -0.3296 -0.6238
  166CO2     D1  716   0.158   6.247   3.625  0.2834 -0.2067 -0.3923
  166CO2     D2  717  -0.019   6.336   3.611  0.2471 -0.1850  0.1737
  166CO2      C  718   0.070   6.291   3.618  0.2653 -0.1958 -0.1093
  166CO2     O1  719  -0.034   6.343   3.610  0.2440 -0.1831  0.2225
  166CO2     O2  720   0.173   6.240   3.626  0.2866 -0.2085 -0.4412
  167CO2     D1  721   0.197   1.912   6.106 -0.0454  0.3000  0.2685
  167CO2     D2  722   0.383   1.956   6.156  0.0317  0.4420 -0.1398
  167CO2      C  723   0.290   1.934   6.131 -0.0069  0.3710  0.0644
  167CO2     O1  724   0.399   1.960   6.160  0.0384  0.4543 -0.1751
  167CO2     O2  725   0.181   1.908   6.101 -0.0521  0.2878  0.3038
  168CO2     D1  726   7.630   7.434   7.584 -0.0349 -0.3667 -0.4433
  168CO2     D2  727   7.459   7.415   7.682  0.2163  0.4824  0.1567
  168CO2      C  728   7.545   7.424   7.633  0.0907  0.0578 -0.1433
  168CO2     O1  729   7.445   7.414   7.691  0.2380  0.5557  0.2085
  168CO2     O2  730   7.645   7.435   7.576 -0.0566 -0.4401 -0.4951
  169CO2     D1  731   3.427   3.702   0.459 -0.1411 -0.2943  0.6755
  169CO2     D2  732   3.406   3.898   0.444  0.3152 -0.2979 -0.0285
  169CO2      C  733   3.417   3.800   0.452  0.0871 -0.2961  0.3235
  169CO2     O1  734   3.404   3.915   0.443  0.3546 -0.2982 -0.0893
  169CO2     O2  735   3.429   3.685   0.461 -0.1805 -0.2940  0.7363
  170CO2     D1  736   0.632   5.373   3.206  0.4914  0.4062 -0.1874
  170CO2     D2  737   0.487   5.477   3.122  0.0347 -0.2876 -0.2635
  170CO2      C  738   0.560   5.425   3.164  0.2631  0.0593 -0.2255
  170CO2     O1  739   0.474   5.486   3.114 -0.0048 -0.3475 -0.2701
  170CO2     O2  740   0.645   5.364   3.213  0.5309  0.4661 -0.1809
  171CO2     D1  741   2.545   3.512   7.758 -0.7531 -0.0527  0.1224
  171CO2     D2  742   2.517   3.335   7.676 -0.2256 -0.2292  0.3206
  171CO2      C  743   2.531   3.424   7.717 -0.4894 -0.1410  0.2215
  171CO2     O1  744   2.515   3.319   7.669 -0.1801 -0.2445  0.3377
  171CO2     O2  745   2.548   3.528   7.765 -0.7986 -0.0375  0.1053
  172CO2     D1  746   2.985   1.360   8.530  0.2890  0.0269 -0.1717
  172CO2     D2  747   3.044   1.192   8.445  0.0394  0.0597 -0.4104
  172CO2      C  748   3.015   1.276   8.488  0.1642  0.0433 -0.2910
  172CO2     O1  749   3.049   1.177   8.437  0.0178  0.0625 -0.4310
  172CO2     O2  750   2.980   1.375   8.538  0.3106  0.0241 -0.1510
  173CO2     D1  751   4.549   8.460   1.893  0.1742  0.1407  0.2509
  173CO2     D2  752   4.708   8.397   1.992  0.2843  0.6286  0.3795
  173CO2      C  753   4.628   8.429   1.942  0.2292  0.3847  0.3152
  173CO2     O1  754   4.722   8.392   2.001  0.2938  0.6708  0.3906
  173CO2     O2  755   4.535   8.465   1.884  0.1647  0.0985  0.2397
  174CO2     D1  756   5.897   0.167   4.238  0.0086 -0.1451 -0.0887
  174CO2     D2  757   6.073   0.256   4.222  0.1373 -0.3394  0.2235
  174CO2      C  758   5.985   0.211   4.230  0.0730 -0.2423  0.0674
  174CO2     O1  759   6.088   0.263   4.220  0.1484 -0.3562  0.2504
  174CO2     O2  760   5.882   0.159   4.239 -0.0025 -0.1284 -0.1156
  175CO2     D1  761   2.848   7.597   0.818  0.0926 -0.4719  0.1889
  175CO2     D2  762   3.045   7.610   0.825  0.0636  0.1957 -0.2521
  175CO2      C  763   2.947   7.604   0.822  0.0781 -0.1381 -0.0316
  175CO2     O1  764   3.062   7.612   0.826  0.0611  0.2534 -0.2902
  175CO2     O2  765   2.831   7.596   0.818  0.0951 -0.5295  0.2270
  176CO2     D1  766   2.636   5.705   8.395  0.2657  0.3474  0.4020
  176CO2     D2  767   2.541   5.532   8.402 -0.4752  0.7299 -0.1176
  176CO2      C  768   2.589   5.619   8.399 -0.1047  0.5386  0.1422
  176CO2     O1  769   2.533   5.517   8.403 -0.5392  0.7629 -0.1625
  176CO2     O2  770   2.644   5.720   8.395  0.3297  0.3144  0.4469
  177CO2     D1  771   5.544   3.753   6.219 -0.0787  0.1192 -0.3128
  177CO2     D2  772   5.411   3.844   6.105 -0.1425  0.4344  0.0121
  177CO2      C  773   5.477   3.799   6.162 -0.1106  0.2768 -0.1504
  177CO2     O1  774   5.399   3.852   6.095 -0.1480  0.4617  0.0402
  177CO2     O2  775   5.555   3.745   6.229 -0.0732  0.0920 -0.3409
  178CO2     D1  776   4.267   3.542   4.641 -0.0150  0.0166  0.0759
  178CO2     D2  777   4.113   3.665   4.653 -0.1691 -0.1711  0.0172
  178CO2      C  778   4.190   3.603   4.647 -0.0921 -0.0773  0.0465
  178CO2     O1  779   4.100   3.676   4.654 -0.1824 -0.1873  0.0122
  178CO2     O2  780   4.281   3.531   4.640 -0.0017  0.0328  0.0809
  179CO2     D1  781   4.754   0.701   2.596 -0.1119  0.3750 -0.6775
  179CO2     D2  782   4.921   0.778   2.525  0.4611  0.0021  0.2536
  179CO2      C  783   4.837   0.740   2.561  0.1746  0.1886 -0.2120
  179CO2     O1  784   4.936   0.785   2.519  0.5106 -0.0301  0.3340
  179CO2     O2  785   4.739   0.694   2.603 -0.1614  0.4073 -0.7580
  180CO2     D1  786   2.834   0.753   1.381  0.3486  0.1216  0.1260
  180CO2     D2  787   2.706   0.704   1.524  0.0157 -0.2295 -0.2914
  180CO2      C  788   2.770   0.728   1.453  0.1822 -0.0540 -0.0827
  180CO2     O1  789   2.695   0.700   1.536 -0.0130 -0.2598 -0.3274
  180CO2     O2  790   2.846   0.757   1.369  0.3774  0.1519  0.1621
  181CO2     D1  791   0.505   7.621   3.939 -0.1051  0.0023  0.3055
  181CO2     D2  792   0.329   7.670   3.862  0.0940 -0.1456 -0.2464
  181CO2      C  793   0.417   7.646   3.901 -0.0056 -0.0717  0.0295
  181CO2     O1  794   0.314   7.674   3.856  0.1112 -0.1584 -0.2941
  181CO2     O2  795   0.520   7.617   3.946 -0.1223  0.0151  0.3532
  182CO2     D1  796   8.190   4.343   8.035  0.2621 -0.0979  0.4622
  182CO2     D2  797   8.035   4.347   7.911  0.4491  0.1092  0.2370
  182CO2      C  798   8.112   4.345   7.973  0.3556  0.0056  0.3496
  182CO2     O1  799   8.022   4.348   7.900  0.4653  0.1271  0.2176
  182CO2     O2  800   8.203   4.343   8.046  0.2460 -0.1158  0.4817
  183CO2     D1  801   8.096   7.406   4.375 -1.1883  0.1389 -0.3763
  183CO2     D2  802   8.180   7.497   4.220  0.1228  0.0139  0.2506
  183CO2      C  803   8.138   7.452   4.297 -0.5328  0.0764 -0.0628
  183CO2     O1  804   8.187   7.505   4.207  0.2360  0.0031  0.3048
  183CO2     O2  805   8.089   7.398   4.388 -1.3016  0.1497 -0.4305
  184CO2     D1  806   2.326   5.634   1.083 -0.3325 -0.1078 -0.4453
  184CO2     D2  807   2.243   5.494   1.195  0.4090 -0.1456  0.0651
  184CO2      C  808   2.284   5.564   1.139  0.0382 -0.1267 -0.1901
  184CO2     O1  809   2.235   5.482   1.205  0.4730 -0.1489  0.1092
  184CO2     O2  810   2.333   5.646   1.074 -0.3966 -0.1045 -0.4893
  185CO2     D1  811   8.235   8.184   3.131  0.2942 -0.1910  0.1232
  185CO2     D2  812   8.269   8.379   3.134 -0.3989 -0.0631 -0.2911
  185CO2      C  813   8.252   8.281   3.133 -0.0524 -0.1271 -0.0839
  185CO2     O1  814   8.272   8.396   3.135 -0.4588 -0.0520 -0.3269
  185CO2     O2  815   8.232   8.167   3.130  0.3541 -0.2021  0.1590
  186CO2     D1  816   1.527   5.182   4.975 -0.1060  0.0795 -0.2753
  186CO2     D2  817   1.467   5.209   5.161 -0.1224 -0.3649 -0.2154
  186CO2      C  818   1.497   5.195   5.068 -0.1142 -0.1427 -0.2453
  186CO2     O1  819   1.462   5.211   5.177 -0.1238 -0.4032 -0.2102
  186CO2     O2  820   1.532   5.180   4.958 -0.1046  0.1179 -0.2805
  187CO2     D1  821   2.016   5.535   1.940  0.1041 -0.1574 -0.0769
  187CO2     D2  822   1.823   5.556   1.979  0.1671  0.3326 -0.0174
  187CO2      C  823   1.920   5.545   1.960  0.1356  0.0876 -0.0471
  187CO2     O1  824   1.806   5.557   1.983  0.1726  0.3749 -0.0122
  187CO2     O2  825   2.033   5.534   1.937  0.0987 -0.1998 -0.0820
  188CO2     D1  826   2.685   2.448   7.999  0.3473 -0.4567 -0.0594
  188CO2     D2  827   2.532   2.440   7.875  0.0873 -0.2892  0.2497
  188CO2      C  828   2.609   2.444   7.937  0.2173 -0.3729  0.0952
  188CO2     O1  829   2.519   2.440   7.864  0.0648 -0.2747  0.2764
  188CO2     O2  830   2.699   2.448   8.010  0.3697 -0.4711 -0.0861
  189CO2     D1  831   6.968   6.155   2.908 -0.1770 -0.0588  0.2424
  189CO2     D2  832   6.930   6.202   3.096 -0.0195  0.3587  0.1704
  189CO2      C  833   6.949   6.179   3.002 -0.0983  0.1500  0.2064
  189CO2     O1  834   6.927   6.207   3.112 -0.0059  0.3948  0.1642
  189CO2     O2  835   6.971   6.151   2.892 -0.1906 -0.0948  0.2486
  190CO2     D1  836   2.427   2.328   7.597 -0.3722 -0.2940 -0.2167
  190CO2     D2  837   2.335   2.503   7.605 -0.4635 -0.3646  0.3074
  190CO2      C  838   2.381   2.416   7.601 -0.4179 -0.3293  0.0454
  190CO2     O1  839   2.327   2.518   7.606 -0.4714 -0.3707  0.3527
  190CO2     O2  840   2.435   2.313   7.597 -0.3643 -0.2879 -0.2620
  191CO2     D1  841   1.344   6.633   6.349 -0.2771  0.1068  0.0785
  191CO2     D2  842   1.355   6.452   6.426  0.3600  0.0052 -0.2456
  191CO2      C  843   1.350   6.542   6.387  0.0415  0.0560 -0.0836
  191CO2     O1  844   1.356   6.436   6.433  0.4151 -0.0035 -0.2736
  191CO2     O2  845   1.343   6.649   6.342 -0.3321  0.1156  0.1065
  192CO2     D1  846   4.475   0.032   2.147  0.5266  0.1303 -0.1859
  192CO2     D2  847   4.552  -0.118   2.250  0.2837  0.1433  0.0154
  192CO2      C  848   4.513  -0.043   2.198  0.4051  0.1368 -0.0853
  192CO2     O1  849   4.559  -0.131   2.259  0.2627  0.1445  0.0327
  192CO2     O2  850   4.468   0.045   2.138  0.5476  0.1291 -0.2033
  193CO2     D1  851   6.329   5.002   5.733 -0.2107  0.0975 -0.1316
  193CO2     D2  852   6.496   5.088   5.668  0.2192 -0.3494  0.3769
  193CO2      C  853   6.412   5.045   5.700  0.0042 -0.1259  0.1227
  193CO2     O1  854   6.510   5.095   5.662  0.2563 -0.3880  0.4208
  193CO2     O2  855   6.315   4.995   5.739 -0.2479  0.1361 -0.1755
  194CO2     D1  856   2.306   1.008   1.565 -0.1243 -0.8624  0.3896
  194CO2     D2  857   2.452   1.000   1.431 -0.3491  0.1555  0.0831
  194CO2      C  858   2.379   1.004   1.498 -0.2367 -0.3535  0.2364
  194CO2     O1  859   2.464   0.999   1.419 -0.3686  0.2434  0.0567
  194CO2     O2  860   2.294   1.008   1.576 -0.1049 -0.9504  0.4161
  195CO2     D1  861   6.311   7.942   3.231  0.2697 -0.2472  0.8479
  195CO2     D2  862   6.207   8.033   3.089  0.8010 -0.7761  0.1188
  195CO2      C  863   6.259   7.988   3.160  0.5353 -0.5117  0.4834
  195CO2     O1  864   6.198   8.041   3.077  0.8469 -0.8218  0.0559
  195CO2     O2  865   6.319   7.935   3.244  0.2238 -0.2016  0.9109
  196CO2     D1  866   6.850   0.344   6.370  0.2292  0.0734 -0.1299
  196CO2     D2  867   7.010   0.444   6.428  0.5384 -0.5048  0.0090
  196CO2      C  868   6.930   0.394   6.399  0.3838 -0.2157 -0.0604
  196CO2     O1  869   7.024   0.453   6.433  0.5651 -0.5548  0.0210
  196CO2     O2  870   6.836   0.336   6.365  0.2025  0.1234 -0.1419
  197CO2     D1  871   0.943   1.959   2.043 -0.0458 -0.2715 -0.0221
  197CO2     D2  872   0.955   1.960   1.845  0.2437  0.0808 -0.0041
  197CO2      C  873   0.949   1.960   1.944  0.0989 -0.0954 -0.0131
  197CO2     O1  874   0.956   1.960   1.828  0.2687  0.1112 -0.0025
  197CO2     O2  875   0.942   1.959   2.060 -0.0708 -0.3020 -0.0237
  198CO2     D1  876   3.663   4.334   7.529  0.3625 -0.5503  0.3463
  198CO2     D2  877   3.842   4.298   7.604  0.6963  0.0334 -0.1650
  198CO2      C  878   3.752   4.316   7.567  0.5294 -0.2585  0.0907
  198CO2     O1  879   3.858   4.295   7.611  0.7252  0.0838 -0.2092
  198CO2     O2  880   3.647   4.337   7.522  0.3337 -0.6007  0.3905
  199CO2     D1  881   2.105   1.791   1.763  0.5380 -0.1713 -0.1158
  199CO2     D2  882   2.214   1.953   1.791 -0.2661  0.3061  0.2714
  199CO2      C  883   2.160   1.872   1.777  0.1359  0.0674  0.0778
  199CO2     O1  884   2.224   1.967   1.793 -0.3356  0.3474  0.3048
  199CO2     O2  885   2.095   1.777   1.761  0.6075 -0.2126 -0.1493
  200CO2     D1  886   2.081   2.805   2.925 -0.2781 -0.0639  0.3520
  200CO2     D2  887   2.110   2.678   3.075 -0.3125 -0.2996  0.1588
  200CO2      C  888   2.095   2.741   3.000 -0.2953 -0.1818  0.2554
  200CO2     O1  889   2.112   2.667   3.088 -0.3155 -0.3200  0.1421
  200CO2     O2  890   2.079   2.816   2.913 -0.2751 -0.0436  0.3687
  201CO2     D1  891   8.772   3.722   5.172 -0.1103  0.1545  0.2430
  201CO2     D2  892   8.796   3.574   5.043  0.6184  0.1434  0.3911
  201CO2      C  893   8.784   3.648   5.107  0.2541  0.1489  0.3171
  201CO2     O1  894   8.799   3.562   5.031  0.6813  0.1425  0.4039
  201CO2     O2  895   8.770   3.734   5.183 -0.1732  0.1554  0.2302
  202CO2     D1  896   5.556   1.262   2.168 -0.7180  0.1422  0.3475
  202CO2     D2  897   5.688   1.178   2.048 -0.1808  0.2935  0.8330
  202CO2      C  898   5.622   1.220   2.108 -0.4494  0.2178  0.5903
  202CO2     O1  899   5.700   1.171   2.037 -0.1344  0.3065  0.8750
  202CO2     O2  900   5.544   1.269   2.178 -0.7644  0.1291  0.3056
  203CO2     D1  901   8.711   6.656   2.106 -0.2261 -0.3316  0.2272
  203CO2     D2  902   8.637   6.834   2.151 -0.1080 -0.2566  0.1275
  203CO2      C  903   8.674   6.745   2.128 -0.1671 -0.2941  0.1774
  203CO2     O1  904   8.630   6.849   2.154 -0.0978 -0.2501  0.1189
  203CO2     O2  905   8.717   6.641   2.102 -0.2363 -0.3381  0.2358
  204CO2     D1  906   4.091   1.203   4.470 -0.2050 -0.1207 -0.1946
  204CO2     D2  907   4.113   1.329   4.621  0.4636  0.2192 -0.5719
  204CO2      C  908   4.102   1.266   4.546  0.1293  0.0493 -0.3833
  204CO2     O1  909   4.115   1.340   4.634  0.5213  0.2486 -0.6045
  204CO2     O2  910   4.089   1.192   4.457 -0.2627 -0.1501 -0.1620
  205CO2     D1  911   2.972   8.357   4.006 -0.4838 -0.3742  0.0455
  205CO2     D2  912   2.818   8.470   3.956 -0.2279 -0.1333 -0.1982
  205CO2      C  913   2.895   8.414   3.981 -0.3559 -0.2538 -0.0764
  205CO2     O1  914   2.804   8.480   3.952 -0.2058 -0.1125 -0.2193
  205CO2     O2  915   2.985   8.347   4.010 -0.5060 -0.3950  0.0665
  206CO2     D1  916   5.420   1.801   4.569  0.2279 -0.3208  0.1229
  206CO2     D2  917   5.493   1.944   4.685  0.1756 -0.1729 -0.0265
  206CO2      C  918   5.457   1.872   4.627  0.2017 -0.2468  0.0482
  206CO2     O1  919   5.499   1.956   4.695  0.1710 -0.1601 -0.0394
  206CO2     O2  920   5.414   1.788   4.559  0.2324 -0.3336  0.1358
  207CO2     D1  921   0.025   7.448   5.916 -0.4134 -0.3714 -0.1436
  207CO2     D2  922   0.166   7.309   5.913  0.0879  0.1313 -0.0435
  207CO2      C  923   0.095   7.378   5.915 -0.1627 -0.1200 -0.0935
  207CO2     O1  924   0.178   7.297   5.913  0.1312  0.1748 -0.0349
  207CO2     O2  925   0.013   7.460   5.916 -0.4567 -0.4149 -0.1522
  208CO2     D1  926   2.810   4.705   8.078 -0.1521 -0.0563 -0.1183
  208CO2     D2  927   2.733   4.870   7.998  0.4102  0.1427 -0.2457
  208CO2      C  928   2.771   4.787   8.038  0.1291  0.0432 -0.1820
  208CO2     O1  929   2.727   4.884   7.992  0.4588  0.1599 -0.2567
  208CO2     O2  930   2.816   4.691   8.085 -0.2007 -0.0735 -0.1073
  209CO2     D1  931   5.452   7.269   5.350 -0.0487  0.0844 -0.0670
  209CO2     D2  932   5.431   7.440   5.253 -0.1544  0.1556  0.0811
  209CO2      C  933   5.441   7.355   5.301 -0.1015  0.1200  0.0071
  209CO2     O1  934   5.429   7.455   5.244 -0.1635  0.1618  0.0939
  209CO2     O2  935   5.454   7.254   5.358 -0.0396  0.0782 -0.0798
  210CO2     D1  936   3.481   2.918   6.398 -0.2793 -0.0859 -0.0291
  210CO2     D2  937   3.478   2.833   6.220 -0.2216 -0.0229 -0.0594
  210CO2      C  938   3.480   2.876   6.309 -0.2505 -0.0544 -0.0443
  210CO2     O1  939   3.478   2.826   6.204 -0.2167 -0.0175 -0.0621
  210CO2     O2  940   3.481   2.925   6.414 -0.2843 -0.0913 -0.0265
  211CO2     D1  941   1.571   5.361   5.992  0.5195  0.3656 -0.3331
  211CO2     D2  942   1.390   5.382   6.068  0.4083 -0.1550 -0.4553
  211CO2      C  943   1.481   5.371   6.030  0.4639  0.1053 -0.3942
  211CO2     O1  944   1.374   5.383   6.075  0.3987 -0.2000 -0.4658
  211CO2     O2  945   1.587   5.359   5.985  0.5291  0.4106 -0.3226
  212CO2     D1  946   3.272   6.516   5.910  0.3606  0.1845 -0.2342
  212CO2     D2  947   3.193   6.609   6.067  0.4779 -0.5377  0.2548
  212CO2      C  948   3.233   6.562   5.989  0.4192 -0.1766  0.0103
  212CO2     O1  949   3.187   6.617   6.080  0.4881 -0.6001  0.2970
  212CO2     O2  950   3.279   6.508   5.897  0.3504  0.2469 -0.2765
  213CO2     D1  951   4.021   6.592   5.330 -0.1510 -0.4688  0.0471
  213CO2     D2  952   4.170   6.513   5.227  0.2026 -0.1698  0.3299
  213CO2      C  953   4.095   6.552   5.279  0.0258 -0.3193  0.1885
  213CO2     O1  954   4.183   6.506   5.218  0.2331 -0.1440  0.3543
  213CO2     O2  955   4.008   6.599   5.339 -0.1815 -0.4946  0.0226
  214CO2     D1  956   6.291   3.716   7.583 -0.0710  0.3249  0.4449
  214CO2     D2  957   6.479   3.657   7.594 -0.0880  0.1554 -0.1711
  214CO2      C  958   6.385   3.687   7.589 -0.0795  0.2401  0.1369
  214CO2     O1  959   6.496   3.652   7.595 -0.0895  0.1407 -0.2243
  214CO2     O2  960   6.274   3.721   7.582 -0.0695  0.3395  0.4981
  215CO2     D1  961   7.342   3.187   7.611 -0.0727  0.0313  0.1124
  215CO2     D2  962   7.258   3.306   7.744 -0.0384  0.0457  0.1212
  215CO2      C  963   7.300   3.246   7.678 -0.0555  0.0385  0.1168
  215CO2     O1  964   7.251   3.316   7.756 -0.0354  0.0470  0.1220
  215CO2     O2  965   7.350   3.177   7.600 -0.0757  0.0301  0.1116
  216CO2     D1  966   8.363   6.867   6.648  0.0574 -0.4350 -0.1186
  216CO2     D2  967   8.490   6.984   6.745 -0.2356 -0.4080  0.2343
  216CO2      C  968   8.426   6.926   6.697 -0.0891 -0.4215  0.0578
  216CO2     O1  969   8.501   6.994   6.754 -0.2609 -0.4057  0.2648
  216CO2     O2  970   8.352   6.857   6.640  0.0827 -0.4373 -0.1491
  217CO2     D1  971   7.198   3.836   5.519  0.1142  0.3761  0.6474
  217CO2     D2  972   7.038   3.721   5.506 -0.0705  0.6995  0.0509
  217CO2      C  973   7.118   3.778   5.513  0.0219  0.5378  0.3491
  217CO2     O1  974   7.024   3.711   5.505 -0.0864  0.7274 -0.0006
  217CO2     O2  975   7.212   3.846   5.520  0.1302  0.3481  0.6989
  218CO2     D1  976   3.971   7.051   6.690  0.1722  0.1035 -0.1527
  218CO2     D2  977   4.043   6.868   6.710 -0.4428 -0.0999  0.1999
  218CO2      C  978   4.007   6.960   6.700 -0.1353  0.0018  0.0236
  218CO2     O1  979   4.049   6.852   6.712 -0.4959 -0.1174  0.2303
  218CO2     O2  980   3.965   7.067   6.688  0.2253  0.1210 -0.1831
  219CO2     D1  981   5.162   5.562   6.018 -0.4058 -0.2346  0.1397
  219CO2     D2  982   5.115   5.721   5.909 -0.0809 -0.4197 -0.2720
  219CO2      C  983   5.139   5.642   5.964 -0.2434 -0.3272 -0.0662
  219CO2     O1  984   5.111   5.734   5.900 -0.0528 -0.4357 -0.3076
  219CO2     O2  985   5.166   5.549   6.028 -0.4339 -0.2186  0.1753
  220CO2     D1  986   1.093   5.536   6.583 -0.4252  0.3420 -0.2620
  220CO2     D2  987   1.008   5.384   6.678  0.2663  0.1786  0.0968
  220CO2      C  988   1.050   5.460   6.630 -0.0794  0.2603 -0.0826
  220CO2     O1  989   1.001   5.371   6.686  0.3261  0.1645  0.1278
  220CO2     O2  990   1.100   5.549   6.575 -0.4849  0.3561 -0.2929
  221CO2     D1  991   7.070   5.737   4.381 -0.4422 -0.1458 -0.3121
  221CO2     D2  992   7.216   5.776   4.253 -0.1956 -0.0120  0.0114
  221CO2      C  993   7.143   5.757   4.317 -0.3189 -0.0789 -0.1503
  221CO2     O1  994   7.229   5.779   4.242 -0.1743 -0.0004  0.0394
  221CO2     O2  995   7.058   5.734   4.392 -0.4635 -0.1574 -0.3400
  222CO2     D1  996   0.252   2.850   7.801  0.1966  0.6598 -0.1462
  222CO2     D2  997   0.152   2.689   7.857 -0.1429  0.6544 -0.7676
  222CO2      C  998   0.202   2.770   7.829  0.0268  0.6571 -0.4569
  222CO2     O1  999   0.143   2.675   7.861 -0.1723  0.6539 -0.8212
  222CO2     O2 1000   0.261   2.864   7.796  0.2259  0.6603 -0.0926
  223CO2     D1 1001   4.103   7.185   1.222  0.0763  0.2267 -0.0271
  223CO2     D2 1002   4.181   7.041   1.334  0.3058  0.7517  0.4931
  223CO2      C 1003   4.142   7.113   1.278  0.1911  0.4892  0.2330
  223CO2     O1 1004   4.187   7.029   1.343  0.3257  0.7971  0.5380
  223CO2     O2 1005   4.096   7.197   1.213  0.0564  0.1813 -0.0720
  224CO2     D1 1006   2.128   4.941   0.248  0.3981  0.0118 -0.2101
  224CO2     D2 1007   2.297   4.842   0.217  0.2047 -0.2340 -0.4717
  224CO2      C 1008   2.213   4.892   0.233  0.3014 -0.1111 -0.3409
  224CO2     O1 1009   2.311   4.833   0.215  0.1880 -0.2553 -0.4943
  224CO2     O2 1010   2.114   4.950   0.251  0.4148  0.0330 -0.1875
  225CO2     D1 1011   5.415   0.680   7.835 -0.4071  0.0396  0.3021
  225CO2     D2 1012   5.346   0.526   7.939 -0.4861 -0.0087  0.1785
  225CO2      C 1013   5.380   0.603   7.887 -0.4466  0.0154  0.2403
  225CO2     O1 1014   5.340   0.513   7.948 -0.4929 -0.0129  0.1678
  225CO2     O2 1015   5.420   0.693   7.826 -0.4003  0.0438  0.3128
  226CO2     D1 1016   4.175   0.275   0.631  0.4018  0.4289  0.1626
  226CO2     D2 1017   4.037   0.281   0.489  0.2541 -0.4394  0.2671
  226CO2      C 1018   4.106   0.278   0.560  0.3280 -0.0052  0.2148
  226CO2     O1 1019   4.025   0.281   0.477  0.2413 -0.5144  0.2761
  226CO2     O2 1020   4.187   0.274   0.643  0.4146  0.5039  0.1535
  227CO2     D1 1021   3.729   6.292   0.395 -0.4236  0.3770  0.2234
  227CO2     D2 1022   3.690   6.103   0.440  0.0013  0.2224 -0.0643
  227CO2      C 1023   3.709   6.197   0.417 -0.2112  0.2997  0.0795
  227CO2     O1 1024   3.687   6.087   0.443  0.0380  0.2091 -0.0892
  227CO2     O2 1025   3.732   6.308   0.391 -0.4603  0.3903  0.2483
  228CO2     D1 1026   0.417   4.116   1.709 -0.1278  0.1298  0.4533
  228CO2     D2 1027   0.399   3.984   1.855 -0.2152 -0.3853 -0.0197
  228CO2      C 1028   0.408   4.050   1.782 -0.1715 -0.1277  0.2168
  228CO2     O1 1029   0.398   3.973   1.868 -0.2227 -0.4298 -0.0606
  228CO2     O2 1030   0.419   4.127   1.697 -0.1202  0.1743  0.4941
  229CO2     D1 1031   6.063   6.108   0.993  0.4029  0.5028  0.0164
  229CO2     D2 1032   6.139   6.081   1.174 -0.0684 -0.5949  0.0570
  229CO2      C 1033   6.101   6.095   1.083  0.1672 -0.0461  0.0367
  229CO2     O1 1034   6.146   6.079   1.189 -0.1092 -0.6897  0.0605
  229CO2     O2 1035   6.056   6.110   0.978  0.4436  0.5976  0.0128
  230CO2     D1 1036   0.567   1.097   1.986 -0.2168  0.7969  0.0362
  230CO2     D2 1037   0.496   1.084   1.801 -0.6106 -0.2691  0.2592
  230CO2      C 1038   0.531   1.091   1.893 -0.4137  0.2639  0.1477
  230CO2     O1 1039   0.490   1.083   1.785 -0.6447 -0.3612  0.2784
  230CO2     O2 1040   0.573   1.098   2.001 -0.1828  0.8890  0.0170
  231CO2     D1 1041   7.091   8.484   7.827 -0.1454  0.3676  0.3287
  231CO2     D2 1042   6.941   8.519   7.952 -0.2375 -0.0155  0.3281
  231CO2      C 1043   7.016   8.502   7.889 -0.1915  0.1760  0.3284
  231CO2     O1 1044   6.928   8.523   7.962 -0.2455 -0.0486  0.3280
  231CO2     O2 1045   7.104   8.481   7.816 -0.1374  0.4007  0.3288
  232CO2     D1 1046   4.463   8.245   0.041  0.5716 -0.1046  0.0968
  232CO2     D2 1047   4.620   8.212   0.156 -0.0375 -0.0326  0.9539
  232CO2      C 1048   4.542   8.229   0.098  0.2671 -0.0686  0.5254
  232CO2     O1 1049   4.634   8.209   0.166 -0.0901 -0.0264  1.0280
  232CO2     O2 1050   4.449   8.248   0.031  0.6243 -0.1108  0.0228
  233CO2     D1 1051   3.909   2.997   3.768  0.3364 -0.0952  0.3971
  233CO2     D2 1052   3.976   2.811   3.764  0.1302 -0.1599 -0.0998
  233CO2      C 1053   3.943   2.904   3.766  0.2333 -0.1275  0.1487
  233CO2     O1 1054   3.982   2.795   3.764  0.1124 -0.1654 -0.1427
  233CO2     O2 1055   3.903   3.013   3.769  0.3543 -0.0896  0.4400
  234CO2     D1 1056   8.445   2.973   0.555  0.2531  0.1916  0.8108
  234CO2     D2 1057   8.286   3.066   0.482  0.4790 -0.1034 -0.0614
  234CO2      C 1058   8.365   3.019   0.519  0.3660  0.0441  0.3747
  234CO2     O1 1059   8.272   3.074   0.476  0.4985 -0.1289 -0.1368
  234CO2     O2 1060   8.458   2.965   0.562  0.2336  0.2171  0.8862
  235CO2     D1 1061   0.931   0.169   4.242 -0.8253 -0.0070 -0.5280
  235CO2     D2 1062   0.836   0.273   4.380 -0.0880 -0.2360  0.1557
  235CO2      C 1063   0.883   0.221   4.311 -0.4567 -0.1215 -0.1862
  235CO2     O1 1064   0.827   0.282   4.392 -0.0243 -0.2558  0.2147
  235CO2     O2 1065   0.939   0.160   4.230 -0.8890  0.0128 -0.5871
  236CO2     D1 1066   5.742   2.745   7.918 -0.4135  0.3235 -0.1191
  236CO2     D2 1067   5.837   2.747   7.744 -0.4077 -0.1963 -0.1208
  236CO2      C 1068   5.790   2.746   7.831 -0.4106  0.0636 -0.1199
  236CO2     O1 1069   5.846   2.747   7.729 -0.4072 -0.2412 -0.1209
  236CO2     O2 1070   5.734   2.745   7.933 -0.4140  0.3684 -0.1190
  237CO2     D1 1071   7.712   3.805   0.714 -0.8408 -0.1323  0.5881
  237CO2     D2 1072   7.861   3.703   0.794 -0.3335  0.3006  0.2040
  237CO2      C 1073   7.786   3.754   0.754 -0.5871  0.0841  0.3960
  237CO2     O1 1074   7.873   3.694   0.801 -0.2897  0.3379  0.1708
  237CO2     O2 1075   7.699   3.814   0.707 -0.8846 -0.1697  0.6213
  238CO2     D1 1076   6.499   0.181   5.533 -0.4745 -0.1696  0.1186
  238CO2     D2 1077   6.538   0.375   5.527  0.3053 -0.3314 -0.1430
  238CO2      C 1078   6.519   0.278   5.530 -0.0846 -0.2505 -0.0122
  238CO2     O1 1079   6.541   0.392   5.526  0.3726 -0.3454 -0.1655
  238CO2     O2 1080   6.496   0.164   5.533 -0.5419 -0.1556  0.1412
  239CO2     D1 1081   4.750   6.093   2.906 -0.3890 -0.3035  0.1203
  239CO2     D2 1082   4.745   5.935   2.787 -0.0635 -0.2541  0.0421
  239CO2      C 1083   4.747   6.014   2.847 -0.2263 -0.2788  0.0812
  239CO2     O1 1084   4.745   5.921   2.777 -0.0354 -0.2499  0.0353
  239CO2     O2 1085   4.750   6.107   2.916 -0.4172 -0.3077  0.1271
  240CO2     D1 1086   3.616   6.591   6.223 -0.2202 -0.4733  0.3772
  240CO2     D2 1087   3.460   6.491   6.154 -0.0203 -0.3906 -0.2045
  240CO2      C 1088   3.538   6.541   6.189 -0.1203 -0.4320  0.0864
  240CO2     O1 1089   3.447   6.482   6.148 -0.0030 -0.3835 -0.2548
  240CO2     O2 1090   3.630   6.600   6.229 -0.2375 -0.4805  0.4275
  241CO2     D1 1091   8.260   7.537   4.968  0.2407  0.8118 -0.1160
  241CO2     D2 1092   8.106   7.554   5.091  0.0548 -0.2209 -0.1982
  241CO2      C 1093   8.183   7.545   5.030  0.1477  0.2955 -0.1571
  241CO2     O1 1094   8.093   7.556   5.102  0.0387 -0.3101 -0.2053
  241CO2     O2 1095   8.273   7.535   4.957  0.2568  0.9010 -0.1088
  242CO2     D1 1096   8.347   8.057   7.007 -0.0630 -0.1845 -0.4958
  242CO2     D2 1097   8.271   8.192   7.130  0.7866 -0.3000  0.1621
  242CO2      C 1098   8.309   8.125   7.068  0.3618 -0.2423 -0.1668
  242CO2     O1 1099   8.264   8.203   7.141  0.8600 -0.3100  0.2190
  242CO2     O2 1100   8.354   8.046   6.996 -0.1364 -0.1745 -0.5527
  243CO2     D1 1101   8.427   5.164   2.652 -0.1149  0.1804  0.1712
  243CO2     D2 1102   8.395   4.979   2.713 -0.4752  0.3476  0.4942
  243CO2      C 1103   8.411   5.072   2.683 -0.2950  0.2640  0.3327
  243CO2     O1 1104   8.393   4.963   2.718 -0.5064  0.3620  0.5221
  243CO2     O2 1105   8.430   5.180   2.647 -0.0837  0.1660  0.1432
  244CO2     D1 1106   4.985   4.920   2.526 -0.6024 -0.0211  0.5801
  244CO2     D2 1107   5.094   5.085   2.525 -0.1257 -0.3372  0.3637
  244CO2      C 1108   5.040   5.003   2.525 -0.3641 -0.1791  0.4719
  244CO2     O1 1109   5.104   5.100   2.525 -0.0845 -0.3644  0.3450
  244CO2     O2 1110   4.976   4.906   2.526 -0.6436  0.0062  0.5987
  245CO2     D1 1111   7.981   1.581   2.109 -0.4697  0.5442 -0.2685
  245CO2     D2 1112   7.910   1.550   2.291 -0.0246 -0.0021 -0.1875
  245CO2      C 1113   7.946   1.566   2.200 -0.2472  0.2710 -0.2280
  245CO2     O1 1114   7.904   1.547   2.307  0.0139 -0.0493 -0.1805
  245CO2     O2 1115   7.987   1.584   2.093 -0.5082  0.5914 -0.2755
  246CO2     D1 1116   3.717   8.540   6.375  0.5395 -0.0614 -0.5484
  246CO2     D2 1117   3.659   8.359   6.320  0.3141 -0.2077  0.1604
  246CO2      C 1118   3.688   8.449   6.348  0.4268 -0.1345 -0.1940
  246CO2     O1 1119   3.654   8.343   6.315  0.2946 -0.2203  0.2217
  246CO2     O2 1120   3.722   8.555   6.380  0.5589 -0.0487 -0.6096
  247CO2     D1 1121   0.117   5.233   0.140  0.0320  0.3153 -0.1223
  247CO2     D2 1122   0.138   5.147  -0.038 -0.4847 -0.4899  0.2037
  247CO2      C 1123   0.128   5.190   0.051 -0.2264 -0.0873  0.0407
  247CO2     O1 1124   0.140   5.140  -0.053 -0.5294 -0.5594  0.2318
  247CO2     O2 1125   0.116   5.240   0.155  0.0766  0.3848 -0.1504
  248CO2     D1 1126   8.549   4.305   8.038 -0.8340 -0.3745  0.0022
  248CO2     D2 1127   8.487   4.330   8.224  0.1244  0.3927  0.2222
  248CO2      C 1128   8.518   4.318   8.131 -0.3548  0.0091  0.1122
  248CO2     O1 1129   8.482   4.332   8.240  0.2072  0.4590  0.2412
  248CO2     O2 1130   8.554   4.303   8.022 -0.9168 -0.4408 -0.0168
  249CO2     D1 1131   5.902   2.079   1.716  0.0859 -0.6172 -0.1526
  249CO2     D2 1132   5.939   2.242   1.821 -0.5937 -0.3463 -0.3282
  249CO2      C 1133   5.921   2.161   1.769 -0.2539 -0.4817 -0.2404
  249CO2     O1 1134   5.943   2.256   1.830 -0.6524 -0.3229 -0.3433
  249CO2     O2 1135   5.898   2.065   1.707  0.1446 -0.6406 -0.1375
  250CO2     D1 1136   4.550   7.405   7.397  0.4438  0.5996 -0.5314
  250CO2     D2 1137   4.698   7.439   7.524  0.0345 -0.0978  0.1374
  250CO2      C 1138   4.624   7.422   7.460  0.2391  0.2509 -0.1970
  250CO2     O1 1139   4.710   7.442   7.535 -0.0009 -0.1580  0.1951
  250CO2     O2 1140   4.537   7.402   7.386  0.4791  0.6599 -0.5892
  251CO2     D1 1141   0.678   0.361   0.733  0.0194  0.2163  0.0752
  251CO2     D2 1142   0.821   0.458   0.636 -0.3035  0.2408 -0.3766
  251CO2      C 1143   0.750   0.410   0.685 -0.1420  0.2286 -0.1507
  251CO2     O1 1144   0.834   0.466   0.628 -0.3314  0.2430 -0.4157
  251CO2     O2 1145   0.666   0.353   0.742  0.0473  0.2142  0.1142
  252CO2     D1 1146   4.774   7.892   8.355  0.2728 -0.1807  0.0174
  252CO2     D2 1147   4.890   7.967   8.213  0.6162 -0.1099  0.3336
  252CO2      C 1148   4.832   7.930   8.284  0.4445 -0.1453  0.1755
  252CO2     O1 1149   4.900   7.974   8.201  0.6459 -0.1038  0.3609
  252CO2     O2 1150   4.764   7.886   8.367  0.2432 -0.1868 -0.0099
  253CO2     D1 1151   0.956   8.854   8.398 -0.6290 -0.5627 -0.3632
  253CO2     D2 1152   1.047   9.027   8.369 -0.2870 -0.6193  0.3662
  253CO2      C 1153   1.001   8.940   8.384 -0.4580 -0.5910  0.0015
  253CO2     O1 1154   1.055   9.042   8.367 -0.2575 -0.6241  0.4292
  253CO2     O2 1155   0.948   8.839   8.400 -0.6585 -0.5578 -0.4261
  254CO2     D1 1156   1.142   7.385   1.222 -0.6230 -0.7444 -0.7000
  254CO2     D2 1157   1.010   7.291   1.336 -0.6757  0.5076  0.2929
  254CO2      C 1158   1.076   7.338   1.279 -0.6494 -0.1184 -0.2036
  254CO2     O1 1159   0.999   7.283   1.346 -0.6803  0.6157  0.3786
  254CO2     O2 1160   1.154   7.394   1.213 -0.6185 -0.8525 -0.7857
  255CO2     D1 1161   8.217   3.081   5.420  0.5424  0.1068  0.1779
  255CO2     D2 1162   8.392   3.046   5.336  0.3276 -0.0391 -0.2099
  255CO2      C 1163   8.305   3.063   5.378  0.4350  0.0338 -0.0160
  255CO2     O1 1164   8.408   3.043   5.328  0.3090 -0.0517 -0.2434
  255CO2     O2 1165   8.202   3.084   5.427  0.5610  0.1194  0.2114
  256CO2     D1 1166   7.714   8.666   1.949 -0.1428 -0.3156  0.1221
  256CO2     D2 1167   7.567   8.736   1.838 -0.0631 -0.0949  0.1548
  256CO2      C 1168   7.640   8.701   1.893 -0.1030 -0.2053  0.1384
  256CO2     O1 1169   7.554   8.742   1.828 -0.0562 -0.0758  0.1576
  256CO2     O2 1170   7.727   8.659   1.959 -0.1497 -0.3347  0.1192
  257CO2     D1 1171   4.939   5.821   1.851 -0.0326  0.1396  0.1998
  257CO2     D2 1172   4.794   5.956   1.860 -0.1374  0.0371  0.0657
  257CO2      C 1173   4.867   5.888   1.856 -0.0850  0.0883  0.1328
  257CO2     O1 1174   4.782   5.967   1.861 -0.1464  0.0282  0.0542
  257CO2     O2 1175   4.951   5.809   1.851 -0.0236  0.1484  0.2113
  258CO2     D1 1176   5.593   2.305   1.268  0.0234  0.0218 -0.0371
  258CO2     D2 1177   5.682   2.131   1.301 -0.4352 -0.2424 -0.1931
  258CO2      C 1178   5.637   2.218   1.284 -0.2059 -0.1103 -0.1151
  258CO2     O1 1179   5.689   2.116   1.303 -0.4748 -0.2653 -0.2065
  258CO2     O2 1180   5.585   2.320   1.265  0.0630  0.0446 -0.0236
  259CO2     D1 1181   3.103   8.365   4.384  0.1665  0.2294  0.1169
  259CO2     D2 1182   3.001   8.204   4.333 -0.0657  0.4016  0.0315
  259CO2      C 1183   3.052   8.285   4.358  0.0504  0.3155  0.0742
  259CO2     O1 1184   2.992   8.190   4.328 -0.0857  0.4164  0.0242
  259CO2     O2 1185   3.111   8.379   4.389  0.1866  0.2145  0.1242
  260CO2     D1 1186   6.279   8.722   2.775  0.2939 -0.0275  0.4551
  260CO2     D2 1187   6.091   8.765   2.732  0.3958 -0.0266  0.0014
  260CO2      C 1188   6.185   8.743   2.754  0.3448 -0.0270  0.2282
  260CO2     O1 1189   6.074   8.768   2.729  0.4046 -0.0265 -0.0378
  260CO2     O2 1190   6.295   8.718   2.778  0.2851 -0.0276  0.4943
  261CO2     D1 1191   6.933   6.722   1.556  0.0454  0.1450  0.0809
  261CO2     D2 1192   6.786   6.633   1.457  0.0759  0.1766  0.0072
  261CO2      C 1193   6.860   6.678   1.507  0.0607  0.1608  0.0441
  261CO2     O1 1194   6.774   6.625   1.449  0.0786  0.1793  0.0009
  261CO2     O2 1195   6.946   6.730   1.565  0.0428  0.1423  0.0873
  262CO2     D1 1196   0.221   1.619   2.239 -0.2815  0.2266 -0.2054
  262CO2     D2 1197   0.129   1.552   2.401  0.4050 -0.3563 -0.0508
  262CO2      C 1198   0.175   1.585   2.320  0.0617 -0.0648 -0.1281
  262CO2     O1 1199   0.121   1.547   2.415  0.4643 -0.4066 -0.0375
  262CO2     O2 1200   0.229   1.624   2.225 -0.3408  0.2769 -0.2188
  263CO2     D1 1201   5.864   6.281   4.208  0.2053 -0.1475 -0.1136
  263CO2     D2 1202   5.767   6.395   4.079  0.3645 -0.5238 -0.5663
  263CO2      C 1203   5.815   6.338   4.144  0.2849 -0.3356 -0.3400
  263CO2     O1 1204   5.758   6.405   4.068  0.3782 -0.5563 -0.6054
  263CO2     O2 1205   5.872   6.271   4.220  0.1915 -0.1150 -0.0745
  264CO2     D1 1206   6.752   2.310   6.870  0.4114  0.0833  0.3259
  264CO2     D2 1207   6.646   2.450   6.962  0.0825  0.0709 -0.0319
  264CO2      C 1208   6.699   2.380   6.916  0.2470  0.0771  0.1470
  264CO2     O1 1209   6.637   2.462   6.970  0.0541  0.0698 -0.0628
  264CO2     O2 1210   6.761   2.298   6.862  0.4398  0.0844  0.3568
  265CO2     D1 1211   7.877   1.503   5.199  0.0785  0.2633  0.3534
  265CO2     D2 1212   8.013   1.359   5.207 -0.1434  0.0277 -0.0691
  265CO2      C 1213   7.945   1.431   5.203 -0.0324  0.1455  0.1421
  265CO2     O1 1214   8.025   1.347   5.208 -0.1625  0.0073 -0.1056
  265CO2     O2 1215   7.865   1.515   5.199  0.0976  0.2837  0.3899
  266CO2     D1 1216   4.603   7.323   3.211  0.1628  0.4537 -0.3049
  266CO2     D2 1217   4.578   7.453   3.358  0.4493  0.0737  0.0819
  266CO2      C 1218   4.591   7.388   3.285  0.3060  0.2637 -0.1115
  266CO2     O1 1219   4.576   7.464   3.371  0.4741  0.0409  0.1153
  266CO2     O2 1220   4.605   7.311   3.199  0.1380  0.4866 -0.3383
  267CO2     D1 1221   7.648   1.881   6.283 -0.1997  0.3576 -0.6437
  267CO2     D2 1222   7.769   1.869   6.439 -0.3760 -0.1215 -0.5434
  267CO2      C 1223   7.708   1.875   6.361 -0.2878  0.1181 -0.5936
  267CO2     O1 1224   7.779   1.868   6.452 -0.3912 -0.1629 -0.5347
  267CO2     O2 1225   7.638   1.882   6.269 -0.1845  0.3990 -0.6524
  268CO2     D1 1226   7.113   4.664   0.509 -0.0758  0.0485  0.4987
  268CO2     D2 1227   7.233   4.538   0.604  0.0656  0.0848  0.3678
  268CO2      C 1228   7.173   4.601   0.557 -0.0051  0.0667  0.4332
  268CO2     O1 1229   7.243   4.527   0.612  0.0778  0.0879  0.3565
  268CO2     O2 1230   7.103   4.675   0.501 -0.0880  0.0454  0.5100
  269CO2     D1 1231   5.700   8.568   5.801 -0.1607 -0.2604 -0.2217
  269CO2     D2 1232   5.876   8.479   5.795  0.1023  0.2170  0.3975
  269CO2      C 1233   5.788   8.524   5.798 -0.0292 -0.0217  0.0879
  269CO2     O1 1234   5.891   8.471   5.794  0.1251  0.2582  0.4510
  269CO2     O2 1235   5.684   8.576   5.801 -0.1834 -0.3016 -0.2752
  270CO2     D1 1236   0.772   2.797   4.707  0.0702 -0.5643 -0.1279
  270CO2     D2 1237   0.598   2.711   4.741 -0.1197 -0.1995 -0.1765
  270CO2      C 1238   0.685   2.754   4.724 -0.0248 -0.3819 -0.1522
  270CO2     O1 1239   0.582   2.703   4.744 -0.1361 -0.1680 -0.1807
  270CO2     O2 1240   0.787   2.804   4.704  0.0866 -0.5958 -0.1237
  271CO2     D1 1241   2.027   5.376   7.697  0.4210 -0.1316  0.0207
  271CO2     D2 1242   2.221   5.413   7.682  0.4000 -0.0533 -0.0601
  271CO2      C 1243   2.124   5.394   7.689  0.4105 -0.0924 -0.0197
  271CO2     O1 1244   2.238   5.416   7.680  0.3981 -0.0465 -0.0671
  271CO2     O2 1245   2.010   5.373   7.698  0.4228 -0.1383  0.0276
  272CO2     D1 1246   5.778   3.059   1.255 -0.1635 -0.0127  0.2637
  272CO2     D2 1247   5.944   2.955   1.282 -0.0868  0.0090 -0.1234
  272CO2      C 1248   5.861   3.007   1.268 -0.1252 -0.0019  0.0702
  272CO2     O1 1249   5.958   2.946   1.284 -0.0802  0.0108 -0.1568
  272CO2     O2 1250   5.764   3.068   1.253 -0.1701 -0.0146  0.2971
  273CO2     D1 1251   1.688   1.200   5.767 -0.6028 -0.2366  0.2044
  273CO2     D2 1252   1.702   1.292   5.942  0.1780 -0.0734  0.0585
  273CO2      C 1253   1.695   1.246   5.855 -0.2124 -0.1550  0.1315
  273CO2     O1 1254   1.703   1.300   5.957  0.2454 -0.0594  0.0459
  273CO2     O2 1255   1.687   1.192   5.752 -0.6703 -0.2507  0.2171
  274CO2     D1 1256   6.219   1.279   2.126  0.3435  0.1515  0.0669
  274CO2     D2 1257   6.036   1.245   2.194  0.2244  0.1225 -0.2617
  274CO2      C 1258   6.128   1.262   2.160  0.2839  0.1370 -0.0974
  274CO2     O1 1259   6.021   1.242   2.200  0.2142  0.1200 -0.2901
  274CO2     O2 1260   6.234   1.282   2.120  0.3537  0.1540  0.0952
  275CO2     D1 1261   2.748   3.533   1.304  0.1275  0.2183  0.0748
  275CO2     D2 1262   2.590   3.585   1.410  0.2876  0.0784  0.3828
  275CO2      C 1263   2.669   3.559   1.357  0.2075  0.1484  0.2288
  275CO2     O1 1264   2.576   3.589   1.419  0.3015  0.0663  0.4094
  275CO2     O2 1265   2.762   3.528   1.295  0.1136  0.2304  0.0482
  276CO2     D1 1266   4.825   2.116   8.543  0.0238 -0.5121 -0.1981
  276CO2     D2 1267   4.958   2.230   8.452 -0.4793  0.1729 -0.0789
  276CO2      C 1268   4.892   2.173   8.498 -0.2278 -0.1696 -0.1385
  276CO2     O1 1269   4.970   2.240   8.444 -0.5227  0.2321 -0.0686
  276CO2     O2 1270   4.813   2.106   8.551  0.0672 -0.5712 -0.2084
  277CO2     D1 1271   7.333   0.987   2.982  0.1831  0.3837 -0.1850
  277CO2     D2 1272   7.440   1.030   3.143  0.1263  0.4160 -0.1558
  277CO2      C 1273   7.386   1.008   3.063  0.1547  0.3998 -0.1704
  277CO2     O1 1274   7.449   1.033   3.157  0.1214  0.4188 -0.1533
  277CO2     O2 1275   7.323   0.983   2.968  0.1880  0.3809 -0.1876
  278CO2     D1 1276   5.089   1.739   2.328 -0.1427 -0.2199 -0.1627
  278CO2     D2 1277   5.000   1.915   2.326  0.1215 -0.0876 -0.3277
  278CO2      C 1278   5.044   1.827   2.327 -0.0106 -0.1538 -0.2452
  278CO2     O1 1279   4.992   1.930   2.326  0.1443 -0.0762 -0.3419
  278CO2     O2 1280   5.096   1.723   2.328 -0.1656 -0.2313 -0.1484
  279CO2     D1 1281   4.738   1.500   7.819  0.2249  0.0433 -0.2533
  279CO2     D2 1282   4.920   1.564   7.859  0.3282 -0.1965 -0.3392
  279CO2      C 1283   4.829   1.532   7.839  0.2765 -0.0766 -0.2962
  279CO2     O1 1284   4.936   1.570   7.862  0.3371 -0.2172 -0.3466
  279CO2     O2 1285   4.722   1.494   7.816  0.2160  0.0640 -0.2459
  280CO2     D1 1286   2.257   8.850   7.311 -0.3614  0.0488  0.1073
  280CO2     D2 1287   2.220   8.996   7.182  0.1313  0.5762  0.5603
  280CO2      C 1288   2.239   8.923   7.246 -0.1150  0.3125  0.3338
  280CO2     O1 1289   2.217   9.008   7.171  0.1739  0.6217  0.5995
  280CO2     O2 1290   2.260   8.838   7.322 -0.4040  0.0033  0.0681
  281CO2     D1 1291   4.907   2.422   6.616  0.0778  0.1525  0.2144
  281CO2     D2 1292   4.764   2.457   6.485  0.0401  0.3099  0.2966
  281CO2      C 1293   4.835   2.440   6.550  0.0590  0.2312  0.2555
  281CO2     O1 1294   4.751   2.460   6.473  0.0369  0.3235  0.3037
  281CO2     O2 1295   4.919   2.419   6.628  0.0810  0.1389  0.2073
  282CO2     D1 1296   7.911   5.224   0.787  0.1657  0.2079 -0.1117
  282CO2     D2 1297   7.900   5.336   0.624 -0.2355  0.0928 -0.1621
  282CO2      C 1298   7.905   5.280   0.705 -0.0349  0.1504 -0.1369
  282CO2     O1 1299   7.899   5.345   0.609 -0.2701  0.0829 -0.1665
  282CO2     O2 1300   7.912   5.214   0.801  0.2003  0.2179 -0.1073
  283CO2     D1 1301   7.313   1.580   2.907 -0.1060  0.0600 -0.0122
  283CO2     D2 1302   7.163   1.703   2.944 -0.1483  0.1954 -0.6317
  283CO2      C 1303   7.238   1.642   2.925 -0.1272  0.1277 -0.3219
  283CO2     O1 1304   7.150   1.714   2.947 -0.1520  0.2071 -0.6852
  283CO2     O2 1305   7.326   1.570   2.904 -0.1023  0.0483  0.0413
  284CO2     D1 1306   2.823   5.143   6.772  0.3190 -0.1431  0.2792
  284CO2     D2 1307   3.004   5.205   6.823  0.3892 -0.0354 -0.1024
  284CO2      C 1308   2.913   5.174   6.797  0.3541 -0.0892  0.0884
  284CO2     O1 1309   3.019   5.211   6.827  0.3953 -0.0260 -0.1354
  284CO2     O2 1310   2.807   5.138   6.768  0.3129 -0.1524  0.3121
  285CO2     D1 1311   4.137   0.011   3.419 -0.1510 -0.1356 -0.5579
  285CO2     D2 1312   4.329   0.021   3.372  0.0907 -0.3882  0.3493
  285CO2      C 1313   4.233   0.016   3.396 -0.0301 -0.2619 -0.1043
  285CO2     O1 1314   4.345   0.022   3.368  0.1116 -0.4100  0.4276
  285CO2     O2 1315   4.121   0.010   3.423 -0.1719 -0.1137 -0.6363
  286CO2     D1 1316   3.354   7.194   5.033 -0.3506  0.0962 -0.1600
  286CO2     D2 1317   3.256   7.363   5.003  0.0148  0.2318 -0.5863
  286CO2      C 1318   3.305   7.279   5.018 -0.1679  0.1640 -0.3732
  286CO2     O1 1319   3.247   7.378   5.000  0.0463  0.2435 -0.6232
  286CO2     O2 1320   3.362   7.179   5.036 -0.3821  0.0844 -0.1232
  287CO2     D1 1321   2.195   3.624   2.169  0.1954 -0.0940 -0.1650
  287CO2     D2 1322   2.365   3.589   2.075  0.3679  0.3411 -0.0183
  287CO2      C 1323   2.280   3.606   2.122  0.2817  0.1236 -0.0917
  287CO2     O1 1324   2.380   3.586   2.067  0.3828  0.3787 -0.0057
  287CO2     O2 1325   2.180   3.627   2.177  0.1805 -0.1316 -0.1777
  288CO2     D1 1326   3.953   1.516   7.199  0.0051  0.4355  0.0324
  288CO2     D2 1327   4.090   1.574   7.069 -0.1203  0.0097 -0.2903
  288CO2      C 1328   4.021   1.545   7.134 -0.0576  0.2226 -0.1290
  288CO2     O1 1329   4.102   1.579   7.058 -0.1311 -0.0271 -0.3182
  288CO2     O2 1330   3.941   1.511   7.211  0.0160  0.4723  0.0602
  289CO2     D1 1331   1.480   3.296   2.121 -0.1859  0.0546 -0.0168
  289CO2     D2 1332   1.487   3.458   2.009 -0.0207 -0.1417 -0.2889
  289CO2      C 1333   1.483   3.377   2.065 -0.1033 -0.0436 -0.1528
  289CO2     O1 1334   1.488   3.472   1.999 -0.0064 -0.1587 -0.3123
  289CO2     O2 1335   1.479   3.282   2.131 -0.2002  0.0715  0.0067
  290CO2     D1 1336   1.373   3.215   4.481 -0.0794 -0.2170 -0.1933
  290CO2     D2 1337   1.399   3.370   4.601  0.5847 -0.2703 -0.2717
  290CO2      C 1338   1.386   3.293   4.541  0.2526 -0.2436 -0.2325
  290CO2     O1 1339   1.402   3.384   4.611  0.6420 -0.2749 -0.2785
  290CO2     O2 1340   1.370   3.202   4.471 -0.1368 -0.2124 -0.1865
  291CO2     D1 1341   0.522   4.008   4.740 -0.3379  0.2408 -0.1185
  291CO2     D2 1342   0.460   4.040   4.925 -0.5622 -0.1056 -0.1342
  291CO2      C 1343   0.491   4.024   4.833 -0.4501  0.0676 -0.1264
  291CO2     O1 1344   0.455   4.043   4.941 -0.5816 -0.1356 -0.1356
  291CO2     O2 1345   0.527   4.006   4.724 -0.3185  0.2707 -0.1172
  292CO2     D1 1346   7.816   4.371   6.493  0.1938 -0.1273  0.4397
  292CO2     D2 1347   7.653   4.358   6.381  0.1215 -0.4639  0.5822
  292CO2      C 1348   7.734   4.365   6.437  0.1576 -0.2956  0.5110
  292CO2     O1 1349   7.639   4.357   6.372  0.1153 -0.4930  0.5945
  292CO2     O2 1350   7.830   4.372   6.503  0.2000 -0.0982  0.4274
  293CO2     D1 1351   0.515   4.734   2.476 -0.0991 -0.7825 -0.6963
  293CO2     D2 1352   0.407   4.838   2.346 -0.2646 -0.1173 -0.0306
  293CO2      C 1353   0.461   4.786   2.411 -0.1818 -0.4499 -0.3635
  293CO2     O1 1354   0.398   4.847   2.335 -0.2788 -0.0598  0.0269
  293CO2     O2 1355   0.524   4.725   2.487 -0.0848 -0.8400 -0.7538
  294CO2     D1 1356   1.486   0.902   3.139 -0.1285 -0.4609  0.2722
  294CO2     D2 1357   1.356   1.043   3.190  0.0701 -0.1495 -0.0760
  294CO2      C 1358   1.421   0.972   3.165 -0.0292 -0.3052  0.0981
  294CO2     O1 1359   1.345   1.055   3.195  0.0872 -0.1226 -0.1060
  294CO2     O2 1360   1.497   0.890   3.135 -0.1457 -0.4878  0.3022
  295CO2     D1 1361   2.428   6.328   4.350 -0.2549 -0.2238 -0.2161
  295CO2     D2 1362   2.333   6.498   4.314 -0.0709 -0.1022 -0.1234
  295CO2      C 1363   2.381   6.413   4.332 -0.1629 -0.1630 -0.1698
  295CO2     O1 1364   2.325   6.513   4.311 -0.0550 -0.0917 -0.1154
  295CO2     O2 1365   2.436   6.313   4.353 -0.2708 -0.2343 -0.2241
  296CO2     D1 1366   1.677   2.462   7.668 -0.2087  0.2190  0.0597
  296CO2     D2 1367   1.806   2.508   7.526 -0.2171 -0.0937 -0.0492
  296CO2      C 1368   1.741   2.485   7.597 -0.2129  0.0627  0.0052
  296CO2     O1 1369   1.817   2.512   7.513 -0.2179 -0.1207 -0.0586
  296CO2     O2 1370   1.665   2.458   7.680 -0.2080  0.2460  0.0691
  297CO2     D1 1371   0.643   4.952   5.905  0.1752 -0.0382 -0.3053
  297CO2     D2 1372   0.539   5.095   5.815  0.5739  0.3380 -0.1720
  297CO2      C 1373   0.591   5.024   5.860  0.3745  0.1499 -0.2387
  297CO2     O1 1374   0.530   5.107   5.808  0.6083  0.3705 -0.1605
  297CO2     O2 1375   0.652   4.940   5.912  0.1407 -0.0707 -0.3168
  298CO2     D1 1376   4.137   7.931   5.601  0.1902  0.2162  0.0584
  298CO2     D2 1377   3.951   7.991   5.568  0.3261  0.4574 -0.2829
  298CO2      C 1378   4.044   7.961   5.585  0.2582  0.3368 -0.1123
  298CO2     O1 1379   3.935   7.996   5.566  0.3378  0.4782 -0.3123
  298CO2     O2 1380   4.153   7.926   5.603  0.1785  0.1953  0.0878
  299CO2     D1 1381   8.093   1.273   8.227 -0.4151  0.3080 -0.0454
  299CO2     D2 1382   8.110   1.397   8.074 -0.0485 -0.1292 -0.3624
  299CO2      C 1383   8.102   1.335   8.150 -0.2318  0.0894 -0.2039
  299CO2     O1 1384   8.112   1.408   8.061 -0.0169 -0.1669 -0.3897
  299CO2     O2 1385   8.092   1.262   8.240 -0.4468  0.3457 -0.0181
  300CO2     D1 1386   7.252   0.407   0.561  0.3270  0.1052  0.2976
  300CO2     D2 1387   7.094   0.303   0.503  0.0081  0.6385  0.2069
  300CO2      C 1388   7.173   0.355   0.532  0.1675  0.3719  0.2523
  300CO2     O1 1389   7.080   0.294   0.498 -0.0194  0.6845  0.1990
  300CO2     O2 1390   7.265   0.416   0.566  0.3545  0.0592  0.3055
  301CO2     D1 1391   5.257   5.143   4.730  0.1171  0.2726  0.1393
  301CO2     D2 1392   5.438   5.065   4.726 -0.1674 -0.3738 -0.3156
  301CO2      C 1393   5.347   5.104   4.728 -0.0251 -0.0506 -0.0881
  301CO2     O1 1394   5.454   5.058   4.726 -0.1920 -0.4296 -0.3549
  301CO2     O2 1395   5.241   5.149   4.730  0.1417  0.3284  0.1786
  302CO2     D1 1396   3.058   5.393   1.853  0.0188 -0.0701 -0.0608
  302CO2     D2 1397   3.108   5.494   2.015 -0.4972  0.2580 -0.1040
  302CO2      C 1398   3.083   5.443   1.934 -0.2392  0.0939 -0.0824
  302CO2     O1 1399   3.112   5.502   2.029 -0.5417  0.2863 -0.1077
  302CO2     O2 1400   3.053   5.384   1.839  0.0634 -0.0985 -0.0571
  303CO2     D1 1401   5.922   1.860   5.205 -0.1029 -0.2035 -0.0274
  303CO2     D2 1402   5.755   1.898   5.107  0.2472  0.2986 -0.4315
  303CO2      C 1403   5.838   1.879   5.156  0.0721  0.0476 -0.2295
  303CO2     O1 1404   5.740   1.901   5.099  0.2774  0.3420 -0.4664
  303CO2     O2 1405   5.936   1.857   5.214 -0.1331 -0.2468  0.0075
  304CO2     D1 1406   8.099   1.520   4.605  0.3850 -0.6568  0.0412
  304CO2     D2 1407   7.917   1.491   4.531  0.3137 -0.1881  0.0343
  304CO2      C 1408   8.008   1.506   4.568  0.3494 -0.4225  0.0378
  304CO2     O1 1409   7.902   1.489   4.525  0.3076 -0.1477  0.0337
  304CO2     O2 1410   8.114   1.522   4.611  0.3912 -0.6973  0.0418
  305CO2     D1 1411   5.323   6.109   8.444 -0.6577 -0.0972  0.4938
  305CO2     D2 1412   5.203   6.258   8.393 -0.1705  0.2240  0.2794
  305CO2      C 1413   5.263   6.184   8.419 -0.4141  0.0634  0.3866
  305CO2     O1 1414   5.193   6.271   8.388 -0.1284  0.2517  0.2609
  305CO2     O2 1415   5.334   6.097   8.449 -0.6997 -0.1249  0.5124
  306CO2     D1 1416   8.492   2.716   3.171  0.2000  0.2048  0.0016
  306CO2     D2 1417   8.540   2.848   3.311 -0.4682  0.4100  0.0365
  306CO2      C 1418   8.516   2.782   3.241 -0.1341  0.3074  0.0191
  306CO2     O1 1419   8.544   2.860   3.323 -0.5259  0.4277  0.0395
  306CO2     O2 1420   8.488   2.705   3.159  0.2578  0.1871 -0.0014
  307CO2     D1 1421   8.560   8.287   0.531  0.7357  0.4055 -0.4367
  307CO2     D2 1422   8.475   8.466   0.543 -0.1987 -0.0763  0.2261
  307CO2      C 1423   8.518   8.376   0.537  0.2685  0.1646 -0.1053
  307CO2     O1 1424   8.468   8.481   0.544 -0.2795 -0.1179  0.2833
  307CO2     O2 1425   8.567   8.272   0.530  0.8164  0.4471 -0.4939
  308CO2     D1 1426   6.607   7.094   0.435 -0.2711  0.1147 -0.3839
  308CO2     D2 1427   6.632   6.981   0.596  0.1996  0.0234 -0.5200
  308CO2      C 1428   6.619   7.037   0.516 -0.0358  0.0691 -0.4519
  308CO2     O1 1429   6.634   6.972   0.610  0.2402  0.0155 -0.5317
  308CO2     O2 1430   6.605   7.103   0.421 -0.3118  0.1226 -0.3721
  309CO2     D1 1431   1.082   8.607   8.554  0.1624  0.0447 -0.5566
  309CO2     D2 1432   0.958   8.514   8.430 -0.2396 -0.0318 -0.0991
  309CO2      C 1433   1.020   8.561   8.492 -0.0386  0.0064 -0.3278
  309CO2     O1 1434   0.948   8.506   8.420 -0.2743 -0.0385 -0.0595
  309CO2     O2 1435   1.093   8.615   8.565  0.1971  0.0513 -0.5961
  310CO2     D1 1436   7.287   6.586   3.387  0.3749 -0.6142  0.2042
  310CO2     D2 1437   7.357   6.651   3.213 -0.4648 -0.7311 -0.1768
  310CO2      C 1438   7.322   6.618   3.300 -0.0450 -0.6726  0.0137
  310CO2     O1 1439   7.363   6.656   3.198 -0.5374 -0.7412 -0.2097
  310CO2     O2 1440   7.281   6.581   3.402  0.4475 -0.6041  0.2372
  311CO2     D1 1441   5.059   8.478   3.149 -0.2503  0.0742  0.7051
  311CO2     D2 1442   5.065   8.287   3.096  0.2974  0.2338  0.1890
  311CO2      C 1443   5.062   8.382   3.123  0.0235  0.1540  0.4470
  311CO2     O1 1444   5.065   8.271   3.091  0.3447  0.2476  0.1444
  311CO2     O2 1445   5.059   8.494   3.154 -0.2976  0.0604  0.7497
  312CO2     D1 1446   6.027   6.447   6.199  0.3805  0.5218 -0.3764
  312CO2     D2 1447   6.017   6.618   6.101 -0.6497  0.6291 -0.0986
  312CO2      C 1448   6.022   6.533   6.150 -0.1346  0.5755 -0.2375
  312CO2     O1 1449   6.017   6.633   6.092 -0.7387  0.6384 -0.0746
  312CO2     O2 1450   6.028   6.432   6.207  0.4695  0.5126 -0.4004
  313CO2     D1 1451   3.900   3.755   0.058 -0.0401  0.4825 -0.2142
  313CO2     D2 1452   3.971   3.653   0.212 -0.2545  0.3695 -0.1911
  313CO2      C 1453   3.935   3.704   0.135 -0.1473  0.4260 -0.2026
  313CO2     O1 1454   3.977   3.644   0.225 -0.2730  0.3598 -0.1891
  313CO2     O2 1455   3.894   3.764   0.044 -0.0216  0.4922 -0.2162
  314CO2     D1 1456   3.663   8.452   2.917  0.0252 -0.3460  0.0895
  314CO2     D2 1457   3.633   8.293   3.031 -0.4838 -0.1744  0.1986
  314CO2      C 1458   3.648   8.372   2.974 -0.2293 -0.2602  0.1440
  314CO2     O1 1459   3.631   8.279   3.041 -0.5277 -0.1595  0.2081
  314CO2     O2 1460   3.665   8.465   2.907  0.0692 -0.3608  0.0800
  315CO2     D1 1461   4.744   3.134   2.949  0.1511  0.1821  0.0042
  315CO2     D2 1462   4.565   3.218   2.960  0.1078  0.0101  0.6470
  315CO2      C 1463   4.655   3.176   2.955  0.1294  0.0961  0.3256
  315CO2     O1 1464   4.550   3.226   2.961  0.1041 -0.0047  0.7025
  315CO2     O2 1465   4.759   3.127   2.948  0.1548  0.1970 -0.0513
  316CO2     D1 1466   5.236   3.889   5.851  0.0915  0.2815  0.5241
  316CO2     D2 1467   5.277   3.697   5.868 -0.1676  0.1701 -0.0816
  316CO2      C 1468   5.256   3.793   5.860 -0.0380  0.2258  0.2213
  316CO2     O1 1469   5.281   3.680   5.870 -0.1900  0.1604 -0.1340
  316CO2     O2 1470   5.232   3.906   5.850  0.1139  0.2911  0.5765
  317CO2     D1 1471   8.116   8.855   1.558  0.4724 -0.1413  0.5816
  317CO2     D2 1472   8.088   9.042   1.616 -0.0441 -0.0003 -0.1218
  317CO2      C 1473   8.102   8.949   1.587  0.2141 -0.0708  0.2299
  317CO2     O1 1474   8.086   9.058   1.621 -0.0887  0.0119 -0.1825
  317CO2     O2 1475   8.119   8.839   1.553  0.5170 -0.1535  0.6424
  318CO2     D1 1476   6.645   0.086   3.394  0.1885  0.2360  0.5125
  318CO2     D2 1477   6.454   0.126   3.425  0.0958 -0.0201  0.2740
  318CO2      C 1478   6.550   0.106   3.410  0.1421  0.1080  0.3932
  318CO2     O1 1479   6.437   0.130   3.427  0.0878 -0.0423  0.2534
  318CO2     O2 1480   6.662   0.082   3.392  0.1965  0.2582  0.5331
  319CO2     D1 1481   6.076   8.648   1.924  0.0652 -0.4072 -0.3342
  319CO2     D2 1482   6.180   8.802   1.991 -0.1184 -0.4554  0.0654
  319CO2      C 1483   6.128   8.725   1.958 -0.0266 -0.4313 -0.1344
  319CO2     O1 1484   6.189   8.815   1.997 -0.1343 -0.4596  0.0999
  319CO2     O2 1485   6.067   8.634   1.919  0.0811 -0.4030 -0.3687
  320CO2     D1 1486   0.242   7.460   5.133  0.0117 -0.1580 -0.2263
  320CO2     D2 1487   0.378   7.449   4.990  0.3522 -0.1671  0.0976
  320CO2      C 1488   0.310   7.455   5.062  0.1820 -0.1625 -0.0643
  320CO2     O1 1489   0.390   7.448   4.978  0.3816 -0.1679  0.1256
  320CO2     O2 1490   0.230   7.461   5.145 -0.0177 -0.1572 -0.2542
  321CO2     D1 1491   0.210   3.127   7.947  0.2382  0.0755 -0.2350
  321CO2     D2 1492   0.386   3.213   7.974  0.4424 -0.3777 -0.1357
  321CO2      C 1493   0.298   3.170   7.961  0.3403 -0.1511 -0.1854
  321CO2     O1 1494   0.401   3.220   7.977  0.4600 -0.4168 -0.1271
  321CO2     O2 1495   0.195   3.120   7.944  0.2205  0.1146 -0.2436
  322CO2     D1 1496   1.078   2.181   4.874 -0.0076 -0.1595  0.2172
  322CO2     D2 1497   1.009   2.020   4.782  0.4450  0.1910 -0.7348
  322CO2      C 1498   1.043   2.100   4.828  0.2187  0.0157 -0.2588
  322CO2     O1 1499   1.003   2.006   4.774  0.4840  0.2213 -0.8170
  322CO2     O2 1500   1.084   2.195   4.882 -0.0467 -0.1898  0.2994
  323CO2     D1 1501   4.473   8.686   4.814  0.1407 -0.1948  0.3778
  323CO2     D2 1502   4.644   8.785   4.823 -0.1054  0.2284  0.4433
  323CO2      C 1503   4.559   8.736   4.819  0.0177  0.0168  0.4106
  323CO2     O1 1504   4.659   8.794   4.824 -0.1266  0.2649  0.4490
  323CO2     O2 1505   4.459   8.678   4.813  0.1620 -0.2313  0.3722
  324CO2     D1 1506   7.814   1.852   2.851  0.7054  0.2770 -0.0472
  324CO2     D2 1507   7.729   2.009   2.937 -0.3407 -0.2137 -0.1842
  324CO2      C 1508   7.772   1.930   2.894  0.1823  0.0316 -0.1157
  324CO2     O1 1509   7.722   2.022   2.945 -0.4311 -0.2560 -0.1961
  324CO2     O2 1510   7.822   1.839   2.844  0.7957  0.3193 -0.0353
  325CO2     D1 1511   4.404   5.282   7.922  0.3179  0.6121  0.3785
  325CO2     D2 1512   4.211   5.246   7.904  0.4344  0.3283 -0.3057
  325CO2      C 1513   4.307   5.264   7.913  0.3762  0.4702  0.0364
  325CO2     O1 1514   4.194   5.243   7.902  0.4444  0.3038 -0.3649
  325CO2     O2 1515   4.421   5.285   7.924  0.3079  0.6366  0.4377
  326CO2     D1 1516   4.475   3.180   0.280 -0.5016  0.4420  0.1207
  326CO2     D2 1517   4.587   3.176   0.443 -0.4135 -0.0524  0.0494
  326CO2      C 1518   4.531   3.178   0.361 -0.4576  0.1948  0.0850
  326CO2     O1 1519   4.597   3.176   0.457 -0.4059 -0.0951  0.0432
  326CO2     O2 1520   4.465   3.180   0.266 -0.5092  0.4848  0.1268
  327CO2     D1 1521   1.586   3.352   5.451 -0.1528  0.5563  0.7444
  327CO2     D2 1522   1.437   3.414   5.337  0.4021  0.0026 -0.2961
  327CO2      C 1523   1.511   3.383   5.394  0.1246  0.2794  0.2241
  327CO2     O1 1524   1.424   3.420   5.327  0.4500 -0.0452 -0.3860
  327CO2     O2 1525   1.599   3.346   5.461 -0.2007  0.6041  0.8343
  328CO2     D1 1526   4.449   5.239   6.483  0.7417 -0.4217  0.0332
  328CO2     D2 1527   4.323   5.119   6.578  0.1581 -0.0661 -0.2868
  328CO2      C 1528   4.386   5.179   6.531  0.4499 -0.2439 -0.1268
  328CO2     O1 1529   4.312   5.109   6.587  0.1077 -0.0354 -0.3145
  328CO2     O2 1530   4.459   5.249   6.475  0.7921 -0.4525  0.0609
  329CO2     D1 1531   4.272   6.293   4.865  0.1493  0.0830 -0.0912
  329CO2     D2 1532   4.388   6.360   5.011 -0.1252  0.1552  0.0962
  329CO2      C 1533   4.330   6.326   4.938  0.0121  0.1191  0.0025
  329CO2     O1 1534   4.398   6.365   5.023 -0.1489  0.1615  0.1124
  329CO2     O2 1535   4.262   6.287   4.853  0.1730  0.0767 -0.1074
  330CO2     D1 1536   6.554   6.159   2.897  0.2081 -0.1388 -0.1703
  330CO2     D2 1537   6.558   6.071   2.720  0.2609 -0.1838 -0.1466
  330CO2      C 1538   6.556   6.115   2.808  0.2345 -0.1613 -0.1584
  330CO2     O1 1539   6.558   6.063   2.705  0.2655 -0.1877 -0.1445
  330CO2     O2 1540   6.553   6.167   2.912  0.2035 -0.1350 -0.1724
  331CO2     D1 1541   0.742   5.788   5.925 -0.4275  0.0142  0.3771
  331CO2     D2 1542   0.766   5.606   5.998 -0.3491 -0.2441 -0.2905
  331CO2      C 1543   0.754   5.697   5.962 -0.3883 -0.1150  0.0433
  331CO2     O1 1544   0.769   5.590   6.004 -0.3423 -0.2665 -0.3482
  331CO2     O2 1545   0.740   5.804   5.919 -0.4343  0.0365  0.4348
  332CO2     D1 1546   7.940   8.776   7.532  0.2041 -0.5126  0.3966
  332CO2     D2 1547   7.979   8.603   7.445  0.4551  0.0811 -0.6855
  332CO2      C 1548   7.959   8.690   7.488  0.3296 -0.2157 -0.1445
  332CO2     O1 1549   7.982   8.588   7.437  0.4768  0.1324 -0.7790
  332CO2     O2 1550   7.937   8.791   7.539  0.1824 -0.5639  0.4901
  333CO2     D1 1551   6.901   0.923   2.988 -0.2378 -0.0862  0.8665
  333CO2     D2 1552   7.045   1.005   3.097 -0.0282  0.2952  0.3068
  333CO2      C 1553   6.973   0.964   3.042 -0.1330  0.1045  0.5867
  333CO2     O1 1554   7.057   1.012   3.106 -0.0101  0.3281  0.2584
  333CO2     O2 1555   6.889   0.916   2.978 -0.2559 -0.1191  0.9149
  334CO2     D1 1556   0.637   3.367   1.540  0.1973 -0.3380  0.8159
  334CO2     D2 1557   0.770   3.221   1.530  0.2542 -0.2480  0.2019
  334CO2      C 1558   0.704   3.294   1.535  0.2258 -0.2930  0.5089
  334CO2     O1 1559   0.782   3.208   1.530  0.2591 -0.2402  0.1489
  334CO2     O2 1560   0.626   3.380   1.541  0.1924 -0.3458  0.8690
  335CO2     D1 1561   4.153   3.609   6.680  0.0991 -0.2068 -0.3181
  335CO2     D2 1562   4.263   3.594   6.516  0.1054  0.3624 -0.3683
  335CO2      C 1563   4.208   3.602   6.598  0.1023  0.0778 -0.3432
  335CO2     O1 1564   4.272   3.593   6.502  0.1059  0.4116 -0.3726
  335CO2     O2 1565   4.143   3.611   6.694  0.0986 -0.2560 -0.3138
  336CO2     D1 1566   5.348   8.037   0.832  0.3070 -0.1349 -0.6954
  336CO2     D2 1567   5.159   7.985   0.805  0.1819 -0.1009  0.0958
  336CO2      C 1568   5.253   8.011   0.819  0.2444 -0.1179 -0.2998
  336CO2     O1 1569   5.143   7.980   0.803  0.1711 -0.0979  0.1641
  336CO2     O2 1570   5.364   8.042   0.835  0.3178 -0.1378 -0.7637
  337CO2     D1 1571   4.965   3.936   1.321  0.0057 -0.1172  0.0253
  337CO2     D2 1572   5.037   3.919   1.137  0.0397  0.4813 -0.0156
  337CO2      C 1573   5.001   3.927   1.229  0.0227  0.1820  0.0049
  337CO2     O1 1574   5.043   3.918   1.121  0.0426  0.5330 -0.0191
  337CO2     O2 1575   4.959   3.937   1.336  0.0027 -0.1689  0.0288
  338CO2     D1 1576   7.232   6.013   2.553  0.3475  0.4254  0.1736
  338CO2     D2 1577   7.064   6.107   2.506  0.1696 -0.1561 -0.3542
  338CO2      C 1578   7.148   6.060   2.530  0.2585  0.1347 -0.0903
  338CO2     O1 1579   7.050   6.115   2.502  0.1542 -0.2063 -0.3998
  338CO2     O2 1580   7.246   6.005   2.557  0.3628  0.4756  0.2192
  339CO2     D1 1581   4.111   2.891   3.148 -0.2343 -0.3211  0.1160
  339CO2     D2 1582   4.277   2.787   3.173 -0.2031 -0.2890  0.0467
  339CO2      C 1583   4.194   2.839   3.160 -0.2187 -0.3051  0.0814
  339CO2     O1 1584   4.291   2.778   3.175 -0.2004 -0.2862  0.0407
  339CO2     O2 1585   4.096   2.900   3.146 -0.2370 -0.3239  0.1220
  340CO2     D1 1586   6.224   8.319   0.871  0.3135 -0.3027 -0.2173
  340CO2     D2 1587   6.333   8.282   0.711  0.8616  0.0695  0.0642
  340CO2      C 1588   6.278   8.300   0.791  0.5876 -0.1166 -0.0765
  340CO2     O1 1589   6.342   8.278   0.697  0.9089  0.1017  0.0885
  340CO2     O2 1590   6.215   8.323   0.885  0.2662 -0.3348 -0.2416
  341CO2     D1 1591   3.055   4.771   8.788 -0.3366  0.2647 -0.1768
  341CO2     D2 1592   2.982   4.671   8.634 -0.0512 -0.0346 -0.1219
  341CO2      C 1593   3.019   4.721   8.711 -0.1939  0.1151 -0.1493
  341CO2     O1 1594   2.975   4.662   8.621 -0.0265 -0.0605 -0.1171
  341CO2     O2 1595   3.062   4.779   8.802 -0.3613  0.2906 -0.1815
  342CO2     D1 1596   2.689   5.052   4.293  0.0272  0.0295 -0.0963
  342CO2     D2 1597   2.804   5.069   4.454 -0.4567 -0.1439  0.2692
  342CO2      C 1598   2.746   5.060   4.373 -0.2147 -0.0572  0.0864
  342CO2     O1 1599   2.814   5.070   4.467 -0.4984 -0.1589  0.3008
  342CO2     O2 1600   2.679   5.050   4.279  0.0690  0.0445 -0.1279
  343CO2     D1 1601   5.502   0.541   1.891  0.4363  0.3818  0.6234
  343CO2     D2 1602   5.547   0.677   1.755 -0.0534  0.1490  0.2279
  343CO2      C 1603   5.525   0.609   1.823  0.1914  0.2654  0.4257
  343CO2     O1 1604   5.551   0.689   1.743 -0.0957  0.1289  0.1938
  343CO2     O2 1605   5.498   0.529   1.902  0.4786  0.4019  0.6576
  344CO2     D1 1606   5.784   4.564   6.893 -0.0687  0.3516  0.6082
  344CO2     D2 1607   5.916   4.682   6.980 -0.0219  0.8261 -0.1035
  344CO2      C 1608   5.850   4.623   6.936 -0.0453  0.5889  0.2523
  344CO2     O1 1609   5.927   4.693   6.988 -0.0178  0.8671 -0.1650
  344CO2     O2 1610   5.772   4.553   6.885 -0.0727  0.3106  0.6696
  345CO2     D1 1611   5.766   3.151   5.624  0.4257 -0.2065  0.5158
  345CO2     D2 1612   5.935   3.139   5.522  0.0347  0.0023 -0.1569
  345CO2      C 1613   5.851   3.145   5.573  0.2302 -0.1021  0.1794
  345CO2     O1 1614   5.950   3.138   5.513  0.0010  0.0204 -0.2150
  345CO2     O2 1615   5.752   3.152   5.633  0.4595 -0.2245  0.5739
  346CO2     D1 1616   4.215   3.044   1.581 -0.3444  0.2250 -0.1830
  346CO2     D2 1617   4.216   2.951   1.407 -0.0368  0.1706 -0.1529
  346CO2      C 1618   4.215   2.997   1.494 -0.1906  0.1978 -0.1680
  346CO2     O1 1619   4.216   2.943   1.392 -0.0102  0.1659 -0.1503
  346CO2     O2 1620   4.215   3.052   1.597 -0.3709  0.2297 -0.1856
  347CO2     D1 1621   0.850   6.449   0.249 -0.4531 -0.0393  0.1481
  347CO2     D2 1622   0.856   6.256   0.291 -0.0676 -0.0407  0.0881
  347CO2      C 1623   0.853   6.352   0.270 -0.2604 -0.0400  0.1181
  347CO2     O1 1624   0.857   6.239   0.295 -0.0344 -0.0408  0.0829
  347CO2     O2 1625   0.850   6.466   0.245 -0.4863 -0.0392  0.1533
  348CO2     D1 1626   7.759   2.266   5.226 -0.2290  0.2248  0.2556
  348CO2     D2 1627   7.669   2.150   5.360  0.0300  0.0827  0.3061
  348CO2      C 1628   7.714   2.208   5.293 -0.0995  0.1538  0.2808
  348CO2     O1 1629   7.662   2.140   5.371  0.0524  0.0705  0.3105
  348CO2     O2 1630   7.766   2.276   5.214 -0.2513  0.2371  0.2512
  349CO2     D1 1631   6.487   5.451   0.982  0.0323 -0.2636 -0.1434
  349CO2     D2 1632   6.426   5.541   1.147  0.1960 -0.3124 -0.0556
  349CO2      C 1633   6.456   5.496   1.064  0.1141 -0.2880 -0.0995
  349CO2     O1 1634   6.420   5.549   1.161  0.2102 -0.3166 -0.0481
  349CO2     O2 1635   6.492   5.443   0.968  0.0181 -0.2594 -0.1510
  350CO2     D1 1636   1.579   0.015   1.567 -0.3534  0.0497 -0.1191
  350CO2     D2 1637   1.526  -0.172   1.603 -0.3242  0.1063  0.2235
  350CO2      C 1638   1.553  -0.078   1.585 -0.3388  0.0780  0.0522
  350CO2     O1 1639   1.521  -0.188   1.606 -0.3217  0.1112  0.2531
  350CO2     O2 1640   1.584   0.032   1.564 -0.3559  0.0448 -0.1486
  351CO2     D1 1641   6.917   0.923   2.378  0.0208  0.3633  0.4789
  351CO2     D2 1642   6.720   0.901   2.381  0.0830 -0.3084 -0.3112
  351CO2      C 1643   6.818   0.912   2.379  0.0519  0.0274  0.0839
  351CO2     O1 1644   6.703   0.899   2.381  0.0883 -0.3664 -0.3794
  351CO2     O2 1645   6.934   0.925   2.378  0.0154  0.4213  0.5472
  352CO2     D1 1646   4.387   1.165   8.756  0.2188  0.7883 -0.5148
  352CO2     D2 1647   4.311   1.172   8.573 -0.6229  0.1527 -0.1886
  352CO2      C 1648   4.349   1.169   8.664 -0.2021  0.4705 -0.3517
  352CO2     O1 1649   4.304   1.172   8.557 -0.6956  0.0978 -0.1604
  352CO2     O2 1650   4.393   1.165   8.771  0.2915  0.8432 -0.5430
  353CO2     D1 1651   6.884   2.659   8.847  0.1387 -0.2195 -0.0849
  353CO2     D2 1652   6.835   2.816   8.737 -0.1794  0.0347  0.4242
  353CO2      C 1653   6.859   2.737   8.792 -0.0204 -0.0924  0.1697
  353CO2     O1 1654   6.831   2.830   8.728 -0.2069  0.0567  0.4681
  353CO2     O2 1655   6.888   2.645   8.856  0.1662 -0.2415 -0.1288
  354CO2     D1 1656   7.883   4.159   3.254  0.2501 -0.1255  0.0513
  354CO2     D2 1657   7.700   4.099   3.208  0.2014  0.3169 -0.3355
  354CO2      C 1658   7.792   4.129   3.231  0.2257  0.0957 -0.1421
  354CO2     O1 1659   7.685   4.094   3.204  0.1972  0.3552 -0.3689
  354CO2     O2 1660   7.899   4.164   3.258  0.2543 -0.1637  0.0847
  355CO2     D1 1661   0.659   1.980   6.469 -0.5553  0.2383 -0.1694
  355CO2     D2 1662   0.811   2.006   6.593 -0.3343  0.1109 -0.4140
  355CO2      C 1663   0.735   1.993   6.531 -0.4448  0.1746 -0.2917
  355CO2     O1 1664   0.824   2.008   6.604 -0.3152  0.0999 -0.4351
  355CO2     O2 1665   0.646   1.978   6.459 -0.5744  0.2493 -0.1483
  356CO2     D1 1666   2.852   3.977   2.171  0.3138 -0.0758  0.2179
  356CO2     D2 1667   2.768   3.834   2.278 -0.0906  0.3140  0.4259
  356CO2      C 1668   2.810   3.906   2.225  0.1116  0.1191  0.3219
  356CO2     O1 1669   2.761   3.821   2.287 -0.1255  0.3477  0.4439
  356CO2     O2 1670   2.859   3.990   2.162  0.3487 -0.1095  0.1999
  357CO2     D1 1671   2.791   2.532   7.701  0.0984  0.0549 -0.0165
  357CO2     D2 1672   2.909   2.599   7.846  0.5142  0.2413 -0.4406
  357CO2      C 1673   2.850   2.566   7.773  0.3063  0.1481 -0.2285
  357CO2     O1 1674   2.919   2.605   7.858  0.5501  0.2574 -0.4773
  357CO2     O2 1675   2.781   2.526   7.689  0.0625  0.0388  0.0202
  358CO2     D1 1676   8.121   7.417   2.332 -0.3255 -0.0393 -0.2386
  358CO2     D2 1677   8.217   7.268   2.246  0.1376  0.0186  0.1777
  358CO2      C 1678   8.169   7.342   2.289 -0.0939 -0.0103 -0.0305
  358CO2     O1 1679   8.226   7.255   2.238  0.1776  0.0236  0.2136
  358CO2     O2 1680   8.112   7.430   2.339 -0.3655 -0.0443 -0.2746
  359CO2     D1 1681   5.178   8.466   5.030 -0.1805 -0.4321 -0.3556
  359CO2     D2 1682   5.195   8.294   4.934  0.2325 -0.5066 -0.1509
  359CO2      C 1683   5.186   8.380   4.982  0.0260 -0.4694 -0.2532
  359CO2     O1 1684   5.196   8.280   4.925  0.2682 -0.5130 -0.1332
  359CO2     O2 1685   5.177   8.481   5.039 -0.2161 -0.4257 -0.3732
  360CO2     D1 1686   6.961   8.750   8.707 -0.2279 -0.0829 -0.0355
  360CO2     D2 1687   6.870   8.914   8.645  0.5839  0.5403  0.4046
  360CO2      C 1688   6.916   8.832   8.676  0.1780  0.2287  0.1846
  360CO2     O1 1689   6.862   8.929   8.640  0.6540  0.5941  0.4427
  360CO2     O2 1690   6.969   8.736   8.713 -0.2980 -0.1367 -0.0736
  361CO2     D1 1691   3.408   3.960   5.429  0.1737 -0.0882 -0.0658
  361CO2     D2 1692   3.452   3.954   5.236 -0.2384  0.2985 -0.1724
  361CO2      C 1693   3.430   3.957   5.333 -0.0323  0.1051 -0.1191
  361CO2     O1 1694   3.456   3.954   5.220 -0.2740  0.3319 -0.1816
  361CO2     O2 1695   3.404   3.960   5.446  0.2093 -0.1216 -0.0565
  362CO2     D1 1696   2.621   7.349   7.333  0.2077  0.0849  0.1264
  362CO2     D2 1697   2.731   7.300   7.176  0.1280  0.4912 -0.0556
  362CO2      C 1698   2.676   7.324   7.255  0.1678  0.2881  0.0354
  362CO2     O1 1699   2.741   7.296   7.163  0.1212  0.5263 -0.0713
  362CO2     O2 1700   2.611   7.353   7.347  0.2145  0.0498  0.1421
  363CO2     D1 1701   4.679   6.080   8.284 -0.1282 -0.3748  0.1858
  363CO2     D2 1702   4.830   6.094   8.411  0.2050  0.5841 -0.3102
  363CO2      C 1703   4.754   6.087   8.347  0.0384  0.1047 -0.0622
  363CO2     O1 1704   4.843   6.095   8.422  0.2338  0.6669 -0.3530
  363CO2     O2 1705   4.666   6.079   8.273 -0.1569 -0.4576  0.2286
  364CO2     D1 1706   4.154   8.669   2.430 -0.0117 -0.3468 -0.5879
  364CO2     D2 1707   4.288   8.813   2.451 -0.1498 -0.2596 -0.2907
  364CO2      C 1708   4.221   8.741   2.440 -0.0807 -0.3032 -0.4393
  364CO2     O1 1709   4.299   8.826   2.452 -0.1617 -0.2521 -0.2650
  364CO2     O2 1710   4.142   8.657   2.429  0.0002 -0.3544 -0.6136
  365CO2     D1 1711   3.036   7.879   2.557 -0.3497  0.6184 -0.3200
  365CO2     D2 1712   2.875   7.825   2.455  0.0353 -0.4237 -0.3820
  365CO2      C 1713   2.956   7.852   2.506 -0.1572  0.0973 -0.3510
  365CO2     O1 1714   2.861   7.820   2.447  0.0685 -0.5137 -0.3874
  365CO2     O2 1715   3.050   7.883   2.566 -0.3829  0.7084 -0.3146
  366CO2     D1 1716   6.253   3.327   6.687  0.3686 -0.0632 -0.4530
  366CO2     D2 1717   6.124   3.306   6.538  0.1824 -0.7417 -0.1993
  366CO2      C 1718   6.188   3.316   6.613  0.2755 -0.4024 -0.3261
  366CO2     O1 1719   6.113   3.304   6.526  0.1663 -0.8003 -0.1774
  366CO2     O2 1720   6.264   3.328   6.700  0.3847 -0.0046 -0.4749
  367CO2     D1 1721   7.872   1.536   0.084 -0.0284 -0.0365 -0.0542
  367CO2     D2 1722   7.968   1.393  -0.014 -0.2554 -0.0528 -0.2523
  367CO2      C 1723   7.920   1.464   0.035 -0.1419 -0.0446 -0.1532
  367CO2     O1 1724   7.976   1.381  -0.022 -0.2750 -0.0542 -0.2694
  367CO2     O2 1725   7.864   1.548   0.093 -0.0087 -0.0351 -0.0371
  368CO2     D1 1726   5.540   3.940   1.012 -0.1545  0.0666 -0.2577
  368CO2     D2 1727   5.518   3.822   0.855  0.2212 -0.3042 -0.0330
  368CO2      C 1728   5.529   3.881   0.934  0.0334 -0.1188 -0.1454
  368CO2     O1 1729   5.516   3.812   0.841  0.2537 -0.3363 -0.0136
  368CO2     O2 1730   5.542   3.950   1.026 -0.1869  0.0987 -0.2771
  369CO2     D1 1731   1.390   7.633   7.420  0.2096 -0.3164 -0.2435
  369CO2     D2 1732   1.309   7.466   7.350 -0.3071  0.0272 -0.4674
  369CO2      C 1733   1.350   7.549   7.385 -0.0487 -0.1446 -0.3554
  369CO2     O1 1734   1.302   7.452   7.344 -0.3517  0.0569 -0.4867
  369CO2     O2 1735   1.398   7.647   7.426  0.2542 -0.3461 -0.2241
  370CO2     D1 1736   5.640   1.681   4.268  0.3291 -0.5899 -0.0492
  370CO2     D2 1737   5.530   1.592   4.130 -0.2199  0.2314 -0.1452
  370CO2      C 1738   5.585   1.636   4.199  0.0546 -0.1793 -0.0972
  370CO2     O1 1739   5.521   1.584   4.118 -0.2673  0.3023 -0.1535
  370CO2     O2 1740   5.649   1.689   4.280  0.3766 -0.6609 -0.0409
  371CO2     D1 1741   3.689   7.246   8.177  0.1672  0.2795  0.2939
  371CO2     D2 1742   3.715   7.196   7.988  0.2778 -0.5191  0.5158
  371CO2      C 1743   3.702   7.221   8.082  0.2225 -0.1198  0.4049
  371CO2     O1 1744   3.717   7.192   7.971  0.2874 -0.5880  0.5350
  371CO2     O2 1745   3.687   7.250   8.194  0.1576  0.3485  0.2747
  372CO2     D1 1746   0.217   7.236   0.220 -0.4328  0.4975  0.2968
  372CO2     D2 1747   0.066   7.214   0.345 -0.5000 -0.0350  0.1229
  372CO2      C 1748   0.141   7.225   0.283 -0.4664  0.2313  0.2099
  372CO2     O1 1749   0.052   7.212   0.356 -0.5058 -0.0809  0.1079
  372CO2     O2 1750   0.230   7.238   0.209 -0.4270  0.5435  0.3118
  373CO2     D1 1751   0.725   8.093   1.199 -0.0392 -0.1834 -0.3813
  373CO2     D2 1752   0.760   7.972   1.047 -0.3068 -0.0764 -0.5276
  373CO2      C 1753   0.742   8.033   1.123 -0.1730 -0.1299 -0.4545
  373CO2     O1 1754   0.763   7.961   1.034 -0.3300 -0.0671 -0.5403
  373CO2     O2 1755   0.722   8.104   1.212 -0.0160 -0.1927 -0.3687
  374CO2     D1 1756   6.802   8.485   0.667  0.1519 -0.0974 -0.0334
  374CO2     D2 1757   6.901   8.320   0.713  0.0613 -0.2427 -0.3641
  374CO2      C 1758   6.851   8.402   0.690  0.1066 -0.1700 -0.1987
  374CO2     O1 1759   6.909   8.305   0.717  0.0535 -0.2552 -0.3926
  374CO2     O2 1760   6.794   8.499   0.663  0.1598 -0.0848 -0.0049
  375CO2     D1 1761   0.197   5.778   3.195  0.0112  0.2606  0.2740
  375CO2     D2 1762   0.082   5.640   3.112  0.3121 -0.0394  0.3581
  375CO2      C 1763   0.139   5.709   3.153  0.1617  0.1106  0.3160
  375CO2     O1 1764   0.072   5.628   3.105  0.3381 -0.0653  0.3654
  375CO2     O2 1765   0.207   5.790   3.202 -0.0148  0.2865  0.2667
  376CO2     D1 1766   3.454   1.151   2.805  0.3859 -0.2664 -0.2585
  376CO2     D2 1767   3.321   1.251   2.700  0.2109 -0.0110  0.2056
  376CO2      C 1768   3.388   1.201   2.752  0.2984 -0.1387 -0.0264
  376CO2     O1 1769   3.309   1.260   2.690  0.1957  0.0111  0.2457
  376CO2     O2 1770   3.466   1.142   2.814  0.4011 -0.2884 -0.2986
  377CO2     D1 1771   0.311   5.220   6.566  0.0708 -0.1860 -0.4730
  377CO2     D2 1772   0.170   5.236   6.427 -0.1280  0.0983 -0.2399
  377CO2      C 1773   0.240   5.228   6.497 -0.0286 -0.0438 -0.3565
  377CO2     O1 1774   0.158   5.237   6.416 -0.1451  0.1228 -0.2198
  377CO2     O2 1775   0.323   5.219   6.578  0.0880 -0.2105 -0.4931
  378CO2     D1 1776   8.560   8.660   0.330  0.4477  0.4699 -0.3236
  378CO2     D2 1777   8.430   8.733   0.200  0.0324  0.1723 -0.0774
  378CO2      C 1778   8.495   8.697   0.265  0.2401  0.3211 -0.2005
  378CO2     O1 1779   8.419   8.740   0.188 -0.0035  0.1466 -0.0561
  378CO2     O2 1780   8.571   8.654   0.341  0.4836  0.4956 -0.3448
  379CO2     D1 1781   1.142   1.857   3.711  0.1497 -0.4130  0.2412
  379CO2     D2 1782   1.065   1.779   3.547  0.0761 -0.0874  0.1204
  379CO2      C 1783   1.104   1.818   3.629  0.1129 -0.2502  0.1808
  379CO2     O1 1784   1.059   1.772   3.532  0.0697 -0.0593  0.1100
  379CO2     O2 1785   1.149   1.864   3.725  0.1561 -0.4412  0.2517
  380CO2     D1 1786   5.315   3.846   0.336  0.2476  0.1955 -0.1569
  380CO2     D2 1787   5.216   3.758   0.484  0.6554  0.0178  0.0092
  380CO2      C 1788   5.265   3.802   0.410  0.4515  0.1066 -0.0738
  380CO2     O1 1789   5.208   3.751   0.497  0.6906  0.0024  0.0236
  380CO2     O2 1790   5.323   3.853   0.323  0.2124  0.2108 -0.1713
  381CO2     D1 1791   2.828   7.278   7.788  0.0364 -0.3527 -0.5097
  381CO2     D2 1792   2.665   7.300   7.899  0.1633 -0.3209 -0.3298
  381CO2      C 1793   2.746   7.289   7.844  0.0999 -0.3368 -0.4197
  381CO2     O1 1794   2.651   7.302   7.909  0.1743 -0.3181 -0.3142
  381CO2     O2 1795   2.842   7.276   7.779  0.0255 -0.3554 -0.5252
  382CO2     D1 1796   3.120   0.870   1.466 -0.3190  0.4358 -0.0818
  382CO2     D2 1797   3.250   1.019   1.456 -0.3728  0.4829 -0.0840
  382CO2      C 1798   3.185   0.945   1.461 -0.3459  0.4593 -0.0829
  382CO2     O1 1799   3.261   1.032   1.455 -0.3775  0.4869 -0.0842
  382CO2     O2 1800   3.109   0.858   1.467 -0.3144  0.4317 -0.0816
  383CO2     D1 1801   0.961   1.663   3.169 -0.1521  0.1681 -1.0753
  383CO2     D2 1802   1.115   1.769   3.103  0.0396  0.2626 -0.4823
  383CO2      C 1803   1.038   1.716   3.136 -0.0562  0.2153 -0.7788
  383CO2     O1 1804   1.128   1.778   3.098  0.0562  0.2708 -0.4311
  383CO2     O2 1805   0.948   1.654   3.175 -0.1686  0.1599 -1.1265
  384CO2     D1 1806   4.590   7.009   4.832 -0.2206 -0.9402  0.0292
  384CO2     D2 1807   4.416   7.090   4.878  0.4052  0.3473  0.1698
  384CO2      C 1808   4.503   7.050   4.855  0.0923 -0.2964  0.0995
  384CO2     O1 1809   4.401   7.097   4.882  0.4592  0.4585  0.1819
  384CO2     O2 1810   4.605   7.002   4.828 -0.2746 -1.0514  0.0171
  385CO2     D1 1811   6.093   2.120   7.401  0.1679 -0.1604  0.7311
  385CO2     D2 1812   6.127   2.315   7.411 -0.1581 -0.0835  0.3788
  385CO2      C 1813   6.110   2.217   7.406  0.0049 -0.1220  0.5550
  385CO2     O1 1814   6.130   2.331   7.412 -0.1862 -0.0769  0.3484
  385CO2     O2 1815   6.090   2.103   7.400  0.1961 -0.1671  0.7616
  386CO2     D1 1816   8.195   3.092   0.974 -0.5251  0.3156 -0.1829
  386CO2     D2 1817   8.218   2.943   0.846 -0.3355  0.1514  0.0412
  386CO2      C 1818   8.206   3.018   0.910 -0.4303  0.2335 -0.0709
  386CO2     O1 1819   8.220   2.930   0.835 -0.3191  0.1372  0.0605
  386CO2     O2 1820   8.193   3.105   0.985 -0.5414  0.3297 -0.2023
  387CO2     D1 1821   8.433   3.830   7.961 -0.1176  0.1914  0.0426
  387CO2     D2 1822   8.462   3.843   7.766  0.4652 -0.1325  0.1065
  387CO2      C 1823   8.447   3.836   7.864  0.1738  0.0295  0.0746
  387CO2     O1 1824   8.464   3.844   7.749  0.5156 -0.1605  0.1120
  387CO2     O2 1825   8.430   3.829   7.978 -0.1680  0.2194  0.0371
  388CO2     D1 1826   8.262   2.347   4.337  0.1183  0.1782  0.0366
  388CO2     D2 1827   8.088   2.258   4.367  0.2753 -0.0429  0.2866
  388CO2      C 1828   8.175   2.302   4.352  0.1968  0.0676  0.1616
  388CO2     O1 1829   8.073   2.250   4.370  0.2889 -0.0620  0.3082
  388CO2     O2 1830   8.277   2.354   4.335  0.1047  0.1973  0.0150
  389CO2     D1 1831   7.541   6.642   2.681  0.3039  0.3016 -0.1527
  389CO2     D2 1832   7.686   6.615   2.550  0.0535 -0.4899 -0.2724
  389CO2      C 1833   7.614   6.628   2.616  0.1787 -0.0942 -0.2126
  389CO2     O1 1834   7.699   6.613   2.539  0.0319 -0.5583 -0.2828
  389CO2     O2 1835   7.528   6.644   2.693  0.3255  0.3699 -0.1424
  390CO2     D1 1836   7.255   8.841   2.920 -0.0161 -0.1029 -0.1171
  390CO2     D2 1837   7.285   8.946   2.755  0.3739 -0.2064 -0.1111
  390CO2      C 1838   7.270   8.894   2.838  0.1789 -0.1547 -0.1141
  390CO2     O1 1839   7.287   8.955   2.741  0.4075 -0.2153 -0.1106
  390CO2     O2 1840   7.252   8.832   2.934 -0.0498 -0.0940 -0.1176
  391CO2     D1 1841   0.298   3.156   3.098 -0.3975  0.3343 -0.2061
  391CO2     D2 1842   0.201   2.984   3.085  0.1911 -0.0445  0.4106
  391CO2      C 1843   0.249   3.070   3.091 -0.1032  0.1449  0.1022
  391CO2     O1 1844   0.193   2.969   3.084  0.2420 -0.0773  0.4638
  391CO2     O2 1845   0.306   3.171   3.099 -0.4484  0.3671 -0.2594
  392CO2     D1 1846   3.158   7.213   7.878  0.0545 -0.1214  0.3326
  392CO2     D2 1847   3.262   7.207   7.710 -0.7413 -0.0737 -0.1595
  392CO2      C 1848   3.210   7.210   7.794 -0.3434 -0.0975  0.0865
  392CO2     O1 1849   3.270   7.207   7.695 -0.8101 -0.0696 -0.2020
  392CO2     O2 1850   3.149   7.214   7.893  0.1233 -0.1255  0.3751
  393CO2     D1 1851   1.020   6.088   3.166 -0.1174 -0.1889 -0.2385
  393CO2     D2 1852   1.008   5.989   2.996  0.0504 -0.8277  0.1204
  393CO2      C 1853   1.014   6.038   3.081 -0.0335 -0.5083 -0.0590
  393CO2     O1 1854   1.007   5.980   2.981  0.0649 -0.8829  0.1514
  393CO2     O2 1855   1.021   6.097   3.181 -0.1319 -0.1337 -0.2695
  394CO2     D1 1856   6.360   6.669   5.855  0.2190  0.1955 -0.3355
  394CO2     D2 1857   6.317   6.495   5.939 -0.2682  0.6626  0.3938
  394CO2      C 1858   6.339   6.582   5.897 -0.0246  0.4291  0.0291
  394CO2     O1 1859   6.313   6.480   5.946 -0.3103  0.7030  0.4567
  394CO2     O2 1860   6.364   6.684   5.848  0.2611  0.1552 -0.3985
  395CO2     D1 1861   7.970   8.417   5.248  0.1017 -0.3921  0.0742
  395CO2     D2 1862   7.838   8.479   5.113  0.5320  0.5969  0.1060
  395CO2      C 1863   7.904   8.448   5.181  0.3168  0.1024  0.0901
  395CO2     O1 1864   7.827   8.484   5.102  0.5691  0.6824  0.1087
  395CO2     O2 1865   7.981   8.412   5.259  0.0645 -0.4775  0.0714
  396CO2     D1 1866   0.738   4.973   2.375  0.0462 -0.1412 -0.1225
  396CO2     D2 1867   0.836   4.886   2.226  0.1553 -0.1976 -0.0179
  396CO2      C 1868   0.787   4.929   2.301  0.1007 -0.1694 -0.0702
  396CO2     O1 1869   0.844   4.879   2.214  0.1647 -0.2025 -0.0088
  396CO2     O2 1870   0.730   4.980   2.388  0.0368 -0.1364 -0.1316
  397CO2     D1 1871   4.652   4.692   2.968  0.0081 -0.4842 -0.0220
  397CO2     D2 1872   4.601   4.685   2.777 -0.0610  0.0300 -0.0219
  397CO2      C 1873   4.626   4.689   2.873 -0.0265 -0.2271 -0.0219
  397CO2     O1 1874   4.597   4.685   2.761 -0.0670  0.0744 -0.0219
  397CO2     O2 1875   4.656   4.693   2.985  0.0140 -0.5286 -0.0220
  398CO2     D1 1876   4.242   8.637   1.813  0.1295  0.0874 -0.0624
  398CO2     D2 1877   4.311   8.626   1.998  0.2769 -0.1665 -0.1330
  398CO2      C 1878   4.276   8.631   1.906  0.2032 -0.0396 -0.0977
  398CO2     O1 1879   4.317   8.625   2.014  0.2896 -0.1884 -0.1391
  398CO2     O2 1880   4.236   8.638   1.798  0.1168  0.1093 -0.0563
  399CO2     D1 1881   1.948   2.591   2.000  0.4789  0.2275 -0.3371
  399CO2     D2 1882   1.979   2.780   2.051  0.3876  0.2766 -0.4618
  399CO2      C 1883   1.963   2.685   2.025  0.4332  0.2520 -0.3995
  399CO2     O1 1884   1.982   2.796   2.055  0.3797  0.2808 -0.4726
  399CO2     O2 1885   1.945   2.575   1.995  0.4867  0.2233 -0.3264
  400CO2     D1 1886   8.445   3.598   1.542  0.0042  0.2547 -0.0717
  400CO2     D2 1887   8.323   3.731   1.461  0.1570  0.2843 -0.2546
  400CO2      C 1888   8.384   3.664   1.502  0.0806  0.2695 -0.1632
  400CO2     O1 1889   8.312   3.742   1.454  0.1702  0.2868 -0.2704
  400CO2     O2 1890   8.456   3.587   1.549 -0.0090  0.2521 -0.0559
  401CO2     D1 1891   7.732   1.494   7.947  0.2921 -0.4301  0.2499
  401CO2     D2 1892   7.742   1.621   8.098  0.1234  0.3867 -0.4215
  401CO2      C 1893   7.737   1.557   8.023  0.2078 -0.0217 -0.0858
  401CO2     O1 1894   7.743   1.632   8.111  0.1088  0.4572 -0.4795
  401CO2     O2 1895   7.731   1.483   7.934  0.3067 -0.5007  0.3079
  402CO2     D1 1896   2.772   3.650   8.389  0.2774 -0.8082  0.6051
  402CO2     D2 1897   2.760   3.536   8.228  0.3677 -0.0469  0.0592
  402CO2      C 1898   2.766   3.593   8.309  0.3226 -0.4275  0.3321
  402CO2     O1 1899   2.759   3.526   8.214  0.3755  0.0189  0.0120
  402CO2     O2 1900   2.773   3.660   8.403  0.2696 -0.8739  0.6523
  403CO2     D1 1901   1.961   1.086   4.598  0.2279 -0.3133 -0.6476
  403CO2     D2 1902   1.846   1.238   4.543  0.3396  0.0012 -0.0168
  403CO2      C 1903   1.903   1.162   4.571  0.2838 -0.1560 -0.3322
  403CO2     O1 1904   1.836   1.251   4.539  0.3492  0.0284  0.0377
  403CO2     O2 1905   1.971   1.073   4.603  0.2183 -0.3405 -0.7021
  404CO2     D1 1906   0.426   8.041   6.250  0.0314  0.1088 -0.1967
  404CO2     D2 1907   0.288   8.179   6.281 -0.2845 -0.2661  0.0558
  404CO2      C 1908   0.357   8.110   6.265 -0.1266 -0.0787 -0.0705
  404CO2     O1 1909   0.276   8.190   6.284 -0.3118 -0.2985  0.0776
  404CO2     O2 1910   0.438   8.029   6.247  0.0587  0.1411 -0.2186
  405CO2     D1 1911   8.763   4.824   0.206 -0.3295 -0.2178 -1.0759
  405CO2     D2 1912   8.588   4.765   0.275  0.0377 -0.1478 -0.0850
  405CO2      C 1913   8.676   4.794   0.240 -0.1459 -0.1828 -0.5804
  405CO2     O1 1914   8.573   4.760   0.281  0.0694 -0.1417  0.0006
  405CO2     O2 1915   8.778   4.829   0.200 -0.3612 -0.2238 -1.1614
  406CO2     D1 1916   4.720   1.387   7.529 -0.1911 -0.1187 -0.1201
  406CO2     D2 1917   4.574   1.262   7.576 -0.0396 -0.2585 -0.0232
  406CO2      C 1918   4.647   1.324   7.552 -0.1154 -0.1886 -0.0717
  406CO2     O1 1919   4.561   1.251   7.580 -0.0265 -0.2706 -0.0148
  406CO2     O2 1920   4.732   1.398   7.525 -0.2042 -0.1066 -0.1285
  407CO2     D1 1921   2.437   0.596   0.516  0.2120  0.2803 -0.4819
  407CO2     D2 1922   2.397   0.776   0.586  0.0086  0.0508 -0.0076
  407CO2      C 1923   2.417   0.686   0.551  0.1103  0.1655 -0.2447
  407CO2     O1 1924   2.393   0.792   0.592 -0.0090  0.0310  0.0334
  407CO2     O2 1925   2.441   0.580   0.510  0.2296  0.3001 -0.5229
  408CO2     D1 1926   0.984   2.101   5.190  0.0102  0.2581  0.3291
  408CO2     D2 1927   0.923   2.277   5.258 -0.0087  0.5942 -0.5503
  408CO2      C 1928   0.953   2.189   5.224  0.0007  0.4261 -0.1106
  408CO2     O1 1929   0.918   2.292   5.264 -0.0104  0.6233 -0.6262
  408CO2     O2 1930   0.989   2.086   5.184  0.0118  0.2290  0.4050
  409CO2     D1 1931   5.398   7.844   0.420 -0.0425  0.0492  0.4424
  409CO2     D2 1932   5.292   8.005   0.465  0.0302  0.1512  0.2499
  409CO2      C 1933   5.345   7.925   0.442 -0.0061  0.1002  0.3461
  409CO2     O1 1934   5.283   8.019   0.469  0.0365  0.1600  0.2332
  409CO2     O2 1935   5.407   7.830   0.416 -0.0488  0.0404  0.4590
  410CO2     D1 1936   1.543   8.242   2.128 -0.0566  0.3070 -0.1271
  410CO2     D2 1937   1.408   8.160   2.008  0.1267 -0.2319  0.0335
  410CO2      C 1938   1.476   8.201   2.068  0.0350  0.0376 -0.0468
  410CO2     O1 1939   1.397   8.153   1.998  0.1425 -0.2784  0.0473
  410CO2     O2 1940   1.555   8.249   2.138 -0.0724  0.3535 -0.1409
  411CO2     D1 1941   1.171   4.974   2.338 -0.3325 -0.1078  0.2642
  411CO2     D2 1942   1.295   5.126   2.307  0.0564 -0.5128 -0.1885
  411CO2      C 1943   1.233   5.050   2.323 -0.1380 -0.3103  0.0378
  411CO2     O1 1944   1.305   5.139   2.305  0.0900 -0.5477 -0.2276
  411CO2     O2 1945   1.161   4.961   2.340 -0.3661 -0.0729  0.3033
  412CO2     D1 1946   7.442   3.950   4.638 -0.0256 -0.1822  0.1869
  412CO2     D2 1947   7.431   3.764   4.570  0.1020 -0.2281  0.2929
  412CO2      C 1948   7.436   3.857   4.604  0.0382 -0.2052  0.2399
  412CO2     O1 1949   7.430   3.748   4.564  0.1130 -0.2321  0.3020
  412CO2     O2 1950   7.442   3.966   4.644 -0.0367 -0.1782  0.1778
  413CO2     D1 1951   0.469   5.296   8.256  0.1408 -0.2609  0.1669
  413CO2     D2 1952   0.512   5.405   8.416 -0.4697  0.2833 -0.0380
  413CO2      C 1953   0.490   5.351   8.336 -0.1645  0.0112  0.0645
  413CO2     O1 1954   0.516   5.414   8.429 -0.5224  0.3303 -0.0557
  413CO2     O2 1955   0.465   5.287   8.242  0.1935 -0.3080  0.1846
  414CO2     D1 1956   0.456   3.770   7.532 -0.4242 -0.1761 -0.1416
  414CO2     D2 1957   0.551   3.701   7.692  0.0611  0.9239  0.0492
  414CO2      C 1958   0.504   3.735   7.612 -0.1816  0.3739 -0.0462
  414CO2     O1 1959   0.560   3.695   7.705  0.1030  1.0189  0.0656
  414CO2     O2 1960   0.448   3.775   7.519 -0.4661 -0.2711 -0.1581
  415CO2     D1 1961   1.807   4.696   3.383 -0.1228 -0.0643 -0.1180
  415CO2     D2 1962   1.802   4.519   3.470 -0.3368  0.1488  0.3052
  415CO2      C 1963   1.805   4.607   3.426 -0.2298  0.0423  0.0936
  415CO2     O1 1964   1.801   4.503   3.478 -0.3553  0.1672  0.3418
  415CO2     O2 1965   1.808   4.712   3.375 -0.1043 -0.0827 -0.1546
  416CO2     D1 1966   5.562   5.247   7.475  0.2556 -0.0137 -0.1243
  416CO2     D2 1967   5.601   5.440   7.459 -0.3162  0.0984 -0.1869
  416CO2      C 1968   5.581   5.343   7.467 -0.0303  0.0424 -0.1556
  416CO2     O1 1969   5.604   5.457   7.458 -0.3656  0.1081 -0.1923
  416CO2     O2 1970   5.558   5.230   7.477  0.3049 -0.0234 -0.1189
  417CO2     D1 1971   5.708   5.704   4.806 -0.4729 -0.6780  0.3542
  417CO2     D2 1972   5.571   5.814   4.896 -0.0182  0.0640  0.1488
  417CO2      C 1973   5.640   5.759   4.851 -0.2455 -0.3070  0.2515
  417CO2     O1 1974   5.559   5.824   4.904  0.0211  0.1282  0.1310
  417CO2     O2 1975   5.720   5.695   4.798 -0.5121 -0.7421  0.3719
  418CO2     D1 1976   3.069   3.579   0.157  0.2414  0.1054  0.1088
  418CO2     D2 1977   3.103   3.385   0.146 -0.4224 -0.0053 -0.0248
  418CO2      C 1978   3.086   3.482   0.152 -0.0905  0.0501  0.0420
  418CO2     O1 1979   3.106   3.368   0.145 -0.4798 -0.0148 -0.0363
  418CO2     O2 1980   3.066   3.596   0.158  0.2988  0.1150  0.1203
  419CO2     D1 1981   2.777   8.268   2.329  0.0989 -0.3161 -0.3989
  419CO2     D2 1982   2.615   8.354   2.255  0.0672  0.0750  0.1186
  419CO2      C 1983   2.696   8.311   2.292  0.0831 -0.1206 -0.1402
  419CO2     O1 1984   2.601   8.362   2.249  0.0645  0.1088  0.1632
  419CO2     O2 1985   2.791   8.261   2.336  0.1017 -0.3499 -0.4436
  420CO2     D1 1986   1.082   7.931   3.231 -0.1687 -0.0967  0.0040
  420CO2     D2 1987   1.210   7.806   3.146  0.2341  0.0156  0.4473
  420CO2      C 1988   1.146   7.868   3.189  0.0327 -0.0406  0.2256
  420CO2     O1 1989   1.221   7.795   3.139  0.2689  0.0253  0.4856
  420CO2     O2 1990   1.071   7.942   3.238 -0.2034 -0.1064 -0.0343
  421CO2     D1 1991   4.868   5.209   4.945  0.1092  0.3649 -0.3194
  421CO2     D2 1992   4.934   5.395   4.931 -0.0549  0.4368 -0.1332
  421CO2      C 1993   4.901   5.302   4.938  0.0272  0.4009 -0.2263
  421CO2     O1 1994   4.940   5.411   4.930 -0.0691  0.4430 -0.1171
  421CO2     O2 1995   4.863   5.193   4.947  0.1234  0.3587 -0.3355
  422CO2     D1 1996   6.978   3.288   7.419  0.5235  0.1700 -0.0708
  422CO2     D2 1997   7.108   3.230   7.281  0.2880 -0.0014 -0.2217
  422CO2      C 1998   7.043   3.259   7.350  0.4057  0.0843 -0.1462
  422CO2     O1 1999   7.119   3.225   7.270  0.2677 -0.0162 -0.2348
  422CO2     O2 2000   6.967   3.293   7.431  0.5438  0.1848 -0.0577
  423CO2     D1 2001   8.173   6.107   3.548  0.0779  0.0765 -0.0891
  423CO2     D2 2002   8.142   6.162   3.735 -0.2683  0.4764 -0.2654
  423CO2      C 2003   8.158   6.135   3.641 -0.0952  0.2765 -0.1773
  423CO2     O1 2004   8.139   6.167   3.751 -0.2982  0.5109 -0.2807
  423CO2     O2 2005   8.176   6.102   3.532  0.1078  0.0420 -0.0739
  424CO2     D1 2006   6.551   2.313   1.441 -0.1695  0.0126  0.2007
  424CO2     D2 2007   6.445   2.457   1.526  0.3378  0.2420  0.4439
  424CO2      C 2008   6.498   2.385   1.484  0.0841  0.1273  0.3223
  424CO2     O1 2009   6.436   2.470   1.533  0.3817  0.2618  0.4649
  424CO2     O2 2010   6.560   2.300   1.434 -0.2134 -0.0072  0.1797
  425CO2     D1 2011   8.435   7.590   2.273 -0.3986  0.6582 -0.1346
  425CO2     D2 2012   8.461   7.634   2.082 -0.2446  0.8864 -0.0610
  425CO2      C 2013   8.448   7.612   2.178 -0.3216  0.7723 -0.0978
  425CO2     O1 2014   8.463   7.638   2.066 -0.2313  0.9061 -0.0546
  425CO2     O2 2015   8.433   7.586   2.290 -0.4119  0.6385 -0.1410
  426CO2     D1 2016   3.035   0.551   7.235 -0.3162 -0.1296  0.1109
  426CO2     D2 2017   3.056   0.718   7.340 -0.4743 -0.2399  0.3170
  426CO2      C 2018   3.046   0.634   7.287 -0.3952 -0.1848  0.2140
  426CO2     O1 2019   3.058   0.732   7.349 -0.4880 -0.2494  0.3348
  426CO2     O2 2020   3.034   0.537   7.226 -0.3025 -0.1201  0.0931
  427CO2     D1 2021   8.007   7.881   6.627  0.1745 -0.1757  0.0359
  427CO2     D2 2022   8.074   8.033   6.735 -0.2851 -0.0130  0.0897
  427CO2      C 2023   8.040   7.957   6.681 -0.0553 -0.0943  0.0628
  427CO2     O1 2024   8.080   8.046   6.744 -0.3249  0.0011  0.0943
  427CO2     O2 2025   8.001   7.867   6.618  0.2142 -0.1897  0.0313
  428CO2     D1 2026   1.534   2.172   7.304 -0.4571 -0.2074 -0.2300
  428CO2     D2 2027   1.463   2.047   7.439  0.5383  0.0149  0.5001
  428CO2      C 2028   1.499   2.110   7.372  0.0406 -0.0963  0.1351
  428CO2     O1 2029   1.457   2.036   7.451  0.6242  0.0341  0.5632
  428CO2     O2 2030   1.540   2.183   7.292 -0.5431 -0.2267 -0.2931
  429CO2     D1 2031   4.312   6.106   6.218  0.0801 -0.3334 -0.5529
  429CO2     D2 2032   4.314   5.943   6.330 -0.3960  0.0667  0.0432
  429CO2      C 2033   4.313   6.025   6.274 -0.1580 -0.1333 -0.2548
  429CO2     O1 2034   4.314   5.929   6.340 -0.4371  0.1013  0.0947
  429CO2     O2 2035   4.312   6.120   6.208  0.1212 -0.3680 -0.6044
  430CO2     D1 2036   6.369   4.953   6.113  0.4609  0.2386  0.0718
  430CO2     D2 2037   6.516   4.839   6.045 -0.0847 -0.2256 -0.3327
  430CO2      C 2038   6.443   4.896   6.079  0.1881  0.0065 -0.1305
  430CO2     O1 2039   6.528   4.829   6.039 -0.1319 -0.2656 -0.3676
  430CO2     O2 2040   6.357   4.963   6.119  0.5080  0.2786  0.1067
  431CO2     D1 2041   4.044   7.658   6.859 -0.0402  0.0320 -0.0945
  431CO2     D2 2042   3.993   7.599   6.677  0.3148  0.2155 -0.2536
  431CO2      C 2043   4.018   7.629   6.768  0.1373  0.1238 -0.1740
  431CO2     O1 2044   3.989   7.594   6.661  0.3455  0.2314 -0.2673
  431CO2     O2 2045   4.048   7.663   6.875 -0.0709  0.0162 -0.0807
  432CO2     D1 2046   2.471   6.975   3.591 -0.0920 -0.0513 -0.5720
  432CO2     D2 2047   2.446   7.108   3.735  0.1583 -0.2274 -0.3662
  432CO2      C 2048   2.459   7.042   3.663  0.0331 -0.1394 -0.4691
  432CO2     O1 2049   2.444   7.120   3.748  0.1799 -0.2426 -0.3484
  432CO2     O2 2050   2.473   6.964   3.579 -0.1137 -0.0361 -0.5898
  433CO2     D1 2051   1.173   6.508   2.324 -0.0708  0.4318  0.4803
  433CO2     D2 2052   1.331   6.614   2.375 -0.1282  0.7466 -0.0000
  433CO2      C 2053   1.252   6.561   2.349 -0.0995  0.5892  0.2402
  433CO2     O1 2054   1.345   6.624   2.379 -0.1331  0.7738 -0.0415
  433CO2     O2 2055   1.159   6.498   2.320 -0.0658  0.4046  0.5218
  434CO2     D1 2056   1.406   4.247   3.689 -0.1629 -0.3083 -0.0808
  434CO2     D2 2057   1.384   4.050   3.699  0.0217 -0.3150  0.1625
  434CO2      C 2058   1.395   4.148   3.694 -0.0706 -0.3116  0.0408
  434CO2     O1 2059   1.382   4.033   3.700  0.0377 -0.3156  0.1835
  434CO2     O2 2060   1.407   4.264   3.688 -0.1788 -0.3077 -0.1018
  435CO2     D1 2061   6.877   2.810   5.561  0.3097  0.1049  0.0749
  435CO2     D2 2062   6.929   2.645   5.465 -0.3334 -0.1742  0.1998
  435CO2      C 2063   6.903   2.727   5.513 -0.0118 -0.0347  0.1374
  435CO2     O1 2064   6.934   2.631   5.457 -0.3889 -0.1983  0.2106
  435CO2     O2 2065   6.872   2.824   5.569  0.3653  0.1290  0.0641
  436CO2     D1 2066   2.521   5.798   5.823 -0.3275  0.1274  0.1468
  436CO2     D2 2067   2.378   5.884   5.930 -0.2838 -0.1626  0.4386
  436CO2      C 2068   2.450   5.841   5.877 -0.3056 -0.0176  0.2927
  436CO2     O1 2069   2.366   5.892   5.939 -0.2800 -0.1876  0.4638
  436CO2     O2 2070   2.533   5.791   5.814 -0.3313  0.1524  0.1216
  437CO2     D1 2071   0.377   4.987   2.887 -0.2134 -0.3687 -0.3916
  437CO2     D2 2072   0.404   5.156   2.786  0.4325 -0.5913 -0.5930
  437CO2      C 2073   0.391   5.071   2.836  0.1096 -0.4800 -0.4923
  437CO2     O1 2074   0.406   5.170   2.778  0.4883 -0.6106 -0.6104
  437CO2     O2 2075   0.375   4.973   2.895 -0.2691 -0.3495 -0.3742
  438CO2     D1 2076   2.293   0.128   2.400 -0.4562  0.2935  0.0682
  438CO2     D2 2077   2.286   0.012   2.559 -0.1090  0.5290  0.2566
  438CO2      C 2078   2.290   0.070   2.479 -0.2826  0.4112  0.1624
  438CO2     O1 2079   2.285   0.002   2.573 -0.0790  0.5493  0.2729
  438CO2     O2 2080   2.294   0.138   2.386 -0.4862  0.2731  0.0519
  439CO2     D1 2081   0.336   5.181   7.591 -0.3074 -0.2434  0.1020
  439CO2     D2 2082   0.266   5.347   7.672 -0.1338 -0.2084  0.1805
  439CO2      C 2083   0.301   5.264   7.632 -0.2206 -0.2259  0.1413
  439CO2     O1 2084   0.260   5.362   7.679 -0.1188 -0.2053  0.1872
  439CO2     O2 2085   0.342   5.167   7.584 -0.3224 -0.2465  0.0953
  440CO2     D1 2086   7.269   7.814   2.841  0.0633  0.1978  0.1746
  440CO2     D2 2087   7.442   7.769   2.924 -0.0881 -0.2706  0.2380
  440CO2      C 2088   7.355   7.792   2.883 -0.0124 -0.0364  0.2063
  440CO2     O1 2089   7.457   7.765   2.931 -0.1012 -0.3110  0.2435
  440CO2     O2 2090   7.254   7.818   2.834  0.0764  0.2383  0.1692
  441CO2     D1 2091   2.195   1.876   8.790  0.3087  0.1890 -0.3843
  441CO2     D2 2092   2.050   1.811   8.673 -0.2044  0.0485  0.3251
  441CO2      C 2093   2.122   1.843   8.732  0.0522  0.1187 -0.0296
  441CO2     O1 2094   2.037   1.805   8.663 -0.2487  0.0363  0.3864
  441CO2     O2 2095   2.207   1.882   8.800  0.3531  0.2011 -0.4456
  442CO2     D1 2096   2.885   0.516   5.268  0.3113 -0.4653 -0.0602
  442CO2     D2 2097   2.943   0.396   5.414 -0.4927 -0.3883  0.3290
  442CO2      C 2098   2.914   0.456   5.341 -0.0907 -0.4268  0.1344
  442CO2     O1 2099   2.948   0.386   5.426 -0.5622 -0.3817  0.3626
  442CO2     O2 2100   2.880   0.527   5.256  0.3807 -0.4720 -0.0938
  443CO2     D1 2101   7.932   2.716   1.689 -0.4213  0.1497  0.2203
  443CO2     D2 2102   7.843   2.864   1.593 -0.0634  0.0560 -0.2566
  443CO2      C 2103   7.887   2.790   1.641 -0.2423  0.1029 -0.0182
  443CO2     O1 2104   7.835   2.877   1.584 -0.0324  0.0479 -0.2978
  443CO2     O2 2105   7.940   2.704   1.697 -0.4522  0.1578  0.2615
  444CO2     D1 2106   5.159   3.633   7.637 -0.1306 -0.0459  0.0192
  444CO2     D2 2107   5.089   3.481   7.531  0.0303  0.1926 -0.4269
  444CO2      C 2108   5.124   3.557   7.584 -0.0501  0.0733 -0.2039
  444CO2     O1 2109   5.083   3.468   7.522  0.0442  0.2132 -0.4654
  444CO2     O2 2110   5.165   3.646   7.647 -0.1445 -0.0666  0.0577
  445CO2     D1 2111   8.627   3.323   0.759 -0.1492 -0.3258  0.2632
  445CO2     D2 2112   8.624   3.319   0.957 -0.1854  0.0798  0.2711
  445CO2      C 2113   8.625   3.321   0.858 -0.1673 -0.1230  0.2672
  445CO2     O1 2114   8.624   3.318   0.974 -0.1885  0.1149  0.2718
  445CO2     O2 2115   8.627   3.323   0.742 -0.1461 -0.3609  0.2625
  446CO2     D1 2116   4.960   3.110   7.712  0.4497  0.0040 -0.0874
  446CO2     D2 2117   4.888   3.094   7.895 -0.1455  0.3548 -0.2877
  446CO2      C 2118   4.924   3.102   7.804  0.1521  0.1794 -0.1876
  446CO2     O1 2119   4.882   3.092   7.911 -0.1969  0.3851 -0.3050
  446CO2     O2 2120   4.966   3.111   7.696  0.5011 -0.0263 -0.0701
  447CO2     D1 2121   6.210   6.377   6.849  0.1817  0.1049 -0.2454
  447CO2     D2 2122   6.140   6.192   6.856  0.4610 -0.0057 -0.4178
  447CO2      C 2123   6.175   6.285   6.853  0.3213  0.0496 -0.3316
  447CO2     O1 2124   6.134   6.176   6.856  0.4851 -0.0152 -0.4327
  447CO2     O2 2125   6.216   6.393   6.849  0.1576  0.1145 -0.2305
  448CO2     D1 2126   1.607   1.939   5.372 -0.4973  0.0360  0.3450
  448CO2     D2 2127   1.674   2.121   5.335 -0.1393 -0.2382 -0.3793
  448CO2      C 2128   1.641   2.030   5.353 -0.3183 -0.1011 -0.0172
  448CO2     O1 2129   1.680   2.137   5.332 -0.1084 -0.2619 -0.4419
  448CO2     O2 2130   1.602   1.923   5.375 -0.5282  0.0597  0.4076
  449CO2     D1 2131   6.234   7.158   6.966  0.2455 -0.1431  0.0694
  449CO2     D2 2132   6.255   7.204   6.775 -0.3292 -0.2853 -0.0293
  449CO2      C 2133   6.244   7.181   6.870 -0.0419 -0.2142  0.0201
  449CO2     O1 2134   6.257   7.208   6.758 -0.3789 -0.2976 -0.0378
  449CO2     O2 2135   6.232   7.154   6.982  0.2951 -0.1308  0.0780
  450CO2     D1 2136   0.546   6.429   3.686  0.0700 -0.1391 -0.2747
  450CO2     D2 2137   0.439   6.559   3.582  0.8478  0.7517  0.0285
  450CO2      C 2138   0.493   6.494   3.634  0.4589  0.3063 -0.1231
  450CO2     O1 2139   0.430   6.570   3.573  0.9150  0.8287  0.0546
  450CO2     O2 2140   0.556   6.418   3.695  0.0028 -0.2160 -0.3009
  451CO2     D1 2141   5.910   6.258   8.457 -0.4044  0.2418  0.4445
  451CO2     D2 2142   6.062   6.315   8.571 -0.1491 -0.3015  0.3753
  451CO2      C 2143   5.986   6.287   8.514 -0.2767 -0.0299  0.4099
  451CO2     O1 2144   6.075   6.320   8.580 -0.1270 -0.3485  0.3693
  451CO2     O2 2145   5.897   6.253   8.448 -0.4265  0.2888  0.4505
  452CO2     D1 2146   3.532   4.754   6.088  0.2113  0.1486 -0.0134
  452CO2     D2 2147   3.386   4.853   6.177  0.0255  0.0872 -0.2524
  452CO2      C 2148   3.459   4.803   6.132  0.1184  0.1179 -0.1329
  452CO2     O1 2149   3.373   4.861   6.185  0.0095  0.0819 -0.2730
  452CO2     O2 2150   3.545   4.746   6.080  0.2273  0.1540  0.0072
  453CO2     D1 2151   8.204   0.154   0.163  0.3472 -0.4152 -0.1572
  453CO2     D2 2152   8.239   0.138  -0.031 -0.2854 -0.1621 -0.2919
  453CO2      C 2153   8.222   0.146   0.066  0.0309 -0.2886 -0.2246
  453CO2     O1 2154   8.242   0.137  -0.048 -0.3401 -0.1402 -0.3036
  453CO2     O2 2155   8.201   0.155   0.180  0.4018 -0.4370 -0.1456
  454CO2     D1 2156   4.731   3.661   6.914 -0.4145 -0.0711  0.0341
  454CO2     D2 2157   4.696   3.839   6.837  0.2973 -0.0167 -0.1652
  454CO2      C 2158   4.714   3.750   6.876 -0.0586 -0.0439 -0.0655
  454CO2     O1 2159   4.693   3.855   6.830  0.3587 -0.0120 -0.1824
  454CO2     O2 2160   4.734   3.645   6.921 -0.4760 -0.0758  0.0513
  455CO2     D1 2161   5.013   4.679   7.521  0.1371 -0.1609 -1.0856
  455CO2     D2 2162   5.096   4.505   7.565  0.2300  0.1659  0.0601
  455CO2      C 2163   5.055   4.592   7.543  0.1836  0.0025 -0.5127
  455CO2     O1 2164   5.103   4.490   7.569  0.2381  0.1942  0.1591
  455CO2     O2 2165   5.006   4.694   7.518  0.1291 -0.1891 -1.1845
  456CO2     D1 2166   7.890   0.468   5.326 -0.4661  0.1959 -0.2973
  456CO2     D2 2167   8.019   0.441   5.179  0.2106 -0.2496  0.3726
  456CO2      C 2168   7.954   0.455   5.252 -0.1277 -0.0269  0.0376
  456CO2     O1 2169   8.030   0.439   5.166  0.2691 -0.2881  0.4305
  456CO2     O2 2170   7.879   0.471   5.339 -0.5245  0.2344 -0.3552
  457CO2     D1 2171   8.146   6.247   5.289  0.0321  0.5157 -0.4046
  457CO2     D2 2172   8.027   6.158   5.420  0.4683  0.1724 -0.2431
  457CO2      C 2173   8.086   6.203   5.355  0.2502  0.3441 -0.3239
  457CO2     O1 2174   8.017   6.151   5.432  0.5060  0.1428 -0.2291
  457CO2     O2 2175   8.156   6.255   5.278 -0.0056  0.5454 -0.4186
  458CO2     D1 2176   0.464   8.103   4.320  0.2347  0.0044  0.0924
  458CO2     D2 2177   0.357   7.959   4.237  0.0098  0.2245 -0.0031
  458CO2      C 2178   0.410   8.031   4.278  0.1222  0.1145  0.0447
  458CO2     O1 2179   0.348   7.946   4.230 -0.0097  0.2435 -0.0113
  458CO2     O2 2180   0.473   8.116   4.327  0.2541 -0.0146  0.1007
  459CO2     D1 2181   7.296   5.873   2.998 -0.4451 -0.5594  0.1537
  459CO2     D2 2182   7.192   5.879   2.830  0.0951  0.3985 -0.1492
  459CO2      C 2183   7.244   5.876   2.914 -0.1750 -0.0804  0.0022
  459CO2     O1 2184   7.183   5.879   2.815  0.1417  0.4812 -0.1754
  459CO2     O2 2185   7.305   5.872   3.012 -0.4917 -0.6421  0.1799
  460CO2     D1 2186   3.040   4.997   2.025 -0.3560  0.4036  0.2000
  460CO2     D2 2187   3.174   5.142   2.033  0.0630  0.0210  0.0955
  460CO2      C 2188   3.107   5.069   2.029 -0.1465  0.2123  0.1478
  460CO2     O1 2189   3.186   5.154   2.034  0.0992 -0.0121  0.0864
  460CO2     O2 2190   3.028   4.984   2.024 -0.3922  0.4367  0.2091
  461CO2     D1 2191   4.414   1.975   2.350  0.2503  0.6226  0.5127
  461CO2     D2 2192   4.515   1.870   2.484  0.0335  0.7737  0.7962
  461CO2      C 2193   4.464   1.923   2.417  0.1419  0.6982  0.6545
  461CO2     O1 2194   4.524   1.861   2.495  0.0148  0.7868  0.8207
  461CO2     O2 2195   4.405   1.984   2.339  0.2691  0.6096  0.4883
  462CO2     D1 2196   3.225   7.243   3.013 -0.0687 -0.1828 -0.3199
  462CO2     D2 2197   3.135   7.105   3.123  0.0699 -0.0964 -0.0980
  462CO2      C 2198   3.180   7.174   3.068  0.0006 -0.1396 -0.2089
  462CO2     O1 2199   3.128   7.093   3.132  0.0818 -0.0890 -0.0789
  462CO2     O2 2200   3.233   7.255   3.003 -0.0807 -0.1902 -0.3390
  463CO2     D1 2201   6.175   8.597   1.342 -0.0640 -0.4917  0.0560
  463CO2     D2 2202   6.318   8.467   1.298  0.2180 -0.2445  0.2451
  463CO2      C 2203   6.247   8.532   1.320  0.0770 -0.3681  0.1505
  463CO2     O1 2204   6.331   8.456   1.295  0.2424 -0.2232  0.2614
  463CO2     O2 2205   6.163   8.608   1.345 -0.0884 -0.5131  0.0396
  464CO2     D1 2206   4.434   5.125   6.894  0.4854  0.0112 -0.2058
  464CO2     D2 2207   4.377   4.937   6.913  0.2953  0.0678 -0.2177
  464CO2      C 2208   4.405   5.031   6.903  0.3904  0.0395 -0.2118
  464CO2     O1 2209   4.372   4.920   6.914  0.2789  0.0726 -0.2188
  464CO2     O2 2210   4.439   5.141   6.892  0.5018  0.0063 -0.2047
  465CO2     D1 2211   1.888   5.183   8.449 -0.2125  0.3823  0.1865
  465CO2     D2 2212   1.714   5.258   8.507 -0.3687  0.2950 -0.1701
  465CO2      C 2213   1.801   5.220   8.478 -0.2906  0.3387  0.0082
  465CO2     O1 2214   1.699   5.264   8.512 -0.3822  0.2874 -0.2009
  465CO2     O2 2215   1.903   5.176   8.444 -0.1990  0.3899  0.2173
  466CO2     D1 2216   6.724   2.254   2.442  0.3957  0.1248 -0.0171
  466CO2     D2 2217   6.633   2.428   2.471 -0.2075 -0.2154  0.1216
  466CO2      C 2218   6.679   2.341   2.456  0.0941 -0.0453  0.0523
  466CO2     O1 2219   6.625   2.442   2.473 -0.2596 -0.2447  0.1336
  466CO2     O2 2220   6.732   2.240   2.439  0.4478  0.1541 -0.0290
  467CO2     D1 2221   1.695   3.833   4.505 -0.0030  0.0232  0.2485
  467CO2     D2 2222   1.881   3.800   4.447 -0.0061  0.5503 -0.0599
  467CO2      C 2223   1.788   3.816   4.476 -0.0046  0.2868  0.0943
  467CO2     O1 2224   1.897   3.797   4.442 -0.0063  0.5958 -0.0865
  467CO2     O2 2225   1.679   3.836   4.511 -0.0028 -0.0223  0.2752
  468CO2     D1 2226   1.093   3.526   5.741 -0.3555  0.0585  0.3797
  468CO2     D2 2227   1.077   3.660   5.886  0.2215  0.2957  0.2277
  468CO2      C 2228   1.085   3.593   5.814 -0.0670  0.1771  0.3037
  468CO2     O1 2229   1.075   3.671   5.899  0.2714  0.3162  0.2146
  468CO2     O2 2230   1.094   3.515   5.729 -0.4053  0.0380  0.3928
  469CO2     D1 2231   1.271   2.967   7.076 -0.3288 -0.7229  0.0240
  469CO2     D2 2232   1.380   2.969   6.911  0.2204  0.1557  0.3954
  469CO2      C 2233   1.326   2.968   6.993 -0.0542 -0.2836  0.2097
  469CO2     O1 2234   1.390   2.969   6.897  0.2678  0.2316  0.4275
  469CO2     O2 2235   1.262   2.966   7.090 -0.3762 -0.7988 -0.0081
  470CO2     D1 2236   7.764   8.529   5.427 -0.1215  0.0323 -0.3329
  470CO2     D2 2237   7.609   8.458   5.327 -0.2273 -0.1626 -0.0301
  470CO2      C 2238   7.686   8.494   5.377 -0.1744 -0.0651 -0.1815
  470CO2     O1 2239   7.596   8.452   5.318 -0.2364 -0.1795 -0.0039
  470CO2     O2 2240   7.777   8.536   5.436 -0.1123  0.0492 -0.3590
  471CO2     D1 2241   6.539   5.348   4.346 -0.0799 -0.6390  0.0977
  471CO2     D2 2242   6.428   5.311   4.186  0.0725 -0.0975 -0.1310
  471CO2      C 2243   6.483   5.329   4.266 -0.0037 -0.3682 -0.0166
  471CO2     O1 2244   6.418   5.308   4.173  0.0857 -0.0507 -0.1507
  471CO2     O2 2245   6.548   5.351   4.360 -0.0931 -0.6858  0.1174
  472CO2     D1 2246   3.590   4.464   5.479 -0.2290  0.7849  0.2274
  472CO2     D2 2247   3.520   4.430   5.298  0.0949  0.1608  0.2187
  472CO2      C 2248   3.555   4.447   5.388 -0.0670  0.4728  0.2230
  472CO2     O1 2249   3.514   4.427   5.282  0.1229  0.1069  0.2179
  472CO2     O2 2250   3.596   4.467   5.495 -0.2570  0.8388  0.2282
  473CO2     D1 2251   4.220   6.608   1.258  0.1979 -0.2309 -0.0300
  473CO2     D2 2252   4.156   6.775   1.174  0.5705 -0.2342 -0.3265
  473CO2      C 2253   4.188   6.691   1.216  0.3842 -0.2325 -0.1783
  473CO2     O1 2254   4.150   6.789   1.167  0.6027 -0.2345 -0.3521
  473CO2     O2 2255   4.226   6.593   1.265  0.1657 -0.2306 -0.0044
  474CO2     D1 2256   6.451   6.271   3.305 -0.4182 -0.3426  0.0023
  474CO2     D2 2257   6.428   6.083   3.249 -0.1280 -0.2266 -0.5088
  474CO2      C 2258   6.439   6.177   3.277 -0.2731 -0.2846 -0.2533
  474CO2     O1 2259   6.426   6.066   3.244 -0.1029 -0.2166 -0.5530
  474CO2     O2 2260   6.453   6.287   3.310 -0.4433 -0.3527  0.0464
  475CO2     D1 2261   5.190   3.533   5.026 -0.3881 -0.9141  0.3471
  475CO2     D2 2262   5.239   3.491   4.839 -0.3639 -0.3551  0.2269
  475CO2      C 2263   5.214   3.512   4.932 -0.3760 -0.6346  0.2870
  475CO2     O1 2264   5.243   3.487   4.823 -0.3618 -0.3068  0.2165
  475CO2     O2 2265   5.186   3.537   5.042 -0.3902 -0.9624  0.3575
  476CO2     D1 2266   0.572   4.683   5.617  0.0778 -0.3538  0.5713
  476CO2     D2 2267   0.746   4.607   5.562  0.2026  0.1839  0.2128
  476CO2      C 2268   0.659   4.645   5.589  0.1402 -0.0850  0.3920
  476CO2     O1 2269   0.761   4.600   5.557  0.2134  0.2304  0.1818
  476CO2     O2 2270   0.557   4.690   5.622  0.0671 -0.4003  0.6023
  477CO2     D1 2271   2.368   5.848   2.667  0.1642  0.1579  0.3624
  477CO2     D2 2272   2.501   5.891   2.527 -0.0238  0.0349  0.1462
  477CO2      C 2273   2.435   5.870   2.597  0.0702  0.0964  0.2543
  477CO2     O1 2274   2.513   5.895   2.515 -0.0401  0.0243  0.1275
  477CO2     O2 2275   2.357   5.845   2.679  0.1804  0.1686  0.3811
  478CO2     D1 2276   0.239   1.242   7.469  0.0422  0.3565 -0.4791
  478CO2     D2 2277   0.401   1.319   7.552 -0.0799 -0.2644  0.3417
  478CO2      C 2278   0.320   1.280   7.510 -0.0189  0.0460 -0.0687
  478CO2     O1 2279   0.415   1.326   7.559 -0.0904 -0.3180  0.4126
  478CO2     O2 2280   0.226   1.235   7.462  0.0527  0.4101 -0.5500
  479CO2     D1 2281   1.346   7.755   3.704  0.0891 -0.3404  0.0597
  479CO2     D2 2282   1.318   7.689   3.888  0.2200  0.0539  0.2227
  479CO2      C 2283   1.332   7.722   3.796  0.1545 -0.1433  0.1412
  479CO2     O1 2284   1.315   7.683   3.904  0.2313  0.0879  0.2368
  479CO2     O2 2285   1.349   7.761   3.688  0.0778 -0.3745  0.0456
  480CO2     D1 2286   7.759   4.303   5.285 -0.0589  0.2424  0.6417
  480CO2     D2 2287   7.780   4.466   5.174 -0.3339  0.2434  0.5915
  480CO2      C 2288   7.770   4.384   5.229 -0.1964  0.2429  0.6166
  480CO2     O1 2289   7.781   4.480   5.165 -0.3576  0.2434  0.5872
  480CO2     O2 2290   7.758   4.289   5.294 -0.0351  0.2423  0.6460
  481CO2     D1 2291   2.090   3.499   6.435 -0.0062 -0.4407 -0.2311
  481CO2     D2 2292   1.983   3.332   6.435 -0.7021  0.0047  0.2430
  481CO2      C 2293   2.037   3.415   6.435 -0.3541 -0.2180  0.0060
  481CO2     O1 2294   1.974   3.318   6.435 -0.7622  0.0432  0.2840
  481CO2     O2 2295   2.099   3.513   6.434  0.0539 -0.4792 -0.2720
  482CO2     D1 2296   5.693   7.008   3.387 -0.2167 -0.2841 -0.0306
  482CO2     D2 2297   5.587   6.981   3.551  0.1478 -0.6074  0.1537
  482CO2      C 2298   5.640   6.995   3.469 -0.0345 -0.4457  0.0615
  482CO2     O1 2299   5.577   6.979   3.566  0.1793 -0.6353  0.1696
  482CO2     O2 2300   5.702   7.010   3.373 -0.2482 -0.2562 -0.0466
  483CO2     D1 2301   5.609   4.544   4.409 -0.1540  0.1006  0.0673
  483CO2     D2 2302   5.553   4.721   4.340 -0.3850 -0.0447 -0.1186
  483CO2      C 2303   5.581   4.633   4.374 -0.2695  0.0279 -0.0256
  483CO2     O1 2304   5.549   4.737   4.334 -0.4049 -0.0573 -0.1346
  483CO2     O2 2305   5.614   4.529   4.415 -0.1341  0.1131  0.0833
  484CO2     D1 2306   6.528   0.575   1.123  0.2975 -0.3305 -0.5805
  484CO2     D2 2307   6.540   0.406   1.021 -0.4768 -0.5807 -0.2584
  484CO2      C 2308   6.534   0.490   1.072 -0.0897 -0.4556 -0.4195
  484CO2     O1 2309   6.541   0.391   1.012 -0.5437 -0.6023 -0.2306
  484CO2     O2 2310   6.527   0.589   1.132  0.3643 -0.3089 -0.6084
  485CO2     D1 2311   8.114   1.157   2.572  0.1024 -0.0472 -0.2304
  485CO2     D2 2312   7.922   1.206   2.577  0.1659  0.1709  0.0950
  485CO2      C 2313   8.018   1.182   2.575  0.1341  0.0619 -0.0677
  485CO2     O1 2314   7.906   1.211   2.577  0.1714  0.1898  0.1231
  485CO2     O2 2315   8.130   1.153   2.572  0.0969 -0.0660 -0.2585
  486CO2     D1 2316   0.891   0.165   5.924  0.0177 -0.0740  0.3670
  486CO2     D2 2317   0.831   0.331   5.835  0.2614 -0.0197  0.3021
  486CO2      C 2318   0.861   0.248   5.879  0.1395 -0.0468  0.3346
  486CO2     O1 2319   0.826   0.345   5.827  0.2824 -0.0150  0.2965
  486CO2     O2 2320   0.897   0.151   5.931 -0.0034 -0.0787  0.3726
  487CO2     D1 2321   4.690   6.483   2.960 -0.1084  0.2595  0.0612
  487CO2     D2 2322   4.820   6.390   2.844 -0.2742 -0.3163  0.3325
  487CO2      C 2323   4.755   6.436   2.902 -0.1913 -0.0284  0.1969
  487CO2     O1 2324   4.831   6.382   2.834 -0.2885 -0.3661  0.3559
  487CO2     O2 2325   4.679   6.491   2.970 -0.0941  0.3092  0.0378
  488CO2     D1 2326   0.959   6.245   4.100  0.2798 -0.1393 -0.5083
  488CO2     D2 2327   0.790   6.147   4.071  0.3491 -0.4061 -0.0200
  488CO2      C 2328   0.874   6.196   4.086  0.3145 -0.2727 -0.2642
  488CO2     O1 2329   0.775   6.138   4.068  0.3551 -0.4291  0.0221
  488CO2     O2 2330   0.973   6.254   4.103  0.2738 -0.1163 -0.5505
  489CO2     D1 2331   0.140   0.370   6.479  0.0509  0.5322 -0.0180
  489CO2     D2 2332   0.124   0.189   6.402 -0.3475  0.4502  0.2557
  489CO2      C 2333   0.132   0.279   6.440 -0.1483  0.4912  0.1188
  489CO2     O1 2334   0.123   0.173   6.395 -0.3819  0.4431  0.2793
  489CO2     O2 2335   0.142   0.386   6.485  0.0853  0.5393 -0.0416
  490CO2     D1 2336   8.599   2.034   7.746  0.1780 -0.0796 -0.2701
  490CO2     D2 2337   8.518   2.204   7.685 -0.1493 -0.1261  0.0400
  490CO2      C 2338   8.559   2.119   7.715  0.0143 -0.1028 -0.1150
  490CO2     O1 2339   8.511   2.218   7.680 -0.1776 -0.1301  0.0668
  490CO2     O2 2340   8.606   2.019   7.751  0.2062 -0.0756 -0.2969
  491CO2     D1 2341   6.570   7.984   6.679  0.0407 -0.1387  0.1529
  491CO2     D2 2342   6.471   8.018   6.847 -0.5374 -0.2256 -0.1718
  491CO2      C 2343   6.520   8.001   6.763 -0.2483 -0.1821 -0.0094
  491CO2     O1 2344   6.462   8.021   6.861 -0.5873 -0.2331 -0.1998
  491CO2     O2 2345   6.579   7.981   6.665  0.0907 -0.1312  0.1809
  492CO2     D1 2346   1.154   7.163   6.789  0.3892  0.2385 -0.2427
  492CO2     D2 2347   1.317   7.053   6.776  0.3320  0.1372 -0.0970
  492CO2      C 2348   1.236   7.108   6.782  0.3606  0.1878 -0.1698
  492CO2     O1 2349   1.332   7.043   6.775  0.3270  0.1284 -0.0844
  492CO2     O2 2350   1.140   7.173   6.790  0.3942  0.2472 -0.2553
  493CO2     D1 2351   7.825   0.929   1.728 -0.1661  0.3526 -0.1924
  493CO2     D2 2352   7.757   0.830   1.571  0.4439 -0.3077 -0.0445
  493CO2      C 2353   7.791   0.880   1.649  0.1389  0.0224 -0.1184
  493CO2     O1 2354   7.751   0.821   1.557  0.4966 -0.3648 -0.0317
  493CO2     O2 2355   7.831   0.938   1.741 -0.2188  0.4097 -0.2052
  494CO2     D1 2356   1.391   8.101   8.268  0.1473 -0.2084 -0.3127
  494CO2     D2 2357   1.382   8.275   8.362  0.2149 -0.4314  0.1056
  494CO2      C 2358   1.386   8.188   8.315  0.1811 -0.3199 -0.1036
  494CO2     O1 2359   1.381   8.290   8.371  0.2207 -0.4507  0.1417
  494CO2     O2 2360   1.392   8.086   8.259  0.1415 -0.1891 -0.3489
  495CO2     D1 2361   4.564   2.373   0.357 -0.0993  0.4073  0.0155
  495CO2     D2 2362   4.748   2.319   0.406 -0.1619  0.4145  0.2609
  495CO2      C 2363   4.656   2.346   0.381 -0.1306  0.4109  0.1382
  495CO2     O1 2364   4.764   2.315   0.410 -0.1673  0.4151  0.2821
  495CO2     O2 2365   4.548   2.377   0.352 -0.0939  0.4067 -0.0056
  496CO2     D1 2366   1.661   8.660   3.119 -0.2507 -0.1932 -0.0859
  496CO2     D2 2367   1.850   8.674   3.062 -0.1686 -0.2247  0.1768
  496CO2      C 2368   1.755   8.667   3.091 -0.2097 -0.2090  0.0454
  496CO2     O1 2369   1.866   8.675   3.057 -0.1615 -0.2274  0.1995
  496CO2     O2 2370   1.645   8.659   3.124 -0.2578 -0.1905 -0.1086
  497CO2     D1 2371   4.581   2.860   0.498  0.1065  0.3421  0.2291
  497CO2     D2 2372   4.652   2.682   0.452 -0.4115  0.1439  0.1931
  497CO2      C 2373   4.616   2.771   0.475 -0.1525  0.2430  0.2111
  497CO2     O1 2374   4.658   2.666   0.447 -0.4563  0.1268  0.1900
  497CO2     O2 2375   4.575   2.876   0.502  0.1513  0.3592  0.2322
  498CO2     D1 2376   2.978   1.621   2.370  0.2999  0.3163  0.0690
  498CO2     D2 2377   2.913   1.536   2.537 -0.3356  1.2351  0.2982
  498CO2      C 2378   2.946   1.579   2.454 -0.0179  0.7757  0.1836
  498CO2     O1 2379   2.908   1.529   2.551 -0.3905  1.3145  0.3180
  498CO2     O2 2380   2.984   1.629   2.356  0.3548  0.2370  0.0492
  499CO2     D1 2381   4.471   5.630   1.430  0.3395  0.3166 -0.2644
  499CO2     D2 2382   4.583   5.719   1.566 -0.3173  0.0444  0.4675
  499CO2      C 2383   4.527   5.675   1.498  0.0111  0.1805  0.1015
  499CO2     O1 2384   4.593   5.727   1.577 -0.3740  0.0209  0.5307
  499CO2     O2 2385   4.461   5.622   1.419  0.3963  0.3401 -0.3277
  500CO2     D1 2386   6.065   2.160   6.126  0.0373  0.0632  0.0863
  500CO2     D2 2387   6.204   2.035   6.061  0.3091  0.3225  0.1689
  500CO2      C 2388   6.134   2.097   6.094  0.1732  0.1928  0.1276
  500CO2     O1 2389   6.216   2.024   6.056  0.3326  0.3449  0.1761
  500CO2     O2 2390   6.053   2.171   6.131  0.0138  0.0408  0.0792
  501CO2     D1 2391   7.024   2.857   3.610  0.3610  0.1915 -0.1614
  501CO2     D2 2392   6.973   3.035   3.680  0.0243 -0.1416  0.4504
  501CO2      C 2393   6.998   2.946   3.645  0.1927  0.0249  0.1445
  501CO2     O1 2394   6.969   3.050   3.686 -0.0048 -0.1704  0.5032
  501CO2     O2 2395   7.028   2.842   3.604  0.3901  0.2203 -0.2143
  502CO2     D1 2396   4.844   1.236   2.203  0.4080  0.3503 -0.0627
  502CO2     D2 2397   4.861   1.153   2.382 -0.1879  0.2303 -0.0621
  502CO2      C 2398   4.852   1.195   2.292  0.1100  0.2903 -0.0624
  502CO2     O1 2399   4.862   1.146   2.397 -0.2394  0.2199 -0.0621
  502CO2     O2 2400   4.843   1.243   2.187  0.4595  0.3606 -0.0628
  503CO2     D1 2401   4.698   3.555   7.879 -0.0806  0.2009  0.0762
  503CO2     D2 2402   4.668   3.374   7.805 -0.2271  0.1139  0.3440
  503CO2      C 2403   4.683   3.464   7.842 -0.1538  0.1574  0.2101
  503CO2     O1 2404   4.666   3.358   7.798 -0.2397  0.1064  0.3671
  503CO2     O2 2405   4.700   3.570   7.886 -0.0679  0.2084  0.0530
  504CO2     D1 2406   2.910   5.600   2.513 -0.3488  0.2327 -0.4912
  504CO2     D2 2407   2.714   5.621   2.499 -0.3660  0.4282  0.0379
  504CO2      C 2408   2.812   5.610   2.506 -0.3574  0.3304 -0.2267
  504CO2     O1 2409   2.697   5.622   2.498 -0.3675  0.4450  0.0836
  504CO2     O2 2410   2.927   5.599   2.514 -0.3474  0.2158 -0.5369
  505CO2     D1 2411   2.267   0.274   5.999 -0.0388 -0.3615 -0.5284
  505CO2     D2 2412   2.415   0.223   6.121 -0.0553 -0.0846 -0.3902
  505CO2      C 2413   2.341   0.249   6.060 -0.0471 -0.2230 -0.4593
  505CO2     O1 2414   2.427   0.218   6.131 -0.0567 -0.0607 -0.3782
  505CO2     O2 2415   2.255   0.279   5.989 -0.0374 -0.3854 -0.5404
  506CO2     D1 2416   6.082   8.401   8.609 -0.1413  0.0936 -0.0633
  506CO2     D2 2417   5.976   8.440   8.446  0.0331  0.0839 -0.1779
  506CO2      C 2418   6.029   8.420   8.527 -0.0541  0.0888 -0.1206
  506CO2     O1 2419   5.967   8.443   8.432  0.0482  0.0831 -0.1878
  506CO2     O2 2420   6.091   8.397   8.623 -0.1563  0.0945 -0.0533
  507CO2     D1 2421   3.975   2.651   1.699  0.1709 -0.0433  0.0851
  507CO2     D2 2422   4.040   2.476   1.764  0.0725 -0.0358  0.2036
  507CO2      C 2423   4.008   2.563   1.731  0.1217 -0.0396  0.1444
  507CO2     O1 2424   4.046   2.461   1.769  0.0640 -0.0352  0.2138
  507CO2     O2 2425   3.969   2.666   1.693  0.1794 -0.0439  0.0749
  508CO2     D1 2426   8.740   3.431   0.056  0.1085  0.0698  0.1271
  508CO2     D2 2427   8.643   3.504   0.212 -0.5090  0.2135 -0.3228
  508CO2      C 2428   8.692   3.467   0.134 -0.2002  0.1416 -0.0979
  508CO2     O1 2429   8.635   3.510   0.225 -0.5623  0.2259 -0.3617
  508CO2     O2 2430   8.749   3.424   0.042  0.1618  0.0573  0.1660
  509CO2     D1 2431   1.897   6.261   1.293  0.4637  0.2416 -0.5032
  509CO2     D2 2432   1.835   6.116   1.173 -0.4741  0.4662 -0.2880
  509CO2      C 2433   1.866   6.188   1.233 -0.0052  0.3539 -0.3956
  509CO2     O1 2434   1.829   6.103   1.163 -0.5551  0.4856 -0.2694
  509CO2     O2 2435   1.903   6.273   1.303  0.5447  0.2222 -0.5217
  510CO2     D1 2436   6.031   6.506   6.626  0.2062  0.1619 -0.0778
  510CO2     D2 2437   5.912   6.663   6.646  0.2462  0.1550  0.2238
  510CO2      C 2438   5.971   6.584   6.636  0.2262  0.1585  0.0730
  510CO2     O1 2439   5.901   6.676   6.648  0.2496  0.1544  0.2498
  510CO2     O2 2440   6.041   6.492   6.624  0.2027  0.1625 -0.1038
  511CO2     D1 2441   6.070   0.127   3.377  0.0439  0.0600 -0.2007
  511CO2     D2 2442   6.119   0.161   3.565 -0.2535 -0.2481 -0.0652
  511CO2      C 2443   6.094   0.144   3.471 -0.1048 -0.0941 -0.1330
  511CO2     O1 2444   6.123   0.164   3.582 -0.2792 -0.2747 -0.0535
  511CO2     O2 2445   6.065   0.124   3.361  0.0696  0.0866 -0.2124
  512CO2     D1 2446   5.578   3.126   4.405 -0.3820  0.2619  0.5499
  512CO2     D2 2447   5.477   3.049   4.253  0.4784 -0.2022  0.2077
  512CO2      C 2448   5.528   3.088   4.329  0.0482  0.0298  0.3788
  512CO2     O1 2449   5.468   3.043   4.240  0.5528 -0.2423  0.1781
  512CO2     O2 2450   5.587   3.133   4.418 -0.4563  0.3020  0.5795
  513CO2     D1 2451   5.884   5.298   7.155  0.5333 -0.1424 -0.0934
  513CO2     D2 2452   5.802   5.222   6.991  0.4753 -0.0119 -0.1257
  513CO2      C 2453   5.843   5.260   7.073  0.5043 -0.0771 -0.1095
  513CO2     O1 2454   5.795   5.216   6.977  0.4703 -0.0006 -0.1285
  513CO2     O2 2455   5.891   5.305   7.169  0.5383 -0.1537 -0.0906
  514CO2     D1 2456   6.554   8.849   2.709  0.2834  0.1621 -0.0702
  514CO2     D2 2457   6.612   8.661   2.684 -0.0098  0.0812 -0.1483
  514CO2      C 2458   6.583   8.755   2.696  0.1368  0.1217 -0.1093
  514CO2     O1 2459   6.617   8.645   2.682 -0.0351  0.0742 -0.1551
  514CO2     O2 2460   6.549   8.865   2.711  0.3087  0.1691 -0.0635
  515CO2     D1 2461   7.460   6.698   1.738 -0.4461  0.0852 -0.3743
  515CO2     D2 2462   7.376   6.859   1.661 -0.1684  0.4114 -0.0010
  515CO2      C 2463   7.418   6.779   1.699 -0.3073  0.2483 -0.1876
  515CO2     O1 2464   7.368   6.873   1.654 -0.1444  0.4396  0.0312
  515CO2     O2 2465   7.467   6.684   1.745 -0.4701  0.0571 -0.4065
  516CO2     D1 2466   3.964   5.480   1.371 -0.4991  0.2675  0.0106
  516CO2     D2 2467   4.145   5.537   1.315 -0.4052 -0.3459 -0.3092
  516CO2      C 2468   4.055   5.509   1.343 -0.4522 -0.0392 -0.1493
  516CO2     O1 2469   4.161   5.542   1.310 -0.3971 -0.3989 -0.3368
  516CO2     O2 2470   3.948   5.475   1.375 -0.5073  0.3205  0.0382
  517CO2     D1 2471   2.235   4.786   2.277  0.0895 -0.2728  0.4977
  517CO2     D2 2472   2.387   4.661   2.291  0.0138 -0.4573 -0.2828
  517CO2      C 2473   2.311   4.723   2.284  0.0516 -0.3650  0.1074
  517CO2     O1 2474   2.400   4.650   2.292  0.0073 -0.4733 -0.3502
  517CO2     O2 2475   2.221   4.797   2.276  0.0960 -0.2568  0.5651
  518CO2     D1 2476   5.028   0.922   0.811 -0.1490  0.4492 -0.0483
  518CO2     D2 2477   5.163   1.031   0.716  0.4391 -0.1280  0.1242
  518CO2      C 2478   5.096   0.977   0.764  0.1451  0.1606  0.0379
  518CO2     O1 2479   5.175   1.041   0.708  0.4899 -0.1779  0.1391
  518CO2     O2 2480   5.016   0.913   0.819 -0.1998  0.4990 -0.0632
  519CO2     D1 2481   3.713   3.665   3.229  0.3082  0.1943 -0.1731
  519CO2     D2 2482   3.748   3.472   3.205 -0.2499  0.0602  0.0711
  519CO2      C 2483   3.730   3.569   3.217  0.0291  0.1272 -0.0510
  519CO2     O1 2484   3.751   3.456   3.203 -0.2982  0.0486  0.0922
  519CO2     O2 2485   3.709   3.682   3.231  0.3564  0.2059 -0.1942
  520CO2     D1 2486   6.027   0.244   5.031  0.1994 -0.4782  0.2137
  520CO2     D2 2487   5.877   0.227   5.159  0.0160  0.1673  0.0893
  520CO2      C 2488   5.952   0.236   5.095  0.1077 -0.1555  0.1515
  520CO2     O1 2489   5.864   0.225   5.170  0.0001  0.2231  0.0785
  520CO2     O2 2490   6.040   0.246   5.020  0.2153 -0.5340  0.2244
  521CO2     D1 2491   4.056   1.390   4.230  0.0805 -0.5133 -0.3567
  521CO2     D2 2492   3.953   1.317   4.077 -0.2384 -0.2139 -0.2854
  521CO2      C 2493   4.004   1.353   4.154 -0.0789 -0.3636 -0.3211
  521CO2     O1 2494   3.944   1.311   4.064 -0.2659 -0.1881 -0.2793
  521CO2     O2 2495   4.065   1.396   4.243  0.1080 -0.5391 -0.3629
  522CO2     D1 2496   8.314   6.115   0.628  0.2450 -0.5914 -0.0291
  522CO2     D2 2497   8.265   5.957   0.736  0.5326 -0.7467 -0.1255
  522CO2      C 2498   8.289   6.036   0.682  0.3888 -0.6691 -0.0773
  522CO2     O1 2499   8.260   5.943   0.746  0.5575 -0.7602 -0.1338
  522CO2     O2 2500   8.318   6.129   0.619  0.2202 -0.5780 -0.0207
  523CO2     D1 2501   2.848   5.844   1.349 -0.1279  0.4769  0.0374
  523CO2     D2 2502   2.715   5.819   1.493 -0.0847 -0.6376 -0.1107
  523CO2      C 2503   2.781   5.832   1.421 -0.1063 -0.0804 -0.0366
  523CO2     O1 2504   2.703   5.817   1.506 -0.0810 -0.7338 -0.1234
  523CO2     O2 2505   2.859   5.846   1.337 -0.1316  0.5731  0.0502
  524CO2     D1 2506   1.053   2.452   7.875  0.3688  0.2825  0.6350
  524CO2     D2 2507   1.190   2.571   7.795 -0.1300  0.3048 -0.1929
  524CO2      C 2508   1.121   2.511   7.835  0.1194  0.2937  0.2211
  524CO2     O1 2509   1.201   2.581   7.789 -0.1731  0.3067 -0.2644
  524CO2     O2 2510   1.041   2.441   7.882  0.4119  0.2806  0.7065
  525CO2     D1 2511   1.633   4.726   4.340  0.4458 -0.5350  0.0868
  525CO2     D2 2512   1.678   4.705   4.148 -0.4558  0.2449 -0.2090
  525CO2      C 2513   1.655   4.715   4.244 -0.0050 -0.1451 -0.0611
  525CO2     O1 2514   1.682   4.704   4.131 -0.5337  0.3122 -0.2346
  525CO2     O2 2515   1.629   4.727   4.356  0.5237 -0.6024  0.1124
  526CO2     D1 2516   4.280   2.542   1.356  0.1149 -0.0130  0.4652
  526CO2     D2 2517   4.111   2.499   1.451 -0.2222  0.1939 -0.0371
  526CO2      C 2518   4.195   2.521   1.404 -0.0537  0.0905  0.2140
  526CO2     O1 2519   4.097   2.496   1.459 -0.2513  0.2117 -0.0805
  526CO2     O2 2520   4.294   2.546   1.348  0.1440 -0.0308  0.5086
  527CO2     D1 2521   7.665   7.476   3.275  0.5116  0.0861  0.0836
  527CO2     D2 2522   7.698   7.631   3.394 -0.1367  0.1270  0.2112
  527CO2      C 2523   7.682   7.554   3.334  0.1875  0.1066  0.1474
  527CO2     O1 2524   7.701   7.644   3.404 -0.1927  0.1306  0.2222
  527CO2     O2 2525   7.663   7.463   3.264  0.5676  0.0826  0.0726
  528CO2     D1 2526   4.971   2.701   6.501  0.1279  0.1179 -0.1855
  528CO2     D2 2527   4.967   2.589   6.338 -0.4705 -0.0340 -0.0668
  528CO2      C 2528   4.969   2.645   6.419 -0.1713  0.0420 -0.1262
  528CO2     O1 2529   4.967   2.579   6.324 -0.5222 -0.0471 -0.0565
  528CO2     O2 2530   4.971   2.711   6.515  0.1796  0.1310 -0.1958
  529CO2     D1 2531   7.880   7.215   2.618 -0.0342  0.2148 -0.4692
  529CO2     D2 2532   7.914   7.177   2.809  0.1839  0.0356 -0.5433
  529CO2      C 2533   7.897   7.196   2.714  0.0749  0.1252 -0.5063
  529CO2     O1 2534   7.917   7.174   2.826  0.2027  0.0201 -0.5497
  529CO2     O2 2535   7.877   7.219   2.602 -0.0530  0.2303 -0.4628
  530CO2     D1 2536   5.526   1.181   6.162  0.3822 -0.2330 -0.0105
  530CO2     D2 2537   5.549   1.375   6.187 -0.2922 -0.1890  0.2679
  530CO2      C 2538   5.537   1.278   6.174  0.0450 -0.2110  0.1287
  530CO2     O1 2539   5.551   1.392   6.189 -0.3504 -0.1852  0.2920
  530CO2     O2 2540   5.524   1.164   6.160  0.4404 -0.2368 -0.0346
  531CO2     D1 2541   3.671   1.296   5.755 -0.1793  0.5205  0.1075
  531CO2     D2 2542   3.585   1.431   5.872 -0.6101  0.0366  0.3506
  531CO2      C 2543   3.628   1.364   5.813 -0.3947  0.2786  0.2290
  531CO2     O1 2544   3.578   1.443   5.882 -0.6473 -0.0052  0.3716
  531CO2     O2 2545   3.678   1.285   5.744 -0.1421  0.5623  0.0865
  532CO2     D1 2546   4.331   4.885   1.097  0.3322 -0.1021 -0.1805
  532CO2     D2 2547   4.384   4.791   1.263 -0.9526 -0.0266  0.2767
  532CO2      C 2548   4.358   4.838   1.180 -0.3102 -0.0643  0.0481
  532CO2     O1 2549   4.389   4.783   1.278 -1.0636 -0.0201  0.3162
  532CO2     O2 2550   4.327   4.893   1.083  0.4432 -0.1086 -0.2200
  533CO2     D1 2551   7.082   3.187   8.466  0.0840  0.2756 -0.0466
  533CO2     D2 2552   7.167   3.069   8.601  0.1788 -0.3122 -0.6165
  533CO2      C 2553   7.124   3.128   8.534  0.1314 -0.0183 -0.3315
  533CO2     O1 2554   7.174   3.059   8.613  0.1870 -0.3630 -0.6657
  533CO2     O2 2555   7.075   3.197   8.455  0.0759  0.3263  0.0027
  534CO2     D1 2556   7.303   1.104   3.444 -0.0254  0.0475 -0.1354
  534CO2     D2 2557   7.108   1.131   3.426 -0.0516 -0.0884 -0.0622
  534CO2      C 2558   7.205   1.117   3.435 -0.0385 -0.0205 -0.0988
  534CO2     O1 2559   7.091   1.133   3.424 -0.0539 -0.1001 -0.0559
  534CO2     O2 2560   7.320   1.102   3.446 -0.0232  0.0592 -0.1417
  535CO2     D1 2561   7.262   8.530   4.915  0.5718 -0.3570  0.0071
  535CO2     D2 2562   7.286   8.644   4.755  0.1787 -0.3244 -0.0288
  535CO2      C 2563   7.274   8.587   4.835  0.3753 -0.3407 -0.0109
  535CO2     O1 2564   7.288   8.654   4.741  0.1448 -0.3216 -0.0319
  535CO2     O2 2565   7.260   8.520   4.929  0.6057 -0.3598  0.0101
  536CO2     D1 2566   3.872   7.849   7.409 -0.1920 -0.1404  0.0920
  536CO2     D2 2567   3.943   7.672   7.462 -0.1949 -0.1578  0.0386
  536CO2      C 2568   3.908   7.760   7.436 -0.1935 -0.1491  0.0653
  536CO2     O1 2569   3.950   7.657   7.467 -0.1952 -0.1593  0.0340
  536CO2     O2 2570   3.866   7.864   7.405 -0.1918 -0.1389  0.0966
  537CO2     D1 2571   2.147   1.098   8.305 -0.2417 -0.5810  0.2839
  537CO2     D2 2572   2.294   1.227   8.337 -0.8949  0.1570  0.3392
  537CO2      C 2573   2.221   1.162   8.321 -0.5683 -0.2120  0.3116
  537CO2     O1 2574   2.307   1.238   8.340 -0.9514  0.2207  0.3440
  537CO2     O2 2575   2.134   1.087   8.302 -0.1853 -0.6447  0.2792
  538CO2     D1 2576   6.699   3.875   5.393  0.3545 -0.0538  0.1648
  538CO2     D2 2577   6.626   3.735   5.513  0.1588 -0.0528  0.0472
  538CO2      C 2578   6.662   3.805   5.453  0.2566 -0.0533  0.1060
  538CO2     O1 2579   6.620   3.723   5.523  0.1419 -0.0527  0.0370
  538CO2     O2 2580   6.705   3.887   5.383  0.3714 -0.0539  0.1750
  539CO2     D1 2581   3.193   1.879   5.706 -0.2362  0.4048 -0.2653
  539CO2     D2 2582   3.386   1.857   5.669 -0.2660 -0.1578 -0.0958
  539CO2      C 2583   3.289   1.868   5.687 -0.2511  0.1235 -0.1805
  539CO2     O1 2584   3.402   1.855   5.665 -0.2686 -0.2064 -0.0811
  539CO2     O2 2585   3.176   1.880   5.709 -0.2337  0.4534 -0.2799
  540CO2     D1 2586   0.739   5.657   4.468 -1.1260  0.0884 -0.8961
  540CO2     D2 2587   0.774   5.474   4.532 -0.0193  0.7098  0.3016
  540CO2      C 2588   0.756   5.566   4.500 -0.5727  0.3991 -0.2973
  540CO2     O1 2589   0.777   5.458   4.537  0.0763  0.7635  0.4051
  540CO2     O2 2590   0.736   5.673   4.462 -1.2216  0.0347 -0.9996
  541CO2     D1 2591   6.000   4.427   5.261  0.3115 -0.4800 -0.1930
  541CO2     D2 2592   5.850   4.304   5.297 -0.0538  0.0125 -0.0307
  541CO2      C 2593   5.925   4.365   5.279  0.1288 -0.2337 -0.1118
  541CO2     O1 2594   5.837   4.293   5.301 -0.0854  0.0551 -0.0167
  541CO2     O2 2595   6.013   4.437   5.258  0.3431 -0.5225 -0.2070
  542CO2     D1 2596   8.095   1.320   6.474 -0.3206  0.6326 -0.1509
  542CO2     D2 2597   8.054   1.354   6.665  0.2019  0.2492  0.0307
  542CO2      C 2598   8.074   1.337   6.570 -0.0594  0.4409 -0.0601
  542CO2     O1 2599   8.050   1.357   6.681  0.2470  0.2161  0.0464
  542CO2     O2 2600   8.098   1.317   6.458 -0.3657  0.6657 -0.1666
  543CO2     D1 2601   1.009   4.505   4.979 -0.9089  0.5254  0.1864
  543CO2     D2 2602   1.017   4.489   4.782 -0.5308 -0.2191  0.2621
  543CO2      C 2603   1.013   4.497   4.880 -0.7199  0.1532  0.2242
  543CO2     O1 2604   1.018   4.487   4.765 -0.4981 -0.2835  0.2686
  543CO2     O2 2605   1.008   4.507   4.996 -0.9416  0.5898  0.1798
  544CO2     D1 2606   0.364   4.691   6.289  0.0336 -0.0102  0.1396
  544CO2     D2 2607   0.354   4.808   6.130  0.3604  0.1341  0.2230
  544CO2      C 2608   0.359   4.749   6.210  0.1970  0.0620  0.1813
  544CO2     O1 2609   0.353   4.818   6.116  0.3886  0.1466  0.2302
  544CO2     O2 2610   0.365   4.681   6.303  0.0053 -0.0226  0.1324
  545CO2     D1 2611   1.335   2.286   2.031 -0.3730  0.6063  0.4690
  545CO2     D2 2612   1.285   2.185   2.193  0.2546 -0.0901  0.2323
  545CO2      C 2613   1.310   2.236   2.112 -0.0592  0.2581  0.3507
  545CO2     O1 2614   1.281   2.177   2.207  0.3088 -0.1502  0.2119
  545CO2     O2 2615   1.339   2.295   2.017 -0.4272  0.6664  0.4895
  546CO2     D1 2616   7.677   3.266   7.963  0.0624  0.2741  0.0283
  546CO2     D2 2617   7.861   3.336   7.939  0.1721 -0.0495 -0.0732
  546CO2      C 2618   7.769   3.301   7.951  0.1173  0.1123 -0.0225
  546CO2     O1 2619   7.877   3.342   7.937  0.1816 -0.0774 -0.0820
  546CO2     O2 2620   7.662   3.259   7.965  0.0530  0.3020  0.0371
  547CO2     D1 2621   3.412   4.697   4.444  0.1462  1.0460 -0.1105
  547CO2     D2 2622   3.604   4.669   4.403  0.0289 -0.2373  0.1941
  547CO2      C 2623   3.508   4.683   4.423  0.0875  0.4044  0.0418
  547CO2     O1 2624   3.620   4.666   4.399  0.0187 -0.3482  0.2204
  547CO2     O2 2625   3.396   4.699   4.447  0.1563  1.1569 -0.1368
  548CO2     D1 2626   2.514   6.210   8.399  0.1449  0.6579 -0.5216
  548CO2     D2 2627   2.471   6.096   8.243 -0.2742  0.2384 -0.0984
  548CO2      C 2628   2.493   6.153   8.321 -0.0646  0.4481 -0.3100
  548CO2     O1 2629   2.468   6.086   8.230 -0.3104  0.2021 -0.0618
  548CO2     O2 2630   2.518   6.220   8.412  0.1811  0.6941 -0.5581
  549CO2     D1 2631   4.626   8.736   7.453 -0.1398  0.1336  0.2903
  549CO2     D2 2632   4.554   8.906   7.522 -0.3127  0.0527  0.3101
  549CO2      C 2633   4.590   8.821   7.488 -0.2262  0.0932  0.3002
  549CO2     O1 2634   4.548   8.921   7.528 -0.3277  0.0458  0.3118
  549CO2     O2 2635   4.632   8.721   7.447 -0.1248  0.1406  0.2886
  550CO2     D1 2636   1.003   7.972   2.053 -0.1070  0.0174  0.0620
  550CO2     D2 2637   0.821   7.940   1.984 -0.2263  0.0635  0.3545
  550CO2      C 2638   0.912   7.956   2.019 -0.1666  0.0404  0.2083
  550CO2     O1 2639   0.805   7.937   1.978 -0.2366  0.0675  0.3798
  550CO2     O2 2640   1.019   7.975   2.059 -0.0967  0.0134  0.0367
  551CO2     D1 2641   3.751   1.101   3.409  0.3361  0.2814  0.0852
  551CO2     D2 2642   3.690   1.212   3.257 -0.3375 -0.4632 -0.1925
  551CO2      C 2643   3.721   1.156   3.333 -0.0007 -0.0909 -0.0537
  551CO2     O1 2644   3.685   1.221   3.244 -0.3957 -0.5275 -0.2165
  551CO2     O2 2645   3.756   1.091   3.423  0.3943  0.3458  0.1092
  552CO2     D1 2646   2.769   1.386   4.974  0.1899  0.1916  0.1718
  552CO2     D2 2647   2.577   1.364   5.018  0.2143 -0.3280  0.0128
  552CO2      C 2648   2.673   1.375   4.996  0.2021 -0.0682  0.0923
  552CO2     O1 2649   2.561   1.362   5.022  0.2164 -0.3729 -0.0009
  552CO2     O2 2650   2.786   1.388   4.970  0.1878  0.2365  0.1855
  553CO2     D1 2651   8.362   6.958   2.316  0.4040  0.4151 -0.2359
  553CO2     D2 2652   8.349   6.797   2.202  0.1348  0.1622  0.1505
  553CO2      C 2653   8.356   6.877   2.259  0.2694  0.2887 -0.0427
  553CO2     O1 2654   8.348   6.783   2.192  0.1115  0.1404  0.1839
  553CO2     O2 2655   8.363   6.972   2.326  0.4272  0.4370 -0.2692
  554CO2     D1 2656   1.104   6.822   2.846  0.0299 -0.4123  0.7325
  554CO2     D2 2657   1.286   6.745   2.844  0.0444 -0.3769  0.6993
  554CO2      C 2658   1.195   6.783   2.845  0.0371 -0.3946  0.7159
  554CO2     O1 2659   1.302   6.738   2.844  0.0457 -0.3739  0.6964
  554CO2     O2 2660   1.088   6.828   2.846  0.0286 -0.4153  0.7354
  555CO2     D1 2661   8.624   0.940   5.123  0.6793  0.1921 -0.2692
  555CO2     D2 2662   8.813   0.921   5.178  0.5165 -0.2913  0.1366
  555CO2      C 2663   8.718   0.931   5.150  0.5979 -0.0496 -0.0663
  555CO2     O1 2664   8.829   0.920   5.183  0.5024 -0.3330  0.1717
  555CO2     O2 2665   8.607   0.942   5.118  0.6934  0.2339 -0.3043
  556CO2     D1 2666   3.740   4.810   3.453  0.2231 -0.2899 -0.0067
  556CO2     D2 2667   3.775   4.715   3.623 -0.4364 -0.4395  0.0462
  556CO2      C 2668   3.757   4.762   3.538 -0.1066 -0.3647  0.0197
  556CO2     O1 2669   3.778   4.706   3.638 -0.4933 -0.4524  0.0508
  556CO2     O2 2670   3.737   4.818   3.438  0.2800 -0.2770 -0.0113
  557CO2     D1 2671   0.647   0.541   4.397 -0.0558 -0.3134 -0.1036
  557CO2     D2 2672   0.774   0.547   4.549 -0.1720  0.4483 -0.0303
  557CO2      C 2673   0.710   0.544   4.473 -0.1139  0.0674 -0.0669
  557CO2     O1 2674   0.785   0.547   4.562 -0.1820  0.5140 -0.0239
  557CO2     O2 2675   0.636   0.541   4.384 -0.0458 -0.3792 -0.1100
  558CO2     D1 2676   2.945   5.111   8.232 -0.2180 -0.1940 -0.2557
  558CO2     D2 2677   2.966   5.285   8.141  0.5086 -0.1266  0.0359
  558CO2      C 2678   2.956   5.198   8.187  0.1453 -0.1603 -0.1099
  558CO2     O1 2679   2.968   5.300   8.133  0.5714 -0.1208  0.0611
  558CO2     O2 2680   2.944   5.095   8.240 -0.2808 -0.1998 -0.2809
  559CO2     D1 2681   5.640   1.334   0.526 -0.0618  0.0797 -0.8163
  559CO2     D2 2682   5.837   1.313   0.528 -0.0309  0.4006  0.2783
  559CO2      C 2683   5.738   1.323   0.527 -0.0463  0.2401 -0.2690
  559CO2     O1 2684   5.854   1.311   0.528 -0.0283  0.4283  0.3729
  559CO2     O2 2685   5.623   1.336   0.526 -0.0644  0.0519 -0.9109
  560CO2     D1 2686   4.934   7.899   7.248  0.0762  0.0558  0.3620
  560CO2     D2 2687   4.782   8.006   7.182 -0.0192 -0.0325  0.4374
  560CO2      C 2688   4.858   7.953   7.215  0.0285  0.0117  0.3997
  560CO2     O1 2689   4.769   8.016   7.177 -0.0275 -0.0401  0.4439
  560CO2     O2 2690   4.947   7.890   7.254  0.0844  0.0634  0.3555
  561CO2     D1 2691   2.028   0.526   7.805 -0.1046  0.1623  0.0130
  561CO2     D2 2692   1.848   0.495   7.729 -0.2858  0.1711  0.4363
  561CO2      C 2693   1.938   0.510   7.767 -0.1952  0.1667  0.2247
  561CO2     O1 2694   1.832   0.492   7.722 -0.3014  0.1718  0.4729
  561CO2     O2 2695   2.043   0.529   7.811 -0.0889  0.1615 -0.0236
  562CO2     D1 2696   5.066   3.631   2.641  0.1526 -0.0493 -0.6741
  562CO2     D2 2697   5.259   3.665   2.666  0.0497  0.1259 -0.1292
  562CO2      C 2698   5.163   3.648   2.654  0.1012  0.0383 -0.4016
  562CO2     O1 2699   5.276   3.668   2.669  0.0408  0.1410 -0.0821
  562CO2     O2 2700   5.049   3.628   2.638  0.1615 -0.0644 -0.7211
  563CO2     D1 2701   6.086   3.498   5.649  0.3659 -0.4305 -0.0179
  563CO2     D2 2702   5.991   3.344   5.728 -0.2099 -0.1289 -0.1182
  563CO2      C 2703   6.039   3.421   5.689  0.0780 -0.2797 -0.0680
  563CO2     O1 2704   5.983   3.331   5.735 -0.2597 -0.1029 -0.1269
  563CO2     O2 2705   6.095   3.512   5.642  0.4157 -0.4565 -0.0092
  564CO2     D1 2706   6.669   3.325   6.835 -0.0100  0.5038 -0.3658
  564CO2     D2 2707   6.623   3.238   6.664  0.2776  0.0958 -0.2374
  564CO2      C 2708   6.646   3.282   6.750  0.1338  0.2998 -0.3016
  564CO2     O1 2709   6.619   3.231   6.649  0.3024  0.0606 -0.2263
  564CO2     O2 2710   6.673   3.332   6.850 -0.0349  0.5391 -0.3769
  565CO2     D1 2711   6.265   3.254   4.232 -0.3956  0.3467  0.3166
  565CO2     D2 2712   6.287   3.161   4.059 -0.2477  0.3009  0.3593
  565CO2      C 2713   6.276   3.208   4.146 -0.3216  0.3238  0.3380
  565CO2     O1 2714   6.289   3.153   4.044 -0.2350  0.2969  0.3630
  565CO2     O2 2715   6.263   3.262   4.247 -0.4083  0.3506  0.3129
  566CO2     D1 2716   3.175   7.949   7.326  0.2319  0.6960  0.1225
  566CO2     D2 2717   3.139   7.977   7.133 -0.0239  0.4864  0.1384
  566CO2      C 2718   3.157   7.963   7.230  0.1040  0.5912  0.1305
  566CO2     O1 2719   3.136   7.980   7.117 -0.0460  0.4683  0.1398
  566CO2     O2 2720   3.178   7.946   7.343  0.2540  0.7141  0.1211
  567CO2     D1 2721   4.375   8.340   1.628 -0.5264  0.1122  0.6309
  567CO2     D2 2722   4.342   8.167   1.717  0.0692 -0.0093  0.6187
  567CO2      C 2723   4.359   8.254   1.672 -0.2286  0.0514  0.6248
  567CO2     O1 2724   4.339   8.152   1.725  0.1207 -0.0198  0.6176
  567CO2     O2 2725   4.378   8.355   1.620 -0.5778  0.1227  0.6320
  568CO2     D1 2726   2.885   2.834   6.402  0.7564 -0.8684  0.3716
  568CO2     D2 2727   2.745   2.826   6.541 -0.4410 -0.1966 -0.7914
  568CO2      C 2728   2.815   2.830   6.472  0.1577 -0.5325 -0.2099
  568CO2     O1 2729   2.733   2.825   6.553 -0.5444 -0.1385 -0.8918
  568CO2     O2 2730   2.897   2.834   6.390  0.8598 -0.9264  0.4720
  569CO2     D1 2731   4.457   8.398   6.065  0.1654 -0.1099 -0.2907
  569CO2     D2 2732   4.507   8.570   5.980 -0.0295  0.2860  0.3902
  569CO2      C 2733   4.482   8.484   6.023  0.0679  0.0880  0.0497
  569CO2     O1 2734   4.511   8.584   5.973 -0.0463  0.3202  0.4490
  569CO2     O2 2735   4.452   8.383   6.072  0.1822 -0.1441 -0.3495
  570CO2     D1 2736   0.581   7.047   0.648 -0.2797 -0.1807  0.3094
  570CO2     D2 2737   0.396   7.101   0.606  0.1261  0.6514 -0.4259
  570CO2      C 2738   0.488   7.074   0.627 -0.0768  0.2354 -0.0582
  570CO2     O1 2739   0.379   7.106   0.602  0.1612  0.7233 -0.4894
  570CO2     O2 2740   0.597   7.043   0.652 -0.3148 -0.2526  0.3729
  571CO2     D1 2741   3.804   7.273   1.775 -0.4374  0.1166  0.0296
  571CO2     D2 2742   3.730   7.397   1.911 -0.1299  0.4432 -0.0972
  571CO2      C 2743   3.767   7.335   1.843 -0.2836  0.2799 -0.0338
  571CO2     O1 2744   3.723   7.407   1.923 -0.1034  0.4714 -0.1081
  571CO2     O2 2745   3.810   7.263   1.763 -0.4639  0.0884  0.0405
  572CO2     D1 2746   2.481   8.529   6.538 -0.3494 -0.0755 -0.2557
  572CO2     D2 2747   2.447   8.388   6.403 -0.4330 -0.1759 -0.1307
  572CO2      C 2748   2.464   8.459   6.471 -0.3912 -0.1257 -0.1932
  572CO2     O1 2749   2.444   8.376   6.392 -0.4402 -0.1846 -0.1199
  572CO2     O2 2750   2.484   8.541   6.550 -0.3422 -0.0668 -0.2665
  573CO2     D1 2751   7.687   0.952   6.394  0.3657  0.0593  0.4180
  573CO2     D2 2752   7.775   1.064   6.258 -0.2788  0.0420 -0.0175
  573CO2      C 2753   7.731   1.008   6.326  0.0434  0.0507  0.2002
  573CO2     O1 2754   7.783   1.074   6.246 -0.3345  0.0405 -0.0551
  573CO2     O2 2755   7.679   0.942   6.406  0.4214  0.0608  0.4556
  574CO2     D1 2756   0.343   7.701   5.318  0.2105 -0.0568 -0.1925
  574CO2     D2 2757   0.436   7.869   5.267  0.4442 -0.0960  0.1046
  574CO2      C 2758   0.389   7.785   5.292  0.3273 -0.0764 -0.0439
  574CO2     O1 2759   0.444   7.883   5.263  0.4643 -0.0994  0.1303
  574CO2     O2 2760   0.335   7.687   5.322  0.1903 -0.0534 -0.2181
  575CO2     D1 2761   5.511   3.783   2.388  0.2601  0.3478  0.2682
  575CO2     D2 2762   5.660   3.800   2.259 -0.1240  0.1687 -0.2036
  575CO2      C 2763   5.585   3.792   2.324  0.0681  0.2582  0.0323
  575CO2     O1 2764   5.673   3.801   2.248 -0.1571  0.1532 -0.2444
  575CO2     O2 2765   5.498   3.782   2.399  0.2933  0.3633  0.3090
  576CO2     D1 2766   7.842   5.511   5.594 -0.1489  0.0535  0.3121
  576CO2     D2 2767   8.014   5.435   5.533 -0.4292 -0.4197  0.1008
  576CO2      C 2768   7.928   5.473   5.563 -0.2891 -0.1831  0.2065
  576CO2     O1 2769   8.029   5.429   5.528 -0.4534 -0.4605  0.0825
  576CO2     O2 2770   7.827   5.517   5.599 -0.1247  0.0943  0.3304
  577CO2     D1 2771   3.885   5.784   3.674 -0.2636  0.2197  0.1949
  577CO2     D2 2772   4.063   5.703   3.702 -0.2517  0.1596 -0.0516
  577CO2      C 2773   3.974   5.744   3.688 -0.2577  0.1897  0.0717
  577CO2     O1 2774   4.078   5.696   3.705 -0.2506  0.1544 -0.0729
  577CO2     O2 2775   3.869   5.791   3.671 -0.2647  0.2249  0.2162
  578CO2     D1 2776   3.785   1.341   6.414  0.2401 -0.2131 -0.0627
  578CO2     D2 2777   3.809   1.335   6.217  0.5601  0.4318 -0.0450
  578CO2      C 2778   3.797   1.338   6.316  0.4001  0.1094 -0.0539
  578CO2     O1 2779   3.811   1.335   6.200  0.5878  0.4876 -0.0435
  578CO2     O2 2780   3.783   1.342   6.431  0.2124 -0.2688 -0.0643
  579CO2     D1 2781   0.955   6.306   6.617 -0.3017 -0.3552 -0.7305
  579CO2     D2 2782   1.044   6.168   6.726 -0.1851 -0.1829 -0.6069
  579CO2      C 2783   1.000   6.237   6.672 -0.2434 -0.2690 -0.6687
  579CO2     O1 2784   1.052   6.156   6.736 -0.1750 -0.1680 -0.5963
  579CO2     O2 2785   0.948   6.318   6.608 -0.3118 -0.3701 -0.7411
  580CO2     D1 2786   8.313   1.902   8.731 -0.0973 -0.0970 -0.1424
  580CO2     D2 2787   8.124   1.947   8.692 -0.0906 -0.1294 -0.2158
  580CO2      C 2788   8.219   1.925   8.712 -0.0939 -0.1132 -0.1791
  580CO2     O1 2789   8.108   1.951   8.689 -0.0900 -0.1322 -0.2222
  580CO2     O2 2790   8.329   1.898   8.734 -0.0978 -0.0942 -0.1360
  581CO2     D1 2791   6.900   6.688   3.827 -0.0465 -0.1620  0.1545
  581CO2     D2 2792   7.016   6.796   3.709 -0.1812  0.0044  0.1741
  581CO2      C 2793   6.958   6.742   3.768 -0.1138 -0.0788  0.1643
  581CO2     O1 2794   7.026   6.805   3.699 -0.1928  0.0188  0.1757
  581CO2     O2 2795   6.889   6.679   3.838 -0.0348 -0.1764  0.1528
  582CO2     D1 2796   1.946   0.030   0.760  0.5070 -0.3859 -0.2564
  582CO2     D2 2797   1.773   0.125   0.750  0.5957 -0.2012 -0.0196
  582CO2      C 2798   1.859   0.078   0.755  0.5513 -0.2935 -0.1380
  582CO2     O1 2799   1.758   0.134   0.750  0.6033 -0.1852  0.0009
  582CO2     O2 2800   1.961   0.022   0.761  0.4993 -0.4018 -0.2768
  583CO2     D1 2801   4.865   4.282   4.579 -0.0891 -0.0717  0.0183
  583CO2     D2 2802   5.021   4.182   4.512 -0.0873 -0.0807  0.0345
  583CO2      C 2803   4.943   4.232   4.546 -0.0882 -0.0762  0.0264
  583CO2     O1 2804   5.035   4.173   4.506 -0.0871 -0.0815  0.0359
  583CO2     O2 2805   4.851   4.291   4.585 -0.0892 -0.0710  0.0169
  584CO2     D1 2806   4.878   6.183   8.753  0.1067 -0.1909  0.4324
  584CO2     D2 2807   5.059   6.128   8.694 -0.2450 -0.7314 -0.1513
  584CO2      C 2808   4.969   6.155   8.723 -0.0692 -0.4612  0.1405
  584CO2     O1 2809   5.075   6.123   8.689 -0.2754 -0.7781 -0.2017
  584CO2     O2 2810   4.863   6.188   8.758  0.1371 -0.1443  0.4828
  585CO2     D1 2811   6.127   0.272   1.265  0.6966 -0.2333 -0.2129
  585CO2     D2 2812   6.000   0.130   1.210  0.1360  0.2671 -0.2161
  585CO2      C 2813   6.063   0.201   1.237  0.4163  0.0169 -0.2145
  585CO2     O1 2814   5.989   0.118   1.205  0.0876  0.3103 -0.2164
  585CO2     O2 2815   6.138   0.284   1.270  0.7451 -0.2765 -0.2126
  586CO2     D1 2816   6.571   7.731   3.890  0.2201  0.4998 -0.2605
  586CO2     D2 2817   6.743   7.635   3.910  0.0613  0.2999  0.1517
  586CO2      C 2818   6.657   7.683   3.900  0.1407  0.3999 -0.0544
  586CO2     O1 2819   6.758   7.627   3.912  0.0476  0.2826  0.1873
  586CO2     O2 2820   6.557   7.740   3.888  0.2338  0.5171 -0.2961
  587CO2     D1 2821   7.270   6.307   7.506  0.0828 -0.2064 -0.4200
  587CO2     D2 2822   7.108   6.388   7.585  0.2407 -0.4934  0.2077
  587CO2      C 2823   7.189   6.347   7.545  0.1617 -0.3499 -0.1061
  587CO2     O1 2824   7.093   6.395   7.591  0.2543 -0.5182  0.2619
  587CO2     O2 2825   7.284   6.300   7.499  0.0692 -0.1816 -0.4742
  588CO2     D1 2826   4.942   1.196   4.816 -0.1060 -0.0423 -0.1126
  588CO2     D2 2827   4.829   1.166   4.976  0.0380  0.0121 -0.0002
  588CO2      C 2828   4.886   1.181   4.896 -0.0340 -0.0151 -0.0564
  588CO2     O1 2829   4.819   1.164   4.990  0.0505  0.0168  0.0095
  588CO2     O2 2830   4.952   1.199   4.802 -0.1184 -0.0470 -0.1223
  589CO2     D1 2831   4.121   0.599   6.702  0.0880  0.2112 -0.2977
  589CO2     D2 2832   4.086   0.665   6.519  0.1349  0.3067 -0.2727
  589CO2      C 2833   4.103   0.632   6.611  0.1115  0.2590 -0.2852
  589CO2     O1 2834   4.083   0.670   6.503  0.1390  0.3149 -0.2706
  589CO2     O2 2835   4.124   0.593   6.718  0.0839  0.2030 -0.2999
  590CO2     D1 2836   3.345   7.204   8.716  0.0832  0.1753 -0.4387
  590CO2     D2 2837   3.486   7.132   8.597  0.3297 -0.0846  0.0105
  590CO2      C 2838   3.416   7.168   8.656  0.2065  0.0453 -0.2141
  590CO2     O1 2839   3.499   7.126   8.587  0.3510 -0.1070  0.0493
  590CO2     O2 2840   3.333   7.210   8.726  0.0619  0.1977 -0.4775
  591CO2     D1 2841   0.352   2.212   0.786 -0.2767 -0.0332  0.0283
  591CO2     D2 2842   0.279   2.384   0.850  0.3549  0.2154  0.0832
  591CO2      C 2843   0.316   2.298   0.818  0.0391  0.0911  0.0558
  591CO2     O1 2844   0.273   2.399   0.855  0.4094  0.2369  0.0879
  591CO2     O2 2845   0.359   2.197   0.781 -0.3313 -0.0546  0.0236
  592CO2     D1 2846   2.406   1.974   8.331 -0.1955 -0.0353 -0.1514
  592CO2     D2 2847   2.248   1.985   8.449  0.2805  0.0758  0.4737
  592CO2      C 2848   2.327   1.980   8.390  0.0425  0.0203  0.1611
  592CO2     O1 2849   2.234   1.986   8.460  0.3216  0.0854  0.5276
  592CO2     O2 2850   2.419   1.973   8.320 -0.2366 -0.0449 -0.2054
  593CO2     D1 2851   8.178   1.709   8.459  0.5975  0.3591  0.0760
  593CO2     D2 2852   8.163   1.666   8.267  0.5535  0.3920  0.0707
  593CO2      C 2853   8.171   1.688   8.363  0.5755  0.3755  0.0733
  593CO2     O1 2854   8.162   1.662   8.250  0.5497  0.3948  0.0702
  593CO2     O2 2855   8.179   1.713   8.476  0.6013  0.3563  0.0764
  594CO2     D1 2856   4.502   2.911   5.652  0.7023  0.2234 -0.1921
  594CO2     D2 2857   4.324   2.857   5.586  0.4873  0.5551  0.1174
  594CO2      C 2858   4.413   2.884   5.619  0.5948  0.3893 -0.0373
  594CO2     O1 2859   4.308   2.852   5.581  0.4687  0.5838  0.1441
  594CO2     O2 2860   4.518   2.916   5.658  0.7208  0.1948 -0.2188
  595CO2     D1 2861   0.263   3.010   6.001 -0.5571  0.7589 -0.5670
  595CO2     D2 2862   0.303   3.156   6.128  0.2336 -0.2937  0.4011
  595CO2      C 2863   0.283   3.083   6.065 -0.1618  0.2326 -0.0830
  595CO2     O1 2864   0.307   3.169   6.139  0.3019 -0.3846  0.4847
  595CO2     O2 2865   0.260   2.997   5.990 -0.6254  0.8498 -0.6506
  596CO2     D1 2866   5.737   4.779   7.418  0.1249  0.2069  0.1125
  596CO2     D2 2867   5.692   4.825   7.231 -0.1709 -0.0279  0.1243
  596CO2      C 2868   5.714   4.802   7.324 -0.0230  0.0895  0.1184
  596CO2     O1 2869   5.689   4.829   7.214 -0.1964 -0.0482  0.1253
  596CO2     O2 2870   5.740   4.775   7.434  0.1505  0.2272  0.1115
  597CO2     D1 2871   5.210   4.568   0.012 -0.0752  0.4459 -0.1117
  597CO2     D2 2872   5.235   4.372   0.019  0.2473  0.4854 -0.1411
  597CO2      C 2873   5.222   4.470   0.015  0.0861  0.4656 -0.1264
  597CO2     O1 2874   5.237   4.355   0.019  0.2752  0.4888 -0.1436
  597CO2     O2 2875   5.208   4.585   0.012 -0.1030  0.4425 -0.1092
  598CO2     D1 2876   0.536   4.326   4.739 -0.6478 -0.1279 -0.0690
  598CO2     D2 2877   0.664   4.454   4.661 -0.4449  0.0347  0.5263
  598CO2      C 2878   0.600   4.390   4.700 -0.5464 -0.0466  0.2286
  598CO2     O1 2879   0.675   4.465   4.654 -0.4274  0.0487  0.5777
  598CO2     O2 2880   0.525   4.315   4.746 -0.6653 -0.1419 -0.1204
  599CO2     D1 2881   8.093   6.887   2.451 -0.0590  0.4917 -0.2704
  599CO2     D2 2882   8.026   6.957   2.624  0.0767  0.5594 -0.2456
  599CO2      C 2883   8.059   6.922   2.537  0.0089  0.5256 -0.2580
  599CO2     O1 2884   8.020   6.963   2.639  0.0884  0.5653 -0.2435
  599CO2     O2 2885   8.098   6.881   2.436 -0.0707  0.4858 -0.2725
  600CO2     D1 2886   0.729   0.225   2.066 -0.3472 -0.2962 -0.5858
  600CO2     D2 2887   0.885   0.106   2.041  0.4161  0.5471  0.1737
  600CO2      C 2888   0.807   0.165   2.053  0.0345  0.1255 -0.2061
  600CO2     O1 2889   0.899   0.096   2.039  0.4821  0.6199  0.2393
  600CO2     O2 2890   0.715   0.235   2.068 -0.4132 -0.3690 -0.6514
  601CO2     D1 2891   7.073   4.893   6.672  0.6134 -0.0861 -0.2534
  601CO2     D2 2892   7.039   4.894   6.477 -0.2767 -0.3098 -0.1035
  601CO2      C 2893   7.056   4.893   6.574  0.1684 -0.1980 -0.1784
  601CO2     O1 2894   7.037   4.894   6.460 -0.3536 -0.3291 -0.0905
  601CO2     O2 2895   7.076   4.893   6.688  0.6903 -0.0668 -0.2663
  602CO2     D1 2896   5.882   0.443   3.507 -0.1817  0.2694 -0.1792
  602CO2     D2 2897   6.046   0.550   3.482 -0.2713  0.4579  0.0389
  602CO2      C 2898   5.964   0.496   3.494 -0.2265  0.3637 -0.0702
  602CO2     O1 2899   6.061   0.559   3.480 -0.2791  0.4742  0.0577
  602CO2     O2 2900   5.868   0.433   3.509 -0.1740  0.2532 -0.1981
  603CO2     D1 2901   3.802   3.020   5.716  0.1136 -0.1241 -0.0100
  603CO2     D2 2902   3.639   3.073   5.815  0.3231  0.1771  0.1724
  603CO2      C 2903   3.720   3.047   5.766  0.2184  0.0265  0.0812
  603CO2     O1 2904   3.625   3.078   5.824  0.3412  0.2031  0.1882
  603CO2     O2 2905   3.816   3.015   5.708  0.0955 -0.1501 -0.0258
  604CO2     D1 2906   5.860   0.960   4.833  0.4046 -0.5798 -0.3857
  604CO2     D2 2907   5.865   0.806   4.957 -0.7191 -0.0009  0.3789
  604CO2      C 2908   5.862   0.883   4.895 -0.1573 -0.2904 -0.0034
  604CO2     O1 2909   5.865   0.793   4.968 -0.8162  0.0491  0.4449
  604CO2     O2 2910   5.859   0.973   4.822  0.5017 -0.6298 -0.4517
  605CO2     D1 2911   1.823   4.694   4.580  0.3511  0.3029  0.4882
  605CO2     D2 2912   1.642   4.710   4.658  0.1703  0.2068  0.0892
  605CO2      C 2913   1.733   4.702   4.619  0.2607  0.2549  0.2887
  605CO2     O1 2914   1.627   4.712   4.665  0.1546  0.1985  0.0548
  605CO2     O2 2915   1.839   4.693   4.574  0.3667  0.3112  0.5226
  606CO2     D1 2916   5.579   6.142   8.724 -0.1940  0.2942  0.0479
  606CO2     D2 2917   5.506   5.965   8.774  0.1701  0.1131 -0.0536
  606CO2      C 2918   5.542   6.053   8.749 -0.0119  0.2036 -0.0028
  606CO2     O1 2919   5.499   5.950   8.778  0.2016  0.0974 -0.0624
  606CO2     O2 2920   5.586   6.157   8.720 -0.2254  0.3098  0.0567
  607CO2     D1 2921   1.979   5.100   4.752  0.0260  0.2999  0.1979
  607CO2     D2 2922   1.807   5.061   4.663  0.0475  0.3908  0.1178
  607CO2      C 2923   1.893   5.080   4.708  0.0367  0.3453  0.1578
  607CO2     O1 2924   1.792   5.058   4.655  0.0494  0.3987  0.1109
  607CO2     O2 2925   1.994   5.103   4.760  0.0241  0.2920  0.2048
  608CO2     D1 2926   0.327   5.486   0.700 -0.1641  0.1785 -0.0528
  608CO2     D2 2927   0.407   5.621   0.580  0.1925 -0.1767 -0.2181
  608CO2      C 2928   0.367   5.553   0.640  0.0142  0.0009 -0.1355
  608CO2     O1 2929   0.414   5.633   0.570  0.2233 -0.2074 -0.2324
  608CO2     O2 2930   0.320   5.474   0.711 -0.1950  0.2092 -0.0386
  609CO2     D1 2931   2.336   0.944   2.072 -0.1840  0.1615 -0.2799
  609CO2     D2 2932   2.377   1.035   1.901  0.1287 -0.0753 -0.3312
  609CO2      C 2933   2.357   0.989   1.986 -0.0276  0.0431 -0.3055
  609CO2     O1 2934   2.381   1.042   1.886  0.1557 -0.0958 -0.3356
  609CO2     O2 2935   2.333   0.936   2.087 -0.2110  0.1819 -0.2755
  610CO2     D1 2936   2.954   0.251   2.031 -0.1061  0.1663  0.0817
  610CO2     D2 2937   3.007   0.066   2.079  0.1982  0.1969 -0.1353
  610CO2      C 2938   2.981   0.159   2.055  0.0460  0.1816 -0.0268
  610CO2     O1 2939   3.012   0.050   2.083  0.2244  0.1995 -0.1541
  610CO2     O2 2940   2.950   0.267   2.027 -0.1324  0.1636  0.1005
  611CO2     D1 2941   6.056   3.221   3.859  0.7685 -0.1808  0.1345
  611CO2     D2 2942   6.113   3.182   3.674 -0.2748 -0.3994 -0.1427
  611CO2      C 2943   6.085   3.201   3.766  0.2469 -0.2901 -0.0041
  611CO2     O1 2944   6.118   3.178   3.658 -0.3649 -0.4183 -0.1667
  611CO2     O2 2945   6.051   3.225   3.875  0.8587 -0.1620  0.1585
  612CO2     D1 2946   5.386   2.459   3.308  0.0972 -0.0037 -0.3075
  612CO2     D2 2947   5.367   2.451   3.111  0.0939 -0.5951 -0.2832
  612CO2      C 2948   5.376   2.455   3.209  0.0956 -0.2994 -0.2953
  612CO2     O1 2949   5.365   2.450   3.094  0.0936 -0.6462 -0.2811
  612CO2     O2 2950   5.388   2.460   3.325  0.0975  0.0473 -0.3096
  613CO2     D1 2951   4.709   7.623   6.705  0.0360  0.0509  0.2980
  613CO2     D2 2952   4.663   7.729   6.544 -0.1693 -0.2361  0.1659
  613CO2      C 2953   4.686   7.676   6.625 -0.0666 -0.0926  0.2319
  613CO2     O1 2954   4.659   7.738   6.530 -0.1870 -0.2609  0.1545
  613CO2     O2 2955   4.713   7.614   6.719  0.0538  0.0756  0.3094
  614CO2     D1 2956   2.329   1.780   4.120  0.3885 -0.2433 -0.0759
  614CO2     D2 2957   2.499   1.871   4.075  0.1439  0.2193 -0.0653
  614CO2      C 2958   2.414   1.826   4.097  0.2662 -0.0120 -0.0706
  614CO2     O1 2959   2.514   1.879   4.071  0.1228  0.2592 -0.0644
  614CO2     O2 2960   2.315   1.772   4.123  0.4096 -0.2833 -0.0768
  615CO2     D1 2961   8.667   5.909   2.162  0.2083 -0.1280 -0.4036
  615CO2     D2 2962   8.476   5.924   2.112  0.0197 -0.2519  0.2852
  615CO2      C 2963   8.571   5.917   2.137  0.1140 -0.1899 -0.0592
  615CO2     O1 2964   8.459   5.925   2.107  0.0034 -0.2626  0.3447
  615CO2     O2 2965   8.683   5.908   2.166  0.2246 -0.1173 -0.4631
  616CO2     D1 2966   7.364   2.630   3.585  0.1825 -0.3003  0.0203
  616CO2     D2 2967   7.466   2.461   3.598  0.1654 -0.3556 -0.5552
  616CO2      C 2968   7.415   2.545   3.592  0.1739 -0.3280 -0.2674
  616CO2     O1 2969   7.475   2.446   3.599  0.1639 -0.3603 -0.6049
  616CO2     O2 2970   7.355   2.645   3.584  0.1839 -0.2956  0.0700
  617CO2     D1 2971   8.695   0.378   0.830  0.3623  0.3241 -0.1725
  617CO2     D2 2972   8.818   0.468   0.957  0.1557  0.2790  0.0587
  617CO2      C 2973   8.757   0.423   0.893  0.2590  0.3015 -0.0569
  617CO2     O1 2974   8.828   0.476   0.968  0.1379  0.2751  0.0787
  617CO2     O2 2975   8.685   0.370   0.819  0.3801  0.3280 -0.1925
  618CO2     D1 2976   3.461   3.688   8.770  0.4676  0.0941 -0.1126
  618CO2     D2 2977   3.500   3.607   8.946 -0.5699  0.4459  0.2827
  618CO2      C 2978   3.480   3.647   8.858 -0.0511  0.2700  0.0850
  618CO2     O1 2979   3.503   3.600   8.962 -0.6595  0.4763  0.3169
  618CO2     O2 2980   3.457   3.695   8.755  0.5573  0.0638 -0.1468
  619CO2     D1 2981   2.532   5.656   2.848  0.1242  0.5484  0.2520
  619CO2     D2 2982   2.666   5.535   2.928  0.2390  0.1833 -0.4897
  619CO2      C 2983   2.599   5.595   2.888  0.1816  0.3659 -0.1189
  619CO2     O1 2984   2.677   5.524   2.935  0.2490  0.1518 -0.5538
  619CO2     O2 2985   2.520   5.667   2.841  0.1143  0.5799  0.3161
  620CO2     D1 2986   7.344   3.941   5.200 -0.0018 -0.2863  0.4191
  620CO2     D2 2987   7.221   4.004   5.059  0.2693  0.4005  0.4840
  620CO2      C 2988   7.282   3.972   5.130  0.1338  0.0571  0.4516
  620CO2     O1 2989   7.210   4.009   5.047  0.2927  0.4598  0.4896
  620CO2     O2 2990   7.355   3.936   5.213 -0.0252 -0.3456  0.4135
  621CO2     D1 2991   3.555   1.068   7.956  0.4131 -0.3141 -0.3495
  621CO2     D2 2992   3.365   1.028   7.990  0.3605  0.4010  0.2311
  621CO2      C 2993   3.460   1.048   7.973  0.3868  0.0434 -0.0592
  621CO2     O1 2994   3.348   1.024   7.993  0.3559  0.4627  0.2813
  621CO2     O2 2995   3.572   1.072   7.953  0.4176 -0.3759 -0.3997
  622CO2     D1 2996   4.936   3.099   5.381 -0.4568 -0.3966 -0.5790
  622CO2     D2 2997   5.092   3.033   5.278  0.1000 -0.3031  0.1947
  622CO2      C 2998   5.014   3.066   5.329 -0.1784 -0.3498 -0.1921
  622CO2     O1 2999   5.105   3.027   5.269  0.1481 -0.2950  0.2615
  622CO2     O2 3000   4.923   3.104   5.390 -0.5049 -0.4047 -0.6458
  623CO2     D1 3001   8.019   4.777   5.181 -0.2767 -0.0653 -0.2211
  623CO2     D2 3002   7.920   4.807   5.350  0.2521  0.4637 -0.0029
  623CO2      C 3003   7.970   4.792   5.266 -0.0123  0.1992 -0.1120
  623CO2     O1 3004   7.912   4.809   5.365  0.2978  0.5094  0.0160
  623CO2     O2 3005   8.028   4.774   5.167 -0.3224 -0.1110 -0.2399
  624CO2     D1 3006   6.973   1.984   5.371 -0.0453  0.2770 -0.1069
  624CO2     D2 3007   6.953   2.069   5.549 -0.2950 -0.6741  0.3199
  624CO2      C 3008   6.963   2.027   5.460 -0.1702 -0.1985  0.1065
  624CO2     O1 3009   6.952   2.076   5.564 -0.3166 -0.7562  0.3567
  624CO2     O2 3010   6.975   1.977   5.356 -0.0238  0.3592 -0.1437
  625CO2     D1 3011   7.210   0.021   6.275  0.0520 -0.4966 -0.2509
  625CO2     D2 3012   7.152   0.145   6.418 -0.3056 -0.4996 -0.3933
  625CO2      C 3013   7.181   0.083   6.346 -0.1268 -0.4981 -0.3221
  625CO2     O1 3014   7.147   0.156   6.430 -0.3365 -0.4999 -0.4056
  625CO2     O2 3015   7.215   0.010   6.263  0.0829 -0.4963 -0.2386
  626CO2     D1 3016   5.496   4.128   5.182  0.3780 -0.2181  0.1288
  626CO2     D2 3017   5.478   4.243   5.343  0.3247 -0.1852  0.0999
  626CO2      C 3018   5.487   4.186   5.262  0.3514 -0.2017  0.1144
  626CO2     O1 3019   5.477   4.252   5.357  0.3201 -0.1824  0.0974
  626CO2     O2 3020   5.497   4.119   5.168  0.3826 -0.2210  0.1313
  627CO2     D1 3021   8.198   8.701   7.940 -0.2310 -0.3171  0.1321
  627CO2     D2 3022   8.254   8.512   7.955  0.2422 -0.2096 -0.2566
  627CO2      C 3023   8.226   8.607   7.948  0.0056 -0.2633 -0.0623
  627CO2     O1 3024   8.259   8.496   7.957  0.2831 -0.2003 -0.2902
  627CO2     O2 3025   8.193   8.718   7.939 -0.2718 -0.3264  0.1657
  628CO2     D1 3026   4.891   6.527   5.838  0.5500 -0.0946  0.2020
  628CO2     D2 3027   4.951   6.665   5.710 -0.0166 -0.0364 -0.0030
  628CO2      C 3028   4.921   6.596   5.774  0.2667 -0.0655  0.0995
  628CO2     O1 3029   4.956   6.677   5.699 -0.0655 -0.0314 -0.0207
  628CO2     O2 3030   4.885   6.515   5.849  0.5989 -0.0996  0.2197
  629CO2     D1 3031   3.631   7.386   4.354 -0.5327  0.4330  0.4940
  629CO2     D2 3032   3.650   7.578   4.310 -0.1932  0.3196  0.1489
  629CO2      C 3033   3.641   7.482   4.332 -0.3629  0.3763  0.3215
  629CO2     O1 3034   3.652   7.594   4.306 -0.1638  0.3098  0.1191
  629CO2     O2 3035   3.629   7.370   4.358 -0.5620  0.4428  0.5238
  630CO2     D1 3036   0.192   3.347   1.937 -0.0724 -0.0412  0.2148
  630CO2     D2 3037   0.279   3.169   1.934  0.3191  0.1591 -0.3961
  630CO2      C 3038   0.235   3.258   1.936  0.1233  0.0589 -0.0907
  630CO2     O1 3039   0.286   3.153   1.934  0.3529  0.1764 -0.4489
  630CO2     O2 3040   0.185   3.362   1.938 -0.1062 -0.0585  0.2675
  631CO2     D1 3041   3.115   3.660   8.591  0.2508  0.5310 -0.2561
  631CO2     D2 3042   3.056   3.776   8.740 -0.4389 -0.1323 -0.0071
  631CO2      C 3043   3.086   3.718   8.666 -0.0941  0.1994 -0.1316
  631CO2     O1 3044   3.051   3.786   8.753 -0.4985 -0.1896  0.0145
  631CO2     O2 3045   3.120   3.650   8.578  0.3104  0.5883 -0.2776
  632CO2     D1 3046   0.332   3.956   7.308 -0.0620 -0.4677  0.1816
  632CO2     D2 3047   0.166   3.918   7.408 -0.4166  0.0453 -0.2082
  632CO2      C 3048   0.249   3.937   7.358 -0.2393 -0.2112 -0.0133
  632CO2     O1 3049   0.151   3.914   7.417 -0.4472  0.0896 -0.2418
  632CO2     O2 3050   0.346   3.959   7.299 -0.0314 -0.5121  0.2153
  633CO2     D1 3051   0.462   7.511   6.500  0.2880 -0.0015 -0.2910
  633CO2     D2 3052   0.406   7.346   6.405 -0.5290  0.0684  0.0623
  633CO2      C 3053   0.434   7.429   6.453 -0.1205  0.0335 -0.1144
  633CO2     O1 3054   0.402   7.332   6.397 -0.5996  0.0744  0.0928
  633CO2     O2 3055   0.467   7.525   6.508  0.3586 -0.0075 -0.3216
  634CO2     D1 3056   3.238   8.385   3.522 -0.2269  0.4210  0.2831
  634CO2     D2 3057   3.401   8.296   3.590 -0.0028  0.4461 -0.2224
  634CO2      C 3058   3.320   8.340   3.556 -0.1148  0.4335  0.0304
  634CO2     O1 3059   3.415   8.288   3.596  0.0166  0.4482 -0.2661
  634CO2     O2 3060   3.224   8.393   3.516 -0.2463  0.4188  0.3268
  635CO2     D1 3061   6.874   6.091   6.156  0.6926 -0.5731  0.0579
  635CO2     D2 3062   6.790   6.095   6.335  0.2647 -0.3415 -0.1463
  635CO2      C 3063   6.832   6.093   6.245  0.4787 -0.4573 -0.0442
  635CO2     O1 3064   6.783   6.095   6.350  0.2277 -0.3215 -0.1640
  635CO2     O2 3065   6.881   6.091   6.140  0.7296 -0.5931  0.0755
  636CO2     D1 3066   0.931   1.836   2.694 -0.8272  0.0487 -0.4687
  636CO2     D2 3067   0.822   1.808   2.856  0.3548  0.1723  0.3556
  636CO2      C 3068   0.877   1.822   2.775 -0.2362  0.1105 -0.0566
  636CO2     O1 3069   0.812   1.806   2.870  0.4569  0.1830  0.4268
  636CO2     O2 3070   0.941   1.839   2.679 -0.9293  0.0380 -0.5399
  637CO2     D1 3071   1.466   2.659   5.620  0.0083  0.5190 -0.6663
  637CO2     D2 3072   1.385   2.486   5.567 -0.0920  0.3387  0.0662
  637CO2      C 3073   1.425   2.572   5.593 -0.0418  0.4289 -0.3000
  637CO2     O1 3074   1.378   2.471   5.562 -0.1006  0.3232  0.1294
  637CO2     O2 3075   1.472   2.674   5.625  0.0169  0.5346 -0.7295
  638CO2     D1 3076   4.949   4.003   5.498  0.0622  0.0582 -0.4139
  638CO2     D2 3077   4.912   4.022   5.305 -0.3963  0.0200 -0.3301
  638CO2      C 3078   4.930   4.012   5.401 -0.1671  0.0391 -0.3720
  638CO2     O1 3079   4.908   4.024   5.288 -0.4359  0.0167 -0.3229
  638CO2     O2 3080   4.952   4.001   5.515  0.1018  0.0615 -0.4212
  639CO2     D1 3081   8.720   5.228   4.752  0.1674 -0.3243 -0.0359
  639CO2     D2 3082   8.530   5.179   4.731 -0.0024  0.2950  0.0469
  639CO2      C 3083   8.625   5.204   4.742  0.0825 -0.0146  0.0055
  639CO2     O1 3084   8.513   5.175   4.729 -0.0170  0.3485  0.0541
  639CO2     O2 3085   8.737   5.232   4.754  0.1820 -0.3778 -0.0431
  640CO2     D1 3086   2.609   8.437   7.802 -0.2879 -0.0703 -0.9209
  640CO2     D2 3087   2.749   8.466   7.666  0.2615  0.4157 -0.2514
  640CO2      C 3088   2.679   8.451   7.734 -0.0132  0.1727 -0.5862
  640CO2     O1 3089   2.761   8.468   7.655  0.3090  0.4577 -0.1936
  640CO2     O2 3090   2.596   8.434   7.814 -0.3354 -0.1122 -0.9788
  641CO2     D1 3091   2.312   7.245   5.244 -0.2244  0.1519 -0.1424
  641CO2     D2 3092   2.400   7.338   5.395 -0.2506  0.2202 -0.1698
  641CO2      C 3093   2.356   7.292   5.320 -0.2375  0.1861 -0.1561
  641CO2     O1 3094   2.408   7.346   5.408 -0.2529  0.2261 -0.1722
  641CO2     O2 3095   2.304   7.237   5.231 -0.2222  0.1460 -0.1401
  642CO2     D1 3096   6.604   8.665   0.453  0.0874 -0.3081 -0.2072
  642CO2     D2 3097   6.767   8.578   0.383  0.5411  0.0665  0.3864
  642CO2      C 3098   6.686   8.622   0.418  0.3142 -0.1208  0.0896
  642CO2     O1 3099   6.782   8.571   0.377  0.5803  0.0989  0.4376
  642CO2     O2 3100   6.590   8.673   0.459  0.0482 -0.3405 -0.2585
  643CO2     D1 3101   8.498   0.107   8.396  0.3758  0.4728 -0.6326
  643CO2     D2 3102   8.467  -0.037   8.264  0.3765  0.2464 -0.3868
  643CO2      C 3103   8.483   0.035   8.330  0.3761  0.3596 -0.5097
  643CO2     O1 3104   8.464  -0.049   8.252  0.3765  0.2268 -0.3656
  643CO2     O2 3105   8.501   0.120   8.407  0.3757  0.4923 -0.6538
  644CO2     D1 3106   0.598   1.392   4.447  0.2157 -0.1657  0.0417
  644CO2     D2 3107   0.563   1.250   4.314  0.2447 -0.0761 -0.0610
  644CO2      C 3108   0.581   1.321   4.381  0.2302 -0.1209 -0.0096
  644CO2     O1 3109   0.560   1.238   4.302  0.2472 -0.0684 -0.0698
  644CO2     O2 3110   0.601   1.404   4.459  0.2132 -0.1734  0.0506
  645CO2     D1 3111   2.687   2.149   6.858 -0.1829 -0.0898  0.0389
  645CO2     D2 3112   2.493   2.158   6.816 -0.0642  0.2171 -0.4391
  645CO2      C 3113   2.590   2.153   6.837 -0.1236  0.0636 -0.2001
  645CO2     O1 3114   2.477   2.159   6.812 -0.0540  0.2436 -0.4803
  645CO2     O2 3115   2.703   2.148   6.862 -0.1931 -0.1163  0.0801
  646CO2     D1 3116   1.320   5.826   1.822 -0.5819  0.0180  0.2555
  646CO2     D2 3117   1.280   5.820   1.628  0.3712 -0.3646  0.0697
  646CO2      C 3118   1.300   5.823   1.725 -0.1053 -0.1733  0.1626
  646CO2     O1 3119   1.277   5.820   1.611  0.4536 -0.3976  0.0536
  646CO2     O2 3120   1.323   5.826   1.839 -0.6643  0.0511  0.2716
  647CO2     D1 3121   3.931   1.030   6.026 -0.4486 -0.1880  0.0620
  647CO2     D2 3122   4.118   1.065   6.081 -0.3623 -0.4056 -0.0942
  647CO2      C 3123   4.024   1.048   6.054 -0.4054 -0.2968 -0.0161
  647CO2     O1 3124   4.134   1.068   6.086 -0.3548 -0.4244 -0.1077
  647CO2     O2 3125   3.915   1.027   6.021 -0.4560 -0.1692  0.0755
  648CO2     D1 3126   6.350   3.969   2.894 -0.4280 -0.1796  0.1211
  648CO2     D2 3127   6.153   3.956   2.891 -0.4594  0.2613  0.1943
  648CO2      C 3128   6.252   3.962   2.892 -0.4437  0.0409  0.1577
  648CO2     O1 3129   6.136   3.954   2.890 -0.4621  0.2994  0.2007
  648CO2     O2 3130   6.367   3.970   2.895 -0.4253 -0.2177  0.1148
  649CO2     D1 3131   6.179   6.784   7.871 -0.2842 -0.0717  0.1791
  649CO2     D2 3132   6.159   6.951   7.976 -0.0126  0.2032 -0.2060
  649CO2      C 3133   6.169   6.867   7.923 -0.1484  0.0658 -0.0135
  649CO2     O1 3134   6.157   6.965   7.985  0.0109  0.2270 -0.2393
  649CO2     O2 3135   6.180   6.770   7.862 -0.3077 -0.0954  0.2123
  650CO2     D1 3136   0.531   0.221   4.549 -0.4877  0.1642 -0.0288
  650CO2     D2 3137   0.478   0.039   4.494  0.1143 -0.0035 -0.0643
  650CO2      C 3138   0.504   0.130   4.522 -0.1867  0.0804 -0.0466
  650CO2     O1 3139   0.473   0.023   4.489  0.1663 -0.0180 -0.0674
  650CO2     O2 3140   0.536   0.237   4.554 -0.5397  0.1787 -0.0257
  651CO2     D1 3141   6.258   5.881   4.734 -0.0831 -0.1203  0.5081
  651CO2     D2 3142   6.204   6.071   4.713 -0.4412 -0.2964 -0.1988
  651CO2      C 3143   6.231   5.976   4.723 -0.2621 -0.2083  0.1547
  651CO2     O1 3144   6.200   6.087   4.711 -0.4721 -0.3116 -0.2599
  651CO2     O2 3145   6.262   5.865   4.736 -0.0522 -0.1051  0.5692
  652CO2     D1 3146   7.865   6.173   8.742  0.1708 -0.1511  0.2220
  652CO2     D2 3147   7.683   6.129   8.806 -0.0048  0.2703  0.0078
  652CO2      C 3148   7.774   6.151   8.774  0.0830  0.0596  0.1149
  652CO2     O1 3149   7.668   6.126   8.812 -0.0199  0.3067 -0.0106
  652CO2     O2 3150   7.881   6.176   8.736  0.1859 -0.1875  0.2405
  653CO2     D1 3151   5.340   0.182   1.804 -0.2170  0.0837 -0.3652
  653CO2     D2 3152   5.253   0.135   1.975 -0.0219  0.4807 -0.1541
  653CO2      C 3153   5.296   0.158   1.890 -0.1195  0.2822 -0.2597
  653CO2     O1 3154   5.245   0.131   1.990 -0.0050  0.5150 -0.1359
  653CO2     O2 3155   5.348   0.186   1.790 -0.2339  0.0494 -0.3835
  654CO2     D1 3156   6.674   4.561   5.712 -0.0449 -0.3610  0.4860
  654CO2     D2 3157   6.586   4.738   5.722  0.2736 -0.1863  0.2290
  654CO2      C 3158   6.630   4.650   5.717  0.1143 -0.2736  0.3575
  654CO2     O1 3159   6.578   4.753   5.723  0.3011 -0.1712  0.2068
  654CO2     O2 3160   6.682   4.546   5.711 -0.0724 -0.3761  0.5082
  655CO2     D1 3161   3.146   6.277   0.672 -0.4024  0.5629  0.1454
  655CO2     D2 3162   2.996   6.325   0.551 -0.4544 -0.1743 -0.0838
  655CO2      C 3163   3.071   6.301   0.611 -0.4284  0.1943  0.0308
  655CO2     O1 3164   2.983   6.329   0.541 -0.4589 -0.2380 -0.1036
  655CO2     O2 3165   3.158   6.273   0.682 -0.3979  0.6265  0.1652
  656CO2     D1 3166   0.643   2.912   6.215  0.3949  0.0562  0.0214
  656CO2     D2 3167   0.723   2.732   6.203 -0.0826 -0.1424 -0.1917
  656CO2      C 3168   0.683   2.822   6.209  0.1561 -0.0431 -0.0852
  656CO2     O1 3169   0.730   2.716   6.202 -0.1239 -0.1596 -0.2102
  656CO2     O2 3170   0.636   2.928   6.216  0.4362  0.0733  0.0399
  657CO2     D1 3171   4.379   7.402   1.303 -0.0584 -0.3034  0.0272
  657CO2     D2 3172   4.374   7.503   1.134 -0.0048 -0.3732 -0.0164
  657CO2      C 3173   4.376   7.452   1.218 -0.0316 -0.3383  0.0054
  657CO2     O1 3174   4.373   7.512   1.119 -0.0002 -0.3792 -0.0202
  657CO2     O2 3175   4.379   7.393   1.318 -0.0630 -0.2973  0.0310
  658CO2     D1 3176   3.564   3.100   1.696 -0.3693 -0.2444 -0.1159
  658CO2     D2 3177   3.476   3.159   1.863 -0.3219 -0.1299 -0.1313
  658CO2      C 3178   3.520   3.129   1.780 -0.3456 -0.1871 -0.1236
  658CO2     O1 3179   3.468   3.164   1.878 -0.3178 -0.1200 -0.1326
  658CO2     O2 3180   3.572   3.095   1.682 -0.3734 -0.2543 -0.1146
  659CO2     D1 3181   5.845   5.016   0.229 -0.1655  0.2686 -0.0055
  659CO2     D2 3182   5.722   4.864   0.196 -0.0339  0.2141 -0.2452
  659CO2      C 3183   5.783   4.940   0.213 -0.0997  0.2414 -0.1254
  659CO2     O1 3184   5.711   4.851   0.193 -0.0226  0.2094 -0.2659
  659CO2     O2 3185   5.855   5.029   0.232 -0.1768  0.2734  0.0152
  660CO2     D1 3186   1.282   2.637   3.712  0.2860 -0.0680  0.1071
  660CO2     D2 3187   1.314   2.509   3.859 -0.0489 -0.4292 -0.1328
  660CO2      C 3188   1.298   2.573   3.785  0.1186 -0.2486 -0.0128
  660CO2     O1 3189   1.317   2.498   3.871 -0.0778 -0.4604 -0.1535
  660CO2     O2 3190   1.279   2.648   3.699  0.3150 -0.0368  0.1279
  661CO2     D1 3191   7.383   8.402   1.751 -0.5340  0.0759  0.6564
  661CO2     D2 3192   7.361   8.398   1.554 -0.5294 -0.0361  0.6580
  661CO2      C 3193   7.372   8.400   1.653 -0.5317  0.0199  0.6572
  661CO2     O1 3194   7.359   8.398   1.537 -0.5290 -0.0458  0.6581
  661CO2     O2 3195   7.385   8.402   1.768 -0.5344  0.0856  0.6563
  662CO2     D1 3196   7.064   0.159   5.901 -0.0850 -0.2284  0.0952
  662CO2     D2 3197   7.233   0.062   5.868  0.0132  0.0504 -0.2228
  662CO2      C 3198   7.149   0.111   5.884 -0.0359 -0.0890 -0.0638
  662CO2     O1 3199   7.248   0.054   5.865  0.0217  0.0745 -0.2502
  662CO2     O2 3200   7.050   0.168   5.904 -0.0935 -0.2525  0.1227
  663CO2     D1 3201   3.708   5.208   0.136 -0.1062  0.0341 -0.7004
  663CO2     D2 3202   3.566   5.346   0.149  0.1083  0.1972 -0.0444
  663CO2      C 3203   3.637   5.277   0.143  0.0010  0.1156 -0.3724
  663CO2     O1 3204   3.554   5.358   0.150  0.1268  0.2113  0.0123
  663CO2     O2 3205   3.720   5.197   0.135 -0.1247  0.0200 -0.7570
  664CO2     D1 3206   0.643   2.833   0.916 -0.1369 -0.4755  0.2435
  664CO2     D2 3207   0.694   2.745   1.086  0.6485 -0.0621  0.2233
  664CO2      C 3208   0.668   2.789   1.001  0.2558 -0.2688  0.2334
  664CO2     O1 3209   0.698   2.737   1.100  0.7164 -0.0264  0.2216
  664CO2     O2 3210   0.638   2.840   0.901 -0.2047 -0.5112  0.2453
  665CO2     D1 3211   2.530   0.552   8.650  0.2785  0.0240 -0.0649
  665CO2     D2 3212   2.640   0.441   8.771 -0.4670 -0.1672  0.4428
  665CO2      C 3213   2.585   0.497   8.710 -0.0942 -0.0716  0.1889
  665CO2     O1 3214   2.650   0.432   8.781 -0.5314 -0.1837  0.4867
  665CO2     O2 3215   2.520   0.562   8.639  0.3429  0.0406 -0.1088
  666CO2     D1 3216   1.214   2.183   6.427  0.1447  0.0130  0.0113
  666CO2     D2 3217   1.240   2.095   6.602  0.4990  0.1333  0.0188
  666CO2      C 3218   1.227   2.139   6.514  0.3218  0.0731  0.0151
  666CO2     O1 3219   1.243   2.087   6.617  0.5296  0.1436  0.0195
  666CO2     O2 3220   1.212   2.191   6.412  0.1141  0.0026  0.0106
  667CO2     D1 3221   1.491   3.055   5.980 -0.6364  0.3419 -0.2363
  667CO2     D2 3222   1.583   3.210   5.899 -0.2668  0.0765 -0.3319
  667CO2      C 3223   1.537   3.133   5.939 -0.4516  0.2092 -0.2841
  667CO2     O1 3224   1.591   3.224   5.892 -0.2349  0.0536 -0.3402
  667CO2     O2 3225   1.484   3.041   5.987 -0.6684  0.3649 -0.2281
  668CO2     D1 3226   0.885   1.212   6.030 -0.2302  0.5665 -0.2015
  668CO2     D2 3227   0.968   1.343   6.153  0.5848 -0.1801  0.0521
  668CO2      C 3228   0.927   1.278   6.091  0.1773  0.1932 -0.0747
  668CO2     O1 3229   0.975   1.355   6.163  0.6552 -0.2446  0.0741
  668CO2     O2 3230   0.878   1.201   6.019 -0.3006  0.6310 -0.2234
  669CO2     D1 3231   5.775   4.324   5.644 -0.4544  0.0659  0.2140
  669CO2     D2 3232   5.719   4.185   5.772 -0.3123  0.1187  0.3346
  669CO2      C 3233   5.747   4.254   5.708 -0.3834  0.0923  0.2743
  669CO2     O1 3234   5.714   4.173   5.783 -0.3000  0.1233  0.3450
  669CO2     O2 3235   5.780   4.336   5.633 -0.4667  0.0614  0.2036
  670CO2     D1 3236   5.645   1.021   3.308 -0.1876  0.4314 -0.2762
  670CO2     D2 3237   5.832   1.081   3.287 -0.0469  0.2859  0.5300
  670CO2      C 3238   5.738   1.051   3.297 -0.1173  0.3586  0.1269
  670CO2     O1 3239   5.848   1.086   3.285 -0.0347  0.2733  0.5996
  670CO2     O2 3240   5.629   1.016   3.310 -0.1998  0.4440 -0.3458
  671CO2     D1 3241   5.484   2.035   7.279 -0.0480 -0.1234 -0.0502
  671CO2     D2 3242   5.288   2.043   7.303 -0.0768 -0.0101 -0.3137
  671CO2      C 3243   5.386   2.039   7.291 -0.0624 -0.0668 -0.1820
  671CO2     O1 3244   5.271   2.043   7.306 -0.0793 -0.0003 -0.3364
  671CO2     O2 3245   5.501   2.034   7.277 -0.0455 -0.1332 -0.0275
  672CO2     D1 3246   0.933   5.687   4.135 -0.6869  0.3193 -0.2445
  672CO2     D2 3247   0.916   5.555   4.282 -0.1237  0.1316 -0.3428
  672CO2      C 3248   0.925   5.621   4.208 -0.4053  0.2255 -0.2937
  672CO2     O1 3249   0.914   5.544   4.295 -0.0751  0.1154 -0.3513
  672CO2     O2 3250   0.935   5.698   4.122 -0.7356  0.3355 -0.2360
  673CO2     D1 3251   3.090   4.609   4.037 -0.5582  0.0397  0.0013
  673CO2     D2 3252   3.077   4.795   3.969  0.5997  0.0297 -0.2626
  673CO2      C 3253   3.084   4.702   4.003  0.0208  0.0347 -0.1306
  673CO2     O1 3254   3.076   4.811   3.963  0.6998  0.0288 -0.2854
  673CO2     O2 3255   3.092   4.593   4.042 -0.6582  0.0405  0.0241
  674CO2     D1 3256   6.550   7.724   4.233  0.5904 -0.8164  0.0901
  674CO2     D2 3257   6.384   7.620   4.208 -0.1569  0.3848  0.0034
  674CO2      C 3258   6.467   7.672   4.221  0.2167 -0.2158  0.0467
  674CO2     O1 3259   6.370   7.611   4.206 -0.2214  0.4885 -0.0041
  674CO2     O2 3260   6.565   7.733   4.235  0.6549 -0.9201  0.0976
  675CO2     D1 3261   4.408   7.399   6.619  0.4097  0.6208  0.1178
  675CO2     D2 3262   4.299   7.319   6.764  0.8538 -0.2918 -0.0494
  675CO2      C 3263   4.354   7.359   6.692  0.6318  0.1645  0.0342
  675CO2     O1 3264   4.290   7.312   6.776  0.8921 -0.3707 -0.0638
  675CO2     O2 3265   4.418   7.406   6.607  0.3714  0.6996  0.1323
  676CO2     D1 3266   2.759   6.332   2.885 -0.0848  0.0003  0.2575
  676CO2     D2 3267   2.890   6.233   2.994  0.8900  0.6234 -0.3339
  676CO2      C 3268   2.825   6.283   2.940  0.4026  0.3118 -0.0382
  676CO2     O1 3269   2.902   6.224   3.004  0.9742  0.6772 -0.3850
  676CO2     O2 3270   2.748   6.341   2.875 -0.1690 -0.0535  0.3086
  677CO2     D1 3271   2.010   0.754   1.346  0.2499 -0.1900  0.4715
  677CO2     D2 3272   2.132   0.724   1.193 -0.0080 -0.4188  0.3095
  677CO2      C 3273   2.071   0.739   1.270  0.1210 -0.3044  0.3905
  677CO2     O1 3274   2.143   0.722   1.180 -0.0302 -0.4385  0.2955
  677CO2     O2 3275   1.999   0.756   1.359  0.2721 -0.1703  0.4855
  678CO2     D1 3276   7.979   1.049   7.661  0.0885 -0.1509 -0.4372
  678CO2     D2 3277   7.793   1.117   7.652  0.1746  0.1331 -0.1062
  678CO2      C 3278   7.886   1.083   7.656  0.1316 -0.0089 -0.2717
  678CO2     O1 3279   7.777   1.123   7.651  0.1820  0.1577 -0.0776
  678CO2     O2 3280   7.995   1.043   7.662  0.0811 -0.1755 -0.4658
  679CO2     D1 3281   8.544   5.408   5.993  0.2631  0.0601  0.3215
  679CO2     D2 3282   8.554   5.213   6.024 -0.3201 -0.0106  0.0752
  679CO2      C 3283   8.549   5.310   6.009 -0.0285  0.0248  0.1984
  679CO2     O1 3284   8.555   5.196   6.027 -0.3705 -0.0167  0.0539
  679CO2     O2 3285   8.543   5.425   5.991  0.3134  0.0663  0.3428
  680CO2     D1 3286   7.853   4.969   2.335  0.2851  0.0490  0.1673
  680CO2     D2 3287   7.777   4.943   2.516 -0.3409 -0.0948 -0.1164
  680CO2      C 3288   7.815   4.956   2.426 -0.0279 -0.0229  0.0254
  680CO2     O1 3289   7.770   4.941   2.532 -0.3949 -0.1072 -0.1409
  680CO2     O2 3290   7.860   4.971   2.320  0.3391  0.0614  0.1918
  681CO2     D1 3291   6.398   1.900   2.139  0.1302 -0.0899 -0.0169
  681CO2     D2 3292   6.499   1.875   2.307  0.1883 -0.1840 -0.0660
  681CO2      C 3293   6.448   1.887   2.223  0.1593 -0.1370 -0.0414
  681CO2     O1 3294   6.507   1.872   2.322  0.1933 -0.1921 -0.0702
  681CO2     O2 3295   6.389   1.902   2.124  0.1252 -0.0818 -0.0127
  682CO2     D1 3296   4.744   6.258   6.288  0.2963 -0.3961  0.0961
  682CO2     D2 3297   4.871   6.401   6.237  0.3090 -0.5252 -0.2402
  682CO2      C 3298   4.807   6.330   6.262  0.3027 -0.4606 -0.0720
  682CO2     O1 3299   4.882   6.414   6.233  0.3101 -0.5363 -0.2692
  682CO2     O2 3300   4.733   6.245   6.292  0.2952 -0.3850  0.1251
  683CO2     D1 3301   3.473   2.506   3.334 -0.1146  0.2305 -0.1076
  683CO2     D2 3302   3.519   2.479   3.524 -0.0694  0.1971 -0.1236
  683CO2      C 3303   3.496   2.492   3.429 -0.0920  0.2138 -0.1156
  683CO2     O1 3304   3.523   2.477   3.541 -0.0654  0.1942 -0.1249
  683CO2     O2 3305   3.469   2.508   3.317 -0.1186  0.2334 -0.1062
  684CO2     D1 3306   5.845   1.020   1.799 -0.2854 -0.2786  0.7838
  684CO2     D2 3307   5.857   0.822   1.794  0.1875 -0.2365  0.0654
  684CO2      C 3308   5.851   0.921   1.797 -0.0489 -0.2575  0.4246
  684CO2     O1 3309   5.858   0.805   1.794  0.2284 -0.2328  0.0034
  684CO2     O2 3310   5.844   1.037   1.799 -0.3262 -0.2823  0.8458
  685CO2     D1 3311   5.309   2.781   3.104 -0.0644  0.4414 -0.4216
  685CO2     D2 3312   5.391   2.858   3.267 -0.3516 -0.0205 -0.0580
  685CO2      C 3313   5.350   2.819   3.186 -0.2080  0.2104 -0.2398
  685CO2     O1 3314   5.398   2.865   3.281 -0.3764 -0.0604 -0.0266
  685CO2     O2 3315   5.302   2.774   3.090 -0.0396  0.4813 -0.4530
  686CO2     D1 3316   4.578   8.490   7.657  0.0039 -0.1322  0.3920
  686CO2     D2 3317   4.619   8.306   7.598  0.2820  0.0669 -0.0313
  686CO2      C 3318   4.598   8.398   7.627  0.1429 -0.0326  0.1803
  686CO2     O1 3319   4.622   8.290   7.593  0.3060  0.0841 -0.0679
  686CO2     O2 3320   4.574   8.506   7.662 -0.0202 -0.1493  0.4286
  687CO2     D1 3321   3.230   6.088   0.431  0.1738 -0.3689 -0.1440
  687CO2     D2 3322   3.329   6.252   0.380  0.0899 -0.2379  0.1100
  687CO2      C 3323   3.280   6.170   0.405  0.1318 -0.3034 -0.0170
  687CO2     O1 3324   3.338   6.266   0.376  0.0826 -0.2265  0.1320
  687CO2     O2 3325   3.221   6.074   0.435  0.1811 -0.3802 -0.1660
  688CO2     D1 3326   3.907   5.100   2.257  0.2535  0.0819 -0.1835
  688CO2     D2 3327   3.986   4.948   2.355 -0.1759 -0.3888 -0.5629
  688CO2      C 3328   3.947   5.024   2.306  0.0388 -0.1534 -0.3732
  688CO2     O1 3329   3.993   4.935   2.364 -0.2130 -0.4295 -0.5957
  688CO2     O2 3330   3.900   5.113   2.248  0.2906  0.1226 -0.1507
  689CO2     D1 3331   6.999   5.784   3.271 -0.0369  0.0830 -0.1712
  689CO2     D2 3332   7.017   5.930   3.139  0.2936 -0.0546 -0.2761
  689CO2      C 3333   7.008   5.857   3.205  0.1283  0.0142 -0.2236
  689CO2     O1 3334   7.019   5.942   3.127  0.3221 -0.0665 -0.2852
  689CO2     O2 3335   6.997   5.772   3.283 -0.0654  0.0949 -0.1621
  690CO2     D1 3336   3.559   7.450   7.790 -0.2848  0.2916  0.3861
  690CO2     D2 3337   3.487   7.606   7.692 -0.1846  0.2430  0.2345
  690CO2      C 3338   3.523   7.528   7.741 -0.2347  0.2673  0.3103
  690CO2     O1 3339   3.481   7.619   7.684 -0.1760  0.2388  0.2215
  690CO2     O2 3340   3.565   7.437   7.799 -0.2934  0.2958  0.3992
  691CO2     D1 3341   1.221   3.761   5.394  0.0480  0.2155  0.1775
  691CO2     D2 3342   1.412   3.722   5.358 -0.0648 -0.0383 -0.1562
  691CO2      C 3343   1.317   3.741   5.376 -0.0084  0.0886  0.0106
  691CO2     O1 3344   1.429   3.719   5.355 -0.0746 -0.0602 -0.1850
  691CO2     O2 3345   1.205   3.764   5.397  0.0577  0.2374  0.2063
  692CO2     D1 3346   0.936   7.998   5.888  0.6263 -0.0239 -0.0796
  692CO2     D2 3347   0.897   7.820   5.964  0.3104  0.0046 -0.1732
  692CO2      C 3348   0.917   7.909   5.926  0.4683 -0.0096 -0.1264
  692CO2     O1 3349   0.894   7.804   5.971  0.2831  0.0071 -0.1813
  692CO2     O2 3350   0.939   8.014   5.882  0.6536 -0.0263 -0.0715
  693CO2     D1 3351   6.495   5.864   0.963 -0.1394 -0.2837 -0.4155
  693CO2     D2 3352   6.300   5.866   0.992 -0.0493 -0.1554  0.1875
  693CO2      C 3353   6.398   5.865   0.977 -0.0943 -0.2196 -0.1140
  693CO2     O1 3354   6.283   5.866   0.995 -0.0415 -0.1443  0.2396
  693CO2     O2 3355   6.512   5.864   0.960 -0.1471 -0.2948 -0.4676
  694CO2     D1 3356   8.351   7.221   6.886 -0.1173  0.0460 -0.1344
  694CO2     D2 3357   8.226   7.067   6.892  0.1390 -0.1360  0.6000
  694CO2      C 3358   8.288   7.144   6.889  0.0108 -0.0450  0.2328
  694CO2     O1 3359   8.215   7.054   6.893  0.1611 -0.1517  0.6634
  694CO2     O2 3360   8.361   7.234   6.886 -0.1394  0.0617 -0.1978
  695CO2     D1 3361   6.435   7.833   4.536 -0.3582  0.1104 -0.2321
  695CO2     D2 3362   6.391   7.659   4.619  0.3561  0.1322  0.2022
  695CO2      C 3363   6.413   7.746   4.577 -0.0010  0.1213 -0.0150
  695CO2     O1 3364   6.387   7.644   4.626  0.4178  0.1341  0.2397
  695CO2     O2 3365   6.439   7.848   4.529 -0.4199  0.1085 -0.2696
  696CO2     D1 3366   6.239   8.653   3.254  0.1177 -0.0325  0.1424
  696CO2     D2 3367   6.309   8.767   3.107  0.2200  0.0075  0.2230
  696CO2      C 3368   6.274   8.710   3.181  0.1688 -0.0125  0.1827
  696CO2     O1 3369   6.315   8.776   3.095  0.2288  0.0109  0.2300
  696CO2     O2 3370   6.233   8.644   3.266  0.1088 -0.0360  0.1354
  697CO2     D1 3371   8.452   0.793   1.463 -0.2666 -0.2390 -0.2257
  697CO2     D2 3372   8.567   0.657   1.550 -0.3120 -0.0839  0.0770
  697CO2      C 3373   8.510   0.725   1.506 -0.2893 -0.1614 -0.0743
  697CO2     O1 3374   8.577   0.646   1.557 -0.3160 -0.0705  0.1031
  697CO2     O2 3375   8.442   0.805   1.455 -0.2626 -0.2524 -0.2518
  698CO2     D1 3376   1.424   1.459   3.133  0.0707  0.3079 -0.0740
  698CO2     D2 3377   1.541   1.300   3.141  0.1816  0.4004  0.1379
  698CO2      C 3378   1.483   1.379   3.137  0.1261  0.3542  0.0319
  698CO2     O1 3379   1.551   1.286   3.142  0.1912  0.4084  0.1562
  698CO2     O2 3380   1.414   1.473   3.132  0.0611  0.2999 -0.0923
  699CO2     D1 3381   5.895   0.490   4.335  0.5790 -0.0312  0.5646
  699CO2     D2 3382   5.932   0.582   4.164 -0.1961  0.2454  0.5472
  699CO2      C 3383   5.914   0.536   4.250  0.1914  0.1071  0.5559
  699CO2     O1 3384   5.935   0.590   4.150 -0.2631  0.2693  0.5457
  699CO2     O2 3385   5.892   0.481   4.350  0.6459 -0.0551  0.5661
  700CO2     D1 3386   2.427   5.704   3.971  0.4655 -0.0221 -0.1706
  700CO2     D2 3387   2.370   5.516   3.946  0.1986  0.0023  0.2623
  700CO2      C 3388   2.399   5.610   3.959  0.3320 -0.0099  0.0459
  700CO2     O1 3389   2.365   5.500   3.944  0.1756  0.0044  0.2997
  700CO2     O2 3390   2.432   5.720   3.973  0.4885 -0.0242 -0.2080
  701CO2     D1 3391   2.351   5.875   6.808  0.0369 -0.0554  0.0555
  701CO2     D2 3392   2.418   5.915   6.626  0.1328 -0.1971  0.0601
  701CO2      C 3393   2.384   5.895   6.717  0.0848 -0.1262  0.0578
  701CO2     O1 3394   2.423   5.918   6.610  0.1411 -0.2093  0.0605
  701CO2     O2 3395   2.345   5.871   6.823  0.0286 -0.0431  0.0551
  702CO2     D1 3396   7.538   1.339   0.102  0.0216 -0.0782  0.1751
  702CO2     D2 3397   7.720   1.269   0.135  0.1261 -0.0754 -0.3953
  702CO2      C 3398   7.629   1.304   0.118  0.0738 -0.0768 -0.1101
  702CO2     O1 3399   7.736   1.263   0.138  0.1351 -0.0752 -0.4445
  702CO2     O2 3400   7.522   1.345   0.099  0.0125 -0.0784  0.2244
  703CO2     D1 3401   2.009   5.945   1.402  0.0068 -0.2086  0.3155
  703CO2     D2 3402   2.067   6.024   1.574  0.3254  0.2527 -0.0012
  703CO2      C 3403   2.038   5.985   1.488  0.1661  0.0220  0.1571
  703CO2     O1 3404   2.072   6.031   1.589  0.3529  0.2926 -0.0285
  703CO2     O2 3405   2.004   5.938   1.387 -0.0207 -0.2485  0.3428
  704CO2     D1 3406   3.671   1.680   7.289  0.9126  0.1204 -0.6335
  704CO2     D2 3407   3.728   1.538   7.414  0.3773  0.3509 -0.1284
  704CO2      C 3408   3.700   1.609   7.352  0.6449  0.2357 -0.3810
  704CO2     O1 3409   3.733   1.526   7.425  0.3310  0.3708 -0.0847
  704CO2     O2 3410   3.666   1.692   7.278  0.9588  0.1005 -0.6772
  705CO2     D1 3411   5.856   0.743   6.459 -0.4171  0.2296  0.0300
  705CO2     D2 3412   5.744   0.762   6.621 -0.8655 -0.1510 -0.2336
  705CO2      C 3413   5.800   0.753   6.540 -0.6413  0.0393 -0.1018
  705CO2     O1 3414   5.734   0.764   6.635 -0.9042 -0.1839 -0.2563
  705CO2     O2 3415   5.865   0.741   6.445 -0.3784  0.2625  0.0528
  706CO2     D1 3416   6.528   4.559   3.409  0.0902  0.0096 -0.0539
  706CO2     D2 3417   6.717   4.501   3.399  0.1290  0.1054  0.1042
  706CO2      C 3418   6.622   4.530   3.404  0.1096  0.0575  0.0252
  706CO2     O1 3419   6.733   4.496   3.398  0.1324  0.1137  0.1178
  706CO2     O2 3420   6.512   4.564   3.410  0.0869  0.0013 -0.0675
  707CO2     D1 3421   5.566   0.156   8.274 -0.6921 -0.0417 -0.0333
  707CO2     D2 3422   5.491   0.127   8.455 -0.4116 -0.3032  0.0406
  707CO2      C 3423   5.529   0.142   8.364 -0.5518 -0.1725  0.0037
  707CO2     O1 3424   5.485   0.125   8.470 -0.3874 -0.3258  0.0470
  707CO2     O2 3425   5.572   0.159   8.258 -0.7163 -0.0192 -0.0397
  708CO2     D1 3426   5.828   0.123   2.735 -0.6066  0.2361 -0.2400
  708CO2     D2 3427   5.843  -0.009   2.588 -0.3131 -0.1761  0.1574
  708CO2      C 3428   5.836   0.057   2.662 -0.4599  0.0300 -0.0413
  708CO2     O1 3429   5.844  -0.020   2.576 -0.2878 -0.2117  0.1918
  708CO2     O2 3430   5.827   0.134   2.748 -0.6320  0.2717 -0.2744
  709CO2     D1 3431   5.968   3.670   2.506 -0.4550  0.1581  0.3376
  709CO2     D2 3432   5.988   3.848   2.424  0.2501 -0.0582  0.0370
  709CO2      C 3433   5.978   3.759   2.465 -0.1025  0.0499  0.1873
  709CO2     O1 3434   5.990   3.864   2.417  0.3110 -0.0769  0.0111
  709CO2     O2 3435   5.966   3.654   2.514 -0.5159  0.1768  0.3636
  710CO2     D1 3436   4.415   5.328   3.462  0.2602  0.3808  0.2034
  710CO2     D2 3437   4.487   5.184   3.577 -0.0777  0.2373  0.2359
  710CO2      C 3438   4.451   5.256   3.520  0.0912  0.3091  0.2196
  710CO2     O1 3439   4.494   5.171   3.587 -0.1069  0.2249  0.2387
  710CO2     O2 3440   4.409   5.340   3.452  0.2894  0.3932  0.2005
  711CO2     D1 3441   3.965   5.691   5.260 -0.3304 -0.1527 -0.2496
  711CO2     D2 3442   4.082   5.627   5.406  0.2022  0.2586 -0.4955
  711CO2      C 3443   4.023   5.659   5.333 -0.0641  0.0530 -0.3726
  711CO2     O1 3444   4.092   5.622   5.419  0.2482  0.2942 -0.5167
  711CO2     O2 3445   3.955   5.696   5.247 -0.3764 -0.1883 -0.2284
  712CO2     D1 3446   0.468   8.477   3.544 -0.0700 -0.1912 -0.1474
  712CO2     D2 3447   0.445   8.660   3.614 -0.0859 -0.3068  0.1515
  712CO2      C 3448   0.456   8.568   3.579 -0.0780 -0.2490  0.0021
  712CO2     O1 3449   0.443   8.676   3.620 -0.0873 -0.3168  0.1773
  712CO2     O2 3450   0.470   8.461   3.538 -0.0686 -0.1812 -0.1732
  713CO2     D1 3451   0.676   5.959   3.042  0.1180  0.1023 -0.8901
  713CO2     D2 3452   0.651   5.774   3.107 -0.0916  0.2502 -0.5456
  713CO2      C 3453   0.664   5.867   3.074  0.0132  0.1762 -0.7179
  713CO2     O1 3454   0.649   5.758   3.112 -0.1097  0.2629 -0.5159
  713CO2     O2 3455   0.678   5.975   3.036  0.1361  0.0896 -0.9199
  714CO2     D1 3456   5.871   8.688   4.485  0.3315  0.0397  0.3690
  714CO2     D2 3457   5.920   8.873   4.535  0.0595  0.0947  0.4329
  714CO2      C 3458   5.896   8.780   4.510  0.1955  0.0672  0.4009
  714CO2     O1 3459   5.924   8.889   4.539  0.0360  0.0995  0.4384
  714CO2     O2 3460   5.867   8.672   4.480  0.3550  0.0350  0.3635
  715CO2     D1 3461   6.464   2.233   7.649 -0.4042  0.3662 -0.1871
  715CO2     D2 3462   6.603   2.175   7.521 -0.5249 -0.1212 -0.0990
  715CO2      C 3463   6.534   2.204   7.585 -0.4645  0.1225 -0.1431
  715CO2     O1 3464   6.615   2.170   7.510 -0.5353 -0.1634 -0.0914
  715CO2     O2 3465   6.452   2.238   7.661 -0.3938  0.4083 -0.1947
  716CO2     D1 3466   3.311   5.092   3.577 -0.1310  0.3270 -0.2875
  716CO2     D2 3467   3.348   5.090   3.382 -0.5856  0.2911 -0.3740
  716CO2      C 3468   3.329   5.091   3.480 -0.3583  0.3090 -0.3307
  716CO2     O1 3469   3.351   5.090   3.366 -0.6249  0.2880 -0.3814
  716CO2     O2 3470   3.308   5.093   3.594 -0.0917  0.3301 -0.2801
  717CO2     D1 3471   4.364   7.239   7.109 -0.4351 -0.0493 -0.6377
  717CO2     D2 3472   4.444   7.063   7.152  0.4782  0.4042 -0.4628
  717CO2      C 3473   4.404   7.151   7.131  0.0215  0.1774 -0.5502
  717CO2     O1 3474   4.451   7.048   7.156  0.5570  0.4434 -0.4477
  717CO2     O2 3475   4.357   7.254   7.105 -0.5139 -0.0885 -0.6528
  718CO2     D1 3476   8.809   6.537   4.478 -0.0656  0.4598 -0.3297
  718CO2     D2 3477   8.825   6.343   4.443 -0.2276  0.3066  0.4491
  718CO2      C 3478   8.817   6.440   4.461 -0.1466  0.3832  0.0597
  718CO2     O1 3479   8.826   6.326   4.440 -0.2415  0.2934  0.5164
  718CO2     O2 3480   8.808   6.554   4.481 -0.0516  0.4731 -0.3970
  719CO2     D1 3481   7.205   8.376   5.605 -0.6357  0.3113  0.3337
  719CO2     D2 3482   7.322   8.531   5.568 -0.0267 -0.1532  0.3000
  719CO2      C 3483   7.264   8.454   5.586 -0.3312  0.0791  0.3168
  719CO2     O1 3484   7.332   8.545   5.564  0.0260 -0.1933  0.2971
  719CO2     O2 3485   7.195   8.362   5.608 -0.6883  0.3515  0.3366
  720CO2     D1 3486   1.946   5.274   0.528  0.1349  0.1645 -0.1282
  720CO2     D2 3487   2.012   5.088   0.528 -0.1968  0.0462  0.0762
  720CO2      C 3488   1.979   5.181   0.528 -0.0309  0.1053 -0.0260
  720CO2     O1 3489   2.018   5.072   0.528 -0.2254  0.0360  0.0939
  720CO2     O2 3490   1.940   5.290   0.528  0.1636  0.1747 -0.1459
  721CO2     D1 3491   4.893   1.149   3.055 -0.0722 -0.0267 -0.5094
  721CO2     D2 3492   5.015   1.267   2.954 -0.1860  0.3740 -0.1803
  721CO2      C 3493   4.954   1.208   3.004 -0.1291  0.1737 -0.3448
  721CO2     O1 3494   5.026   1.277   2.945 -0.1958  0.4087 -0.1519
  721CO2     O2 3495   4.882   1.139   3.064 -0.0624 -0.0613 -0.5378
  722CO2     D1 3496   8.078   6.933   1.850 -0.1975 -0.5964 -0.4070
  722CO2     D2 3497   7.920   7.044   1.808 -0.1454 -0.2498  0.2897
  722CO2      C 3498   7.999   6.989   1.829 -0.1714 -0.4231 -0.0587
  722CO2     O1 3499   7.906   7.053   1.804 -0.1409 -0.2199  0.3498
  722CO2     O2 3500   8.092   6.924   1.854 -0.2020 -0.6264 -0.4672
  723CO2     D1 3501   2.183   2.162   7.851 -0.0446  0.4177  0.1947
  723CO2     D2 3502   2.116   2.331   7.928 -0.2778  0.4191 -0.0119
  723CO2      C 3503   2.150   2.247   7.889 -0.1612  0.4184  0.0914
  723CO2     O1 3504   2.110   2.346   7.934 -0.2980  0.4192 -0.0297
  723CO2     O2 3505   2.189   2.147   7.844 -0.0244  0.4176  0.2125
  724CO2     D1 3506   7.591   5.680   0.747  0.4509 -0.5598  0.0852
  724CO2     D2 3507   7.606   5.861   0.824 -0.1103 -0.3334 -0.3324
  724CO2      C 3508   7.599   5.770   0.786  0.1703 -0.4466 -0.1236
  724CO2     O1 3509   7.607   5.877   0.831 -0.1588 -0.3139 -0.3685
  724CO2     O2 3510   7.590   5.664   0.740  0.4994 -0.5794  0.1213
  725CO2     D1 3511   4.309   5.453   2.305 -0.1731  0.0734 -0.2554
  725CO2     D2 3512   4.319   5.616   2.195 -0.2077 -0.0796 -0.4841
  725CO2      C 3513   4.314   5.534   2.250 -0.1904 -0.0031 -0.3697
  725CO2     O1 3514   4.320   5.630   2.185 -0.2107 -0.0928 -0.5038
  725CO2     O2 3515   4.308   5.439   2.315 -0.1701  0.0866 -0.2356
  726CO2     D1 3516   7.476   5.906   4.745 -0.1171  0.1348 -0.5503
  726CO2     D2 3517   7.629   6.000   4.829 -0.2568 -0.0672 -0.0671
  726CO2      C 3518   7.552   5.953   4.787 -0.1869  0.0338 -0.3087
  726CO2     O1 3519   7.642   6.008   4.836 -0.2688 -0.0847 -0.0254
  726CO2     O2 3520   7.463   5.897   4.738 -0.1050  0.1523 -0.5921
  727CO2     D1 3521   1.369   2.861   7.506 -0.2950 -0.3597 -0.2815
  727CO2     D2 3522   1.208   2.916   7.606 -0.0106 -0.2637  0.1249
  727CO2      C 3523   1.288   2.888   7.556 -0.1528 -0.3117 -0.0783
  727CO2     O1 3524   1.194   2.920   7.615  0.0139 -0.2555  0.1601
  727CO2     O2 3525   1.383   2.856   7.498 -0.3195 -0.3679 -0.3166
  728CO2     D1 3526   0.384   4.895   3.821  0.0936 -0.3386 -0.5996
  728CO2     D2 3527   0.385   5.074   3.736  0.1082  0.0005  0.1129
  728CO2      C 3528   0.385   4.984   3.779  0.1009 -0.1690 -0.2433
  728CO2     O1 3529   0.385   5.089   3.729  0.1094  0.0298  0.1745
  728CO2     O2 3530   0.384   4.879   3.829  0.0923 -0.3679 -0.6611
  729CO2     D1 3531   4.086   1.050   4.821  0.3102  0.4129 -0.0197
  729CO2     D2 3532   4.154   0.990   4.997  0.2283 -0.0965 -0.1630
  729CO2      C 3533   4.120   1.020   4.909  0.2692  0.1582 -0.0913
  729CO2     O1 3534   4.159   0.985   5.013  0.2212 -0.1406 -0.1753
  729CO2     O2 3535   4.081   1.055   4.806  0.3173  0.4569 -0.0073
  730CO2     D1 3536   2.999   3.631   4.308  0.1134 -0.4626  0.5305
  730CO2     D2 3537   3.146   3.674   4.182 -0.1440 -0.6754  0.1544
  730CO2      C 3538   3.072   3.652   4.245 -0.0153 -0.5690  0.3425
  730CO2     O1 3539   3.158   3.678   4.172 -0.1662 -0.6937  0.1220
  730CO2     O2 3540   2.986   3.627   4.318  0.1356 -0.4442  0.5629
  731CO2     D1 3541   7.730   0.354   0.159 -0.3543 -0.3711  0.6493
  731CO2     D2 3542   7.815   0.233   0.291  0.3848  0.0990  0.6058
  731CO2      C 3543   7.772   0.294   0.225  0.0153 -0.1360  0.6276
  731CO2     O1 3544   7.822   0.223   0.302  0.4486  0.1397  0.6020
  731CO2     O2 3545   7.722   0.365   0.148 -0.4181 -0.4117  0.6531
  732CO2     D1 3546   1.773   7.746   8.313  0.2611 -0.3385  0.1441
  732CO2     D2 3547   1.923   7.873   8.337 -0.1684  0.1595  0.2035
  732CO2      C 3548   1.848   7.810   8.325  0.0464 -0.0895  0.1738
  732CO2     O1 3549   1.936   7.884   8.339 -0.2055  0.2025  0.2086
  732CO2     O2 3550   1.760   7.735   8.311  0.2983 -0.3815  0.1389
  733CO2     D1 3551   0.767   6.600   2.679 -0.5105  0.1193 -0.2672
  733CO2     D2 3552   0.886   6.695   2.552 -0.3711  0.4829  0.1313
  733CO2      C 3553   0.826   6.647   2.615 -0.4408  0.3011 -0.0679
  733CO2     O1 3554   0.896   6.703   2.541 -0.3590  0.5144  0.1657
  733CO2     O2 3555   0.757   6.592   2.690 -0.5225  0.0879 -0.3016
  734CO2     D1 3556   1.872   5.252   6.182 -0.4438 -0.1903 -0.2770
  734CO2     D2 3557   1.775   5.173   6.336  0.0205 -0.0703  0.0804
  734CO2      C 3558   1.824   5.212   6.259 -0.2117 -0.1303 -0.0983
  734CO2     O1 3559   1.767   5.166   6.349  0.0606 -0.0599  0.1113
  734CO2     O2 3560   1.881   5.258   6.169 -0.4839 -0.2006 -0.3079
  735CO2     D1 3561   3.393   4.235   8.227  0.0240  0.1916 -0.1866
  735CO2     D2 3562   3.351   4.044   8.203 -0.1233  0.1712  0.2294
  735CO2      C 3563   3.372   4.139   8.215 -0.0496  0.1814  0.0214
  735CO2     O1 3564   3.348   4.027   8.201 -0.1361  0.1695  0.2653
  735CO2     O2 3565   3.397   4.252   8.229  0.0368  0.1934 -0.2225
  736CO2     D1 3566   6.089   1.186   0.821  0.0111 -0.0151 -0.1199
  736CO2     D2 3567   6.063   1.374   0.766 -0.2019 -0.1915 -0.6280
  736CO2      C 3568   6.076   1.280   0.793 -0.0954 -0.1033 -0.3740
  736CO2     O1 3569   6.061   1.391   0.761 -0.2203 -0.2067 -0.6719
  736CO2     O2 3570   6.091   1.170   0.825  0.0295  0.0001 -0.0760
  737CO2     D1 3571   6.429   1.687   4.354  0.4766 -0.1592  0.0937
  737CO2     D2 3572   6.407   1.821   4.497  0.0932  0.4880 -0.5686
  737CO2      C 3573   6.418   1.754   4.426  0.2849  0.1644 -0.2374
  737CO2     O1 3574   6.405   1.833   4.510  0.0601  0.5439 -0.6258
  737CO2     O2 3575   6.431   1.676   4.341  0.5098 -0.2151  0.1509
  738CO2     D1 3576   6.306   8.793   2.487  0.2578 -0.3503 -0.2887
  738CO2     D2 3577   6.171   8.937   2.481 -0.0465 -0.6136  0.2032
  738CO2      C 3578   6.239   8.865   2.484  0.1056 -0.4820 -0.0427
  738CO2     O1 3579   6.160   8.950   2.481 -0.0728 -0.6364  0.2457
  738CO2     O2 3580   6.318   8.781   2.488  0.2840 -0.3276 -0.3312
  739CO2     D1 3581   2.863   5.122   5.926  0.1146  0.1004  0.4174
  739CO2     D2 3582   3.038   5.046   5.982 -0.0021 -0.1103  0.4974
  739CO2      C 3583   2.950   5.084   5.954  0.0563 -0.0050  0.4574
  739CO2     O1 3584   3.053   5.039   5.987 -0.0122 -0.1285  0.5043
  739CO2     O2 3585   2.848   5.128   5.922  0.1247  0.1186  0.4105
  740CO2     D1 3586   7.895   3.906   6.586  0.4951  0.0112  0.5773
  740CO2     D2 3587   7.771   3.787   6.684 -0.2068  0.3482  0.1014
  740CO2      C 3588   7.833   3.846   6.635  0.1441  0.1797  0.3393
  740CO2     O1 3589   7.760   3.776   6.692 -0.2675  0.3773  0.0602
  740CO2     O2 3590   7.905   3.916   6.578  0.5557 -0.0179  0.6184
  741CO2     D1 3591   6.312   2.461   4.077 -0.0226 -0.0556  0.1570
  741CO2     D2 3592   6.153   2.506   4.185 -0.0713 -0.3303  0.1982
  741CO2      C 3593   6.232   2.484   4.131 -0.0470 -0.1930  0.1776
  741CO2     O1 3594   6.139   2.510   4.195 -0.0755 -0.3540  0.2018
  741CO2     O2 3595   6.326   2.457   4.067 -0.0184 -0.0319  0.1535
  742CO2     D1 3596   8.369   1.743   4.570 -0.2493  0.0453 -0.2681
  742CO2     D2 3597   8.451   1.583   4.653  0.0885  0.3536 -0.0059
  742CO2      C 3598   8.410   1.663   4.611 -0.0804  0.1995 -0.1370
  742CO2     O1 3599   8.459   1.570   4.660  0.1177  0.3802  0.0168
  742CO2     O2 3600   8.362   1.757   4.563 -0.2784  0.0187 -0.2908
  743CO2     D1 3601   8.405   0.999   2.708 -0.5589  0.2612 -0.4448
  743CO2     D2 3602   8.567   0.896   2.661 -0.3391  0.4489 -0.1005
  743CO2      C 3603   8.486   0.947   2.684 -0.4490  0.3550 -0.2726
  743CO2     O1 3604   8.582   0.887   2.657 -0.3201  0.4651 -0.0707
  743CO2     O2 3605   8.391   1.008   2.712 -0.5778  0.2450 -0.4745
  744CO2     D1 3606   3.724   6.567   8.001 -0.2066  0.2514 -0.1110
  744CO2     D2 3607   3.818   6.583   8.174 -0.1559 -0.6061 -0.0568
  744CO2      C 3608   3.771   6.575   8.087 -0.1812 -0.1774 -0.0839
  744CO2     O1 3609   3.826   6.585   8.189 -0.1515 -0.6802 -0.0521
  744CO2     O2 3610   3.716   6.566   7.986 -0.2110  0.3254 -0.1156
  745CO2     D1 3611   0.949   6.280   2.629 -0.3561 -0.3818  0.0828
  745CO2     D2 3612   0.958   6.240   2.822  0.3319  0.3233  0.2029
  745CO2      C 3613   0.954   6.260   2.726 -0.0121 -0.0293  0.1429
  745CO2     O1 3614   0.958   6.236   2.839  0.3913  0.3842  0.2133
  745CO2     O2 3615   0.949   6.284   2.612 -0.4155 -0.4427  0.0724
  746CO2     D1 3616   0.071   3.630   2.998  0.4363 -0.5935  0.2163
  746CO2     D2 3617   0.152   3.541   2.841 -0.3149 -0.3767 -0.2961
  746CO2      C 3618   0.111   3.585   2.920  0.0607 -0.4851 -0.0399
  746CO2     O1 3619   0.159   3.533   2.827 -0.3798 -0.3580 -0.3404
  746CO2     O2 3620   0.064   3.638   3.012  0.5012 -0.6122  0.2605
  747CO2     D1 3621   2.563   4.755   0.783 -0.2101  0.0622  0.6041
  747CO2     D2 3622   2.462   4.788   0.616 -0.1620  0.2765  0.6169
  747CO2      C 3623   2.512   4.771   0.699 -0.1861  0.1693  0.6105
  747CO2     O1 3624   2.453   4.791   0.602 -0.1579  0.2950  0.6180
  747CO2     O2 3625   2.572   4.752   0.797 -0.2142  0.0437  0.6030
  748CO2     D1 3626   3.868   5.814   7.725  0.2097  0.0186  0.0060
  748CO2     D2 3627   4.035   5.752   7.639 -0.0337 -0.3182 -0.2263
  748CO2      C 3628   3.952   5.783   7.682  0.0880 -0.1498 -0.1101
  748CO2     O1 3629   4.050   5.747   7.631 -0.0547 -0.3472 -0.2463
  748CO2     O2 3630   3.854   5.819   7.733  0.2307  0.0476  0.0261
  749CO2     D1 3631   7.538   2.782   0.094 -0.2529  0.0980  0.2214
  749CO2     D2 3632   7.414   2.921   0.026 -0.4284 -0.4974 -0.6893
  749CO2      C 3633   7.476   2.851   0.060 -0.3407 -0.1997 -0.2340
  749CO2     O1 3634   7.404   2.933   0.020 -0.4436 -0.5488 -0.7680
  749CO2     O2 3635   7.549   2.770   0.099 -0.2378  0.1494  0.3000
  750CO2     D1 3636   4.762   1.907   1.542  0.0450  0.1119  0.3907
  750CO2     D2 3637   4.788   2.102   1.525 -0.3520  0.0981 -0.3971
  750CO2      C 3638   4.775   2.005   1.533 -0.1535  0.1050 -0.0032
  750CO2     O1 3639   4.790   2.119   1.524 -0.3863  0.0969 -0.4651
  750CO2     O2 3640   4.760   1.890   1.543  0.0793  0.1130  0.4587
  751CO2     D1 3641   1.760   8.757   6.244 -0.1554 -0.1798 -0.1416
  751CO2     D2 3642   1.678   8.706   6.417 -0.5470 -0.1385 -0.3151
  751CO2      C 3643   1.719   8.731   6.331 -0.3512 -0.1592 -0.2284
  751CO2     O1 3644   1.671   8.701   6.432 -0.5809 -0.1349 -0.3301
  751CO2     O2 3645   1.767   8.761   6.229 -0.1215 -0.1834 -0.1266
  752CO2     D1 3646   7.432   8.548   0.133  0.4200  0.0153 -0.3801
  752CO2     D2 3647   7.350   8.703   0.041  0.1961 -0.0440 -0.2830
  752CO2      C 3648   7.391   8.625   0.087  0.3080 -0.0143 -0.3315
  752CO2     O1 3649   7.343   8.716   0.033  0.1767 -0.0491 -0.2746
  752CO2     O2 3650   7.439   8.535   0.141  0.4393  0.0205 -0.3885
  753CO2     D1 3651   6.201   3.634   1.095  0.1710 -0.4260  0.1930
  753CO2     D2 3652   6.353   3.756   1.126 -0.1799  0.1159 -0.2244
  753CO2      C 3653   6.277   3.695   1.110 -0.0045 -0.1551 -0.0157
  753CO2     O1 3654   6.367   3.767   1.128 -0.2102  0.1627 -0.2604
  753CO2     O2 3655   6.188   3.623   1.092  0.2013 -0.4728  0.2291
  754CO2     D1 3656   5.104   0.672   5.164 -0.2740  0.4820  0.3933
  754CO2     D2 3657   5.248   0.792   5.227 -0.0120  0.3928 -0.0303
  754CO2      C 3658   5.176   0.732   5.195 -0.1430  0.4374  0.1815
  754CO2     O1 3659   5.260   0.802   5.232  0.0107  0.3851 -0.0669
  754CO2     O2 3660   5.091   0.662   5.158 -0.2966  0.4897  0.4299
  755CO2     D1 3661   3.174   8.850   3.094  0.3919  0.0541 -0.1838
  755CO2     D2 3662   3.187   8.690   2.978 -0.0232 -0.3848  0.3736
  755CO2      C 3663   3.181   8.770   3.036  0.1844 -0.1654  0.0949
  755CO2     O1 3664   3.188   8.676   2.968 -0.0591 -0.4227  0.4218
  755CO2     O2 3665   3.173   8.863   3.104  0.4278  0.0920 -0.2319
  756CO2     D1 3666   4.720   0.086   2.557 -0.3123  0.0874 -0.1384
  756CO2     D2 3667   4.628   0.159   2.716 -0.5322  0.1433 -0.2908
  756CO2      C 3668   4.674   0.122   2.637 -0.4222  0.1154 -0.2146
  756CO2     O1 3669   4.620   0.166   2.730 -0.5512  0.1482 -0.3040
  756CO2     O2 3670   4.728   0.079   2.544 -0.2933  0.0825 -0.1253
  757CO2     D1 3671   4.796   2.241   2.870  0.3272 -0.0616  0.3650
  757CO2     D2 3672   4.936   2.360   2.796  0.2071 -0.2524 -0.1689
  757CO2      C 3673   4.866   2.300   2.833  0.2671 -0.1570  0.0980
  757CO2     O1 3674   4.948   2.370   2.790  0.1967 -0.2689 -0.2151
  757CO2     O2 3675   4.784   2.230   2.877  0.3376 -0.0452  0.4111
  758CO2     D1 3676   4.227   5.813   1.356 -0.2023  0.1203 -0.1908
  758CO2     D2 3677   4.092   5.772   1.495  0.0455 -0.5563 -0.1503
  758CO2      C 3678   4.159   5.792   1.425 -0.0784 -0.2180 -0.1706
  758CO2     O1 3679   4.081   5.768   1.507  0.0669 -0.6147 -0.1468
  758CO2     O2 3680   4.238   5.817   1.344 -0.2237  0.1787 -0.1943
  759CO2     D1 3681   4.045   7.384   6.959  0.3055  0.0248  0.1978
  759CO2     D2 3682   4.124   7.480   7.112  0.2478  0.1337  0.1588
  759CO2      C 3683   4.085   7.432   7.035  0.2766  0.0793  0.1783
  759CO2     O1 3684   4.131   7.488   7.126  0.2428  0.1431  0.1554
  759CO2     O2 3685   4.038   7.375   6.945  0.3105  0.0154  0.2011
  760CO2     D1 3686   7.405   7.915   2.070 -0.2497  0.0279  0.1392
  760CO2     D2 3687   7.313   7.740   2.086 -0.4575  0.0690 -0.5934
  760CO2      C 3688   7.359   7.827   2.078 -0.3536  0.0485 -0.2271
  760CO2     O1 3689   7.306   7.725   2.087 -0.4755  0.0726 -0.6567
  760CO2     O2 3690   7.413   7.930   2.068 -0.2318  0.0244  0.2025
  761CO2     D1 3691   2.631   1.568   4.349 -0.0597  0.3639 -0.2331
  761CO2     D2 3692   2.821   1.515   4.347 -0.1535  0.0126  0.1541
  761CO2      C 3693   2.726   1.541   4.348 -0.1066  0.1883 -0.0395
  761CO2     O1 3694   2.838   1.510   4.347 -0.1616 -0.0177  0.1875
  761CO2     O2 3695   2.614   1.573   4.350 -0.0516  0.3943 -0.2665
  762CO2     D1 3696   2.973   1.631   7.234 -0.0146 -0.2275  0.2641
  762CO2     D2 3697   3.151   1.584   7.306  0.0439  0.1990  0.3957
  762CO2      C 3698   3.062   1.607   7.270  0.0147 -0.0142  0.3299
  762CO2     O1 3699   3.167   1.580   7.313  0.0490  0.2359  0.4071
  762CO2     O2 3700   2.958   1.635   7.227 -0.0196 -0.2643  0.2527
  763CO2     D1 3701   7.918   1.739   6.762 -0.2423  0.3747 -0.2695
  763CO2     D2 3702   7.737   1.683   6.707 -0.1502  0.0821 -0.2725
  763CO2      C 3703   7.828   1.711   6.734 -0.1962  0.2284 -0.2710
  763CO2     O1 3704   7.721   1.678   6.702 -0.1422  0.0568 -0.2728
  763CO2     O2 3705   7.934   1.744   6.767 -0.2502  0.3999 -0.2692
  764CO2     D1 3706   5.634   6.066   5.344 -0.2390  0.7656  0.1864
  764CO2     D2 3707   5.775   6.200   5.304 -0.0116  0.2790 -0.6502
  764CO2      C 3708   5.704   6.133   5.324 -0.1253  0.5223 -0.2319
  764CO2     O1 3709   5.787   6.211   5.300  0.0080  0.2370 -0.7225
  764CO2     O2 3710   5.622   6.055   5.347 -0.2586  0.8076  0.2587
  765CO2     D1 3711   5.811   3.538   2.921  0.3107  0.0098 -0.2458
  765CO2     D2 3712   5.646   3.437   2.963  0.0763  0.4718 -0.0553
  765CO2      C 3713   5.729   3.488   2.942  0.1935  0.2408 -0.1505
  765CO2     O1 3714   5.632   3.429   2.966  0.0560  0.5118 -0.0389
  765CO2     O2 3715   5.825   3.547   2.917  0.3309 -0.0301 -0.2622
  766CO2     D1 3716   7.981   6.019   0.714 -0.0939  0.3053  0.1285
  766CO2     D2 3717   7.885   5.846   0.728  0.4174  0.0496  0.5135
  766CO2      C 3718   7.933   5.932   0.721  0.1618  0.1774  0.3210
  766CO2     O1 3719   7.876   5.831   0.729  0.4615  0.0275  0.5467
  766CO2     O2 3720   7.989   6.033   0.713 -0.1380  0.3274  0.0953
  767CO2     D1 3721   6.969   2.896   7.444  0.0363  0.4874 -0.2657
  767CO2     D2 3722   6.995   2.916   7.639  0.1732 -0.1186 -0.2215
  767CO2      C 3723   6.982   2.906   7.541  0.1048  0.1844 -0.2436
  767CO2     O1 3724   6.998   2.918   7.656  0.1850 -0.1709 -0.2177
  767CO2     O2 3725   6.967   2.894   7.427  0.0245  0.5397 -0.2695
  768CO2     D1 3726   7.510   6.600   3.574  0.1794 -0.0314  0.0299
  768CO2     D2 3727   7.605   6.434   3.523  0.1108 -0.0601 -0.0077
  768CO2      C 3728   7.557   6.517   3.548  0.1451 -0.0457  0.0111
  768CO2     O1 3729   7.613   6.420   3.519  0.1049 -0.0625 -0.0110
  768CO2     O2 3730   7.501   6.614   3.578  0.1853 -0.0290  0.0332
  769CO2     D1 3731   5.725   5.011   4.576 -0.6826  0.1473 -0.0165
  769CO2     D2 3732   5.704   4.815   4.596 -0.0377  0.0447 -0.3250
  769CO2      C 3733   5.715   4.913   4.586 -0.3602  0.0960 -0.1708
  769CO2     O1 3734   5.703   4.798   4.598  0.0180  0.0359 -0.3517
  769CO2     O2 3735   5.727   5.028   4.574 -0.7383  0.1562  0.0101
  770CO2     D1 3736   0.749   4.844   6.973 -0.0285 -0.3278 -0.1685
  770CO2     D2 3737   0.941   4.798   6.952 -0.0022 -0.2169 -0.1710
  770CO2      C 3738   0.845   4.821   6.962 -0.0153 -0.2724 -0.1698
  770CO2     O1 3739   0.957   4.794   6.950  0.0001 -0.2073 -0.1712
  770CO2     O2 3740   0.733   4.848   6.975 -0.0307 -0.3374 -0.1683
  771CO2     D1 3741   4.120   6.905   7.778  0.0649 -0.0804 -0.0161
  771CO2     D2 3742   3.941   6.831   7.821 -0.0542  0.4395  0.4000
  771CO2      C 3743   4.030   6.868   7.799  0.0053  0.1795  0.1920
  771CO2     O1 3744   3.926   6.824   7.824 -0.0645  0.4844  0.4360
  771CO2     O2 3745   4.135   6.912   7.774  0.0752 -0.1253 -0.0521
  772CO2     D1 3746   7.946   2.882   3.707  0.1992  0.1660 -0.1028
  772CO2     D2 3747   7.763   2.895   3.780  0.1771  0.6407 -0.2434
  772CO2      C 3748   7.854   2.889   3.743  0.1881  0.4033 -0.1731
  772CO2     O1 3749   7.747   2.896   3.786  0.1752  0.6817 -0.2556
  772CO2     O2 3750   7.962   2.881   3.701  0.2011  0.1250 -0.0906
  773CO2     D1 3751   3.057   1.842   4.805 -0.1711  0.0237 -0.1133
  773CO2     D2 3752   3.023   2.028   4.747 -0.2006 -0.0556 -0.3498
  773CO2      C 3753   3.040   1.935   4.776 -0.1859 -0.0160 -0.2315
  773CO2     O1 3754   3.020   2.044   4.742 -0.2032 -0.0625 -0.3703
  773CO2     O2 3755   3.060   1.826   4.810 -0.1685  0.0305 -0.0928
  774CO2     D1 3756   5.775   2.868   3.422  0.1032 -0.0669 -0.1115
  774CO2     D2 3757   5.761   3.064   3.443  0.0272 -0.0770 -0.0692
  774CO2      C 3758   5.768   2.966   3.433  0.0652 -0.0719 -0.0903
  774CO2     O1 3759   5.760   3.081   3.445  0.0206 -0.0778 -0.0656
  774CO2     O2 3760   5.776   2.851   3.420  0.1098 -0.0661 -0.1151
  775CO2     D1 3761   3.746   1.236   7.520 -0.0117 -0.0874 -0.2797
  775CO2     D2 3762   3.613   1.346   7.616 -0.1783 -0.4163 -0.1340
  775CO2      C 3763   3.679   1.291   7.568 -0.0950 -0.2519 -0.2068
  775CO2     O1 3764   3.601   1.355   7.624 -0.1927 -0.4447 -0.1214
  775CO2     O2 3765   3.757   1.226   7.511  0.0026 -0.0590 -0.2922
  776CO2     D1 3766   8.252   7.400   2.941 -0.0894 -0.1542 -0.0351
  776CO2     D2 3767   8.317   7.503   2.784  0.1308 -0.0349  0.1332
  776CO2      C 3768   8.284   7.451   2.862  0.0207 -0.0946  0.0491
  776CO2     O1 3769   8.322   7.512   2.771  0.1498 -0.0246  0.1478
  776CO2     O2 3770   8.247   7.391   2.954 -0.1085 -0.1645 -0.0496
  777CO2     D1 3771   2.539   0.353   4.194  0.4405 -0.0062  0.3338
  777CO2     D2 3772   2.449   0.408   4.026  0.5478 -0.4875  0.1163
  777CO2      C 3773   2.494   0.381   4.110  0.4941 -0.2469  0.2251
  777CO2     O1 3774   2.441   0.413   4.012  0.5571 -0.5291  0.0975
  777CO2     O2 3775   2.547   0.348   4.208  0.4312  0.0354  0.3526
  778CO2     D1 3776   3.325   5.467   4.538 -0.0196  0.0827  0.0088
  778CO2     D2 3777   3.442   5.325   4.609 -0.0259  0.0140 -0.1201
  778CO2      C 3778   3.384   5.396   4.574 -0.0227  0.0483 -0.0557
  778CO2     O1 3779   3.452   5.312   4.616 -0.0264  0.0081 -0.1312
  778CO2     O2 3780   3.315   5.480   4.532 -0.0191  0.0886  0.0199
  779CO2     D1 3781   3.240   0.936   8.389 -0.1654  0.4651 -0.4336
  779CO2     D2 3782   3.079   0.882   8.287 -0.3791 -0.3585  0.3367
  779CO2      C 3783   3.160   0.909   8.338 -0.2722  0.0533 -0.0484
  779CO2     O1 3784   3.065   0.877   8.279 -0.3976 -0.4296  0.4033
  779CO2     O2 3785   3.254   0.941   8.398 -0.1469  0.5363 -0.5002
  780CO2     D1 3786   0.669   7.666   5.089  0.3483  0.2992  0.0220
  780CO2     D2 3787   0.611   7.548   5.236  0.0758 -0.1424 -0.4373
  780CO2      C 3788   0.640   7.607   5.162  0.2120  0.0784 -0.2076
  780CO2     O1 3789   0.606   7.537   5.249  0.0523 -0.1805 -0.4769
  780CO2     O2 3790   0.674   7.676   5.076  0.3718  0.3374  0.0617
  781CO2     D1 3791   1.741   2.816   3.966  0.3105 -0.1614  0.1336
  781CO2     D2 3792   1.578   2.705   3.950  0.0778  0.1939  0.0285
  781CO2      C 3793   1.660   2.761   3.958  0.1941  0.0162  0.0810
  781CO2     O1 3794   1.564   2.696   3.949  0.0577  0.2246  0.0194
  781CO2     O2 3795   1.755   2.826   3.968  0.3306 -0.1921  0.1426
  782CO2     D1 3796   1.291   4.948   2.026  0.0885 -0.5882  1.0283
  782CO2     D2 3797   1.165   4.833   1.925  0.4272  0.2757 -0.3936
  782CO2      C 3798   1.228   4.890   1.975  0.2579 -0.1563  0.3174
  782CO2     O1 3799   1.155   4.823   1.916  0.4564  0.3503 -0.5164
  782CO2     O2 3800   1.302   4.958   2.035  0.0593 -0.6629  1.1511
  783CO2     D1 3801   0.772   3.787   1.845 -0.3954  0.1381  0.3690
  783CO2     D2 3802   0.692   3.949   1.926 -0.5794  0.0319  0.4008
  783CO2      C 3803   0.732   3.868   1.885 -0.4874  0.0850  0.3849
  783CO2     O1 3804   0.686   3.963   1.933 -0.5953  0.0227  0.4036
  783CO2     O2 3805   0.779   3.773   1.838 -0.3795  0.1473  0.3663
  784CO2     D1 3806   6.936   1.607   4.069 -0.2815 -0.6165  0.3742
  784CO2     D2 3807   6.798   1.624   4.210  0.1491 -0.0805  0.7374
  784CO2      C 3808   6.867   1.616   4.139 -0.0662 -0.3485  0.5558
  784CO2     O1 3809   6.786   1.625   4.222  0.1863 -0.0342  0.7688
  784CO2     O2 3810   6.948   1.606   4.057 -0.3187 -0.6628  0.3428
  785CO2     D1 3811   0.342   8.680   7.402  0.1417  0.2494 -0.1091
  785CO2     D2 3812   0.411   8.499   7.444 -0.0016  0.3292  0.4683
  785CO2      C 3813   0.376   8.589   7.423  0.0701  0.2893  0.1796
  785CO2     O1 3814   0.417   8.483   7.448 -0.0139  0.3361  0.5182
  785CO2     O2 3815   0.336   8.695   7.398  0.1541  0.2425 -0.1590
  786CO2     D1 3816   1.460   5.363   1.961  0.0335 -0.2123 -0.3830
  786CO2     D2 3817   1.619   5.246   1.956 -0.2084 -0.5640  0.0863
  786CO2      C 3818   1.539   5.305   1.958 -0.0874 -0.3881 -0.1484
  786CO2     O1 3819   1.633   5.236   1.955 -0.2293 -0.5944  0.1268
  786CO2     O2 3820   1.446   5.373   1.961  0.0544 -0.1819 -0.4235
  787CO2     D1 3821   2.681   5.767   0.913 -0.2062  0.0823 -0.1175
  787CO2     D2 3822   2.641   5.718   1.100 -0.3925 -0.5606 -0.3216
  787CO2      C 3823   2.661   5.742   1.006 -0.2993 -0.2392 -0.2195
  787CO2     O1 3824   2.637   5.714   1.116 -0.4085 -0.6161 -0.3392
  787CO2     O2 3825   2.685   5.771   0.896 -0.1901  0.1378 -0.0999
  788CO2     D1 3826   5.661   3.046   8.420  0.4323 -0.1449  0.0278
  788CO2     D2 3827   5.608   3.054   8.610 -0.2547 -0.1184 -0.1619
  788CO2      C 3828   5.635   3.050   8.515  0.0888 -0.1316 -0.0671
  788CO2     O1 3829   5.604   3.055   8.627 -0.3140 -0.1161 -0.1783
  788CO2     O2 3830   5.665   3.045   8.403  0.4916 -0.1472  0.0441
  789CO2     D1 3831   3.769   8.824   4.491  0.1820  0.2271 -0.1570
  789CO2     D2 3832   3.600   8.923   4.464  0.2015  0.3045  0.0048
  789CO2      C 3833   3.685   8.873   4.478  0.1917  0.2658 -0.0761
  789CO2     O1 3834   3.585   8.931   4.462  0.2032  0.3112  0.0188
  789CO2     O2 3835   3.784   8.815   4.493  0.1803  0.2204 -0.1709
  790CO2     D1 3836   5.021   5.887   5.130  0.0960  0.5135  0.0065
  790CO2     D2 3837   5.155   5.745   5.100 -0.2409  0.1691  0.1219
  790CO2      C 3838   5.088   5.816   5.115 -0.0724  0.3413  0.0642
  790CO2     O1 3839   5.167   5.733   5.098 -0.2700  0.1394  0.1319
  790CO2     O2 3840   5.009   5.899   5.133  0.1251  0.5432 -0.0035
  791CO2     D1 3841   1.345   6.147   5.124 -0.0847  0.1195  0.3539
  791CO2     D2 3842   1.409   6.115   4.940  0.0377 -0.4717  0.4981
  791CO2      C 3843   1.377   6.131   5.032 -0.0235 -0.1761  0.4260
  791CO2     O1 3844   1.414   6.112   4.924  0.0482 -0.5228  0.5105
  791CO2     O2 3845   1.340   6.150   5.140 -0.0952  0.1705  0.3415
  792CO2     D1 3846   8.145   1.687   7.153  0.2924 -0.0755  0.2876
  792CO2     D2 3847   8.204   1.852   7.246 -0.2435  0.1982  0.1430
  792CO2      C 3848   8.174   1.769   7.200  0.0245  0.0613  0.2153
  792CO2     O1 3849   8.209   1.866   7.254 -0.2898  0.2218  0.1305
  792CO2     O2 3850   8.140   1.673   7.146  0.3387 -0.0992  0.3001
  793CO2     D1 3851   7.838   7.708   1.419  0.5771 -0.0600  0.0866
  793CO2     D2 3852   7.833   7.691   1.222  0.0405 -0.5564  0.1408
  793CO2      C 3853   7.835   7.699   1.321  0.3088 -0.3082  0.1137
  793CO2     O1 3854   7.832   7.690   1.205 -0.0058 -0.5992  0.1455
  793CO2     O2 3855   7.839   7.709   1.436  0.6235 -0.0172  0.0819
  794CO2     D1 3856   5.024   7.900   8.563  0.2255 -0.2286  0.1932
  794CO2     D2 3857   4.869   7.853   8.677  0.0124  0.8459  0.3469
  794CO2      C 3858   4.946   7.877   8.620  0.1189  0.3087  0.2701
  794CO2     O1 3859   4.855   7.849   8.687 -0.0060  0.9387  0.3602
  794CO2     O2 3860   5.037   7.904   8.553  0.2439 -0.3214  0.1799
  795CO2     D1 3861   8.387   4.107   1.979  0.1308  0.0338 -0.5091
  795CO2     D2 3862   8.293   3.935   1.958 -0.0981  0.1249 -0.2379
  795CO2      C 3863   8.340   4.021   1.969  0.0164  0.0794 -0.3735
  795CO2     O1 3864   8.285   3.920   1.956 -0.1179  0.1328 -0.2144
  795CO2     O2 3865   8.395   4.122   1.981  0.1506  0.0260 -0.5325
  796CO2     D1 3866   2.998   8.104   7.741  0.2460  0.1544 -0.0414
  796CO2     D2 3867   2.814   8.164   7.783  0.0315 -0.2258 -0.4253
  796CO2      C 3868   2.906   8.134   7.762  0.1388 -0.0357 -0.2333
  796CO2     O1 3869   2.798   8.169   7.787  0.0130 -0.2587 -0.4584
  796CO2     O2 3870   3.014   8.098   7.737  0.2646  0.1872 -0.0083
  797CO2     D1 3871   5.713   0.725   7.725  0.3529 -0.4954 -0.1361
  797CO2     D2 3872   5.609   0.835   7.598  0.4089 -0.2697  0.0129
  797CO2      C 3873   5.661   0.780   7.661  0.3809 -0.3826 -0.0616
  797CO2     O1 3874   5.600   0.844   7.587  0.4137 -0.2502  0.0257
  797CO2     O2 3875   5.722   0.716   7.736  0.3481 -0.5149 -0.1490
  798CO2     D1 3876   6.687   4.765   5.313 -0.0247  0.3971  0.6093
  798CO2     D2 3877   6.819   4.905   5.360  0.1067  0.3543  0.3685
  798CO2      C 3878   6.753   4.835   5.337  0.0410  0.3757  0.4889
  798CO2     O1 3879   6.830   4.917   5.364  0.1180  0.3506  0.3477
  798CO2     O2 3880   6.675   4.753   5.309 -0.0360  0.4008  0.6301
  799CO2     D1 3881   8.838   4.870   5.763 -0.1566  0.8332 -0.0406
  799CO2     D2 3882   8.986   4.908   5.889 -0.1569  0.2265  0.1436
  799CO2      C 3883   8.912   4.889   5.826 -0.1567  0.5298  0.0515
  799CO2     O1 3884   8.998   4.911   5.900 -0.1569  0.1741  0.1595
  799CO2     O2 3885   8.825   4.867   5.752 -0.1565  0.8856 -0.0565
  800CO2     D1 3886   2.287   5.176   4.312  0.1139 -0.3208  0.0506
  800CO2     D2 3887   2.424   5.182   4.455 -0.2847  0.0358  0.4204
  800CO2      C 3888   2.356   5.179   4.384 -0.0854 -0.1425  0.2355
  800CO2     O1 3889   2.436   5.182   4.468 -0.3191  0.0666  0.4524
  800CO2     O2 3890   2.276   5.176   4.300  0.1483 -0.3516  0.0187
  801CO2     D1 3891   6.080   4.909   8.672  0.4588 -0.4778 -0.1214
  801CO2     D2 3892   5.936   4.855   8.796  0.1930 -0.4613 -0.4258
  801CO2      C 3893   6.008   4.882   8.734  0.3259 -0.4695 -0.2736
  801CO2     O1 3894   5.923   4.851   8.807  0.1700 -0.4599 -0.4521
  801CO2     O2 3895   6.093   4.913   8.662  0.4818 -0.4792 -0.0951
  802CO2     D1 3896   2.112   5.770   3.305 -0.1095 -0.3010  0.1679
  802CO2     D2 3897   2.156   5.699   3.484 -0.0851  0.0758  0.3121
  802CO2      C 3898   2.134   5.734   3.395 -0.0973 -0.1126  0.2400
  802CO2     O1 3899   2.160   5.692   3.500 -0.0830  0.1084  0.3246
  802CO2     O2 3900   2.108   5.776   3.290 -0.1116 -0.3336  0.1554
  803CO2     D1 3901   2.108   8.144   4.530 -0.1684  0.0492  0.3218
  803CO2     D2 3902   2.106   8.316   4.433  0.5937 -0.2345 -0.2021
  803CO2      C 3903   2.107   8.230   4.482  0.2127 -0.0927  0.0598
  803CO2     O1 3904   2.106   8.331   4.424  0.6596 -0.2590 -0.2474
  803CO2     O2 3905   2.109   8.129   4.539 -0.2342  0.0737  0.3670
  804CO2     D1 3906   5.315   5.794   1.901  0.5587  0.1902  0.0982
  804CO2     D2 3907   5.257   5.928   2.034  0.3388  0.5364 -0.3429
  804CO2      C 3908   5.286   5.861   1.967  0.4487  0.3633 -0.1224
  804CO2     O1 3909   5.252   5.940   2.046  0.3198  0.5663 -0.3810
  804CO2     O2 3910   5.320   5.782   1.889  0.5776  0.1603  0.1363
  805CO2     D1 3911   0.383   7.447   5.998  0.1946  0.0795  0.2025
  805CO2     D2 3912   0.483   7.277   5.984  0.1947  0.1017 -0.0586
  805CO2      C 3913   0.433   7.362   5.991  0.1947  0.0906  0.0719
  805CO2     O1 3914   0.492   7.262   5.983  0.1947  0.1036 -0.0812
  805CO2     O2 3915   0.374   7.462   5.999  0.1946  0.0776  0.2250
  806CO2     D1 3916   7.315   7.527   6.422 -0.0415  0.1285  0.1497
  806CO2     D2 3917   7.123   7.547   6.462 -0.0276  0.5111  0.0239
  806CO2      C 3918   7.219   7.537   6.442 -0.0345  0.3198  0.0868
  806CO2     O1 3919   7.106   7.549   6.465 -0.0264  0.5441  0.0130
  806CO2     O2 3920   7.332   7.525   6.418 -0.0427  0.0954  0.1605
  807CO2     D1 3921   6.544   4.579   7.234 -0.1221 -0.0929  0.0659
  807CO2     D2 3922   6.377   4.553   7.338 -0.0414 -0.1581  0.1784
  807CO2      C 3923   6.461   4.566   7.286 -0.0818 -0.1255  0.1221
  807CO2     O1 3924   6.363   4.551   7.347 -0.0345 -0.1637  0.1881
  807CO2     O2 3925   6.558   4.581   7.225 -0.1290 -0.0873  0.0562
  808CO2     D1 3926   0.041   5.034   7.026 -0.1719 -0.4529 -0.3281
  808CO2     D2 3927   0.027   4.911   7.181 -0.1579 -0.2324 -0.1524
  808CO2      C 3928   0.034   4.972   7.104 -0.1649 -0.3426 -0.2403
  808CO2     O1 3929   0.026   4.900   7.194 -0.1567 -0.2133 -0.1372
  808CO2     O2 3930   0.042   5.044   7.013 -0.1731 -0.4720 -0.3433
  809CO2     D1 3931   6.818   1.085   0.434  0.0100  0.2307  0.1210
  809CO2     D2 3932   6.927   1.248   0.457  0.8537 -0.3237  0.0983
  809CO2      C 3933   6.873   1.166   0.446  0.4319 -0.0465  0.1096
  809CO2     O1 3934   6.937   1.262   0.459  0.9266 -0.3716  0.0963
  809CO2     O2 3935   6.809   1.070   0.433 -0.0628  0.2786  0.1230
  810CO2     D1 3936   6.789   7.086   8.688 -0.4566  0.3200 -0.4703
  810CO2     D2 3937   6.644   7.009   8.798  0.3402 -0.1788  0.2488
  810CO2      C 3938   6.717   7.047   8.743 -0.0582  0.0706 -0.1108
  810CO2     O1 3939   6.631   7.002   8.807  0.4090 -0.2219  0.3109
  810CO2     O2 3940   6.802   7.093   8.679 -0.5254  0.3631 -0.5324
  811CO2     D1 3941   3.635   0.161   3.457 -0.0754  0.4179 -0.4878
  811CO2     D2 3942   3.626   0.092   3.272 -0.2123 -0.3567 -0.1939
  811CO2      C 3943   3.631   0.127   3.364 -0.1439  0.0306 -0.3409
  811CO2     O1 3944   3.625   0.086   3.256 -0.2242 -0.4236 -0.1685
  811CO2     O2 3945   3.636   0.167   3.473 -0.0636  0.4848 -0.5132
  812CO2     D1 3946   5.262   0.170   4.025  0.0772  0.1455  0.3668
  812CO2     D2 3947   5.393   0.255   3.904  0.4530 -0.6118  0.2378
  812CO2      C 3948   5.328   0.212   3.964  0.2651 -0.2332  0.3023
  812CO2     O1 3949   5.404   0.262   3.894  0.4855 -0.6772  0.2266
  812CO2     O2 3950   5.251   0.162   4.035  0.0447  0.2109  0.3779
  813CO2     D1 3951   2.071   3.592   7.889  0.1300  0.1358 -0.3690
  813CO2     D2 3952   2.035   3.590   8.084  0.1550 -0.4169 -0.3688
  813CO2      C 3953   2.053   3.591   7.986  0.1425 -0.1405 -0.3689
  813CO2     O1 3954   2.031   3.590   8.100  0.1572 -0.4646 -0.3688
  813CO2     O2 3955   2.074   3.592   7.872  0.1278  0.1835 -0.3690
  814CO2     D1 3956   1.036   5.630   3.030  0.1896  0.5030 -0.3385
  814CO2     D2 3957   0.911   5.610   3.183  0.8822 -0.0593  0.1584
  814CO2      C 3958   0.974   5.620   3.106  0.5359  0.2218 -0.0901
  814CO2     O1 3959   0.901   5.609   3.196  0.9420 -0.1079  0.2013
  814CO2     O2 3960   1.047   5.631   3.017  0.1298  0.5515 -0.3814
  815CO2     D1 3961   0.924   4.572   5.989  0.0913 -0.2841 -0.1744
  815CO2     D2 3962   0.772   4.661   5.899  0.0039 -0.1754  0.0819
  815CO2      C 3963   0.848   4.617   5.944  0.0476 -0.2298 -0.0463
  815CO2     O1 3964   0.759   4.669   5.891 -0.0037 -0.1660  0.1040
  815CO2     O2 3965   0.938   4.565   5.996  0.0989 -0.2935 -0.1966
  816CO2     D1 3966   3.766   3.309   0.060  0.2081 -0.1370 -0.0947
  816CO2     D2 3967   3.843   3.127   0.054 -0.1091 -0.2503 -0.7127
  816CO2      C 3968   3.804   3.218   0.057  0.0495 -0.1937 -0.4037
  816CO2     O1 3969   3.849   3.112   0.053 -0.1365 -0.2601 -0.7660
  816CO2     O2 3970   3.759   3.325   0.061  0.2355 -0.1273 -0.0413
  817CO2     D1 3971   7.177   7.456   2.934 -0.0982 -0.5868 -0.3492
  817CO2     D2 3972   7.037   7.468   3.073  0.0383  0.4287 -0.2942
  817CO2      C 3973   7.107   7.462   3.004 -0.0299 -0.0790 -0.3217
  817CO2     O1 3974   7.025   7.469   3.085  0.0501  0.5165 -0.2894
  817CO2     O2 3975   7.189   7.455   2.922 -0.1100 -0.6746 -0.3540
  818CO2     D1 3976   6.324   5.240   1.606  0.6291  0.4258 -0.1798
  818CO2     D2 3977   6.172   5.201   1.726  0.8909  0.1791  0.0687
  818CO2      C 3978   6.248   5.221   1.666  0.7600  0.3025 -0.0556
  818CO2     O1 3979   6.159   5.198   1.737  0.9135  0.1578  0.0901
  818CO2     O2 3980   6.337   5.244   1.595  0.6065  0.4471 -0.2013
  819CO2     D1 3981   5.250   3.323   3.101  0.0804  0.0122  0.4365
  819CO2     D2 3982   5.356   3.245   2.954  0.0296 -0.2836  0.5570
  819CO2      C 3983   5.303   3.284   3.028  0.0550 -0.1357  0.4967
  819CO2     O1 3984   5.365   3.238   2.941  0.0252 -0.3092  0.5674
  819CO2     O2 3985   5.241   3.330   3.114  0.0848  0.0378  0.4261
  820CO2     D1 3986   0.328   8.757   6.482  0.5434  0.1564  0.4650
  820CO2     D2 3987   0.353   8.593   6.591 -0.4459 -0.2484  0.0841
  820CO2      C 3988   0.340   8.675   6.536  0.0488 -0.0460  0.2745
  820CO2     O1 3989   0.355   8.579   6.600 -0.5314 -0.2834  0.0511
  820CO2     O2 3990   0.326   8.771   6.473  0.6289  0.1914  0.4979
  821CO2     D1 3991   5.010   7.892   2.248 -0.1319 -0.1675  0.0448
  821CO2     D2 3992   5.040   7.824   2.065  0.1043 -0.1139  0.0643
  821CO2      C 3993   5.025   7.858   2.157 -0.0138 -0.1407  0.0545
  821CO2     O1 3994   5.043   7.818   2.049  0.1247 -0.1093  0.0660
  821CO2     O2 3995   5.007   7.898   2.264 -0.1523 -0.1722  0.0431
  822CO2     D1 3996   0.352   1.761   1.511 -0.2971  0.0456 -0.1637
  822CO2     D2 3997   0.493   1.632   1.561 -0.3674 -0.0854 -0.3033
  822CO2      C 3998   0.423   1.697   1.536 -0.3323 -0.0199 -0.2335
  822CO2     O1 3999   0.505   1.621   1.565 -0.3735 -0.0967 -0.3154
  822CO2     O2 4000   0.340   1.772   1.506 -0.2911  0.0569 -0.1517
  823CO2     D1 4001   6.127   0.623   2.092 -0.0357  0.0341 -0.1517
  823CO2     D2 4002   5.965   0.532   2.160  0.3734 -0.5399  0.0531
  823CO2      C 4003   6.046   0.578   2.126  0.1688 -0.2529 -0.0493
  823CO2     O1 4004   5.951   0.524   2.166  0.4087 -0.5895  0.0708
  823CO2     O2 4005   6.141   0.631   2.086 -0.0710  0.0837 -0.1694
  824CO2     D1 4006   5.489   4.051   6.436 -0.7542  0.0911 -0.0598
  824CO2     D2 4007   5.449   4.080   6.627 -0.1211 -0.2335  0.1193
  824CO2      C 4008   5.469   4.066   6.531 -0.4376 -0.0712  0.0297
  824CO2     O1 4009   5.446   4.083   6.644 -0.0664 -0.2616  0.1347
  824CO2     O2 4010   5.492   4.049   6.419 -0.8089  0.1191 -0.0753
  825CO2     D1 4011   2.639   3.167   5.552 -0.4760  0.3551  0.2611
  825CO2     D2 4012   2.593   3.329   5.656 -0.1045  0.3535  0.4279
  825CO2      C 4013   2.616   3.248   5.604 -0.2903  0.3543  0.3445
  825CO2     O1 4014   2.589   3.343   5.665 -0.0725  0.3534  0.4423
  825CO2     O2 4015   2.643   3.153   5.543 -0.5081  0.3552  0.2467
  826CO2     D1 4016   7.816   6.521   5.058  0.8191 -0.1624  0.2200
  826CO2     D2 4017   7.739   6.703   5.070  0.1208 -0.4351 -0.1071
  826CO2      C 4018   7.777   6.612   5.064  0.4699 -0.2987  0.0565
  826CO2     O1 4019   7.732   6.719   5.071  0.0605 -0.4587 -0.1353
  826CO2     O2 4020   7.822   6.505   5.057  0.8794 -0.1388  0.2483
  827CO2     D1 4021   3.583   3.996   0.084 -0.1161  0.3193  0.1905
  827CO2     D2 4022   3.504   4.065  -0.084 -0.0653 -0.2145 -0.0535
  827CO2      C 4023   3.543   4.030   0.000 -0.0907  0.0524  0.0685
  827CO2     O1 4024   3.497   4.070  -0.098 -0.0609 -0.2606 -0.0745
  827CO2     O2 4025   3.589   3.990   0.099 -0.1204  0.3654  0.2116
  828CO2     D1 4026   6.752   3.949   8.738 -0.1392 -0.1282 -0.3089
  828CO2     D2 4027   6.825   3.780   8.664  0.0288 -0.0337 -0.3610
  828CO2      C 4028   6.789   3.865   8.701 -0.0552 -0.0810 -0.3350
  828CO2     O1 4029   6.831   3.766   8.658  0.0434 -0.0256 -0.3655
  828CO2     O2 4030   6.746   3.964   8.744 -0.1537 -0.1364 -0.3044
  829CO2     D1 4031   7.084   0.469   3.296 -0.0192  0.3088  0.4714
  829CO2     D2 4032   7.078   0.272   3.292 -0.2266  0.3204  0.1490
  829CO2      C 4033   7.081   0.370   3.294 -0.1229  0.3146  0.3102
  829CO2     O1 4034   7.078   0.254   3.292 -0.2445  0.3214  0.1212
  829CO2     O2 4035   7.084   0.486   3.296 -0.0013  0.3078  0.4993
  830CO2     D1 4036   0.186   8.274   4.291  0.1485  0.1864 -0.1319
  830CO2     D2 4037   0.250   8.441   4.376  0.4124  0.0627 -0.0860
  830CO2      C 4038   0.218   8.357   4.333  0.2804  0.1245 -0.1089
  830CO2     O1 4039   0.255   8.455   4.384  0.4352  0.0520 -0.0820
  830CO2     O2 4040   0.181   8.260   4.283  0.1257  0.1971 -0.1358
  831CO2     D1 4041   1.413   3.075   6.335 -0.4956 -0.2595  0.1737
  831CO2     D2 4042   1.360   3.251   6.261  0.3192  0.0930  0.4168
  831CO2      C 4043   1.386   3.163   6.298 -0.0882 -0.0833  0.2953
  831CO2     O1 4044   1.355   3.266   6.254  0.3895  0.1234  0.4378
  831CO2     O2 4045   1.417   3.060   6.341 -0.5660 -0.2900  0.1527
  832CO2     D1 4046   3.649   8.680   3.697 -0.2338  0.1187  0.5502
  832CO2     D2 4047   3.596   8.692   3.887 -0.3524 -0.2997  0.5438
  832CO2      C 4048   3.622   8.686   3.792 -0.2931 -0.0905  0.5470
  832CO2     O1 4049   3.591   8.693   3.903 -0.3627 -0.3359  0.5432
  832CO2     O2 4050   3.653   8.679   3.680 -0.2235  0.1549  0.5507
  833CO2     D1 4051   4.260   1.274   0.291  0.1058 -0.0575 -0.4816
  833CO2     D2 4052   4.128   1.138   0.236 -0.4339  0.1099  0.3977
  833CO2      C 4053   4.194   1.206   0.263 -0.1641  0.0262 -0.0419
  833CO2     O1 4054   4.116   1.126   0.231 -0.4806  0.1243  0.4737
  833CO2     O2 4055   4.271   1.286   0.295  0.1525 -0.0720 -0.5576
  834CO2     D1 4056   3.568   2.740   8.325 -0.1616 -0.3464 -0.0335
  834CO2     D2 4057   3.481   2.828   8.171  0.2524 -0.1378 -0.1492
  834CO2      C 4058   3.524   2.784   8.248  0.0454 -0.2421 -0.0913
  834CO2     O1 4059   3.473   2.836   8.157  0.2882 -0.1198 -0.1592
  834CO2     O2 4060   3.575   2.732   8.338 -0.1973 -0.3644 -0.0235
  835CO2     D1 4061   6.298   0.418   2.362 -0.1783  0.5990  0.1770
  835CO2     D2 4062   6.457   0.305   2.393 -0.5350  0.1410  0.3429
  835CO2      C 4063   6.378   0.362   2.378 -0.3567  0.3700  0.2599
  835CO2     O1 4064   6.471   0.295   2.396 -0.5659  0.1014  0.3572
  835CO2     O2 4065   6.284   0.428   2.360 -0.1475  0.6386  0.1626
  836CO2     D1 4066   0.447   1.747   0.309 -0.1601  0.2605  0.3903
  836CO2     D2 4067   0.633   1.800   0.270 -0.3220  0.3923 -0.1963
  836CO2      C 4068   0.540   1.774   0.289 -0.2411  0.3264  0.0970
  836CO2     O1 4069   0.649   1.805   0.266 -0.3360  0.4037 -0.2470
  836CO2     O2 4070   0.430   1.742   0.313 -0.1461  0.2491  0.4409
  837CO2     D1 4071   1.699   5.608   5.749 -0.0520  0.2788 -0.4704
  837CO2     D2 4072   1.535   5.641   5.855  0.1192  0.0812 -0.1428
  837CO2      C 4073   1.617   5.625   5.802  0.0336  0.1800 -0.3066
  837CO2     O1 4074   1.521   5.644   5.864  0.1340  0.0641 -0.1145
  837CO2     O2 4075   1.713   5.605   5.740 -0.0668  0.2958 -0.4987
  838CO2     D1 4076   4.921   6.253   5.586  0.1069 -0.4051 -0.3387
  838CO2     D2 4077   4.888   6.061   5.622  0.2559 -0.3296  0.1996
  838CO2      C 4078   4.905   6.157   5.604  0.1814 -0.3674 -0.0696
  838CO2     O1 4079   4.885   6.044   5.625  0.2688 -0.3230  0.2461
  838CO2     O2 4080   4.924   6.269   5.583  0.0940 -0.4117 -0.3852
  839CO2     D1 4081   6.795   5.443   3.410  0.0426  0.0879  0.4081
  839CO2     D2 4082   6.758   5.250   3.434 -0.4920  0.1598  0.1674
  839CO2      C 4083   6.776   5.346   3.422 -0.2247  0.1239  0.2877
  839CO2     O1 4084   6.755   5.233   3.436 -0.5382  0.1660  0.1466
  839CO2     O2 4085   6.798   5.459   3.408  0.0888  0.0817  0.4288
  840CO2     D1 4086   5.157   0.303   6.192 -0.3436  0.5316  0.3279
  840CO2     D2 4087   5.076   0.126   6.225  0.7032 -0.0466 -0.1801
  840CO2      C 4088   5.117   0.214   6.209  0.1798  0.2425  0.0739
  840CO2     O1 4089   5.069   0.110   6.228  0.7937 -0.0965 -0.2240
  840CO2     O2 4090   5.164   0.318   6.189 -0.4341  0.5816  0.3718
  841CO2     D1 4091   8.451   4.404   1.718  0.2952  0.0154  0.0056
  841CO2     D2 4092   8.643   4.362   1.696  0.2067 -0.2123 -0.3423
  841CO2      C 4093   8.547   4.383   1.707  0.2510 -0.0985 -0.1683
  841CO2     O1 4094   8.660   4.358   1.694  0.1991 -0.2320 -0.3724
  841CO2     O2 4095   8.434   4.407   1.720  0.3029  0.0351  0.0357
  842CO2     D1 4096   0.883   3.144   7.145  0.1138 -0.5399  0.4283
  842CO2     D2 4097   0.911   3.143   6.950 -0.0479  0.1354  0.3985
  842CO2      C 4098   0.897   3.143   7.047  0.0330 -0.2022  0.4134
  842CO2     O1 4099   0.914   3.142   6.933 -0.0618  0.1938  0.3959
  842CO2     O2 4100   0.881   3.144   7.162  0.1277 -0.5982  0.4309
  843CO2     D1 4101   2.413   1.927   0.795  0.3357 -0.1670 -0.0829
  843CO2     D2 4102   2.474   1.930   0.983 -0.2142  0.7965  0.0854
  843CO2      C 4103   2.443   1.928   0.889  0.0607  0.3147  0.0013
  843CO2     O1 4104   2.479   1.930   0.999 -0.2617  0.8797  0.0999
  843CO2     O2 4105   2.407   1.927   0.779  0.3832 -0.2502 -0.0974
  844CO2     D1 4106   4.790   7.689   0.597  0.0137  0.7861 -0.3332
  844CO2     D2 4107   4.735   7.868   0.659 -0.2201  0.5925  0.0138
  844CO2      C 4108   4.762   7.778   0.628 -0.1032  0.6893 -0.1597
  844CO2     O1 4109   4.730   7.884   0.665 -0.2403  0.5758  0.0438
  844CO2     O2 4110   4.795   7.673   0.591  0.0339  0.8028 -0.3632
  845CO2     D1 4111   6.300   0.291   2.944 -0.0956  0.1485 -0.0131
  845CO2     D2 4112   6.220   0.236   2.771  0.2230 -0.1728 -0.0600
  845CO2      C 4113   6.260   0.264   2.857  0.0637 -0.0122 -0.0366
  845CO2     O1 4114   6.213   0.232   2.756  0.2505 -0.2006 -0.0640
  845CO2     O2 4115   6.307   0.295   2.959 -0.1232  0.1763 -0.0091
  846CO2     D1 4116   0.664   8.352   2.489  0.0719 -0.2305  0.2877
  846CO2     D2 4117   0.693   8.412   2.303 -0.4034 -0.2655  0.2022
  846CO2      C 4118   0.678   8.382   2.396 -0.1658 -0.2480  0.2449
  846CO2     O1 4119   0.695   8.417   2.287 -0.4445 -0.2686  0.1948
  846CO2     O2 4120   0.661   8.346   2.505  0.1130 -0.2275  0.2950
  847CO2     D1 4121   6.576   6.574   3.206 -0.2207  0.3318 -0.1840
  847CO2     D2 4122   6.756   6.545   3.128 -0.3922  0.0923 -0.4901
  847CO2      C 4123   6.666   6.560   3.167 -0.3065  0.2121 -0.3370
  847CO2     O1 4124   6.771   6.543   3.121 -0.4071  0.0716 -0.5165
  847CO2     O2 4125   6.561   6.577   3.212 -0.2059  0.3525 -0.1575
  848CO2     D1 4126   8.537   4.081   7.510  0.1252  0.5134  0.1125
  848CO2     D2 4127   8.610   4.165   7.674 -0.2284 -0.2476  0.6638
  848CO2      C 4128   8.574   4.123   7.592 -0.0516  0.1329  0.3882
  848CO2     O1 4129   8.617   4.172   7.688 -0.2590 -0.3133  0.7115
  848CO2     O2 4130   8.531   4.074   7.496  0.1558  0.5791  0.0649
  849CO2     D1 4131   6.979   4.035   5.288 -0.3050  0.2105  0.8258
  849CO2     D2 4132   6.844   4.172   5.334 -0.5112  0.1278  0.4712
  849CO2      C 4133   6.912   4.103   5.311 -0.4081  0.1691  0.6485
  849CO2     O1 4134   6.832   4.184   5.338 -0.5290  0.1206  0.4406
  849CO2     O2 4135   6.991   4.023   5.284 -0.2872  0.2176  0.8564
  850CO2     D1 4136   0.508   8.369   5.230  0.4366 -0.1539  0.1989
  850CO2     D2 4137   0.650   8.381   5.093  0.0353 -0.1574 -0.2216
  850CO2      C 4138   0.579   8.375   5.161  0.2360 -0.1556 -0.0113
  850CO2     O1 4139   0.663   8.382   5.081  0.0007 -0.1577 -0.2579
  850CO2     O2 4140   0.495   8.368   5.241  0.4712 -0.1536  0.2352
  851CO2     D1 4141   0.795   0.441   6.818 -0.6074  0.3021  0.1773
  851CO2     D2 4142   0.952   0.382   6.923 -0.2031  0.4408 -0.3424
  851CO2      C 4143   0.873   0.411   6.871 -0.4053  0.3715 -0.0826
  851CO2     O1 4144   0.965   0.377   6.932 -0.1682  0.4528 -0.3873
  851CO2     O2 4145   0.782   0.446   6.809 -0.6423  0.2902  0.2222
  852CO2     D1 4146   3.104   8.547   5.193  0.0249  0.2525  0.2644
  852CO2     D2 4147   3.273   8.643   5.155 -0.0715  0.4575  0.3570
  852CO2      C 4148   3.188   8.595   5.174 -0.0233  0.3550  0.3107
  852CO2     O1 4149   3.287   8.651   5.152 -0.0799  0.4753  0.3650
  852CO2     O2 4150   3.090   8.538   5.196  0.0332  0.2348  0.2564
  853CO2     D1 4151   1.699   1.995   2.643 -0.3059  0.5337 -0.3678
  853CO2     D2 4152   1.585   1.920   2.500 -0.1569 -0.3496 -0.0259
  853CO2      C 4153   1.642   1.958   2.572 -0.2314  0.0921 -0.1969
  853CO2     O1 4154   1.576   1.913   2.487 -0.1441 -0.4259  0.0036
  853CO2     O2 4155   1.709   2.002   2.656 -0.3188  0.6100 -0.3974
  854CO2     D1 4156   2.793   2.433   4.554 -0.2666  0.1501 -0.6676
  854CO2     D2 4157   2.603   2.390   4.586 -0.1620 -0.0136 -0.2572
  854CO2      C 4158   2.698   2.411   4.570 -0.2143  0.0683 -0.4624
  854CO2     O1 4159   2.586   2.386   4.589 -0.1530 -0.0277 -0.2217
  854CO2     O2 4160   2.810   2.437   4.552 -0.2756  0.1643 -0.7031
  855CO2     D1 4161   2.505   8.393   1.364  0.3510 -0.1969  0.0709
  855CO2     D2 4162   2.453   8.355   1.177 -0.1685 -0.2761  0.2310
  855CO2      C 4163   2.479   8.374   1.271  0.0912 -0.2365  0.1509
  855CO2     O1 4164   2.448   8.352   1.161 -0.2134 -0.2829  0.2449
  855CO2     O2 4165   2.509   8.397   1.381  0.3959 -0.1901  0.0570
  856CO2     D1 4166   6.256   8.356   1.874  0.0908  0.0475  0.3447
  856CO2     D2 4167   6.153   8.278   2.024 -0.0289 -0.1862  0.1418
  856CO2      C 4168   6.205   8.317   1.949  0.0309 -0.0693  0.2432
  856CO2     O1 4169   6.144   8.271   2.037 -0.0393 -0.2064  0.1242
  856CO2     O2 4170   6.265   8.362   1.861  0.1012  0.0677  0.3623
  857CO2     D1 4171   2.467   7.785   5.678 -0.3090 -0.0840 -0.0477
  857CO2     D2 4172   2.495   7.840   5.490 -0.4810  0.3814  0.0646
  857CO2      C 4173   2.481   7.813   5.584 -0.3950  0.1487  0.0084
  857CO2     O1 4174   2.497   7.845   5.474 -0.4959  0.4216  0.0743
  857CO2     O2 4175   2.465   7.780   5.694 -0.2941 -0.1241 -0.0575
  858CO2     D1 4176   1.005   4.236   1.202  0.0457 -0.3307 -0.0042
  858CO2     D2 4177   0.879   4.101   1.130 -0.0810  0.1109 -0.6118
  858CO2      C 4178   0.942   4.169   1.166 -0.0176 -0.1099 -0.3080
  858CO2     O1 4179   0.869   4.090   1.124 -0.0919  0.1491 -0.6643
  858CO2     O2 4180   1.015   4.248   1.208  0.0566 -0.3688  0.0482
  859CO2     D1 4181   5.235   2.937   4.733  0.1760  0.1632 -0.0623
  859CO2     D2 4182   5.248   3.120   4.806  0.0788  0.2108 -0.1653
  859CO2      C 4183   5.241   3.028   4.770  0.1274  0.1870 -0.1138
  859CO2     O1 4184   5.249   3.136   4.812  0.0704  0.2149 -0.1742
  859CO2     O2 4185   5.233   2.921   4.727  0.1843  0.1591 -0.0534
  860CO2     D1 4186   4.767   1.892   6.576  0.2366  0.1461 -0.1756
  860CO2     D2 4187   4.682   1.974   6.417 -0.0222  0.0805 -0.0719
  860CO2      C 4188   4.725   1.933   6.497  0.1072  0.1133 -0.1238
  860CO2     O1 4189   4.675   1.981   6.404 -0.0445  0.0748 -0.0630
  860CO2     O2 4190   4.774   1.885   6.590  0.2590  0.1518 -0.1845
  861CO2     D1 4191   6.054   5.303   5.319 -0.1849  0.1617 -0.1165
  861CO2     D2 4192   6.081   5.321   5.123 -0.6221 -0.0436 -0.1971
  861CO2      C 4193   6.068   5.312   5.221 -0.4035  0.0591 -0.1568
  861CO2     O1 4194   6.084   5.323   5.107 -0.6599 -0.0613 -0.2041
  861CO2     O2 4195   6.052   5.302   5.335 -0.1471  0.1794 -0.1095
  862CO2     D1 4196   3.254   6.614   2.526  0.2039  0.2145  0.2112
  862CO2     D2 4197   3.173   6.496   2.390  0.7530  0.5866 -0.4456
  862CO2      C 4198   3.214   6.555   2.458  0.4785  0.4006 -0.1172
  862CO2     O1 4199   3.166   6.485   2.378  0.8004  0.6188 -0.5024
  862CO2     O2 4200   3.261   6.625   2.537  0.1565  0.1824  0.2680
  863CO2     D1 4201   5.110   1.698   3.174  0.2081 -0.1697 -0.1699
  863CO2     D2 4202   5.026   1.745   3.001 -0.2776  0.5228  0.2565
  863CO2      C 4203   5.068   1.721   3.088 -0.0347  0.1766  0.0433
  863CO2     O1 4204   5.019   1.750   2.987 -0.3195  0.5826  0.2933
  863CO2     O2 4205   5.117   1.693   3.189  0.2501 -0.2295 -0.2067
  864CO2     D1 4206   5.084   4.420   4.170 -0.0112 -0.1654  0.6275
  864CO2     D2 4207   4.944   4.556   4.203 -0.2929 -0.3206  0.0873
  864CO2      C 4208   5.014   4.488   4.186 -0.1520 -0.2430  0.3574
  864CO2     O1 4209   4.932   4.568   4.206 -0.3173 -0.3340  0.0407
  864CO2     O2 4210   5.096   4.408   4.167  0.0132 -0.1520  0.6741
  865CO2     D1 4211   0.106   4.638   3.518  0.5310  0.1869  0.3129
  865CO2     D2 4212  -0.018   4.776   3.585  0.1892 -0.0175  0.1050
  865CO2      C 4213   0.044   4.707   3.551  0.3601  0.0847  0.2089
  865CO2     O1 4214  -0.029   4.788   3.591  0.1597 -0.0352  0.0870
  865CO2     O2 4215   0.117   4.626   3.512  0.5606  0.2045  0.3308
  866CO2     D1 4216   1.350   8.498   4.943  0.0182 -0.2131  0.2086
  866CO2     D2 4217   1.302   8.689   4.927 -0.5160 -0.3942 -0.3369
  866CO2      C 4218   1.326   8.593   4.935 -0.2489 -0.3036 -0.0641
  866CO2     O1 4219   1.298   8.705   4.925 -0.5622 -0.4098 -0.3840
  866CO2     O2 4220   1.354   8.481   4.944  0.0643 -0.1975  0.2557
  867CO2     D1 4221   8.661   8.354   1.859 -0.3680  0.4224 -0.2252
  867CO2     D2 4222   8.784   8.449   1.737  0.4280 -0.1309  0.1374
  867CO2      C 4223   8.723   8.401   1.798  0.0300  0.1457 -0.0439
  867CO2     O1 4224   8.795   8.457   1.727  0.4968 -0.1787  0.1687
  867CO2     O2 4225   8.651   8.345   1.870 -0.4368  0.4702 -0.2565
  868CO2     D1 4226   6.339   2.871   2.423  0.2111 -0.2557 -0.2617
  868CO2     D2 4227   6.315   2.949   2.243 -0.0480 -0.2439 -0.2218
  868CO2      C 4228   6.327   2.910   2.333  0.0816 -0.2498 -0.2417
  868CO2     O1 4229   6.313   2.956   2.227 -0.0704 -0.2429 -0.2184
  868CO2     O2 4230   6.342   2.864   2.438  0.2335 -0.2568 -0.2651
  869CO2     D1 4231   7.014   2.803   1.176  0.6092 -0.7572  0.2186
  869CO2     D2 4232   7.129   2.817   1.336 -0.1453  0.2340  0.6774
  869CO2      C 4233   7.071   2.810   1.256  0.2319 -0.2616  0.4480
  869CO2     O1 4234   7.139   2.818   1.350 -0.2105  0.3196  0.7170
  869CO2     O2 4235   7.004   2.801   1.162  0.6744 -0.8428  0.1790
  870CO2     D1 4236   3.676   0.302   7.400  0.0233  0.1614  0.5410
  870CO2     D2 4237   3.848   0.284   7.495  0.1901  0.5028  0.3036
  870CO2      C 4238   3.762   0.293   7.447  0.1067  0.3321  0.4223
  870CO2     O1 4239   3.863   0.283   7.503  0.2045  0.5323  0.2830
  870CO2     O2 4240   3.661   0.304   7.392  0.0089  0.1319  0.5615
  871CO2     D1 4241   6.089   6.536   2.609 -0.3144 -0.3449  0.1078
  871CO2     D2 4242   6.267   6.525   2.695 -0.3575 -0.2257  0.2115
  871CO2      C 4243   6.178   6.531   2.652 -0.3360 -0.2853  0.1596
  871CO2     O1 4244   6.283   6.525   2.702 -0.3612 -0.2154  0.2204
  871CO2     O2 4245   6.074   6.537   2.602 -0.3107 -0.3552  0.0988
  872CO2     D1 4246   7.063   2.462   2.987 -0.1769  0.1359  0.1360
  872CO2     D2 4247   6.980   2.640   2.970  0.7736  0.5860  0.1829
  872CO2      C 4248   7.022   2.551   2.979  0.2983  0.3610  0.1595
  872CO2     O1 4249   6.973   2.656   2.968  0.8557  0.6249  0.1869
  872CO2     O2 4250   7.071   2.446   2.989 -0.2590  0.0971  0.1320
  873CO2     D1 4251   7.836   4.690   0.498  0.0590 -0.2996 -0.0820
  873CO2     D2 4252   7.932   4.648   0.330 -0.2919  0.0815 -0.3805
  873CO2      C 4253   7.884   4.669   0.414 -0.1164 -0.1091 -0.2312
  873CO2     O1 4254   7.940   4.644   0.316 -0.3222  0.1144 -0.4063
  873CO2     O2 4255   7.827   4.694   0.512  0.0893 -0.3325 -0.0562
  874CO2     D1 4256   6.779   0.702   0.806  0.3308  0.0052 -0.3682
  874CO2     D2 4257   6.823   0.872   0.716 -0.1808  0.3322 -0.0027
  874CO2      C 4258   6.801   0.787   0.761  0.0750  0.1687 -0.1855
  874CO2     O1 4259   6.826   0.887   0.708 -0.2250  0.3605  0.0289
  874CO2     O2 4260   6.775   0.687   0.814  0.3750 -0.0230 -0.3998
  875CO2     D1 4261   2.841   6.082   3.356  0.3435  0.1041 -0.2130
  875CO2     D2 4262   2.670   6.102   3.259 -0.0585 -0.1110  0.4473
  875CO2      C 4263   2.756   6.092   3.307  0.1425 -0.0035  0.1172
  875CO2     O1 4264   2.656   6.104   3.251 -0.0933 -0.1296  0.5043
  875CO2     O2 4265   2.856   6.080   3.364  0.3782  0.1227 -0.2700
  876CO2     D1 4266   3.618   6.399   0.907  0.0008 -0.2655  0.0678
  876CO2     D2 4267   3.575   6.234   0.807 -0.0451 -0.0415 -0.2821
  876CO2      C 4268   3.596   6.316   0.857 -0.0221 -0.1535 -0.1071
  876CO2     O1 4269   3.572   6.219   0.798 -0.0491 -0.0222 -0.3123
  876CO2     O2 4270   3.621   6.413   0.916  0.0048 -0.2848  0.0980
  877CO2     D1 4271   5.555   4.065   7.083  0.1402 -0.0148 -0.0355
  877CO2     D2 4272   5.633   3.969   6.928  0.0560  0.1070 -0.1532
  877CO2      C 4273   5.594   4.017   7.005  0.0981  0.0461 -0.0943
  877CO2     O1 4274   5.640   3.960   6.915  0.0487  0.1175 -0.1633
  877CO2     O2 4275   5.549   4.073   7.096  0.1475 -0.0253 -0.0254
  878CO2     D1 4276   8.041   6.287   0.966  0.0188 -0.0656  0.2008
  878CO2     D2 4277   8.209   6.190   0.924 -0.1936 -0.3436 -0.0070
  878CO2      C 4278   8.125   6.239   0.945 -0.0874 -0.2046  0.0969
  878CO2     O1 4279   8.223   6.182   0.920 -0.2120 -0.3676 -0.0250
  878CO2     O2 4280   8.027   6.295   0.970  0.0371 -0.0416  0.2187
  879CO2     D1 4281   4.956   3.754   4.695 -0.2288 -0.0142  0.1275
  879CO2     D2 4282   4.777   3.742   4.780 -0.1794 -0.2895  0.1944
  879CO2      C 4283   4.867   3.748   4.737 -0.2041 -0.1518  0.1609
  879CO2     O1 4284   4.762   3.742   4.787 -0.1751 -0.3132  0.2002
  879CO2     O2 4285   4.971   3.755   4.688 -0.2330  0.0096  0.1217
  880CO2     D1 4286   0.088   3.125   2.150  0.0954  0.1482 -0.0387
  880CO2     D2 4287  -0.051   3.001   2.082  0.1316  0.2084 -0.2214
  880CO2      C 4288   0.019   3.063   2.116  0.1135  0.1783 -0.1300
  880CO2     O1 4289  -0.063   2.990   2.076  0.1347  0.2136 -0.2372
  880CO2     O2 4290   0.100   3.135   2.156  0.0923  0.1430 -0.0229
  881CO2     D1 4291   0.878   0.604   3.207 -0.4530  0.3265 -0.0857
  881CO2     D2 4292   0.934   0.622   3.395 -0.2021  0.1874 -0.1475
  881CO2      C 4293   0.906   0.613   3.301 -0.3275  0.2570 -0.1166
  881CO2     O1 4294   0.939   0.624   3.412 -0.1804  0.1754 -0.1529
  881CO2     O2 4295   0.873   0.602   3.190 -0.4747  0.3385 -0.0803
  882CO2     D1 4296   3.569   4.198   6.566 -0.1344 -0.1238 -0.4539
  882CO2     D2 4297   3.466   4.367   6.573  0.1723  0.0514 -0.1680
  882CO2      C 4298   3.517   4.283   6.570  0.0190 -0.0362 -0.3110
  882CO2     O1 4299   3.457   4.381   6.574  0.1988  0.0666 -0.1433
  882CO2     O2 4300   3.578   4.184   6.565 -0.1609 -0.1389 -0.4786
  883CO2     D1 4301   4.428   0.959   8.359  0.2015 -0.2585  0.0587
  883CO2     D2 4302   4.376   0.834   8.215 -0.2468 -0.4844  0.4169
  883CO2      C 4303   4.402   0.896   8.287 -0.0227 -0.3714  0.2378
  883CO2     O1 4304   4.371   0.823   8.202 -0.2855 -0.5039  0.4479
  883CO2     O2 4305   4.433   0.970   8.371  0.2402 -0.2390  0.0277
  884CO2     D1 4306   7.673   5.909   5.610 -0.3408 -0.0306 -0.0908
  884CO2     D2 4307   7.589   5.940   5.433 -0.4014  0.2692 -0.0087
  884CO2      C 4308   7.631   5.925   5.522 -0.3711  0.1193 -0.0497
  884CO2     O1 4309   7.582   5.943   5.418 -0.4066  0.2951 -0.0016
  884CO2     O2 4310   7.681   5.906   5.625 -0.3355 -0.0564 -0.0979
  885CO2     D1 4311   8.447   8.531   5.222 -0.8410  0.5471 -0.1333
  885CO2     D2 4312   8.410   8.544   5.029 -0.0914  0.6910 -0.2681
  885CO2      C 4313   8.429   8.537   5.126 -0.4662  0.6190 -0.2007
  885CO2     O1 4314   8.407   8.545   5.012 -0.0266  0.7034 -0.2798
  885CO2     O2 4315   8.450   8.530   5.239 -0.9058  0.5346 -0.1217
  886CO2     D1 4316   6.565   1.948   5.989  0.1264 -0.2590  0.2741
  886CO2     D2 4317   6.542   2.012   5.804 -0.7062 -0.3245  0.3499
  886CO2      C 4318   6.553   1.980   5.896 -0.2899 -0.2918  0.3120
  886CO2     O1 4319   6.540   2.017   5.787 -0.7781 -0.3302  0.3564
  886CO2     O2 4320   6.566   1.942   6.005  0.1983 -0.2533  0.2676
  887CO2     D1 4321   7.443   7.818   6.868  0.0435  0.0058  0.0485
  887CO2     D2 4322   7.276   7.720   6.825 -0.1395  0.2841  0.1299
  887CO2      C 4323   7.359   7.769   6.846 -0.0480  0.1450  0.0892
  887CO2     O1 4324   7.262   7.712   6.821 -0.1553  0.3081  0.1370
  887CO2     O2 4325   7.457   7.826   6.872  0.0593 -0.0182  0.0415
  888CO2     D1 4326   5.650   5.473   6.981  0.3270 -0.2342  0.1436
  888CO2     D2 4327   5.454   5.469   7.008  0.3413  0.3213  0.3368
  888CO2      C 4328   5.552   5.471   6.995  0.3342  0.0435  0.2402
  888CO2     O1 4329   5.437   5.469   7.011  0.3426  0.3692  0.3535
  888CO2     O2 4330   5.667   5.473   6.979  0.3258 -0.2822  0.1269
  889CO2     D1 4331   3.163   3.317   7.240 -0.4171 -0.0621 -0.0753
  889CO2     D2 4332   2.972   3.266   7.231 -0.3484 -0.3268 -0.0423
  889CO2      C 4333   3.067   3.292   7.235 -0.3827 -0.1945 -0.0588
  889CO2     O1 4334   2.955   3.262   7.230 -0.3425 -0.3497 -0.0395
  889CO2     O2 4335   3.179   3.322   7.241 -0.4230 -0.0393 -0.0781
  890CO2     D1 4336   6.046   0.579   2.733 -0.0809  0.1168  0.0596
  890CO2     D2 4337   5.965   0.639   2.903  0.2994 -0.2065  0.3575
  890CO2      C 4338   6.005   0.609   2.818  0.1093 -0.0448  0.2086
  890CO2     O1 4339   5.958   0.644   2.917  0.3323 -0.2344  0.3833
  890CO2     O2 4340   6.053   0.574   2.718 -0.1137  0.1447  0.0339
  891CO2     D1 4341   4.880   0.538   3.495 -0.0815 -0.3536 -0.7987
  891CO2     D2 4342   4.963   0.659   3.363  0.1128 -0.2868 -0.6151
  891CO2      C 4343   4.921   0.599   3.429  0.0156 -0.3202 -0.7069
  891CO2     O1 4344   4.970   0.670   3.351  0.1295 -0.2810 -0.5993
  891CO2     O2 4345   4.872   0.528   3.507 -0.0983 -0.3594 -0.8145
  892CO2     D1 4346   4.499   7.207   0.704  0.1575 -0.5328  0.1648
  892CO2     D2 4347   4.358   7.175   0.568  0.2582 -0.6885  0.0980
  892CO2      C 4348   4.429   7.191   0.636  0.2078 -0.6107  0.1314
  892CO2     O1 4349   4.346   7.172   0.556  0.2669 -0.7020  0.0922
  892CO2     O2 4350   4.511   7.210   0.716  0.1488 -0.5194  0.1705
  893CO2     D1 4351   3.375   5.980   3.196 -0.2957  0.2089 -0.0245
  893CO2     D2 4352   3.532   6.091   3.241  0.1943 -0.5594  0.1677
  893CO2      C 4353   3.454   6.035   3.218 -0.0507 -0.1753  0.0716
  893CO2     O1 4354   3.546   6.100   3.244  0.2366 -0.6258  0.1843
  893CO2     O2 4355   3.361   5.970   3.192 -0.3380  0.2753 -0.0411
  894CO2     D1 4356   4.022   0.773   8.137 -0.1302 -0.1973 -0.0804
  894CO2     D2 4357   4.146   0.651   8.230 -0.0316 -0.1674 -0.1720
  894CO2      C 4358   4.084   0.712   8.184 -0.0809 -0.1824 -0.1262
  894CO2     O1 4359   4.157   0.640   8.238 -0.0231 -0.1648 -0.1799
  894CO2     O2 4360   4.011   0.784   8.129 -0.1387 -0.1999 -0.0725
  895CO2     D1 4361   5.072   1.333   1.920 -0.0561  0.0583 -0.2355
  895CO2     D2 4362   4.938   1.457   1.843  0.0723  0.1822 -0.2601
  895CO2      C 4363   5.005   1.395   1.881  0.0081  0.1203 -0.2478
  895CO2     O1 4364   4.926   1.468   1.837  0.0834  0.1928 -0.2622
  895CO2     O2 4365   5.084   1.323   1.926 -0.0672  0.0477 -0.2334
  896CO2     D1 4366   8.275   4.870   4.695  0.3846  0.2502 -0.1579
  896CO2     D2 4367   8.226   5.026   4.807 -0.0297  0.3282 -0.4450
  896CO2      C 4368   8.251   4.948   4.751  0.1775  0.2892 -0.3015
  896CO2     O1 4369   8.222   5.040   4.816 -0.0654  0.3350 -0.4698
  896CO2     O2 4370   8.279   4.857   4.686  0.4203  0.2435 -0.1331
  897CO2     D1 4371   1.447   6.304   7.158  0.4215  0.0008  0.1518
  897CO2     D2 4372   1.444   6.312   7.355  0.5534  0.2037  0.1462
  897CO2      C 4373   1.445   6.308   7.256  0.4874  0.1023  0.1490
  897CO2     O1 4374   1.443   6.312   7.372  0.5648  0.2213  0.1457
  897CO2     O2 4375   1.447   6.303   7.141  0.4101 -0.0168  0.1523
  898CO2     D1 4376   5.648   1.170   7.063  0.2728 -0.2711  0.2186
  898CO2     D2 4377   5.573   0.988   7.083 -0.0975 -0.1196  0.2003
  898CO2      C 4378   5.610   1.079   7.073  0.0877 -0.1953  0.2094
  898CO2     O1 4379   5.566   0.973   7.084 -0.1294 -0.1065  0.1987
  898CO2     O2 4380   5.655   1.186   7.061  0.3048 -0.2842  0.2201
  899CO2     D1 4381   7.185   3.026   5.087  0.1466  0.3464  0.3050
  899CO2     D2 4382   7.128   3.157   4.950 -0.0157 -0.0771 -0.0371
  899CO2      C 4383   7.157   3.091   5.018  0.0654  0.1347  0.1339
  899CO2     O1 4384   7.123   3.169   4.939 -0.0297 -0.1137 -0.0667
  899CO2     O2 4385   7.190   3.014   5.098  0.1606  0.3830  0.3345
  900CO2     D1 4386   5.735   5.815   5.207 -0.3132  0.1847 -0.1529
  900CO2     D2 4387   5.737   5.671   5.343  0.4510  0.2780 -0.0599
  900CO2      C 4388   5.736   5.743   5.275  0.0689  0.2313 -0.1064
  900CO2     O1 4389   5.737   5.659   5.355  0.5170  0.2860 -0.0518
  900CO2     O2 4390   5.735   5.827   5.195 -0.3792  0.1766 -0.1609
  901CO2     D1 4391   1.887   5.912   7.988 -0.0563  0.4564  0.2741
  901CO2     D2 4392   1.792   5.789   8.110 -0.2738 -0.4507 -0.7981
  901CO2      C 4393   1.840   5.851   8.049 -0.1651  0.0029 -0.2620
  901CO2     O1 4394   1.784   5.778   8.121 -0.2926 -0.5290 -0.8907
  901CO2     O2 4395   1.895   5.923   7.977 -0.0376  0.5348  0.3667
  902CO2     D1 4396   2.767   5.985   2.691 -0.1006 -0.0240 -0.4381
  902CO2     D2 4397   2.952   6.050   2.665 -0.0773 -0.0044 -0.2208
  902CO2      C 4398   2.860   6.017   2.678 -0.0889 -0.0142 -0.3294
  902CO2     O1 4399   2.968   6.055   2.663 -0.0753 -0.0027 -0.2020
  902CO2     O2 4400   2.751   5.979   2.693 -0.1026 -0.0257 -0.4569
  903CO2     D1 4401   6.594   8.179   3.604  0.2911 -0.5901  0.0082
  903CO2     D2 4402   6.408   8.220   3.549  0.3349  0.2422  0.4652
  903CO2      C 4403   6.501   8.199   3.577  0.3130 -0.1739  0.2367
  903CO2     O1 4404   6.392   8.223   3.545  0.3387  0.3141  0.5047
  903CO2     O2 4405   6.610   8.176   3.609  0.2873 -0.6619 -0.0313
  904CO2     D1 4406   4.496   1.941   1.718  0.1041 -0.3044  0.0986
  904CO2     D2 4407   4.467   1.789   1.595 -0.4126 -0.0282 -0.1213
  904CO2      C 4408   4.481   1.865   1.656 -0.1542 -0.1663 -0.0113
  904CO2     O1 4409   4.464   1.776   1.584 -0.4572 -0.0043 -0.1403
  904CO2     O2 4410   4.498   1.954   1.729  0.1488 -0.3283  0.1176
  905CO2     D1 4411   3.007   1.203   4.541 -0.1446  0.1014 -0.1562
  905CO2     D2 4412   3.168   1.313   4.511 -0.2879  0.3447 -0.0338
  905CO2      C 4413   3.087   1.258   4.526 -0.2163  0.2230 -0.0950
  905CO2     O1 4414   3.182   1.322   4.509 -0.3003  0.3657 -0.0232
  905CO2     O2 4415   2.993   1.193   4.544 -0.1322  0.0803 -0.1668
  906CO2     D1 4416   0.310   7.941   5.614 -0.2266 -0.0101 -0.0378
  906CO2     D2 4417   0.363   8.091   5.731 -0.0956  0.3803 -0.5976
  906CO2      C 4418   0.336   8.016   5.672 -0.1611  0.1851 -0.3177
  906CO2     O1 4419   0.367   8.104   5.741 -0.0843  0.4141 -0.6460
  906CO2     O2 4420   0.306   7.928   5.604 -0.2379 -0.0438  0.0105
  907CO2     D1 4421   1.976   6.681   2.495  0.8007  0.0780  0.1275
  907CO2     D2 4422   2.019   6.496   2.442 -0.0037 -0.1539  0.2823
  907CO2      C 4423   1.998   6.589   2.468  0.3985 -0.0379  0.2049
  907CO2     O1 4424   2.023   6.480   2.437 -0.0732 -0.1739  0.2957
  907CO2     O2 4425   1.973   6.697   2.499  0.8702  0.0981  0.1141
  908CO2     D1 4426   4.703   2.941   4.254 -0.2466  0.0917 -0.1331
  908CO2     D2 4427   4.731   2.772   4.155 -0.0607 -0.0109  0.0931
  908CO2      C 4428   4.717   2.856   4.204 -0.1536  0.0404 -0.0200
  908CO2     O1 4429   4.733   2.757   4.146 -0.0447 -0.0197  0.1126
  908CO2     O2 4430   4.701   2.955   4.262 -0.2626  0.1005 -0.1526
  909CO2     D1 4431   1.309   0.344   6.033 -0.1100 -0.4206  0.1058
  909CO2     D2 4432   1.270   0.321   5.841  0.2492 -0.0190 -0.0132
  909CO2      C 4433   1.290   0.332   5.937  0.0696 -0.2198  0.0463
  909CO2     O1 4434   1.267   0.319   5.824  0.2802  0.0157 -0.0235
  909CO2     O2 4435   1.312   0.346   6.050 -0.1411 -0.4553  0.1160
  910CO2     D1 4436   1.859   6.571   4.862  0.3726  0.2062  0.2811
  910CO2     D2 4437   1.785   6.389   4.847  0.0270  0.3966 -0.3274
  910CO2      C 4438   1.822   6.480   4.854  0.1998  0.3014 -0.0231
  910CO2     O1 4439   1.779   6.373   4.845 -0.0029  0.4131 -0.3800
  910CO2     O2 4440   1.866   6.587   4.863  0.4024  0.1898  0.3337
  911CO2     D1 4441   8.444   7.214   4.357  0.4115 -0.3114 -0.0319
  911CO2     D2 4442   8.495   7.331   4.509  0.6971 -0.5113  0.0266
  911CO2      C 4443   8.470   7.273   4.433  0.5543 -0.4114 -0.0026
  911CO2     O1 4444   8.499   7.341   4.522  0.7217 -0.5286  0.0317
  911CO2     O2 4445   8.440   7.204   4.344  0.3868 -0.2941 -0.0370
  912CO2     D1 4446   0.674   4.424   2.674 -0.1215 -0.5369 -0.2479
  912CO2     D2 4447   0.648   4.446   2.479  0.4343 -0.4478 -0.3143
  912CO2      C 4448   0.661   4.435   2.577  0.1564 -0.4924 -0.2811
  912CO2     O1 4449   0.646   4.447   2.462  0.4823 -0.4401 -0.3200
  912CO2     O2 4450   0.677   4.423   2.691 -0.1695 -0.5446 -0.2422
  913CO2     D1 4451   3.516   0.218   2.926  0.2272  0.1583  0.0631
  913CO2     D2 4452   3.439   0.036   2.943  0.0007  0.2264 -0.2323
  913CO2      C 4453   3.477   0.127   2.935  0.1139  0.1923 -0.0846
  913CO2     O1 4454   3.432   0.021   2.945 -0.0189  0.2323 -0.2578
  913CO2     O2 4455   3.523   0.233   2.925  0.2467  0.1524  0.0886
  914CO2     D1 4456   4.942   7.533   8.800 -0.0511 -0.1983  0.3597
  914CO2     D2 4457   4.777   7.575   8.901  0.2135  0.6292  0.4461
  914CO2      C 4458   4.859   7.554   8.850  0.0812  0.2155  0.4029
  914CO2     O1 4459   4.763   7.579   8.910  0.2364  0.7007  0.4536
  914CO2     O2 4460   4.956   7.529   8.791 -0.0739 -0.2698  0.3523
  915CO2     D1 4461   1.424   6.105   8.620 -0.0057  0.3983 -0.0139
  915CO2     D2 4462   1.343   5.938   8.688 -0.1852  0.3116 -0.4419
  915CO2      C 4463   1.383   6.021   8.654 -0.0954  0.3550 -0.2279
  915CO2     O1 4464   1.336   5.923   8.694 -0.2007  0.3041 -0.4789
  915CO2     O2 4465   1.431   6.119   8.614  0.0098  0.4058  0.0231
  916CO2     D1 4466   3.378   7.005   4.158 -0.1088 -0.0857  0.4842
  916CO2     D2 4467   3.273   7.173   4.162  0.5455  0.3360 -0.0020
  916CO2      C 4468   3.326   7.089   4.160  0.2184  0.1251  0.2411
  916CO2     O1 4469   3.264   7.187   4.162  0.6021  0.3724 -0.0440
  916CO2     O2 4470   3.387   6.991   4.158 -0.1654 -0.1221  0.5262
  917CO2     D1 4471   1.358   0.337   6.572 -0.2732  0.3808 -0.5434
  917CO2     D2 4472   1.287   0.520   6.595 -0.2794  0.2372  0.6217
  917CO2      C 4473   1.323   0.429   6.583 -0.2763  0.3090  0.0391
  917CO2     O1 4474   1.281   0.536   6.596 -0.2799  0.2248  0.7223
  917CO2     O2 4475   1.364   0.321   6.570 -0.2726  0.3932 -0.6441
  918CO2     D1 4476   4.883   7.114   6.690 -0.0462 -0.0042  0.3159
  918CO2     D2 4477   4.713   7.175   6.770 -0.2262 -0.0557 -0.0300
  918CO2      C 4478   4.798   7.144   6.730 -0.1362 -0.0299  0.1429
  918CO2     O1 4479   4.698   7.180   6.777 -0.2418 -0.0601 -0.0599
  918CO2     O2 4480   4.898   7.109   6.683 -0.0307  0.0003  0.3458
  919CO2     D1 4481   4.329   8.053   2.073  0.1616 -0.2747 -0.3616
  919CO2     D2 4482   4.171   8.145   1.997 -0.2811 -0.4743  0.3142
  919CO2      C 4483   4.250   8.099   2.035 -0.0597 -0.3745 -0.0237
  919CO2     O1 4484   4.158   8.153   1.991 -0.3193 -0.4915  0.3726
  919CO2     O2 4485   4.343   8.045   2.080  0.1999 -0.2574 -0.4200
  920CO2     D1 4486   3.148   8.577   2.254  0.7308  0.1061 -0.0499
  920CO2     D2 4487   3.119   8.647   2.071  0.4221  0.3023  0.0722
  920CO2      C 4488   3.134   8.612   2.162  0.5764  0.2042  0.0112
  920CO2     O1 4489   3.117   8.653   2.055  0.3954  0.3193  0.0828
  920CO2     O2 4490   3.150   8.571   2.270  0.7575  0.0892 -0.0604
  921CO2     D1 4491   3.476   5.639   8.787 -0.2216 -0.2273 -0.1198
  921CO2     D2 4492   3.659   5.581   8.836 -0.2348 -0.0408  0.1445
  921CO2      C 4493   3.568   5.610   8.811 -0.2282 -0.1340  0.0123
  921CO2     O1 4494   3.675   5.576   8.841 -0.2359 -0.0247  0.1673
  921CO2     O2 4495   3.460   5.644   8.782 -0.2205 -0.2434 -0.1426
  922CO2     D1 4496   6.639   7.749   3.054  0.2934  0.6049  0.4263
  922CO2     D2 4497   6.453   7.787   2.998  0.2438  0.1851  0.3008
  922CO2      C 4498   6.546   7.768   3.026  0.2686  0.3950  0.3635
  922CO2     O1 4499   6.437   7.790   2.994  0.2395  0.1488  0.2899
  922CO2     O2 4500   6.655   7.745   3.059  0.2976  0.6411  0.4372
  923CO2     D1 4501   8.555   4.400   4.144  0.1692 -0.3591 -0.0049
  923CO2     D2 4502   8.463   4.573   4.115  0.4951 -0.2991 -0.6772
  923CO2      C 4503   8.509   4.486   4.130  0.3321 -0.3291 -0.3410
  923CO2     O1 4504   8.455   4.588   4.112  0.5232 -0.2940 -0.7352
  923CO2     O2 4505   8.563   4.385   4.147  0.1411 -0.3642  0.0532
  924CO2     D1 4506   4.262   3.494   1.277 -0.3385 -0.1881  0.0821
  924CO2     D2 4507   4.416   3.586   1.362 -0.3143  0.2835 -0.4708
  924CO2      C 4508   4.339   3.540   1.319 -0.3264  0.0477 -0.1944
  924CO2     O1 4509   4.429   3.594   1.369 -0.3122  0.3243 -0.5186
  924CO2     O2 4510   4.249   3.486   1.269 -0.3406 -0.2289  0.1298
  925CO2     D1 4511   8.261   5.295   2.911 -0.2232 -0.0636 -0.0446
  925CO2     D2 4512   8.357   5.164   3.023 -0.0779 -0.0115 -0.1087
  925CO2      C 4513   8.309   5.229   2.967 -0.1506 -0.0375 -0.0766
  925CO2     O1 4514   8.365   5.153   3.033 -0.0654 -0.0070 -0.1142
  925CO2     O2 4515   8.253   5.306   2.901 -0.2358 -0.0681 -0.0391
  926CO2     D1 4516   3.066   3.321   5.810  0.6867 -0.4151  0.0423
  926CO2     D2 4517   2.890   3.251   5.754  0.3909  0.0790  0.3434
  926CO2      C 4518   2.978   3.286   5.782  0.5388 -0.1680  0.1929
  926CO2     O1 4519   2.875   3.245   5.749  0.3654  0.1217  0.3694
  926CO2     O2 4520   3.081   3.327   5.815  0.7122 -0.4578  0.0163
  927CO2     D1 4521   1.220   6.446   5.747 -0.0938 -0.0251  0.4810
  927CO2     D2 4522   1.200   6.413   5.941 -0.0072  0.5355  0.5866
  927CO2      C 4523   1.210   6.429   5.844 -0.0505  0.2552  0.5338
  927CO2     O1 4524   1.198   6.410   5.958  0.0003  0.5839  0.5957
  927CO2     O2 4525   1.222   6.449   5.730 -0.1013 -0.0736  0.4719
  928CO2     D1 4526   5.649   8.313   0.808 -0.1258  0.2221 -0.1290
  928CO2     D2 4527   5.779   8.179   0.872  0.1979  0.3430 -0.5390
  928CO2      C 4528   5.714   8.246   0.840  0.0361  0.2825 -0.3340
  928CO2     O1 4529   5.791   8.167   0.877  0.2259  0.3534 -0.5744
  928CO2     O2 4530   5.638   8.325   0.803 -0.1537  0.2117 -0.0936
  929CO2     D1 4531   0.071   7.752   2.107 -0.1787  0.2516  0.2219
  929CO2     D2 4532  -0.120   7.725   2.153 -0.3217 -0.1472 -0.5969
  929CO2      C 4533  -0.025   7.739   2.130 -0.2502  0.0522 -0.1875
  929CO2     O1 4534  -0.137   7.723   2.157 -0.3340 -0.1817 -0.6676
  929CO2     O2 4535   0.087   7.754   2.103 -0.1664  0.2860  0.2926
  930CO2     D1 4536   6.550   6.123   7.238  0.6477 -0.4810 -0.6560
  930CO2     D2 4537   6.422   6.200   7.108 -0.0962 -0.3470  0.1499
  930CO2      C 4538   6.486   6.162   7.173  0.2758 -0.4140 -0.2531
  930CO2     O1 4539   6.411   6.207   7.097 -0.1605 -0.3354  0.2195
  930CO2     O2 4540   6.561   6.116   7.249  0.7120 -0.4926 -0.7256
  931CO2     D1 4541   7.251   0.491   6.797  0.5358 -0.0109 -0.3481
  931CO2     D2 4542   7.061   0.536   6.768  0.5325  0.4229  0.3437
  931CO2      C 4543   7.156   0.513   6.783  0.5341  0.2060 -0.0022
  931CO2     O1 4544   7.044   0.540   6.766  0.5322  0.4603  0.4034
  931CO2     O2 4545   7.268   0.487   6.799  0.5361 -0.0484 -0.4078
  932CO2     D1 4546   6.114   0.820   0.482 -0.3709 -0.3458 -0.4228
  932CO2     D2 4547   6.087   0.684   0.623  0.3371  0.0739  0.1260
  932CO2      C 4548   6.100   0.752   0.552 -0.0169 -0.1359 -0.1484
  932CO2     O1 4549   6.084   0.672   0.635  0.3983  0.1102  0.1734
  932CO2     O2 4550   6.117   0.832   0.470 -0.4320 -0.3821 -0.4702
  933CO2     D1 4551   0.086   3.906   4.933 -0.5925  0.1869  0.1942
  933CO2     D2 4552   0.196   3.887   5.096 -0.5816 -0.1593  0.1443
  933CO2      C 4553   0.141   3.896   5.014 -0.5871  0.0138  0.1692
  933CO2     O1 4554   0.205   3.885   5.110 -0.5807 -0.1892  0.1400
  933CO2     O2 4555   0.076   3.908   4.919 -0.5935  0.2168  0.1985
  934CO2     D1 4556   7.986   6.582   1.962 -0.0895  0.4488 -0.0297
  934CO2     D2 4557   7.871   6.742   1.983  0.1547  0.6001  0.1602
  934CO2      C 4558   7.928   6.662   1.972  0.0326  0.5245  0.0653
  934CO2     O1 4559   7.861   6.755   1.985  0.1758  0.6132  0.1767
  934CO2     O2 4560   7.996   6.569   1.960 -0.1106  0.4357 -0.0461
  935CO2     D1 4561   1.315   6.335   2.779  0.2117 -0.1295 -0.0421
  935CO2     D2 4562   1.311   6.450   2.619  0.0004 -0.2975 -0.1583
  935CO2      C 4563   1.313   6.392   2.699  0.1060 -0.2135 -0.1002
  935CO2     O1 4564   1.311   6.460   2.605 -0.0179 -0.3120 -0.1684
  935CO2     O2 4565   1.315   6.325   2.793  0.2299 -0.1150 -0.0320
  936CO2     D1 4566   8.262   0.453   5.807  0.1867 -0.2868 -0.0068
  936CO2     D2 4567   8.141   0.318   5.727 -0.0341 -0.1345  0.0714
  936CO2      C 4568   8.201   0.385   5.767  0.0763 -0.2107  0.0323
  936CO2     O1 4569   8.130   0.306   5.720 -0.0531 -0.1214  0.0782
  936CO2     O2 4570   8.272   0.464   5.814  0.2057 -0.3000 -0.0135
  937CO2     D1 4571   8.414   5.669   0.044  0.2931  0.1337 -0.5608
  937CO2     D2 4572   8.468   5.518  -0.071 -0.1829 -0.3445 -0.1565
  937CO2      C 4573   8.441   5.594  -0.013  0.0551 -0.1054 -0.3587
  937CO2     O1 4574   8.472   5.505  -0.081 -0.2240 -0.3858 -0.1216
  937CO2     O2 4575   8.409   5.682   0.054  0.3342  0.1750 -0.5957
  938CO2     D1 4576   4.952   4.330   4.849 -0.0404  0.0226 -0.2802
  938CO2     D2 4577   4.872   4.361   5.028 -0.0853 -0.2830 -0.2469
  938CO2      C 4578   4.912   4.346   4.939 -0.0628 -0.1302 -0.2636
  938CO2     O1 4579   4.865   4.364   5.043 -0.0891 -0.3094 -0.2440
  938CO2     O2 4580   4.959   4.327   4.834 -0.0365  0.0490 -0.2831
  939CO2     D1 4581   6.157   2.391   1.666 -0.5922 -0.3989  0.3033
  939CO2     D2 4582   6.243   2.547   1.752 -0.2470 -0.1265 -0.5297
  939CO2      C 4583   6.200   2.469   1.709 -0.4196 -0.2627 -0.1132
  939CO2     O1 4584   6.250   2.560   1.760 -0.2172 -0.1030 -0.6016
  939CO2     O2 4585   6.150   2.377   1.659 -0.6221 -0.4225  0.3752
  940CO2     D1 4586   5.163   6.153   7.882  0.0736  0.2276 -0.0084
  940CO2     D2 4587   5.011   6.277   7.904 -0.0929  0.0965 -0.4231
  940CO2      C 4588   5.087   6.215   7.893 -0.0097  0.1621 -0.2158
  940CO2     O1 4589   4.998   6.288   7.906 -0.1073  0.0852 -0.4589
  940CO2     O2 4590   5.176   6.142   7.880  0.0879  0.2389  0.0274
  941CO2     D1 4591   5.498   7.687   2.803 -0.0199 -0.0685  0.0072
  941CO2     D2 4592   5.689   7.700   2.854 -0.0711 -0.0052  0.1797
  941CO2      C 4593   5.593   7.693   2.829 -0.0455 -0.0369  0.0934
  941CO2     O1 4594   5.705   7.701   2.859 -0.0755  0.0002  0.1946
  941CO2     O2 4595   5.481   7.686   2.799 -0.0155 -0.0740 -0.0077
  942CO2     D1 4596   3.024   8.083   2.147  0.1418 -0.0888 -0.1141
  942CO2     D2 4597   3.123   8.192   2.279 -0.3430 -0.0731  0.2363
  942CO2      C 4598   3.073   8.138   2.213 -0.1006 -0.0810  0.0611
  942CO2     O1 4599   3.131   8.201   2.291 -0.3848 -0.0717  0.2666
  942CO2     O2 4600   3.015   8.074   2.136  0.1836 -0.0902 -0.1444
  943CO2     D1 4601   5.243   3.484   1.230 -0.0732  0.2899 -0.2925
  943CO2     D2 4602   5.273   3.678   1.204  0.5032  0.2348 -0.0474
  943CO2      C 4603   5.258   3.581   1.217  0.2150  0.2624 -0.1699
  943CO2     O1 4604   5.275   3.695   1.202  0.5530  0.2300 -0.0262
  943CO2     O2 4605   5.240   3.468   1.233 -0.1230  0.2947 -0.3136
  944CO2     D1 4606   5.705   1.923   6.821 -0.1054 -0.0690  0.3276
  944CO2     D2 4607   5.513   1.932   6.866 -0.1382 -0.2846  0.2323
  944CO2      C 4608   5.609   1.927   6.844 -0.1218 -0.1768  0.2800
  944CO2     O1 4609   5.496   1.932   6.870 -0.1411 -0.3032  0.2241
  944CO2     O2 4610   5.722   1.922   6.818 -0.1026 -0.0503  0.3359
  945CO2     D1 4611   6.279   6.148   1.532 -0.6457  0.0385  0.2038
  945CO2     D2 4612   6.399   6.226   1.395 -0.4452  0.2959  0.5269
  945CO2      C 4613   6.339   6.187   1.464 -0.5454  0.1672  0.3653
  945CO2     O1 4614   6.409   6.233   1.384 -0.4279  0.3182  0.5548
  945CO2     O2 4615   6.268   6.142   1.544 -0.6630  0.0163  0.1759
  946CO2     D1 4616   0.193   2.654   4.388  0.2270 -0.1177  0.1824
  946CO2     D2 4617   0.326   2.787   4.326 -0.0546  0.1047  0.0577
  946CO2      C 4618   0.259   2.721   4.357  0.0862 -0.0065  0.1201
  946CO2     O1 4619   0.337   2.799   4.321 -0.0789  0.1239  0.0469
  946CO2     O2 4620   0.182   2.643   4.394  0.2513 -0.1369  0.1932
  947CO2     D1 4621   7.964   0.738   6.683  0.5477 -0.0699  0.1634
  947CO2     D2 4622   7.882   0.733   6.863 -0.2049  0.0072 -0.1749
  947CO2      C 4623   7.923   0.735   6.773  0.1714 -0.0313 -0.0058
  947CO2     O1 4624   7.875   0.732   6.878 -0.2699  0.0139 -0.2041
  947CO2     O2 4625   7.972   0.738   6.667  0.6127 -0.0766  0.1926
  948CO2     D1 4626   7.675   1.370   5.727 -0.3262  0.7941  0.3864
  948CO2     D2 4627   7.540   1.317   5.862 -0.4220  0.2252  0.0714
  948CO2      C 4628   7.607   1.343   5.795 -0.3741  0.5097  0.2289
  948CO2     O1 4629   7.528   1.313   5.874 -0.4302  0.1761  0.0442
  948CO2     O2 4630   7.687   1.374   5.716 -0.3179  0.8433  0.4136
  949CO2     D1 4631   7.502   2.970   8.065 -0.0636  0.9056 -0.1096
  949CO2     D2 4632   7.437   3.016   7.884 -0.4563 -0.0184 -0.2036
  949CO2      C 4633   7.470   2.993   7.975 -0.2600  0.4436 -0.1566
  949CO2     O1 4634   7.432   3.020   7.868 -0.4903 -0.0983 -0.2117
  949CO2     O2 4635   7.508   2.966   8.081 -0.0297  0.9855 -0.1015
  950CO2     D1 4636   7.237   1.214   4.646 -0.1719 -0.2674 -0.2887
  950CO2     D2 4637   7.374   1.093   4.721 -0.2284 -0.0432  0.1794
  950CO2      C 4638   7.305   1.154   4.683 -0.2001 -0.1553 -0.0546
  950CO2     O1 4639   7.386   1.083   4.727 -0.2332 -0.0238  0.2199
  950CO2     O2 4640   7.225   1.224   4.640 -0.1670 -0.2868 -0.3291
  951CO2     D1 4641   4.328   3.570   0.486  0.7823 -0.1827  0.2445
  951CO2     D2 4642   4.461   3.563   0.340  0.2431 -0.4143 -0.2413
  951CO2      C 4643   4.395   3.567   0.413  0.5127 -0.2985  0.0016
  951CO2     O1 4644   4.473   3.563   0.327  0.1966 -0.4343 -0.2833
  951CO2     O2 4645   4.316   3.570   0.498  0.8289 -0.1627  0.2864
  952CO2     D1 4646   8.140   6.389   8.221  0.6108 -0.5153 -0.1611
  952CO2     D2 4647   8.012   6.238   8.209 -0.0292 -0.0285  0.5376
  952CO2      C 4648   8.076   6.314   8.215  0.2908 -0.2719  0.1883
  952CO2     O1 4649   8.001   6.225   8.208 -0.0845  0.0135  0.5980
  952CO2     O2 4650   8.151   6.402   8.222  0.6661 -0.5573 -0.2215
  953CO2     D1 4651   0.383   7.532   2.327  0.1409  0.1741  0.3944
  953CO2     D2 4652   0.268   7.634   2.451 -0.2829  0.1715  0.0035
  953CO2      C 4653   0.326   7.583   2.389 -0.0710  0.1728  0.1989
  953CO2     O1 4654   0.258   7.643   2.461 -0.3196  0.1713 -0.0303
  953CO2     O2 4655   0.393   7.524   2.316  0.1776  0.1743  0.4282
  954CO2     D1 4656   8.486   4.736   6.552  0.1070 -0.9300  0.0425
  954CO2     D2 4657   8.542   4.701   6.365 -0.1091 -0.2800 -0.1444
  954CO2      C 4658   8.514   4.719   6.459 -0.0011 -0.6050 -0.0510
  954CO2     O1 4659   8.547   4.698   6.349 -0.1278 -0.2239 -0.1606
  954CO2     O2 4660   8.481   4.739   6.568  0.1256 -0.9862  0.0586
  955CO2     D1 4661   1.369   5.714   4.284  0.0945  0.7278  0.0423
  955CO2     D2 4662   1.334   5.882   4.186  0.2663  0.5286 -0.3600
  955CO2      C 4663   1.351   5.798   4.235  0.1804  0.6282 -0.1588
  955CO2     O1 4664   1.331   5.896   4.177  0.2812  0.5114 -0.3947
  955CO2     O2 4665   1.372   5.699   4.293  0.0797  0.7450  0.0771
  956CO2     D1 4666   3.370   7.426   1.512  0.0129  0.0656  0.2935
  956CO2     D2 4667   3.416   7.257   1.604 -0.1423 -0.0377  0.1789
  956CO2      C 4668   3.393   7.341   1.558 -0.0647  0.0139  0.2362
  956CO2     O1 4669   3.419   7.242   1.612 -0.1557 -0.0466  0.1691
  956CO2     O2 4670   3.366   7.441   1.504  0.0264  0.0745  0.3034
  957CO2     D1 4671   6.985   7.384   2.032 -0.1136  0.1094 -0.0757
  957CO2     D2 4672   6.996   7.485   2.201  0.5718 -0.0957  0.0070
  957CO2      C 4673   6.990   7.434   2.117  0.2291  0.0069 -0.0344
  957CO2     O1 4674   6.997   7.494   2.216  0.6310 -0.1135  0.0141
  957CO2     O2 4675   6.984   7.375   2.017 -0.1728  0.1272 -0.0829
  958CO2     D1 4676   3.529   1.571   8.034 -0.1519  0.0136 -0.0799
  958CO2     D2 4677   3.421   1.555   7.869 -0.3307  0.0386  0.0355
  958CO2      C 4678   3.475   1.563   7.952 -0.2413  0.0261 -0.0222
  958CO2     O1 4679   3.411   1.554   7.855 -0.3461  0.0408  0.0455
  958CO2     O2 4680   3.539   1.572   8.048 -0.1365  0.0114 -0.0899
  959CO2     D1 4681   4.470   4.467   3.009  0.5252  0.4611  0.6394
  959CO2     D2 4682   4.613   4.364   3.099  0.3084 -0.3068  0.1147
  959CO2      C 4683   4.541   4.415   3.054  0.4168  0.0772  0.3770
  959CO2     O1 4684   4.625   4.355   3.107  0.2897 -0.3731  0.0693
  959CO2     O2 4685   4.457   4.476   3.001  0.5439  0.5274  0.6847
  960CO2     D1 4686   0.442   2.302   5.222  0.4056  0.4746 -0.2327
  960CO2     D2 4687   0.608   2.248   5.315 -0.1511 -0.1561  0.4038
  960CO2      C 4688   0.525   2.275   5.269  0.1272  0.1592  0.0856
  960CO2     O1 4689   0.622   2.244   5.323 -0.1992 -0.2106  0.4587
  960CO2     O2 4690   0.427   2.307   5.214  0.4537  0.5291 -0.2876
  961CO2     D1 4691   1.550   7.943   3.449 -0.1070  0.0635 -0.0831
  961CO2     D2 4692   1.685   7.819   3.524 -0.3681 -0.1632  0.0138
  961CO2      C 4693   1.617   7.881   3.486 -0.2376 -0.0498 -0.0347
  961CO2     O1 4694   1.696   7.809   3.530 -0.3907 -0.1827  0.0221
  961CO2     O2 4695   1.538   7.954   3.442 -0.0845  0.0831 -0.0915
  962CO2     D1 4696   2.879   1.556   1.342  0.0260  0.4099 -0.0888
  962CO2     D2 4697   2.731   1.491   1.456  0.4485 -0.3496  0.0278
  962CO2      C 4698   2.805   1.523   1.399  0.2372  0.0301 -0.0305
  962CO2     O1 4699   2.718   1.485   1.466  0.4850 -0.4152  0.0379
  962CO2     O2 4700   2.891   1.561   1.332 -0.0105  0.4755 -0.0988
  963CO2     D1 4701   3.328   2.733   5.314  0.0230  0.5539  0.0845
  963CO2     D2 4702   3.288   2.922   5.358  0.4115  0.6329  0.0973
  963CO2      C 4703   3.308   2.828   5.336  0.2172  0.5934  0.0909
  963CO2     O1 4704   3.285   2.938   5.362  0.4451  0.6397  0.0984
  963CO2     O2 4705   3.331   2.717   5.310 -0.0106  0.5471  0.0834
  964CO2     D1 4706   3.771   7.024   0.069  0.1619 -0.0385 -0.2416
  964CO2     D2 4707   3.762   7.195  -0.029 -0.4975  0.1849  0.2091
  964CO2      C 4708   3.767   7.109   0.020 -0.1678  0.0732 -0.0162
  964CO2     O1 4709   3.761   7.210  -0.037 -0.5544  0.2041  0.2480
  964CO2     O2 4710   3.772   7.009   0.077  0.2188 -0.0577 -0.2805
  965CO2     D1 4711   4.019   6.319   1.435  0.0155  0.1069 -0.5563
  965CO2     D2 4712   4.017   6.160   1.316 -0.2903 -0.4331  0.1680
  965CO2      C 4713   4.018   6.239   1.375 -0.1374 -0.1631 -0.1942
  965CO2     O1 4714   4.017   6.146   1.306 -0.3167 -0.4797  0.2305
  965CO2     O2 4715   4.019   6.332   1.445  0.0420  0.1535 -0.6189
  966CO2     D1 4716   8.152   1.457   6.137 -0.0168  0.0051  0.5367
  966CO2     D2 4717   8.323   1.430   6.232  0.1018  0.4753  0.4618
  966CO2      C 4718   8.238   1.443   6.185  0.0425  0.2402  0.4992
  966CO2     O1 4719   8.338   1.427   6.241  0.1120  0.5159  0.4553
  966CO2     O2 4720   8.137   1.460   6.129 -0.0270 -0.0355  0.5431
  967CO2     D1 4721   3.772   1.542   2.025 -0.2546  0.0551 -0.0705
  967CO2     D2 4722   3.767   1.488   1.834 -0.1957  0.0352 -0.0665
  967CO2      C 4723   3.770   1.515   1.929 -0.2252  0.0452 -0.0685
  967CO2     O1 4724   3.767   1.483   1.818 -0.1906  0.0335 -0.0662
  967CO2     O2 4725   3.773   1.546   2.041 -0.2597  0.0569 -0.0708
  968CO2     D1 4726   6.786   5.184   0.461 -0.0892 -0.0867  0.6210
  968CO2     D2 4727   6.966   5.261   0.491  0.1673 -0.2583 -0.4719
  968CO2      C 4728   6.876   5.222   0.476  0.0390 -0.1725  0.0746
  968CO2     O1 4729   6.981   5.268   0.493  0.1894 -0.2731 -0.5663
  968CO2     O2 4730   6.771   5.177   0.459 -0.1114 -0.0718  0.7154
  969CO2     D1 4731   1.586   5.212   5.487 -0.1078  0.1523  0.5175
  969CO2     D2 4732   1.389   5.202   5.501 -0.1385 -0.1953 -0.1583
  969CO2      C 4733   1.487   5.207   5.494 -0.1232 -0.0215  0.1796
  969CO2     O1 4734   1.372   5.201   5.502 -0.1412 -0.2253 -0.2167
  969CO2     O2 4735   1.603   5.212   5.486 -0.1052  0.1823  0.5759
  970CO2     D1 4736   0.996   4.117   1.759 -0.2743 -0.3815  0.5087
  970CO2     D2 4737   1.108   4.020   1.628 -0.2138  0.0159  0.2667
  970CO2      C 4738   1.052   4.069   1.694 -0.2441 -0.1828  0.3877
  970CO2     O1 4739   1.118   4.012   1.617 -0.2086  0.0502  0.2458
  970CO2     O2 4740   0.986   4.125   1.771 -0.2796 -0.4159  0.5296
  971CO2     D1 4741   6.913   7.874   5.627 -0.4212  0.1274  0.0373
  971CO2     D2 4742   7.039   7.911   5.479  0.1756 -0.4741  0.3951
  971CO2      C 4743   6.976   7.892   5.553 -0.1228 -0.1734  0.2162
  971CO2     O1 4744   7.050   7.914   5.466  0.2272 -0.5261  0.4260
  971CO2     O2 4745   6.902   7.871   5.639 -0.4728  0.1794  0.0064
  972CO2     D1 4746   0.572   7.884   4.614  0.1716 -0.2443  0.5280
  972CO2     D2 4747   0.427   7.896   4.748 -0.1114  0.1210  0.1891
  972CO2      C 4748   0.500   7.890   4.681  0.0301 -0.0617  0.3585
  972CO2     O1 4749   0.415   7.897   4.759 -0.1358  0.1525  0.1598
  972CO2     O2 4750   0.585   7.883   4.602  0.1961 -0.2758  0.5573
  973CO2     D1 4751   3.232   3.405   3.372 -0.7446 -0.0760 -0.1092
  973CO2     D2 4752   3.400   3.447   3.277 -1.0341  0.2784 -0.4624
  973CO2      C 4753   3.316   3.426   3.324 -0.8894  0.1012 -0.2858
  973CO2     O1 4754   3.414   3.451   3.268 -1.0592  0.3091 -0.4930
  973CO2     O2 4755   3.218   3.401   3.380 -0.7196 -0.1066 -0.0787
  974CO2     D1 4756   4.424   8.844   8.828 -0.1102 -0.1062 -0.1119
  974CO2     D2 4757   4.499   8.670   8.882  0.1334 -0.0674 -0.3265
  974CO2      C 4758   4.462   8.757   8.855  0.0116 -0.0868 -0.2192
  974CO2     O1 4759   4.506   8.654   8.887  0.1544 -0.0640 -0.3450
  974CO2     O2 4760   4.418   8.859   8.823 -0.1312 -0.1095 -0.0933
  975CO2     D1 4761   3.868   1.022   3.096  0.4836 -0.1897 -0.0141
  975CO2     D2 4762   3.807   1.048   2.909  0.4399  0.4817  0.0931
  975CO2      C 4763   3.838   1.035   3.002  0.4617  0.1460  0.0395
  975CO2     O1 4764   3.802   1.051   2.893  0.4361  0.5397  0.1024
  975CO2     O2 4765   3.873   1.020   3.112  0.4874 -0.2477 -0.0234
  976CO2     D1 4766   7.900   3.632   2.457  0.5870 -0.3198 -0.6230
  976CO2     D2 4767   7.956   3.545   2.626 -0.2262  0.4457  0.0410
  976CO2      C 4768   7.928   3.589   2.541  0.1804  0.0629 -0.2910
  976CO2     O1 4769   7.960   3.538   2.640 -0.2965  0.5118  0.0984
  976CO2     O2 4770   7.895   3.639   2.442  0.6572 -0.3860 -0.6804
  977CO2     D1 4771   3.787   2.156   8.432  0.0714 -0.1474 -0.4749
  977CO2     D2 4772   3.605   2.226   8.399 -0.0863 -0.2966  0.0705
  977CO2      C 4773   3.696   2.191   8.416 -0.0074 -0.2220 -0.2022
  977CO2     O1 4774   3.590   2.232   8.396 -0.0999 -0.3095  0.1176
  977CO2     O2 4775   3.803   2.150   8.435  0.0850 -0.1346 -0.5220
  978CO2     D1 4776   4.280   3.093   4.617  0.1909 -0.2421  0.0018
  978CO2     D2 4777   4.112   3.197   4.609  0.0526 -0.4672 -0.0202
  978CO2      C 4778   4.196   3.145   4.613  0.1217 -0.3546 -0.0092
  978CO2     O1 4779   4.098   3.206   4.608  0.0406 -0.4866 -0.0221
  978CO2     O2 4780   4.295   3.084   4.618  0.2029 -0.2226  0.0037
  979CO2     D1 4781   3.065   8.278   5.828 -0.0559  0.1542  0.0697
  979CO2     D2 4782   3.180   8.426   5.766  0.1292  0.0545  0.1790
  979CO2      C 4783   3.123   8.352   5.797  0.0366  0.1043  0.1244
  979CO2     O1 4784   3.190   8.439   5.761  0.1451  0.0459  0.1884
  979CO2     O2 4785   3.055   8.265   5.833 -0.0719  0.1628  0.0603
  980CO2     D1 4786   2.218   2.730   0.396 -0.0239 -0.0191  0.4982
  980CO2     D2 4787   2.388   2.670   0.477  0.0459 -0.1031  0.2892
  980CO2      C 4788   2.303   2.700   0.437  0.0110 -0.0611  0.3937
  980CO2     O1 4789   2.403   2.665   0.484  0.0519 -0.1103  0.2711
  980CO2     O2 4790   2.204   2.735   0.389 -0.0300 -0.0119  0.5163
  981CO2     D1 4791   5.250   6.623   3.167 -0.0800  0.5544 -0.0487
  981CO2     D2 4792   5.185   6.810   3.163  0.0891  0.6284  0.5703
  981CO2      C 4793   5.218   6.717   3.165  0.0046  0.5914  0.2608
  981CO2     O1 4794   5.180   6.826   3.163  0.1037  0.6348  0.6238
  981CO2     O2 4795   5.256   6.607   3.168 -0.0946  0.5480 -0.1022
  982CO2     D1 4796   2.932   8.686   5.429  0.2188  0.3197 -0.2214
  982CO2     D2 4797   3.053   8.830   5.365  0.4324 -0.2426 -1.0995
  982CO2      C 4798   2.993   8.758   5.397  0.3256  0.0385 -0.6604
  982CO2     O1 4799   3.064   8.842   5.360  0.4508 -0.2912 -1.1754
  982CO2     O2 4800   2.922   8.674   5.434  0.2003  0.3682 -0.1455
  983CO2     D1 4801   5.884   6.175   5.006  0.4394 -0.2303  0.0268
  983CO2     D2 4802   5.980   6.347   5.028 -0.2375  0.1856 -0.2741
  983CO2      C 4803   5.932   6.261   5.017  0.1010 -0.0223 -0.1236
  983CO2     O1 4804   5.988   6.362   5.030 -0.2960  0.2215 -0.3001
  983CO2     O2 4805   5.876   6.161   5.004  0.4979 -0.2662  0.0528
  984CO2     D1 4806   4.434   7.234   5.495  0.0220 -0.1001  0.4005
  984CO2     D2 4807   4.415   7.178   5.306  0.1071  0.2924  0.2751
  984CO2      C 4808   4.424   7.206   5.400  0.0646  0.0961  0.3378
  984CO2     O1 4809   4.413   7.173   5.289  0.1144  0.3263  0.2643
  984CO2     O2 4810   4.435   7.239   5.511  0.0147 -0.1340  0.4113
  985CO2     D1 4811   0.445   1.257   7.912 -0.3247 -0.7728 -0.0638
  985CO2     D2 4812   0.489   1.110   8.037 -0.6507 -0.5269  0.3451
  985CO2      C 4813   0.467   1.183   7.975 -0.4877 -0.6499  0.1407
  985CO2     O1 4814   0.493   1.097   8.047 -0.6789 -0.5057  0.3805
  985CO2     O2 4815   0.441   1.270   7.902 -0.2965 -0.7940 -0.0991
  986CO2     D1 4816   1.368   4.885   7.359  0.0317  0.3236  0.3142
  986CO2     D2 4817   1.509   4.975   7.253 -0.1280  0.5806  0.3200
  986CO2      C 4818   1.439   4.930   7.306 -0.0482  0.4521  0.3171
  986CO2     O1 4819   1.521   4.983   7.244 -0.1418  0.6028  0.3204
  986CO2     O2 4820   1.356   4.877   7.369  0.0454  0.3014  0.3137
  987CO2     D1 4821   8.284   1.768   1.398  0.1046 -0.3379 -0.3638
  987CO2     D2 4822   8.229   1.917   1.281 -0.8224 -0.1121  0.3544
  987CO2      C 4823   8.256   1.842   1.339 -0.3589 -0.2250 -0.0047
  987CO2     O1 4824   8.224   1.930   1.271 -0.9025 -0.0926  0.4164
  987CO2     O2 4825   8.288   1.755   1.408  0.1847 -0.3574 -0.4259
  988CO2     D1 4826   1.457   8.553   5.861  0.4690  0.1570  0.0526
  988CO2     D2 4827   1.418   8.746   5.848  0.3136  0.1144 -0.1284
  988CO2      C 4828   1.437   8.649   5.854  0.3913  0.1357 -0.0379
  988CO2     O1 4829   1.414   8.763   5.847  0.3002  0.1107 -0.1440
  988CO2     O2 4830   1.460   8.536   5.862  0.4824  0.1606  0.0682
  989CO2     D1 4831   4.157   5.286   4.757  0.0340  0.4492  0.4197
  989CO2     D2 4832   4.151   5.125   4.872 -0.0190  0.1756  0.0323
  989CO2      C 4833   4.154   5.206   4.815  0.0075  0.3124  0.2260
  989CO2     O1 4834   4.150   5.111   4.882 -0.0236  0.1520 -0.0011
  989CO2     O2 4835   4.158   5.300   4.747  0.0386  0.4728  0.4532
  990CO2     D1 4836   1.764   4.866   6.439  0.2490 -0.6511 -0.0218
  990CO2     D2 4837   1.660   4.779   6.584  0.0553  0.2287  0.3719
  990CO2      C 4838   1.712   4.823   6.512  0.1522 -0.2112  0.1750
  990CO2     O1 4839   1.651   4.772   6.596  0.0386  0.3047  0.4059
  990CO2     O2 4840   1.773   4.874   6.427  0.2658 -0.7271 -0.0558
  991CO2     D1 4841   3.880   4.825   1.638  0.0931  0.0165 -0.2078
  991CO2     D2 4842   3.818   4.924   1.798 -0.4452 -0.0112 -0.3978
  991CO2      C 4843   3.849   4.874   1.718 -0.1760  0.0027 -0.3028
  991CO2     O1 4844   3.813   4.932   1.811 -0.4916 -0.0135 -0.4142
  991CO2     O2 4845   3.886   4.816   1.624  0.1396  0.0189 -0.1914
  992CO2     D1 4846   2.622   6.125   6.222  0.8517 -0.4319 -0.3006
  992CO2     D2 4847   2.581   6.198   6.043 -0.1763  0.0668  0.1370
  992CO2      C 4848   2.601   6.162   6.132  0.3377 -0.1825 -0.0818
  992CO2     O1 4849   2.577   6.205   6.027 -0.2651  0.1099  0.1748
  992CO2     O2 4850   2.626   6.119   6.237  0.9405 -0.4749 -0.3384
  993CO2     D1 4851   3.460   7.745   4.930  0.3456  0.5176  0.1746
  993CO2     D2 4852   3.457   7.554   4.881 -0.1340  0.4747  0.3733
  993CO2      C 4853   3.459   7.649   4.906  0.1058  0.4962  0.2740
  993CO2     O1 4854   3.457   7.537   4.877 -0.1755  0.4710  0.3904
  993CO2     O2 4855   3.461   7.762   4.934  0.3870  0.5213  0.1575
  994CO2     D1 4856   5.765   5.006   3.238 -0.1431 -0.1855  0.5153
  994CO2     D2 4857   5.831   4.908   3.396 -0.4670 -0.3046  0.5769
  994CO2      C 4858   5.798   4.957   3.317 -0.3051 -0.2450  0.5461
  994CO2     O1 4859   5.837   4.899   3.410 -0.4949 -0.3149  0.5822
  994CO2     O2 4860   5.759   5.015   3.225 -0.1152 -0.1752  0.5099
  995CO2     D1 4861   0.828   3.757   1.055  0.2793  0.2010  0.5251
  995CO2     D2 4862   0.672   3.685   1.151  0.1751 -0.3163 -0.0251
  995CO2      C 4863   0.750   3.721   1.103  0.2272 -0.0577  0.2500
  995CO2     O1 4864   0.658   3.679   1.160  0.1661 -0.3610 -0.0726
  995CO2     O2 4865   0.842   3.763   1.046  0.2883  0.2457  0.5727
  996CO2     D1 4866   6.218   8.698   3.668  0.0639 -0.1974 -0.1709
  996CO2     D2 4867   6.289   8.555   3.784  0.0603  0.0938  0.1907
  996CO2      C 4868   6.254   8.626   3.726  0.0621 -0.0518  0.0099
  996CO2     O1 4869   6.295   8.542   3.794  0.0600  0.1190  0.2220
  996CO2     O2 4870   6.212   8.710   3.658  0.0642 -0.2225 -0.2021
  997CO2     D1 4871   3.527   4.616   2.607 -0.0482 -0.1655  0.1042
  997CO2     D2 4872   3.674   4.734   2.546 -0.0726 -0.2491 -0.1166
  997CO2      C 4873   3.600   4.675   2.577 -0.0604 -0.2073 -0.0062
  997CO2     O1 4874   3.687   4.744   2.541 -0.0747 -0.2564 -0.1356
  997CO2     O2 4875   3.514   4.606   2.612 -0.0461 -0.1583  0.1233
  998CO2     D1 4876   2.410   6.481   5.069 -0.2339  0.4940  0.1074
  998CO2     D2 4877   2.523   6.502   5.230 -0.2358  0.3338  0.1301
  998CO2      C 4878   2.466   6.492   5.150 -0.2349  0.4139  0.1187
  998CO2     O1 4879   2.532   6.504   5.244 -0.2360  0.3200  0.1321
  998CO2     O2 4880   2.400   6.479   5.055 -0.2337  0.5079  0.1054
  999CO2     D1 4881   7.918   4.617   1.088  0.0242 -0.6104 -0.5149
  999CO2     D2 4882   7.809   4.459   1.134 -0.2912 -0.2809 -0.1258
  999CO2      C 4883   7.863   4.538   1.111 -0.1335 -0.4457 -0.3203
  999CO2     O1 4884   7.799   4.445   1.137 -0.3185 -0.2525 -0.0921
  999CO2     O2 4885   7.928   4.630   1.084  0.0515 -0.6389 -0.5485
 1000CO2     D1 4886   2.224   4.661   4.866 -0.6892 -0.2414  0.0061
 1000CO2     D2 4887   2.091   4.778   4.953 -0.1931  0.2653  0.0828
 1000CO2      C 4888   2.158   4.719   4.910 -0.4412  0.0119  0.0445
 1000CO2     O1 4889   2.080   4.788   4.961 -0.1503  0.3091  0.0894
 1000CO2     O2 4890   2.236   4.651   4.858 -0.7321 -0.2852 -0.0005
 1001CO2     D1 4891   4.906   4.965   4.623 -0.0687 -0.1353 -0.0146
 1001CO2     D2 4892   4.762   4.963   4.488 -0.3248 -0.3953  0.2607
 1001CO2      C 4893   4.834   4.964   4.556 -0.1967 -0.2653  0.1230
 1001CO2     O1 4894   4.750   4.962   4.476 -0.3469 -0.4177  0.2845
 1001CO2     O2 4895   4.918   4.965   4.635 -0.0465 -0.1129 -0.0384
 1002CO2     D1 4896   3.612   5.421   1.502 -0.1614 -0.2749  0.0551
 1002CO2     D2 4897   3.586   5.227   1.529  0.2681 -0.3152  0.1851
 1002CO2      C 4898   3.599   5.324   1.516  0.0533 -0.2950  0.1201
 1002CO2     O1 4899   3.584   5.210   1.532  0.3052 -0.3187  0.1963
 1002CO2     O2 4900   3.615   5.438   1.499 -0.1986 -0.2714  0.0439
 1003CO2     D1 4901   0.543   7.666   1.886  0.1031  0.0018  0.1581
 1003CO2     D2 4902   0.602   7.690   1.699  0.2620 -0.0638  0.1995
 1003CO2      C 4903   0.572   7.678   1.793  0.1826 -0.0310  0.1788
 1003CO2     O1 4904   0.607   7.692   1.683  0.2757 -0.0694  0.2031
 1003CO2     O2 4905   0.538   7.663   1.903  0.0894  0.0074  0.1545
 1004CO2     D1 4906   0.297   2.075   1.168  0.0042  0.2436 -0.0464
 1004CO2     D2 4907   0.199   1.915   1.104 -0.0319  0.1389  0.2715
 1004CO2      C 4908   0.248   1.995   1.136 -0.0139  0.1912  0.1126
 1004CO2     O1 4909   0.190   1.902   1.099 -0.0350  0.1298  0.2990
 1004CO2     O2 4910   0.306   2.089   1.173  0.0073  0.2527 -0.0739
 1005CO2     D1 4911   6.142   8.078   3.893  0.5531 -0.2245 -0.1845
 1005CO2     D2 4912   6.005   7.984   4.000  0.3552 -0.0318 -0.2684
 1005CO2      C 4913   6.073   8.031   3.946  0.4541 -0.1282 -0.2264
 1005CO2     O1 4914   5.993   7.976   4.009  0.3381 -0.0152 -0.2756
 1005CO2     O2 4915   6.154   8.086   3.884  0.5702 -0.2412 -0.1772
 1006CO2     D1 4916   4.581   1.078   5.179  0.2041  0.6704  0.7727
 1006CO2     D2 4917   4.428   1.173   5.261 -0.3129  0.8047 -0.3370
 1006CO2      C 4918   4.505   1.126   5.220 -0.0544  0.7375  0.2179
 1006CO2     O1 4919   4.415   1.181   5.268 -0.3575  0.8163 -0.4328
 1006CO2     O2 4920   4.594   1.070   5.172  0.2487  0.6588  0.8686
 1007CO2     D1 4921   5.107   1.001   2.629 -0.0459 -0.3188  0.0005
 1007CO2     D2 4922   4.941   1.082   2.700  0.1966 -0.2516  0.4966
 1007CO2      C 4923   5.024   1.042   2.664  0.0754 -0.2852  0.2485
 1007CO2     O1 4924   4.927   1.089   2.706  0.2175 -0.2458  0.5395
 1007CO2     O2 4925   5.122   0.994   2.623 -0.0668 -0.3246 -0.0424
 1008CO2     D1 4926   5.579   3.359   2.505 -0.2395 -0.1764 -0.1137
 1008CO2     D2 4927   5.686   3.512   2.439 -0.1667 -0.2156 -0.0859
 1008CO2      C 4928   5.633   3.435   2.472 -0.2031 -0.1960 -0.0998
 1008CO2     O1 4929   5.695   3.525   2.433 -0.1604 -0.2190 -0.0835
 1008CO2     O2 4930   5.570   3.345   2.510 -0.2458 -0.1731 -0.1161
 1009CO2     D1 4931   4.752   3.517   1.137 -0.2540  0.0879  0.5370
 1009CO2     D2 4932   4.923   3.607   1.097 -0.1211 -0.3994  0.0094
 1009CO2      C 4933   4.838   3.562   1.117 -0.1875 -0.1557  0.2732
 1009CO2     O1 4934   4.938   3.614   1.094 -0.1096 -0.4415 -0.0361
 1009CO2     O2 4935   4.737   3.509   1.141 -0.2655  0.1300  0.5825
 1010CO2     D1 4936   4.283   3.186   2.849  0.3039  0.1449 -0.1005
 1010CO2     D2 4937   4.409   3.107   2.718  0.5273  0.0077  0.1958
 1010CO2      C 4938   4.346   3.146   2.784  0.4156  0.0763  0.0476
 1010CO2     O1 4939   4.420   3.101   2.707  0.5466 -0.0041  0.2214
 1010CO2     O2 4940   4.272   3.192   2.861  0.2846  0.1567 -0.1261
 1011CO2     D1 4941   7.316   0.495   8.673 -0.3120  0.0853 -0.0163
 1011CO2     D2 4942   7.211   0.423   8.522 -0.4564 -0.5415  0.3788
 1011CO2      C 4943   7.263   0.459   8.598 -0.3842 -0.2281  0.1813
 1011CO2     O1 4944   7.202   0.417   8.509 -0.4689 -0.5957  0.4130
 1011CO2     O2 4945   7.325   0.501   8.686 -0.2995  0.1395 -0.0504
 1012CO2     D1 4946   1.046   2.633   4.635  0.3358 -0.5134 -0.1352
 1012CO2     D2 4947   1.019   2.800   4.532  0.2473 -0.2162  0.3685
 1012CO2      C 4948   1.032   2.716   4.584  0.2916 -0.3648  0.1166
 1012CO2     O1 4949   1.017   2.814   4.523  0.2397 -0.1906  0.4120
 1012CO2     O2 4950   1.048   2.619   4.644  0.3435 -0.5390 -0.1787
 1013CO2     D1 4951   1.593   6.094   5.681 -0.6146 -0.7942 -0.0973
 1013CO2     D2 4952   1.579   6.156   5.493  0.7343  0.2051  0.1271
 1013CO2      C 4953   1.586   6.125   5.587  0.0599 -0.2946  0.0149
 1013CO2     O1 4954   1.578   6.162   5.477  0.8508  0.2914  0.1465
 1013CO2     O2 4955   1.594   6.089   5.697 -0.7311 -0.8805 -0.1166
 1014CO2     D1 4956   4.379   1.316   4.025 -0.2583 -0.2941  0.1990
 1014CO2     D2 4957   4.248   1.462   4.005  0.2873  0.1670 -0.0190
 1014CO2      C 4958   4.313   1.389   4.015  0.0145 -0.0636  0.0900
 1014CO2     O1 4959   4.236   1.475   4.004  0.3344  0.2068 -0.0378
 1014CO2     O2 4960   4.390   1.303   4.026 -0.3054 -0.3339  0.2178
 1015CO2     D1 4961   8.039   2.683   2.007 -0.0583 -0.0495  0.0934
 1015CO2     D2 4962   8.004   2.505   1.929 -0.2192 -0.0082  0.0714
 1015CO2      C 4963   8.022   2.594   1.968 -0.1387 -0.0289  0.0824
 1015CO2     O1 4964   8.001   2.489   1.922 -0.2331 -0.0047  0.0695
 1015CO2     O2 4965   8.043   2.699   2.014 -0.0444 -0.0531  0.0953
 1016CO2     D1 4966   4.669   6.934   5.508 -0.1037  0.0136 -0.4930
 1016CO2     D2 4967   4.772   6.771   5.463  0.1698  0.1935 -0.5179
 1016CO2      C 4968   4.720   6.853   5.485  0.0330  0.1036 -0.5055
 1016CO2     O1 4969   4.781   6.757   5.459  0.1934  0.2091 -0.5201
 1016CO2     O2 4970   4.660   6.948   5.512 -0.1274 -0.0019 -0.4909
 1017CO2     D1 4971   8.396   4.098   6.271 -0.2590  0.1613  0.3058
 1017CO2     D2 4972   8.561   4.172   6.352 -0.0001  0.2759 -0.3223
 1017CO2      C 4973   8.479   4.135   6.311 -0.1296  0.2186 -0.0083
 1017CO2     O1 4974   8.575   4.178   6.359  0.0222  0.2858 -0.3766
 1017CO2     O2 4975   8.382   4.092   6.264 -0.2813  0.1514  0.3601
 1018CO2     D1 4976   2.781   8.489   5.223 -0.1672 -0.2886 -0.2920
 1018CO2     D2 4977   2.667   8.414   5.367  0.2145 -0.7723 -0.2411
 1018CO2      C 4978   2.724   8.451   5.295  0.0236 -0.5305 -0.2666
 1018CO2     O1 4979   2.658   8.408   5.379  0.2474 -0.8141 -0.2367
 1018CO2     O2 4980   2.791   8.495   5.210 -0.2001 -0.2468 -0.2964
 1019CO2     D1 4981   0.274   0.044   0.453 -0.1151  0.1245  0.2724
 1019CO2     D2 4982   0.172  -0.022   0.609  0.1801  0.1187  0.4633
 1019CO2      C 4983   0.223   0.011   0.531  0.0325  0.1216  0.3678
 1019CO2     O1 4984   0.163  -0.028   0.622  0.2056  0.1182  0.4798
 1019CO2     O2 4985   0.283   0.050   0.439 -0.1406  0.1250  0.2559
 1020CO2     D1 4986   4.067   2.682   2.934 -0.2816  0.3492 -0.1668
 1020CO2     D2 4987   3.892   2.735   2.857 -0.3546  0.3127 -0.0272
 1020CO2      C 4988   3.980   2.709   2.895 -0.3181  0.3310 -0.0970
 1020CO2     O1 4989   3.877   2.739   2.850 -0.3609  0.3096 -0.0152
 1020CO2     O2 4990   4.082   2.678   2.941 -0.2753  0.3524 -0.1788
 1021CO2     D1 4991   8.837   5.234   8.509  0.3514  0.1026  0.2032
 1021CO2     D2 4992   8.848   5.037   8.496 -0.4654  0.0786 -0.1750
 1021CO2      C 4993   8.842   5.136   8.502 -0.0570  0.0906  0.0141
 1021CO2     O1 4994   8.849   5.020   8.495 -0.5360  0.0766 -0.2077
 1021CO2     O2 4995   8.836   5.251   8.510  0.4220  0.1047  0.2358
 1022CO2     D1 4996   6.724   2.415   0.676  0.1396  0.1027 -0.1996
 1022CO2     D2 4997   6.546   2.501   0.688  0.1223  0.0175  0.1382
 1022CO2      C 4998   6.635   2.458   0.682  0.1309  0.0601 -0.0307
 1022CO2     O1 4999   6.531   2.509   0.690  0.1208  0.0101  0.1673
 1022CO2     O2 5000   6.739   2.408   0.674  0.1411  0.1100 -0.2288
 1023CO2     D1 5001   1.722   6.703   8.162 -0.7157 -0.0277 -0.1989
 1023CO2     D2 5002   1.729   6.575   8.011 -0.0857 -0.3471  0.1012
 1023CO2      C 5003   1.726   6.639   8.087 -0.4007 -0.1874 -0.0489
 1023CO2     O1 5004   1.730   6.564   7.998 -0.0313 -0.3747  0.1271
 1023CO2     O2 5005   1.722   6.714   8.175 -0.7701 -0.0001 -0.2248
 1024CO2     D1 5006   5.914   5.901   4.469 -0.0268  0.8301 -0.0548
 1024CO2     D2 5007   5.774   5.969   4.347  0.2964  0.5709 -0.5733
 1024CO2      C 5008   5.844   5.935   4.408  0.1348  0.7005 -0.3141
 1024CO2     O1 5009   5.762   5.975   4.336  0.3243  0.5485 -0.6181
 1024CO2     O2 5010   5.926   5.895   4.480 -0.0547  0.8525 -0.0100
 1025CO2     D1 5011   7.792   3.444   4.451  0.1401  0.1666 -0.0383
 1025CO2     D2 5012   7.686   3.594   4.525  0.0927  0.1405 -0.0520
 1025CO2      C 5013   7.739   3.519   4.488  0.1164  0.1535 -0.0451
 1025CO2     O1 5014   7.677   3.607   4.531  0.0887  0.1382 -0.0532
 1025CO2     O2 5015   7.802   3.431   4.445  0.1442  0.1689 -0.0371
 1026CO2     D1 5016   1.003   0.791   5.191 -0.6144 -0.5511 -0.0656
 1026CO2     D2 5017   0.987   0.987   5.164  0.2287 -0.4378  0.2229
 1026CO2      C 5018   0.995   0.889   5.178 -0.1929 -0.4944  0.0787
 1026CO2     O1 5019   0.985   1.003   5.162  0.3016 -0.4280  0.2479
 1026CO2     O2 5020   1.005   0.774   5.194 -0.6873 -0.5609 -0.0905
 1027CO2     D1 5021   8.784   1.041   6.830 -0.1419  0.3262  0.0986
 1027CO2     D2 5022   8.640   1.085   6.701 -0.3073 -0.0068  0.1716
 1027CO2      C 5023   8.712   1.063   6.766 -0.2246  0.1597  0.1351
 1027CO2     O1 5024   8.627   1.088   6.690 -0.3216 -0.0356  0.1779
 1027CO2     O2 5025   8.796   1.037   6.841 -0.1276  0.3550  0.0923
 1028CO2     D1 5026   3.888   6.746   0.648 -0.1343  0.6457 -0.2625
 1028CO2     D2 5027   3.934   6.763   0.839 -0.1413 -0.0920 -0.1944
 1028CO2      C 5028   3.911   6.755   0.743 -0.1378  0.2769 -0.2284
 1028CO2     O1 5029   3.938   6.765   0.856 -0.1419 -0.1557 -0.1885
 1028CO2     O2 5030   3.884   6.745   0.631 -0.1337  0.7094 -0.2684
 1029CO2     D1 5031   6.620   3.814   5.096  0.2957 -0.4377 -0.4157
 1029CO2     D2 5032   6.453   3.835   5.200  0.7822  0.2634  0.2357
 1029CO2      C 5033   6.537   3.825   5.148  0.5390 -0.0871 -0.0900
 1029CO2     O1 5034   6.439   3.837   5.209  0.8242  0.3240  0.2920
 1029CO2     O2 5035   6.635   3.813   5.087  0.2537 -0.4982 -0.4720
 1030CO2     D1 5036   4.428   1.638   8.390 -0.3795 -0.0374  0.6101
 1030CO2     D2 5037   4.342   1.515   8.261 -0.2074  0.0879  0.3735
 1030CO2      C 5038   4.385   1.576   8.325 -0.2935  0.0253  0.4918
 1030CO2     O1 5039   4.334   1.504   8.250 -0.1926  0.0987  0.3531
 1030CO2     O2 5040   4.436   1.649   8.401 -0.3944 -0.0482  0.6305
 1031CO2     D1 5041   7.942   7.977   0.203  0.0882 -0.1718  0.2637
 1031CO2     D2 5042   7.813   7.943   0.057  0.4578  0.2203 -0.1538
 1031CO2      C 5043   7.877   7.960   0.130  0.2730  0.0242  0.0549
 1031CO2     O1 5044   7.801   7.941   0.045  0.4898  0.2541 -0.1899
 1031CO2     O2 5045   7.953   7.980   0.216  0.0563 -0.2057  0.2997
 1032CO2     D1 5046   1.979   4.305   3.615 -0.0919  0.0366 -0.5079
 1032CO2     D2 5047   1.989   4.117   3.556  0.1639 -0.0510 -0.1910
 1032CO2      C 5048   1.984   4.211   3.585  0.0360 -0.0072 -0.3494
 1032CO2     O1 5049   1.990   4.100   3.550  0.1860 -0.0585 -0.1636
 1032CO2     O2 5050   1.978   4.321   3.620 -0.1140  0.0441 -0.5352
 1033CO2     D1 5051   2.387   7.957   3.684  0.0416 -0.4685 -0.1213
 1033CO2     D2 5052   2.387   7.818   3.824  0.0624 -0.6315 -0.2826
 1033CO2      C 5053   2.387   7.887   3.754  0.0520 -0.5500 -0.2019
 1033CO2     O1 5054   2.387   7.806   3.836  0.0642 -0.6456 -0.2965
 1033CO2     O2 5055   2.387   7.969   3.671  0.0399 -0.4544 -0.1073
 1034CO2     D1 5056   1.179   7.062   4.250 -0.1464 -0.0349 -0.4625
 1034CO2     D2 5057   1.346   7.145   4.181 -0.3421  0.4874 -0.3125
 1034CO2      C 5058   1.262   7.103   4.215 -0.2443  0.2263 -0.3875
 1034CO2     O1 5059   1.360   7.152   4.175 -0.3590  0.5325 -0.2996
 1034CO2     O2 5060   1.165   7.055   4.256 -0.1295 -0.0800 -0.4755
 1035CO2     D1 5061   7.356   8.192   1.215 -0.1701 -0.4946 -0.0608
 1035CO2     D2 5062   7.396   8.271   1.039 -0.0206 -0.4178  0.0080
 1035CO2      C 5063   7.376   8.231   1.127 -0.0953 -0.4562 -0.0264
 1035CO2     O1 5064   7.399   8.278   1.023 -0.0077 -0.4112  0.0139
 1035CO2     O2 5065   7.352   8.185   1.231 -0.1830 -0.5012 -0.0668
 1036CO2     D1 5066   6.400   1.357   7.608  0.5121 -0.2400  0.3665
 1036CO2     D2 5067   6.537   1.222   7.656  0.4335 -0.3557  0.2663
 1036CO2      C 5068   6.469   1.290   7.632  0.4728 -0.2978  0.3164
 1036CO2     O1 5069   6.549   1.211   7.660  0.4267 -0.3657  0.2576
 1036CO2     O2 5070   6.389   1.369   7.604  0.5188 -0.2300  0.3751
 1037CO2     D1 5071   7.083   4.228   8.555  0.3397 -0.0677  0.0845
 1037CO2     D2 5072   7.139   4.068   8.657  0.4947 -0.3377 -0.4230
 1037CO2      C 5073   7.111   4.148   8.606  0.4172 -0.2027 -0.1692
 1037CO2     O1 5074   7.144   4.054   8.666  0.5081 -0.3610 -0.4669
 1037CO2     O2 5075   7.078   4.241   8.546  0.3263 -0.0444  0.1284
 1038CO2     D1 5076   2.827   3.660   4.892  0.2540  0.2332  0.0198
 1038CO2     D2 5077   2.840   3.812   5.017  0.0418  0.6284 -0.4369
 1038CO2      C 5078   2.834   3.736   4.954  0.1479  0.4308 -0.2086
 1038CO2     O1 5079   2.841   3.825   5.028  0.0234  0.6626 -0.4764
 1038CO2     O2 5080   2.826   3.647   4.881  0.2724  0.1990  0.0593
 1039CO2     D1 5081   1.289   8.585   3.399  0.3990 -0.0582  0.0258
 1039CO2     D2 5082   1.210   8.554   3.220 -0.2041  0.1164  0.2600
 1039CO2      C 5083   1.249   8.569   3.310  0.0975  0.0291  0.1429
 1039CO2     O1 5084   1.203   8.551   3.205 -0.2562  0.1315  0.2802
 1039CO2     O2 5085   1.296   8.588   3.415  0.4511 -0.0733  0.0056
 1040CO2     D1 5086   7.552   6.069   3.153 -0.1755  0.3687  0.1941
 1040CO2     D2 5087   7.646   5.990   3.309  0.2084  0.5403  0.0503
 1040CO2      C 5088   7.599   6.029   3.231  0.0164  0.4545  0.1222
 1040CO2     O1 5089   7.654   5.983   3.322  0.2416  0.5551  0.0379
 1040CO2     O2 5090   7.544   6.075   3.140 -0.2087  0.3539  0.2065
 1041CO2     D1 5091   7.634   3.514   3.984  0.2516  0.0985  0.1156
 1041CO2     D2 5092   7.794   3.408   3.937  0.0500 -0.1133 -0.0961
 1041CO2      C 5093   7.714   3.461   3.960  0.1508 -0.0074  0.0097
 1041CO2     O1 5094   7.808   3.399   3.933  0.0326 -0.1316 -0.1144
 1041CO2     O2 5095   7.620   3.523   3.988  0.2690  0.1167  0.1338
 1042CO2     D1 5096   8.762   0.620   3.123 -0.1313 -0.5542  0.6873
 1042CO2     D2 5097   8.655   0.777   3.069 -0.0020 -0.6952  0.0112
 1042CO2      C 5098   8.708   0.698   3.096 -0.0667 -0.6247  0.3492
 1042CO2     O1 5099   8.646   0.791   3.064  0.0091 -0.7074 -0.0472
 1042CO2     O2 5100   8.771   0.606   3.127 -0.1425 -0.5420  0.7457
 1043CO2     D1 5101   0.991   5.239   5.739 -0.0830  0.6710 -0.2883
 1043CO2     D2 5102   1.172   5.319   5.750  0.2593 -0.1282 -0.0599
 1043CO2      C 5103   1.082   5.279   5.745  0.0881  0.2714 -0.1741
 1043CO2     O1 5104   1.187   5.326   5.751  0.2888 -0.1972 -0.0401
 1043CO2     O2 5105   0.976   5.232   5.738 -0.1126  0.7401 -0.3080
 1044CO2     D1 5106   4.639   1.157   6.323  0.2964 -0.3436 -0.1936
 1044CO2     D2 5107   4.755   1.156   6.483  0.1426  0.0770 -0.0793
 1044CO2      C 5108   4.697   1.157   6.403  0.2195 -0.1333 -0.1365
 1044CO2     O1 5109   4.765   1.156   6.497  0.1293  0.1134 -0.0694
 1044CO2     O2 5110   4.629   1.158   6.309  0.3097 -0.3799 -0.2035
 1045CO2     D1 5111   5.347   7.999   2.192 -0.4785  0.5707 -0.0970
 1045CO2     D2 5112   5.387   8.172   2.280  0.2343  0.4494 -0.1790
 1045CO2      C 5113   5.367   8.085   2.236 -0.1221  0.5100 -0.1380
 1045CO2     O1 5114   5.390   8.186   2.287  0.2959  0.4389 -0.1861
 1045CO2     O2 5115   5.343   7.984   2.184 -0.5401  0.5812 -0.0899
 1046CO2     D1 5116   7.905   6.404   3.224  0.0035 -0.6970 -0.5282
 1046CO2     D2 5117   7.906   6.513   3.059  0.2505  0.1184  0.0160
 1046CO2      C 5118   7.905   6.459   3.141  0.1270 -0.2893 -0.2561
 1046CO2     O1 5119   7.906   6.523   3.045  0.2719  0.1888  0.0630
 1046CO2     O2 5120   7.905   6.394   3.238 -0.0178 -0.7675 -0.5752
 1047CO2     D1 5121   2.912   2.511   6.501 -0.1881  0.4149  0.2914
 1047CO2     D2 5122   2.792   2.501   6.659 -0.1997  0.2051  0.2687
 1047CO2      C 5123   2.852   2.506   6.580 -0.1939  0.3100  0.2801
 1047CO2     O1 5124   2.782   2.500   6.673 -0.2007  0.1870  0.2668
 1047CO2     O2 5125   2.922   2.512   6.488 -0.1871  0.4330  0.2934
 1048CO2     D1 5126   0.250   2.576   0.213 -0.0409  0.3433  0.3028
 1048CO2     D2 5127   0.275   2.640   0.399 -0.3332  0.3280  0.3467
 1048CO2      C 5128   0.262   2.608   0.306 -0.1871  0.3357  0.3248
 1048CO2     O1 5129   0.277   2.645   0.415 -0.3585  0.3267  0.3505
 1048CO2     O2 5130   0.248   2.571   0.197 -0.0156  0.3446  0.2990
 1049CO2     D1 5131   2.304   4.084   2.108  0.3789  0.0992 -0.1250
 1049CO2     D2 5132   2.264   4.246   2.002  0.2499  0.0315 -0.1808
 1049CO2      C 5133   2.284   4.165   2.055  0.3144  0.0653 -0.1529
 1049CO2     O1 5134   2.261   4.260   1.992  0.2388  0.0256 -0.1857
 1049CO2     O2 5135   2.308   4.070   2.117  0.3900  0.1051 -0.1202
 1050CO2     D1 5136   0.539   2.532   1.897 -0.2541  0.7776 -0.5778
 1050CO2     D2 5137   0.352   2.468   1.909  0.1001 -0.0844  0.4235
 1050CO2      C 5138   0.446   2.500   1.903 -0.0770  0.3466 -0.0771
 1050CO2     O1 5139   0.336   2.462   1.910  0.1307 -0.1589  0.5100
 1050CO2     O2 5140   0.555   2.537   1.896 -0.2847  0.8520 -0.6643
 1051CO2     D1 5141   3.905   7.997   1.790 -0.3647 -0.0307 -0.0644
 1051CO2     D2 5142   4.004   8.149   1.712  0.1602 -0.4305 -0.1818
 1051CO2      C 5143   3.955   8.073   1.751 -0.1023 -0.2306 -0.1231
 1051CO2     O1 5144   4.013   8.162   1.705  0.2055 -0.4651 -0.1920
 1051CO2     O2 5145   3.897   7.983   1.797 -0.4101  0.0038 -0.0543
 1052CO2     D1 5146   5.300   2.518   4.794  0.3716  0.2960 -0.5377
 1052CO2     D2 5147   5.204   2.415   4.933  0.3755  0.7041 -0.2312
 1052CO2      C 5148   5.252   2.466   4.864  0.3736  0.5001 -0.3845
 1052CO2     O1 5149   5.196   2.406   4.945  0.3758  0.7394 -0.2048
 1052CO2     O2 5150   5.308   2.527   4.782  0.3713  0.2607 -0.5642
 1053CO2     D1 5151   0.093   0.284   6.792 -0.1094 -0.0868  0.1906
 1053CO2     D2 5152  -0.095   0.222   6.787 -0.1003 -0.0770 -0.2944
 1053CO2      C 5153  -0.001   0.253   6.790 -0.1048 -0.0819 -0.0519
 1053CO2     O1 5154  -0.111   0.217   6.787 -0.0995 -0.0761 -0.3363
 1053CO2     O2 5155   0.110   0.289   6.793 -0.1102 -0.0876  0.2325
 1054CO2     D1 5156   0.732   8.561   5.980 -0.3593 -0.2087 -0.2771
 1054CO2     D2 5157   0.825   8.418   5.879  0.6710 -0.0601  0.4507
 1054CO2      C 5158   0.779   8.489   5.929  0.1558 -0.1344  0.0868
 1054CO2     O1 5159   0.833   8.405   5.870  0.7600 -0.0472  0.5136
 1054CO2     O2 5160   0.724   8.573   5.988 -0.4483 -0.2216 -0.3400
 1055CO2     D1 5161   3.025   3.306   0.501 -0.3249  0.2389 -0.0413
 1055CO2     D2 5162   3.095   3.393   0.664  0.1425 -0.2843  0.0399
 1055CO2      C 5163   3.060   3.350   0.582 -0.0912 -0.0227 -0.0007
 1055CO2     O1 5164   3.101   3.401   0.678  0.1829 -0.3295  0.0469
 1055CO2     O2 5165   3.019   3.298   0.486 -0.3653  0.2841 -0.0483
 1056CO2     D1 5166   8.626   4.943   8.157  0.2544 -0.2714  0.4546
 1056CO2     D2 5167   8.442   4.873   8.182  0.0151  0.1066 -0.2496
 1056CO2      C 5168   8.534   4.908   8.169  0.1348 -0.0824  0.1025
 1056CO2     O1 5169   8.426   4.867   8.184 -0.0056  0.1392 -0.3105
 1056CO2     O2 5170   8.641   4.949   8.155  0.2751 -0.3041  0.5154
 1057CO2     D1 5171   0.333   4.241   6.147 -0.1808  0.1197  0.4504
 1057CO2     D2 5172   0.292   4.434   6.123 -0.4464  0.0106  0.0210
 1057CO2      C 5173   0.312   4.337   6.135 -0.3136  0.0651  0.2357
 1057CO2     O1 5174   0.288   4.450   6.121 -0.4694  0.0012 -0.0161
 1057CO2     O2 5175   0.336   4.225   6.149 -0.1579  0.1291  0.4875
 1058CO2     D1 5176   7.604   0.015   7.850  0.5389 -0.1763  0.2179
 1058CO2     D2 5177   7.657  -0.086   7.688  0.3202  0.0899 -0.0215
 1058CO2      C 5178   7.631  -0.036   7.769  0.4295 -0.0432  0.0982
 1058CO2     O1 5179   7.662  -0.095   7.674  0.3013  0.1129 -0.0422
 1058CO2     O2 5180   7.600   0.024   7.864  0.5577 -0.1993  0.2386
 1059CO2     D1 5181   6.580   4.820   2.986 -0.0341  0.1923  0.3683
 1059CO2     D2 5182   6.616   4.794   2.793  0.3548 -0.4763  0.5306
 1059CO2      C 5183   6.598   4.807   2.889  0.1604 -0.1420  0.4494
 1059CO2     O1 5184   6.619   4.791   2.776  0.3884 -0.5341  0.5446
 1059CO2     O2 5185   6.577   4.823   3.002 -0.0676  0.2500  0.3542
 1060CO2     D1 5186   3.817   0.427   8.079  0.2784 -0.3736  0.2067
 1060CO2     D2 5187   3.766   0.308   8.228 -0.2005 -0.3873  0.0357
 1060CO2      C 5188   3.792   0.368   8.154  0.0389 -0.3804  0.1212
 1060CO2     O1 5189   3.762   0.297   8.241 -0.2419 -0.3884  0.0209
 1060CO2     O2 5190   3.821   0.438   8.066  0.3197 -0.3724  0.2214
 1061CO2     D1 5191   5.003   2.947   8.632 -0.3863  0.1801 -0.1789
 1061CO2     D2 5192   4.907   2.795   8.548 -0.0502 -0.0813 -0.0897
 1061CO2      C 5193   4.955   2.871   8.590 -0.2183  0.0494 -0.1343
 1061CO2     O1 5194   4.899   2.782   8.541 -0.0212 -0.1039 -0.0820
 1061CO2     O2 5195   5.011   2.960   8.639 -0.4154  0.2026 -0.1866
 1062CO2     D1 5196   4.457   7.702   2.413 -0.1844 -0.1826  0.0366
 1062CO2     D2 5197   4.265   7.652   2.421 -0.3537  0.3421 -0.6791
 1062CO2      C 5198   4.361   7.677   2.417 -0.2691  0.0797 -0.3212
 1062CO2     O1 5199   4.249   7.648   2.422 -0.3683  0.3875 -0.7409
 1062CO2     O2 5200   4.473   7.706   2.412 -0.1698 -0.2280  0.0984
 1063CO2     D1 5201   5.436   5.050   2.253  0.1475 -0.1824  0.1360
 1063CO2     D2 5202   5.331   4.883   2.259  0.3652 -0.3394 -0.4107
 1063CO2      C 5203   5.383   4.966   2.256  0.2563 -0.2609 -0.1374
 1063CO2     O1 5204   5.322   4.868   2.259  0.3840 -0.3530 -0.4579
 1063CO2     O2 5205   5.445   5.065   2.252  0.1287 -0.1688  0.1832
 1064CO2     D1 5206   6.525   6.123   5.932  0.0520  0.1628  0.1333
 1064CO2     D2 5207   6.469   6.014   5.776  0.4003  0.1429  0.0218
 1064CO2      C 5208   6.497   6.069   5.854  0.2262  0.1529  0.0775
 1064CO2     O1 5209   6.464   6.005   5.763  0.4304  0.1412  0.0121
 1064CO2     O2 5210   6.530   6.133   5.945  0.0219  0.1645  0.1429
 1065CO2     D1 5211   7.921   3.847   2.760 -0.0758 -0.2183 -0.6601
 1065CO2     D2 5212   7.941   4.041   2.790 -0.0119 -0.3732  0.3210
 1065CO2      C 5213   7.931   3.944   2.775 -0.0438 -0.2958 -0.1696
 1065CO2     O1 5214   7.943   4.058   2.792 -0.0064 -0.3866  0.4057
 1065CO2     O2 5215   7.919   3.830   2.757 -0.0813 -0.2049 -0.7449
 1066CO2     D1 5216   1.393   5.595   7.791 -0.0693 -0.1651  0.1803
 1066CO2     D2 5217   1.541   5.477   7.849 -0.1673 -0.0765  0.6139
 1066CO2      C 5218   1.467   5.536   7.820 -0.1183 -0.1208  0.3971
 1066CO2     O1 5219   1.554   5.467   7.854 -0.1757 -0.0688  0.6514
 1066CO2     O2 5220   1.380   5.605   7.786 -0.0608 -0.1728  0.1429
 1067CO2     D1 5221   7.031   0.135   1.399  0.6700  0.1857 -0.2613
 1067CO2     D2 5222   6.966   0.290   1.295 -0.2170  0.1240  0.1991
 1067CO2      C 5223   6.999   0.213   1.347  0.2265  0.1548 -0.0311
 1067CO2     O1 5224   6.960   0.304   1.286 -0.2936  0.1186  0.2389
 1067CO2     O2 5225   7.037   0.122   1.408  0.7466  0.1910 -0.3011
 1068CO2     D1 5226   5.083   2.726   4.994  0.0212  0.0486  0.1405
 1068CO2     D2 5227   4.930   2.851   4.985  0.1906  0.2427 -0.0371
 1068CO2      C 5228   5.007   2.789   4.989  0.1059  0.1457  0.0517
 1068CO2     O1 5229   4.917   2.862   4.985  0.2052  0.2595 -0.0524
 1068CO2     O2 5230   5.096   2.715   4.994  0.0066  0.0318  0.1558
 1069CO2     D1 5231   3.826   4.990   4.115 -0.2649  0.1802  0.1026
 1069CO2     D2 5232   3.806   5.037   3.924 -0.0708  0.3310  0.1198
 1069CO2      C 5233   3.816   5.014   4.019 -0.1678  0.2556  0.1112
 1069CO2     O1 5234   3.805   5.041   3.907 -0.0540  0.3440  0.1212
 1069CO2     O2 5235   3.827   4.986   4.131 -0.2817  0.1672  0.1011
 1070CO2     D1 5236   3.226   6.409   6.747 -0.0070 -0.2280  0.0140
 1070CO2     D2 5237   3.239   6.257   6.621  0.0540 -0.1748 -0.0449
 1070CO2      C 5238   3.232   6.333   6.684  0.0235 -0.2014 -0.0154
 1070CO2     O1 5239   3.240   6.244   6.610  0.0593 -0.1702 -0.0499
 1070CO2     O2 5240   3.224   6.422   6.758 -0.0122 -0.2326  0.0191
 1071CO2     D1 5241   3.615   1.852   7.666 -0.1698  0.0602  0.1431
 1071CO2     D2 5242   3.564   1.908   7.849 -0.2541 -0.1231  0.1752
 1071CO2      C 5243   3.590   1.880   7.758 -0.2119 -0.0315  0.1591
 1071CO2     O1 5244   3.560   1.913   7.865 -0.2614 -0.1390  0.1779
 1071CO2     O2 5245   3.619   1.847   7.650 -0.1625  0.0760  0.1404
 1072CO2     D1 5246   0.771   6.270   5.355 -0.0052 -0.6522 -0.2477
 1072CO2     D2 5247   0.936   6.363   5.413 -0.4072 -0.0897 -0.0046
 1072CO2      C 5248   0.854   6.317   5.384 -0.2062 -0.3710 -0.1262
 1072CO2     O1 5249   0.950   6.371   5.418 -0.4419 -0.0412  0.0164
 1072CO2     O2 5250   0.757   6.262   5.350  0.0295 -0.7008 -0.2687
 1073CO2     D1 5251   2.409   5.175   0.212 -0.0723 -0.7219  0.1444
 1073CO2     D2 5252   2.269   5.265   0.318  0.0045 -0.1941 -0.2039
 1073CO2      C 5253   2.339   5.220   0.265 -0.0339 -0.4580 -0.0298
 1073CO2     O1 5254   2.257   5.273   0.327  0.0112 -0.1486 -0.2340
 1073CO2     O2 5255   2.421   5.167   0.203 -0.0789 -0.7674  0.1744
 1074CO2     D1 5256   2.251   6.056   1.198  0.0223  0.1894 -0.1035
 1074CO2     D2 5257   2.249   6.036   1.002  0.1562  0.6614 -0.1537
 1074CO2      C 5258   2.250   6.046   1.100  0.0893  0.4254 -0.1286
 1074CO2     O1 5259   2.249   6.034   0.985  0.1678  0.7022 -0.1581
 1074CO2     O2 5260   2.251   6.058   1.215  0.0107  0.1486 -0.0992
 1075CO2     D1 5261   7.174   8.691   6.018 -0.2347 -0.0913 -0.0287
 1075CO2     D2 5262   7.318   8.580   5.941 -0.2958 -0.4156  0.3224
 1075CO2      C 5263   7.246   8.635   5.980 -0.2652 -0.2535  0.1468
 1075CO2     O1 5264   7.331   8.570   5.935 -0.3011 -0.4436  0.3527
 1075CO2     O2 5265   7.161   8.700   6.025 -0.2294 -0.0633 -0.0591
 1076CO2     D1 5266   7.861   5.675   2.795 -0.0967  0.9589  0.1211
 1076CO2     D2 5267   7.686   5.712   2.880 -0.3118  0.5088 -0.1178
 1076CO2      C 5268   7.774   5.693   2.838 -0.2043  0.7339  0.0017
 1076CO2     O1 5269   7.671   5.715   2.888 -0.3304  0.4700 -0.1385
 1076CO2     O2 5270   7.876   5.671   2.788 -0.0782  0.9978  0.1418
 1077CO2     D1 5271   1.145   2.631   2.507 -0.1073  0.5127  0.2341
 1077CO2     D2 5272   1.210   2.640   2.693  0.0748  0.0219  0.1924
 1077CO2      C 5273   1.178   2.636   2.600 -0.0163  0.2673  0.2133
 1077CO2     O1 5274   1.216   2.640   2.709  0.0905 -0.0205  0.1888
 1077CO2     O2 5275   1.139   2.631   2.491 -0.1231  0.5551  0.2377
 1078CO2     D1 5276   5.736   5.228   6.060  0.9515  0.0656 -0.1992
 1078CO2     D2 5277   5.692   5.251   6.251 -0.0018  0.2902 -0.4399
 1078CO2      C 5278   5.714   5.240   6.156  0.4749  0.1779 -0.3196
 1078CO2     O1 5279   5.689   5.253   6.268 -0.0841  0.3096 -0.4607
 1078CO2     O2 5280   5.740   5.227   6.043  1.0339  0.0462 -0.1785
 1079CO2     D1 5281   0.403   2.831   6.810 -0.2414 -0.0388  0.3183
 1079CO2     D2 5282   0.468   2.700   6.677  0.2799  0.3795  0.1576
 1079CO2      C 5283   0.435   2.765   6.744  0.0193  0.1704  0.2380
 1079CO2     O1 5284   0.474   2.688   6.666  0.3250  0.4157  0.1437
 1079CO2     O2 5285   0.397   2.842   6.822 -0.2864 -0.0749  0.3322
 1080CO2     D1 5286   4.224   1.261   7.972 -0.1808 -0.2887 -0.2792
 1080CO2     D2 5287   4.186   1.249   8.165  0.6405  0.4332 -0.0725
 1080CO2      C 5288   4.205   1.255   8.069  0.2298  0.0723 -0.1758
 1080CO2     O1 5289   4.183   1.248   8.182  0.7114  0.4956 -0.0547
 1080CO2     O2 5290   4.227   1.262   7.955 -0.2518 -0.3511 -0.2970
 1081CO2     D1 5291   7.502   0.577   7.960 -0.2857  0.0296 -0.3610
 1081CO2     D2 5292   7.558   0.766   7.943 -0.3183  0.0510 -0.2295
 1081CO2      C 5293   7.530   0.672   7.952 -0.3020  0.0403 -0.2953
 1081CO2     O1 5294   7.563   0.783   7.942 -0.3211  0.0529 -0.2181
 1081CO2     O2 5295   7.497   0.561   7.962 -0.2829  0.0277 -0.3724
 1082CO2     D1 5296   1.871   6.062   3.782  0.4882  0.2926 -0.4023
 1082CO2     D2 5297   1.946   5.884   3.742 -0.1459 -0.1357  0.3091
 1082CO2      C 5298   1.909   5.973   3.762  0.1712  0.0784 -0.0466
 1082CO2     O1 5299   1.952   5.868   3.739 -0.2007 -0.1727  0.3705
 1082CO2     O2 5300   1.865   6.078   3.786  0.5430  0.3296 -0.4638
 1083CO2     D1 5301   1.690   1.151   2.788 -0.3095 -0.1218  0.2373
 1083CO2     D2 5302   1.786   1.223   2.946  0.0281 -0.1344  0.0373
 1083CO2      C 5303   1.738   1.187   2.867 -0.1407 -0.1281  0.1373
 1083CO2     O1 5304   1.794   1.229   2.959  0.0573 -0.1354  0.0201
 1083CO2     O2 5305   1.682   1.145   2.775 -0.3386 -0.1207  0.2546
 1084CO2     D1 5306   0.575   0.554   7.963 -0.1781 -0.3278 -0.0802
 1084CO2     D2 5307   0.713   0.457   8.067  0.1858  0.1616 -0.1076
 1084CO2      C 5308   0.644   0.505   8.015  0.0038 -0.0831 -0.0939
 1084CO2     O1 5309   0.725   0.449   8.076  0.2172  0.2039 -0.1099
 1084CO2     O2 5310   0.563   0.562   7.955 -0.2096 -0.3701 -0.0778
 1085CO2     D1 5311   8.462   5.502   7.003  0.0412 -0.1034  0.5257
 1085CO2     D2 5312   8.577   5.461   6.847 -0.4342  0.0193  0.1440
 1085CO2      C 5313   8.520   5.481   6.925 -0.1965 -0.0420  0.3348
 1085CO2     O1 5314   8.587   5.457   6.833 -0.4752  0.0299  0.1110
 1085CO2     O2 5315   8.453   5.506   7.016  0.0822 -0.1140  0.5587
 1086CO2     D1 5316   0.613   7.978   4.996  0.1717 -0.2431 -0.0101
 1086CO2     D2 5317   0.736   8.069   5.121 -0.1867  0.4403 -0.1475
 1086CO2      C 5318   0.674   8.023   5.058 -0.0075  0.0986 -0.0788
 1086CO2     O1 5319   0.747   8.076   5.132 -0.2176  0.4994 -0.1594
 1086CO2     O2 5320   0.602   7.970   4.985  0.2027 -0.3021  0.0017
 1087CO2     D1 5321   5.952   3.260   8.857 -0.3699 -0.0413  0.0323
 1087CO2     D2 5322   5.919   3.379   8.703 -0.3509  0.1464  0.1727
 1087CO2      C 5323   5.935   3.320   8.780 -0.3604  0.0525  0.1025
 1087CO2     O1 5324   5.916   3.389   8.690 -0.3492  0.1626  0.1849
 1087CO2     O2 5325   5.955   3.250   8.871 -0.3715 -0.0575  0.0202
 1088CO2     D1 5326   5.194   7.484   3.332  0.3061  0.0092 -0.1931
 1088CO2     D2 5327   5.293   7.649   3.377  0.2492 -0.2086  0.7331
 1088CO2      C 5328   5.244   7.566   3.355  0.2776 -0.0997  0.2700
 1088CO2     O1 5329   5.302   7.663   3.381  0.2443 -0.2274  0.8131
 1088CO2     O2 5330   5.186   7.469   3.328  0.3110  0.0281 -0.2731
 1089CO2     D1 5331   5.435   0.393   4.479  0.0789  0.1717 -0.3784
 1089CO2     D2 5332   5.449   0.330   4.292  0.0927 -0.0171 -0.3132
 1089CO2      C 5333   5.442   0.361   4.385  0.0858  0.0773 -0.3458
 1089CO2     O1 5334   5.450   0.324   4.276  0.0939 -0.0334 -0.3076
 1089CO2     O2 5335   5.434   0.399   4.495  0.0777  0.1880 -0.3841
 1090CO2     D1 5336   1.039   0.565   5.736 -0.2978 -0.0368  0.1451
 1090CO2     D2 5337   0.968   0.596   5.918 -0.1218 -0.1275  0.2288
 1090CO2      C 5338   1.003   0.580   5.827 -0.2098 -0.0821  0.1870
 1090CO2     O1 5339   0.962   0.598   5.934 -0.1066 -0.1353  0.2360
 1090CO2     O2 5340   1.045   0.562   5.721 -0.3130 -0.0289  0.1379
 1091CO2     D1 5341   8.850   2.620   1.634  0.0715  0.0549 -0.3327
 1091CO2     D2 5342   8.667   2.545   1.629  0.1018 -0.0189 -0.3425
 1091CO2      C 5343   8.759   2.582   1.631  0.0866  0.0180 -0.3376
 1091CO2     O1 5344   8.651   2.538   1.628  0.1044 -0.0252 -0.3433
 1091CO2     O2 5345   8.866   2.626   1.634  0.0688  0.0612 -0.3319
 1092CO2     D1 5346   5.297   1.782   1.844  0.0667 -0.5937 -0.0175
 1092CO2     D2 5347   5.438   1.892   1.758  0.0313 -0.2288  0.3899
 1092CO2      C 5348   5.367   1.837   1.801  0.0490 -0.4113  0.1862
 1092CO2     O1 5349   5.450   1.901   1.751  0.0283 -0.1973  0.4251
 1092CO2     O2 5350   5.285   1.773   1.851  0.0697 -0.6253 -0.0527
 1093CO2     D1 5351   5.542   8.841   5.900 -0.0629  0.0341 -0.6226
 1093CO2     D2 5352   5.570   9.018   5.817 -0.3779  0.3803  0.0019
 1093CO2      C 5353   5.556   8.929   5.859 -0.2204  0.2072 -0.3104
 1093CO2     O1 5354   5.573   9.033   5.809 -0.4051  0.4102  0.0559
 1093CO2     O2 5355   5.540   8.826   5.908 -0.0356  0.0042 -0.6766
 1094CO2     D1 5356   8.538   8.135   8.770 -0.1779 -0.6732 -0.0342
 1094CO2     D2 5357   8.391   8.253   8.830 -0.2147 -0.3388 -0.7818
 1094CO2      C 5358   8.465   8.194   8.800 -0.1963 -0.5060 -0.4080
 1094CO2     O1 5359   8.379   8.263   8.835 -0.2178 -0.3099 -0.8464
 1094CO2     O2 5360   8.551   8.124   8.765 -0.1747 -0.7021  0.0304
 1095CO2     D1 5361   7.268   0.463   3.068 -0.2504  0.0815 -0.1541
 1095CO2     D2 5362   7.418   0.571   3.138 -0.2962  0.0688 -0.0365
 1095CO2      C 5363   7.343   0.517   3.103 -0.2733  0.0752 -0.0953
 1095CO2     O1 5364   7.431   0.580   3.144 -0.3001  0.0677 -0.0264
 1095CO2     O2 5365   7.255   0.453   3.062 -0.2464  0.0827 -0.1643
 1096CO2     D1 5366   6.690   2.768   1.435  0.1699 -0.0066  0.3567
 1096CO2     D2 5367   6.778   2.943   1.458 -0.0390  0.1592 -0.0978
 1096CO2      C 5368   6.734   2.856   1.447  0.0655  0.0763  0.1295
 1096CO2     O1 5369   6.786   2.959   1.461 -0.0571  0.1735 -0.1370
 1096CO2     O2 5370   6.682   2.753   1.433  0.1880 -0.0209  0.3960
 1097CO2     D1 5371   2.356   0.658   7.562 -0.1508  0.3038  0.3408
 1097CO2     D2 5372   2.263   0.485   7.584 -0.0736  0.2163 -0.0134
 1097CO2      C 5373   2.309   0.572   7.573 -0.1122  0.2600  0.1637
 1097CO2     O1 5374   2.255   0.470   7.586 -0.0669  0.2087 -0.0440
 1097CO2     O2 5375   2.364   0.673   7.560 -0.1575  0.3113  0.3714
 1098CO2     D1 5376   3.344   8.824   8.413 -0.2691 -0.3789 -0.0874
 1098CO2     D2 5377   3.247   8.816   8.241 -0.3603  0.2586 -0.0675
 1098CO2      C 5378   3.295   8.820   8.327 -0.3147 -0.0602 -0.0775
 1098CO2     O1 5379   3.239   8.816   8.226 -0.3681  0.3136 -0.0658
 1098CO2     O2 5380   3.352   8.825   8.428 -0.2612 -0.4340 -0.0892
 1099CO2     D1 5381   1.569   7.206   5.039 -0.0732 -0.3798 -0.0765
 1099CO2     D2 5382   1.496   7.036   5.111 -0.2010 -0.2041  0.2095
 1099CO2      C 5383   1.533   7.121   5.075 -0.1371 -0.2919  0.0665
 1099CO2     O1 5384   1.490   7.022   5.117 -0.2121 -0.1889  0.2343
 1099CO2     O2 5385   1.575   7.220   5.032 -0.0621 -0.3950 -0.1013
 1100CO2     D1 5386   4.430   7.190   3.476 -0.1173 -0.0380 -0.3480
 1100CO2     D2 5387   4.371   7.040   3.362 -0.0597 -0.1993 -0.1653
 1100CO2      C 5388   4.401   7.115   3.419 -0.0885 -0.1187 -0.2567
 1100CO2     O1 5389   4.366   7.027   3.352 -0.0548 -0.2133 -0.1496
 1100CO2     O2 5390   4.435   7.203   3.486 -0.1222 -0.0241 -0.3638
 1101CO2     D1 5391   4.864   3.059   1.708  0.2781  0.2723  0.0071
 1101CO2     D2 5392   4.677   3.098   1.659  0.1891  0.1551  0.2516
 1101CO2      C 5393   4.771   3.078   1.683  0.2336  0.2137  0.1293
 1101CO2     O1 5394   4.661   3.102   1.654  0.1814  0.1450  0.2727
 1101CO2     O2 5395   4.880   3.055   1.712  0.2857  0.2825 -0.0141
 1102CO2     D1 5396   3.604   3.666   4.736  0.2643  0.6249 -0.2879
 1102CO2     D2 5397   3.482   3.746   4.870 -0.1742 -0.4868 -0.0140
 1102CO2      C 5398   3.543   3.706   4.803  0.0450  0.0690 -0.1509
 1102CO2     O1 5399   3.471   3.753   4.882 -0.2121 -0.5829  0.0096
 1102CO2     O2 5400   3.614   3.659   4.725  0.3022  0.7209 -0.3115
 1103CO2     D1 5401   0.846   7.419   2.004 -0.2694  0.0285 -0.2175
 1103CO2     D2 5402   0.664   7.351   2.038 -0.1079 -0.3678 -0.1452
 1103CO2      C 5403   0.755   7.385   2.021 -0.1887 -0.1697 -0.1814
 1103CO2     O1 5404   0.648   7.345   2.041 -0.0940 -0.4020 -0.1390
 1103CO2     O2 5405   0.862   7.425   2.001 -0.2834  0.0627 -0.2238
 1104CO2     D1 5406   0.603   6.159   0.757  0.4520  0.0683  0.0244
 1104CO2     D2 5407   0.453   6.042   0.703 -0.1329  0.6759  0.3247
 1104CO2      C 5408   0.528   6.100   0.730  0.1595  0.3721  0.1746
 1104CO2     O1 5409   0.440   6.032   0.699 -0.1835  0.7284  0.3507
 1104CO2     O2 5410   0.616   6.169   0.761  0.5026  0.0159 -0.0015
 1105CO2     D1 5411   7.206   8.424   0.616  0.1074  0.0749 -0.0344
 1105CO2     D2 5412   7.123   8.548   0.745  0.2361  0.0288  0.0914
 1105CO2      C 5413   7.165   8.486   0.680  0.1718  0.0519  0.0285
 1105CO2     O1 5414   7.116   8.559   0.756  0.2472  0.0249  0.1023
 1105CO2     O2 5415   7.214   8.413   0.604  0.0963  0.0789 -0.0453
 1106CO2     D1 5416   1.471   4.820   5.520  0.3730 -0.2290  0.1148
 1106CO2     D2 5417   1.479   4.904   5.699  0.0159  0.0408  0.0048
 1106CO2      C 5418   1.475   4.862   5.609  0.1945 -0.0941  0.0598
 1106CO2     O1 5419   1.479   4.911   5.714 -0.0150  0.0642 -0.0047
 1106CO2     O2 5420   1.470   4.813   5.504  0.4039 -0.2523  0.1243
 1107CO2     D1 5421   4.276   2.299   2.119  0.4255 -0.1115  0.3458
 1107CO2     D2 5422   4.171   2.147   2.190 -0.1266  0.1532  0.0955
 1107CO2      C 5423   4.223   2.223   2.155  0.1495  0.0209  0.2206
 1107CO2     O1 5424   4.162   2.134   2.197 -0.1743  0.1761  0.0738
 1107CO2     O2 5425   4.285   2.312   2.113  0.4732 -0.1343  0.3674
 1108CO2     D1 5426   2.555   1.780   4.571 -0.0559 -0.1601  0.0214
 1108CO2     D2 5427   2.526   1.684   4.742 -0.2350  0.4451  0.3312
 1108CO2      C 5428   2.540   1.732   4.657 -0.1455  0.1425  0.1763
 1108CO2     O1 5429   2.523   1.676   4.757 -0.2505  0.4974  0.3580
 1108CO2     O2 5430   2.557   1.788   4.556 -0.0405 -0.2124 -0.0054
 1109CO2     D1 5431   4.329   6.449   4.332  0.3463 -0.1073 -0.5369
 1109CO2     D2 5432   4.344   6.529   4.512 -0.4675 -0.3854 -0.3437
 1109CO2      C 5433   4.337   6.489   4.422 -0.0606 -0.2463 -0.4403
 1109CO2     O1 5434   4.345   6.536   4.527 -0.5378 -0.4094 -0.3270
 1109CO2     O2 5435   4.328   6.442   4.316  0.4166 -0.0833 -0.5536
 1110CO2     D1 5436   7.097   8.674   0.421  0.3802 -0.3387 -0.0467
 1110CO2     D2 5437   7.054   8.610   0.239 -0.1323 -0.3003  0.0603
 1110CO2      C 5438   7.076   8.642   0.330  0.1240 -0.3195  0.0068
 1110CO2     O1 5439   7.051   8.605   0.223 -0.1765 -0.2970  0.0695
 1110CO2     O2 5440   7.101   8.680   0.437  0.4244 -0.3420 -0.0560
 1111CO2     D1 5441   3.356   2.964   1.099 -0.3060 -0.1291 -0.2452
 1111CO2     D2 5442   3.350   2.956   1.296 -0.1432  0.4105 -0.2179
 1111CO2      C 5443   3.353   2.960   1.198 -0.2246  0.1407 -0.2316
 1111CO2     O1 5444   3.350   2.956   1.313 -0.1291  0.4571 -0.2156
 1111CO2     O2 5445   3.356   2.965   1.082 -0.3200 -0.1757 -0.2476
 1112CO2     D1 5446   2.378   5.702   7.295  0.2698 -0.1774  1.0097
 1112CO2     D2 5447   2.243   5.569   7.352  0.0398 -0.3302  0.1180
 1112CO2      C 5448   2.311   5.636   7.324  0.1548 -0.2538  0.5638
 1112CO2     O1 5449   2.231   5.558   7.357  0.0200 -0.3434  0.0410
 1112CO2     O2 5450   2.390   5.714   7.291  0.2897 -0.1642  1.0867
 1113CO2     D1 5451   0.959   7.760   4.271  0.1686  0.0364 -0.2473
 1113CO2     D2 5452   1.150   7.744   4.317  0.1852  0.0677 -0.3050
 1113CO2      C 5453   1.054   7.752   4.294  0.1769  0.0520 -0.2762
 1113CO2     O1 5454   1.167   7.742   4.321  0.1866  0.0704 -0.3100
 1113CO2     O2 5455   0.942   7.761   4.267  0.1672  0.0337 -0.2423
 1114CO2     D1 5456   7.246   5.871   5.366  0.1406  0.2708  0.0892
 1114CO2     D2 5457   7.165   6.047   5.406 -0.3111  0.1634 -0.3482
 1114CO2      C 5458   7.205   5.959   5.386 -0.0852  0.2171 -0.1295
 1114CO2     O1 5459   7.158   6.063   5.409 -0.3501  0.1542 -0.3860
 1114CO2     O2 5460   7.253   5.856   5.363  0.1796  0.2801  0.1270
 1115CO2     D1 5461   5.043   4.243   2.744 -0.5350  0.0596  0.4018
 1115CO2     D2 5462   5.070   4.282   2.936 -0.3137  0.0301  0.3772
 1115CO2      C 5463   5.056   4.262   2.840 -0.4244  0.0448  0.3895
 1115CO2     O1 5464   5.072   4.286   2.952 -0.2945  0.0275  0.3751
 1115CO2     O2 5465   5.041   4.239   2.727 -0.5542  0.0622  0.4039
 1116CO2     D1 5466   1.275   8.649   0.646 -0.4788  0.2590  0.1550
 1116CO2     D2 5467   1.250   8.480   0.547 -0.5585  0.0649  0.5078
 1116CO2      C 5468   1.263   8.564   0.597 -0.5187  0.1619  0.3314
 1116CO2     O1 5469   1.248   8.465   0.539 -0.5654  0.0481  0.5382
 1116CO2     O2 5470   1.277   8.664   0.655 -0.4719  0.2758  0.1245
 1117CO2     D1 5471   7.346   8.617   3.966 -0.3120  0.7382 -0.9226
 1117CO2     D2 5472   7.465   8.728   4.078 -0.4861  0.2730 -0.2730
 1117CO2      C 5473   7.406   8.673   4.022 -0.3990  0.5056 -0.5978
 1117CO2     O1 5474   7.476   8.738   4.088 -0.5011  0.2328 -0.2169
 1117CO2     O2 5475   7.336   8.608   3.957 -0.2969  0.7783 -0.9787
 1118CO2     D1 5476   6.282   2.657   7.894  0.2505 -0.4717 -0.0067
 1118CO2     D2 5477   6.201   2.502   7.986 -0.4391 -0.1375 -0.0386
 1118CO2      C 5478   6.241   2.579   7.940 -0.0943 -0.3046 -0.0226
 1118CO2     O1 5479   6.194   2.488   7.994 -0.4987 -0.1086 -0.0413
 1118CO2     O2 5480   6.289   2.670   7.886  0.3101 -0.5005 -0.0039
 1119CO2     D1 5481   4.287   1.273   6.814 -0.1979 -0.8698 -0.5396
 1119CO2     D2 5482   4.428   1.383   6.730  0.0415 -0.3428  0.5393
 1119CO2      C 5483   4.358   1.328   6.772 -0.0782 -0.6063 -0.0001
 1119CO2     O1 5484   4.440   1.392   6.723  0.0622 -0.2973  0.6325
 1119CO2     O2 5485   4.275   1.263   6.822 -0.2186 -0.9153 -0.6328
 1120CO2     D1 5486   0.124   3.484   6.540 -0.1131  0.0168 -0.5355
 1120CO2     D2 5487   0.211   3.563   6.699  0.3068 -1.0084 -0.2526
 1120CO2      C 5488   0.167   3.523   6.620  0.0968 -0.4958 -0.3941
 1120CO2     O1 5489   0.218   3.570   6.713  0.3430 -1.0970 -0.2281
 1120CO2     O2 5490   0.116   3.477   6.526 -0.1493  0.1053 -0.5600
 1121CO2     D1 5491   1.245   1.840   4.982  0.2912 -0.4446 -0.8626
 1121CO2     D2 5492   1.254   1.676   5.093  0.0263 -0.0200 -0.2133
 1121CO2      C 5493   1.249   1.758   5.037  0.1587 -0.2323 -0.5380
 1121CO2     O1 5494   1.254   1.662   5.102  0.0034  0.0167 -0.1573
 1121CO2     O2 5495   1.244   1.854   4.972  0.3141 -0.4813 -0.9187
 1122CO2     D1 5496   6.936   7.102   2.343  0.1452 -0.0763 -0.2208
 1122CO2     D2 5497   7.029   6.932   2.308  0.1094 -0.0649 -0.3702
 1122CO2      C 5498   6.983   7.017   2.326  0.1273 -0.0706 -0.2955
 1122CO2     O1 5499   7.037   6.917   2.305  0.1063 -0.0639 -0.3831
 1122CO2     O2 5500   6.928   7.117   2.346  0.1483 -0.0772 -0.2079
 1123CO2     D1 5501   1.318   6.740   6.752 -0.0703 -0.3220  0.2206
 1123CO2     D2 5502   1.188   6.633   6.647 -0.1341  0.4823 -0.5258
 1123CO2      C 5503   1.253   6.687   6.699 -0.1022  0.0801 -0.1526
 1123CO2     O1 5504   1.177   6.624   6.638 -0.1396  0.5517 -0.5902
 1123CO2     O2 5505   1.329   6.749   6.761 -0.0648 -0.3915  0.2851
 1124CO2     D1 5506   0.384   5.234   8.646  0.0199  0.6520  0.2595
 1124CO2     D2 5507   0.504   5.091   8.710 -0.1945  0.1263 -0.5064
 1124CO2      C 5508   0.444   5.163   8.678 -0.0873  0.3892 -0.1234
 1124CO2     O1 5509   0.514   5.078   8.716 -0.2130  0.0809 -0.5725
 1124CO2     O2 5510   0.373   5.247   8.640  0.0384  0.6974  0.3257
 1125CO2     D1 5511   0.979   0.354   1.539  0.3463 -0.0018  0.1723
 1125CO2     D2 5512   0.973   0.159   1.508  0.0889  0.0812 -0.3021
 1125CO2      C 5513   0.976   0.257   1.524  0.2176  0.0397 -0.0649
 1125CO2     O1 5514   0.972   0.142   1.505  0.0667  0.0884 -0.3431
 1125CO2     O2 5515   0.979   0.371   1.542  0.3685 -0.0090  0.2132
 1126CO2     D1 5516   8.029   5.790   7.067  0.0073  0.1930 -0.1321
 1126CO2     D2 5517   8.226   5.800   7.065  0.0371 -0.4698 -0.4716
 1126CO2      C 5518   8.128   5.795   7.066  0.0222 -0.1384 -0.3018
 1126CO2     O1 5519   8.243   5.801   7.064  0.0396 -0.5271 -0.5009
 1126CO2     O2 5520   8.012   5.789   7.067  0.0047  0.2502 -0.1028
 1127CO2     D1 5521   6.285   5.885   4.377  0.0777 -0.2100 -0.2007
 1127CO2     D2 5522   6.160   5.777   4.267  0.3628 -0.5529 -0.1888
 1127CO2      C 5523   6.223   5.831   4.322  0.2203 -0.3814 -0.1947
 1127CO2     O1 5524   6.149   5.768   4.258  0.3874 -0.5825 -0.1877
 1127CO2     O2 5525   6.296   5.894   4.386  0.0531 -0.1803 -0.2017
 1128CO2     D1 5526   0.843   1.167   1.805 -0.4599 -0.3648 -0.1807
 1128CO2     D2 5527   0.845   1.189   1.609  0.1264 -0.0807 -0.1432
 1128CO2      C 5528   0.844   1.178   1.707 -0.1668 -0.2227 -0.1619
 1128CO2     O1 5529   0.845   1.191   1.592  0.1771 -0.0561 -0.1399
 1128CO2     O2 5530   0.843   1.165   1.822 -0.5106 -0.3893 -0.1839
 1129CO2     D1 5531   2.895   1.287   1.683  0.1419  0.0725 -0.0023
 1129CO2     D2 5532   2.794   1.387   1.819 -0.4068 -0.1360 -0.2567
 1129CO2      C 5533   2.844   1.337   1.751 -0.1324 -0.0318 -0.1295
 1129CO2     O1 5534   2.785   1.396   1.831 -0.4542 -0.1540 -0.2786
 1129CO2     O2 5535   2.904   1.278   1.671  0.1893  0.0905  0.0197
 1130CO2     D1 5536   7.206   4.682   0.006  0.6157 -0.4936 -0.0983
 1130CO2     D2 5537   7.211   4.501   0.085  0.0332 -0.4003  0.1605
 1130CO2      C 5538   7.208   4.592   0.045  0.3244 -0.4469  0.0311
 1130CO2     O1 5539   7.211   4.485   0.091 -0.0172 -0.3922  0.1829
 1130CO2     O2 5540   7.205   4.698  -0.000  0.6661 -0.5017 -0.1207
 1131CO2     D1 5541   2.241   7.012   3.067 -0.2878  0.3190  0.0098
 1131CO2     D2 5542   2.092   7.078   3.178 -0.0386  0.3921  0.3006
 1131CO2      C 5543   2.166   7.045   3.123 -0.1632  0.3556  0.1552
 1131CO2     O1 5544   2.079   7.084   3.188 -0.0170  0.3984  0.3257
 1131CO2     O2 5545   2.254   7.006   3.057 -0.3094  0.3127 -0.0153
 1132CO2     D1 5546   5.185   7.844   2.543 -0.6121 -0.3088 -0.0061
 1132CO2     D2 5547   5.287   7.731   2.416 -0.1424  0.1612 -0.0488
 1132CO2      C 5548   5.236   7.788   2.479 -0.3773 -0.0738 -0.0275
 1132CO2     O1 5549   5.296   7.722   2.405 -0.1018  0.2018 -0.0525
 1132CO2     O2 5550   5.176   7.854   2.554 -0.6527 -0.3494 -0.0024
 1133CO2     D1 5551   7.778   8.160   1.856 -0.4781 -0.0280  0.0456
 1133CO2     D2 5552   7.678   8.269   1.725  0.1430  0.4948  0.0009
 1133CO2      C 5553   7.728   8.215   1.790 -0.1675  0.2334  0.0232
 1133CO2     O1 5554   7.669   8.278   1.713  0.1966  0.5400 -0.0029
 1133CO2     O2 5555   7.787   8.151   1.868 -0.5317 -0.0732  0.0494
 1134CO2     D1 5556   8.049   0.246   3.304 -0.0412  0.3932 -0.0778
 1134CO2     D2 5557   8.213   0.352   3.271  0.3004 -0.2334 -0.4002
 1134CO2      C 5558   8.131   0.299   3.287  0.1296  0.0799 -0.2390
 1134CO2     O1 5559   8.227   0.361   3.268  0.3299 -0.2876 -0.4280
 1134CO2     O2 5560   8.035   0.237   3.306 -0.0707  0.4473 -0.0499
 1135CO2     D1 5561   3.976   7.272   4.849 -0.0762  0.0177 -0.2265
 1135CO2     D2 5562   4.069   7.172   4.705 -0.0496 -0.3685  0.0574
 1135CO2      C 5563   4.022   7.222   4.777 -0.0629 -0.1754 -0.0845
 1135CO2     O1 5564   4.077   7.164   4.693 -0.0474 -0.4018  0.0819
 1135CO2     O2 5565   3.968   7.281   4.862 -0.0785  0.0510 -0.2510
 1136CO2     D1 5566   7.533   3.747   5.073 -0.0112  0.0566 -0.2281
 1136CO2     D2 5567   7.707   3.732   5.166 -0.2997 -0.1127  0.2847
 1136CO2      C 5568   7.620   3.739   5.119 -0.1554 -0.0281  0.0283
 1136CO2     O1 5569   7.722   3.730   5.174 -0.3246 -0.1274  0.3290
 1136CO2     O2 5570   7.518   3.748   5.065  0.0137  0.0712 -0.2724
 1137CO2     D1 5571   5.889   5.237   7.595 -0.2665 -0.2724  0.1051
 1137CO2     D2 5572   5.927   5.117   7.443 -0.1540  0.0259 -0.1022
 1137CO2      C 5573   5.908   5.177   7.519 -0.2102 -0.1233  0.0014
 1137CO2     O1 5574   5.931   5.106   7.429 -0.1443  0.0516 -0.1201
 1137CO2     O2 5575   5.885   5.247   7.608 -0.2762 -0.2982  0.1230
 1138CO2     D1 5576   1.402   4.297   0.367 -0.1731  0.0758 -0.4444
 1138CO2     D2 5577   1.410   4.279   0.564 -0.6164 -0.0336 -0.4361
 1138CO2      C 5578   1.406   4.288   0.466 -0.3947  0.0211 -0.4402
 1138CO2     O1 5579   1.410   4.277   0.581 -0.6547 -0.0431 -0.4354
 1138CO2     O2 5580   1.401   4.299   0.350 -0.1348  0.0853 -0.4451
 1139CO2     D1 5581   6.129   7.287   0.641 -0.3506 -0.1280 -0.2000
 1139CO2     D2 5582   6.234   7.177   0.514  0.2730 -0.0370  0.2334
 1139CO2      C 5583   6.181   7.232   0.578 -0.0388 -0.0825  0.0167
 1139CO2     O1 5584   6.243   7.168   0.503  0.3268 -0.0291  0.2708
 1139CO2     O2 5585   6.120   7.297   0.652 -0.4045 -0.1359 -0.2374
 1140CO2     D1 5586   3.689   4.313   0.084 -0.1599  0.7439 -0.2197
 1140CO2     D2 5587   3.756   4.402   0.248  0.2526 -0.6014  0.3528
 1140CO2      C 5588   3.723   4.358   0.166  0.0464  0.0712  0.0665
 1140CO2     O1 5589   3.762   4.410   0.262  0.2882 -0.7176  0.4022
 1140CO2     O2 5590   3.683   4.305   0.070 -0.1955  0.8601 -0.2692
 1141CO2     D1 5591   6.321   7.559   2.652  0.0550  0.0310  0.2125
 1141CO2     D2 5592   6.233   7.730   2.699 -0.1598 -0.1159  0.3395
 1141CO2      C 5593   6.277   7.645   2.676 -0.0524 -0.0424  0.2760
 1141CO2     O1 5594   6.225   7.744   2.703 -0.1783 -0.1286  0.3504
 1141CO2     O2 5595   6.329   7.545   2.648  0.0736  0.0437  0.2015
 1142CO2     D1 5596   7.092   0.363   0.031 -0.2507 -0.1500 -0.5647
 1142CO2     D2 5597   7.024   0.511   0.143 -0.1748 -0.3396 -0.2682
 1142CO2      C 5598   7.058   0.437   0.087 -0.2127 -0.2448 -0.4165
 1142CO2     O1 5599   7.018   0.523   0.153 -0.1682 -0.3560 -0.2426
 1142CO2     O2 5600   7.098   0.350   0.022 -0.2573 -0.1336 -0.5903
 1143CO2     D1 5601   1.206   7.468   1.946 -0.2512 -0.0772  0.4325
 1143CO2     D2 5602   1.126   7.623   1.852  0.5677  0.0606 -0.0454
 1143CO2      C 5603   1.166   7.545   1.899  0.1582 -0.0083  0.1935
 1143CO2     O1 5604   1.119   7.636   1.844  0.6384  0.0725 -0.0867
 1143CO2     O2 5605   1.213   7.455   1.954 -0.3219 -0.0891  0.4737
 1144CO2     D1 5606   4.166   7.469   1.863 -0.2653 -0.3397 -0.1239
 1144CO2     D2 5607   3.992   7.516   1.781  0.1116  0.0209 -0.7209
 1144CO2      C 5608   4.079   7.493   1.822 -0.0769 -0.1594 -0.4224
 1144CO2     O1 5609   3.977   7.520   1.774  0.1442  0.0520 -0.7724
 1144CO2     O2 5610   4.181   7.465   1.870 -0.2979 -0.3708 -0.0723
 1145CO2     D1 5611   1.813   0.539   8.476  0.2721 -0.3813  0.2954
 1145CO2     D2 5612   1.996   0.576   8.541  0.3236 -0.2212  0.0560
 1145CO2      C 5613   1.904   0.557   8.509  0.2978 -0.3013  0.1757
 1145CO2     O1 5614   2.012   0.579   8.546  0.3281 -0.2074  0.0353
 1145CO2     O2 5615   1.797   0.536   8.471  0.2676 -0.3951  0.3161
 1146CO2     D1 5616   8.835   0.308   8.029 -0.5380  0.0357  0.1301
 1146CO2     D2 5617   8.673   0.256   8.130 -0.3518 -0.8760 -0.0427
 1146CO2      C 5618   8.754   0.282   8.079 -0.4449 -0.4202  0.0437
 1146CO2     O1 5619   8.660   0.251   8.139 -0.3357 -0.9548 -0.0576
 1146CO2     O2 5620   8.849   0.313   8.020 -0.5541  0.1144  0.1451
 1147CO2     D1 5621   3.545   3.289   6.655  0.1196  0.4446 -0.0982
 1147CO2     D2 5622   3.383   3.402   6.660 -0.3920 -0.2812 -0.1162
 1147CO2      C 5623   3.464   3.345   6.658 -0.1362  0.0817 -0.1072
 1147CO2     O1 5624   3.369   3.412   6.661 -0.4362 -0.3439 -0.1178
 1147CO2     O2 5625   3.559   3.279   6.655  0.1638  0.5073 -0.0966
 1148CO2     D1 5626   8.498   2.590   1.354 -0.3524  0.3785  0.1219
 1148CO2     D2 5627   8.393   2.698   1.482 -0.3442  0.0642  0.3927
 1148CO2      C 5628   8.445   2.644   1.418 -0.3483  0.2213  0.2573
 1148CO2     O1 5629   8.384   2.707   1.494 -0.3435  0.0371  0.4161
 1148CO2     O2 5630   8.507   2.581   1.343 -0.3532  0.4056  0.0985
 1149CO2     D1 5631   4.506   1.357   1.267 -0.1371  0.0652  0.1927
 1149CO2     D2 5632   4.341   1.292   1.354 -0.0867  0.0117  0.2480
 1149CO2      C 5633   4.424   1.325   1.311 -0.1119  0.0384  0.2203
 1149CO2     O1 5634   4.327   1.287   1.362 -0.0824  0.0070  0.2527
 1149CO2     O2 5635   4.520   1.363   1.259 -0.1414  0.0698  0.1880
 1150CO2     D1 5636   0.932   7.886   4.871 -0.3654 -0.0321  0.0121
 1150CO2     D2 5637   1.008   7.719   4.944 -0.1011 -0.0334 -0.2644
 1150CO2      C 5638   0.970   7.803   4.908 -0.2333 -0.0327 -0.1262
 1150CO2     O1 5639   1.014   7.705   4.951 -0.0783 -0.0335 -0.2883
 1150CO2     O2 5640   0.925   7.901   4.865 -0.3882 -0.0320  0.0360
 1151CO2     D1 5641   3.414   7.833   6.136  0.5462 -0.5879 -0.2684
 1151CO2     D2 5642   3.574   7.811   6.250  0.3021  0.1181  0.2099
 1151CO2      C 5643   3.494   7.822   6.193  0.4241 -0.2349 -0.0292
 1151CO2     O1 5644   3.588   7.809   6.260  0.2810  0.1791  0.2512
 1151CO2     O2 5645   3.400   7.835   6.126  0.5673 -0.6489 -0.3097
 1152CO2     D1 5646   2.234   6.841   2.087 -0.0952  0.1488 -0.4004
 1152CO2     D2 5647   2.174   6.935   1.924 -0.1478 -0.0343 -0.4877
 1152CO2      C 5648   2.204   6.888   2.006 -0.1215  0.0572 -0.4441
 1152CO2     O1 5649   2.169   6.944   1.910 -0.1523 -0.0501 -0.4953
 1152CO2     O2 5650   2.239   6.833   2.102 -0.0907  0.1646 -0.3929
 1153CO2     D1 5651   5.334   4.699   4.643 -0.0518 -0.1261 -0.2614
 1153CO2     D2 5652   5.147   4.636   4.654  0.0975 -0.5397 -0.0793
 1153CO2      C 5653   5.241   4.667   4.648  0.0229 -0.3329 -0.1704
 1153CO2     O1 5654   5.131   4.630   4.654  0.1104 -0.5755 -0.0636
 1153CO2     O2 5655   5.351   4.704   4.642 -0.0647 -0.0904 -0.2771
 1154CO2     D1 5656   8.507   4.740   6.038 -0.8130  0.1891 -0.1991
 1154CO2     D2 5657   8.689   4.817   6.044 -0.7161 -0.0067 -0.5770
 1154CO2      C 5658   8.598   4.779   6.041 -0.7645  0.0912 -0.3880
 1154CO2     O1 5659   8.705   4.824   6.045 -0.7077 -0.0236 -0.6096
 1154CO2     O2 5660   8.491   4.733   6.037 -0.8213  0.2060 -0.1664
 1155CO2     D1 5661   8.657   7.360   1.595  0.1033  0.1446  0.1266
 1155CO2     D2 5662   8.722   7.545   1.619 -0.1675  0.2440  0.0899
 1155CO2      C 5663   8.690   7.452   1.607 -0.0321  0.1943  0.1083
 1155CO2     O1 5664   8.728   7.561   1.621 -0.1909  0.2526  0.0868
 1155CO2     O2 5665   8.652   7.344   1.592  0.1267  0.1360  0.1297
 1156CO2     D1 5666   0.904   3.081   5.763 -0.3788 -0.2907 -0.1552
 1156CO2     D2 5667   0.798   3.203   5.650  0.4789  0.6642  0.0686
 1156CO2      C 5668   0.851   3.142   5.707  0.0501  0.1867 -0.0433
 1156CO2     O1 5669   0.789   3.214   5.640  0.5530  0.7466  0.0879
 1156CO2     O2 5670   0.913   3.070   5.773 -0.4529 -0.3732 -0.1745
 1157CO2     D1 5671   2.413   5.332   7.202  0.0738 -0.0904 -0.3472
 1157CO2     D2 5672   2.326   5.200   7.320 -0.3017 -0.0745 -0.6074
 1157CO2      C 5673   2.370   5.266   7.261 -0.1139 -0.0824 -0.4773
 1157CO2     O1 5674   2.318   5.188   7.330 -0.3341 -0.0731 -0.6299
 1157CO2     O2 5675   2.421   5.344   7.192  0.1062 -0.0918 -0.3247
 1158CO2     D1 5676   7.840   8.169   7.158 -0.6426 -0.3560 -0.2609
 1158CO2     D2 5677   7.847   7.986   7.232  0.8287  0.1756  0.9316
 1158CO2      C 5678   7.843   8.077   7.195  0.0931 -0.0902  0.3353
 1158CO2     O1 5679   7.847   7.970   7.239  0.9558  0.2215  1.0346
 1158CO2     O2 5680   7.839   8.185   7.152 -0.7697 -0.4019 -0.3639
 1159CO2     D1 5681   0.495   7.777   5.752 -0.0529 -0.2590  0.3320
 1159CO2     D2 5682   0.503   7.606   5.652  0.0446 -0.1247  0.1092
 1159CO2      C 5683   0.499   7.691   5.702 -0.0042 -0.1918  0.2206
 1159CO2     O1 5684   0.504   7.591   5.644  0.0530 -0.1131  0.0899
 1159CO2     O2 5685   0.494   7.791   5.760 -0.0614 -0.2706  0.3513
 1160N2      N1 5686   5.854   6.138   6.261  0.3740 -0.1995 -0.1835
 1160N2      N2 5687   5.818   6.242   6.254 -0.2338 -0.4125 -0.2557
 1160N2      MW 5688   5.836   6.190   6.258  0.0701 -0.3060 -0.2196
 1161N2      N1 5689   6.548   3.448   2.352  0.5903 -0.7179 -0.0959
 1161N2      N2 5690   6.512   3.344   2.353  0.0210 -0.5121  1.2838
 1161N2      MW 5691   6.530   3.396   2.353  0.3056 -0.6150  0.5939
 1162N2      N1 5692   8.106   8.797   6.906 -0.2049 -0.6682 -0.8330
 1162N2      N2 5693   8.034   8.874   6.873 -0.1276 -0.2486 -0.0163
 1162N2      MW 5694   8.070   8.835   6.890 -0.1662 -0.4584 -0.4247
 1163N2      N1 5695   2.500   8.833   6.678  0.3145  0.7352 -0.3787
 1163N2      N2 5696   2.599   8.815   6.633  0.4777 -0.1587  0.3069
 1163N2      MW 5697   2.549   8.824   6.655  0.3961  0.2882 -0.0359
 1164N2      N1 5698   5.666   7.712   4.294 -0.5364 -0.1370 -0.2218
 1164N2      N2 5699   5.562   7.689   4.322 -0.3103 -0.9157 -0.0057
 1164N2      MW 5700   5.614   7.700   4.308 -0.4234 -0.5264 -0.1138
 1165N2      N1 5701   2.100   5.807   8.343 -0.0613  0.6387 -1.0216
 1165N2      N2 5702   2.091   5.699   8.361  0.0331  0.7267 -0.4454
 1165N2      MW 5703   2.095   5.753   8.352 -0.0141  0.6827 -0.7335
 1166N2      N1 5704   4.684   5.861   2.374 -0.2935 -0.3747  0.2242
 1166N2      N2 5705   4.624   5.807   2.300 -0.9268 -0.5425  0.8629
 1166N2      MW 5706   4.654   5.834   2.337 -0.6101 -0.4586  0.5435
 1167N2      N1 5707   1.646   8.729   4.169  1.0955  0.6515 -0.2952
 1167N2      N2 5708   1.656   8.829   4.214  0.2788  0.6739 -0.1498
 1167N2      MW 5709   1.651   8.779   4.192  0.6871  0.6627 -0.2225
 1168N2      N1 5710   7.692   1.526   1.290  0.0429  0.2693 -0.2379
 1168N2      N2 5711   7.778   1.489   1.348  0.0608  0.2380 -0.2843
 1168N2      MW 5712   7.735   1.507   1.319  0.0519  0.2536 -0.2611
 1169N2      N1 5713   5.169   2.274   0.358 -0.2303 -0.0893  0.0208
 1169N2      N2 5714   5.099   2.337   0.303 -0.3297  0.0674  0.3284
 1169N2      MW 5715   5.134   2.306   0.330 -0.2800 -0.0109  0.1746
 1170N2      N1 5716   5.351   8.496   5.680 -0.3196 -0.3127 -0.0846
 1170N2      N2 5717   5.284   8.520   5.764  0.1854 -0.2277  0.2938
 1170N2      MW 5718   5.317   8.508   5.722 -0.0671 -0.2702  0.1046
 1171N2      N1 5719   8.507   5.030   6.268 -0.3266 -0.1929  0.0005
 1171N2      N2 5720   8.497   5.033   6.378  0.2115 -0.3690  0.0574
 1171N2      MW 5721   8.502   5.031   6.323 -0.0576 -0.2810  0.0289
 1172N2      N1 5722   3.696   4.295   1.349 -0.8657  0.4219  0.8904
 1172N2      N2 5723   3.769   4.311   1.430  0.1114 -0.1547  0.1366
 1172N2      MW 5724   3.733   4.303   1.389 -0.3771  0.1336  0.5135
 1173N2      N1 5725   6.226   3.865   5.783 -0.1443  0.2073  0.0090
 1173N2      N2 5726   6.318   3.895   5.835  0.3197 -0.8165 -0.2214
 1173N2      MW 5727   6.272   3.880   5.809  0.0877 -0.3046 -0.1062
 1174N2      N1 5728   1.254   1.335   5.423 -0.2037  0.0113 -0.0647
 1174N2      N2 5729   1.237   1.256   5.348 -0.2432 -0.3971  0.3706
 1174N2      MW 5730   1.245   1.295   5.386 -0.2234 -0.1929  0.1529
 1175N2      N1 5731   1.724   8.416   0.415  0.5094  0.3768  0.5242
 1175N2      N2 5732   1.765   8.508   0.371 -0.3061  0.5228  0.0445
 1175N2      MW 5733   1.745   8.462   0.393  0.1017  0.4498  0.2844
 1176N2      N1 5734   8.479   1.254   0.719 -0.6650  0.5598  0.6033
 1176N2      N2 5735   8.501   1.309   0.811  0.4096  0.0184  0.6820
 1176N2      MW 5736   8.490   1.281   0.765 -0.1277  0.2891  0.6427
 1177N2      N1 5737   6.193   0.821   6.629 -0.2953  0.0268 -0.2367
 1177N2      N2 5738   6.104   0.786   6.683  0.1068 -0.0238  0.3946
 1177N2      MW 5739   6.148   0.804   6.656 -0.0942  0.0015  0.0789
 1178N2      N1 5740   6.415   3.517   6.094  0.6620 -0.2081 -0.2698
 1178N2      N2 5741   6.453   3.604   6.037  0.6929 -0.0910 -0.0724
 1178N2      MW 5742   6.434   3.561   6.066  0.6775 -0.1495 -0.1711
 1179N2      N1 5743   2.913   4.079   5.693 -0.8239  0.6049 -0.2589
 1179N2      N2 5744   2.992   4.154   5.677 -0.4450  0.2520 -0.0417
 1179N2      MW 5745   2.953   4.117   5.685 -0.6344  0.4285 -0.1503
 1180N2      N1 5746   3.374   0.737   6.318  0.1821 -0.6114  0.0531
 1180N2      N2 5747   3.418   0.827   6.273  0.5474 -0.6916  0.2468
 1180N2      MW 5748   3.396   0.782   6.296  0.3648 -0.6515  0.1499
 1181N2      N1 5749   1.297   2.128   0.655 -0.1074  0.1225 -0.6208
 1181N2      N2 5750   1.338   2.062   0.732  0.3637  1.2456  0.0875
 1181N2      MW 5751   1.318   2.095   0.693  0.1281  0.6841 -0.2667
 1182N2      N1 5752   0.932   0.856   3.615  0.1322 -0.5020 -0.0029
 1182N2      N2 5753   0.831   0.858   3.660  0.5228 -0.0776  0.8599
 1182N2      MW 5754   0.881   0.857   3.638  0.3275 -0.2898  0.4285
 1183N2      N1 5755   4.442   5.116   0.470  0.7257  0.4241 -0.3620
 1183N2      N2 5756   4.476   5.014   0.449  0.3711  0.4187 -0.9208
 1183N2      MW 5757   4.459   5.065   0.459  0.5484  0.4214 -0.6414
 1184N2      N1 5758   3.275   8.689   1.634  0.2068  0.0048  0.3367
 1184N2      N2 5759   3.305   8.785   1.679  0.4852 -0.0325  0.2314
 1184N2      MW 5760   3.290   8.737   1.657  0.3460 -0.0139  0.2841
 1185N2      N1 5761   8.563   3.159   8.356 -0.0431  0.3292  0.2654
 1185N2      N2 5762   8.671   3.142   8.364  0.0575  0.5882 -0.5489
 1185N2      MW 5763   8.617   3.150   8.360  0.0072  0.4587 -0.1418
 1186N2      N1 5764   3.654   6.543   5.408  0.1285 -0.5350  0.1893
 1186N2      N2 5765   3.574   6.616   5.427  0.5543 -0.1045  0.3571
 1186N2      MW 5766   3.614   6.579   5.417  0.3414 -0.3198  0.2732
 1187N2      N1 5767   2.883   4.623   6.834 -0.4289 -0.0812 -0.3841
 1187N2      N2 5768   2.832   4.662   6.924  0.4321 -0.0635  0.1025
 1187N2      MW 5769   2.858   4.643   6.879  0.0016 -0.0723 -0.1408
 1188N2      N1 5770   8.076   3.956   7.604 -0.2508 -0.2615  0.7074
 1188N2      N2 5771   8.015   3.937   7.514  0.4106 -0.3217  0.2693
 1188N2      MW 5772   8.045   3.947   7.559  0.0799 -0.2916  0.4883
 1189N2      N1 5773   5.398   6.156   7.621 -0.4469 -0.9460  0.4252
 1189N2      N2 5774   5.471   6.119   7.548 -0.1641 -0.2231  0.3359
 1189N2      MW 5775   5.434   6.137   7.585 -0.3055 -0.5845  0.3805
 1190N2      N1 5776   0.207   7.353   1.416  0.3019 -0.1649 -0.5146
 1190N2      N2 5777   0.283   7.388   1.487 -0.3070  0.0060  0.0618
 1190N2      MW 5778   0.245   7.370   1.451 -0.0026 -0.0794 -0.2264
 1191N2      N1 5779   8.437   3.890   4.220 -0.2429  0.1375  0.5761
 1191N2      N2 5780   8.453   3.989   4.176  0.4514 -0.4144 -0.4435
 1191N2      MW 5781   8.445   3.940   4.198  0.1043 -0.1385  0.0663
 1192N2      N1 5782   0.491   4.125   0.683 -0.0396 -0.0226  0.2286
 1192N2      N2 5783   0.529   4.226   0.661  0.4803 -0.2059  0.2764
 1192N2      MW 5784   0.510   4.175   0.672  0.2203 -0.1143  0.2525
 1193N2      N1 5785   8.653   3.267   5.771  0.5190  0.7097  0.6438
 1193N2      N2 5786   8.725   3.184   5.771  0.1689  0.4017  0.2202
 1193N2      MW 5787   8.689   3.226   5.771  0.3439  0.5557  0.4320
 1194N2      N1 5788   7.062   8.238   6.682 -0.3458 -0.0090  0.2249
 1194N2      N2 5789   7.006   8.309   6.619 -0.3280 -0.0119  0.2057
 1194N2      MW 5790   7.034   8.274   6.651 -0.3369 -0.0105  0.2153
 1195N2      N1 5791   2.588   2.414   1.106 -0.0727  0.2860  0.4952
 1195N2      N2 5792   2.567   2.328   1.171 -0.3229  0.2332  0.3407
 1195N2      MW 5793   2.578   2.371   1.139 -0.1978  0.2596  0.4179
 1196N2      N1 5794   4.718   7.481   1.124 -0.3180  0.1662 -0.7027
 1196N2      N2 5795   4.778   7.425   1.051  0.3429 -0.0684  0.0131
 1196N2      MW 5796   4.748   7.453   1.088  0.0125  0.0489 -0.3448
[truncated: 38,120 more chars]
