# Supplementary material for: Economically viable geological CO2 storage from direct air capture has critical threshold of 70% CO2 concentration
Source: Commun Eng. 2025 Jul 15;4:127. doi: 10.1038/s44172-025-00468-5 (PMC12264126; doi:10.1038/s44172-025-00468-5)
Supplement: Supplementary file 4 — Supplementary Data 1 [file 44172_2025_468_MOESM4_ESM.zip › Critical-Threshold-of-70-CO2-Concentration-for-Economically-Viable-Geological-Storage-from-DAC-main/80percent_293.15K-60bar-initial.gro]

Glycine aRginine prOline Methionine Alanine Cystine Serine
 6348
    1O2      O1    1   5.883   3.814   1.966
    1O2      O2    2   5.829   3.756   1.874
    1O2      MW    3   5.856   3.785   1.920
    2O2      O1    4   5.205   7.162   1.008
    2O2      O2    5   5.261   7.100   0.921
    2O2      MW    6   5.233   7.131   0.964
    3O2      O1    7   6.609   1.433   9.220
    3O2      O2    8   6.711   1.368   9.230
    3O2      MW    9   6.660   1.400   9.225
    4O2      O1   10   9.961   2.152   9.746
    4O2      O2   11   9.881   2.120   9.831
    4O2      MW   12   9.921   2.136   9.789
    5O2      O1   13   4.959   1.688   6.633
    5O2      O2   14   5.054   1.762   6.628
    5O2      MW   15   5.006   1.725   6.631
    6O2      O1   16   6.395   3.108   5.610
    6O2      O2   17   6.365   3.021   5.688
    6O2      MW   18   6.380   3.064   5.649
    7O2      O1   19   8.527   8.669   8.032
    7O2      O2   20   8.533   8.671   8.153
    7O2      MW   21   8.530   8.670   8.092
    8O2      O1   22   0.834   6.765   5.624
    8O2      O2   23   0.808   6.756   5.506
    8O2      MW   24   0.821   6.760   5.565
    9O2      O1   25   3.783   5.726   9.860
    9O2      O2   26   3.674   5.752   9.814
    9O2      MW   27   3.728   5.739   9.837
   10O2      O1   28   4.133   5.482   0.354
   10O2      O2   29   4.188   5.492   0.247
   10O2      MW   30   4.161   5.487   0.301
   11O2      O1   31   8.307   4.941   9.570
   11O2      O2   32   8.370   5.017   9.500
   11O2      MW   33   8.339   4.979   9.535
   12O2      O1   34   7.243   3.975   7.290
   12O2      O2   35   7.304   3.963   7.394
   12O2      MW   36   7.274   3.969   7.342
   13O2      O1   37   7.372   7.893   2.390
   13O2      O2   38   7.490   7.885   2.414
   13O2      MW   39   7.431   7.889   2.402
   14O2      O1   40   7.023   1.043   9.347
   14O2      O2   41   6.912   1.015   9.310
   14O2      MW   42   6.967   1.029   9.328
   15O2      O1   43   5.523   4.900   3.981
   15O2      O2   44   5.464   4.914   4.085
   15O2      MW   45   5.494   4.907   4.033
   16O2      O1   46   5.024   1.517   8.341
   16O2      O2   47   4.942   1.563   8.418
   16O2      MW   48   4.983   1.540   8.379
   17O2      O1   49   9.619   6.107   6.162
   17O2      O2   50   9.697   6.108   6.069
   17O2      MW   51   9.658   6.108   6.115
   18O2      O1   52   4.858   9.665   6.516
   18O2      O2   53   4.783   9.659   6.610
   18O2      MW   54   4.821   9.662   6.563
   19O2      O1   55   5.109   2.679   5.708
   19O2      O2   56   5.112   2.665   5.828
   19O2      MW   57   5.111   2.672   5.768
   20O2      O1   58   6.081   4.954   8.411
   20O2      O2   59   6.040   5.015   8.507
   20O2      MW   60   6.061   4.985   8.459
   21O2      O1   61   9.058   1.572   0.954
   21O2      O2   62   9.072   1.686   0.916
   21O2      MW   63   9.065   1.629   0.935
   22O2      O1   64   0.398   0.489   4.381
   22O2      O2   65   0.371   0.592   4.324
   22O2      MW   66   0.385   0.541   4.352
   23O2      O1   67   1.431   4.643   4.872
   23O2      O2   68   1.518   4.657   4.788
   23O2      MW   69   1.474   4.650   4.830
   24O2      O1   70   4.079   4.701   8.205
   24O2      O2   71   4.131   4.745   8.106
   24O2      MW   72   4.105   4.723   8.156
   25O2      O1   73   0.142   9.720   3.611
   25O2      O2   74   0.236   9.647   3.585
   25O2      MW   75   0.189   9.683   3.598
   26O2      O1   76   8.522   9.644   0.040
   26O2      O2   77   8.454   9.742   0.060
   26O2      MW   78   8.488   9.693   0.050
   27O2      O1   79   9.496   4.843   4.605
   27O2      O2   80   9.453   4.901   4.508
   27O2      MW   81   9.474   4.872   4.556
   28O2      O1   82   4.731   6.534   5.729
   28O2      O2   83   4.714   6.415   5.739
   28O2      MW   84   4.722   6.475   5.734
   29O2      O1   85   1.076   0.702   2.253
   29O2      O2   86   1.041   0.815   2.279
   29O2      MW   87   1.058   0.758   2.266
   30O2      O1   88   8.639   7.562   9.405
   30O2      O2   89   8.698   7.618   9.316
   30O2      MW   90   8.669   7.590   9.361
   31O2      O1   91   2.696   1.209   4.290
   31O2      O2   92   2.688   1.311   4.356
   31O2      MW   93   2.692   1.260   4.323
   32O2      O1   94   5.381   1.342   6.442
   32O2      O2   95   5.303   1.359   6.351
   32O2      MW   96   5.342   1.351   6.397
   33O2      O1   97   6.658   8.227   2.826
   33O2      O2   98   6.552   8.175   2.801
   33O2      MW   99   6.605   8.201   2.813
   34O2      O1  100  -0.013   1.479   4.359
   34O2      O2  101   0.097   1.477   4.307
   34O2      MW  102   0.042   1.478   4.333
   35O2      O1  103   9.661   0.768   2.348
   35O2      O2  104   9.717   0.696   2.427
   35O2      MW  105   9.689   0.732   2.388
   36O2      O1  106   1.498   7.127   0.140
   36O2      O2  107   1.521   7.011   0.115
   36O2      MW  108   1.509   7.069   0.128
   37O2      O1  109   9.071   6.219   7.678
   37O2      O2  110   9.072   6.174   7.790
   37O2      MW  111   9.072   6.196   7.734
   38O2      O1  112   7.940   4.320   4.197
   38O2      O2  113   8.005   4.422   4.182
   38O2      MW  114   7.972   4.371   4.190
   39O2      O1  115   2.310   2.243   5.049
   39O2      O2  116   2.227   2.253   5.136
   39O2      MW  117   2.268   2.248   5.092
   40O2      O1  118   8.346   0.019   5.809
   40O2      O2  119   8.347   0.086   5.708
   40O2      MW  120   8.346   0.053   5.758
   41O2      O1  121   3.495   7.119   1.578
   41O2      O2  122   3.458   7.225   1.534
   41O2      MW  123   3.477   7.172   1.556
   42O2      O1  124   3.810   0.164   1.489
   42O2      O2  125   3.808   0.122   1.375
   42O2      MW  126   3.809   0.143   1.432
   43O2      O1  127   1.052   7.911   3.418
   43O2      O2  128   1.002   7.936   3.311
   43O2      MW  129   1.027   7.924   3.364
   44O2      O1  130   3.709   3.266   9.481
   44O2      O2  131   3.786   3.318   9.403
   44O2      MW  132   3.748   3.292   9.442
   45O2      O1  133   3.129   2.028   7.373
   45O2      O2  134   3.178   2.091   7.463
   45O2      MW  135   3.154   2.060   7.418
   46O2      O1  136   3.766   4.683   3.811
   46O2      O2  137   3.712   4.713   3.914
   46O2      MW  138   3.739   4.698   3.863
   47O2      O1  139   7.019   2.763   1.273
   47O2      O2  140   7.032   2.705   1.168
   47O2      MW  141   7.026   2.734   1.221
   48O2      O1  142   1.567   4.601   3.669
   48O2      O2  143   1.586   4.633   3.554
   48O2      MW  144   1.577   4.617   3.612
   49O2      O1  145   7.412   9.735   6.061
   49O2      O2  146   7.452   9.794   5.963
   49O2      MW  147   7.432   9.764   6.012
   50O2      O1  148   7.126   6.802   5.053
   50O2      O2  149   7.166   6.688   5.048
   50O2      MW  150   7.146   6.745   5.051
   51O2      O1  151   6.039   5.366   8.590
   51O2      O2  152   5.960   5.455   8.570
   51O2      MW  153   5.999   5.410   8.580
   52O2      O1  154   4.919   2.163   1.388
   52O2      O2  155   4.909   2.182   1.508
   52O2      MW  156   4.914   2.173   1.448
   53O2      O1  157   5.094   4.151   6.862
   53O2      O2  158   5.045   4.096   6.766
   53O2      MW  159   5.069   4.124   6.813
   54O2      O1  160   3.583   6.781   0.437
   54O2      O2  161   3.582   6.733   0.326
   54O2      MW  162   3.582   6.757   0.382
   55O2      O1  163   4.221   8.556   6.933
   55O2      O2  164   4.284   8.453   6.946
   55O2      MW  165   4.253   8.504   6.939
   56CO2     D1  166   4.675   8.677   7.312
   56CO2     D2  167   4.726   8.850   7.230
   56CO2      C  168   4.701   8.763   7.271
   56CO2     O1  169   4.671   8.662   7.319
   56CO2     O2  170   4.731   8.865   7.223
   57CO2     D1  171   6.815   7.084   4.762
   57CO2     D2  172   6.670   6.950   4.764
   57CO2      C  173   6.742   7.017   4.763
   57CO2     O1  174   6.827   7.096   4.762
   57CO2     O2  175   6.657   6.938   4.765
   58CO2     D1  176   5.462   5.523   5.482
   58CO2     D2  177   5.640   5.556   5.561
   58CO2      C  178   5.551   5.539   5.521
   58CO2     O1  179   5.447   5.520   5.475
   58CO2     O2  180   5.656   5.559   5.568
   59CO2     D1  181   4.954   1.797   8.248
   59CO2     D2  182   5.138   1.751   8.306
   59CO2      C  183   5.046   1.774   8.277
   59CO2     O1  184   4.938   1.801   8.243
   59CO2     O2  185   5.154   1.747   8.311
   60CO2     D1  186   6.120   8.617   4.280
   60CO2     D2  187   6.029   8.740   4.153
   60CO2      C  188   6.074   8.678   4.217
   60CO2     O1  189   6.127   8.606   4.290
   60CO2     O2  190   6.022   8.750   4.143
   61CO2     D1  191   7.942   1.997   3.524
   61CO2     D2  192   7.889   2.074   3.698
   61CO2      C  193   7.915   2.035   3.611
   61CO2     O1  194   7.946   1.990   3.509
   61CO2     O2  195   7.884   2.081   3.713
   62CO2     D1  196   7.739   3.869   6.110
   62CO2     D2  197   7.611   3.723   6.079
   62CO2      C  198   7.675   3.796   6.095
   62CO2     O1  199   7.751   3.882   6.113
   62CO2     O2  200   7.599   3.710   6.076
   63CO2     D1  201   5.158   6.504   2.666
   63CO2     D2  202   5.063   6.360   2.570
   63CO2      C  203   5.110   6.432   2.618
   63CO2     O1  204   5.166   6.516   2.674
   63CO2     O2  205   5.054   6.347   2.561
   64CO2     D1  206   5.233   4.412   1.514
   64CO2     D2  207   5.178   4.494   1.685
   64CO2      C  208   5.205   4.453   1.599
   64CO2     O1  209   5.237   4.404   1.499
   64CO2     O2  210   5.173   4.501   1.700
   65CO2     D1  211   7.403   7.103   1.160
   65CO2     D2  212   7.444   7.296   1.157
   65CO2      C  213   7.424   7.199   1.159
   65CO2     O1  214   7.399   7.086   1.161
   65CO2     O2  215   7.448   7.313   1.157
   66CO2     D1  216   6.776   2.040   4.643
   66CO2     D2  217   6.641   1.900   4.676
   66CO2      C  218   6.708   1.970   4.659
   66CO2     O1  219   6.787   2.052   4.640
   66CO2     O2  220   6.629   1.887   4.679
   67CO2     D1  221   0.121   9.340   6.194
   67CO2     D2  222  -0.003   9.306   6.344
   67CO2      C  223   0.059   9.323   6.269
   67CO2     O1  224   0.132   9.343   6.181
   67CO2     O2  225  -0.014   9.303   6.357
   68CO2     D1  226   1.444   6.231   0.399
   68CO2     D2  227   1.429   6.305   0.582
   68CO2      C  228   1.437   6.268   0.490
   68CO2     O1  229   1.446   6.224   0.383
   68CO2     O2  230   1.428   6.312   0.597
   69CO2     D1  231   6.175   2.063   1.138
   69CO2     D2  232   6.206   2.032   0.945
   69CO2      C  233   6.190   2.048   1.042
   69CO2     O1  234   6.172   2.066   1.155
   69CO2     O2  235   6.208   2.030   0.929
   70CO2     D1  236   6.864   1.236   8.100
   70CO2     D2  237   6.845   1.227   8.297
   70CO2      C  238   6.854   1.231   8.199
   70CO2     O1  239   6.865   1.237   8.083
   70CO2     O2  240   6.843   1.226   8.314
   71CO2     D1  241   7.760   0.438   7.186
   71CO2     D2  242   7.729   0.590   7.064
   71CO2      C  243   7.745   0.514   7.125
   71CO2     O1  244   7.763   0.425   7.196
   71CO2     O2  245   7.726   0.604   7.053
   72CO2     D1  246   6.445   1.600   5.298
   72CO2     D2  247   6.317   1.709   5.402
   72CO2      C  248   6.381   1.655   5.350
   72CO2     O1  249   6.456   1.590   5.289
   72CO2     O2  250   6.306   1.719   5.411
   73CO2     D1  251   9.689   4.019   1.277
   73CO2     D2  252   9.862   4.101   1.325
   73CO2      C  253   9.775   4.060   1.301
   73CO2     O1  254   9.674   4.012   1.273
   73CO2     O2  255   9.877   4.108   1.329
   74CO2     D1  256   2.049   5.183   2.574
   74CO2     D2  257   2.018   5.137   2.764
   74CO2      C  258   2.034   5.160   2.669
   74CO2     O1  259   2.052   5.187   2.558
   74CO2     O2  260   2.016   5.133   2.780
   75CO2     D1  261   2.567   8.709   9.513
   75CO2     D2  262   2.441   8.562   9.477
   75CO2      C  263   2.504   8.636   9.495
   75CO2     O1  264   2.578   8.722   9.516
   75CO2     O2  265   2.430   8.549   9.473
   76CO2     D1  266   4.781   0.002   3.048
   76CO2     D2  267   4.770   0.008   2.851
   76CO2      C  268   4.775   0.005   2.950
   76CO2     O1  269   4.781   0.001   3.065
   76CO2     O2  270   4.769   0.008   2.834
   77CO2     D1  271   4.979   7.038   6.272
   77CO2     D2  272   4.924   7.225   6.304
   77CO2      C  273   4.952   7.131   6.288
   77CO2     O1  274   4.984   7.021   6.269
   77CO2     O2  275   4.919   7.241   6.307
   78CO2     D1  276   7.434   5.831   7.101
   78CO2     D2  277   7.324   5.695   7.195
   78CO2      C  278   7.379   5.763   7.148
   78CO2     O1  279   7.443   5.842   7.092
   78CO2     O2  280   7.315   5.684   7.203
   79CO2     D1  281   8.804   3.324   1.792
   79CO2     D2  282   8.954   3.340   1.665
   79CO2      C  283   8.879   3.332   1.729
   79CO2     O1  284   8.791   3.322   1.803
   79CO2     O2  285   8.967   3.341   1.654
   80CO2     D1  286   2.916   2.404   4.377
   80CO2     D2  287   3.059   2.341   4.256
   80CO2      C  288   2.988   2.372   4.317
   80CO2     O1  289   2.904   2.409   4.387
   80CO2     O2  290   3.072   2.335   4.246
   81CO2     D1  291   1.357   2.615   6.630
   81CO2     D2  292   1.459   2.702   6.484
   81CO2      C  293   1.408   2.658   6.557
   81CO2     O1  294   1.349   2.608   6.643
   81CO2     O2  295   1.468   2.709   6.471
   82CO2     D1  296   6.898   7.379   3.003
   82CO2     D2  297   6.893   7.382   3.201
   82CO2      C  298   6.895   7.381   3.102
   82CO2     O1  299   6.898   7.379   2.986
   82CO2     O2  300   6.893   7.382   3.218
   83CO2     D1  301   0.405   4.428   1.204
   83CO2     D2  302   0.392   4.379   1.013
   83CO2      C  303   0.399   4.404   1.108
   83CO2     O1  304   0.406   4.432   1.220
   83CO2     O2  305   0.391   4.375   0.996
   84CO2     D1  306   2.217   7.041   2.245
   84CO2     D2  307   2.365   7.095   2.125
   84CO2      C  308   2.291   7.068   2.185
   84CO2     O1  309   2.204   7.037   2.255
   84CO2     O2  310   2.378   7.099   2.115
   85CO2     D1  311   9.956   4.029   6.527
   85CO2     D2  312  10.003   4.074   6.714
   85CO2      C  313   9.980   4.052   6.621
   85CO2     O1  314   9.952   4.025   6.511
   85CO2     O2  315  10.007   4.078   6.730
   86CO2     D1  316   5.794   0.468   5.481
   86CO2     D2  317   5.976   0.392   5.497
   86CO2      C  318   5.885   0.430   5.489
   86CO2     O1  319   5.778   0.474   5.480
   86CO2     O2  320   5.992   0.386   5.499
   87CO2     D1  321   9.060   8.163   9.100
   87CO2     D2  322   9.068   8.159   9.297
   87CO2      C  323   9.064   8.161   9.199
   87CO2     O1  324   9.060   8.163   9.083
   87CO2     O2  325   9.069   8.159   9.314
   88CO2     D1  326   9.193   9.558   1.767
   88CO2     D2  327   9.384   9.603   1.742
   88CO2      C  328   9.289   9.581   1.754
   88CO2     O1  329   9.177   9.554   1.769
   88CO2     O2  330   9.401   9.607   1.740
   89CO2     D1  331   3.651   0.539   7.449
   89CO2     D2  332   3.614   0.497   7.638
   89CO2      C  333   3.632   0.518   7.544
   89CO2     O1  334   3.654   0.543   7.432
   89CO2     O2  335   3.611   0.493   7.655
   90CO2     D1  336   5.634   2.328   7.954
   90CO2     D2  337   5.712   2.285   8.130
   90CO2      C  338   5.673   2.306   8.042
   90CO2     O1  339   5.627   2.332   7.938
   90CO2     O2  340   5.719   2.281   8.146
   91CO2     D1  341   0.736   6.515   8.008
   91CO2     D2  342   0.684   6.508   8.199
   91CO2      C  343   0.710   6.511   8.104
   91CO2     O1  344   0.741   6.516   7.992
   91CO2     O2  345   0.679   6.507   8.215
   92CO2     D1  346   7.789   5.599   5.137
   92CO2     D2  347   7.599   5.544   5.134
   92CO2      C  348   7.694   5.571   5.136
   92CO2     O1  349   7.805   5.603   5.138
   92CO2     O2  350   7.582   5.540   5.134
   93CO2     D1  351   5.066   5.030   2.849
   93CO2     D2  352   5.072   5.072   3.042
   93CO2      C  353   5.069   5.051   2.946
   93CO2     O1  354   5.065   5.026   2.832
   93CO2     O2  355   5.072   5.076   3.059
   94CO2     D1  356   6.276   2.073   7.057
   94CO2     D2  357   6.158   1.922   7.009
   94CO2      C  358   6.217   1.998   7.033
   94CO2     O1  359   6.286   2.087   7.061
   94CO2     O2  360   6.148   1.909   7.005
   95CO2     D1  361   1.215   5.308   1.375
   95CO2     D2  362   1.228   5.316   1.178
   95CO2      C  363   1.221   5.312   1.277
   95CO2     O1  364   1.214   5.308   1.392
   95CO2     O2  365   1.229   5.316   1.161
   96CO2     D1  366   9.065   4.091   7.308
   96CO2     D2  367   8.928   4.160   7.433
   96CO2      C  368   8.997   4.125   7.370
   96CO2     O1  369   9.077   4.085   7.297
   96CO2     O2  370   8.916   4.166   7.443
   97CO2     D1  371   4.605   6.009   6.968
   97CO2     D2  372   4.464   5.978   6.832
   97CO2      C  373   4.534   5.993   6.900
   97CO2     O1  374   4.617   6.011   6.979
   97CO2     O2  375   4.452   5.975   6.820
   98CO2     D1  376   5.737   6.496   1.717
   98CO2     D2  377   5.563   6.589   1.726
   98CO2      C  378   5.650   6.543   1.722
   98CO2     O1  379   5.752   6.488   1.716
   98CO2     O2  380   5.548   6.597   1.727
   99CO2     D1  381   4.218   3.707   4.172
   99CO2     D2  382   4.124   3.695   3.999
   99CO2      C  383   4.171   3.701   4.086
   99CO2     O1  384   4.226   3.708   4.187
   99CO2     O2  385   4.116   3.694   3.984
  100CO2     D1  386   9.118   1.131   0.581
  100CO2     D2  387   9.272   1.253   0.609
  100CO2      C  388   9.195   1.192   0.595
  100CO2     O1  389   9.105   1.120   0.578
  100CO2     O2  390   9.285   1.263   0.611
  101CO2     D1  391   6.961   1.045   8.690
  101CO2     D2  392   6.870   0.869   8.688
  101CO2      C  393   6.915   0.957   8.689
  101CO2     O1  394   6.969   1.060   8.690
  101CO2     O2  395   6.862   0.854   8.688
  102CO2     D1  396   3.902   4.744   6.593
  102CO2     D2  397   3.920   4.556   6.654
  102CO2      C  398   3.911   4.650   6.624
  102CO2     O1  399   3.901   4.760   6.588
  102CO2     O2  400   3.922   4.540   6.660
  103CO2     D1  401   0.890   2.581   1.940
  103CO2     D2  402   0.835   2.616   2.126
  103CO2      C  403   0.863   2.599   2.033
  103CO2     O1  404   0.895   2.578   1.924
  103CO2     O2  405   0.830   2.620   2.142
  104CO2     D1  406   3.618   2.986   5.158
  104CO2     D2  407   3.625   2.898   4.981
  104CO2      C  408   3.621   2.942   5.070
  104CO2     O1  409   3.617   2.994   5.173
  104CO2     O2  410   3.626   2.890   4.966
  105CO2     D1  411   3.366   1.252   5.810
  105CO2     D2  412   3.361   1.183   5.996
  105CO2      C  413   3.363   1.217   5.903
  105CO2     O1  414   3.366   1.258   5.794
  105CO2     O2  415   3.361   1.177   6.012
  106CO2     D1  416   0.347   4.094   4.776
  106CO2     D2  417   0.265   4.198   4.923
  106CO2      C  418   0.306   4.146   4.850
  106CO2     O1  419   0.354   4.085   4.764
  106CO2     O2  420   0.257   4.207   4.936
  107CO2     D1  421   1.057   2.349   6.438
  107CO2     D2  422   1.081   2.374   6.243
  107CO2      C  423   1.069   2.362   6.341
  107CO2     O1  424   1.055   2.347   6.455
  107CO2     O2  425   1.083   2.376   6.227
  108CO2     D1  426   9.397   0.221   7.397
  108CO2     D2  427   9.427   0.204   7.592
  108CO2      C  428   9.412   0.212   7.494
  108CO2     O1  429   9.394   0.222   7.380
  108CO2     O2  430   9.429   0.202   7.609
  109CO2     D1  431   3.616   4.131   4.244
  109CO2     D2  432   3.548   4.149   4.060
  109CO2      C  433   3.582   4.140   4.152
  109CO2     O1  434   3.622   4.129   4.260
  109CO2     O2  435   3.542   4.150   4.044
  110CO2     D1  436   2.589   1.980   7.470
  110CO2     D2  437   2.644   1.988   7.280
  110CO2      C  438   2.617   1.984   7.375
  110CO2     O1  439   2.585   1.979   7.487
  110CO2     O2  440   2.649   1.989   7.264
  111CO2     D1  441   5.380   3.035   8.462
  111CO2     D2  442   5.208   2.970   8.537
  111CO2      C  443   5.294   3.003   8.499
  111CO2     O1  444   5.395   3.041   8.456
  111CO2     O2  445   5.194   2.965   8.543
  112CO2     D1  446   8.097   0.755   4.899
  112CO2     D2  447   7.923   0.843   4.936
  112CO2      C  448   8.010   0.799   4.917
  112CO2     O1  449   8.112   0.748   4.895
  112CO2     O2  450   7.908   0.850   4.939
  113CO2     D1  451   1.284   8.767   5.508
  113CO2     D2  452   1.227   8.900   5.643
  113CO2      C  453   1.255   8.834   5.576
  113CO2     O1  454   1.289   8.756   5.497
  113CO2     O2  455   1.222   8.912   5.655
  114CO2     D1  456   1.177   3.810   0.911
  114CO2     D2  457   1.217   3.949   0.777
  114CO2      C  458   1.197   3.879   0.844
  114CO2     O1  459   1.174   3.797   0.923
  114CO2     O2  460   1.221   3.962   0.765
  115CO2     D1  461   9.201   3.723   0.455
  115CO2     D2  462   9.199   3.721   0.257
  115CO2      C  463   9.200   3.722   0.356
  115CO2     O1  464   9.201   3.723   0.472
  115CO2     O2  465   9.199   3.721   0.240
  116CO2     D1  466   0.609   3.818   7.675
  116CO2     D2  467   0.577   3.713   7.839
  116CO2      C  468   0.593   3.765   7.757
  116CO2     O1  469   0.611   3.827   7.660
  116CO2     O2  470   0.574   3.703   7.853
  117CO2     D1  471   8.451   9.505   3.271
  117CO2     D2  472   8.410   9.357   3.396
  117CO2      C  473   8.430   9.431   3.334
  117CO2     O1  474   8.454   9.517   3.260
  117CO2     O2  475   8.406   9.344   3.407
  118CO2     D1  476   7.297   4.900   9.110
  118CO2     D2  477   7.272   4.988   8.935
  118CO2      C  478   7.285   4.944   9.023
  118CO2     O1  479   7.299   4.892   9.125
  118CO2     O2  480   7.270   4.995   8.920
  119CO2     D1  481   1.378   7.465   7.545
  119CO2     D2  482   1.576   7.468   7.542
  119CO2      C  483   1.477   7.467   7.543
  119CO2     O1  484   1.361   7.465   7.545
  119CO2     O2  485   1.593   7.468   7.541
  120CO2     D1  486   4.718   0.482   8.145
  120CO2     D2  487   4.793   0.347   8.022
  120CO2      C  488   4.755   0.415   8.084
  120CO2     O1  489   4.711   0.494   8.156
  120CO2     O2  490   4.799   0.335   8.012
  121CO2     D1  491   0.325   9.062   2.778
  121CO2     D2  492   0.209   9.109   2.625
  121CO2      C  493   0.267   9.086   2.702
  121CO2     O1  494   0.335   9.058   2.792
  121CO2     O2  495   0.199   9.114   2.612
  122CO2     D1  496   2.131   0.210   3.185
  122CO2     D2  497   2.070   0.171   3.369
  122CO2      C  498   2.101   0.191   3.277
  122CO2     O1  499   2.137   0.214   3.169
  122CO2     O2  500   2.065   0.168   3.385
  123CO2     D1  501   2.073   2.101   6.663
  123CO2     D2  502   2.070   2.076   6.859
  123CO2      C  503   2.072   2.088   6.761
  123CO2     O1  504   2.074   2.103   6.646
  123CO2     O2  505   2.069   2.074   6.876
  124CO2     D1  506   7.455   2.335   2.497
  124CO2     D2  507   7.546   2.395   2.661
  124CO2      C  508   7.501   2.365   2.579
  124CO2     O1  509   7.447   2.330   2.482
  124CO2     O2  510   7.554   2.401   2.676
  125CO2     D1  511   4.513   5.436   3.992
  125CO2     D2  512   4.474   5.491   3.806
  125CO2      C  513   4.494   5.463   3.899
  125CO2     O1  514   4.517   5.431   4.008
  125CO2     O2  515   4.470   5.496   3.790
  126CO2     D1  516   5.070   0.295   0.150
  126CO2     D2  517   5.002   0.312  -0.035
  126CO2      C  518   5.036   0.303   0.058
  126CO2     O1  519   5.075   0.294   0.166
  126CO2     O2  520   4.996   0.313  -0.051
  127CO2     D1  521   8.788   1.723   2.795
  127CO2     D2  522   8.703   1.879   2.881
  127CO2      C  523   8.745   1.801   2.838
  127CO2     O1  524   8.795   1.710   2.787
  127CO2     O2  525   8.695   1.893   2.889
  128CO2     D1  526   1.850   9.097   1.817
  128CO2     D2  527   1.745   8.950   1.898
  128CO2      C  528   1.798   9.024   1.858
  128CO2     O1  529   1.859   9.110   1.810
  128CO2     O2  530   1.736   8.938   1.905
  129CO2     D1  531   4.224   2.799   1.939
  129CO2     D2  532   4.207   2.977   1.855
  129CO2      C  533   4.215   2.888   1.897
  129CO2     O1  534   4.225   2.784   1.947
  129CO2     O2  535   4.205   2.992   1.848
  130CO2     D1  536   2.580   4.674   2.086
  130CO2     D2  537   2.518   4.642   1.900
  130CO2      C  538   2.549   4.658   1.993
  130CO2     O1  539   2.585   4.677   2.102
  130CO2     O2  540   2.513   4.639   1.884
  131CO2     D1  541   7.754   1.160   5.092
  131CO2     D2  542   7.686   1.335   5.032
  131CO2      C  543   7.720   1.248   5.062
  131CO2     O1  544   7.760   1.144   5.097
  131CO2     O2  545   7.680   1.351   5.027
  132CO2     D1  546   3.549   0.504   0.141
  132CO2     D2  547   3.481   0.523  -0.044
  132CO2      C  548   3.515   0.513   0.048
  132CO2     O1  549   3.555   0.502   0.157
  132CO2     O2  550   3.475   0.525  -0.060
  133CO2     D1  551   8.084   3.103   2.750
  133CO2     D2  552   8.099   3.159   2.939
  133CO2      C  553   8.091   3.131   2.844
  133CO2     O1  554   8.082   3.098   2.733
  133CO2     O2  555   8.100   3.164   2.955
  134CO2     D1  556   4.308   7.196   8.635
  134CO2     D2  557   4.464   7.170   8.515
  134CO2      C  558   4.386   7.183   8.575
  134CO2     O1  559   4.295   7.198   8.645
  134CO2     O2  560   4.477   7.168   8.505
  135CO2     D1  561   0.347   4.497   8.903
  135CO2     D2  562   0.194   4.373   8.890
  135CO2      C  563   0.270   4.435   8.896
  135CO2     O1  564   0.360   4.508   8.904
  135CO2     O2  565   0.180   4.362   8.889
  136CO2     D1  566   1.119   9.334   4.591
  136CO2     D2  567   1.084   9.358   4.784
  136CO2      C  568   1.101   9.346   4.687
  136CO2     O1  569   1.122   9.331   4.574
  136CO2     O2  570   1.080   9.360   4.801
  137CO2     D1  571   5.601   8.622   8.144
  137CO2     D2  572   5.519   8.442   8.129
  137CO2      C  573   5.560   8.532   8.137
  137CO2     O1  574   5.608   8.637   8.146
  137CO2     O2  575   5.512   8.427   8.128
  138CO2     D1  576   1.038   9.640   3.247
  138CO2     D2  577   1.062   9.646   3.051
  138CO2      C  578   1.050   9.643   3.149
  138CO2     O1  579   1.036   9.640   3.264
  138CO2     O2  580   1.064   9.646   3.034
  139CO2     D1  581   2.821   6.891   3.929
  139CO2     D2  582   2.838   6.927   3.735
  139CO2      C  583   2.830   6.909   3.832
  139CO2     O1  584   2.820   6.888   3.946
  139CO2     O2  585   2.839   6.930   3.719
  140CO2     D1  586   8.255   9.987   4.376
  140CO2     D2  587   8.213   9.811   4.457
  140CO2      C  588   8.234   9.899   4.416
  140CO2     O1  589   8.258  10.002   4.368
  140CO2     O2  590   8.210   9.796   4.464
  141CO2     D1  591   9.747   1.789   2.227
  141CO2     D2  592   9.765   1.816   2.032
  141CO2      C  593   9.756   1.802   2.129
  141CO2     O1  594   9.745   1.786   2.244
  141CO2     O2  595   9.767   1.818   2.015
  142CO2     D1  596   2.659   3.209   0.439
  142CO2     D2  597   2.839   3.132   0.407
  142CO2      C  598   2.749   3.171   0.423
  142CO2     O1  599   2.644   3.216   0.442
  142CO2     O2  600   2.854   3.125   0.404
  143CO2     D1  601   8.265   6.791   0.086
  143CO2     D2  602   8.279   6.689  -0.083
  143CO2      C  603   8.272   6.740   0.001
  143CO2     O1  604   8.263   6.800   0.100
  143CO2     O2  605   8.280   6.680  -0.098
  144CO2     D1  606   3.165   7.024   1.109
  144CO2     D2  607   3.304   7.072   1.241
  144CO2      C  608   3.234   7.048   1.175
  144CO2     O1  609   3.153   7.020   1.098
  144CO2     O2  610   3.316   7.077   1.253
  145CO2     D1  611   6.194   6.593   1.533
  145CO2     D2  612   6.195   6.397   1.561
  145CO2      C  613   6.194   6.495   1.547
  145CO2     O1  614   6.193   6.610   1.531
  145CO2     O2  615   6.195   6.381   1.563
  146CO2     D1  616   1.579   2.694   8.644
  146CO2     D2  617   1.721   2.715   8.508
  146CO2      C  618   1.650   2.704   8.576
  146CO2     O1  619   1.566   2.692   8.655
  146CO2     O2  620   1.733   2.717   8.496
  147CO2     D1  621   8.261   9.590   4.549
  147CO2     D2  622   8.168   9.647   4.715
  147CO2      C  623   8.215   9.618   4.632
  147CO2     O1  624   8.269   9.585   4.535
  147CO2     O2  625   8.160   9.651   4.729
  148CO2     D1  626   0.683   1.111   4.569
  148CO2     D2  627   0.857   1.180   4.506
  148CO2      C  628   0.770   1.146   4.538
  148CO2     O1  629   0.668   1.106   4.574
  148CO2     O2  630   0.873   1.186   4.501
  149CO2     D1  631   3.707   8.855   9.310
  149CO2     D2  632   3.693   8.978   9.464
  149CO2      C  633   3.700   8.916   9.387
  149CO2     O1  634   3.708   8.844   9.297
  149CO2     O2  635   3.692   8.989   9.478
  150CO2     D1  636   0.923   8.457   9.025
  150CO2     D2  637   0.795   8.340   8.931
  150CO2      C  638   0.859   8.399   8.978
  150CO2     O1  639   0.934   8.467   9.034
  150CO2     O2  640   0.784   8.330   8.922
  151CO2     D1  641   4.438   8.414   3.860
  151CO2     D2  642   4.444   8.414   3.662
  151CO2      C  643   4.441   8.414   3.761
  151CO2     O1  644   4.438   8.414   3.877
  151CO2     O2  645   4.445   8.414   3.645
  152CO2     D1  646   0.124   9.389   9.616
  152CO2     D2  647   0.296   9.294   9.632
  152CO2      C  648   0.210   9.342   9.624
  152CO2     O1  649   0.109   9.398   9.615
  152CO2     O2  650   0.311   9.285   9.633
  153CO2     D1  651   8.297   1.987   4.321
  153CO2     D2  652   8.108   1.949   4.275
  153CO2      C  653   8.202   1.968   4.298
  153CO2     O1  654   8.313   1.990   4.325
  153CO2     O2  655   8.092   1.946   4.271
  154CO2     D1  656   2.800   4.014   3.894
  154CO2     D2  657   2.681   3.857   3.896
  154CO2      C  658   2.741   3.935   3.895
  154CO2     O1  659   2.811   4.028   3.894
  154CO2     O2  660   2.671   3.843   3.896
  155CO2     D1  661   8.479   6.050   9.347
  155CO2     D2  662   8.380   6.056   9.518
  155CO2      C  663   8.429   6.053   9.432
  155CO2     O1  664   8.487   6.049   9.332
  155CO2     O2  665   8.371   6.057   9.533
  156CO2     D1  666   4.512   3.798   4.812
  156CO2     D2  667   4.352   3.903   4.861
  156CO2      C  668   4.432   3.851   4.837
  156CO2     O1  669   4.526   3.789   4.808
  156CO2     O2  670   4.338   3.912   4.865
  157CO2     D1  671   2.470   1.501   6.503
  157CO2     D2  672   2.456   1.359   6.366
  157CO2      C  673   2.463   1.430   6.434
  157CO2     O1  674   2.471   1.513   6.515
  157CO2     O2  675   2.455   1.347   6.354
  158CO2     D1  676   9.302   0.905   7.644
  158CO2     D2  677   9.480   0.964   7.583
  158CO2      C  678   9.391   0.934   7.613
  158CO2     O1  679   9.287   0.900   7.650
  158CO2     O2  680   9.496   0.969   7.577
  159CO2     D1  681   5.976   2.752   4.527
  159CO2     D2  682   5.991   2.832   4.707
  159CO2      C  683   5.984   2.792   4.617
  159CO2     O1  684   5.974   2.745   4.511
  159CO2     O2  685   5.993   2.839   4.723
  160CO2     D1  686   3.612   2.851   8.206
  160CO2     D2  687   3.641   2.974   8.054
  160CO2      C  688   3.627   2.912   8.130
  160CO2     O1  689   3.610   2.840   8.219
  160CO2     O2  690   3.643   2.985   8.041
  161CO2     D1  691   4.500   1.968   5.165
  161CO2     D2  692   4.697   1.981   5.167
  161CO2      C  693   4.598   1.975   5.166
  161CO2     O1  694   4.483   1.967   5.165
  161CO2     O2  695   4.714   1.983   5.167
  162CO2     D1  696   5.169   7.547   9.015
  162CO2     D2  697   4.976   7.505   9.023
  162CO2      C  698   5.072   7.526   9.019
  162CO2     O1  699   5.185   7.551   9.014
  162CO2     O2  700   4.959   7.502   9.023
  163CO2     D1  701   1.158   4.032   1.376
  163CO2     D2  702   1.012   3.974   1.496
  163CO2      C  703   1.085   4.003   1.436
  163CO2     O1  704   1.171   4.037   1.366
  163CO2     O2  705   1.000   3.969   1.507
  164CO2     D1  706   5.395   5.906   4.850
  164CO2     D2  707   5.448   6.036   4.989
  164CO2      C  708   5.422   5.971   4.920
  164CO2     O1  709   5.390   5.895   4.838
  164CO2     O2  710   5.453   6.047   5.002
  165CO2     D1  711   1.671   0.807   2.376
  165CO2     D2  712   1.547   0.692   2.480
  165CO2      C  713   1.609   0.749   2.428
  165CO2     O1  714   1.681   0.816   2.367
  165CO2     O2  715   1.536   0.682   2.489
  166CO2     D1  716   8.389   8.819   0.142
  166CO2     D2  717   8.373   8.999   0.223
  166CO2      C  718   8.381   8.909   0.182
  166CO2     O1  719   8.390   8.803   0.135
  166CO2     O2  720   8.372   9.014   0.230
  167CO2     D1  721   5.140   5.242   5.159
  167CO2     D2  722   5.188   5.292   5.345
  167CO2      C  723   5.164   5.267   5.252
  167CO2     O1  724   5.136   5.238   5.143
  167CO2     O2  725   5.192   5.296   5.361
  168CO2     D1  726   9.288   4.184   5.116
  168CO2     D2  727   9.141   4.144   4.991
  168CO2      C  728   9.214   4.164   5.054
  168CO2     O1  729   9.301   4.188   5.127
  168CO2     O2  730   9.128   4.140   4.980
  169CO2     D1  731   7.937   9.857   1.548
  169CO2     D2  732   7.919   9.919   1.361
  169CO2      C  733   7.928   9.888   1.455
  169CO2     O1  734   7.938   9.851   1.564
  169CO2     O2  735   7.918   9.924   1.345
  170CO2     D1  736   5.728   8.986   2.479
  170CO2     D2  737   5.869   8.970   2.617
  170CO2      C  738   5.799   8.978   2.548
  170CO2     O1  739   5.716   8.988   2.468
  170CO2     O2  740   5.881   8.968   2.629
  171CO2     D1  741   2.098   5.908   6.707
  171CO2     D2  742   2.072   5.793   6.866
  171CO2      C  743   2.085   5.851   6.787
  171CO2     O1  744   2.101   5.918   6.693
  171CO2     O2  745   2.070   5.784   6.880
  172CO2     D1  746   6.793   6.560   7.336
  172CO2     D2  747   6.794   6.563   7.138
  172CO2      C  748   6.793   6.562   7.237
  172CO2     O1  749   6.792   6.560   7.353
  172CO2     O2  750   6.794   6.564   7.121
  173CO2     D1  751   2.982   8.018   8.330
  173CO2     D2  752   3.070   8.099   8.488
  173CO2      C  753   3.026   8.059   8.409
  173CO2     O1  754   2.974   8.011   8.317
  173CO2     O2  755   3.077   8.106   8.502
  174CO2     D1  756   6.407   4.421   4.534
  174CO2     D2  757   6.374   4.442   4.728
  174CO2      C  758   6.391   4.432   4.631
  174CO2     O1  759   6.410   4.419   4.517
  174CO2     O2  760   6.372   4.444   4.744
  175CO2     D1  761   3.723   8.678   9.018
  175CO2     D2  762   3.789   8.589   8.855
  175CO2      C  763   3.756   8.634   8.937
  175CO2     O1  764   3.717   8.686   9.032
  175CO2     O2  765   3.795   8.581   8.841
  176CO2     D1  766   3.456   9.958   6.979
  176CO2     D2  767   3.433   9.879   7.159
  176CO2      C  768   3.444   9.918   7.069
  176CO2     O1  769   3.458   9.965   6.964
  176CO2     O2  770   3.431   9.872   7.174
  177CO2     D1  771   1.346   7.641   4.731
  177CO2     D2  772   1.435   7.790   4.827
  177CO2      C  773   1.391   7.716   4.779
  177CO2     O1  774   1.339   7.629   4.722
  177CO2     O2  775   1.443   7.803   4.835
  178CO2     D1  776   4.427   1.242   4.609
  178CO2     D2  777   4.567   1.365   4.542
  178CO2      C  778   4.497   1.304   4.576
  178CO2     O1  779   4.415   1.232   4.615
  178CO2     O2  780   4.579   1.376   4.536
  179CO2     D1  781   5.544   8.596   4.243
  179CO2     D2  782   5.438   8.596   4.411
  179CO2      C  783   5.491   8.596   4.327
  179CO2     O1  784   5.553   8.595   4.229
  179CO2     O2  785   5.429   8.596   4.425
  180CO2     D1  786   5.997   5.429   1.644
  180CO2     D2  787   5.951   5.313   1.490
  180CO2      C  788   5.974   5.371   1.567
  180CO2     O1  789   6.001   5.439   1.657
  180CO2     O2  790   5.947   5.303   1.477
  181CO2     D1  791   1.523   5.953   2.577
  181CO2     D2  792   1.503   5.941   2.774
  181CO2      C  793   1.513   5.947   2.675
  181CO2     O1  794   1.524   5.954   2.560
  181CO2     O2  795   1.502   5.940   2.791
  182CO2     D1  796   9.969   3.385   7.607
  182CO2     D2  797   9.956   3.387   7.409
  182CO2      C  798   9.963   3.386   7.508
  182CO2     O1  799   9.971   3.384   7.624
  182CO2     O2  800   9.955   3.388   7.392
  183CO2     D1  801   5.486   4.478   2.094
  183CO2     D2  802   5.367   4.444   2.248
  183CO2      C  803   5.426   4.461   2.171
  183CO2     O1  804   5.496   4.481   2.080
  183CO2     O2  805   5.357   4.441   2.261
  184CO2     D1  806   7.981   5.112   0.368
  184CO2     D2  807   7.789   5.120   0.413
  184CO2      C  808   7.885   5.116   0.391
  184CO2     O1  809   7.998   5.111   0.364
  184CO2     O2  810   7.772   5.121   0.417
  185CO2     D1  811   3.560   4.481   1.036
  185CO2     D2  812   3.592   4.407   0.855
  185CO2      C  813   3.576   4.444   0.946
  185CO2     O1  814   3.557   4.487   1.052
  185CO2     O2  815   3.595   4.401   0.840
  186CO2     D1  816   5.701   6.072   8.908
  186CO2     D2  817   5.790   6.242   8.955
  186CO2      C  818   5.745   6.157   8.932
  186CO2     O1  819   5.693   6.057   8.904
  186CO2     O2  820   5.798   6.257   8.960
  187CO2     D1  821   7.049   3.661   3.523
  187CO2     D2  822   7.168   3.640   3.366
  187CO2      C  823   7.108   3.650   3.444
  187CO2     O1  824   7.039   3.663   3.536
  187CO2     O2  825   7.178   3.638   3.352
  188CO2     D1  826   3.223   9.656   8.912
  188CO2     D2  827   3.403   9.676   8.991
  188CO2      C  828   3.313   9.666   8.951
  188CO2     O1  829   3.207   9.654   8.905
  188CO2     O2  830   3.418   9.678   8.998
  189CO2     D1  831   6.921   6.569   0.602
  189CO2     D2  832   6.994   6.387   0.579
  189CO2      C  833   6.958   6.478   0.591
  189CO2     O1  834   6.915   6.585   0.604
  189CO2     O2  835   7.001   6.371   0.577
  190CO2     D1  836   2.418   3.805   0.788
  190CO2     D2  837   2.341   3.625   0.812
  190CO2      C  838   2.379   3.715   0.800
  190CO2     O1  839   2.425   3.821   0.786
  190CO2     O2  840   2.334   3.609   0.815
  191CO2     D1  841   4.832  -0.017   9.066
  191CO2     D2  842   4.732   0.045   9.226
  191CO2      C  843   4.782   0.014   9.146
  191CO2     O1  844   4.841  -0.022   9.053
  191CO2     O2  845   4.724   0.050   9.239
  192CO2     D1  846   4.285   8.289   3.163
  192CO2     D2  847   4.375   8.285   3.339
  192CO2      C  848   4.330   8.287   3.251
  192CO2     O1  849   4.278   8.289   3.148
  192CO2     O2  850   4.383   8.284   3.355
  193CO2     D1  851   4.678   5.695   1.918
  193CO2     D2  852   4.617   5.696   1.730
  193CO2      C  853   4.648   5.695   1.824
  193CO2     O1  854   4.684   5.694   1.934
  193CO2     O2  855   4.612   5.696   1.714
  194CO2     D1  856   7.524   6.581   4.592
  194CO2     D2  857   7.667   6.578   4.730
  194CO2      C  858   7.596   6.579   4.661
  194CO2     O1  859   7.512   6.582   4.581
  194CO2     O2  860   7.679   6.577   4.742
  195CO2     D1  861   0.546   0.532   0.485
  195CO2     D2  862   0.639   0.514   0.659
  195CO2      C  863   0.592   0.523   0.572
  195CO2     O1  864   0.538   0.533   0.470
  195CO2     O2  865   0.647   0.513   0.674
  196CO2     D1  866   6.637   0.097   3.963
  196CO2     D2  867   6.608   0.200   3.796
  196CO2      C  868   6.622   0.148   3.880
  196CO2     O1  869   6.640   0.088   3.977
  196CO2     O2  870   6.605   0.209   3.782
  197CO2     D1  871   1.187   5.691  10.028
  197CO2     D2  872   1.214   5.696   9.833
  197CO2      C  873   1.200   5.694   9.930
  197CO2     O1  874   1.184   5.691  10.045
  197CO2     O2  875   1.216   5.697   9.816
  198CO2     D1  876   0.276   3.184   6.041
  198CO2     D2  877   0.423   3.062   5.990
  198CO2      C  878   0.349   3.123   6.016
  198CO2     O1  879   0.263   3.194   6.046
  198CO2     O2  880   0.436   3.051   5.986
  199CO2     D1  881   9.484   4.398   9.919
  199CO2     D2  882   9.348   4.506   9.825
  199CO2      C  883   9.416   4.452   9.872
  199CO2     O1  884   9.496   4.388   9.927
  199CO2     O2  885   9.337   4.516   9.816
  200CO2     D1  886   0.816   9.657   8.179
  200CO2     D2  887   0.872   9.597   7.999
  200CO2      C  888   0.844   9.627   8.089
  200CO2     O1  889   0.811   9.663   8.195
  200CO2     O2  890   0.877   9.592   7.984
  201CO2     D1  891   3.493   9.213   6.179
  201CO2     D2  892   3.435   9.031   6.230
  201CO2      C  893   3.464   9.122   6.205
  201CO2     O1  894   3.498   9.229   6.175
  201CO2     O2  895   3.430   9.015   6.234
  202CO2     D1  896   0.119   9.417   9.137
  202CO2     D2  897   0.124   9.412   8.939
  202CO2      C  898   0.121   9.415   9.038
  202CO2     O1  899   0.118   9.417   9.154
  202CO2     O2  900   0.124   9.412   8.922
  203CO2     D1  901   2.301   5.696   1.643
  203CO2     D2  902   2.142   5.605   1.570
  203CO2      C  903   2.221   5.650   1.606
  203CO2     O1  904   2.315   5.703   1.649
  203CO2     O2  905   2.128   5.597   1.563
  204CO2     D1  906   6.235   0.124   2.909
  204CO2     D2  907   6.077   0.039   2.992
  204CO2      C  908   6.156   0.081   2.950
  204CO2     O1  909   6.249   0.132   2.901
  204CO2     O2  910   6.064   0.031   2.999
  205CO2     D1  911   8.619   0.867   7.381
  205CO2     D2  912   8.631   0.707   7.497
  205CO2      C  913   8.625   0.787   7.439
  205CO2     O1  914   8.618   0.881   7.371
  205CO2     O2  915   8.632   0.693   7.507
  206CO2     D1  916   1.909   0.419   9.547
  206CO2     D2  917   1.916   0.447   9.742
  206CO2      C  918   1.913   0.433   9.644
  206CO2     O1  919   1.909   0.417   9.530
  206CO2     O2  920   1.917   0.450   9.759
  207CO2     D1  921   0.380   4.204   9.900
  207CO2     D2  922   0.354   4.216  10.096
  207CO2      C  923   0.367   4.210   9.998
  207CO2     O1  924   0.382   4.203   9.883
  207CO2     O2  925   0.351   4.217  10.113
  208CO2     D1  926   9.036   5.388   6.328
  208CO2     D2  927   8.908   5.535   6.298
  208CO2      C  928   8.972   5.461   6.313
  208CO2     O1  929   9.047   5.375   6.331
  208CO2     O2  930   8.897   5.548   6.295
  209CO2     D1  931   2.838   4.932   7.023
  209CO2     D2  932   2.950   5.067   7.114
  209CO2      C  933   2.894   5.000   7.069
  209CO2     O1  934   2.829   4.920   7.015
  209CO2     O2  935   2.960   5.079   7.122
  210CO2     D1  936   6.493   9.451   9.347
  210CO2     D2  937   6.683   9.402   9.325
  210CO2      C  938   6.588   9.426   9.336
  210CO2     O1  939   6.476   9.455   9.349
  210CO2     O2  940   6.700   9.398   9.323
  211CO2     D1  941   2.540   5.230   0.557
  211CO2     D2  942   2.491   5.322   0.389
  211CO2      C  943   2.516   5.276   0.473
  211CO2     O1  944   2.545   5.222   0.572
  211CO2     O2  945   2.487   5.330   0.375
  212CO2     D1  946   6.220   5.621   4.623
  212CO2     D2  947   6.216   5.611   4.426
  212CO2      C  948   6.218   5.616   4.525
  212CO2     O1  949   6.220   5.622   4.640
  212CO2     O2  950   6.215   5.610   4.409
  213CO2     D1  951   8.458   7.696   5.032
  213CO2     D2  952   8.447   7.778   5.212
  213CO2      C  953   8.452   7.737   5.122
  213CO2     O1  954   8.459   7.689   5.016
  213CO2     O2  955   8.446   7.785   5.227
  214CO2     D1  956   8.011   8.624   4.799
  214CO2     D2  957   8.015   8.666   4.606
  214CO2      C  958   8.013   8.645   4.702
  214CO2     O1  959   8.011   8.620   4.816
  214CO2     O2  960   8.015   8.670   4.589
  215CO2     D1  961   4.393   1.953   3.081
  215CO2     D2  962   4.524   1.844   2.980
  215CO2      C  963   4.458   1.899   3.031
  215CO2     O1  964   4.382   1.962   3.090
  215CO2     O2  965   4.535   1.835   2.971
  216CO2     D1  966   0.131   6.296   2.174
  216CO2     D2  967   0.278   6.313   2.305
  216CO2      C  968   0.204   6.304   2.240
  216CO2     O1  969   0.118   6.295   2.163
  216CO2     O2  970   0.291   6.314   2.316
  217CO2     D1  971   8.576   4.540   2.065
  217CO2     D2  972   8.585   4.532   1.868
  217CO2      C  973   8.580   4.536   1.967
  217CO2     O1  974   8.575   4.541   2.082
  217CO2     O2  975   8.586   4.531   1.851
  218CO2     D1  976   2.914   6.456   5.761
  218CO2     D2  977   3.030   6.423   5.604
  218CO2      C  978   2.972   6.440   5.682
  218CO2     O1  979   2.904   6.459   5.774
  218CO2     O2  980   3.040   6.420   5.590
  219CO2     D1  981   7.278   8.333   7.694
  219CO2     D2  982   7.204   8.185   7.587
  219CO2      C  983   7.241   8.259   7.640
  219CO2     O1  984   7.285   8.346   7.704
  219CO2     O2  985   7.198   8.172   7.577
  220CO2     D1  986   0.140   1.057   7.360
  220CO2     D2  987   0.163   0.906   7.486
  220CO2      C  988   0.152   0.981   7.423
  220CO2     O1  989   0.139   1.070   7.349
  220CO2     O2  990   0.165   0.893   7.497
  221CO2     D1  991   1.959   9.300   1.448
  221CO2     D2  992   2.098   9.161   1.467
  221CO2      C  993   2.028   9.230   1.458
  221CO2     O1  994   1.947   9.312   1.446
  221CO2     O2  995   2.110   9.148   1.469
  222CO2     D1  996   6.663   8.958   5.224
  222CO2     D2  997   6.585   8.975   5.406
  222CO2      C  998   6.624   8.967   5.315
  222CO2     O1  999   6.670   8.957   5.209
  222CO2     O2 1000   6.579   8.976   5.421
  223CO2     D1 1001   8.943   6.792   4.514
  223CO2     D2 1002   8.795   6.678   4.577
  223CO2      C 1003   8.869   6.735   4.546
  223CO2     O1 1004   8.956   6.802   4.509
  223CO2     O2 1005   8.782   6.668   4.583
  224CO2     D1 1006   6.479   6.942   7.560
  224CO2     D2 1007   6.428   7.132   7.535
  224CO2      C 1008   6.453   7.037   7.547
  224CO2     O1 1009   6.484   6.926   7.562
  224CO2     O2 1010   6.423   7.148   7.533
  225CO2     D1 1011   1.446   1.460   6.959
  225CO2     D2 1012   1.466   1.444   7.155
  225CO2      C 1013   1.456   1.452   7.057
  225CO2     O1 1014   1.444   1.462   6.942
  225CO2     O2 1015   1.468   1.443   7.172
  226CO2     D1 1016   4.795   4.393   2.834
  226CO2     D2 1017   4.749   4.335   2.650
  226CO2      C 1018   4.772   4.364   2.742
  226CO2     O1 1019   4.800   4.398   2.849
  226CO2     O2 1020   4.745   4.330   2.634
  227CO2     D1 1021   3.139   5.373   4.264
  227CO2     D2 1022   3.149   5.533   4.148
  227CO2      C 1023   3.144   5.453   4.206
  227CO2     O1 1024   3.138   5.360   4.274
  227CO2     O2 1025   3.149   5.547   4.138
  228CO2     D1 1026   6.574   7.376   7.699
  228CO2     D2 1027   6.616   7.206   7.608
  228CO2      C 1028   6.595   7.291   7.654
  228CO2     O1 1029   6.571   7.391   7.707
  228CO2     O2 1030   6.620   7.191   7.600
  229CO2     D1 1031   1.541   1.553   7.800
  229CO2     D2 1032   1.693   1.611   7.912
  229CO2      C 1033   1.617   1.582   7.856
  229CO2     O1 1034   1.528   1.548   7.790
  229CO2     O2 1035   1.706   1.617   7.921
  230CO2     D1 1036   2.984   0.473   3.878
  230CO2     D2 1037   2.984   0.473   3.680
  230CO2      C 1038   2.984   0.473   3.779
  230CO2     O1 1039   2.984   0.473   3.895
  230CO2     O2 1040   2.984   0.473   3.663
  231CO2     D1 1041   7.733   4.871   4.758
  231CO2     D2 1042   7.797   4.909   4.942
  231CO2      C 1043   7.765   4.890   4.850
  231CO2     O1 1044   7.728   4.868   4.743
  231CO2     O2 1045   7.803   4.912   4.958
  232CO2     D1 1046   3.139   3.704   0.807
  232CO2     D2 1047   3.146   3.720   0.610
  232CO2      C 1048   3.143   3.712   0.709
  232CO2     O1 1049   3.139   3.703   0.824
  232CO2     O2 1050   3.147   3.721   0.593
  233CO2     D1 1051   8.206   1.820   6.425
  233CO2     D2 1052   8.379   1.767   6.347
  233CO2      C 1053   8.292   1.793   6.386
  233CO2     O1 1054   8.191   1.824   6.432
  233CO2     O2 1055   8.394   1.762   6.340
  234CO2     D1 1056   5.840   6.646   6.278
  234CO2     D2 1057   5.873   6.650   6.083
  234CO2      C 1058   5.856   6.648   6.181
  234CO2     O1 1059   5.837   6.646   6.295
  234CO2     O2 1060   5.876   6.651   6.067
  235CO2     D1 1061   6.579   5.296   6.551
  235CO2     D2 1062   6.540   5.157   6.416
  235CO2      C 1063   6.559   5.227   6.484
  235CO2     O1 1064   6.582   5.308   6.563
  235CO2     O2 1065   6.536   5.145   6.405
  236CO2     D1 1066   9.756   2.000   7.834
  236CO2     D2 1067   9.777   1.905   8.006
  236CO2      C 1068   9.767   1.953   7.920
  236CO2     O1 1069   9.755   2.008   7.819
  236CO2     O2 1070   9.779   1.897   8.021
  237CO2     D1 1071   9.246   6.906   4.221
  237CO2     D2 1072   9.266   7.079   4.315
  237CO2      C 1073   9.256   6.993   4.268
  237CO2     O1 1074   9.245   6.892   4.213
  237CO2     O2 1075   9.268   7.094   4.324
  238CO2     D1 1076   9.477   6.772   3.381
  238CO2     D2 1077   9.473   6.578   3.340
  238CO2      C 1078   9.475   6.675   3.360
  238CO2     O1 1079   9.477   6.789   3.384
  238CO2     O2 1080   9.473   6.562   3.336
  239CO2     D1 1081   1.614   2.790   9.408
  239CO2     D2 1082   1.452   2.702   9.479
  239CO2      C 1083   1.533   2.746   9.443
  239CO2     O1 1084   1.628   2.797   9.402
  239CO2     O2 1085   1.438   2.694   9.485
  240CO2     D1 1086   4.763   1.226   1.401
  240CO2     D2 1087   4.890   1.182   1.546
  240CO2      C 1088   4.827   1.204   1.474
  240CO2     O1 1089   4.752   1.230   1.389
  240CO2     O2 1090   4.901   1.178   1.559
  241CO2     D1 1091   4.543   6.754   4.470
  241CO2     D2 1092   4.373   6.655   4.486
  241CO2      C 1093   4.458   6.704   4.478
  241CO2     O1 1094   4.558   6.763   4.468
  241CO2     O2 1095   4.358   6.646   4.487
  242CO2     D1 1096   1.924   7.607   9.111
  242CO2     D2 1097   1.961   7.573   8.919
  242CO2      C 1098   1.942   7.590   9.015
  242CO2     O1 1099   1.921   7.610   9.127
  242CO2     O2 1100   1.964   7.570   8.903
  243CO2     D1 1101   9.710   8.211   7.808
  243CO2     D2 1102   9.542   8.308   7.769
  243CO2      C 1103   9.626   8.260   7.788
  243CO2     O1 1104   9.725   8.203   7.811
  243CO2     O2 1105   9.528   8.317   7.766
  244CO2     D1 1106   8.034   3.399   5.610
  244CO2     D2 1107   8.042   3.301   5.439
  244CO2      C 1108   8.038   3.350   5.525
  244CO2     O1 1109   8.034   3.408   5.625
  244CO2     O2 1110   8.043   3.292   5.424
  245CO2     D1 1111   4.917   6.425   3.785
  245CO2     D2 1112   5.110   6.386   3.766
  245CO2      C 1113   5.014   6.406   3.776
  245CO2     O1 1114   4.901   6.428   3.786
  245CO2     O2 1115   5.127   6.383   3.765
  246CO2     D1 1116   0.225   8.914   7.832
  246CO2     D2 1117   0.364   9.047   7.784
  246CO2      C 1118   0.294   8.981   7.808
  246CO2     O1 1119   0.213   8.903   7.836
  246CO2     O2 1120   0.376   9.058   7.780
  247CO2     D1 1121   6.426   2.443   8.857
  247CO2     D2 1122   6.345   2.461   8.677
  247CO2      C 1123   6.385   2.452   8.767
  247CO2     O1 1124   6.433   2.442   8.872
  247CO2     O2 1125   6.338   2.463   8.662
  248CO2     D1 1126   3.841   7.179   0.361
  248CO2     D2 1127   3.846   7.037   0.224
  248CO2      C 1128   3.843   7.108   0.292
  248CO2     O1 1129   3.841   7.191   0.373
  248CO2     O2 1130   3.846   7.024   0.212
  249CO2     D1 1131   7.137   0.931   6.183
  249CO2     D2 1132   7.115   1.127   6.194
  249CO2      C 1133   7.126   1.029   6.189
  249CO2     O1 1134   7.139   0.914   6.182
  249CO2     O2 1135   7.113   1.144   6.195
  250CO2     D1 1136   8.330   9.172   5.195
  250CO2     D2 1137   8.352   9.317   5.328
  250CO2      C 1138   8.341   9.244   5.262
  250CO2     O1 1139   8.328   9.160   5.184
  250CO2     O2 1140   8.354   9.329   5.340
  251CO2     D1 1141   4.746   5.156   9.650
  251CO2     D2 1142   4.902   5.276   9.633
  251CO2      C 1143   4.824   5.216   9.642
  251CO2     O1 1144   4.733   5.145   9.652
  251CO2     O2 1145   4.916   5.287   9.632
  252CO2     D1 1146   7.976   5.330   7.457
  252CO2     D2 1147   7.994   5.296   7.263
  252CO2      C 1148   7.985   5.313   7.360
  252CO2     O1 1149   7.974   5.333   7.474
  252CO2     O2 1150   7.996   5.293   7.246
  253CO2     D1 1151   2.387   1.685   0.492
  253CO2     D2 1152   2.299   1.648   0.666
  253CO2      C 1153   2.343   1.667   0.579
  253CO2     O1 1154   2.395   1.688   0.477
  253CO2     O2 1155   2.292   1.645   0.681
  254CO2     D1 1156   5.683   9.456   8.570
  254CO2     D2 1157   5.658   9.404   8.759
  254CO2      C 1158   5.670   9.430   8.664
  254CO2     O1 1159   5.685   9.461   8.553
  254CO2     O2 1160   5.655   9.399   8.775
  255CO2     D1 1161   9.508   9.526   6.419
  255CO2     D2 1162   9.329   9.582   6.483
  255CO2      C 1163   9.418   9.554   6.451
  255CO2     O1 1164   9.523   9.521   6.414
  255CO2     O2 1165   9.314   9.587   6.488
  256CO2     D1 1166   8.508   1.910  -0.021
  256CO2     D2 1167   8.459   1.995   0.150
  256CO2      C 1168   8.483   1.952   0.065
  256CO2     O1 1169   8.512   1.902  -0.036
  256CO2     O2 1170   8.454   2.003   0.165
  257CO2     D1 1171   4.284   1.096   7.957
  257CO2     D2 1172   4.153   1.236   8.004
  257CO2      C 1173   4.219   1.166   7.981
  257CO2     O1 1174   4.296   1.084   7.953
  257CO2     O2 1175   4.142   1.249   8.008
  258CO2     D1 1176   7.527   5.464   8.790
  258CO2     D2 1177   7.431   5.626   8.728
  258CO2      C 1178   7.479   5.545   8.759
  258CO2     O1 1179   7.535   5.450   8.796
  258CO2     O2 1180   7.423   5.640   8.723
  259CO2     D1 1181   8.882   4.237   3.900
  259CO2     D2 1182   8.796   4.210   4.076
  259CO2      C 1183   8.839   4.224   3.988
  259CO2     O1 1184   8.890   4.239   3.885
  259CO2     O2 1185   8.788   4.208   4.091
  260CO2     D1 1186   4.987   2.660   0.954
  260CO2     D2 1187   4.904   2.606   1.125
  260CO2      C 1188   4.945   2.633   1.039
  260CO2     O1 1189   4.994   2.665   0.939
  260CO2     O2 1190   4.896   2.602   1.140
  261CO2     D1 1191   3.252   6.236   0.944
  261CO2     D2 1192   3.187   6.145   0.781
  261CO2      C 1193   3.219   6.191   0.862
  261CO2     O1 1194   3.257   6.244   0.958
  261CO2     O2 1195   3.182   6.138   0.766
  262CO2     D1 1196   9.014   8.564   6.411
  262CO2     D2 1197   9.033   8.583   6.607
  262CO2      C 1198   9.023   8.573   6.509
  262CO2     O1 1199   9.012   8.562   6.394
  262CO2     O2 1200   9.034   8.585   6.624
  263CO2     D1 1201   2.084   1.621   8.238
  263CO2     D2 1202   1.972   1.698   8.382
  263CO2      C 1203   2.028   1.660   8.310
  263CO2     O1 1204   2.094   1.614   8.226
  263CO2     O2 1205   1.962   1.705   8.394
  264CO2     D1 1206   7.204   1.709   7.766
  264CO2     D2 1207   7.183   1.726   7.570
  264CO2      C 1208   7.193   1.717   7.668
  264CO2     O1 1209   7.205   1.708   7.783
  264CO2     O2 1210   7.181   1.727   7.553
  265CO2     D1 1211   6.275   2.575   9.974
  265CO2     D2 1212   6.187   2.751   9.980
  265CO2      C 1213   6.231   2.663   9.977
  265CO2     O1 1214   6.283   2.559   9.974
  265CO2     O2 1215   6.179   2.767   9.981
  266CO2     D1 1216   8.392   5.560   6.944
  266CO2     D2 1217   8.213   5.530   7.022
  266CO2      C 1218   8.303   5.545   6.983
  266CO2     O1 1219   8.408   5.563   6.937
  266CO2     O2 1220   8.198   5.527   7.029
  267CO2     D1 1221   9.109   0.169   3.116
  267CO2     D2 1222   9.105   0.171   2.918
  267CO2      C 1223   9.107   0.170   3.017
  267CO2     O1 1224   9.109   0.169   3.133
  267CO2     O2 1225   9.105   0.171   2.901
  268CO2     D1 1226   4.576   2.220   7.458
  268CO2     D2 1227   4.503   2.117   7.610
  268CO2      C 1228   4.540   2.168   7.534
  268CO2     O1 1229   4.583   2.228   7.445
  268CO2     O2 1230   4.497   2.108   7.624
  269CO2     D1 1231   6.118   8.478   9.445
  269CO2     D2 1232   5.974   8.585   9.362
  269CO2      C 1233   6.046   8.532   9.404
  269CO2     O1 1234   6.130   8.469   9.453
  269CO2     O2 1235   5.962   8.594   9.354
  270CO2     D1 1236   5.440   6.734   8.205
  270CO2     D2 1237   5.270   6.753   8.105
  270CO2      C 1238   5.355   6.743   8.155
  270CO2     O1 1239   5.455   6.732   8.214
  270CO2     O2 1240   5.256   6.755   8.097
  271CO2     D1 1241   1.059   0.938   4.036
  271CO2     D2 1242   0.971   1.079   3.930
  271CO2      C 1243   1.015   1.009   3.983
  271CO2     O1 1244   1.066   0.926   4.046
  271CO2     O2 1245   0.964   1.092   3.920
  272CO2     D1 1246   4.194   0.988   6.345
  272CO2     D2 1247   4.186   0.793   6.312
  272CO2      C 1248   4.190   0.890   6.329
  272CO2     O1 1249   4.195   1.004   6.348
  272CO2     O2 1250   4.185   0.776   6.309
  273CO2     D1 1251   6.614   2.797   9.478
  273CO2     D2 1252   6.626   2.782   9.675
  273CO2      C 1253   6.620   2.789   9.576
  273CO2     O1 1254   6.613   2.798   9.461
  273CO2     O2 1255   6.627   2.781   9.692
  274CO2     D1 1256   4.212   9.733   4.423
  274CO2     D2 1257   4.265   9.678   4.240
  274CO2      C 1258   4.239   9.705   4.332
  274CO2     O1 1259   4.208   9.738   4.439
  274CO2     O2 1260   4.270   9.673   4.225
  275CO2     D1 1261   7.630   1.264   3.341
  275CO2     D2 1262   7.645   1.364   3.171
  275CO2      C 1263   7.638   1.314   3.256
  275CO2     O1 1264   7.629   1.255   3.355
  275CO2     O2 1265   7.646   1.373   3.156
  276CO2     D1 1266   1.842   1.164   6.226
  276CO2     D2 1267   1.697   1.153   6.092
  276CO2      C 1268   1.770   1.158   6.159
  276CO2     O1 1269   1.855   1.165   6.238
  276CO2     O2 1270   1.684   1.152   6.081
  277CO2     D1 1271   0.585   3.685   0.562
  277CO2     D2 1272   0.778   3.721   0.584
  277CO2      C 1273   0.681   3.703   0.573
  277CO2     O1 1274   0.568   3.682   0.560
  277CO2     O2 1275   0.795   3.724   0.586
  278CO2     D1 1276   8.842   3.144   8.448
  278CO2     D2 1277   8.752   3.094   8.280
  278CO2      C 1278   8.797   3.119   8.364
  278CO2     O1 1279   8.850   3.149   8.463
  278CO2     O2 1280   8.744   3.090   8.265
  279CO2     D1 1281   8.534   6.652   6.333
  279CO2     D2 1282   8.677   6.540   6.411
  279CO2      C 1283   8.606   6.596   6.372
  279CO2     O1 1284   8.522   6.662   6.327
  279CO2     O2 1285   8.690   6.530   6.418
  280CO2     D1 1286   7.715   0.688   7.442
  280CO2     D2 1287   7.692   0.669   7.637
  280CO2      C 1288   7.704   0.678   7.539
  280CO2     O1 1289   7.717   0.690   7.425
  280CO2     O2 1290   7.690   0.667   7.654
  281CO2     D1 1291   2.121   7.466   1.195
  281CO2     D2 1292   2.311   7.454   1.251
  281CO2      C 1293   2.216   7.460   1.223
  281CO2     O1 1294   2.105   7.467   1.191
  281CO2     O2 1295   2.327   7.453   1.256
  282CO2     D1 1296   0.811   2.638   3.301
  282CO2     D2 1297   0.789   2.684   3.110
  282CO2      C 1298   0.800   2.661   3.206
  282CO2     O1 1299   0.812   2.634   3.318
  282CO2     O2 1300   0.787   2.688   3.094
  283CO2     D1 1301   0.917   3.706   3.096
  283CO2     D2 1302   0.945   3.607   2.927
  283CO2      C 1303   0.931   3.657   3.012
  283CO2     O1 1304   0.914   3.714   3.111
  283CO2     O2 1305   0.947   3.599   2.912
  284CO2     D1 1306   4.563   5.901   9.432
  284CO2     D2 1307   4.733   5.878   9.334
  284CO2      C 1308   4.648   5.889   9.383
  284CO2     O1 1309   4.548   5.903   9.441
  284CO2     O2 1310   4.748   5.876   9.326
  285CO2     D1 1311   7.945   1.384   0.215
  285CO2     D2 1312   7.787   1.335   0.107
  285CO2      C 1313   7.866   1.359   0.161
  285CO2     O1 1314   7.959   1.389   0.225
  285CO2     O2 1315   7.774   1.330   0.097
  286CO2     D1 1316   7.231   7.587   3.376
  286CO2     D2 1317   7.335   7.421   3.401
  286CO2      C 1318   7.283   7.504   3.389
  286CO2     O1 1319   7.222   7.601   3.374
  286CO2     O2 1320   7.344   7.406   3.404
  287CO2     D1 1321   4.246   6.868   8.447
  287CO2     D2 1322   4.258   6.860   8.250
  287CO2      C 1323   4.252   6.864   8.348
  287CO2     O1 1324   4.244   6.869   8.464
  287CO2     O2 1325   4.259   6.860   8.232
  288CO2     D1 1326   2.324   7.750   6.778
  288CO2     D2 1327   2.372   7.775   6.969
  288CO2      C 1328   2.348   7.762   6.874
  288CO2     O1 1329   2.320   7.748   6.762
  288CO2     O2 1330   2.376   7.777   6.985
  289CO2     D1 1331   4.693   4.545  -0.033
  289CO2     D2 1332   4.515   4.519   0.049
  289CO2      C 1333   4.604   4.532   0.008
  289CO2     O1 1334   4.709   4.547  -0.040
  289CO2     O2 1335   4.500   4.516   0.056
  290CO2     D1 1336   5.545   6.479   8.496
  290CO2     D2 1337   5.455   6.323   8.578
  290CO2      C 1338   5.500   6.401   8.537
  290CO2     O1 1339   5.553   6.492   8.489
  290CO2     O2 1340   5.447   6.309   8.586
  291CO2     D1 1341   3.267   8.277   7.532
  291CO2     D2 1342   3.265   8.276   7.334
  291CO2      C 1343   3.266   8.276   7.433
  291CO2     O1 1344   3.268   8.277   7.549
  291CO2     O2 1345   3.264   8.275   7.317
  292CO2     D1 1346   1.217   1.148   0.126
  292CO2     D2 1347   1.139   0.967   0.115
  292CO2      C 1348   1.178   1.058   0.121
  292CO2     O1 1349   1.224   1.164   0.127
  292CO2     O2 1350   1.132   0.951   0.114
  293CO2     D1 1351   4.687   5.574   9.601
  293CO2     D2 1352   4.721   5.575   9.406
  293CO2      C 1353   4.704   5.574   9.504
  293CO2     O1 1354   4.685   5.574   9.618
  293CO2     O2 1355   4.723   5.575   9.390
  294CO2     D1 1356   7.792   4.620   6.918
  294CO2     D2 1357   7.811   4.484   7.060
  294CO2      C 1358   7.802   4.552   6.989
  294CO2     O1 1359   7.791   4.632   6.906
  294CO2     O2 1360   7.812   4.472   7.073
  295CO2     D1 1361   2.259   3.436   7.704
  295CO2     D2 1362   2.331   3.458   7.521
  295CO2      C 1363   2.295   3.447   7.612
  295CO2     O1 1364   2.253   3.434   7.720
  295CO2     O2 1365   2.337   3.460   7.505
  296CO2     D1 1366   5.839   1.176   6.882
  296CO2     D2 1367   5.805   1.257   7.059
  296CO2      C 1368   5.822   1.217   6.970
  296CO2     O1 1369   5.842   1.169   6.866
  296CO2     O2 1370   5.802   1.264   7.074
  297CO2     D1 1371   4.255   5.402   3.203
  297CO2     D2 1372   4.225   5.541   3.340
  297CO2      C 1373   4.240   5.472   3.271
  297CO2     O1 1374   4.258   5.390   3.191
  297CO2     O2 1375   4.222   5.553   3.351
  298CO2     D1 1376   1.662   3.822   8.836
  298CO2     D2 1377   1.770   3.933   8.959
  298CO2      C 1378   1.716   3.877   8.898
  298CO2     O1 1379   1.653   3.812   8.826
  298CO2     O2 1380   1.780   3.942   8.970
  299CO2     D1 1381   0.487  -0.007   5.878
  299CO2     D2 1382   0.410   0.132   5.995
  299CO2      C 1383   0.449   0.062   5.936
  299CO2     O1 1384   0.494  -0.019   5.868
  299CO2     O2 1385   0.403   0.144   6.005
  300CO2     D1 1386   9.937   9.309   3.919
  300CO2     D2 1387   9.989   9.448   3.788
  300CO2      C 1388   9.963   9.378   3.854
  300CO2     O1 1389   9.932   9.297   3.930
  300CO2     O2 1390   9.994   9.460   3.777
  301CO2     D1 1391   3.162   2.927   4.202
  301CO2     D2 1392   2.979   2.858   4.171
  301CO2      C 1393   3.070   2.892   4.187
  301CO2     O1 1394   3.178   2.933   4.205
  301CO2     O2 1395   2.963   2.852   4.169
  302CO2     D1 1396   1.385   6.747   7.283
  302CO2     D2 1397   1.417   6.938   7.244
  302CO2      C 1398   1.401   6.843   7.263
  302CO2     O1 1399   1.382   6.731   7.286
  302CO2     O2 1400   1.419   6.955   7.240
  303CO2     D1 1401   5.369   2.976   2.282
  303CO2     D2 1402   5.227   3.106   2.327
  303CO2      C 1403   5.298   3.041   2.305
  303CO2     O1 1404   5.381   2.965   2.278
  303CO2     O2 1405   5.215   3.117   2.331
  304CO2     D1 1406   9.347   0.162   0.042
  304CO2     D2 1407   9.235   0.279   0.156
  304CO2      C 1408   9.291   0.220   0.099
  304CO2     O1 1409   9.357   0.151   0.032
  304CO2     O2 1410   9.225   0.289   0.165
  305CO2     D1 1411   5.031   6.923   1.809
  305CO2     D2 1412   5.115   7.079   1.896
  305CO2      C 1413   5.073   7.001   1.852
  305CO2     O1 1414   5.024   6.909   1.801
  305CO2     O2 1415   5.122   7.092   1.904
  306CO2     D1 1416   3.294   4.958   9.415
  306CO2     D2 1417   3.153   4.940   9.278
  306CO2      C 1418   3.223   4.949   9.347
  306CO2     O1 1419   3.306   4.960   9.427
  306CO2     O2 1420   3.140   4.938   9.266
  307CO2     D1 1421   1.588   1.346   9.277
  307CO2     D2 1422   1.538   1.424   9.102
  307CO2      C 1423   1.563   1.385   9.189
  307CO2     O1 1424   1.592   1.340   9.292
  307CO2     O2 1425   1.534   1.430   9.087
  308CO2     D1 1426   0.657   4.468   7.115
  308CO2     D2 1427   0.785   4.319   7.130
  308CO2      C 1428   0.721   4.393   7.123
  308CO2     O1 1429   0.646   4.481   7.114
  308CO2     O2 1430   0.797   4.306   7.131
  309CO2     D1 1431   2.443   1.110   6.006
  309CO2     D2 1432   2.446   0.949   6.120
  309CO2      C 1433   2.444   1.030   6.063
  309CO2     O1 1434   2.442   1.124   5.996
  309CO2     O2 1435   2.446   0.935   6.130
  310CO2     D1 1436   5.917   8.079   2.085
  310CO2     D2 1437   6.020   8.217   2.182
  310CO2      C 1438   5.968   8.148   2.133
  310CO2     O1 1439   5.908   8.067   2.076
  310CO2     O2 1440   6.029   8.229   2.190
  311CO2     D1 1441   9.410   1.548   6.233
  311CO2     D2 1442   9.296   1.701   6.183
  311CO2      C 1443   9.353   1.625   6.208
  311CO2     O1 1444   9.420   1.534   6.238
  311CO2     O2 1445   9.286   1.715   6.179
  312CO2     D1 1446   1.523   8.095   4.055
  312CO2     D2 1447   1.521   7.971   3.901
  312CO2      C 1448   1.522   8.033   3.978
  312CO2     O1 1449   1.523   8.106   4.068
  312CO2     O2 1450   1.521   7.960   3.887
  313CO2     D1 1451   1.070   6.117   2.441
  313CO2     D2 1452   0.993   6.128   2.259
  313CO2      C 1453   1.031   6.123   2.350
  313CO2     O1 1454   1.076   6.116   2.456
  313CO2     O2 1455   0.986   6.129   2.243
  314CO2     D1 1456   6.875   5.126   6.128
  314CO2     D2 1457   6.820   4.956   6.212
  314CO2      C 1458   6.848   5.041   6.170
  314CO2     O1 1459   6.880   5.141   6.121
  314CO2     O2 1460   6.815   4.941   6.219
  315CO2     D1 1461   3.158   4.049   0.284
  315CO2     D2 1462   3.338   3.996   0.347
  315CO2      C 1463   3.248   4.022   0.316
  315CO2     O1 1464   3.142   4.053   0.279
  315CO2     O2 1465   3.353   3.992   0.353
  316CO2     D1 1466   7.979   6.247   7.138
  316CO2     D2 1467   7.984   6.402   7.015
  316CO2      C 1468   7.981   6.325   7.076
  316CO2     O1 1469   7.978   6.234   7.148
  316CO2     O2 1470   7.984   6.416   7.004
  317CO2     D1 1471   7.338   8.163   0.992
  317CO2     D2 1472   7.373   8.022   1.127
  317CO2      C 1473   7.355   8.092   1.060
  317CO2     O1 1474   7.335   8.175   0.981
  317CO2     O2 1475   7.376   8.010   1.139
  318CO2     D1 1476   0.496   6.945   4.595
  318CO2     D2 1477   0.493   6.947   4.398
  318CO2      C 1478   0.495   6.946   4.496
  318CO2     O1 1479   0.496   6.945   4.612
  318CO2     O2 1480   0.493   6.947   4.381
  319CO2     D1 1481   1.445   5.220   0.270
  319CO2     D2 1482   1.447   5.215   0.073
  319CO2      C 1483   1.446   5.218   0.171
  319CO2     O1 1484   1.444   5.221   0.287
  319CO2     O2 1485   1.448   5.215   0.055
  320CO2     D1 1486   4.713   1.879   6.430
  320CO2     D2 1487   4.519   1.913   6.416
  320CO2      C 1488   4.616   1.896   6.423
  320CO2     O1 1489   4.730   1.876   6.431
  320CO2     O2 1490   4.502   1.916   6.415
  321CO2     D1 1491   8.844   2.545   3.959
  321CO2     D2 1492   8.869   2.599   4.148
  321CO2      C 1493   8.857   2.572   4.053
  321CO2     O1 1494   8.842   2.541   3.942
  321CO2     O2 1495   8.871   2.604   4.164
  322CO2     D1 1496   1.212   9.101   5.053
  322CO2     D2 1497   1.385   9.187   5.009
  322CO2      C 1498   1.299   9.144   5.031
  322CO2     O1 1499   1.198   9.093   5.057
  322CO2     O2 1500   1.400   9.194   5.006
  323CO2     D1 1501   3.952   9.972   8.363
  323CO2     D2 1502   3.957   9.963   8.560
  323CO2      C 1503   3.954   9.967   8.461
  323CO2     O1 1504   3.951   9.973   8.345
  323CO2     O2 1505   3.958   9.962   8.577
  324CO2     D1 1506   1.990   8.102   8.047
  324CO2     D2 1507   2.076   8.075   8.223
  324CO2      C 1508   2.033   8.089   8.135
  324CO2     O1 1509   1.983   8.104   8.031
  324CO2     O2 1510   2.083   8.073   8.238
  325CO2     D1 1511   0.146   1.142   1.058
  325CO2     D2 1512   0.165   1.050   1.232
  325CO2      C 1513   0.155   1.096   1.145
  325CO2     O1 1514   0.144   1.150   1.043
  325CO2     O2 1515   0.166   1.042   1.247
  326CO2     D1 1516   2.389   1.454   7.284
  326CO2     D2 1517   2.376   1.440   7.087
  326CO2      C 1518   2.382   1.447   7.186
  326CO2     O1 1519   2.390   1.455   7.301
  326CO2     O2 1520   2.375   1.439   7.070
  327CO2     D1 1521   3.181   5.182   5.605
  327CO2     D2 1522   3.098   5.356   5.560
  327CO2      C 1523   3.140   5.269   5.582
  327CO2     O1 1524   3.189   5.167   5.609
  327CO2     O2 1525   3.091   5.371   5.556
  328CO2     D1 1526   9.422   0.338   0.667
  328CO2     D2 1527   9.551   0.382   0.523
  328CO2      C 1528   9.486   0.360   0.595
  328CO2     O1 1529   9.411   0.334   0.680
  328CO2     O2 1530   9.562   0.386   0.511
  329CO2     D1 1531   1.525   8.944   0.918
  329CO2     D2 1532   1.526   8.746   0.914
  329CO2      C 1533   1.526   8.845   0.916
  329CO2     O1 1534   1.525   8.961   0.919
  329CO2     O2 1535   1.526   8.729   0.914
  330CO2     D1 1536   1.310   1.771   1.887
  330CO2     D2 1537   1.306   1.752   1.690
  330CO2      C 1538   1.308   1.761   1.788
  330CO2     O1 1539   1.310   1.772   1.904
  330CO2     O2 1540   1.305   1.750   1.673
  331CO2     D1 1541   8.763   7.560   8.974
  331CO2     D2 1542   8.890   7.415   9.023
  331CO2      C 1543   8.826   7.487   8.999
  331CO2     O1 1544   8.753   7.572   8.970
  331CO2     O2 1545   8.900   7.403   9.027
  332CO2     D1 1546   0.168   9.281   0.764
  332CO2     D2 1547   0.240   9.237   0.585
  332CO2      C 1548   0.204   9.259   0.675
  332CO2     O1 1549   0.161   9.285   0.779
  332CO2     O2 1550   0.246   9.233   0.570
  333CO2     D1 1551   6.883   0.799  -0.016
  333CO2     D2 1552   6.875   0.654   0.117
  333CO2      C 1553   6.879   0.727   0.051
  333CO2     O1 1554   6.883   0.812  -0.028
  333CO2     O2 1555   6.874   0.641   0.129
  334CO2     D1 1556   3.885   6.590   5.752
  334CO2     D2 1557   3.933   6.566   5.561
  334CO2      C 1558   3.909   6.578   5.656
  334CO2     O1 1559   3.880   6.592   5.768
  334CO2     O2 1560   3.937   6.564   5.545
  335CO2     D1 1561   1.494   1.406   5.855
  335CO2     D2 1562   1.585   1.420   6.030
  335CO2      C 1563   1.539   1.413   5.942
  335CO2     O1 1564   1.486   1.404   5.840
  335CO2     O2 1565   1.593   1.422   6.045
  336CO2     D1 1566   2.925   9.548   1.068
  336CO2     D2 1567   2.974   9.374   1.147
  336CO2      C 1568   2.950   9.461   1.108
  336CO2     O1 1569   2.921   9.563   1.061
  336CO2     O2 1570   2.978   9.359   1.154
  337CO2     D1 1571   3.638   3.049   4.502
  337CO2     D2 1572   3.451   3.089   4.452
  337CO2      C 1573   3.545   3.069   4.477
  337CO2     O1 1574   3.655   3.046   4.506
  337CO2     O2 1575   3.435   3.092   4.448
  338CO2     D1 1576   3.047   6.333   9.212
  338CO2     D2 1577   2.914   6.360   9.356
  338CO2      C 1578   2.981   6.346   9.284
  338CO2     O1 1579   3.059   6.331   9.200
  338CO2     O2 1580   2.903   6.362   9.369
  339CO2     D1 1581   1.287   6.399   3.909
  339CO2     D2 1582   1.327   6.494   4.078
  339CO2      C 1583   1.307   6.447   3.994
  339CO2     O1 1584   1.284   6.391   3.894
  339CO2     O2 1585   1.330   6.502   4.093
  340CO2     D1 1586   2.283   6.261   6.967
  340CO2     D2 1587   2.299   6.246   7.164
  340CO2      C 1588   2.291   6.253   7.066
  340CO2     O1 1589   2.282   6.262   6.950
  340CO2     O2 1590   2.301   6.245   7.181
  341CO2     D1 1591   1.541   3.773   1.071
  341CO2     D2 1592   1.458   3.790   1.250
  341CO2      C 1593   1.500   3.782   1.161
  341CO2     O1 1594   1.548   3.772   1.056
  341CO2     O2 1595   1.451   3.792   1.266
  342CO2     D1 1596   8.884   2.737   8.567
  342CO2     D2 1597   8.874   2.731   8.369
  342CO2      C 1598   8.879   2.734   8.468
  342CO2     O1 1599   8.885   2.737   8.584
  342CO2     O2 1600   8.873   2.731   8.352
  343CO2     D1 1601   9.414   7.579   3.379
  343CO2     D2 1602   9.263   7.679   3.298
  343CO2      C 1603   9.338   7.629   3.339
  343CO2     O1 1604   9.427   7.570   3.386
  343CO2     O2 1605   9.250   7.687   3.291
  344CO2     D1 1606   9.215   7.941   1.030
  344CO2     D2 1607   9.380   7.958   1.137
  344CO2      C 1608   9.297   7.949   1.084
  344CO2     O1 1609   9.200   7.939   1.021
  344CO2     O2 1610   9.394   7.959   1.147
  345CO2     D1 1611   7.070   4.477   8.785
  345CO2     D2 1612   7.187   4.526   8.937
  345CO2      C 1613   7.129   4.502   8.861
  345CO2     O1 1614   7.060   4.473   8.772
  345CO2     O2 1615   7.197   4.531   8.950
  346CO2     D1 1616   9.311   7.793   6.522
  346CO2     D2 1617   9.413   7.788   6.352
  346CO2      C 1618   9.362   7.791   6.437
  346CO2     O1 1619   9.302   7.794   6.536
  346CO2     O2 1620   9.422   7.787   6.338
  347CO2     D1 1621   4.600   3.790   3.234
  347CO2     D2 1622   4.542   3.874   3.403
  347CO2      C 1623   4.571   3.832   3.319
  347CO2     O1 1624   4.605   3.783   3.219
  347CO2     O2 1625   4.537   3.881   3.418
  348CO2     D1 1626   7.178   6.180   2.526
  348CO2     D2 1627   7.240   6.209   2.712
  348CO2      C 1628   7.209   6.195   2.619
  348CO2     O1 1629   7.173   6.178   2.510
  348CO2     O2 1630   7.245   6.211   2.728
  349CO2     D1 1631   3.820   3.480   4.237
  349CO2     D2 1632   3.789   3.473   4.432
  349CO2      C 1633   3.804   3.476   4.335
  349CO2     O1 1634   3.822   3.481   4.220
  349CO2     O2 1635   3.786   3.472   4.449
  350CO2     D1 1636   5.344   7.944   2.970
  350CO2     D2 1637   5.538   7.925   3.000
  350CO2      C 1638   5.441   7.935   2.985
  350CO2     O1 1639   5.327   7.945   2.967
  350CO2     O2 1640   5.555   7.924   3.002
  351CO2     D1 1641   1.514   1.590   8.179
  351CO2     D2 1642   1.630   1.530   8.327
  351CO2      C 1643   1.572   1.560   8.253
  351CO2     O1 1644   1.504   1.595   8.166
  351CO2     O2 1645   1.640   1.524   8.340
  352CO2     D1 1646   9.475   0.262   4.704
  352CO2     D2 1647   9.440   0.197   4.521
  352CO2      C 1648   9.457   0.230   4.613
  352CO2     O1 1649   9.478   0.268   4.720
  352CO2     O2 1650   9.437   0.192   4.505
  353CO2     D1 1651   3.758   9.033   4.363
  353CO2     D2 1652   3.707   8.989   4.549
  353CO2      C 1653   3.732   9.011   4.456
  353CO2     O1 1654   3.763   9.037   4.347
  353CO2     O2 1655   3.702   8.985   4.565
  354CO2     D1 1656   2.907   8.965   0.082
  354CO2     D2 1657   2.732   9.043   0.131
  354CO2      C 1658   2.820   9.004   0.107
  354CO2     O1 1659   2.922   8.958   0.078
  354CO2     O2 1660   2.717   9.050   0.135
  355CO2     D1 1661   8.322   5.340   0.395
  355CO2     D2 1662   8.422   5.191   0.479
  355CO2      C 1663   8.372   5.265   0.437
  355CO2     O1 1664   8.313   5.352   0.388
  355CO2     O2 1665   8.431   5.178   0.487
  356CO2     D1 1666   5.071   8.589   0.424
  356CO2     D2 1667   4.966   8.657   0.577
  356CO2      C 1668   5.018   8.623   0.500
  356CO2     O1 1669   5.080   8.583   0.411
  356CO2     O2 1670   4.957   8.663   0.590
  357CO2     D1 1671   4.037   9.357   5.283
  357CO2     D2 1672   4.182   9.244   5.355
  357CO2      C 1673   4.110   9.301   5.319
  357CO2     O1 1674   4.024   9.367   5.277
  357CO2     O2 1675   4.195   9.235   5.361
  358CO2     D1 1676   0.218   8.035   2.443
  358CO2     D2 1677   0.213   8.036   2.245
  358CO2      C 1678   0.215   8.035   2.344
  358CO2     O1 1679   0.218   8.035   2.460
  358CO2     O2 1680   0.212   8.036   2.228
  359CO2     D1 1681   0.998   9.391   9.589
  359CO2     D2 1682   0.999   9.584   9.631
  359CO2      C 1683   0.999   9.488   9.610
  359CO2     O1 1684   0.998   9.374   9.585
  359CO2     O2 1685   1.000   9.601   9.635
  360CO2     D1 1686   1.820   6.332   1.488
  360CO2     D2 1687   1.666   6.446   1.437
  360CO2      C 1688   1.743   6.389   1.463
  360CO2     O1 1689   1.833   6.322   1.493
  360CO2     O2 1690   1.653   6.455   1.432
  361CO2     D1 1691   8.903   5.966   1.196
  361CO2     D2 1692   8.900   5.853   1.358
  361CO2      C 1693   8.902   5.910   1.277
  361CO2     O1 1694   8.903   5.976   1.182
  361CO2     O2 1695   8.900   5.843   1.372
  362CO2     D1 1696   7.485   7.798   3.609
  362CO2     D2 1697   7.459   7.760   3.416
  362CO2      C 1698   7.472   7.779   3.513
  362CO2     O1 1699   7.487   7.801   3.626
  362CO2     O2 1700   7.457   7.756   3.400
  363CO2     D1 1701   8.975   0.740   8.692
  363CO2     D2 1702   8.828   0.769   8.821
  363CO2      C 1703   8.902   0.755   8.756
  363CO2     O1 1704   8.988   0.738   8.680
  363CO2     O2 1705   8.815   0.772   8.832
  364CO2     D1 1706   4.985   1.238   4.437
  364CO2     D2 1707   5.039   1.245   4.627
  364CO2      C 1708   5.012   1.242   4.532
  364CO2     O1 1709   4.981   1.237   4.421
  364CO2     O2 1710   5.044   1.246   4.644
  365CO2     D1 1711   2.784  10.070   2.836
  365CO2     D2 1712   2.708   9.913   2.930
  365CO2      C 1713   2.746   9.991   2.883
  365CO2     O1 1714   2.790  10.083   2.828
  365CO2     O2 1715   2.701   9.899   2.938
  366CO2     D1 1716   6.576   3.678   4.062
  366CO2     D2 1717   6.485   3.825   3.966
  366CO2      C 1718   6.530   3.752   4.014
  366CO2     O1 1719   6.584   3.665   4.071
  366CO2     O2 1720   6.477   3.838   3.958
  367CO2     D1 1721   2.145   5.425   8.672
  367CO2     D2 1722   2.143   5.567   8.534
  367CO2      C 1723   2.144   5.496   8.603
  367CO2     O1 1724   2.146   5.413   8.684
  367CO2     O2 1725   2.142   5.579   8.522
  368CO2     D1 1726   0.847   4.646   5.412
  368CO2     D2 1727   0.883   4.634   5.607
  368CO2      C 1728   0.865   4.640   5.510
  368CO2     O1 1729   0.844   4.647   5.396
  368CO2     O2 1730   0.886   4.633   5.623
  369CO2     D1 1731   9.474   5.100   2.023
  369CO2     D2 1732   9.337   5.171   1.900
  369CO2      C 1733   9.406   5.136   1.962
  369CO2     O1 1734   9.486   5.094   2.034
  369CO2     O2 1735   9.325   5.177   1.889
  370CO2     D1 1736   8.638   3.236   0.302
  370CO2     D2 1737   8.615   3.244   0.106
  370CO2      C 1738   8.626   3.240   0.204
  370CO2     O1 1739   8.640   3.236   0.319
  370CO2     O2 1740   8.613   3.245   0.089
  371CO2     D1 1741   3.379   6.004   7.402
  371CO2     D2 1742   3.461   6.052   7.229
  371CO2      C 1743   3.420   6.028   7.315
  371CO2     O1 1744   3.372   6.000   7.417
  371CO2     O2 1745   3.468   6.056   7.214
  372CO2     D1 1746   4.737   9.801   5.215
  372CO2     D2 1747   4.762   9.838   5.023
  372CO2      C 1748   4.749   9.820   5.119
  372CO2     O1 1749   4.734   9.798   5.232
  372CO2     O2 1750   4.764   9.841   5.006
  373CO2     D1 1751   0.066   1.330   8.075
  373CO2     D2 1752   0.236   1.243   8.126
  373CO2      C 1753   0.151   1.286   8.101
  373CO2     O1 1754   0.051   1.337   8.071
  373CO2     O2 1755   0.251   1.235   8.131
  374CO2     D1 1756   3.531   4.532   7.257
  374CO2     D2 1757   3.571   4.558   7.449
  374CO2      C 1758   3.551   4.545   7.353
  374CO2     O1 1759   3.528   4.530   7.241
  374CO2     O2 1760   3.574   4.560   7.466
  375CO2     D1 1761   5.413   7.125   7.125
  375CO2     D2 1762   5.606   7.158   7.146
  375CO2      C 1763   5.510   7.142   7.135
  375CO2     O1 1764   5.396   7.122   7.123
  375CO2     O2 1765   5.623   7.161   7.148
  376CO2     D1 1766   5.082   0.982   1.750
  376CO2     D2 1767   5.128   1.128   1.875
  376CO2      C 1768   5.105   1.055   1.812
  376CO2     O1 1769   5.078   0.969   1.739
  376CO2     O2 1770   5.132   1.141   1.886
  377CO2     D1 1771   9.501   4.283   0.626
  377CO2     D2 1772   9.597   4.110   0.611
  377CO2      C 1773   9.549   4.196   0.618
  377CO2     O1 1774   9.492   4.298   0.627
  377CO2     O2 1775   9.605   4.095   0.610
  378CO2     D1 1776   8.630   2.165   2.676
  378CO2     D2 1777   8.629   2.216   2.485
  378CO2      C 1778   8.629   2.191   2.581
  378CO2     O1 1779   8.630   2.161   2.693
  378CO2     O2 1780   8.629   2.220   2.468
  379CO2     D1 1781   9.875   6.869   9.582
  379CO2     D2 1782   9.885   7.001   9.434
  379CO2      C 1783   9.880   6.935   9.508
  379CO2     O1 1784   9.874   6.858   9.594
  379CO2     O2 1785   9.886   7.012   9.422
  380CO2     D1 1786   4.710   4.053   3.435
  380CO2     D2 1787   4.713   4.066   3.238
  380CO2      C 1788   4.711   4.059   3.337
  380CO2     O1 1789   4.709   4.052   3.453
  380CO2     O2 1790   4.714   4.067   3.221
  381CO2     D1 1791   5.820   5.500   6.802
  381CO2     D2 1792   5.932   5.340   6.770
  381CO2      C 1793   5.876   5.420   6.786
  381CO2     O1 1794   5.811   5.514   6.804
  381CO2     O2 1795   5.941   5.326   6.768
  382CO2     D1 1796   3.389   4.893   6.770
  382CO2     D2 1797   3.271   4.735   6.784
  382CO2      C 1798   3.330   4.814   6.777
  382CO2     O1 1799   3.399   4.907   6.769
  382CO2     O2 1800   3.261   4.721   6.785
  383CO2     D1 1801   3.005   3.898   1.012
  383CO2     D2 1802   2.876   3.966   0.878
  383CO2      C 1803   2.940   3.932   0.945
  383CO2     O1 1804   3.016   3.892   1.023
  383CO2     O2 1805   2.864   3.972   0.867
  384CO2     D1 1806   6.101   8.302   5.494
  384CO2     D2 1807   6.085   8.323   5.690
  384CO2      C 1808   6.093   8.313   5.592
  384CO2     O1 1809   6.102   8.301   5.477
  384CO2     O2 1810   6.083   8.325   5.707
  385CO2     D1 1811   6.981   8.897   2.572
  385CO2     D2 1812   7.068   8.888   2.395
  385CO2      C 1813   7.025   8.892   2.484
  385CO2     O1 1814   6.974   8.897   2.588
  385CO2     O2 1815   7.075   8.888   2.380
  386CO2     D1 1816   5.444   2.311   7.200
  386CO2     D2 1817   5.440   2.331   7.004
  386CO2      C 1818   5.442   2.321   7.102
  386CO2     O1 1819   5.444   2.309   7.217
  386CO2     O2 1820   5.440   2.333   6.987
  387CO2     D1 1821   0.887   3.209   7.875
  387CO2     D2 1822   0.976   3.305   7.727
  387CO2      C 1823   0.932   3.257   7.801
  387CO2     O1 1824   0.880   3.201   7.888
  387CO2     O2 1825   0.984   3.314   7.714
  388CO2     D1 1826   4.991   0.867   3.405
  388CO2     D2 1827   5.042   0.709   3.298
  388CO2      C 1828   5.016   0.788   3.352
  388CO2     O1 1829   4.986   0.880   3.415
  388CO2     O2 1830   5.046   0.695   3.289
  389CO2     D1 1831   7.824   9.836   6.007
  389CO2     D2 1832   7.676   9.801   6.134
  389CO2      C 1833   7.750   9.819   6.071
  389CO2     O1 1834   7.837   9.839   5.996
  389CO2     O2 1835   7.663   9.798   6.145
  390CO2     D1 1836   6.265   9.299   7.216
  390CO2     D2 1837   6.394   9.215   7.092
  390CO2      C 1838   6.330   9.257   7.154
  390CO2     O1 1839   6.254   9.306   7.227
  390CO2     O2 1840   6.405   9.208   7.081
  391CO2     D1 1841   7.086   4.138   6.157
  391CO2     D2 1842   7.042   4.210   6.336
  391CO2      C 1843   7.064   4.174   6.246
  391CO2     O1 1844   7.090   4.132   6.141
  391CO2     O2 1845   7.038   4.217   6.351
  392CO2     D1 1846   5.452   4.953   7.960
  392CO2     D2 1847   5.471   4.847   7.794
  392CO2      C 1848   5.462   4.900   7.877
  392CO2     O1 1849   5.450   4.962   7.975
  392CO2     O2 1850   5.473   4.838   7.780
  393CO2     D1 1851   1.066   8.473   2.598
  393CO2     D2 1852   1.050   8.515   2.790
  393CO2      C 1853   1.058   8.494   2.694
  393CO2     O1 1854   1.067   8.470   2.581
  393CO2     O2 1855   1.048   8.518   2.807
  394CO2     D1 1856   8.963   7.722   3.596
  394CO2     D2 1857   8.851   7.685   3.755
  394CO2      C 1858   8.907   7.704   3.676
  394CO2     O1 1859   8.972   7.725   3.583
  394CO2     O2 1860   8.841   7.682   3.769
  395CO2     D1 1861   9.571   8.606  10.092
  395CO2     D2 1862   9.531   8.575   9.901
  395CO2      C 1863   9.551   8.590   9.997
  395CO2     O1 1864   9.575   8.609  10.109
  395CO2     O2 1865   9.527   8.572   9.885
  396CO2     D1 1866   3.082   9.831   6.368
  396CO2     D2 1867   3.145   9.811   6.554
  396CO2      C 1868   3.114   9.821   6.461
  396CO2     O1 1869   3.076   9.833   6.352
  396CO2     O2 1870   3.151   9.809   6.571
  397CO2     D1 1871   9.804   8.351   3.867
  397CO2     D2 1872   9.846   8.169   3.801
  397CO2      C 1873   9.825   8.260   3.834
  397CO2     O1 1874   9.800   8.366   3.873
  397CO2     O2 1875   9.850   8.153   3.795
  398CO2     D1 1876   8.916   4.254   9.997
  398CO2     D2 1877   8.976   4.426   9.920
  398CO2      C 1878   8.946   4.340   9.958
  398CO2     O1 1879   8.910   4.239  10.004
  398CO2     O2 1880   8.981   4.441   9.913
  399CO2     D1 1881   8.893   1.978   7.057
  399CO2     D2 1882   8.894   2.117   7.198
  399CO2      C 1883   8.893   2.047   7.127
  399CO2     O1 1884   8.893   1.966   7.045
  399CO2     O2 1885   8.894   2.129   7.210
  400CO2     D1 1886   5.721   6.655   7.189
  400CO2     D2 1887   5.764   6.513   7.058
  400CO2      C 1888   5.742   6.584   7.124
  400CO2     O1 1889   5.717   6.668   7.200
  400CO2     O2 1890   5.767   6.501   7.047
  401CO2     D1 1891   0.980   5.082   8.277
  401CO2     D2 1892   1.041   4.925   8.175
  401CO2      C 1893   1.011   5.003   8.226
  401CO2     O1 1894   0.974   5.096   8.286
  401CO2     O2 1895   1.047   4.911   8.166
  402CO2     D1 1896   7.407   2.407   7.002
  402CO2     D2 1897   7.380   2.463   6.814
  402CO2      C 1898   7.394   2.435   6.908
  402CO2     O1 1899   7.410   2.402   7.018
  402CO2     O2 1900   7.378   2.468   6.798
  403CO2     D1 1901   6.351   6.035   1.956
  403CO2     D2 1902   6.399   5.857   2.028
  403CO2      C 1903   6.375   5.946   1.992
  403CO2     O1 1904   6.347   6.050   1.950
  403CO2     O2 1905   6.403   5.841   2.034
  404CO2     D1 1906   3.352   9.461   0.884
  404CO2     D2 1907   3.339   9.308   0.759
  404CO2      C 1908   3.345   9.384   0.822
  404CO2     O1 1909   3.353   9.474   0.895
  404CO2     O2 1910   3.338   9.295   0.748
  405CO2     D1 1911   1.309   8.468   0.416
  405CO2     D2 1912   1.435   8.329   0.477
  405CO2      C 1913   1.372   8.398   0.447
  405CO2     O1 1914   1.298   8.480   0.411
  405CO2     O2 1915   1.446   8.317   0.483
  406CO2     D1 1916   4.930   5.528   7.083
  406CO2     D2 1917   4.919   5.541   7.280
  406CO2      C 1918   4.924   5.535   7.182
  406CO2     O1 1919   4.931   5.527   7.066
  406CO2     O2 1920   4.918   5.542   7.298
  407CO2     D1 1921   8.508   7.211   1.504
  407CO2     D2 1922   8.607   7.301   1.359
  407CO2      C 1923   8.557   7.256   1.431
  407CO2     O1 1924   8.499   7.203   1.517
  407CO2     O2 1925   8.615   7.309   1.346
  408CO2     D1 1926   0.520   1.593   0.548
  408CO2     D2 1927   0.538   1.594   0.745
  408CO2      C 1928   0.529   1.594   0.646
  408CO2     O1 1929   0.518   1.593   0.531
  408CO2     O2 1930   0.540   1.594   0.762
  409CO2     D1 1931   8.733   8.141   7.577
  409CO2     D2 1932   8.733   8.132   7.775
  409CO2      C 1933   8.733   8.136   7.676
  409CO2     O1 1934   8.733   8.141   7.560
  409CO2     O2 1935   8.733   8.132   7.792
  410CO2     D1 1936   7.211   6.801   9.221
  410CO2     D2 1937   7.379   6.851   9.129
  410CO2      C 1938   7.295   6.826   9.175
  410CO2     O1 1939   7.197   6.796   9.229
  410CO2     O2 1940   7.393   6.855   9.121
  411CO2     D1 1941   4.004   7.919   0.812
  411CO2     D2 1942   4.125   7.767   0.775
  411CO2      C 1943   4.065   7.843   0.793
  411CO2     O1 1944   3.994   7.932   0.815
  411CO2     O2 1945   4.136   7.754   0.772
  412CO2     D1 1946   7.126   6.560   4.459
  412CO2     D2 1947   6.935   6.516   4.481
  412CO2      C 1948   7.031   6.538   4.470
  412CO2     O1 1949   7.143   6.564   4.457
  412CO2     O2 1950   6.918   6.512   4.483
  413CO2     D1 1951   3.099   0.073   9.290
  413CO2     D2 1952   3.117  -0.016   9.114
  413CO2      C 1953   3.108   0.029   9.202
  413CO2     O1 1954   3.098   0.081   9.305
  413CO2     O2 1955   3.119  -0.023   9.099
  414CO2     D1 1956   1.495   7.493   1.234
  414CO2     D2 1957   1.460   7.454   1.043
  414CO2      C 1958   1.478   7.474   1.139
  414CO2     O1 1959   1.498   7.496   1.251
  414CO2     O2 1960   1.457   7.451   1.027
  415CO2     D1 1961   1.155   7.447   7.952
  415CO2     D2 1962   1.110   7.271   7.873
  415CO2      C 1963   1.132   7.359   7.913
  415CO2     O1 1964   1.159   7.462   7.959
  415CO2     O2 1965   1.106   7.255   7.866
  416CO2     D1 1966   8.775   4.737   2.512
  416CO2     D2 1967   8.743   4.793   2.699
  416CO2      C 1968   8.759   4.765   2.606
  416CO2     O1 1969   8.777   4.732   2.496
  416CO2     O2 1970   8.740   4.798   2.716
  417CO2     D1 1971   4.981   9.454   4.651
  417CO2     D2 1972   5.059   9.277   4.689
  417CO2      C 1973   5.020   9.365   4.670
  417CO2     O1 1974   4.974   9.469   4.648
  417CO2     O2 1975   5.066   9.261   4.692
  418CO2     D1 1976   0.171   6.673   9.344
  418CO2     D2 1977   0.046   6.709   9.493
  418CO2      C 1978   0.108   6.691   9.418
  418CO2     O1 1979   0.181   6.670   9.331
  418CO2     O2 1980   0.035   6.712   9.506
  419CO2     D1 1981   5.801   5.365   1.987
  419CO2     D2 1982   5.765   5.396   1.796
  419CO2      C 1983   5.783   5.380   1.892
  419CO2     O1 1984   5.804   5.362   2.004
  419CO2     O2 1985   5.761   5.399   1.779
  420CO2     D1 1986   3.645   6.838   7.811
  420CO2     D2 1987   3.607   6.805   7.619
  420CO2      C 1988   3.626   6.821   7.715
  420CO2     O1 1989   3.649   6.840   7.827
  420CO2     O2 1990   3.604   6.802   7.603
  421CO2     D1 1991   1.808   7.424   4.125
  421CO2     D2 1992   1.965   7.482   4.230
  421CO2      C 1993   1.886   7.453   4.177
  421CO2     O1 1994   1.794   7.419   4.116
  421CO2     O2 1995   1.978   7.487   4.239
  422CO2     D1 1996   1.324   5.560   2.657
  422CO2     D2 1997   1.229   5.444   2.527
  422CO2      C 1998   1.276   5.502   2.592
  422CO2     O1 1999   1.332   5.570   2.668
  422CO2     O2 2000   1.221   5.434   2.516
  423CO2     D1 2001   9.206   0.702   4.993
  423CO2     D2 2002   9.043   0.611   5.058
  423CO2      C 2003   9.125   0.657   5.025
  423CO2     O1 2004   9.221   0.710   4.987
  423CO2     O2 2005   9.029   0.604   5.064
  424CO2     D1 2006   0.625   7.909   8.132
  424CO2     D2 2007   0.515   7.900   8.296
  424CO2      C 2008   0.570   7.904   8.214
  424CO2     O1 2009   0.635   7.910   8.118
  424CO2     O2 2010   0.505   7.899   8.310
  425CO2     D1 2011   2.650   5.125   2.509
  425CO2     D2 2012   2.520   5.274   2.498
  425CO2      C 2013   2.585   5.200   2.503
  425CO2     O1 2014   2.661   5.113   2.510
  425CO2     O2 2015   2.508   5.287   2.497
  426CO2     D1 2016   1.493   3.957   7.768
  426CO2     D2 2017   1.486   3.840   7.608
  426CO2      C 2018   1.489   3.898   7.688
  426CO2     O1 2019   1.493   3.967   7.782
  426CO2     O2 2020   1.485   3.830   7.595
  427CO2     D1 2021   4.545   8.515   2.370
  427CO2     D2 2022   4.630   8.343   2.418
  427CO2      C 2023   4.588   8.429   2.394
  427CO2     O1 2024   4.538   8.530   2.366
  427CO2     O2 2025   4.637   8.328   2.422
  428CO2     D1 2026   8.711   0.612   9.157
  428CO2     D2 2027   8.700   0.585   9.353
  428CO2      C 2028   8.705   0.598   9.255
  428CO2     O1 2029   8.712   0.614   9.140
  428CO2     O2 2030   8.699   0.582   9.370
  429CO2     D1 2031   4.739   2.034   8.009
  429CO2     D2 2032   4.741   1.989   8.201
  429CO2      C 2033   4.740   2.012   8.105
  429CO2     O1 2034   4.739   2.038   7.992
  429CO2     O2 2035   4.741   1.985   8.218
  430CO2     D1 2036   3.728   6.182   9.585
  430CO2     D2 2037   3.776   6.013   9.495
  430CO2      C 2038   3.752   6.097   9.540
  430CO2     O1 2039   3.724   6.197   9.593
  430CO2     O2 2040   3.780   5.998   9.488
  431CO2     D1 2041   2.936   7.007   9.224
  431CO2     D2 2042   2.931   7.060   9.034
  431CO2      C 2043   2.933   7.033   9.129
  431CO2     O1 2044   2.936   7.002   9.241
  431CO2     O2 2045   2.931   7.065   9.017
  432CO2     D1 2046   8.867   0.289   3.152
  432CO2     D2 2047   8.814   0.447   3.045
  432CO2      C 2048   8.841   0.368   3.098
  432CO2     O1 2049   8.872   0.276   3.161
  432CO2     O2 2050   8.810   0.460   3.035
  433CO2     D1 2051   8.841   1.243   8.728
  433CO2     D2 2052   8.942   1.215   8.560
  433CO2      C 2053   8.892   1.229   8.644
  433CO2     O1 2054   8.833   1.245   8.742
  433CO2     O2 2055   8.951   1.213   8.545
  434CO2     D1 2056   1.956   0.173   5.667
  434CO2     D2 2057   2.034   0.057   5.806
  434CO2      C 2058   1.995   0.115   5.736
  434CO2     O1 2059   1.949   0.184   5.655
  434CO2     O2 2060   2.041   0.047   5.818
  435CO2     D1 2061   6.422   5.116   2.304
  435CO2     D2 2062   6.399   5.026   2.479
  435CO2      C 2063   6.411   5.071   2.392
  435CO2     O1 2064   6.424   5.124   2.289
  435CO2     O2 2065   6.397   5.019   2.494
  436CO2     D1 2066   3.050   6.204   1.704
  436CO2     D2 2067   2.960   6.188   1.529
  436CO2      C 2068   3.005   6.196   1.617
  436CO2     O1 2069   3.057   6.206   1.719
  436CO2     O2 2070   2.952   6.186   1.514
  437CO2     D1 2071   1.547   8.365   9.621
  437CO2     D2 2072   1.592   8.293   9.799
  437CO2      C 2073   1.569   8.329   9.710
  437CO2     O1 2074   1.543   8.371   9.605
  437CO2     O2 2075   1.596   8.286   9.815
  438CO2     D1 2076   7.726   1.211   6.259
  438CO2     D2 2077   7.576   1.107   6.181
  438CO2      C 2078   7.651   1.159   6.220
  438CO2     O1 2079   7.739   1.220   6.265
  438CO2     O2 2080   7.563   1.098   6.174
  439CO2     D1 2081   3.155   4.609   1.700
  439CO2     D2 2082   3.105   4.605   1.508
  439CO2      C 2083   3.130   4.607   1.604
  439CO2     O1 2084   3.159   4.609   1.717
  439CO2     O2 2085   3.101   4.605   1.492
  440CO2     D1 2086   5.911   7.315   7.034
  440CO2     D2 2087   6.019   7.354   6.873
  440CO2      C 2088   5.965   7.334   6.953
  440CO2     O1 2089   5.901   7.311   7.048
  440CO2     O2 2090   6.028   7.357   6.859
  441CO2     D1 2091   0.791   3.746   9.030
  441CO2     D2 2092   0.770   3.746   9.226
  441CO2      C 2093   0.780   3.746   9.128
  441CO2     O1 2094   0.793   3.746   9.013
  441CO2     O2 2095   0.768   3.746   9.243
  442CO2     D1 2096   6.637   9.269   5.470
  442CO2     D2 2097   6.655   9.301   5.664
  442CO2      C 2098   6.646   9.285   5.567
  442CO2     O1 2099   6.635   9.267   5.453
  442CO2     O2 2100   6.656   9.303   5.681
  443CO2     D1 2101   5.089   6.862   1.018
  443CO2     D2 2102   5.085   6.934   0.834
  443CO2      C 2103   5.087   6.898   0.926
  443CO2     O1 2104   5.089   6.855   1.034
  443CO2     O2 2105   5.084   6.940   0.818
  444CO2     D1 2106   8.647   3.934   8.699
  444CO2     D2 2107   8.818   4.018   8.643
  444CO2      C 2108   8.733   3.976   8.671
  444CO2     O1 2109   8.633   3.927   8.704
  444CO2     O2 2110   8.833   4.025   8.639
  445CO2     D1 2111   3.737   4.381   1.884
  445CO2     D2 2112   3.751   4.356   1.688
  445CO2      C 2113   3.744   4.369   1.786
  445CO2     O1 2114   3.736   4.383   1.901
  445CO2     O2 2115   3.753   4.354   1.672
  446CO2     D1 2116   1.813   4.783   1.468
  446CO2     D2 2117   1.862   4.784   1.660
  446CO2      C 2118   1.837   4.783   1.564
  446CO2     O1 2119   1.808   4.782   1.452
  446CO2     O2 2120   1.866   4.784   1.676
  447CO2     D1 2121   5.125   1.706   5.033
  447CO2     D2 2122   4.937   1.658   4.994
  447CO2      C 2123   5.031   1.682   5.014
  447CO2     O1 2124   5.141   1.711   5.037
  447CO2     O2 2125   4.921   1.654   4.991
  448CO2     D1 2126   6.130   6.334   0.456
  448CO2     D2 2127   6.129   6.438   0.624
  448CO2      C 2128   6.129   6.386   0.540
  448CO2     O1 2129   6.130   6.325   0.441
  448CO2     O2 2130   6.129   6.447   0.639
  449CO2     D1 2131   7.361   6.991   4.703
  449CO2     D2 2132   7.328   7.000   4.897
  449CO2      C 2133   7.344   6.996   4.800
  449CO2     O1 2134   7.364   6.991   4.686
  449CO2     O2 2135   7.325   7.001   4.914
  450CO2     D1 2136   6.453   5.700   5.785
  450CO2     D2 2137   6.527   5.628   5.616
  450CO2      C 2138   6.490   5.664   5.700
  450CO2     O1 2139   6.447   5.706   5.799
  450CO2     O2 2140   6.534   5.622   5.601
  451CO2     D1 2141   6.179   7.463   3.194
  451CO2     D2 2142   6.125   7.622   3.298
  451CO2      C 2143   6.152   7.542   3.246
  451CO2     O1 2144   6.184   7.449   3.185
  451CO2     O2 2145   6.121   7.636   3.307
  452CO2     D1 2146   4.107   1.432  -0.036
  452CO2     D2 2147   4.020   1.349   0.121
  452CO2      C 2148   4.063   1.391   0.042
  452CO2     O1 2149   4.114   1.439  -0.050
  452CO2     O2 2150   4.012   1.342   0.135
  453CO2     D1 2151   5.743   0.957   8.357
  453CO2     D2 2152   5.588   0.834   8.361
  453CO2      C 2153   5.666   0.896   8.359
  453CO2     O1 2154   5.756   0.968   8.356
  453CO2     O2 2155   5.575   0.823   8.361
  454CO2     D1 2156   2.793   4.667   0.283
  454CO2     D2 2157   2.987   4.629   0.272
  454CO2      C 2158   2.890   4.648   0.278
  454CO2     O1 2159   2.777   4.671   0.284
  454CO2     O2 2160   3.004   4.626   0.271
  455CO2     D1 2161   4.643   3.484   2.917
  455CO2     D2 2162   4.474   3.575   2.870
  455CO2      C 2163   4.558   3.530   2.894
  455CO2     O1 2164   4.657   3.476   2.921
  455CO2     O2 2165   4.459   3.583   2.866
  456CO2     D1 2166   3.446   3.371   4.355
  456CO2     D2 2167   3.452   3.351   4.158
  456CO2      C 2168   3.449   3.361   4.256
  456CO2     O1 2169   3.446   3.373   4.372
  456CO2     O2 2170   3.452   3.349   4.141
  457CO2     D1 2171   8.439   9.611   6.576
  457CO2     D2 2172   8.508   9.635   6.759
  457CO2      C 2173   8.474   9.623   6.668
  457CO2     O1 2174   8.433   9.608   6.560
  457CO2     O2 2175   8.514   9.637   6.775
  458CO2     D1 2176   7.056   2.020   8.598
  458CO2     D2 2177   6.986   2.069   8.419
  458CO2      C 2178   7.021   2.044   8.508
  458CO2     O1 2179   7.063   2.015   8.613
  458CO2     O2 2180   6.980   2.073   8.404
  459CO2     D1 2181   7.052   2.104   9.521
  459CO2     D2 2182   7.007   2.103   9.714
  459CO2      C 2183   7.029   2.103   9.617
  459CO2     O1 2184   7.056   2.104   9.504
  459CO2     O2 2185   7.003   2.103   9.730
  460CO2     D1 2186   1.889   1.573   1.297
  460CO2     D2 2187   1.784   1.633   1.454
  460CO2      C 2188   1.836   1.603   1.376
  460CO2     O1 2189   1.898   1.568   1.284
  460CO2     O2 2190   1.775   1.638   1.467
  461CO2     D1 2191   8.226   5.988   2.897
  461CO2     D2 2192   8.047   6.036   2.965
  461CO2      C 2193   8.136   6.012   2.931
  461CO2     O1 2194   8.241   5.984   2.891
  461CO2     O2 2195   8.031   6.041   2.971
  462CO2     D1 2196   3.948   7.601   3.517
  462CO2     D2 2197   3.990   7.766   3.417
  462CO2      C 2198   3.969   7.683   3.467
  462CO2     O1 2199   3.945   7.586   3.526
  462CO2     O2 2200   3.994   7.780   3.408
  463CO2     D1 2201   7.202   4.005   3.864
  463CO2     D2 2202   7.149   3.924   4.037
  463CO2      C 2203   7.176   3.965   3.951
  463CO2     O1 2204   7.206   4.012   3.849
  463CO2     O2 2205   7.145   3.917   4.052
  464CO2     D1 2206   9.260   2.368   7.728
  464CO2     D2 2207   9.151   2.409   7.888
  464CO2      C 2208   9.206   2.389   7.808
  464CO2     O1 2209   9.270   2.365   7.714
  464CO2     O2 2210   9.141   2.413   7.902
  465CO2     D1 2211   5.437   0.706   4.003
  465CO2     D2 2212   5.604   0.736   4.104
  465CO2      C 2213   5.521   0.721   4.053
  465CO2     O1 2214   5.422   0.703   3.995
  465CO2     O2 2215   5.619   0.739   4.112
  466CO2     D1 2216   6.557   5.015   5.351
  466CO2     D2 2217   6.665   4.874   5.438
  466CO2      C 2218   6.611   4.945   5.394
  466CO2     O1 2219   6.548   5.027   5.343
  466CO2     O2 2220   6.674   4.862   5.446
  467CO2     D1 2221   9.319   6.664   4.085
  467CO2     D2 2222   9.488   6.608   4.170
  467CO2      C 2223   9.404   6.636   4.127
  467CO2     O1 2224   9.304   6.669   4.077
  467CO2     O2 2225   9.503   6.603   4.177
  468CO2     D1 2226   1.441   4.244   9.541
  468CO2     D2 2227   1.406   4.265   9.348
  468CO2      C 2228   1.423   4.255   9.444
  468CO2     O1 2229   1.444   4.243   9.558
  468CO2     O2 2230   1.403   4.267   9.331
  469CO2     D1 2231   2.538   2.819   0.224
  469CO2     D2 2232   2.394   2.757   0.344
  469CO2      C 2233   2.466   2.788   0.284
  469CO2     O1 2234   2.550   2.824   0.213
  469CO2     O2 2235   2.381   2.751   0.355
  470CO2     D1 2236   6.981   7.742   4.435
  470CO2     D2 2237   6.969   7.938   4.462
  470CO2      C 2238   6.975   7.840   4.448
  470CO2     O1 2239   6.982   7.725   4.433
  470CO2     O2 2240   6.968   7.955   4.464
  471CO2     D1 2241   9.483   5.868   9.118
  471CO2     D2 2242   9.426   5.940   8.942
  471CO2      C 2243   9.454   5.904   9.030
  471CO2     O1 2244   9.488   5.862   9.133
  471CO2     O2 2245   9.421   5.947   8.927
  472CO2     D1 2246   8.489   9.698   8.062
  472CO2     D2 2247   8.523   9.562   8.202
  472CO2      C 2248   8.506   9.630   8.132
  472CO2     O1 2249   8.486   9.709   8.050
  472CO2     O2 2250   8.525   9.550   8.214
  473CO2     D1 2251   3.396  10.016   2.277
  473CO2     D2 2252   3.426   9.928   2.103
  473CO2      C 2253   3.411   9.972   2.190
  473CO2     O1 2254   3.393  10.024   2.292
  473CO2     O2 2255   3.428   9.920   2.088
  474CO2     D1 2256   7.645   2.346   6.729
  474CO2     D2 2257   7.507   2.269   6.848
  474CO2      C 2258   7.576   2.307   6.788
  474CO2     O1 2259   7.657   2.352   6.719
  474CO2     O2 2260   7.495   2.262   6.858
  475CO2     D1 2261   3.760   4.822   0.901
  475CO2     D2 2262   3.619   4.880   1.028
  475CO2      C 2263   3.689   4.851   0.964
  475CO2     O1 2264   3.772   4.817   0.890
  475CO2     O2 2265   3.607   4.885   1.039
  476CO2     D1 2266   2.657   0.933   4.845
  476CO2     D2 2267   2.641   0.737   4.863
  476CO2      C 2268   2.649   0.835   4.854
  476CO2     O1 2269   2.658   0.950   4.843
  476CO2     O2 2270   2.639   0.720   4.865
  477CO2     D1 2271   9.119   7.665   0.857
  477CO2     D2 2272   9.153   7.658   1.052
  477CO2      C 2273   9.136   7.662   0.955
  477CO2     O1 2274   9.116   7.666   0.840
  477CO2     O2 2275   9.156   7.658   1.069
  478CO2     D1 2276   4.359   6.781   5.471
  478CO2     D2 2277   4.355   6.788   5.273
  478CO2      C 2278   4.357   6.784   5.372
  478CO2     O1 2279   4.359   6.780   5.488
  478CO2     O2 2280   4.355   6.789   5.256
  479CO2     D1 2281   1.390  -0.034   4.179
  479CO2     D2 2282   1.486   0.075   4.312
  479CO2      C 2283   1.438   0.021   4.245
  479CO2     O1 2284   1.381  -0.043   4.167
  479CO2     O2 2285   1.495   0.085   4.324
  480CO2     D1 2286   7.186   6.191   6.230
  480CO2     D2 2287   7.114   6.368   6.280
  480CO2      C 2288   7.150   6.279   6.255
  480CO2     O1 2289   7.193   6.175   6.226
  480CO2     O2 2290   7.108   6.383   6.284
  481CO2     D1 2291   8.019   7.348   6.390
  481CO2     D2 2292   8.018   7.346   6.588
  481CO2      C 2293   8.018   7.347   6.489
  481CO2     O1 2294   8.019   7.348   6.373
  481CO2     O2 2295   8.018   7.346   6.605
  482CO2     D1 2296   6.504   1.009   2.260
  482CO2     D2 2297   6.468   0.824   2.199
  482CO2      C 2298   6.486   0.917   2.230
  482CO2     O1 2299   6.508   1.025   2.266
  482CO2     O2 2300   6.465   0.809   2.194
  483CO2     D1 2301   7.989   1.684   7.310
  483CO2     D2 2302   7.987   1.694   7.508
  483CO2      C 2303   7.988   1.689   7.409
  483CO2     O1 2304   7.990   1.683   7.293
  483CO2     O2 2305   7.987   1.695   7.525
  484CO2     D1 2306   4.540   8.490   6.257
  484CO2     D2 2307   4.474   8.532   6.439
  484CO2      C 2308   4.507   8.511   6.348
  484CO2     O1 2309   4.545   8.487   6.242
  484CO2     O2 2310   4.468   8.535   6.455
  485CO2     D1 2311   4.764   3.748   3.996
  485CO2     D2 2312   4.787   3.578   4.094
  485CO2      C 2313   4.775   3.663   4.045
  485CO2     O1 2314   4.762   3.763   3.988
  485CO2     O2 2315   4.789   3.563   4.103
  486CO2     D1 2316   3.085   1.495   0.796
  486CO2     D2 2317   3.145   1.549   0.977
  486CO2      C 2318   3.115   1.522   0.886
  486CO2     O1 2319   3.079   1.490   0.781
  486CO2     O2 2320   3.150   1.554   0.992
  487CO2     D1 2321   9.195   4.457   5.450
  487CO2     D2 2322   9.255   4.581   5.307
  487CO2      C 2323   9.225   4.519   5.379
  487CO2     O1 2324   9.190   4.446   5.462
  487CO2     O2 2325   9.260   4.591   5.295
  488CO2     D1 2326   7.812   8.895   3.233
  488CO2     D2 2327   7.814   9.020   3.386
  488CO2      C 2328   7.813   8.958   3.309
  488CO2     O1 2329   7.812   8.884   3.219
  488CO2     O2 2330   7.814   9.031   3.399
  489CO2     D1 2331   0.595   1.836   8.687
  489CO2     D2 2332   0.641   1.784   8.502
  489CO2      C 2333   0.618   1.810   8.594
  489CO2     O1 2334   0.591   1.840   8.703
  489CO2     O2 2335   0.644   1.780   8.486
  490CO2     D1 2336   4.749   8.290   0.872
  490CO2     D2 2337   4.785   8.119   0.778
  490CO2      C 2338   4.767   8.204   0.825
  490CO2     O1 2339   4.746   8.304   0.880
  490CO2     O2 2340   4.788   8.104   0.770
  491CO2     D1 2341   3.634   8.078   8.069
  491CO2     D2 2342   3.636   8.046   8.264
  491CO2      C 2343   3.635   8.062   8.166
  491CO2     O1 2344   3.633   8.081   8.052
  491CO2     O2 2345   3.636   8.043   8.281
  492CO2     D1 2346   3.331   6.121   6.477
  492CO2     D2 2347   3.452   6.035   6.346
  492CO2      C 2348   3.392   6.078   6.411
  492CO2     O1 2349   3.321   6.129   6.488
  492CO2     O2 2350   3.462   6.028   6.335
  493CO2     D1 2351   3.880   3.726   5.288
  493CO2     D2 2352   3.753   3.684   5.142
  493CO2      C 2353   3.817   3.705   5.215
  493CO2     O1 2354   3.891   3.730   5.300
  493CO2     O2 2355   3.742   3.680   5.130
  494CO2     D1 2356   9.708   4.961   2.448
  494CO2     D2 2357   9.534   4.868   2.439
  494CO2      C 2358   9.621   4.914   2.444
  494CO2     O1 2359   9.723   4.969   2.449
  494CO2     O2 2360   9.519   4.860   2.438
  495CO2     D1 2361   9.419   7.599   2.235
  495CO2     D2 2362   9.359   7.568   2.421
  495CO2      C 2363   9.389   7.583   2.328
  495CO2     O1 2364   9.424   7.602   2.219
  495CO2     O2 2365   9.354   7.565   2.437
  496CO2     D1 2366   4.021   2.011   5.603
  496CO2     D2 2367   4.013   2.182   5.505
  496CO2      C 2368   4.017   2.097   5.554
  496CO2     O1 2369   4.021   1.996   5.612
  496CO2     O2 2370   4.013   2.197   5.497
  497CO2     D1 2371   7.772   2.474   5.966
  497CO2     D2 2372   7.587   2.443   5.903
  497CO2      C 2373   7.680   2.459   5.935
  497CO2     O1 2374   7.788   2.477   5.972
  497CO2     O2 2375   7.571   2.441   5.898
  498CO2     D1 2376   0.517   5.867   3.341
  498CO2     D2 2377   0.473   5.748   3.493
  498CO2      C 2378   0.495   5.808   3.417
  498CO2     O1 2379   0.520   5.877   3.328
  498CO2     O2 2380   0.469   5.738   3.506
  499CO2     D1 2381   9.570   0.799   6.912
  499CO2     D2 2382   9.706   0.665   6.961
  499CO2      C 2383   9.638   0.732   6.936
  499CO2     O1 2384   9.558   0.811   6.907
  499CO2     O2 2385   9.718   0.653   6.965
  500CO2     D1 2386   9.671   3.697   4.160
  500CO2     D2 2387   9.649   3.694   3.963
  500CO2      C 2388   9.660   3.696   4.062
  500CO2     O1 2389   9.673   3.697   4.177
  500CO2     O2 2390   9.647   3.694   3.946
  501CO2     D1 2391   8.065   3.819   2.334
  501CO2     D2 2392   8.019   3.911   2.165
  501CO2      C 2393   8.042   3.865   2.250
  501CO2     O1 2394   8.069   3.811   2.349
  501CO2     O2 2395   8.015   3.919   2.151
  502CO2     D1 2396   9.517   7.375   6.958
  502CO2     D2 2397   9.343   7.320   7.035
  502CO2      C 2398   9.430   7.348   6.996
  502CO2     O1 2399   9.532   7.380   6.951
  502CO2     O2 2400   9.328   7.316   7.041
  503CO2     D1 2401   9.895   0.731   9.231
  503CO2     D2 2402   9.972   0.792   9.403
  503CO2      C 2403   9.934   0.762   9.317
  503CO2     O1 2404   9.889   0.725   9.216
  503CO2     O2 2405   9.979   0.798   9.418
  504CO2     D1 2406   0.242   1.177   6.493
  504CO2     D2 2407   0.370   1.097   6.365
  504CO2      C 2408   0.306   1.137   6.429
  504CO2     O1 2409   0.231   1.184   6.504
  504CO2     O2 2410   0.381   1.090   6.354
  505CO2     D1 2411   1.416   2.066   4.797
  505CO2     D2 2412   1.428   2.034   4.991
  505CO2      C 2413   1.422   2.050   4.894
  505CO2     O1 2414   1.415   2.068   4.780
  505CO2     O2 2415   1.429   2.031   5.008
  506CO2     D1 2416   5.626   2.966   9.152
  506CO2     D2 2417   5.660   2.885   9.329
  506CO2      C 2418   5.643   2.926   9.240
  506CO2     O1 2419   5.623   2.973   9.136
  506CO2     O2 2420   5.663   2.878   9.344
  507CO2     D1 2421   9.890   6.955   9.214
  507CO2     D2 2422  10.009   6.805   9.165
  507CO2      C 2423   9.949   6.880   9.189
  507CO2     O1 2424   9.879   6.968   9.218
  507CO2     O2 2425  10.019   6.792   9.161
  508CO2     D1 2426   2.447   1.167   3.775
  508CO2     D2 2427   2.643   1.144   3.777
  508CO2      C 2428   2.545   1.156   3.776
  508CO2     O1 2429   2.430   1.169   3.775
  508CO2     O2 2430   2.660   1.142   3.777
  509CO2     D1 2431   7.631   2.794   1.535
  509CO2     D2 2432   7.600   2.694   1.367
  509CO2      C 2433   7.616   2.744   1.451
  509CO2     O1 2434   7.634   2.803   1.550
  509CO2     O2 2435   7.598   2.686   1.352
  510CO2     D1 2436   1.027   9.424   6.667
  510CO2     D2 2437   0.920   9.544   6.551
  510CO2      C 2438   0.973   9.484   6.609
  510CO2     O1 2439   1.036   9.414   6.677
  510CO2     O2 2440   0.911   9.554   6.541
  511CO2     D1 2441   6.655   1.656   6.441
  511CO2     D2 2442   6.604   1.840   6.392
  511CO2      C 2443   6.629   1.748   6.417
  511CO2     O1 2444   6.659   1.640   6.446
  511CO2     O2 2445   6.600   1.856   6.388
  512CO2     D1 2446   5.701   3.834   2.157
  512CO2     D2 2447   5.602   3.874   2.323
  512CO2      C 2448   5.651   3.854   2.240
  512CO2     O1 2449   5.709   3.831   2.142
  512CO2     O2 2450   5.593   3.878   2.338
  513CO2     D1 2451   1.645   8.549   3.080
  513CO2     D2 2452   1.659   8.636   3.257
  513CO2      C 2453   1.652   8.593   3.168
  513CO2     O1 2454   1.644   8.541   3.065
  513CO2     O2 2455   1.660   8.644   3.272
  514CO2     D1 2456   8.172   6.469   2.855
  514CO2     D2 2457   8.106   6.282   2.852
  514CO2      C 2458   8.139   6.376   2.854
  514CO2     O1 2459   8.177   6.485   2.856
  514CO2     O2 2460   8.100   6.266   2.852
  515CO2     D1 2461   8.753   9.327   9.043
  515CO2     D2 2462   8.594   9.410   9.127
  515CO2      C 2463   8.673   9.369   9.085
  515CO2     O1 2464   8.766   9.320   9.036
  515CO2     O2 2465   8.580   9.417   9.134
  516CO2     D1 2466   7.610   0.672   2.688
  516CO2     D2 2467   7.599   0.736   2.501
  516CO2      C 2468   7.605   0.704   2.595
  516CO2     O1 2469   7.611   0.667   2.704
  516CO2     O2 2470   7.598   0.742   2.485
  517CO2     D1 2471   3.134   3.629   8.382
  517CO2     D2 2472   3.119   3.480   8.253
  517CO2      C 2473   3.126   3.555   8.317
  517CO2     O1 2474   3.135   3.642   8.393
  517CO2     O2 2475   3.117   3.467   8.242
  518CO2     D1 2476   5.494   9.141   1.009
  518CO2     D2 2477   5.484   9.142   1.207
  518CO2      C 2478   5.489   9.141   1.108
  518CO2     O1 2479   5.495   9.141   0.992
  518CO2     O2 2480   5.484   9.142   1.224
  519CO2     D1 2481   1.074   3.391   2.078
  519CO2     D2 2482   0.972   3.384   2.247
  519CO2      C 2483   1.023   3.387   2.162
  519CO2     O1 2484   1.082   3.392   2.063
  519CO2     O2 2485   0.963   3.383   2.262
  520CO2     D1 2486   2.514   8.636   2.189
  520CO2     D2 2487   2.404   8.677   2.030
  520CO2      C 2488   2.459   8.656   2.109
  520CO2     O1 2489   2.524   8.633   2.202
  520CO2     O2 2490   2.394   8.680   2.016
  521CO2     D1 2491   2.832   2.667   2.837
  521CO2     D2 2492   2.896   2.660   2.650
  521CO2      C 2493   2.864   2.664   2.743
  521CO2     O1 2494   2.827   2.668   2.853
  521CO2     O2 2495   2.902   2.659   2.634
  522CO2     D1 2496   9.175   7.806   8.028
  522CO2     D2 2497   9.319   7.770   8.158
  522CO2      C 2498   9.247   7.788   8.093
  522CO2     O1 2499   9.162   7.809   8.017
  522CO2     O2 2500   9.332   7.767   8.170
  523CO2     D1 2501   7.667   8.202   7.983
  523CO2     D2 2502   7.699   8.189   7.788
  523CO2      C 2503   7.683   8.195   7.886
  523CO2     O1 2504   7.664   8.203   8.000
  523CO2     O2 2505   7.701   8.187   7.771
  524CO2     D1 2506   4.447   6.309   4.843
  524CO2     D2 2507   4.644   6.312   4.826
  524CO2      C 2508   4.545   6.310   4.835
  524CO2     O1 2509   4.430   6.308   4.845
  524CO2     O2 2510   4.661   6.312   4.825
  525CO2     D1 2511   3.725   7.062   3.256
  525CO2     D2 2512   3.596   6.912   3.236
  525CO2      C 2513   3.661   6.987   3.246
  525CO2     O1 2514   3.736   7.074   3.257
  525CO2     O2 2515   3.585   6.899   3.234
  526CO2     D1 2516   7.102   3.690   0.596
  526CO2     D2 2517   7.281   3.759   0.546
  526CO2      C 2518   7.192   3.724   0.571
  526CO2     O1 2519   7.087   3.684   0.600
  526CO2     O2 2520   7.297   3.765   0.542
  527CO2     D1 2521   9.665   7.316   7.866
  527CO2     D2 2522   9.746   7.295   8.044
  527CO2      C 2523   9.705   7.305   7.955
  527CO2     O1 2524   9.657   7.318   7.850
  527CO2     O2 2525   9.753   7.293   8.060
  528CO2     D1 2526   6.307   6.701   4.499
  528CO2     D2 2527   6.215   6.715   4.674
  528CO2      C 2528   6.261   6.708   4.587
  528CO2     O1 2529   6.315   6.700   4.484
  528CO2     O2 2530   6.207   6.716   4.689
  529CO2     D1 2531   2.813   7.756   0.233
  529CO2     D2 2532   2.982   7.659   0.198
  529CO2      C 2533   2.897   7.708   0.215
  529CO2     O1 2534   2.799   7.765   0.236
  529CO2     O2 2535   2.996   7.650   0.195
  530CO2     D1 2536   2.748   4.420   5.974
  530CO2     D2 2537   2.612   4.347   5.850
  530CO2      C 2538   2.680   4.384   5.912
  530CO2     O1 2539   2.759   4.426   5.985
  530CO2     O2 2540   2.601   4.341   5.839
  531CO2     D1 2541   9.237   1.708   5.135
  531CO2     D2 2542   9.255   1.729   5.330
  531CO2      C 2543   9.246   1.719   5.233
  531CO2     O1 2544   9.235   1.706   5.118
  531CO2     O2 2545   9.257   1.731   5.347
  532CO2     D1 2546   7.454   3.296   4.480
  532CO2     D2 2547   7.514   3.273   4.293
  532CO2      C 2548   7.484   3.285   4.386
  532CO2     O1 2549   7.448   3.298   4.496
  532CO2     O2 2550   7.519   3.271   4.277
  533CO2     D1 2551   4.385   8.391   1.382
  533CO2     D2 2552   4.407   8.400   1.186
  533CO2      C 2553   4.396   8.395   1.284
  533CO2     O1 2554   4.383   8.390   1.399
  533CO2     O2 2555   4.409   8.401   1.169
  534CO2     D1 2556   7.643   9.466   7.256
  534CO2     D2 2557   7.829   9.518   7.296
  534CO2      C 2558   7.736   9.492   7.276
  534CO2     O1 2559   7.627   9.461   7.252
  534CO2     O2 2560   7.845   9.522   7.300
  535CO2     D1 2561   2.762   2.239   8.771
  535CO2     D2 2562   2.884   2.123   8.874
  535CO2      C 2563   2.823   2.181   8.822
  535CO2     O1 2564   2.752   2.249   8.762
  535CO2     O2 2565   2.895   2.113   8.883
  536CO2     D1 2566   4.534   7.332   2.643
  536CO2     D2 2567   4.583   7.140   2.643
  536CO2      C 2568   4.559   7.236   2.643
  536CO2     O1 2569   4.530   7.348   2.643
  536CO2     O2 2570   4.587   7.123   2.643
  537CO2     D1 2571   2.809   6.057   1.963
  537CO2     D2 2572   2.725   5.906   2.058
  537CO2      C 2573   2.767   5.982   2.010
  537CO2     O1 2574   2.817   6.070   1.954
  537CO2     O2 2575   2.718   5.893   2.066
  538CO2     D1 2576   7.487  10.009   6.465
  538CO2     D2 2577   7.657   9.948   6.383
  538CO2      C 2578   7.572   9.978   6.424
  538CO2     O1 2579   7.472  10.014   6.472
  538CO2     O2 2580   7.671   9.943   6.376
  539CO2     D1 2581   9.424   4.051   3.342
  539CO2     D2 2582   9.495   4.088   3.523
  539CO2      C 2583   9.460   4.069   3.433
  539CO2     O1 2584   9.418   4.047   3.327
  539CO2     O2 2585   9.501   4.091   3.539
  540CO2     D1 2586   0.416   3.606   0.119
  540CO2     D2 2587   0.219   3.617   0.133
  540CO2      C 2588   0.318   3.611   0.126
  540CO2     O1 2589   0.433   3.605   0.118
  540CO2     O2 2590   0.202   3.618   0.134
  541CO2     D1 2591   0.906   5.619   8.721
  541CO2     D2 2592   1.085   5.542   8.755
  541CO2      C 2593   0.995   5.580   8.738
  541CO2     O1 2594   0.890   5.625   8.718
  541CO2     O2 2595   1.100   5.536   8.758
  542CO2     D1 2596   9.138   2.591   1.955
  542CO2     D2 2597   9.315   2.518   1.903
  542CO2      C 2598   9.227   2.555   1.929
  542CO2     O1 2599   9.123   2.598   1.959
  542CO2     O2 2600   9.330   2.512   1.898
  543CO2     D1 2601   4.643   6.264   6.326
  543CO2     D2 2602   4.472   6.326   6.403
  543CO2      C 2603   4.557   6.295   6.365
  543CO2     O1 2604   4.658   6.259   6.320
  543CO2     O2 2605   4.457   6.331   6.410
  544CO2     D1 2606   3.386   0.751   0.532
  544CO2     D2 2607   3.380   0.765   0.729
  544CO2      C 2608   3.383   0.758   0.630
  544CO2     O1 2609   3.386   0.750   0.515
  544CO2     O2 2610   3.379   0.766   0.746
  545CO2     D1 2611   9.127   9.160   4.649
  545CO2     D2 2612   9.249   9.207   4.798
  545CO2      C 2613   9.188   9.184   4.723
  545CO2     O1 2614   9.117   9.156   4.636
  545CO2     O2 2615   9.259   9.212   4.811
  546CO2     D1 2616   2.773   3.347   4.586
  546CO2     D2 2617   2.753   3.310   4.779
  546CO2      C 2618   2.763   3.329   4.682
  546CO2     O1 2619   2.775   3.350   4.569
  546CO2     O2 2620   2.751   3.307   4.795
  547CO2     D1 2621   1.698   9.490   5.087
  547CO2     D2 2622   1.623   9.465   4.906
  547CO2      C 2623   1.660   9.477   4.996
  547CO2     O1 2624   1.704   9.492   5.103
  547CO2     O2 2625   1.616   9.462   4.890
  548CO2     D1 2626   9.612   2.075   6.133
  548CO2     D2 2627   9.521   2.204   6.014
  548CO2      C 2628   9.566   2.140   6.073
  548CO2     O1 2629   9.620   2.064   6.143
  548CO2     O2 2630   9.513   2.215   6.003
  549CO2     D1 2631   9.805   3.010   8.042
  549CO2     D2 2632   9.766   3.006   7.848
  549CO2      C 2633   9.785   3.008   7.945
  549CO2     O1 2634   9.808   3.010   8.059
  549CO2     O2 2635   9.763   3.006   7.831
  550CO2     D1 2636   1.278   3.373   4.541
  550CO2     D2 2637   1.428   3.306   4.432
  550CO2      C 2638   1.353   3.340   4.486
  550CO2     O1 2639   1.265   3.379   4.551
  550CO2     O2 2640   1.441   3.300   4.422
  551CO2     D1 2641   6.644   1.129   7.770
  551CO2     D2 2642   6.534   1.114   7.606
  551CO2      C 2643   6.589   1.122   7.688
  551CO2     O1 2644   6.653   1.130   7.785
  551CO2     O2 2645   6.525   1.113   7.592
  552CO2     D1 2646   8.871   8.932   5.824
  552CO2     D2 2647   8.870   8.970   5.630
  552CO2      C 2648   8.870   8.951   5.727
  552CO2     O1 2649   8.871   8.928   5.841
  552CO2     O2 2650   8.870   8.973   5.613
  553CO2     D1 2651   8.230   6.831   6.080
  553CO2     D2 2652   8.216   6.675   6.201
  553CO2      C 2653   8.223   6.753   6.141
  553CO2     O1 2654   8.231   6.845   6.070
  553CO2     O2 2655   8.214   6.662   6.212
  554CO2     D1 2656   7.793   8.627   0.708
  554CO2     D2 2657   7.826   8.533   0.878
  554CO2      C 2658   7.809   8.580   0.793
  554CO2     O1 2659   7.790   8.635   0.693
  554CO2     O2 2660   7.828   8.524   0.893
  555CO2     D1 2661   6.464   5.290   8.853
  555CO2     D2 2662   6.276   5.341   8.818
  555CO2      C 2663   6.370   5.316   8.835
  555CO2     O1 2664   6.480   5.286   8.856
  555CO2     O2 2665   6.260   5.346   8.815
  556CO2     D1 2666   5.841   5.869   7.456
  556CO2     D2 2667   5.868   5.755   7.296
  556CO2      C 2668   5.854   5.812   7.376
  556CO2     O1 2669   5.838   5.879   7.469
  556CO2     O2 2670   5.870   5.746   7.283
  557CO2     D1 2671   1.907   5.731   2.285
  557CO2     D2 2672   1.772   5.844   2.374
  557CO2      C 2673   1.840   5.788   2.330
  557CO2     O1 2674   1.919   5.721   2.278
  557CO2     O2 2675   1.760   5.854   2.381
  558CO2     D1 2676   4.826   8.742   9.503
  558CO2     D2 2677   4.832   8.725   9.700
  558CO2      C 2678   4.829   8.733   9.602
  558CO2     O1 2679   4.825   8.743   9.486
  558CO2     O2 2680   4.833   8.723   9.717
  559CO2     D1 2681   9.315   1.293   5.008
  559CO2     D2 2682   9.482   1.399   4.997
  559CO2      C 2683   9.398   1.346   5.003
  559CO2     O1 2684   9.301   1.284   5.009
  559CO2     O2 2685   9.496   1.408   4.996
  560CO2     D1 2686   7.580   5.639   5.689
  560CO2     D2 2687   7.387   5.684   5.694
  560CO2      C 2688   7.484   5.662   5.692
  560CO2     O1 2689   7.596   5.635   5.689
  560CO2     O2 2690   7.371   5.688   5.694
  561CO2     D1 2691   8.931   2.891   9.762
  561CO2     D2 2692   8.923   2.883   9.565
  561CO2      C 2693   8.927   2.887   9.663
  561CO2     O1 2694   8.932   2.892   9.779
  561CO2     O2 2695   8.922   2.883   9.548
  562CO2     D1 2696   1.020   9.177   8.470
  562CO2     D2 2697   1.105   9.330   8.377
  562CO2      C 2698   1.062   9.253   8.423
  562CO2     O1 2699   1.012   9.164   8.478
  562CO2     O2 2700   1.112   9.343   8.369
  563CO2     D1 2701   6.060   2.904   8.253
  563CO2     D2 2702   6.037   2.726   8.337
  563CO2      C 2703   6.048   2.815   8.295
  563CO2     O1 2704   6.062   2.919   8.246
  563CO2     O2 2705   6.035   2.711   8.345
  564CO2     D1 2706   6.530   9.061   0.991
  564CO2     D2 2707   6.648   9.026   1.146
  564CO2      C 2708   6.589   9.044   1.069
  564CO2     O1 2709   6.520   9.064   0.978
  564CO2     O2 2710   6.658   9.023   1.160
  565CO2     D1 2711   3.364   0.737  10.025
  565CO2     D2 2712   3.301   0.766   9.840
  565CO2      C 2713   3.333   0.752   9.933
  565CO2     O1 2714   3.370   0.734  10.041
  565CO2     O2 2715   3.296   0.769   9.824
  566CO2     D1 2716   6.203   5.812   5.685
  566CO2     D2 2717   6.201   6.009   5.696
  566CO2      C 2718   6.202   5.910   5.690
  566CO2     O1 2719   6.204   5.795   5.684
  566CO2     O2 2720   6.200   6.026   5.697
  567CO2     D1 2721   7.146   1.600   5.473
  567CO2     D2 2722   7.299   1.649   5.357
  567CO2      C 2723   7.223   1.625   5.415
  567CO2     O1 2724   7.133   1.596   5.483
  567CO2     O2 2725   7.312   1.654   5.347
  568CO2     D1 2726   6.510   6.896   8.146
  568CO2     D2 2727   6.517   6.883   8.343
  568CO2      C 2728   6.514   6.890   8.245
  568CO2     O1 2729   6.510   6.897   8.129
  568CO2     O2 2730   6.518   6.882   8.360
  569CO2     D1 2731   9.125   6.117   1.508
  569CO2     D2 2732   9.217   6.279   1.575
  569CO2      C 2733   9.171   6.198   1.542
  569CO2     O1 2734   9.117   6.103   1.503
  569CO2     O2 2735   9.225   6.293   1.581
  570CO2     D1 2736   8.064   0.883   7.586
  570CO2     D2 2737   8.149   1.020   7.702
  570CO2      C 2738   8.106   0.952   7.644
  570CO2     O1 2739   8.056   0.872   7.576
  570CO2     O2 2740   8.156   1.032   7.712
  571CO2     D1 2741   8.783   5.872   6.884
  571CO2     D2 2742   8.799   5.899   7.079
  571CO2      C 2743   8.791   5.885   6.981
  571CO2     O1 2744   8.782   5.870   6.867
  571CO2     O2 2745   8.800   5.901   7.096
  572CO2     D1 2746   1.562   2.164   0.250
  572CO2     D2 2747   1.563   2.164   0.448
  572CO2      C 2748   1.562   2.164   0.349
  572CO2     O1 2749   1.562   2.164   0.233
  572CO2     O2 2750   1.563   2.164   0.465
  573CO2     D1 2751   2.184   6.888   4.942
  573CO2     D2 2752   2.127   6.843   4.758
  573CO2      C 2753   2.155   6.866   4.850
  573CO2     O1 2754   2.189   6.892   4.958
  573CO2     O2 2755   2.122   6.839   4.742
  574CO2     D1 2756   8.394   3.669   6.912
  574CO2     D2 2757   8.459   3.721   6.732
  574CO2      C 2758   8.426   3.695   6.822
  574CO2     O1 2759   8.388   3.665   6.928
  574CO2     O2 2760   8.464   3.725   6.717
  575CO2     D1 2761   1.854   1.451   6.453
  575CO2     D2 2762   1.852   1.549   6.624
  575CO2      C 2763   1.853   1.500   6.539
  575CO2     O1 2764   1.854   1.442   6.438
  575CO2     O2 2765   1.852   1.558   6.639
  576CO2     D1 2766   7.749   9.434   1.925
  576CO2     D2 2767   7.742   9.607   2.021
  576CO2      C 2768   7.746   9.521   1.973
  576CO2     O1 2769   7.750   9.419   1.917
  576CO2     O2 2770   7.741   9.622   2.029
  577CO2     D1 2771   0.246   1.314   9.043
  577CO2     D2 2772   0.352   1.464   8.970
  577CO2      C 2773   0.299   1.389   9.006
  577CO2     O1 2774   0.237   1.301   9.049
  577CO2     O2 2775   0.362   1.477   8.964
  578CO2     D1 2776   9.653   2.194   6.643
  578CO2     D2 2777   9.765   2.344   6.705
  578CO2      C 2778   9.709   2.269   6.674
  578CO2     O1 2779   9.643   2.181   6.638
  578CO2     O2 2780   9.775   2.357   6.711
  579CO2     D1 2781   9.160   1.659   8.805
  579CO2     D2 2782   9.206   1.749   8.635
  579CO2      C 2783   9.183   1.704   8.720
  579CO2     O1 2784   9.156   1.652   8.820
  579CO2     O2 2785   9.210   1.757   8.620
  580CO2     D1 2786   9.929   5.432   2.466
  580CO2     D2 2787   9.820   5.592   2.509
  580CO2      C 2788   9.874   5.512   2.487
  580CO2     O1 2789   9.938   5.418   2.462
  580CO2     O2 2790   9.811   5.606   2.512
  581CO2     D1 2791   8.336   6.212   6.858
  581CO2     D2 2792   8.448   6.363   6.919
  581CO2      C 2793   8.392   6.287   6.888
  581CO2     O1 2794   8.326   6.199   6.852
  581CO2     O2 2795   8.458   6.376   6.924
  582CO2     D1 2796   0.689   8.511   0.384
  582CO2     D2 2797   0.853   8.507   0.494
  582CO2      C 2798   0.771   8.509   0.439
  582CO2     O1 2799   0.674   8.512   0.374
  582CO2     O2 2800   0.867   8.506   0.503
  583CO2     D1 2801   9.369   2.765   2.819
  583CO2     D2 2802   9.437   2.593   2.749
  583CO2      C 2803   9.403   2.679   2.784
  583CO2     O1 2804   9.363   2.780   2.825
  583CO2     O2 2805   9.443   2.578   2.743
  584CO2     D1 2806   5.791   6.359  -0.070
  584CO2     D2 2807   5.752   6.269   0.102
  584CO2      C 2808   5.772   6.314   0.016
  584CO2     O1 2809   5.794   6.367  -0.085
  584CO2     O2 2810   5.749   6.261   0.116
  585CO2     D1 2811   6.957   1.122   4.211
  585CO2     D2 2812   7.071   1.141   4.050
  585CO2      C 2813   7.014   1.132   4.131
  585CO2     O1 2814   6.947   1.120   4.225
  585CO2     O2 2815   7.081   1.143   4.037
  586CO2     D1 2816   9.466   6.780   7.466
  586CO2     D2 2817   9.543   6.864   7.305
  586CO2      C 2818   9.504   6.822   7.385
  586CO2     O1 2819   9.459   6.773   7.480
  586CO2     O2 2820   9.550   6.871   7.291
  587CO2     D1 2821   7.847   8.448   4.649
  587CO2     D2 2822   7.695   8.363   4.743
  587CO2      C 2823   7.771   8.406   4.696
  587CO2     O1 2824   7.860   8.455   4.641
  587CO2     O2 2825   7.682   8.356   4.751
  588CO2     D1 2826   9.511   0.722   6.307
  588CO2     D2 2827   9.369   0.855   6.275
  588CO2      C 2828   9.440   0.788   6.291
  588CO2     O1 2829   9.524   0.710   6.310
  588CO2     O2 2830   9.356   0.866   6.272
  589CO2     D1 2831   4.398   4.170   2.659
  589CO2     D2 2832   4.219   4.087   2.646
  589CO2      C 2833   4.309   4.128   2.652
  589CO2     O1 2834   4.414   4.177   2.660
  589CO2     O2 2835   4.204   4.080   2.645
  590CO2     D1 2836   7.200   5.364   3.834
  590CO2     D2 2837   7.155   5.505   3.966
  590CO2      C 2838   7.178   5.434   3.900
  590CO2     O1 2839   7.204   5.352   3.823
  590CO2     O2 2840   7.151   5.517   3.977
  591CO2     D1 2841   6.389   0.251   9.189
  591CO2     D2 2842   6.307   0.208   9.363
  591CO2      C 2843   6.348   0.229   9.276
  591CO2     O1 2844   6.397   0.255   9.174
  591CO2     O2 2845   6.299   0.204   9.378
  592CO2     D1 2846   0.596   5.870   2.001
  592CO2     D2 2847   0.483   5.826   2.156
  592CO2      C 2848   0.539   5.848   2.078
  592CO2     O1 2849   0.606   5.874   1.987
  592CO2     O2 2850   0.473   5.822   2.170
  593CO2     D1 2851   1.766   3.835   0.371
  593CO2     D2 2852   1.664   3.780   0.210
  593CO2      C 2853   1.715   3.808   0.290
  593CO2     O1 2854   1.774   3.840   0.384
  593CO2     O2 2855   1.656   3.775   0.196
  594CO2     D1 2856   8.648   7.837   0.483
  594CO2     D2 2857   8.487   7.952   0.472
  594CO2      C 2858   8.567   7.894   0.477
  594CO2     O1 2859   8.662   7.827   0.484
  594CO2     O2 2860   8.473   7.962   0.471
  595CO2     D1 2861   7.974   7.087   7.026
  595CO2     D2 2862   7.979   7.275   6.965
  595CO2      C 2863   7.976   7.181   6.996
  595CO2     O1 2864   7.974   7.071   7.032
  595CO2     O2 2865   7.979   7.292   6.960
  596CO2     D1 2866   7.415   4.349   0.979
  596CO2     D2 2867   7.531   4.194   1.017
  596CO2      C 2868   7.473   4.271   0.998
  596CO2     O1 2869   7.405   4.362   0.975
  596CO2     O2 2870   7.542   4.180   1.020
  597CO2     D1 2871   8.263   6.825   9.235
  597CO2     D2 2872   8.135   6.711   9.136
  597CO2      C 2873   8.199   6.768   9.186
  597CO2     O1 2874   8.274   6.835   9.244
  597CO2     O2 2875   8.124   6.701   9.128
  598CO2     D1 2876   0.095   3.910   7.046
  598CO2     D2 2877   0.274   3.992   7.060
  598CO2      C 2878   0.184   3.951   7.053
  598CO2     O1 2879   0.079   3.903   7.045
  598CO2     O2 2880   0.290   3.999   7.062
  599CO2     D1 2881   5.532   1.890   6.675
  599CO2     D2 2882   5.513   1.862   6.870
  599CO2      C 2883   5.523   1.876   6.773
  599CO2     O1 2884   5.534   1.892   6.658
  599CO2     O2 2885   5.511   1.859   6.887
  600CO2     D1 2886   9.382   9.983   4.152
  600CO2     D2 2887   9.515   9.949   4.009
  600CO2      C 2888   9.449   9.966   4.081
  600CO2     O1 2889   9.371   9.986   4.164
  600CO2     O2 2890   9.527   9.946   3.997
  601CO2     D1 2891   1.484   9.414   0.374
  601CO2     D2 2892   1.671   9.386   0.433
  601CO2      C 2893   1.577   9.400   0.403
  601CO2     O1 2894   1.468   9.416   0.369
  601CO2     O2 2895   1.687   9.383   0.438
  602CO2     D1 2896   3.182   4.007   1.200
  602CO2     D2 2897   3.312   4.045   1.056
  602CO2      C 2898   3.247   4.026   1.128
  602CO2     O1 2899   3.171   4.004   1.212
  602CO2     O2 2900   3.324   4.048   1.044
  603CO2     D1 2901   3.777   7.509   6.284
  603CO2     D2 2902   3.771   7.507   6.482
  603CO2      C 2903   3.774   7.508   6.383
  603CO2     O1 2904   3.778   7.509   6.267
  603CO2     O2 2905   3.770   7.507   6.499
  604CO2     D1 2906   2.301   0.871   3.822
  604CO2     D2 2907   2.264   1.036   3.718
  604CO2      C 2908   2.282   0.954   3.770
  604CO2     O1 2909   2.304   0.857   3.831
  604CO2     O2 2910   2.261   1.050   3.710
  605CO2     D1 2911   5.086   3.755   3.303
  605CO2     D2 2912   4.955   3.791   3.446
  605CO2      C 2913   5.020   3.773   3.374
  605CO2     O1 2914   5.097   3.752   3.290
  605CO2     O2 2915   4.943   3.794   3.459
  606CO2     D1 2916   7.882   9.736   8.161
  606CO2     D2 2917   7.804   9.915   8.193
  606CO2      C 2918   7.843   9.826   8.177
  606CO2     O1 2919   7.889   9.721   8.159
  606CO2     O2 2920   7.798   9.931   8.195
  607CO2     D1 2921   7.055   8.910   0.074
  607CO2     D2 2922   7.072   8.713   0.073
  607CO2      C 2923   7.064   8.811   0.074
  607CO2     O1 2924   7.054   8.927   0.074
  607CO2     O2 2925   7.073   8.696   0.073
  608CO2     D1 2926   3.087   3.463   7.169
  608CO2     D2 2927   3.065   3.443   6.974
  608CO2      C 2928   3.076   3.453   7.072
  608CO2     O1 2929   3.088   3.464   7.186
  608CO2     O2 2930   3.064   3.441   6.957
  609CO2     D1 2931   0.349   1.258   3.099
  609CO2     D2 2932   0.480   1.110   3.113
  609CO2      C 2933   0.414   1.184   3.106
  609CO2     O1 2934   0.337   1.270   3.098
  609CO2     O2 2935   0.491   1.097   3.114
  610CO2     D1 2936   3.585   3.042   7.775
  610CO2     D2 2937   3.564   3.036   7.579
  610CO2      C 2938   3.575   3.039   7.677
  610CO2     O1 2939   3.587   3.043   7.792
  610CO2     O2 2940   3.562   3.036   7.562
  611CO2     D1 2941   0.200   5.583   8.320
  611CO2     D2 2942   0.376   5.507   8.371
  611CO2      C 2943   0.288   5.545   8.346
  611CO2     O1 2944   0.185   5.589   8.316
  611CO2     O2 2945   0.391   5.501   8.375
  612CO2     D1 2946   4.484   1.906   1.625
  612CO2     D2 2947   4.471   1.888   1.821
  612CO2      C 2948   4.477   1.897   1.723
  612CO2     O1 2949   4.485   1.907   1.608
  612CO2     O2 2950   4.470   1.886   1.838
  613CO2     D1 2951   3.037   6.187   6.819
  613CO2     D2 2952   3.161   6.208   6.972
  613CO2      C 2953   3.099   6.198   6.895
  613CO2     O1 2954   3.027   6.186   6.806
  613CO2     O2 2955   3.172   6.210   6.985
  614CO2     D1 2956   1.946   1.156   4.601
  614CO2     D2 2957   1.943   1.154   4.799
  614CO2      C 2958   1.945   1.155   4.700
  614CO2     O1 2959   1.947   1.156   4.584
  614CO2     O2 2960   1.943   1.153   4.816
  615CO2     D1 2961   4.331   5.294   3.998
  615CO2     D2 2962   4.270   5.477   3.956
  615CO2      C 2963   4.300   5.386   3.977
  615CO2     O1 2964   4.337   5.278   4.002
  615CO2     O2 2965   4.264   5.493   3.953
  616CO2     D1 2966   8.430   2.759   8.927
  616CO2     D2 2967   8.486   2.632   9.068
  616CO2      C 2968   8.458   2.696   8.998
  616CO2     O1 2969   8.425   2.770   8.915
  616CO2     O2 2970   8.490   2.621   9.080
  617CO2     D1 2971   5.842   2.837   5.911
  617CO2     D2 2972   5.692   2.947   5.978
  617CO2      C 2973   5.767   2.892   5.945
  617CO2     O1 2974   5.855   2.828   5.905
  617CO2     O2 2975   5.679   2.957   5.984
  618CO2     D1 2976   2.234   9.605   2.992
  618CO2     D2 2977   2.181   9.565   2.806
  618CO2      C 2978   2.208   9.585   2.899
  618CO2     O1 2979   2.239   9.608   3.008
  618CO2     O2 2980   2.177   9.561   2.790
  619CO2     D1 2981   4.573   3.844   5.094
  619CO2     D2 2982   4.554   4.007   5.204
  619CO2      C 2983   4.564   3.926   5.149
  619CO2     O1 2984   4.575   3.830   5.085
  619CO2     O2 2985   4.552   4.022   5.213
  620CO2     D1 2986   2.535   2.809   6.697
  620CO2     D2 2987   2.635   2.976   6.728
  620CO2      C 2988   2.585   2.893   6.713
  620CO2     O1 2989   2.526   2.794   6.695
  620CO2     O2 2990   2.644   2.991   6.731
  621CO2     D1 2991   2.062   3.707   6.343
  621CO2     D2 2992   2.150   3.552   6.429
  621CO2      C 2993   2.106   3.630   6.386
  621CO2     O1 2994   2.055   3.721   6.336
  621CO2     O2 2995   2.157   3.538   6.436
  622CO2     D1 2996   4.709   7.699   4.448
  622CO2     D2 2997   4.899   7.752   4.459
  622CO2      C 2998   4.804   7.726   4.454
  622CO2     O1 2999   4.693   7.694   4.447
  622CO2     O2 3000   4.916   7.757   4.460
  623CO2     D1 3001   1.569   3.096   2.532
  623CO2     D2 3002   1.594   3.165   2.348
  623CO2      C 3003   1.582   3.130   2.440
  623CO2     O1 3004   1.567   3.090   2.548
  623CO2     O2 3005   1.596   3.171   2.333
  624CO2     D1 3006   2.457   7.777   9.847
  624CO2     D2 3007   2.641   7.781   9.774
  624CO2      C 3008   2.549   7.779   9.810
  624CO2     O1 3009   2.441   7.777   9.853
  624CO2     O2 3010   2.657   7.782   9.768
  625CO2     D1 3011   5.234   8.551   2.480
  625CO2     D2 3012   5.255   8.573   2.285
  625CO2      C 3013   5.244   8.562   2.382
  625CO2     O1 3014   5.232   8.549   2.497
  625CO2     O2 3015   5.257   8.574   2.268
  626CO2     D1 3016   8.598   5.024  10.043
  626CO2     D2 3017   8.542   4.958   9.865
  626CO2      C 3018   8.570   4.991   9.954
  626CO2     O1 3019   8.603   5.030  10.058
  626CO2     O2 3020   8.537   4.952   9.850
  627CO2     D1 3021   0.947   0.060   6.802
  627CO2     D2 3022   0.873   0.007   6.626
  627CO2      C 3023   0.910   0.033   6.714
  627CO2     O1 3024   0.953   0.065   6.817
  627CO2     O2 3025   0.867   0.002   6.611
  628CO2     D1 3026   1.593   6.322   3.805
  628CO2     D2 3027   1.507   6.466   3.699
  628CO2      C 3028   1.550   6.394   3.752
  628CO2     O1 3029   1.600   6.310   3.814
  628CO2     O2 3030   1.500   6.478   3.690
  629CO2     D1 3031   7.385   1.803   6.851
  629CO2     D2 3032   7.278   1.967   6.822
  629CO2      C 3033   7.332   1.885   6.837
  629CO2     O1 3034   7.395   1.789   6.853
  629CO2     O2 3035   7.269   1.981   6.820
  630CO2     D1 3036   3.236   1.977   2.148
  630CO2     D2 3037   3.241   1.967   2.346
  630CO2      C 3038   3.239   1.972   2.247
  630CO2     O1 3039   3.235   1.978   2.131
  630CO2     O2 3040   3.242   1.967   2.363
  631CO2     D1 3041   4.766   4.518   7.837
  631CO2     D2 3042   4.823   4.590   7.662
  631CO2      C 3043   4.794   4.554   7.750
  631CO2     O1 3044   4.761   4.512   7.853
  631CO2     O2 3045   4.828   4.596   7.647
  632CO2     D1 3046   9.220   5.563   5.584
  632CO2     D2 3047   9.345   5.541   5.735
  632CO2      C 3048   9.282   5.552   5.659
  632CO2     O1 3049   9.209   5.565   5.571
  632CO2     O2 3050   9.356   5.539   5.748
  633CO2     D1 3051   9.373   8.150   2.808
  633CO2     D2 3052   9.384   8.156   3.005
  633CO2      C 3053   9.379   8.153   2.907
  633CO2     O1 3054   9.372   8.149   2.791
  633CO2     O2 3055   9.385   8.157   3.022
  634CO2     D1 3056   5.019   2.306   3.276
  634CO2     D2 3057   5.029   2.328   3.473
  634CO2      C 3058   5.024   2.317   3.375
  634CO2     O1 3059   5.018   2.304   3.260
  634CO2     O2 3060   5.030   2.329   3.490
  635CO2     D1 3061   3.817   4.897   7.484
  635CO2     D2 3062   3.683   4.884   7.629
  635CO2      C 3063   3.750   4.891   7.557
  635CO2     O1 3064   3.829   4.898   7.472
  635CO2     O2 3065   3.671   4.883   7.641
  636CO2     D1 3066   5.248   3.921   6.963
  636CO2     D2 3067   5.220   3.726   6.973
  636CO2      C 3068   5.234   3.823   6.968
  636CO2     O1 3069   5.250   3.938   6.963
  636CO2     O2 3070   5.218   3.709   6.974
  637CO2     D1 3071   8.365   4.444   6.886
  637CO2     D2 3072   8.418   4.290   6.998
  637CO2      C 3073   8.392   4.367   6.942
  637CO2     O1 3074   8.361   4.458   6.877
  637CO2     O2 3075   8.423   4.276   7.007
  638CO2     D1 3076   3.610   9.669   5.596
  638CO2     D2 3077   3.621   9.659   5.794
  638CO2      C 3078   3.615   9.664   5.695
  638CO2     O1 3079   3.609   9.670   5.579
  638CO2     O2 3080   3.622   9.658   5.811
  639CO2     D1 3081   9.441   5.349   0.303
  639CO2     D2 3082   9.432   5.373   0.107
  639CO2      C 3083   9.437   5.361   0.205
  639CO2     O1 3084   9.442   5.346   0.320
  639CO2     O2 3085   9.431   5.376   0.090
  640CO2     D1 3086   3.957   6.095   7.242
  640CO2     D2 3087   4.006   6.284   7.215
  640CO2      C 3088   3.981   6.189   7.229
  640CO2     O1 3089   3.953   6.078   7.244
  640CO2     O2 3090   4.010   6.301   7.213
  641CO2     D1 3091   5.907   8.279   3.735
  641CO2     D2 3092   6.057   8.183   3.648
  641CO2      C 3093   5.982   8.231   3.691
  641CO2     O1 3094   5.894   8.287   3.742
  641CO2     O2 3095   6.070   8.175   3.640
  642CO2     D1 3096   5.493   5.146   4.803
  642CO2     D2 3097   5.371   5.215   4.942
  642CO2      C 3098   5.432   5.181   4.873
  642CO2     O1 3099   5.504   5.141   4.791
  642CO2     O2 3100   5.360   5.220   4.954
  643CO2     D1 3101   4.325   7.813   5.827
  643CO2     D2 3102   4.183   7.904   5.724
  643CO2      C 3103   4.254   7.859   5.775
  643CO2     O1 3104   4.338   7.806   5.836
  643CO2     O2 3105   4.170   7.912   5.715
  644CO2     D1 3106   9.088   2.531  10.052
  644CO2     D2 3107   9.178   2.416   9.919
  644CO2      C 3108   9.133   2.473   9.985
  644CO2     O1 3109   9.080   2.540  10.064
  644CO2     O2 3110   9.186   2.406   9.907
  645CO2     D1 3111   8.110   8.649   7.118
  645CO2     D2 3112   8.184   8.483   7.040
  645CO2      C 3113   8.147   8.566   7.079
  645CO2     O1 3114   8.104   8.664   7.125
  645CO2     O2 3115   8.190   8.469   7.034
  646CO2     D1 3116   4.609   9.271   4.255
  646CO2     D2 3117   4.597   9.258   4.058
  646CO2      C 3118   4.603   9.264   4.157
  646CO2     O1 3119   4.610   9.272   4.272
  646CO2     O2 3120   4.596   9.257   4.041
  647CO2     D1 3121   5.852   5.401   4.606
  647CO2     D2 3122   5.758   5.545   4.507
  647CO2      C 3123   5.805   5.473   4.556
  647CO2     O1 3124   5.860   5.389   4.614
  647CO2     O2 3125   5.750   5.558   4.499
  648CO2     D1 3126   4.532   4.835   1.994
  648CO2     D2 3127   4.566   4.939   1.829
  648CO2      C 3128   4.549   4.887   1.911
  648CO2     O1 3129   4.529   4.826   2.008
  648CO2     O2 3130   4.569   4.948   1.815
  649CO2     D1 3131   2.688   3.382   2.833
  649CO2     D2 3132   2.755   3.233   2.722
  649CO2      C 3133   2.721   3.307   2.777
  649CO2     O1 3134   2.682   3.395   2.843
  649CO2     O2 3135   2.761   3.220   2.712
  650CO2     D1 3136   2.432   5.591   6.540
  650CO2     D2 3137   2.438   5.506   6.719
  650CO2      C 3138   2.435   5.549   6.629
  650CO2     O1 3139   2.431   5.599   6.525
  650CO2     O2 3140   2.439   5.499   6.734
  651CO2     D1 3141   8.403   3.048   5.436
  651CO2     D2 3142   8.388   3.015   5.241
  651CO2      C 3143   8.396   3.032   5.338
  651CO2     O1 3144   8.405   3.051   5.452
  651CO2     O2 3145   8.387   3.012   5.224
  652CO2     D1 3146   0.645   6.799   4.029
  652CO2     D2 3147   0.559   6.809   3.851
  652CO2      C 3148   0.602   6.804   3.940
  652CO2     O1 3149   0.652   6.798   4.044
  652CO2     O2 3150   0.551   6.810   3.836
  653CO2     D1 3151   7.722   7.793   9.225
  653CO2     D2 3152   7.718   7.734   9.036
  653CO2      C 3153   7.720   7.763   9.131
  653CO2     O1 3154   7.722   7.798   9.241
  653CO2     O2 3155   7.718   7.729   9.020
  654CO2     D1 3156   6.642   8.840   7.835
  654CO2     D2 3157   6.614   8.780   8.022
  654CO2      C 3158   6.628   8.810   7.928
  654CO2     O1 3159   6.644   8.845   7.819
  654CO2     O2 3160   6.611   8.775   8.038
  655CO2     D1 3161   1.301   8.090   4.396
  655CO2     D2 3162   1.262   8.155   4.579
  655CO2      C 3163   1.281   8.122   4.487
  655CO2     O1 3164   1.304   8.084   4.380
  655CO2     O2 3165   1.258   8.161   4.595
  656CO2     D1 3166   9.876   3.979   7.540
  656CO2     D2 3167   9.835   3.888   7.711
  656CO2      C 3168   9.855   3.934   7.626
  656CO2     O1 3169   9.879   3.987   7.526
  656CO2     O2 3170   9.831   3.881   7.726
  657CO2     D1 3171   7.793   9.331   3.105
  657CO2     D2 3172   7.812   9.320   2.909
  657CO2      C 3173   7.803   9.326   3.007
  657CO2     O1 3174   7.792   9.332   3.122
  657CO2     O2 3175   7.813   9.319   2.892
  658CO2     D1 3176   5.912   5.346   0.380
  658CO2     D2 3177   5.748   5.307   0.483
  658CO2      C 3178   5.830   5.327   0.432
  658CO2     O1 3179   5.926   5.349   0.371
  658CO2     O2 3180   5.734   5.304   0.492
  659CO2     D1 3181   7.949   3.667   3.712
  659CO2     D2 3182   7.904   3.638   3.522
  659CO2      C 3183   7.927   3.652   3.617
  659CO2     O1 3184   7.953   3.669   3.729
  659CO2     O2 3185   7.900   3.635   3.505
  660CO2     D1 3186   1.256   3.891   3.479
  660CO2     D2 3187   1.284   3.859   3.285
  660CO2      C 3188   1.270   3.875   3.382
  660CO2     O1 3189   1.254   3.894   3.495
  660CO2     O2 3190   1.287   3.856   3.269
  661CO2     D1 3191   1.391   7.421   9.400
  661CO2     D2 3192   1.470   7.523   9.550
  661CO2      C 3193   1.430   7.472   9.475
  661CO2     O1 3194   1.384   7.412   9.387
  661CO2     O2 3195   1.476   7.532   9.563
  662CO2     D1 3196   6.493   3.534   2.141
  662CO2     D2 3197   6.325   3.515   2.244
  662CO2      C 3198   6.409   3.524   2.193
  662CO2     O1 3199   6.507   3.536   2.132
  662CO2     O2 3200   6.310   3.513   2.253
  663CO2     D1 3201   9.597   0.631   4.607
  663CO2     D2 3202   9.704   0.728   4.471
  663CO2      C 3203   9.650   0.679   4.539
  663CO2     O1 3204   9.587   0.623   4.618
  663CO2     O2 3205   9.713   0.736   4.460
  664CO2     D1 3206   5.987   4.282   3.916
  664CO2     D2 3207   6.087   4.416   4.022
  664CO2      C 3208   6.037   4.349   3.969
  664CO2     O1 3209   5.978   4.271   3.907
  664CO2     O2 3210   6.096   4.428   4.031
  665CO2     D1 3211   7.369   0.432   6.553
  665CO2     D2 3212   7.362   0.401   6.357
  665CO2      C 3213   7.365   0.416   6.455
  665CO2     O1 3214   7.369   0.435   6.569
  665CO2     O2 3215   7.361   0.398   6.341
  666CO2     D1 3216   0.725   9.171   1.366
  666CO2     D2 3217   0.653   9.211   1.546
  666CO2      C 3218   0.689   9.191   1.456
  666CO2     O1 3219   0.732   9.168   1.351
  666CO2     O2 3220   0.646   9.215   1.561
  667CO2     D1 3221   7.920   1.829   2.036
  667CO2     D2 3222   7.851   1.714   2.181
  667CO2      C 3223   7.885   1.772   2.109
  667CO2     O1 3224   7.926   1.839   2.024
  667CO2     O2 3225   7.845   1.704   2.194
  668CO2     D1 3226   7.031   6.351   5.089
  668CO2     D2 3227   7.186   6.366   5.211
  668CO2      C 3228   7.108   6.359   5.150
  668CO2     O1 3229   7.018   6.350   5.078
  668CO2     O2 3230   7.199   6.367   5.221
  669CO2     D1 3231   1.364   7.456   1.976
  669CO2     D2 3232   1.331   7.651   1.975
  669CO2      C 3233   1.348   7.553   1.976
  669CO2     O1 3234   1.367   7.439   1.976
  669CO2     O2 3235   1.328   7.668   1.975
  670CO2     D1 3236   5.806   2.943   4.327
  670CO2     D2 3237   5.696   2.784   4.286
  670CO2      C 3238   5.751   2.863   4.307
  670CO2     O1 3239   5.816   2.956   4.331
  670CO2     O2 3240   5.686   2.770   4.283
  671CO2     D1 3241   1.401   3.161   6.163
  671CO2     D2 3242   1.355   2.984   6.240
  671CO2      C 3243   1.378   3.073   6.201
  671CO2     O1 3244   1.405   3.176   6.156
  671CO2     O2 3245   1.351   2.969   6.246
  672CO2     D1 3246   6.936   2.815   6.698
  672CO2     D2 3247   6.906   2.998   6.768
  672CO2      C 3248   6.921   2.906   6.733
  672CO2     O1 3249   6.938   2.799   6.692
  672CO2     O2 3250   6.904   3.013   6.774
  673CO2     D1 3251   1.055   0.299   2.952
  673CO2     D2 3252   1.058   0.220   2.771
  673CO2      C 3253   1.056   0.260   2.861
  673CO2     O1 3254   1.054   0.306   2.968
  673CO2     O2 3255   1.058   0.213   2.755
  674CO2     D1 3256   6.647   0.285   1.932
  674CO2     D2 3257   6.648   0.091   1.970
  674CO2      C 3258   6.647   0.188   1.951
  674CO2     O1 3259   6.647   0.301   1.928
  674CO2     O2 3260   6.648   0.074   1.974
  675CO2     D1 3261   2.178   4.050   8.574
  675CO2     D2 3262   2.002   4.133   8.611
  675CO2      C 3263   2.090   4.091   8.593
  675CO2     O1 3264   2.193   4.043   8.571
  675CO2     O2 3265   1.987   4.140   8.614
  676CO2     D1 3266   6.525   1.964   6.946
  676CO2     D2 3267   6.663   2.082   6.867
  676CO2      C 3268   6.594   2.023   6.906
  676CO2     O1 3269   6.513   1.954   6.953
  676CO2     O2 3270   6.675   2.092   6.860
  677CO2     D1 3271   5.532   6.381   6.377
  677CO2     D2 3272   5.390   6.286   6.476
  677CO2      C 3273   5.461   6.333   6.427
  677CO2     O1 3274   5.545   6.389   6.369
  677CO2     O2 3275   5.377   6.278   6.485
  678CO2     D1 3276   7.414   0.781   5.553
  678CO2     D2 3277   7.377   0.956   5.468
  678CO2      C 3278   7.396   0.869   5.510
  678CO2     O1 3279   7.418   0.766   5.560
  678CO2     O2 3280   7.374   0.971   5.460
  679CO2     D1 3281   5.642   4.621   4.846
  679CO2     D2 3282   5.595   4.685   4.665
  679CO2      C 3283   5.619   4.653   4.756
  679CO2     O1 3284   5.647   4.615   4.862
  679CO2     O2 3285   5.591   4.691   4.649
  680CO2     D1 3286   8.166   5.846   0.818
  680CO2     D2 3287   8.224   5.776   0.993
  680CO2      C 3288   8.195   5.811   0.906
  680CO2     O1 3289   8.161   5.852   0.802
  680CO2     O2 3290   8.229   5.770   1.009
  681CO2     D1 3291   2.142   5.343   1.166
  681CO2     D2 3292   2.164   5.361   0.970
  681CO2      C 3293   2.153   5.352   1.068
  681CO2     O1 3294   2.140   5.341   1.183
  681CO2     O2 3295   2.165   5.363   0.953
  682CO2     D1 3296   1.952   4.761   5.123
  682CO2     D2 3297   1.955   4.597   5.232
  682CO2      C 3298   1.954   4.679   5.177
  682CO2     O1 3299   1.952   4.776   5.113
  682CO2     O2 3300   1.955   4.582   5.241
  683CO2     D1 3301   8.402   1.624   8.851
  683CO2     D2 3302   8.416   1.458   8.958
  683CO2      C 3303   8.409   1.541   8.905
  683CO2     O1 3304   8.400   1.638   8.842
  683CO2     O2 3305   8.418   1.444   8.967
  684CO2     D1 3306   9.207   8.654   1.414
  684CO2     D2 3307   9.164   8.776   1.264
  684CO2      C 3308   9.185   8.715   1.339
  684CO2     O1 3309   9.210   8.643   1.427
  684CO2     O2 3310   9.160   8.787   1.251
  685CO2     D1 3311   8.851   3.127   3.912
  685CO2     D2 3312   8.939   3.013   4.047
  685CO2      C 3313   8.895   3.070   3.979
  685CO2     O1 3314   8.843   3.137   3.900
  685CO2     O2 3315   8.947   3.003   4.059
  686CO2     D1 3316   1.663   0.847   6.142
  686CO2     D2 3317   1.716   0.848   5.951
  686CO2      C 3318   1.690   0.847   6.046
  686CO2     O1 3319   1.659   0.846   6.158
  686CO2     O2 3320   1.720   0.848   5.935
  687CO2     D1 3321   6.807   2.040   0.612
  687CO2     D2 3322   6.828   2.203   0.502
  687CO2      C 3323   6.817   2.121   0.557
  687CO2     O1 3324   6.805   2.026   0.621
  687CO2     O2 3325   6.830   2.217   0.493
  688CO2     D1 3326   8.107   1.797   9.179
  688CO2     D2 3327   8.110   1.715   8.999
  688CO2      C 3328   8.108   1.756   9.089
  688CO2     O1 3329   8.106   1.804   9.194
  688CO2     O2 3330   8.110   1.708   8.983
  689CO2     D1 3331   5.895   4.530   2.629
  689CO2     D2 3332   5.703   4.503   2.672
  689CO2      C 3333   5.799   4.516   2.651
  689CO2     O1 3334   5.911   4.532   2.626
  689CO2     O2 3335   5.687   4.500   2.675
  690CO2     D1 3336   5.433   4.201   2.682
  690CO2     D2 3337   5.245   4.259   2.699
  690CO2      C 3338   5.339   4.230   2.691
  690CO2     O1 3339   5.450   4.196   2.681
  690CO2     O2 3340   5.229   4.264   2.701
  691CO2     D1 3341   7.289   1.454   4.444
  691CO2     D2 3342   7.296   1.395   4.255
  691CO2      C 3343   7.292   1.424   4.349
  691CO2     O1 3344   7.288   1.459   4.460
  691CO2     O2 3345   7.296   1.390   4.239
  692CO2     D1 3346   9.647   2.739   2.258
  692CO2     D2 3347   9.658   2.860   2.414
  692CO2      C 3348   9.652   2.799   2.336
  692CO2     O1 3349   9.646   2.728   2.245
  692CO2     O2 3350   9.659   2.870   2.428
  693CO2     D1 3351   6.561   4.358   6.946
  693CO2     D2 3352   6.708   4.231   6.984
  693CO2      C 3353   6.634   4.295   6.965
  693CO2     O1 3354   6.548   4.369   6.942
  693CO2     O2 3355   6.721   4.220   6.987
  694CO2     D1 3356   4.423   7.432   7.662
  694CO2     D2 3357   4.614   7.395   7.698
  694CO2      C 3358   4.519   7.413   7.680
  694CO2     O1 3359   4.407   7.435   7.658
  694CO2     O2 3360   4.631   7.392   7.701
  695CO2     D1 3361   2.872   0.868   8.282
  695CO2     D2 3362   2.849   0.793   8.464
  695CO2      C 3363   2.860   0.831   8.373
  695CO2     O1 3364   2.874   0.875   8.267
  695CO2     O2 3365   2.847   0.787   8.480
  696CO2     D1 3366   2.267   5.612   4.755
  696CO2     D2 3367   2.335   5.573   4.937
  696CO2      C 3368   2.301   5.592   4.846
  696CO2     O1 3369   2.261   5.615   4.740
  696CO2     O2 3370   2.341   5.569   4.953
  697CO2     D1 3371   1.150   9.161   1.960
  697CO2     D2 3372   1.111   9.135   2.153
  697CO2      C 3373   1.130   9.148   2.056
  697CO2     O1 3374   1.153   9.163   1.944
  697CO2     O2 3375   1.108   9.133   2.169
  698CO2     D1 3376   4.366   8.615   5.359
  698CO2     D2 3377   4.272   8.491   5.236
  698CO2      C 3378   4.319   8.553   5.297
  698CO2     O1 3379   4.374   8.625   5.369
  698CO2     O2 3380   4.264   8.480   5.226
  699CO2     D1 3381   5.845   6.055   3.028
  699CO2     D2 3382   5.839   6.075   2.832
  699CO2      C 3383   5.842   6.065   2.930
  699CO2     O1 3384   5.846   6.054   3.045
  699CO2     O2 3385   5.838   6.077   2.815
  700CO2     D1 3386   3.764   8.046   6.634
  700CO2     D2 3387   3.831   8.134   6.469
  700CO2      C 3388   3.797   8.090   6.552
  700CO2     O1 3389   3.758   8.039   6.648
  700CO2     O2 3390   3.836   8.142   6.455
  701CO2     D1 3391   8.015   1.227   9.543
  701CO2     D2 3392   7.881   1.361   9.601
  701CO2      C 3393   7.948   1.294   9.572
  701CO2     O1 3394   8.026   1.216   9.538
  701CO2     O2 3395   7.869   1.373   9.606
  702CO2     D1 3396   3.013   7.876   7.270
  702CO2     D2 3397   2.956   8.020   7.146
  702CO2      C 3398   2.984   7.948   7.208
  702CO2     O1 3399   3.018   7.864   7.280
  702CO2     O2 3400   2.951   8.033   7.136
  703CO2     D1 3401   0.356   8.476   3.124
  703CO2     D2 3402   0.224   8.442   2.981
  703CO2      C 3403   0.290   8.459   3.053
  703CO2     O1 3404   0.368   8.479   3.137
  703CO2     O2 3405   0.213   8.439   2.969
  704CO2     D1 3406   6.297   0.716   8.772
  704CO2     D2 3407   6.326   0.566   8.646
  704CO2      C 3408   6.312   0.641   8.709
  704CO2     O1 3409   6.295   0.729   8.783
  704CO2     O2 3410   6.329   0.553   8.635
  705CO2     D1 3411   9.171   2.897   3.104
  705CO2     D2 3412   9.069   2.982   3.250
  705CO2      C 3413   9.120   2.940   3.177
  705CO2     O1 3414   9.180   2.889   3.091
  705CO2     O2 3415   9.060   2.990   3.262
  706CO2     D1 3416   0.815   2.118   9.146
  706CO2     D2 3417   0.795   2.133   8.950
  706CO2      C 3418   0.805   2.126   9.048
  706CO2     O1 3419   0.817   2.117   9.163
  706CO2     O2 3420   0.794   2.134   8.933
  707CO2     D1 3421   6.835   0.820   3.866
  707CO2     D2 3422   6.834   0.820   3.668
  707CO2      C 3423   6.835   0.820   3.767
  707CO2     O1 3424   6.835   0.820   3.883
  707CO2     O2 3425   6.834   0.820   3.651
  708CO2     D1 3426   9.539   8.346   3.084
  708CO2     D2 3427   9.658   8.340   2.926
  708CO2      C 3428   9.598   8.343   3.005
  708CO2     O1 3429   9.529   8.346   3.098
  708CO2     O2 3430   9.668   8.340   2.912
  709CO2     D1 3431   9.309   7.545   1.740
  709CO2     D2 3432   9.267   7.561   1.933
  709CO2      C 3433   9.288   7.553   1.837
  709CO2     O1 3434   9.313   7.544   1.724
  709CO2     O2 3435   9.263   7.562   1.949
  710CO2     D1 3436   7.577   0.140   1.874
  710CO2     D2 3437   7.575   0.059   1.693
  710CO2      C 3438   7.576   0.099   1.784
  710CO2     O1 3439   7.577   0.146   1.889
  710CO2     O2 3440   7.575   0.052   1.678
  711CO2     D1 3441   3.019   6.862   6.893
  711CO2     D2 3442   2.897   6.871   7.049
  711CO2      C 3443   2.958   6.866   6.971
  711CO2     O1 3444   3.030   6.861   6.880
  711CO2     O2 3445   2.886   6.871   7.062
  712CO2     D1 3446   7.785   0.703   9.368
  712CO2     D2 3447   7.658   0.752   9.224
  712CO2      C 3448   7.721   0.728   9.296
  712CO2     O1 3449   7.795   0.699   9.380
  712CO2     O2 3450   7.647   0.757   9.212
  713CO2     D1 3451   9.644   1.964   8.900
  713CO2     D2 3452   9.522   1.951   8.745
  713CO2      C 3453   9.583   1.957   8.822
  713CO2     O1 3454   9.655   1.965   8.913
  713CO2     O2 3455   9.511   1.950   8.731
  714CO2     D1 3456   9.574   2.371   0.462
  714CO2     D2 3457   9.425   2.240   0.460
  714CO2      C 3458   9.499   2.306   0.461
  714CO2     O1 3459   9.586   2.382   0.463
  714CO2     O2 3460   9.412   2.229   0.459
  715CO2     D1 3461   2.856   7.491   7.066
  715CO2     D2 3462   2.815   7.487   7.260
  715CO2      C 3463   2.836   7.489   7.163
  715CO2     O1 3464   2.860   7.491   7.050
  715CO2     O2 3465   2.811   7.487   7.277
  716CO2     D1 3466   7.162   9.245   3.103
  716CO2     D2 3467   7.121   9.061   3.162
  716CO2      C 3468   7.142   9.153   3.133
  716CO2     O1 3469   7.166   9.261   3.098
  716CO2     O2 3470   7.117   9.045   3.167
  717CO2     D1 3471   4.983   2.908   7.689
  717CO2     D2 3472   4.982   2.710   7.687
  717CO2      C 3473   4.983   2.809   7.688
  717CO2     O1 3474   4.983   2.925   7.689
  717CO2     O2 3475   4.982   2.693   7.687
  718CO2     D1 3476   0.667   7.527   6.007
  718CO2     D2 3477   0.630   7.541   5.813
  718CO2      C 3478   0.648   7.534   5.910
  718CO2     O1 3479   0.670   7.526   6.024
  718CO2     O2 3480   0.627   7.542   5.797
  719CO2     D1 3481   7.024   6.881   2.257
  719CO2     D2 3482   7.028   6.877   2.455
  719CO2      C 3483   7.026   6.879   2.356
  719CO2     O1 3484   7.023   6.882   2.240
  719CO2     O2 3485   7.028   6.877   2.472
  720CO2     D1 3486   0.957   3.976   8.709
  720CO2     D2 3487   1.006   4.135   8.816
  720CO2      C 3488   0.982   4.055   8.763
  720CO2     O1 3489   0.953   3.962   8.700
  720CO2     O2 3490   1.010   4.149   8.825
  721CO2     D1 3491   5.325   5.727   7.330
  721CO2     D2 3492   5.265   5.562   7.238
  721CO2      C 3493   5.295   5.645   7.284
  721CO2     O1 3494   5.330   5.741   7.338
  721CO2     O2 3495   5.260   5.548   7.230
  722CO2     D1 3496   0.546   2.028   6.415
  722CO2     D2 3497   0.564   2.065   6.221
  722CO2      C 3498   0.555   2.047   6.318
  722CO2     O1 3499   0.545   2.025   6.432
  722CO2     O2 3500   0.565   2.068   6.205
  723CO2     D1 3501   6.700   5.669   4.125
  723CO2     D2 3502   6.695   5.715   4.317
  723CO2      C 3503   6.698   5.692   4.221
  723CO2     O1 3504   6.701   5.665   4.108
  723CO2     O2 3505   6.694   5.719   4.334
  724CO2     D1 3506   3.525   4.082   1.428
  724CO2     D2 3507   3.574   4.164   1.601
  724CO2      C 3508   3.550   4.123   1.514
  724CO2     O1 3509   3.521   4.075   1.413
  724CO2     O2 3510   3.579   4.171   1.616
  725CO2     D1 3511   5.813   3.291   9.116
  725CO2     D2 3512   5.725   3.275   9.293
  725CO2      C 3513   5.769   3.283   9.204
  725CO2     O1 3514   5.821   3.292   9.101
  725CO2     O2 3515   5.717   3.273   9.308
  726CO2     D1 3516   9.919   7.544   7.610
  726CO2     D2 3517   9.906   7.611   7.796
  726CO2      C 3518   9.913   7.577   7.703
  726CO2     O1 3519   9.920   7.538   7.594
  726CO2     O2 3520   9.905   7.616   7.812
  727CO2     D1 3521   8.896   5.394   7.822
  727CO2     D2 3522   8.710   5.394   7.757
  727CO2      C 3523   8.803   5.394   7.789
  727CO2     O1 3524   8.912   5.394   7.828
  727CO2     O2 3525   8.693   5.394   7.751
  728CO2     D1 3526   3.805   6.412   0.251
  728CO2     D2 3527   3.817   6.337   0.434
  728CO2      C 3528   3.811   6.374   0.342
  728CO2     O1 3529   3.804   6.418   0.235
  728CO2     O2 3530   3.818   6.331   0.449
  729CO2     D1 3531   8.781   2.777   6.614
  729CO2     D2 3532   8.827   2.721   6.430
  729CO2      C 3533   8.804   2.749   6.522
  729CO2     O1 3534   8.777   2.782   6.630
  729CO2     O2 3535   8.831   2.716   6.414
  730CO2     D1 3536   8.483   2.597   0.161
  730CO2     D2 3537   8.430   2.645   0.346
  730CO2      C 3538   8.457   2.621   0.253
  730CO2     O1 3539   8.487   2.593   0.145
  730CO2     O2 3540   8.426   2.649   0.362
  731CO2     D1 3541   3.173   7.172   1.846
  731CO2     D2 3542   3.212   7.185   1.652
  731CO2      C 3543   3.192   7.179   1.749
  731CO2     O1 3544   3.170   7.171   1.863
  731CO2     O2 3545   3.215   7.187   1.636
  732CO2     D1 3546   8.743   5.266  10.013
  732CO2     D2 3547   8.850   5.381   9.893
  732CO2      C 3548   8.796   5.324   9.953
  732CO2     O1 3549   8.734   5.256  10.024
  732CO2     O2 3550   8.859   5.391   9.882
  733CO2     D1 3551   7.635   3.623   2.079
  733CO2     D2 3552   7.603   3.638   2.273
  733CO2      C 3553   7.619   3.631   2.176
  733CO2     O1 3554   7.638   3.622   2.062
  733CO2     O2 3555   7.600   3.640   2.290
  734CO2     D1 3556   0.252   2.330   5.137
  734CO2     D2 3557   0.369   2.371   5.292
  734CO2      C 3558   0.310   2.351   5.214
  734CO2     O1 3559   0.242   2.327   5.123
  734CO2     O2 3560   0.379   2.375   5.305
  735CO2     D1 3561   4.074   5.422   9.123
  735CO2     D2 3562   4.066   5.324   8.952
  735CO2      C 3563   4.070   5.373   9.038
  735CO2     O1 3564   4.074   5.431   9.138
  735CO2     O2 3565   4.066   5.315   8.937
  736CO2     D1 3566   1.809   8.551   9.522
  736CO2     D2 3567   1.888   8.536   9.342
  736CO2      C 3568   1.848   8.544   9.432
  736CO2     O1 3569   1.802   8.553   9.538
  736CO2     O2 3570   1.895   8.535   9.326
  737CO2     D1 3571   3.345   7.499   1.054
  737CO2     D2 3572   3.253   7.343   0.976
  737CO2      C 3573   3.299   7.421   1.015
  737CO2     O1 3574   3.353   7.513   1.060
  737CO2     O2 3575   3.245   7.329   0.969
  738CO2     D1 3576   7.285   3.149   2.246
  738CO2     D2 3577   7.221   2.973   2.182
  738CO2      C 3578   7.253   3.061   2.214
  738CO2     O1 3579   7.291   3.164   2.251
  738CO2     O2 3580   7.215   2.958   2.177
  739CO2     D1 3581   7.712   4.146   9.914
  739CO2     D2 3582   7.581   4.238  10.030
  739CO2      C 3583   7.646   4.192   9.972
  739CO2     O1 3584   7.723   4.138   9.904
  739CO2     O2 3585   7.570   4.246  10.040
  740CO2     D1 3586   5.372   5.209   0.476
  740CO2     D2 3587   5.506   5.081   0.408
  740CO2      C 3588   5.439   5.145   0.442
  740CO2     O1 3589   5.360   5.220   0.482
  740CO2     O2 3590   5.518   5.069   0.402
  741CO2     D1 3591   7.600   2.099   4.471
  741CO2     D2 3592   7.588   1.921   4.556
  741CO2      C 3593   7.594   2.010   4.514
  741CO2     O1 3594   7.601   2.114   4.463
  741CO2     O2 3595   7.587   1.906   4.564
  742CO2     D1 3596   3.627   5.444   1.062
  742CO2     D2 3597   3.636   5.444   1.260
  742CO2      C 3598   3.632   5.444   1.161
  742CO2     O1 3599   3.627   5.444   1.045
  742CO2     O2 3600   3.637   5.444   1.277
  743CO2     D1 3601   7.855   9.426   0.906
  743CO2     D2 3602   7.855   9.592   0.799
  743CO2      C 3603   7.855   9.509   0.852
  743CO2     O1 3604   7.855   9.411   0.915
  743CO2     O2 3605   7.855   9.606   0.790
  744CO2     D1 3606   1.763   2.538   6.185
  744CO2     D2 3607   1.850   2.547   6.363
  744CO2      C 3608   1.806   2.542   6.274
  744CO2     O1 3609   1.756   2.537   6.170
  744CO2     O2 3610   1.857   2.548   6.379
  745CO2     D1 3611   6.260   7.545   1.734
  745CO2     D2 3612   6.275   7.726   1.811
  745CO2      C 3613   6.267   7.635   1.773
  745CO2     O1 3614   6.258   7.529   1.727
  745CO2     O2 3615   6.276   7.742   1.818
  746CO2     D1 3616   4.498   8.450   4.994
  746CO2     D2 3617   4.543   8.480   5.184
  746CO2      C 3618   4.520   8.465   5.089
  746CO2     O1 3619   4.494   8.448   4.977
  746CO2     O2 3620   4.547   8.482   5.200
  747CO2     D1 3621   6.051   3.617   1.953
  747CO2     D2 3622   6.078   3.532   1.776
  747CO2      C 3623   6.064   3.574   1.864
  747CO2     O1 3624   6.048   3.624   1.968
  747CO2     O2 3625   6.081   3.525   1.761
  748CO2     D1 3626   8.849   0.629   3.944
  748CO2     D2 3627   8.849   0.621   3.747
  748CO2      C 3628   8.849   0.625   3.846
  748CO2     O1 3629   8.850   0.629   3.961
  748CO2     O2 3630   8.849   0.620   3.730
  749CO2     D1 3631   8.850   6.515   5.739
  749CO2     D2 3632   8.854   6.594   5.920
  749CO2      C 3633   8.852   6.555   5.830
  749CO2     O1 3634   8.850   6.508   5.723
  749CO2     O2 3635   8.854   6.601   5.936
  750CO2     D1 3636   6.041   6.495   8.470
  750CO2     D2 3637   5.955   6.672   8.448
  750CO2      C 3638   5.998   6.584   8.459
  750CO2     O1 3639   6.048   6.480   8.472
  750CO2     O2 3640   5.947   6.687   8.446
  751CO2     D1 3641   4.699   8.020   4.144
  751CO2     D2 3642   4.659   8.030   4.337
  751CO2      C 3643   4.679   8.025   4.241
  751CO2     O1 3644   4.702   8.019   4.127
  751CO2     O2 3645   4.656   8.031   4.354
  752CO2     D1 3646   7.333   6.982   7.003
  752CO2     D2 3647   7.267   7.132   6.892
  752CO2      C 3648   7.300   7.057   6.948
  752CO2     O1 3649   7.339   6.969   7.013
  752CO2     O2 3650   7.261   7.145   6.883
  753CO2     D1 3651   0.366   2.685   7.324
  753CO2     D2 3652   0.551   2.715   7.386
  753CO2      C 3653   0.458   2.700   7.355
  753CO2     O1 3654   0.350   2.682   7.319
  753CO2     O2 3655   0.567   2.718   7.392
  754CO2     D1 3656   8.361   2.505   2.681
  754CO2     D2 3657   8.365   2.388   2.840
  754CO2      C 3658   8.363   2.446   2.760
  754CO2     O1 3659   8.361   2.515   2.667
  754CO2     O2 3660   8.366   2.378   2.854
  755CO2     D1 3661   4.695   8.872   5.653
  755CO2     D2 3662   4.890   8.865   5.681
  755CO2      C 3663   4.793   8.868   5.667
  755CO2     O1 3664   4.678   8.872   5.650
  755CO2     O2 3665   4.907   8.865   5.684
  756CO2     D1 3666   8.447   3.844   6.077
  756CO2     D2 3667   8.621   3.765   6.025
  756CO2      C 3668   8.534   3.804   6.051
  756CO2     O1 3669   8.432   3.851   6.081
  756CO2     O2 3670   8.636   3.758   6.020
  757CO2     D1 3671   3.126   8.996   1.451
  757CO2     D2 3672   3.085   8.865   1.593
  757CO2      C 3673   3.105   8.930   1.522
  757CO2     O1 3674   3.130   9.007   1.439
  757CO2     O2 3675   3.081   8.853   1.605
  758CO2     D1 3676   4.926   9.473   7.612
  758CO2     D2 3677   4.945   9.646   7.706
  758CO2      C 3678   4.936   9.559   7.659
  758CO2     O1 3679   4.924   9.458   7.604
  758CO2     O2 3680   4.947   9.661   7.714
  759CO2     D1 3681   4.312   5.716   4.209
  759CO2     D2 3682   4.489   5.804   4.218
  759CO2      C 3683   4.400   5.760   4.214
  759CO2     O1 3684   4.296   5.709   4.209
  759CO2     O2 3685   4.504   5.811   4.219
  760CO2     D1 3686   1.428   9.472   2.272
  760CO2     D2 3687   1.431   9.515   2.079
  760CO2      C 3688   1.430   9.494   2.176
  760CO2     O1 3689   1.428   9.469   2.289
  760CO2     O2 3690   1.431   9.519   2.062
  761CO2     D1 3691   3.827   4.352   9.479
  761CO2     D2 3692   3.704   4.203   9.436
  761CO2      C 3693   3.765   4.278   9.457
  761CO2     O1 3694   3.838   4.365   9.483
  761CO2     O2 3695   3.693   4.190   9.432
  762CO2     D1 3696   4.017   5.000   4.397
  762CO2     D2 3697   3.957   4.964   4.213
  762CO2      C 3698   3.987   4.982   4.305
  762CO2     O1 3699   4.022   5.004   4.413
  762CO2     O2 3700   3.952   4.960   4.197
  763CO2     D1 3701   5.351   5.842   2.189
  763CO2     D2 3702   5.335   5.832   2.386
  763CO2      C 3703   5.343   5.837   2.287
  763CO2     O1 3704   5.353   5.843   2.172
  763CO2     O2 3705   5.334   5.831   2.403
  764CO2     D1 3706   0.003   1.990   6.108
  764CO2     D2 3707   0.007   1.992   5.910
  764CO2      C 3708   0.005   1.991   6.009
  764CO2     O1 3709   0.002   1.989   6.125
  764CO2     O2 3710   0.008   1.992   5.893
  765CO2     D1 3711   2.302   4.498   1.339
  765CO2     D2 3712   2.362   4.510   1.151
  765CO2      C 3713   2.332   4.504   1.245
  765CO2     O1 3714   2.297   4.497   1.355
  765CO2     O2 3715   2.367   4.511   1.134
  766CO2     D1 3716   4.540   9.744   5.462
  766CO2     D2 3717   4.512   9.721   5.267
  766CO2      C 3718   4.526   9.732   5.364
  766CO2     O1 3719   4.543   9.746   5.478
  766CO2     O2 3720   4.510   9.719   5.251
  767CO2     D1 3721   0.903   0.084   3.524
  767CO2     D2 3722   0.969   0.060   3.339
  767CO2      C 3723   0.936   0.072   3.431
  767CO2     O1 3724   0.898   0.086   3.540
  767CO2     O2 3725   0.975   0.058   3.323
  768CO2     D1 3726   4.563   7.731   4.258
  768CO2     D2 3727   4.598   7.833   4.092
  768CO2      C 3728   4.580   7.782   4.175
  768CO2     O1 3729   4.560   7.722   4.272
  768CO2     O2 3730   4.601   7.841   4.077
  769CO2     D1 3731   2.050   8.994   1.972
  769CO2     D2 3732   2.083   8.828   1.870
  769CO2      C 3733   2.066   8.911   1.921
  769CO2     O1 3734   2.047   9.008   1.981
  769CO2     O2 3735   2.086   8.813   1.862
  770CO2     D1 3736   2.788   8.215   6.360
  770CO2     D2 3737   2.662   8.366   6.365
  770CO2      C 3738   2.725   8.290   6.363
  770CO2     O1 3739   2.799   8.201   6.359
  770CO2     O2 3740   2.651   8.379   6.366
  771CO2     D1 3741   9.466   9.176   1.963
  771CO2     D2 3742   9.520   9.232   1.781
  771CO2      C 3743   9.493   9.204   1.872
  771CO2     O1 3744   9.462   9.171   1.979
  771CO2     O2 3745   9.525   9.237   1.766
  772CO2     D1 3746   8.145   8.283   5.796
  772CO2     D2 3747   8.332   8.232   5.755
  772CO2      C 3748   8.239   8.257   5.776
  772CO2     O1 3749   8.129   8.287   5.799
  772CO2     O2 3750   8.348   8.227   5.752
  773CO2     D1 3751   5.996   4.851   1.701
  773CO2     D2 3752   6.050   4.987   1.569
  773CO2      C 3753   6.023   4.919   1.635
  773CO2     O1 3754   5.991   4.839   1.713
  773CO2     O2 3755   6.054   4.999   1.558
  774CO2     D1 3756   0.800   9.242   4.988
  774CO2     D2 3757   0.927   9.097   5.031
  774CO2      C 3758   0.863   9.170   5.010
  774CO2     O1 3759   0.789   9.255   4.985
  774CO2     O2 3760   0.938   9.084   5.035
  775CO2     D1 3761   6.452   1.332   5.826
  775CO2     D2 3762   6.361   1.198   5.712
  775CO2      C 3763   6.406   1.265   5.769
  775CO2     O1 3764   6.460   1.343   5.836
  775CO2     O2 3765   6.353   1.187   5.703
  776CO2     D1 3766   6.868   6.024   3.238
  776CO2     D2 3767   6.954   5.945   3.078
  776CO2      C 3768   6.911   5.985   3.158
  776CO2     O1 3769   6.860   6.031   3.252
  776CO2     O2 3770   6.961   5.939   3.064
  777CO2     D1 3771   3.934   4.061   4.030
  777CO2     D2 3772   3.913   3.931   4.177
  777CO2      C 3773   3.923   3.996   4.103
  777CO2     O1 3774   3.936   4.072   4.017
  777CO2     O2 3775   3.911   3.920   4.190
  778CO2     D1 3776   2.511   8.361   0.743
  778CO2     D2 3777   2.561   8.486   0.599
  778CO2      C 3778   2.536   8.423   0.671
  778CO2     O1 3779   2.507   8.350   0.756
  778CO2     O2 3780   2.565   8.497   0.586
  779CO2     D1 3781   2.355   1.150   3.373
  779CO2     D2 3782   2.494   1.016   3.412
  779CO2      C 3783   2.425   1.083   3.392
  779CO2     O1 3784   2.343   1.162   3.369
  779CO2     O2 3785   2.506   1.004   3.416
  780CO2     D1 3786   6.816   2.441   1.935
  780CO2     D2 3787   6.852   2.465   1.742
  780CO2      C 3788   6.834   2.453   1.838
  780CO2     O1 3789   6.813   2.439   1.952
  780CO2     O2 3790   6.855   2.467   1.725
  781CO2     D1 3791   3.521   3.601   9.027
  781CO2     D2 3792   3.544   3.560   9.220
  781CO2      C 3793   3.532   3.580   9.124
  781CO2     O1 3794   3.519   3.604   9.011
  781CO2     O2 3795   3.546   3.556   9.236
  782CO2     D1 3796   7.268   3.701   1.717
  782CO2     D2 3797   7.415   3.634   1.604
  782CO2      C 3798   7.342   3.668   1.660
  782CO2     O1 3799   7.256   3.707   1.727
  782CO2     O2 3800   7.428   3.628   1.594
  783CO2     D1 3801   5.323   4.117   2.020
  783CO2     D2 3802   5.172   4.014   1.945
  783CO2      C 3803   5.247   4.065   1.982
  783CO2     O1 3804   5.336   4.125   2.026
  783CO2     O2 3805   5.158   4.005   1.938
  784CO2     D1 3806   7.375   2.044   2.566
  784CO2     D2 3807   7.500   1.925   2.469
  784CO2      C 3808   7.438   1.985   2.518
  784CO2     O1 3809   7.365   2.055   2.575
  784CO2     O2 3810   7.511   1.915   2.461
  785CO2     D1 3811   3.257   3.421  10.008
  785CO2     D2 3812   3.376   3.445   9.851
  785CO2      C 3813   3.317   3.433   9.930
  785CO2     O1 3814   3.247   3.419  10.021
  785CO2     O2 3815   3.386   3.447   9.838
  786CO2     D1 3816   9.176   8.452   9.959
  786CO2     D2 3817   8.984   8.416   9.926
  786CO2      C 3818   9.080   8.434   9.943
  786CO2     O1 3819   9.193   8.455   9.962
  786CO2     O2 3820   8.968   8.412   9.924
  787CO2     D1 3821   1.014   1.173   2.679
  787CO2     D2 3822   0.989   1.065   2.843
  787CO2      C 3823   1.002   1.119   2.761
  787CO2     O1 3824   1.017   1.182   2.665
  787CO2     O2 3825   0.987   1.055   2.857
  788CO2     D1 3826   7.734   7.832   4.999
  788CO2     D2 3827   7.824   7.991   5.076
  788CO2      C 3828   7.779   7.911   5.038
  788CO2     O1 3829   7.727   7.819   4.992
  788CO2     O2 3830   7.832   8.004   5.083
  789CO2     D1 3831   6.072   4.292   0.258
  789CO2     D2 3832   6.158   4.421   0.381
  789CO2      C 3833   6.115   4.356   0.319
  789CO2     O1 3834   6.065   4.280   0.247
  789CO2     O2 3835   6.165   4.432   0.391
  790CO2     D1 3836   7.682   5.831   5.840
  790CO2     D2 3837   7.738   5.889   6.020
  790CO2      C 3838   7.710   5.860   5.930
  790CO2     O1 3839   7.677   5.826   5.824
  790CO2     O2 3840   7.743   5.894   6.036
  791CO2     D1 3841   2.783   7.607   3.978
  791CO2     D2 3842   2.842   7.648   3.794
  791CO2      C 3843   2.813   7.627   3.886
  791CO2     O1 3844   2.778   7.603   3.994
  791CO2     O2 3845   2.847   7.652   3.778
  792CO2     D1 3846   5.697   8.294   9.876
  792CO2     D2 3847   5.749   8.212  10.048
  792CO2      C 3848   5.723   8.253   9.962
  792CO2     O1 3849   5.692   8.301   9.861
  792CO2     O2 3850   5.754   8.205  10.063
  793CO2     D1 3851   5.924   3.184   9.825
  793CO2     D2 3852   5.831   3.359   9.811
  793CO2      C 3853   5.878   3.272   9.818
  793CO2     O1 3854   5.932   3.169   9.827
  793CO2     O2 3855   5.823   3.374   9.810
  794CO2     D1 3856   9.776   3.752   2.126
  794CO2     D2 3857   9.894   3.602   2.075
  794CO2      C 3858   9.835   3.677   2.101
  794CO2     O1 3859   9.766   3.765   2.131
  794CO2     O2 3860   9.904   3.589   2.070
  795CO2     D1 3861   5.478   4.862   4.886
  795CO2     D2 3862   5.663   4.921   4.924
  795CO2      C 3863   5.571   4.891   4.905
  795CO2     O1 3864   5.462   4.857   4.882
  795CO2     O2 3865   5.679   4.926   4.927
  796CO2     D1 3866   7.544   4.092   7.440
  796CO2     D2 3867   7.544   4.138   7.632
  796CO2      C 3868   7.544   4.115   7.536
  796CO2     O1 3869   7.544   4.088   7.423
  796CO2     O2 3870   7.544   4.142   7.649
  797CO2     D1 3871   1.237   6.496   0.308
  797CO2     D2 3872   1.137   6.666   0.322
  797CO2      C 3873   1.187   6.581   0.315
  797CO2     O1 3874   1.246   6.482   0.307
  797CO2     O2 3875   1.129   6.681   0.323
  798CO2     D1 3876   5.455   8.919   2.149
  798CO2     D2 3877   5.622   9.017   2.111
  798CO2      C 3878   5.538   8.968   2.130
  798CO2     O1 3879   5.440   8.911   2.152
  798CO2     O2 3880   5.637   9.025   2.107
  799CO2     D1 3881   7.344   1.546   0.572
  799CO2     D2 3882   7.339   1.547   0.374
  799CO2      C 3883   7.341   1.546   0.473
  799CO2     O1 3884   7.344   1.546   0.589
  799CO2     O2 3885   7.339   1.547   0.357
  800CO2     D1 3886   7.438   2.417   8.608
  800CO2     D2 3887   7.627   2.383   8.657
  800CO2      C 3888   7.532   2.400   8.632
  800CO2     O1 3889   7.421   2.420   8.604
  800CO2     O2 3890   7.643   2.380   8.661
  801CO2     D1 3891   7.096   2.009   2.417
  801CO2     D2 3892   7.166   1.963   2.238
  801CO2      C 3893   7.131   1.986   2.328
  801CO2     O1 3894   7.090   2.013   2.433
  801CO2     O2 3895   7.172   1.959   2.223
  802CO2     D1 3896   3.095   7.283   4.164
  802CO2     D2 3897   3.063   7.094   4.211
  802CO2      C 3898   3.079   7.189   4.188
  802CO2     O1 3899   3.098   7.300   4.160
  802CO2     O2 3900   3.060   7.078   4.215
  803CO2     D1 3901   1.324   1.453   2.660
  803CO2     D2 3902   1.264   1.397   2.480
  803CO2      C 3903   1.294   1.425   2.570
  803CO2     O1 3904   1.329   1.458   2.676
  803CO2     O2 3905   1.259   1.393   2.465
  804CO2     D1 3906   4.432   6.686   9.660
  804CO2     D2 3907   4.428   6.568   9.501
  804CO2      C 3908   4.430   6.627   9.580
  804CO2     O1 3909   4.433   6.696   9.673
  804CO2     O2 3910   4.427   6.558   9.487
  805CO2     D1 3911   5.159   1.368   1.509
  805CO2     D2 3912   5.156   1.331   1.315
  805CO2      C 3913   5.157   1.349   1.412
  805CO2     O1 3914   5.159   1.371   1.526
  805CO2     O2 3915   5.155   1.327   1.298
  806CO2     D1 3916   1.474   8.274   4.927
  806CO2     D2 3917   1.478   8.164   4.763
  806CO2      C 3918   1.476   8.219   4.845
  806CO2     O1 3919   1.474   8.284   4.941
  806CO2     O2 3920   1.478   8.154   4.749
  807CO2     D1 3921   8.781   3.747   0.312
  807CO2     D2 3922   8.834   3.823   0.487
  807CO2      C 3923   8.808   3.785   0.400
  807CO2     O1 3924   8.776   3.741   0.297
  807CO2     O2 3925   8.839   3.829   0.502
  808CO2     D1 3926   3.812   3.648   5.711
  808CO2     D2 3927   3.846   3.819   5.618
  808CO2      C 3928   3.829   3.733   5.665
  808CO2     O1 3929   3.809   3.633   5.720
  808CO2     O2 3930   3.848   3.834   5.610
  809CO2     D1 3931   5.189   8.565   8.427
  809CO2     D2 3932   5.136   8.482   8.256
  809CO2      C 3933   5.162   8.523   8.341
  809CO2     O1 3934   5.194   8.572   8.442
  809CO2     O2 3935   5.131   8.474   8.241
  810CO2     D1 3936   5.229   8.919   4.823
  810CO2     D2 3937   5.103   9.056   4.755
  810CO2      C 3938   5.166   8.988   4.789
  810CO2     O1 3939   5.240   8.907   4.829
  810CO2     O2 3940   5.092   9.068   4.749
  811CO2     D1 3941   7.494   3.872   5.141
  811CO2     D2 3942   7.590   3.927   4.977
  811CO2      C 3943   7.542   3.899   5.059
  811CO2     O1 3944   7.486   3.867   5.155
  811CO2     O2 3945   7.598   3.932   4.963
  812CO2     D1 3946   5.475   1.897   9.273
  812CO2     D2 3947   5.422   2.007   9.428
  812CO2      C 3948   5.448   1.952   9.351
  812CO2     O1 3949   5.479   1.887   9.259
  812CO2     O2 3950   5.417   2.016   9.442
  813CO2     D1 3951   2.335   9.758   6.860
  813CO2     D2 3952   2.478   9.686   6.977
  813CO2      C 3953   2.406   9.722   6.919
  813CO2     O1 3954   2.322   9.764   6.850
  813CO2     O2 3955   2.490   9.680   6.987
  814CO2     D1 3956   4.323   7.717   3.014
  814CO2     D2 3957   4.161   7.695   2.902
  814CO2      C 3958   4.242   7.706   2.958
  814CO2     O1 3959   4.337   7.719   3.023
  814CO2     O2 3960   4.147   7.693   2.892
  815CO2     D1 3961   7.792   8.100   8.519
  815CO2     D2 3962   7.802   8.077   8.715
  815CO2      C 3963   7.797   8.089   8.617
  815CO2     O1 3964   7.791   8.102   8.502
  815CO2     O2 3965   7.803   8.075   8.732
  816CO2     D1 3966   5.629   7.351   3.638
  816CO2     D2 3967   5.524   7.395   3.799
  816CO2      C 3968   5.576   7.373   3.718
  816CO2     O1 3969   5.638   7.347   3.624
  816CO2     O2 3970   5.515   7.399   3.813
  817CO2     D1 3971   0.920   0.862   3.592
  817CO2     D2 3972   0.858   0.860   3.404
  817CO2      C 3973   0.889   0.861   3.498
  817CO2     O1 3974   0.926   0.863   3.608
  817CO2     O2 3975   0.852   0.860   3.388
  818CO2     D1 3976   3.808   0.729   4.905
  818CO2     D2 3977   3.865   0.830   4.745
  818CO2      C 3978   3.836   0.780   4.825
  818CO2     O1 3979   3.803   0.721   4.919
  818CO2     O2 3980   3.870   0.839   4.731
  819CO2     D1 3981   9.568   9.879   5.644
  819CO2     D2 3982   9.413   9.780   5.572
  819CO2      C 3983   9.491   9.830   5.608
  819CO2     O1 3984   9.582   9.888   5.650
  819CO2     O2 3985   9.399   9.771   5.566
  820CO2     D1 3986   8.076   8.612   2.249
  820CO2     D2 3987   8.198   8.768   2.242
  820CO2      C 3988   8.137   8.690   2.245
  820CO2     O1 3989   8.065   8.599   2.249
  820CO2     O2 3990   8.209   8.781   2.241
  821CO2     D1 3991   2.077   8.808   6.612
  821CO2     D2 3992   2.126   8.830   6.422
  821CO2      C 3993   2.101   8.819   6.517
  821CO2     O1 3994   2.073   8.806   6.629
  821CO2     O2 3995   2.130   8.832   6.405
  822CO2     D1 3996   5.859   7.226   9.867
  822CO2     D2 3997   5.925   7.075   9.976
  822CO2      C 3998   5.892   7.151   9.921
  822CO2     O1 3999   5.853   7.239   9.857
  822CO2     O2 4000   5.931   7.062   9.985
  823CO2     D1 4001   8.026   5.040   6.363
  823CO2     D2 4002   7.930   5.015   6.535
  823CO2      C 4003   7.978   5.027   6.449
  823CO2     O1 4004   8.034   5.042   6.348
  823CO2     O2 4005   7.922   5.013   6.550
  824CO2     D1 4006   4.587   5.451   7.173
  824CO2     D2 4007   4.556   5.475   6.979
  824CO2      C 4008   4.572   5.463   7.076
  824CO2     O1 4009   4.590   5.449   7.190
  824CO2     O2 4010   4.554   5.477   6.962
  825CO2     D1 4011   4.286   0.194   3.692
  825CO2     D2 4012   4.135   0.194   3.819
  825CO2      C 4013   4.211   0.194   3.756
  825CO2     O1 4014   4.300   0.194   3.681
  825CO2     O2 4015   4.122   0.194   3.830
  826CO2     D1 4016   6.024   8.694   4.475
  826CO2     D2 4017   6.199   8.776   4.432
  826CO2      C 4018   6.111   8.735   4.453
  826CO2     O1 4019   6.009   8.686   4.478
  826CO2     O2 4020   6.214   8.783   4.429
  827CO2     D1 4021   4.409   1.017   8.373
  827CO2     D2 4022   4.416   1.016   8.175
  827CO2      C 4023   4.412   1.016   8.274
  827CO2     O1 4024   4.408   1.017   8.390
  827CO2     O2 4025   4.416   1.016   8.158
  828CO2     D1 4026   9.634   4.054   7.092
  828CO2     D2 4027   9.789   3.998   7.202
  828CO2      C 4028   9.711   4.026   7.147
  828CO2     O1 4029   9.621   4.059   7.082
  828CO2     O2 4030   9.802   3.993   7.211
  829CO2     D1 4031   4.880   6.081   0.515
  829CO2     D2 4032   4.886   6.084   0.317
  829CO2      C 4033   4.883   6.082   0.416
  829CO2     O1 4034   4.879   6.081   0.532
  829CO2     O2 4035   4.886   6.084   0.300
  830CO2     D1 4036   3.027   6.413   3.775
  830CO2     D2 4037   3.032   6.235   3.687
  830CO2      C 4038   3.030   6.324   3.731
  830CO2     O1 4039   3.026   6.428   3.782
  830CO2     O2 4040   3.033   6.220   3.680
  831CO2     D1 4041   8.903   5.721   4.722
  831CO2     D2 4042   9.050   5.789   4.608
  831CO2      C 4043   8.977   5.755   4.665
  831CO2     O1 4044   8.890   5.715   4.732
  831CO2     O2 4045   9.063   5.795   4.599
  832CO2     D1 4046   6.679   0.354   8.234
  832CO2     D2 4047   6.825   0.250   8.150
  832CO2      C 4048   6.752   0.302   8.192
  832CO2     O1 4049   6.666   0.363   8.241
  832CO2     O2 4050   6.837   0.241   8.142
  833CO2     D1 4051   1.547   9.113   1.683
  833CO2     D2 4052   1.370   9.186   1.634
  833CO2      C 4053   1.459   9.150   1.658
  833CO2     O1 4054   1.563   9.107   1.687
  833CO2     O2 4055   1.355   9.192   1.630
  834CO2     D1 4056   2.512   1.342   5.057
  834CO2     D2 4057   2.339   1.434   5.087
  834CO2      C 4058   2.426   1.388   5.072
  834CO2     O1 4059   2.527   1.334   5.055
  834CO2     O2 4060   2.324   1.442   5.089
  835CO2     D1 4061   9.085   0.829   9.879
  835CO2     D2 4062   9.068   1.014   9.948
  835CO2      C 4063   9.077   0.921   9.913
  835CO2     O1 4064   9.087   0.813   9.873
  835CO2     O2 4065   9.066   1.030   9.953
  836CO2     D1 4066   9.100   7.364   6.247
  836CO2     D2 4067   9.052   7.385   6.438
  836CO2      C 4068   9.076   7.374   6.343
  836CO2     O1 4069   9.104   7.362   6.231
  836CO2     O2 4070   9.048   7.387   6.454
  837CO2     D1 4071   5.399   2.607   0.747
  837CO2     D2 4072   5.521   2.469   0.675
  837CO2      C 4073   5.460   2.538   0.711
  837CO2     O1 4074   5.389   2.619   0.753
  837CO2     O2 4075   5.532   2.457   0.669
  838CO2     D1 4076   7.726   5.820   2.684
  838CO2     D2 4077   7.790   5.741   2.514
  838CO2      C 4078   7.758   5.781   2.599
  838CO2     O1 4079   7.721   5.827   2.699
  838CO2     O2 4080   7.795   5.735   2.499
  839CO2     D1 4081   6.172   0.124   7.586
  839CO2     D2 4082   6.034   0.051   7.465
  839CO2      C 4083   6.103   0.087   7.526
  839CO2     O1 4084   6.184   0.130   7.597
  839CO2     O2 4085   6.022   0.045   7.455
  840CO2     D1 4086   4.588   2.355   6.659
  840CO2     D2 4087   4.516   2.539   6.667
  840CO2      C 4088   4.552   2.447   6.663
  840CO2     O1 4089   4.594   2.339   6.658
  840CO2     O2 4090   4.509   2.555   6.667
  841CO2     D1 4091   2.538   8.886   5.507
  841CO2     D2 4092   2.598   8.973   5.674
  841CO2      C 4093   2.568   8.930   5.591
  841CO2     O1 4094   2.533   8.878   5.493
  841CO2     O2 4095   2.603   8.981   5.689
  842CO2     D1 4096   3.985   1.164   7.884
  842CO2     D2 4097   4.017   0.994   7.980
  842CO2      C 4098   4.001   1.079   7.932
  842CO2     O1 4099   3.982   1.179   7.876
  842CO2     O2 4100   4.020   0.980   7.989
  843CO2     D1 4101  10.027   2.232   4.862
  843CO2     D2 4102   9.904   2.077   4.853
  843CO2      C 4103   9.966   2.155   4.858
  843CO2     O1 4104  10.038   2.245   4.863
  843CO2     O2 4105   9.894   2.064   4.853
  844CO2     D1 4106   5.141   2.118   4.731
  844CO2     D2 4107   5.153   2.211   4.556
  844CO2      C 4108   5.147   2.165   4.643
  844CO2     O1 4109   5.140   2.110   4.746
  844CO2     O2 4110   5.155   2.219   4.541
  845CO2     D1 4111   3.735   5.015   3.433
  845CO2     D2 4112   3.784   4.844   3.347
  845CO2      C 4113   3.759   4.929   3.390
  845CO2     O1 4114   3.731   5.030   3.441
  845CO2     O2 4115   3.788   4.829   3.339
  846CO2     D1 4116   8.677   2.283   3.372
  846CO2     D2 4117   8.727   2.343   3.554
  846CO2      C 4118   8.702   2.313   3.463
  846CO2     O1 4119   8.673   2.278   3.356
  846CO2     O2 4120   8.731   2.348   3.569
  847CO2     D1 4121   8.568   9.788   3.283
  847CO2     D2 4122   8.592   9.726   3.469
  847CO2      C 4123   8.580   9.757   3.376
  847CO2     O1 4124   8.565   9.793   3.267
  847CO2     O2 4125   8.594   9.720   3.485
  848CO2     D1 4126   8.073   6.580   0.776
  848CO2     D2 4127   8.124   6.600   0.586
  848CO2      C 4128   8.098   6.590   0.681
  848CO2     O1 4129   8.069   6.579   0.792
  848CO2     O2 4130   8.128   6.601   0.569
  849CO2     D1 4131   3.937   4.816   1.926
  849CO2     D2 4132   4.058   4.819   1.770
  849CO2      C 4133   3.998   4.817   1.848
  849CO2     O1 4134   3.927   4.816   1.939
  849CO2     O2 4135   4.069   4.819   1.756
  850CO2     D1 4136   9.001   1.328   6.088
  850CO2     D2 4137   8.895   1.301   5.923
  850CO2      C 4138   8.948   1.315   6.005
  850CO2     O1 4139   9.010   1.330   6.102
  850CO2     O2 4140   8.886   1.299   5.909
  851CO2     D1 4141   9.526   9.436   0.162
  851CO2     D2 4142   9.445   9.602   0.231
  851CO2      C 4143   9.485   9.519   0.196
  851CO2     O1 4144   9.533   9.421   0.156
  851CO2     O2 4145   9.437   9.616   0.237
  852CO2     D1 4146   9.304   9.206   2.429
  852CO2     D2 4147   9.275   9.215   2.625
  852CO2      C 4148   9.289   9.211   2.527
  852CO2     O1 4149   9.306   9.206   2.412
  852CO2     O2 4150   9.272   9.216   2.642
  853CO2     D1 4151   8.196   8.794   3.747
  853CO2     D2 4152   8.301   8.699   3.885
  853CO2      C 4153   8.249   8.747   3.816
  853CO2     O1 4154   8.187   8.803   3.735
  853CO2     O2 4155   8.310   8.691   3.897
  854CO2     D1 4156   6.382   3.954   6.106
  854CO2     D2 4157   6.415   3.783   6.011
  854CO2      C 4158   6.398   3.869   6.058
  854CO2     O1 4159   6.379   3.969   6.114
  854CO2     O2 4160   6.417   3.769   6.003
  855CO2     D1 4161   7.850   4.426   3.199
  855CO2     D2 4162   7.860   4.441   3.002
  855CO2      C 4163   7.855   4.433   3.100
  855CO2     O1 4164   7.850   4.424   3.216
  855CO2     O2 4165   7.861   4.442   2.985
  856CO2     D1 4166   9.680   3.798   8.584
  856CO2     D2 4167   9.691   3.652   8.451
  856CO2      C 4168   9.685   3.725   8.517
  856CO2     O1 4169   9.679   3.811   8.595
  856CO2     O2 4170   9.692   3.640   8.439
  857CO2     D1 4171   0.830   8.026   0.966
  857CO2     D2 4172   0.830   8.027   0.769
  857CO2      C 4173   0.830   8.027   0.867
  857CO2     O1 4174   0.830   8.026   0.983
  857CO2     O2 4175   0.830   8.027   0.751
  858CO2     D1 4176   8.589   1.056   0.054
  858CO2     D2 4177   8.707   0.901   0.087
  858CO2      C 4178   8.648   0.979   0.071
  858CO2     O1 4179   8.578   1.070   0.052
  858CO2     O2 4180   8.718   0.888   0.090
  859CO2     D1 4181   6.693   9.938   7.245
  859CO2     D2 4182   6.658   9.963   7.438
  859CO2      C 4183   6.675   9.950   7.342
  859CO2     O1 4184   6.696   9.936   7.229
  859CO2     O2 4185   6.655   9.965   7.455
  860CO2     D1 4186   5.183   4.812   1.216
  860CO2     D2 4187   5.367   4.808   1.287
  860CO2      C 4188   5.275   4.810   1.252
  860CO2     O1 4189   5.167   4.812   1.210
  860CO2     O2 4190   5.383   4.808   1.293
  861CO2     D1 4191   9.130   8.433   7.529
  861CO2     D2 4192   9.297   8.492   7.616
  861CO2      C 4193   9.214   8.462   7.572
  861CO2     O1 4194   9.116   8.428   7.521
  861CO2     O2 4195   9.312   8.497   7.623
  862CO2     D1 4196   4.307   5.180   6.827
  862CO2     D2 4197   4.453   5.286   6.909
  862CO2      C 4198   4.380   5.233   6.868
  862CO2     O1 4199   4.295   5.171   6.820
  862CO2     O2 4200   4.466   5.295   6.916
  863CO2     D1 4201   9.414   9.222   4.447
  863CO2     D2 4202   9.424   9.184   4.641
  863CO2      C 4203   9.419   9.203   4.544
  863CO2     O1 4204   9.413   9.226   4.430
  863CO2     O2 4205   9.425   9.181   4.657
  864CO2     D1 4206   6.006   9.743   3.141
  864CO2     D2 4207   6.122   9.833   3.009
  864CO2      C 4208   6.064   9.788   3.075
  864CO2     O1 4209   5.996   9.735   3.153
  864CO2     O2 4210   6.132   9.841   2.998
  865CO2     D1 4211   8.088   0.263   4.767
  865CO2     D2 4212   8.055   0.225   4.959
  865CO2      C 4213   8.071   0.244   4.863
  865CO2     O1 4214   8.091   0.267   4.751
  865CO2     O2 4215   8.052   0.221   4.975
  866CO2     D1 4216   5.005   9.901   6.178
  866CO2     D2 4217   4.926   9.869   6.357
  866CO2      C 4218   4.966   9.885   6.267
  866CO2     O1 4219   5.012   9.904   6.163
  866CO2     O2 4220   4.919   9.866   6.372
  867CO2     D1 4221   6.340   0.763   7.697
  867CO2     D2 4222   6.222   0.873   7.583
  867CO2      C 4223   6.281   0.818   7.640
  867CO2     O1 4224   6.350   0.753   7.707
  867CO2     O2 4225   6.212   0.883   7.573
  868CO2     D1 4226   9.783   2.345   7.539
  868CO2     D2 4227   9.683   2.515   7.536
  868CO2      C 4228   9.733   2.430   7.537
  868CO2     O1 4229   9.792   2.330   7.539
  868CO2     O2 4230   9.675   2.530   7.536
  869CO2     D1 4231   3.042   4.607   7.074
  869CO2     D2 4232   2.994   4.784   6.999
  869CO2      C 4233   3.018   4.695   7.036
  869CO2     O1 4234   3.046   4.592   7.080
  869CO2     O2 4235   2.990   4.799   6.992
  870CO2     D1 4236   5.302   4.857   4.410
  870CO2     D2 4237   5.336   4.933   4.231
  870CO2      C 4238   5.319   4.895   4.321
  870CO2     O1 4239   5.299   4.850   4.426
  870CO2     O2 4240   5.339   4.940   4.216
  871CO2     D1 4241   7.860   9.295   4.273
  871CO2     D2 4242   7.805   9.191   4.432
  871CO2      C 4243   7.832   9.243   4.352
  871CO2     O1 4244   7.865   9.304   4.259
  871CO2     O2 4245   7.800   9.182   4.446
  872CO2     D1 4246   5.019   0.386   3.278
  872CO2     D2 4247   4.830   0.415   3.327
  872CO2      C 4248   4.925   0.400   3.302
  872CO2     O1 4249   5.036   0.383   3.273
  872CO2     O2 4250   4.814   0.417   3.331
  873CO2     D1 4251   4.848   6.065   1.936
  873CO2     D2 4252   4.766   6.232   1.867
  873CO2      C 4253   4.807   6.149   1.902
  873CO2     O1 4254   4.855   6.051   1.942
  873CO2     O2 4255   4.759   6.247   1.861
  874CO2     D1 4256   5.182   8.116   0.449
  874CO2     D2 4257   5.104   7.950   0.374
  874CO2      C 4258   5.143   8.033   0.411
  874CO2     O1 4259   5.188   8.130   0.455
  874CO2     O2 4260   5.097   7.935   0.368
  875CO2     D1 4261   5.065   0.336   2.954
  875CO2     D2 4262   5.235   0.360   3.053
  875CO2      C 4263   5.150   0.348   3.004
  875CO2     O1 4264   5.051   0.334   2.945
  875CO2     O2 4265   5.249   0.362   3.062
  876CO2     D1 4266   3.517   8.602   1.427
  876CO2     D2 4267   3.591   8.595   1.244
  876CO2      C 4268   3.554   8.598   1.335
  876CO2     O1 4269   3.511   8.603   1.443
  876CO2     O2 4270   3.598   8.594   1.228
  877CO2     D1 4271   9.931  10.005   0.281
  877CO2     D2 4272   9.813   9.899   0.399
  877CO2      C 4273   9.872   9.952   0.340
  877CO2     O1 4274   9.941  10.014   0.270
  877CO2     O2 4275   9.803   9.889   0.409
  878CO2     D1 4276   5.368   1.735   3.818
  878CO2     D2 4277   5.339   1.569   3.716
  878CO2      C 4278   5.354   1.652   3.767
  878CO2     O1 4279   5.370   1.750   3.827
  878CO2     O2 4280   5.337   1.554   3.707
  879CO2     D1 4281   7.496   9.749   3.404
  879CO2     D2 4282   7.509   9.752   3.206
  879CO2      C 4283   7.502   9.751   3.305
  879CO2     O1 4284   7.495   9.749   3.421
  879CO2     O2 4285   7.510   9.753   3.189
  880CO2     D1 4286   9.502   8.637   0.908
  880CO2     D2 4287   9.550   8.735   1.073
  880CO2      C 4288   9.526   8.686   0.990
  880CO2     O1 4289   9.497   8.629   0.893
  880CO2     O2 4290   9.554   8.743   1.087
  881CO2     D1 4291   7.611   2.869   4.959
  881CO2     D2 4292   7.713   2.971   4.823
  881CO2      C 4293   7.662   2.920   4.891
  881CO2     O1 4294   7.603   2.860   4.970
  881CO2     O2 4295   7.722   2.980   4.812
  882CO2     D1 4296   0.102   0.122   0.916
  882CO2     D2 4297   0.056   0.082   0.727
  882CO2      C 4298   0.079   0.102   0.821
  882CO2     O1 4299   0.106   0.126   0.932
  882CO2     O2 4300   0.052   0.079   0.711
  883CO2     D1 4301   7.776   4.320   9.581
  883CO2     D2 4302   7.786   4.335   9.384
  883CO2      C 4303   7.781   4.328   9.482
  883CO2     O1 4304   7.776   4.319   9.598
  883CO2     O2 4305   7.786   4.337   9.367
  884CO2     D1 4306   1.790   1.179   0.349
  884CO2     D2 4307   1.731   1.060   0.202
  884CO2      C 4308   1.760   1.120   0.275
  884CO2     O1 4309   1.795   1.190   0.361
  884CO2     O2 4310   1.726   1.050   0.190
  885CO2     D1 4311   4.615   3.280   3.657
  885CO2     D2 4312   4.743   3.347   3.522
  885CO2      C 4313   4.679   3.313   3.589
  885CO2     O1 4314   4.604   3.274   3.669
  885CO2     O2 4315   4.754   3.353   3.510
  886CO2     D1 4316   7.052   9.679   5.743
  886CO2     D2 4317   7.060   9.824   5.877
  886CO2      C 4318   7.056   9.751   5.810
  886CO2     O1 4319   7.051   9.666   5.731
  886CO2     O2 4320   7.061   9.837   5.889
  887CO2     D1 4321   8.821   8.162   3.686
  887CO2     D2 4322   8.827   8.311   3.815
  887CO2      C 4323   8.824   8.236   3.750
  887CO2     O1 4324   8.820   8.149   3.674
  887CO2     O2 4325   8.828   8.324   3.826
  888CO2     D1 4326   8.722   1.929   9.449
  888CO2     D2 4327   8.909   1.890   9.396
  888CO2      C 4328   8.815   1.909   9.422
  888CO2     O1 4329   8.706   1.933   9.453
  888CO2     O2 4330   8.925   1.886   9.392
  889CO2     D1 4331   3.020   6.336   9.798
  889CO2     D2 4332   3.116   6.188   9.889
  889CO2      C 4333   3.068   6.262   9.843
  889CO2     O1 4334   3.012   6.349   9.790
  889CO2     O2 4335   3.124   6.176   9.896
  890CO2     D1 4336   1.054   8.715   9.587
  890CO2     D2 4337   1.035   8.720   9.784
  890CO2      C 4338   1.045   8.717   9.685
  890CO2     O1 4339   1.056   8.714   9.570
  890CO2     O2 4340   1.034   8.720   9.801
  891CO2     D1 4341   5.477   9.969   6.688
  891CO2     D2 4342   5.570   9.888   6.533
  891CO2      C 4343   5.523   9.928   6.611
  891CO2     O1 4344   5.469   9.976   6.701
  891CO2     O2 4345   5.578   9.881   6.520
  892CO2     D1 4346   9.805   4.715   6.037
  892CO2     D2 4347   9.805   4.725   5.839
  892CO2      C 4348   9.805   4.720   5.938
  892CO2     O1 4349   9.805   4.714   6.054
  892CO2     O2 4350   9.805   4.726   5.822
  893CO2     D1 4351   0.362   2.373   7.738
  893CO2     D2 4352   0.377   2.438   7.552
  893CO2      C 4353   0.370   2.406   7.645
  893CO2     O1 4354   0.361   2.367   7.754
  893CO2     O2 4355   0.378   2.444   7.536
  894CO2     D1 4356   3.343   7.828   0.481
  894CO2     D2 4357   3.416   7.664   0.564
  894CO2      C 4358   3.379   7.746   0.523
  894CO2     O1 4359   3.336   7.842   0.474
  894CO2     O2 4360   3.423   7.650   0.571
  895CO2     D1 4361   5.152   5.260   9.494
  895CO2     D2 4362   5.193   5.134   9.348
  895CO2      C 4363   5.173   5.197   9.421
  895CO2     O1 4364   5.149   5.271   9.507
  895CO2     O2 4365   5.197   5.123   9.335
  896CO2     D1 4366   4.119   6.107   3.188
  896CO2     D2 4367   4.297   6.036   3.139
  896CO2      C 4368   4.208   6.071   3.163
  896CO2     O1 4369   4.103   6.113   3.192
  896CO2     O2 4370   4.312   6.030   3.135
  897CO2     D1 4371   8.605   7.484   6.302
  897CO2     D2 4372   8.633   7.500   6.107
  897CO2      C 4373   8.619   7.492   6.204
  897CO2     O1 4374   8.602   7.483   6.319
  897CO2     O2 4375   8.635   7.501   6.090
  898CO2     D1 4376   0.830   0.384   3.314
  898CO2     D2 4377   0.891   0.485   3.155
  898CO2      C 4378   0.860   0.434   3.235
  898CO2     O1 4379   0.824   0.375   3.328
  898CO2     O2 4380   0.897   0.493   3.142
  899CO2     D1 4381   1.289   2.103   8.642
  899CO2     D2 4382   1.374   2.247   8.537
  899CO2      C 4383   1.332   2.175   8.589
  899CO2     O1 4384   1.282   2.091   8.651
  899CO2     O2 4385   1.382   2.260   8.528
  900CO2     D1 4386   1.091   3.819   5.584
  900CO2     D2 4387   1.078   3.749   5.768
  900CO2      C 4388   1.084   3.784   5.676
  900CO2     O1 4389   1.092   3.826   5.568
  900CO2     O2 4390   1.076   3.743   5.784
  901CO2     D1 4391   9.481   9.334   6.282
  901CO2     D2 4392   9.400   9.331   6.102
  901CO2      C 4393   9.441   9.333   6.192
  901CO2     O1 4394   9.488   9.335   6.297
  901CO2     O2 4395   9.393   9.331   6.086
  902CO2     D1 4396   0.360   7.972   4.615
  902CO2     D2 4397   0.323   7.924   4.803
  902CO2      C 4398   0.341   7.948   4.709
  902CO2     O1 4399   0.363   7.977   4.599
  902CO2     O2 4400   0.319   7.919   4.819
  903CO2     D1 4401   3.285   4.196   0.805
  903CO2     D2 4402   3.092   4.217   0.767
  903CO2      C 4403   3.189   4.207   0.786
  903CO2     O1 4404   3.302   4.195   0.808
  903CO2     O2 4405   3.076   4.219   0.763
  904CO2     D1 4406   3.900   9.573   0.415
  904CO2     D2 4407   4.001   9.595   0.247
  904CO2      C 4408   3.950   9.584   0.331
  904CO2     O1 4409   3.891   9.571   0.430
  904CO2     O2 4410   4.010   9.597   0.232
  905CO2     D1 4411   1.220   5.577   8.461
  905CO2     D2 4412   1.201   5.635   8.273
  905CO2      C 4413   1.210   5.606   8.367
  905CO2     O1 4414   1.222   5.572   8.477
  905CO2     O2 4415   1.199   5.640   8.257
  906CO2     D1 4416   1.057   7.150   9.882
  906CO2     D2 4417   0.978   7.183   9.703
  906CO2      C 4418   1.018   7.167   9.792
  906CO2     O1 4419   1.064   7.148   9.897
  906CO2     O2 4420   0.971   7.186   9.688
  907CO2     D1 4421   3.994   0.501   9.706
  907CO2     D2 4422   4.137   0.635   9.733
  907CO2      C 4423   4.065   0.568   9.719
  907CO2     O1 4424   3.981   0.490   9.704
  907CO2     O2 4425   4.149   0.647   9.735
  908CO2     D1 4426   8.045   9.029   1.256
  908CO2     D2 4427   8.053   8.978   1.447
  908CO2      C 4428   8.049   9.004   1.352
  908CO2     O1 4429   8.044   9.034   1.240
  908CO2     O2 4430   8.054   8.973   1.464
  909CO2     D1 4431   1.541   2.531   6.089
  909CO2     D2 4432   1.413   2.608   6.219
  909CO2      C 4433   1.477   2.569   6.154
  909CO2     O1 4434   1.552   2.525   6.078
  909CO2     O2 4435   1.402   2.614   6.230
  910CO2     D1 4436   7.187   1.520   8.255
  910CO2     D2 4437   7.110   1.610   8.413
  910CO2      C 4438   7.148   1.565   8.334
  910CO2     O1 4439   7.193   1.512   8.241
  910CO2     O2 4440   7.103   1.618   8.427
  911CO2     D1 4441   1.472   5.863   7.699
  911CO2     D2 4442   1.562   5.939   7.540
  911CO2      C 4443   1.517   5.901   7.619
  911CO2     O1 4444   1.465   5.856   7.712
  911CO2     O2 4445   1.569   5.946   7.526
  912CO2     D1 4446   8.379   0.006   1.102
  912CO2     D2 4447   8.383   0.009   1.300
  912CO2      C 4448   8.381   0.008   1.201
  912CO2     O1 4449   8.379   0.006   1.085
  912CO2     O2 4450   8.384   0.009   1.317
  913CO2     D1 4451   2.471   8.001   5.031
  913CO2     D2 4452   2.538   7.950   4.852
  913CO2      C 4453   2.505   7.975   4.942
  913CO2     O1 4454   2.466   8.006   5.047
  913CO2     O2 4455   2.544   7.945   4.837
  914CO2     D1 4456   7.637   5.857   7.601
  914CO2     D2 4457   7.523   5.753   7.724
  914CO2      C 4458   7.580   5.805   7.662
  914CO2     O1 4459   7.647   5.866   7.590
  914CO2     O2 4460   7.513   5.744   7.735
  915CO2     D1 4461   4.503   2.621   1.125
  915CO2     D2 4462   4.627   2.752   1.046
  915CO2      C 4463   4.565   2.687   1.085
  915CO2     O1 4464   4.492   2.610   1.132
  915CO2     O2 4465   4.638   2.764   1.039
  916CO2     D1 4466   8.919   3.811   4.471
  916CO2     D2 4467   8.991   3.984   4.535
  916CO2      C 4468   8.955   3.898   4.503
  916CO2     O1 4469   8.913   3.796   4.465
  916CO2     O2 4470   8.997   3.999   4.541
  917CO2     D1 4471   3.978   5.345   1.387
  917CO2     D2 4472   3.841   5.312   1.526
  917CO2      C 4473   3.909   5.329   1.457
  917CO2     O1 4474   3.990   5.348   1.375
  917CO2     O2 4475   3.829   5.309   1.538
  918CO2     D1 4476   2.733   9.716   5.337
  918CO2     D2 4477   2.760   9.612   5.171
  918CO2      C 4478   2.746   9.664   5.254
  918CO2     O1 4479   2.730   9.725   5.351
  918CO2     O2 4480   2.763   9.603   5.156
  919CO2     D1 4481   2.803   0.632   4.750
  919CO2     D2 4482   2.884   0.495   4.632
  919CO2      C 4483   2.844   0.563   4.691
  919CO2     O1 4484   2.796   0.644   4.760
  919CO2     O2 4485   2.891   0.483   4.622
  920CO2     D1 4486   4.408   7.133   2.098
  920CO2     D2 4487   4.594   7.083   2.145
  920CO2      C 4488   4.501   7.108   2.122
  920CO2     O1 4489   4.392   7.137   2.094
  920CO2     O2 4490   4.610   7.078   2.149
  921CO2     D1 4491   1.793   9.514   6.799
  921CO2     D2 4492   1.869   9.665   6.696
  921CO2      C 4493   1.831   9.590   6.748
  921CO2     O1 4494   1.786   9.501   6.808
  921CO2     O2 4495   1.876   9.678   6.687
  922CO2     D1 4496   6.484   6.348   7.627
  922CO2     D2 4497   6.505   6.315   7.433
  922CO2      C 4498   6.495   6.331   7.530
  922CO2     O1 4499   6.483   6.351   7.644
  922CO2     O2 4500   6.506   6.312   7.416
  923CO2     D1 4501   1.740   0.822   8.903
  923CO2     D2 4502   1.613   0.762   8.764
  923CO2      C 4503   1.677   0.792   8.834
  923CO2     O1 4504   1.751   0.827   8.916
  923CO2     O2 4505   1.602   0.757   8.752
  924CO2     D1 4506   7.823   7.938   2.031
  924CO2     D2 4507   7.814   7.928   2.229
  924CO2      C 4508   7.819   7.933   2.130
  924CO2     O1 4509   7.823   7.939   2.014
  924CO2     O2 4510   7.814   7.928   2.246
  925CO2     D1 4511   7.254   2.547   2.049
  925CO2     D2 4512   7.372   2.702   2.019
  925CO2      C 4513   7.313   2.624   2.034
  925CO2     O1 4514   7.244   2.533   2.052
  925CO2     O2 4515   7.382   2.716   2.017
  926CO2     D1 4516   4.241   8.961   6.913
  926CO2     D2 4517   4.077   8.893   7.001
  926CO2      C 4518   4.159   8.927   6.957
  926CO2     O1 4519   4.255   8.967   6.906
  926CO2     O2 4520   4.063   8.887   7.008
  927CO2     D1 4521   8.833   0.874   1.951
  927CO2     D2 4522   8.831   0.880   2.149
  927CO2      C 4523   8.832   0.877   2.050
  927CO2     O1 4524   8.833   0.873   1.934
  927CO2     O2 4525   8.831   0.881   2.166
  928CO2     D1 4526   0.255   7.135   5.295
  928CO2     D2 4527   0.336   7.308   5.244
  928CO2      C 4528   0.296   7.221   5.270
  928CO2     O1 4529   0.248   7.120   5.299
  928CO2     O2 4530   0.343   7.323   5.240
  929CO2     D1 4531   2.350   4.024   3.458
  929CO2     D2 4532   2.426   4.060   3.638
  929CO2      C 4533   2.388   4.042   3.548
  929CO2     O1 4534   2.344   4.021   3.443
  929CO2     O2 4535   2.432   4.063   3.653
  930CO2     D1 4536   5.509   5.703   3.061
  930CO2     D2 4537   5.393   5.551   3.009
  930CO2      C 4538   5.451   5.627   3.035
  930CO2     O1 4539   5.519   5.716   3.065
  930CO2     O2 4540   5.383   5.538   3.005
  931CO2     D1 4541   6.444   3.296   7.619
  931CO2     D2 4542   6.564   3.321   7.774
  931CO2      C 4543   6.504   3.308   7.697
  931CO2     O1 4544   6.434   3.293   7.605
  931CO2     O2 4545   6.574   3.323   7.788
  932CO2     D1 4546   0.541   6.449   7.601
  932CO2     D2 4547   0.556   6.446   7.798
  932CO2      C 4548   0.548   6.448   7.700
  932CO2     O1 4549   0.539   6.449   7.584
  932CO2     O2 4550   0.557   6.446   7.815
  933CO2     D1 4551   5.522   6.443   0.272
  933CO2     D2 4552   5.698   6.467   0.360
  933CO2      C 4553   5.610   6.455   0.316
  933CO2     O1 4554   5.507   6.441   0.265
  933CO2     O2 4555   5.713   6.469   0.367
  934CO2     D1 4556   4.652   4.254   2.142
  934CO2     D2 4557   4.473   4.210   2.070
  934CO2      C 4558   4.563   4.232   2.106
  934CO2     O1 4559   4.668   4.258   2.148
  934CO2     O2 4560   4.458   4.206   2.064
  935CO2     D1 4561   5.298   0.806   2.791
  935CO2     D2 4562   5.298   0.807   2.989
  935CO2      C 4563   5.298   0.806   2.890
  935CO2     O1 4564   5.298   0.806   2.774
  935CO2     O2 4565   5.298   0.807   3.006
  936CO2     D1 4566   6.103   7.324   9.680
  936CO2     D2 4567   6.054   7.134   9.709
  936CO2      C 4568   6.079   7.229   9.694
  936CO2     O1 4569   6.108   7.340   9.677
  936CO2     O2 4570   6.050   7.118   9.711
  937CO2     D1 4571   2.669   8.904   6.996
  937CO2     D2 4572   2.509   8.811   7.066
  937CO2      C 4573   2.589   8.858   7.031
  937CO2     O1 4574   2.683   8.912   6.990
  937CO2     O2 4575   2.495   8.803   7.072
  938CO2     D1 4576   9.338   3.692   4.160
  938CO2     D2 4577   9.309   3.841   4.032
  938CO2      C 4578   9.324   3.766   4.096
  938CO2     O1 4579   9.341   3.679   4.171
  938CO2     O2 4580   9.307   3.853   4.021
  939CO2     D1 4581   6.670   2.748   7.582
  939CO2     D2 4582   6.658   2.742   7.780
  939CO2      C 4583   6.664   2.745   7.681
  939CO2     O1 4584   6.671   2.749   7.565
  939CO2     O2 4585   6.657   2.741   7.797
  940CO2     D1 4586   8.039   0.212   0.661
  940CO2     D2 4587   8.142   0.060   0.736
  940CO2      C 4588   8.090   0.136   0.699
  940CO2     O1 4589   8.030   0.225   0.655
  940CO2     O2 4590   8.150   0.047   0.743
  941CO2     D1 4591   2.910   5.217   9.206
  941CO2     D2 4592   2.898   5.167   9.397
  941CO2      C 4593   2.904   5.192   9.302
  941CO2     O1 4594   2.911   5.222   9.190
  941CO2     O2 4595   2.897   5.163   9.414
  942CO2     D1 4596   5.612   6.422   4.478
  942CO2     D2 4597   5.571   6.444   4.670
  942CO2      C 4598   5.592   6.433   4.574
  942CO2     O1 4599   5.616   6.420   4.461
  942CO2     O2 4600   5.568   6.446   4.687
  943CO2     D1 4601   5.308   8.101   3.720
  943CO2     D2 4602   5.206   8.270   3.717
  943CO2      C 4603   5.257   8.185   3.718
  943CO2     O1 4604   5.317   8.086   3.720
  943CO2     O2 4605   5.197   8.285   3.717
  944CO2     D1 4606   6.487   0.548   7.432
  944CO2     D2 4607   6.348   0.666   7.509
  944CO2      C 4608   6.417   0.607   7.470
  944CO2     O1 4609   6.499   0.538   7.425
  944CO2     O2 4610   6.336   0.676   7.516
  945CO2     D1 4611   4.315   3.327   3.666
  945CO2     D2 4612   4.307   3.318   3.469
  945CO2      C 4613   4.311   3.323   3.568
  945CO2     O1 4614   4.316   3.328   3.683
  945CO2     O2 4615   4.306   3.318   3.452
  946CO2     D1 4616   1.288   8.457   0.159
  946CO2     D2 4617   1.304   8.653   0.138
  946CO2      C 4618   1.296   8.555   0.148
  946CO2     O1 4619   1.287   8.440   0.160
  946CO2     O2 4620   1.306   8.670   0.136
  947CO2     D1 4621   6.587   0.010   6.529
  947CO2     D2 4622   6.702   0.073   6.677
  947CO2      C 4623   6.644   0.042   6.603
  947CO2     O1 4624   6.577   0.005   6.516
  947CO2     O2 4625   6.712   0.079   6.690
  948CO2     D1 4626   0.613   4.890   9.165
  948CO2     D2 4627   0.635   4.887   8.968
  948CO2      C 4628   0.624   4.889   9.067
  948CO2     O1 4629   0.611   4.890   9.182
  948CO2     O2 4630   0.637   4.887   8.951
  949CO2     D1 4631   7.397   7.852   1.640
  949CO2     D2 4632   7.299   7.990   1.538
  949CO2      C 4633   7.348   7.921   1.589
  949CO2     O1 4634   7.406   7.840   1.649
  949CO2     O2 4635   7.291   8.002   1.529
  950CO2     D1 4636   6.316   9.798   5.184
  950CO2     D2 4637   6.282   9.619   5.106
  950CO2      C 4638   6.299   9.709   5.145
  950CO2     O1 4639   6.319   9.813   5.191
  950CO2     O2 4640   6.279   9.604   5.100
  951CO2     D1 4641   0.147   5.906   8.710
  951CO2     D2 4642   0.050   6.033   8.593
  951CO2      C 4643   0.098   5.970   8.651
  951CO2     O1 4644   0.155   5.895   8.720
  951CO2     O2 4645   0.042   6.044   8.583
  952CO2     D1 4646   4.897   8.771   4.774
  952CO2     D2 4647   4.796   8.686   4.921
  952CO2      C 4648   4.847   8.729   4.847
  952CO2     O1 4649   4.906   8.779   4.761
  952CO2     O2 4650   4.787   8.679   4.934
  953CO2     D1 4651   5.613   5.549   8.755
  953CO2     D2 4652   5.652   5.654   8.918
  953CO2      C 4653   5.633   5.601   8.837
  953CO2     O1 4654   5.610   5.539   8.741
  953CO2     O2 4655   5.656   5.663   8.932
  954CO2     D1 4656   8.051   0.923   4.103
  954CO2     D2 4657   8.079   0.779   3.970
  954CO2      C 4658   8.065   0.851   4.036
  954CO2     O1 4659   8.049   0.936   4.114
  954CO2     O2 4660   8.081   0.767   3.958
  955CO2     D1 4661   8.423   0.246   0.558
  955CO2     D2 4662   8.572   0.277   0.685
  955CO2      C 4663   8.498   0.262   0.622
  955CO2     O1 4664   8.410   0.244   0.547
  955CO2     O2 4665   8.585   0.280   0.696
  956CO2     D1 4666   4.086   0.797   0.429
  956CO2     D2 4667   4.137   0.805   0.238
  956CO2      C 4668   4.112   0.801   0.333
  956CO2     O1 4669   4.081   0.797   0.445
  956CO2     O2 4670   4.142   0.806   0.221
  957CO2     D1 4671   2.576   9.653   7.706
  957CO2     D2 4672   2.733   9.548   7.648
  957CO2      C 4673   2.655   9.600   7.677
  957CO2     O1 4674   2.563   9.662   7.711
  957CO2     O2 4675   2.747   9.539   7.643
  958CO2     D1 4676   7.409   8.046   2.954
  958CO2     D2 4677   7.310   7.913   3.062
  958CO2      C 4678   7.359   7.980   3.008
  958CO2     O1 4679   7.418   8.058   2.945
  958CO2     O2 4680   7.301   7.902   3.071
  959CO2     D1 4681   8.897   4.773   1.976
  959CO2     D2 4682   8.852   4.748   1.785
  959CO2      C 4683   8.875   4.761   1.881
  959CO2     O1 4684   8.901   4.775   1.993
  959CO2     O2 4685   8.848   4.746   1.769
  960CO2     D1 4686   3.262   6.016   5.354
  960CO2     D2 4687   3.302   6.117   5.520
  960CO2      C 4688   3.282   6.066   5.437
  960CO2     O1 4689   3.259   6.008   5.340
  960CO2     O2 4690   3.305   6.125   5.534
  961CO2     D1 4691   4.024   5.799   2.816
  961CO2     D2 4692   4.157   5.754   2.954
  961CO2      C 4693   4.090   5.777   2.885
  961CO2     O1 4694   4.012   5.803   2.804
  961CO2     O2 4695   4.169   5.750   2.966
  962CO2     D1 4696   1.834   3.186   8.142
  962CO2     D2 4697   1.751   3.246   7.972
  962CO2      C 4698   1.793   3.216   8.057
  962CO2     O1 4699   1.841   3.181   8.156
  962CO2     O2 4700   1.744   3.252   7.958
  963CO2     D1 4701   4.838   9.069   1.012
  963CO2     D2 4702   4.878   8.877   1.038
  963CO2      C 4703   4.858   8.973   1.025
  963CO2     O1 4704   4.834   9.085   1.010
  963CO2     O2 4705   4.882   8.860   1.041
  964CO2     D1 4706   4.114   3.395   4.963
  964CO2     D2 4707   4.049   3.372   4.777
  964CO2      C 4708   4.081   3.383   4.870
  964CO2     O1 4709   4.119   3.397   4.979
  964CO2     O2 4710   4.044   3.370   4.761
  965CO2     D1 4711   4.596   3.014   1.363
  965CO2     D2 4712   4.580   2.945   1.547
  965CO2      C 4713   4.588   2.979   1.455
  965CO2     O1 4714   4.597   3.020   1.347
  965CO2     O2 4715   4.578   2.939   1.563
  966CO2     D1 4716   9.764   6.212   4.417
  966CO2     D2 4717   9.572   6.246   4.384
  966CO2      C 4718   9.668   6.229   4.401
  966CO2     O1 4719   9.781   6.210   4.420
  966CO2     O2 4720   9.556   6.249   4.382
  967CO2     D1 4721   5.139   8.483   9.541
  967CO2     D2 4722   5.061   8.422   9.713
  967CO2      C 4723   5.100   8.452   9.627
  967CO2     O1 4724   5.146   8.488   9.527
  967CO2     O2 4725   5.054   8.417   9.727
  968CO2     D1 4726   6.836   4.803   1.080
  968CO2     D2 4727   7.013   4.846   1.001
  968CO2      C 4728   6.925   4.824   1.041
  968CO2     O1 4729   6.821   4.799   1.087
  968CO2     O2 4730   7.028   4.849   0.995
  969CO2     D1 4731   2.725   3.079   6.976
  969CO2     D2 4732   2.713   3.078   7.173
  969CO2      C 4733   2.719   3.078   7.074
  969CO2     O1 4734   2.726   3.079   6.959
  969CO2     O2 4735   2.712   3.078   7.190
  970CO2     D1 4736   0.338   7.749   9.806
  970CO2     D2 4737   0.374   7.698   9.618
  970CO2      C 4738   0.356   7.724   9.712
  970CO2     O1 4739   0.334   7.754   9.822
  970CO2     O2 4740   0.377   7.693   9.602
  971CO2     D1 4741   1.338   1.360   1.016
  971CO2     D2 4742   1.438   1.530   1.004
  971CO2      C 4743   1.388   1.445   1.010
  971CO2     O1 4744   1.329   1.345   1.017
  971CO2     O2 4745   1.447   1.545   1.003
  972CO2     D1 4746   6.673   2.309   4.023
  972CO2     D2 4747   6.849   2.219   4.020
  972CO2      C 4748   6.761   2.264   4.021
  972CO2     O1 4749   6.658   2.317   4.023
  972CO2     O2 4750   6.864   2.211   4.019
  973CO2     D1 4751   5.639   9.272   9.724
  973CO2     D2 4752   5.538   9.107   9.678
  973CO2      C 4753   5.588   9.190   9.701
  973CO2     O1 4754   5.647   9.286   9.728
  973CO2     O2 4755   5.530   9.093   9.674
  974CO2     D1 4756   6.550   8.497   4.671
  974CO2     D2 4757   6.657   8.564   4.824
  974CO2      C 4758   6.603   8.530   4.747
  974CO2     O1 4759   6.541   8.492   4.658
  974CO2     O2 4760   6.666   8.569   4.837
  975CO2     D1 4761   3.262   6.041   3.952
  975CO2     D2 4762   3.122   5.902   3.935
  975CO2      C 4763   3.192   5.971   3.943
  975CO2     O1 4764   3.274   6.053   3.953
  975CO2     O2 4765   3.110   5.890   3.934
  976CO2     D1 4766   7.806   4.014   2.165
  976CO2     D2 4767   7.880   4.062   2.342
  976CO2      C 4768   7.843   4.038   2.254
  976CO2     O1 4769   7.800   4.010   2.150
  976CO2     O2 4770   7.887   4.066   2.358
  977CO2     D1 4771   1.104   5.899   4.986
  977CO2     D2 4772   0.965   5.789   5.073
  977CO2      C 4773   1.035   5.844   5.029
  977CO2     O1 4774   1.116   5.909   4.978
  977CO2     O2 4775   0.953   5.779   5.080
  978CO2     D1 4776   2.966   0.247   1.679
  978CO2     D2 4777   3.041   0.362   1.822
  978CO2      C 4778   3.003   0.305   1.750
  978CO2     O1 4779   2.959   0.237   1.667
  978CO2     O2 4780   3.047   0.372   1.834
  979CO2     D1 4781   5.536   1.288   2.188
  979CO2     D2 4782   5.565   1.455   2.291
  979CO2      C 4783   5.550   1.372   2.239
  979CO2     O1 4784   5.533   1.274   2.179
  979CO2     O2 4785   5.567   1.469   2.299
  980CO2     D1 4786   6.288   3.114   6.057
  980CO2     D2 4787   6.278   3.007   6.224
  980CO2      C 4788   6.283   3.061   6.140
  980CO2     O1 4789   6.289   3.123   6.043
  980CO2     O2 4790   6.277   2.998   6.238
  981CO2     D1 4791   5.123   7.600   5.522
  981CO2     D2 4792   5.141   7.730   5.670
  981CO2      C 4793   5.132   7.665   5.596
  981CO2     O1 4794   5.122   7.589   5.510
  981CO2     O2 4795   5.143   7.741   5.683
  982CO2     D1 4796   3.255   1.598   1.505
  982CO2     D2 4797   3.206   1.569   1.695
  982CO2      C 4798   3.230   1.584   1.600
  982CO2     O1 4799   3.260   1.601   1.489
  982CO2     O2 4800   3.201   1.567   1.711
  983CO2     D1 4801   0.007   9.187   1.548
  983CO2     D2 4802   0.018   9.239   1.358
  983CO2      C 4803   0.012   9.213   1.453
  983CO2     O1 4804   0.006   9.182   1.565
  983CO2     O2 4805   0.019   9.244   1.341
  984CO2     D1 4806   6.128   3.303   4.098
  984CO2     D2 4807   6.090   3.279   3.905
  984CO2      C 4808   6.109   3.291   4.002
  984CO2     O1 4809   6.131   3.305   4.115
  984CO2     O2 4810   6.087   3.277   3.888
  985CO2     D1 4811   0.630   7.361   2.247
  985CO2     D2 4812   0.791   7.304   2.147
  985CO2      C 4813   0.711   7.332   2.197
  985CO2     O1 4814   0.616   7.366   2.256
  985CO2     O2 4815   0.805   7.299   2.139
  986CO2     D1 4816   8.881   3.725   1.402
  986CO2     D2 4817   9.001   3.776   1.551
  986CO2      C 4818   8.941   3.751   1.476
  986CO2     O1 4819   8.871   3.721   1.389
  986CO2     O2 4820   9.012   3.780   1.564
  987CO2     D1 4821   2.178   6.766   8.587
  987CO2     D2 4822   2.091   6.923   8.670
  987CO2      C 4823   2.135   6.844   8.629
  987CO2     O1 4824   2.186   6.752   8.580
  987CO2     O2 4825   2.084   6.937   8.677
  988CO2     D1 4826   2.535   4.245   4.520
  988CO2     D2 4827   2.417   4.104   4.447
  988CO2      C 4828   2.476   4.175   4.484
  988CO2     O1 4829   2.545   4.257   4.526
  988CO2     O2 4830   2.406   4.092   4.441
  989CO2     D1 4831   6.004   4.387   2.483
  989CO2     D2 4832   6.083   4.271   2.343
  989CO2      C 4833   6.044   4.329   2.413
  989CO2     O1 4834   5.998   4.397   2.495
  989CO2     O2 4835   6.090   4.261   2.331
  990CO2     D1 4836   3.916   0.889   6.711
  990CO2     D2 4837   3.779   0.855   6.573
  990CO2      C 4838   3.847   0.872   6.642
  990CO2     O1 4839   3.928   0.892   6.723
  990CO2     O2 4840   3.767   0.852   6.561
  991CO2     D1 4841   4.167   6.591   3.375
  991CO2     D2 4842   4.047   6.563   3.220
  991CO2      C 4843   4.107   6.577   3.298
  991CO2     O1 4844   4.177   6.594   3.389
  991CO2     O2 4845   4.037   6.561   3.207
  992CO2     D1 4846   6.608   6.543   5.458
  992CO2     D2 4847   6.773   6.434   5.466
  992CO2      C 4848   6.690   6.488   5.462
  992CO2     O1 4849   6.593   6.552   5.458
  992CO2     O2 4850   6.787   6.424   5.467
  993CO2     D1 4851   0.784   1.460   9.586
  993CO2     D2 4852   0.616   1.562   9.568
  993CO2      C 4853   0.700   1.511   9.577
  993CO2     O1 4854   0.799   1.451   9.587
  993CO2     O2 4855   0.602   1.571   9.567
  994CO2     D1 4856   8.543   1.107   3.619
  994CO2     D2 4857   8.434   1.269   3.654
  994CO2      C 4858   8.489   1.188   3.637
  994CO2     O1 4859   8.552   1.093   3.616
  994CO2     O2 4860   8.425   1.283   3.657
  995CO2     D1 4861   8.797   6.018   4.206
  995CO2     D2 4862   8.788   6.045   4.402
  995CO2      C 4863   8.792   6.031   4.304
  995CO2     O1 4864   8.798   6.015   4.189
  995CO2     O2 4865   8.787   6.047   4.419
  996CO2     D1 4866   4.855   6.403   2.234
  996CO2     D2 4867   5.030   6.488   2.199
  996CO2      C 4868   4.942   6.446   2.216
  996CO2     O1 4869   4.839   6.396   2.237
  996CO2     O2 4870   5.045   6.495   2.196
  997CO2     D1 4871   5.990   6.840   7.199
  997CO2     D2 4872   5.965   6.791   7.389
  997CO2      C 4873   5.978   6.815   7.294
  997CO2     O1 4874   5.992   6.844   7.182
  997CO2     O2 4875   5.963   6.786   7.405
  998CO2     D1 4876   4.992   6.805   0.492
  998CO2     D2 4877   5.165   6.882   0.435
  998CO2      C 4878   5.078   6.843   0.463
  998CO2     O1 4879   4.977   6.798   0.497
  998CO2     O2 4880   5.180   6.889   0.430
  999CO2     D1 4881   2.949   1.577   2.242
  999CO2     D2 4882   2.963   1.496   2.063
  999CO2      C 4883   2.956   1.536   2.153
  999CO2     O1 4884   2.947   1.584   2.258
  999CO2     O2 4885   2.965   1.489   2.047
 1000CO2     D1 4886   8.076   1.066   0.211
 1000CO2     D2 4887   8.178   0.954   0.083
 1000CO2      C 4888   8.127   1.010   0.147
 1000CO2     O1 4889   8.067   1.076   0.222
 1000CO2     O2 4890   8.187   0.945   0.072
 1001CO2     D1 4891   6.711   9.823   1.774
 1001CO2     D2 4892   6.881   9.914   1.733
 1001CO2      C 4893   6.796   9.869   1.754
 1001CO2     O1 4894   6.696   9.815   1.778
 1001CO2     O2 4895   6.896   9.922   1.730
 1002CO2     D1 4896   6.892   3.349   3.973
 1002CO2     D2 4897   6.849   3.461   4.130
 1002CO2      C 4898   6.870   3.405   4.052
 1002CO2     O1 4899   6.896   3.339   3.960
 1002CO2     O2 4900   6.845   3.471   4.144
 1003CO2     D1 4901   8.168   5.572   0.116
 1003CO2     D2 4902   8.333   5.555   0.223
 1003CO2      C 4903   8.250   5.564   0.170
 1003CO2     O1 4904   8.153   5.573   0.107
 1003CO2     O2 4905   8.347   5.554   0.232
 1004CO2     D1 4906   3.873   8.730   7.840
 1004CO2     D2 4907   3.936   8.777   8.021
 1004CO2      C 4908   3.904   8.753   7.931
 1004CO2     O1 4909   3.868   8.726   7.824
 1004CO2     O2 4910   3.941   8.781   8.037
 1005CO2     D1 4911   3.327   1.006   8.208
 1005CO2     D2 4912   3.249   0.980   8.027
 1005CO2      C 4913   3.288   0.993   8.117
 1005CO2     O1 4914   3.333   1.008   8.223
 1005CO2     O2 4915   3.243   0.978   8.012
 1006CO2     D1 4916   2.233   0.568   3.176
 1006CO2     D2 4917   2.393   0.663   3.243
 1006CO2      C 4918   2.313   0.615   3.210
 1006CO2     O1 4919   2.219   0.559   3.170
 1006CO2     O2 4920   2.406   0.671   3.249
 1007CO2     D1 4921   8.260   6.849   2.877
 1007CO2     D2 4922   8.291   6.878   2.684
 1007CO2      C 4923   8.275   6.864   2.780
 1007CO2     O1 4924   8.258   6.847   2.894
 1007CO2     O2 4925   8.293   6.881   2.667
 1008CO2     D1 4926   2.650   4.743   4.482
 1008CO2     D2 4927   2.620   4.882   4.620
 1008CO2      C 4928   2.635   4.813   4.551
 1008CO2     O1 4929   2.653   4.731   4.470
 1008CO2     O2 4930   2.617   4.894   4.632
 1009CO2     D1 4931   1.762   2.505   1.562
 1009CO2     D2 4932   1.736   2.700   1.541
 1009CO2      C 4933   1.749   2.603   1.552
 1009CO2     O1 4934   1.764   2.489   1.564
 1009CO2     O2 4935   1.733   2.717   1.540
 1010CO2     D1 4936   8.590   7.081   7.279
 1010CO2     D2 4937   8.631   6.929   7.159
 1010CO2      C 4938   8.610   7.005   7.219
 1010CO2     O1 4939   8.586   7.094   7.290
 1010CO2     O2 4940   8.634   6.916   7.149
 1011CO2     D1 4941   6.116   5.729   6.327
 1011CO2     D2 4942   6.189   5.814   6.164
 1011CO2      C 4943   6.152   5.772   6.245
 1011CO2     O1 4944   6.109   5.722   6.341
 1011CO2     O2 4945   6.196   5.821   6.150
 1012CO2     D1 4946   6.761   3.971   7.583
 1012CO2     D2 4947   6.663   3.802   7.609
 1012CO2      C 4948   6.712   3.886   7.596
 1012CO2     O1 4949   6.770   3.986   7.580
 1012CO2     O2 4950   6.655   3.787   7.611
 1013CO2     D1 4951   9.945   9.430   6.010
 1013CO2     D2 4952  10.009   9.606   6.072
 1013CO2      C 4953   9.977   9.518   6.041
 1013CO2     O1 4954   9.939   9.414   6.005
 1013CO2     O2 4955  10.014   9.622   6.078
 1014CO2     D1 4956   9.907   2.429   2.792
 1014CO2     D2 4957   9.887   2.434   2.596
 1014CO2      C 4958   9.897   2.432   2.694
 1014CO2     O1 4959   9.908   2.429   2.809
 1014CO2     O2 4960   9.885   2.434   2.579
 1015CO2     D1 4961   2.329   6.712   0.929
 1015CO2     D2 4962   2.314   6.668   0.736
 1015CO2      C 4963   2.321   6.690   0.833
 1015CO2     O1 4964   2.330   6.715   0.945
 1015CO2     O2 4965   2.313   6.665   0.720
 1016CO2     D1 4966   0.735   2.620   6.495
 1016CO2     D2 4967   0.805   2.435   6.487
 1016CO2      C 4968   0.770   2.527   6.491
 1016CO2     O1 4969   0.729   2.636   6.496
 1016CO2     O2 4970   0.811   2.419   6.486
 1017CO2     D1 4971   5.813   5.949   4.252
 1017CO2     D2 4972   5.895   6.118   4.313
 1017CO2      C 4973   5.854   6.033   4.282
 1017CO2     O1 4974   5.806   5.934   4.246
 1017CO2     O2 4975   5.902   6.133   4.318
 1018CO2     D1 4976   9.208   1.493   7.145
 1018CO2     D2 4977   9.233   1.439   6.956
 1018CO2      C 4978   9.220   1.466   7.050
 1018CO2     O1 4979   9.206   1.498   7.161
 1018CO2     O2 4980   9.235   1.435   6.940
 1019CO2     D1 4981   0.185   7.044   4.626
 1019CO2     D2 4982   0.017   7.134   4.679
 1019CO2      C 4983   0.101   7.089   4.652
 1019CO2     O1 4984   0.199   7.036   4.621
 1019CO2     O2 4985   0.002   7.142   4.683
 1020CO2     D1 4986   9.375   6.063   0.802
 1020CO2     D2 4987   9.354   6.141   0.983
 1020CO2      C 4988   9.364   6.102   0.893
 1020CO2     O1 4989   9.377   6.056   0.787
 1020CO2     O2 4990   9.352   6.148   0.998
 1021CO2     D1 4991   9.567   9.030   9.093
 1021CO2     D2 4992   9.743   9.100   9.036
 1021CO2      C 4993   9.655   9.065   9.065
 1021CO2     O1 4994   9.551   9.023   9.098
 1021CO2     O2 4995   9.758   9.106   9.032
 1022CO2     D1 4996   3.152   7.850   8.725
 1022CO2     D2 4997   2.980   7.753   8.719
 1022CO2      C 4998   3.066   7.802   8.722
 1022CO2     O1 4999   3.167   7.859   8.725
 1022CO2     O2 5000   2.965   7.745   8.719
 1023CO2     D1 5001   1.286   2.212   5.659
 1023CO2     D2 5002   1.456   2.218   5.557
 1023CO2      C 5003   1.371   2.215   5.608
 1023CO2     O1 5004   1.272   2.211   5.668
 1023CO2     O2 5005   1.471   2.218   5.548
 1024CO2     D1 5006   9.857   5.916   0.494
 1024CO2     D2 5007   9.816   5.999   0.320
 1024CO2      C 5008   9.836   5.958   0.407
 1024CO2     O1 5009   9.861   5.909   0.509
 1024CO2     O2 5010   9.812   6.007   0.305
 1025CO2     D1 5011   4.549   3.478   9.825
 1025CO2     D2 5012   4.723   3.386   9.800
 1025CO2      C 5013   4.636   3.432   9.813
 1025CO2     O1 5014   4.534   3.485   9.827
 1025CO2     O2 5015   4.738   3.378   9.798
 1026CO2     D1 5016   9.325   6.237   2.989
 1026CO2     D2 5017   9.503   6.179   2.924
 1026CO2      C 5018   9.414   6.208   2.956
 1026CO2     O1 5019   9.310   6.242   2.995
 1026CO2     O2 5020   9.518   6.174   2.918
 1027CO2     D1 5021   7.839   1.895   1.343
 1027CO2     D2 5022   8.020   1.931   1.272
 1027CO2      C 5023   7.930   1.913   1.308
 1027CO2     O1 5024   7.823   1.892   1.349
 1027CO2     O2 5025   8.036   1.935   1.266
 1028CO2     D1 5026   3.483   3.257   8.719
 1028CO2     D2 5027   3.486   3.255   8.522
 1028CO2      C 5028   3.485   3.256   8.621
 1028CO2     O1 5029   3.483   3.257   8.737
 1028CO2     O2 5030   3.487   3.255   8.505
 1029CO2     D1 5031   7.260   2.918   0.764
 1029CO2     D2 5032   7.313   2.918   0.955
 1029CO2      C 5033   7.287   2.918   0.859
 1029CO2     O1 5034   7.255   2.918   0.748
 1029CO2     O2 5035   7.318   2.918   0.971
 1030CO2     D1 5036   4.804   7.810   2.318
 1030CO2     D2 5037   4.803   7.811   2.516
 1030CO2      C 5038   4.803   7.811   2.417
 1030CO2     O1 5039   4.804   7.810   2.301
 1030CO2     O2 5040   4.802   7.811   2.533
 1031CO2     D1 5041   6.449   5.782   9.489
 1031CO2     D2 5042   6.453   5.714   9.674
 1031CO2      C 5043   6.451   5.748   9.582
 1031CO2     O1 5044   6.449   5.787   9.473
 1031CO2     O2 5045   6.453   5.708   9.691
 1032CO2     D1 5046   6.875   8.077   0.153
 1032CO2     D2 5047   6.798   8.157   0.317
 1032CO2      C 5048   6.836   8.117   0.235
 1032CO2     O1 5049   6.882   8.070   0.139
 1032CO2     O2 5050   6.791   8.164   0.331
 1033CO2     D1 5051   8.625   0.067   8.974
 1033CO2     D2 5052   8.465   0.114   9.081
 1033CO2      C 5053   8.545   0.091   9.028
 1033CO2     O1 5054   8.638   0.063   8.965
 1033CO2     O2 5055   8.451   0.118   9.090
 1034CO2     D1 5056   4.861   8.608   1.607
 1034CO2     D2 5057   4.867   8.470   1.466
 1034CO2      C 5058   4.864   8.539   1.537
 1034CO2     O1 5059   4.861   8.620   1.620
 1034CO2     O2 5060   4.868   8.459   1.454
 1035CO2     D1 5061   0.803   5.946   2.206
 1035CO2     D2 5062   0.800   5.969   2.403
 1035CO2      C 5063   0.801   5.958   2.304
 1035CO2     O1 5064   0.803   5.944   2.189
 1035CO2     O2 5065   0.799   5.971   2.420
 1036CO2     D1 5066   3.127   5.397   3.030
 1036CO2     D2 5067   3.048   5.344   3.204
 1036CO2      C 5068   3.087   5.371   3.117
 1036CO2     O1 5069   3.133   5.402   3.015
 1036CO2     O2 5070   3.041   5.340   3.219
 1037CO2     D1 5071   1.926   3.031   2.014
 1037CO2     D2 5072   1.854   3.155   2.151
 1037CO2      C 5073   1.890   3.093   2.083
 1037CO2     O1 5074   1.932   3.021   2.003
 1037CO2     O2 5075   1.848   3.166   2.163
 1038CO2     D1 5076   7.414   4.724   3.085
 1038CO2     D2 5077   7.389   4.669   3.274
 1038CO2      C 5078   7.402   4.697   3.180
 1038CO2     O1 5079   7.416   4.729   3.069
 1038CO2     O2 5080   7.387   4.664   3.290
 1039CO2     D1 5081   0.103   2.721   5.961
 1039CO2     D2 5082  -0.004   2.576   6.041
 1039CO2      C 5083   0.049   2.648   6.001
 1039CO2     O1 5084   0.112   2.734   5.954
 1039CO2     O2 5085  -0.014   2.563   6.048
 1040CO2     D1 5086   1.694   6.039   0.232
 1040CO2     D2 5087   1.704   6.004   0.038
 1040CO2      C 5088   1.699   6.022   0.135
 1040CO2     O1 5089   1.693   6.042   0.249
 1040CO2     O2 5090   1.704   6.001   0.021
 1041CO2     D1 5091  -0.028   6.330   8.986
 1041CO2     D2 5092   0.130   6.437   9.040
 1041CO2      C 5093   0.051   6.384   9.013
 1041CO2     O1 5094  -0.041   6.321   8.982
 1041CO2     O2 5095   0.144   6.446   9.044
 1042CO2     D1 5096   6.017   0.088   3.496
 1042CO2     D2 5097   6.101  -0.053   3.605
 1042CO2      C 5098   6.059   0.018   3.550
 1042CO2     O1 5099   6.010   0.101   3.486
 1042CO2     O2 5100   6.108  -0.065   3.615
 1043CO2     D1 5101   8.550   4.552   8.463
 1043CO2     D2 5102   8.563   4.672   8.621
 1043CO2      C 5103   8.557   4.612   8.542
 1043CO2     O1 5104   8.549   4.542   8.450
 1043CO2     O2 5105   8.564   4.682   8.634
 1044CO2     D1 5106   4.654   6.667   8.064
 1044CO2     D2 5107   4.547   6.504   8.100
 1044CO2      C 5108   4.600   6.586   8.082
 1044CO2     O1 5109   4.663   6.681   8.061
 1044CO2     O2 5110   4.537   6.490   8.103
 1045CO2     D1 5111   0.352   7.607   8.589
 1045CO2     D2 5112   0.253   7.464   8.683
 1045CO2      C 5113   0.302   7.535   8.636
 1045CO2     O1 5114   0.360   7.619   8.580
 1045CO2     O2 5115   0.244   7.452   8.692
 1046CO2     D1 5116   4.233   5.134   7.810
 1046CO2     D2 5117   4.093   5.270   7.838
 1046CO2      C 5118   4.163   5.202   7.824
 1046CO2     O1 5119   4.245   5.122   7.808
 1046CO2     O2 5120   4.081   5.282   7.840
 1047CO2     D1 5121   2.385   2.924   5.401
 1047CO2     D2 5122   2.507   2.985   5.258
 1047CO2      C 5123   2.446   2.955   5.329
 1047CO2     O1 5124   2.374   2.919   5.413
 1047CO2     O2 5125   2.518   2.990   5.245
 1048CO2     D1 5126   1.071   6.321   3.220
 1048CO2     D2 5127   1.178   6.162   3.271
 1048CO2      C 5128   1.124   6.241   3.246
 1048CO2     O1 5129   1.062   6.334   3.215
 1048CO2     O2 5130   1.187   6.148   3.276
 1049CO2     D1 5131   2.312   4.550   8.428
 1049CO2     D2 5132   2.503   4.598   8.403
 1049CO2      C 5133   2.407   4.574   8.416
 1049CO2     O1 5134   2.296   4.546   8.430
 1049CO2     O2 5135   2.519   4.602   8.401
 1050CO2     D1 5136   6.997   7.796   1.817
 1050CO2     D2 5137   7.003   7.816   2.013
 1050CO2      C 5138   7.000   7.806   1.915
 1050CO2     O1 5139   6.997   7.795   1.800
 1050CO2     O2 5140   7.004   7.817   2.030
 1051CO2     D1 5141   8.088   6.258   4.784
 1051CO2     D2 5142   8.264   6.189   4.845
 1051CO2      C 5143   8.176   6.223   4.815
 1051CO2     O1 5144   8.073   6.264   4.779
 1051CO2     O2 5145   8.279   6.183   4.851
 1052CO2     D1 5146   9.527   8.976   1.530
 1052CO2     D2 5147   9.517   8.980   1.333
 1052CO2      C 5148   9.522   8.978   1.431
 1052CO2     O1 5149   9.528   8.975   1.547
 1052CO2     O2 5150   9.516   8.981   1.316
 1053CO2     D1 5151   7.701   1.558   2.590
 1053CO2     D2 5152   7.545   1.649   2.508
 1053CO2      C 5153   7.623   1.603   2.549
 1053CO2     O1 5154   7.714   1.550   2.597
 1053CO2     O2 5155   7.532   1.656   2.501
 1054CO2     D1 5156   3.502   4.041   9.292
 1054CO2     D2 5157   3.526   3.988   9.103
 1054CO2      C 5158   3.514   4.014   9.198
 1054CO2     O1 5159   3.500   4.045   9.308
 1054CO2     O2 5160   3.528   3.983   9.087
 1055CO2     D1 5161   5.225   1.789   5.416
 1055CO2     D2 5162   5.241   1.797   5.613
 1055CO2      C 5163   5.233   1.793   5.515
 1055CO2     O1 5164   5.223   1.788   5.399
 1055CO2     O2 5165   5.243   1.798   5.630
 1056CO2     D1 5166   9.801   0.660   6.387
 1056CO2     D2 5167   9.794   0.801   6.248
 1056CO2      C 5168   9.798   0.730   6.318
 1056CO2     O1 5169   9.801   0.648   6.399
 1056CO2     O2 5170   9.794   0.813   6.236
 1057CO2     D1 5171   6.869   3.674   0.162
 1057CO2     D2 5172   6.867   3.713   0.356
 1057CO2      C 5173   6.868   3.693   0.259
 1057CO2     O1 5174   6.869   3.671   0.146
 1057CO2     O2 5175   6.867   3.716   0.373
 1058CO2     D1 5176   5.481   7.372   9.695
 1058CO2     D2 5177   5.596   7.327   9.850
 1058CO2      C 5178   5.539   7.349   9.772
 1058CO2     O1 5179   5.471   7.376   9.682
 1058CO2     O2 5180   5.606   7.323   9.863
 1059CO2     D1 5181   4.609   4.767   7.628
 1059CO2     D2 5182   4.639   4.770   7.824
 1059CO2      C 5183   4.624   4.769   7.726
 1059CO2     O1 5184   4.607   4.767   7.611
 1059CO2     O2 5185   4.641   4.770   7.840
 1060CO2     D1 5186   8.771   8.962   8.822
 1060CO2     D2 5187   8.718   8.821   8.695
 1060CO2      C 5188   8.744   8.891   8.759
 1060CO2     O1 5189   8.776   8.974   8.834
 1060CO2     O2 5190   8.713   8.808   8.684
 1061CO2     D1 5191   4.055   8.703   3.651
 1061CO2     D2 5192   4.155   8.709   3.480
 1061CO2      C 5193   4.105   8.706   3.566
 1061CO2     O1 5194   4.046   8.702   3.666
 1061CO2     O2 5195   4.163   8.710   3.466
 1062CO2     D1 5196   9.968   9.627   3.017
 1062CO2     D2 5197   9.997   9.696   2.834
 1062CO2      C 5198   9.982   9.662   2.926
 1062CO2     O1 5199   9.965   9.621   3.033
 1062CO2     O2 5200   9.999   9.702   2.818
 1063CO2     D1 5201   2.427   4.969   7.193
 1063CO2     D2 5202   2.244   4.940   7.264
 1063CO2      C 5203   2.336   4.955   7.229
 1063CO2     O1 5204   2.443   4.971   7.187
 1063CO2     O2 5205   2.229   4.938   7.270
 1064CO2     D1 5206   8.659   7.841   8.683
 1064CO2     D2 5207   8.559   7.869   8.514
 1064CO2      C 5208   8.609   7.855   8.598
 1064CO2     O1 5209   8.667   7.839   8.697
 1064CO2     O2 5210   8.550   7.871   8.500
 1065CO2     D1 5211   7.298   2.148   2.316
 1065CO2     D2 5212   7.251   2.229   2.490
 1065CO2      C 5213   7.275   2.189   2.403
 1065CO2     O1 5214   7.303   2.142   2.300
 1065CO2     O2 5215   7.246   2.236   2.505
 1066CO2     D1 5216   1.745   7.674   3.218
 1066CO2     D2 5217   1.699   7.720   3.031
 1066CO2      C 5218   1.722   7.697   3.125
 1066CO2     O1 5219   1.749   7.671   3.234
 1066CO2     O2 5220   1.695   7.724   3.015
 1067CO2     D1 5221   8.996   2.761   5.877
 1067CO2     D2 5222   9.159   2.759   5.765
 1067CO2      C 5223   9.077   2.760   5.821
 1067CO2     O1 5224   8.982   2.761   5.887
 1067CO2     O2 5225   9.173   2.759   5.755
 1068CO2     D1 5226   6.778   4.490   8.170
 1068CO2     D2 5227   6.799   4.355   8.313
 1068CO2      C 5228   6.788   4.422   8.242
 1068CO2     O1 5229   6.776   4.502   8.158
 1068CO2     O2 5230   6.800   4.343   8.325
 1069CO2     D1 5231   6.345   0.704   4.733
 1069CO2     D2 5232   6.475   0.725   4.881
 1069CO2      C 5233   6.410   0.714   4.807
 1069CO2     O1 5234   6.334   0.703   4.721
 1069CO2     O2 5235   6.486   0.726   4.894
 1070CO2     D1 5236   0.126   7.855   3.605
 1070CO2     D2 5237   0.101   7.698   3.488
 1070CO2      C 5238   0.114   7.776   3.546
 1070CO2     O1 5239   0.129   7.868   3.615
 1070CO2     O2 5240   0.099   7.684   3.477
 1071CO2     D1 5241   7.262   5.266   1.561
 1071CO2     D2 5242   7.224   5.224   1.372
 1071CO2      C 5243   7.243   5.245   1.466
 1071CO2     O1 5244   7.266   5.270   1.578
 1071CO2     O2 5245   7.221   5.220   1.355
 1072CO2     D1 5246   6.996   0.860   4.309
 1072CO2     D2 5247   6.967   0.884   4.503
 1072CO2      C 5248   6.982   0.872   4.406
 1072CO2     O1 5249   6.999   0.858   4.292
 1072CO2     O2 5250   6.965   0.886   4.520
 1073CO2     D1 5251   0.460   4.023   3.182
 1073CO2     D2 5252   0.365   3.885   3.287
 1073CO2      C 5253   0.412   3.954   3.234
 1073CO2     O1 5254   0.468   4.035   3.172
 1073CO2     O2 5255   0.357   3.873   3.296
 1074CO2     D1 5256   8.081   9.923   6.486
 1074CO2     D2 5257   8.135   9.941   6.296
 1074CO2      C 5258   8.108   9.932   6.391
 1074CO2     O1 5259   8.076   9.921   6.502
 1074CO2     O2 5260   8.140   9.942   6.280
 1075CO2     D1 5261   7.025   1.735   2.363
 1075CO2     D2 5262   7.071   1.730   2.555
 1075CO2      C 5263   7.048   1.733   2.459
 1075CO2     O1 5264   7.021   1.736   2.346
 1075CO2     O2 5265   7.075   1.730   2.572
 1076CO2     D1 5266   5.280   3.180   0.078
 1076CO2     D2 5267   5.204   3.354   0.024
 1076CO2      C 5268   5.242   3.267   0.051
 1076CO2     O1 5269   5.287   3.165   0.083
 1076CO2     O2 5270   5.198   3.369   0.019
 1077CO2     D1 5271   1.440   6.624   6.617
 1077CO2     D2 5272   1.449   6.602   6.813
 1077CO2      C 5273   1.444   6.613   6.715
 1077CO2     O1 5274   1.439   6.626   6.600
 1077CO2     O2 5275   1.450   6.600   6.830
 1078CO2     D1 5276   0.321   8.457   8.141
 1078CO2     D2 5277   0.289   8.472   7.947
 1078CO2      C 5278   0.305   8.465   8.044
 1078CO2     O1 5279   0.323   8.456   8.158
 1078CO2     O2 5280   0.286   8.474   7.930
 1079CO2     D1 5281   0.970   7.785   0.920
 1079CO2     D2 5282   0.909   7.609   0.988
 1079CO2      C 5283   0.939   7.697   0.954
 1079CO2     O1 5284   0.975   7.800   0.914
 1079CO2     O2 5285   0.903   7.594   0.994
 1080CO2     D1 5286   1.413   0.348   4.639
 1080CO2     D2 5287   1.467   0.419   4.463
 1080CO2      C 5288   1.440   0.383   4.551
 1080CO2     O1 5289   1.408   0.341   4.654
 1080CO2     O2 5290   1.472   0.425   4.448
 1081CO2     D1 5291   2.621   6.144   0.927
 1081CO2     D2 5292   2.443   6.189   1.003
 1081CO2      C 5293   2.532   6.167   0.965
 1081CO2     O1 5294   2.636   6.140   0.920
 1081CO2     O2 5295   2.428   6.193   1.009
 1082CO2     D1 5296   1.915   5.419   6.751
 1082CO2     D2 5297   1.824   5.254   6.810
 1082CO2      C 5298   1.869   5.337   6.780
 1082CO2     O1 5299   1.923   5.434   6.745
 1082CO2     O2 5300   1.816   5.240   6.815
 1083CO2     D1 5301   2.985   8.692   8.217
 1083CO2     D2 5302   2.986   8.819   8.065
 1083CO2      C 5303   2.985   8.755   8.141
 1083CO2     O1 5304   2.985   8.681   8.230
 1083CO2     O2 5305   2.986   8.830   8.052
 1084CO2     D1 5306   6.704   9.159   7.451
 1084CO2     D2 5307   6.694   9.158   7.649
 1084CO2      C 5308   6.699   9.158   7.550
 1084CO2     O1 5309   6.704   9.160   7.434
 1084CO2     O2 5310   6.693   9.157   7.666
 1085CO2     D1 5311   9.353   5.775   4.148
 1085CO2     D2 5312   9.511   5.693   4.234
 1085CO2      C 5313   9.432   5.734   4.191
 1085CO2     O1 5314   9.339   5.782   4.140
 1085CO2     O2 5315   9.524   5.686   4.242
 1086CO2     D1 5316   8.792   4.028   8.960
 1086CO2     D2 5317   8.919   4.142   8.861
 1086CO2      C 5318   8.855   4.085   8.911
 1086CO2     O1 5319   8.781   4.018   8.969
 1086CO2     O2 5320   8.930   4.152   8.853
 1087CO2     D1 5321   2.468   8.698   2.600
 1087CO2     D2 5322   2.454   8.653   2.408
 1087CO2      C 5323   2.461   8.675   2.504
 1087CO2     O1 5324   2.469   8.702   2.617
 1087CO2     O2 5325   2.453   8.649   2.391
 1088CO2     D1 5326   9.562   1.795   1.773
 1088CO2     D2 5327   9.707   1.872   1.662
 1088CO2      C 5328   9.634   1.833   1.718
 1088CO2     O1 5329   9.550   1.788   1.783
 1088CO2     O2 5330   9.719   1.878   1.652
 1089CO2     D1 5331   4.844   5.691   9.699
 1089CO2     D2 5332   4.971   5.539   9.699
 1089CO2      C 5333   4.908   5.615   9.699
 1089CO2     O1 5334   4.833   5.704   9.699
 1089CO2     O2 5335   4.982   5.526   9.699
 1090CO2     D1 5336   4.195   9.827   2.433
 1090CO2     D2 5337   4.101   9.713   2.564
 1090CO2      C 5338   4.148   9.770   2.498
 1090CO2     O1 5339   4.203   9.836   2.421
 1090CO2     O2 5340   4.092   9.703   2.576
 1091CO2     D1 5341   1.000   6.633   5.307
 1091CO2     D2 5342   1.127   6.742   5.202
 1091CO2      C 5343   1.063   6.687   5.255
 1091CO2     O1 5344   0.989   6.623   5.317
 1091CO2     O2 5345   1.138   6.751   5.193
 1092CO2     D1 5346   6.561   7.286   2.975
 1092CO2     D2 5347   6.633   7.375   2.814
 1092CO2      C 5348   6.597   7.330   2.895
 1092CO2     O1 5349   6.555   7.278   2.989
 1092CO2     O2 5350   6.639   7.383   2.800
 1093CO2     D1 5351   0.992   6.883   7.524
 1093CO2     D2 5352   1.141   6.851   7.650
 1093CO2      C 5353   1.067   6.867   7.587
 1093CO2     O1 5354   0.979   6.886   7.513
 1093CO2     O2 5355   1.154   6.848   7.660
 1094CO2     D1 5356   7.880   0.081   6.821
 1094CO2     D2 5357   8.045   0.142   6.730
 1094CO2      C 5358   7.963   0.111   6.775
 1094CO2     O1 5359   7.866   0.076   6.829
 1094CO2     O2 5360   8.059   0.147   6.722
 1095CO2     D1 5361   7.268   6.302   3.541
 1095CO2     D2 5362   7.345   6.356   3.367
 1095CO2      C 5363   7.306   6.329   3.454
 1095CO2     O1 5364   7.261   6.298   3.556
 1095CO2     O2 5365   7.352   6.360   3.352
 1096CO2     D1 5366   6.947   5.296   7.086
 1096CO2     D2 5367   6.931   5.469   6.993
 1096CO2      C 5368   6.939   5.383   7.040
 1096CO2     O1 5369   6.948   5.281   7.095
 1096CO2     O2 5370   6.930   5.484   6.984
 1097CO2     D1 5371   0.658   6.534   3.366
 1097CO2     D2 5372   0.671   6.534   3.563
 1097CO2      C 5373   0.665   6.534   3.465
 1097CO2     O1 5374   0.657   6.534   3.349
 1097CO2     O2 5375   0.672   6.534   3.580
 1098CO2     D1 5376   3.878   8.251   5.249
 1098CO2     D2 5377   3.738   8.112   5.264
 1098CO2      C 5378   3.808   8.182   5.257
 1098CO2     O1 5379   3.890   8.263   5.248
 1098CO2     O2 5380   3.726   8.100   5.266
 1099CO2     D1 5381   2.969   3.382   5.546
 1099CO2     D2 5382   2.918   3.353   5.735
 1099CO2      C 5383   2.944   3.367   5.640
 1099CO2     O1 5384   2.974   3.384   5.529
 1099CO2     O2 5385   2.914   3.351   5.751
 1100CO2     D1 5386   7.039   4.060   2.679
 1100CO2     D2 5387   6.881   4.142   2.593
 1100CO2      C 5388   6.960   4.101   2.636
 1100CO2     O1 5389   7.053   4.053   2.686
 1100CO2     O2 5390   6.867   4.149   2.586
 1101CO2     D1 5391   1.955   1.707   2.213
 1101CO2     D2 5392   1.904   1.623   2.386
 1101CO2      C 5393   1.930   1.665   2.299
 1101CO2     O1 5394   1.959   1.714   2.199
 1101CO2     O2 5395   1.900   1.616   2.400
 1102CO2     D1 5396   0.166   3.256   3.475
 1102CO2     D2 5397   0.183   3.452   3.491
 1102CO2      C 5398   0.174   3.354   3.483
 1102CO2     O1 5399   0.164   3.239   3.474
 1102CO2     O2 5400   0.184   3.469   3.492
 1103CO2     D1 5401   6.503   1.541   2.031
 1103CO2     D2 5402   6.470   1.500   1.840
 1103CO2      C 5403   6.486   1.521   1.935
 1103CO2     O1 5404   6.505   1.544   2.047
 1103CO2     O2 5405   6.468   1.497   1.823
 1104CO2     D1 5406   8.708   8.090   3.121
 1104CO2     D2 5407   8.748   8.073   2.928
 1104CO2      C 5408   8.728   8.081   3.024
 1104CO2     O1 5409   8.704   8.091   3.138
 1104CO2     O2 5410   8.752   8.072   2.911
 1105CO2     D1 5411   2.156   1.908   5.516
 1105CO2     D2 5412   2.070   1.780   5.393
 1105CO2      C 5413   2.113   1.844   5.454
 1105CO2     O1 5414   2.164   1.919   5.527
 1105CO2     O2 5415   2.063   1.769   5.382
 1106CO2     D1 5416   8.106   7.756   3.493
 1106CO2     D2 5417   7.970   7.895   3.458
 1106CO2      C 5418   8.038   7.826   3.476
 1106CO2     O1 5419   8.118   7.744   3.496
 1106CO2     O2 5420   7.958   7.907   3.455
 1107CO2     D1 5421   0.668   1.624   1.518
 1107CO2     D2 5422   0.589   1.711   1.359
 1107CO2      C 5423   0.628   1.668   1.439
 1107CO2     O1 5424   0.675   1.617   1.532
 1107CO2     O2 5425   0.582   1.719   1.345
 1108CO2     D1 5426   9.603   9.512   2.986
 1108CO2     D2 5427   9.637   9.650   2.848
 1108CO2      C 5428   9.620   9.581   2.917
 1108CO2     O1 5429   9.600   9.500   2.998
 1108CO2     O2 5430   9.639   9.662   2.836
 1109CO2     D1 5431   8.708   7.016   2.132
 1109CO2     D2 5432   8.596   6.854   2.139
 1109CO2      C 5433   8.652   6.935   2.136
 1109CO2     O1 5434   8.718   7.030   2.131
 1109CO2     O2 5435   8.586   6.840   2.140
 1110CO2     D1 5436   8.754   8.227   6.086
 1110CO2     D2 5437   8.763   8.030   6.082
 1110CO2      C 5438   8.759   8.129   6.084
 1110CO2     O1 5439   8.753   8.245   6.086
 1110CO2     O2 5440   8.764   8.013   6.081
 1111CO2     D1 5441   8.388   7.327   3.047
 1111CO2     D2 5442   8.359   7.322   2.852
 1111CO2      C 5443   8.374   7.324   2.950
 1111CO2     O1 5444   8.390   7.328   3.064
 1111CO2     O2 5445   8.357   7.321   2.835
 1112CO2     D1 5446   7.601   6.497   5.211
 1112CO2     D2 5447   7.610   6.516   5.014
 1112CO2      C 5448   7.606   6.507   5.112
 1112CO2     O1 5449   7.600   6.496   5.228
 1112CO2     O2 5450   7.611   6.518   4.997
 1113CO2     D1 5451   1.592   1.606   2.320
 1113CO2     D2 5452   1.475   1.641   2.475
 1113CO2      C 5453   1.533   1.624   2.397
 1113CO2     O1 5454   1.602   1.603   2.306
 1113CO2     O2 5455   1.465   1.644   2.489
 1114CO2     D1 5456   2.206   2.439   5.722
 1114CO2     D2 5457   2.245   2.320   5.875
 1114CO2      C 5458   2.225   2.380   5.798
 1114CO2     O1 5459   2.202   2.450   5.709
 1114CO2     O2 5460   2.248   2.310   5.888
 1115CO2     D1 5461   2.240   6.232   1.053
 1115CO2     D2 5462   2.264   6.221   1.249
 1115CO2      C 5463   2.252   6.227   1.151
 1115CO2     O1 5464   2.238   6.233   1.036
 1115CO2     O2 5465   2.267   6.221   1.266
 1116CO2     D1 5466   5.953   6.428   2.534
 1116CO2     D2 5467   6.017   6.608   2.583
 1116CO2      C 5468   5.985   6.518   2.559
 1116CO2     O1 5469   5.947   6.412   2.530
 1116CO2     O2 5470   6.023   6.624   2.587
 1117CO2     D1 5471   6.727   9.241   8.772
 1117CO2     D2 5472   6.764   9.220   8.965
 1117CO2      C 5473   6.745   9.231   8.869
 1117CO2     O1 5474   6.724   9.243   8.755
 1117CO2     O2 5475   6.767   9.218   8.982
 1118CO2     D1 5476   3.650   2.849   6.560
 1118CO2     D2 5477   3.595   2.664   6.606
 1118CO2      C 5478   3.622   2.756   6.583
 1118CO2     O1 5479   3.654   2.865   6.556
 1118CO2     O2 5480   3.590   2.648   6.609
 1119CO2     D1 5481   8.373   2.455   4.931
 1119CO2     D2 5482   8.339   2.260   4.941
 1119CO2      C 5483   8.356   2.358   4.936
 1119CO2     O1 5484   8.376   2.472   4.931
 1119CO2     O2 5485   8.336   2.243   4.941
 1120CO2     D1 5486   0.580   2.457   5.762
 1120CO2     D2 5487   0.716   2.595   5.799
 1120CO2      C 5488   0.648   2.526   5.780
 1120CO2     O1 5489   0.568   2.445   5.759
 1120CO2     O2 5490   0.728   2.607   5.802
 1121CO2     D1 5491   8.002   8.000   4.644
 1121CO2     D2 5492   8.031   8.195   4.627
 1121CO2      C 5493   8.016   8.098   4.635
 1121CO2     O1 5494   7.999   7.983   4.645
 1121CO2     O2 5495   8.034   8.212   4.625
 1122CO2     D1 5496   3.374   0.388   9.061
 1122CO2     D2 5497   3.395   0.274   8.900
 1122CO2      C 5498   3.385   0.331   8.981
 1122CO2     O1 5499   3.373   0.398   9.075
 1122CO2     O2 5500   3.397   0.265   8.886
 1123CO2     D1 5501   7.612   2.022   5.535
 1123CO2     D2 5502   7.730   2.177   5.502
 1123CO2      C 5503   7.671   2.100   5.518
 1123CO2     O1 5504   7.602   2.009   5.538
 1123CO2     O2 5505   7.741   2.191   5.499
 1124CO2     D1 5506   4.006   0.097   3.438
 1124CO2     D2 5507   3.962   0.056   3.250
 1124CO2      C 5508   3.984   0.076   3.344
 1124CO2     O1 5509   4.010   0.100   3.455
 1124CO2     O2 5510   3.958   0.052   3.233
 1125CO2     D1 5511   0.109   2.207   6.426
 1125CO2     D2 5512   0.034   2.264   6.252
 1125CO2      C 5513   0.072   2.236   6.339
 1125CO2     O1 5514   0.116   2.202   6.441
 1125CO2     O2 5515   0.027   2.269   6.237
 1126CO2     D1 5516   7.962   8.963   3.076
 1126CO2     D2 5517   7.971   8.956   2.879
 1126CO2      C 5518   7.966   8.960   2.978
 1126CO2     O1 5519   7.961   8.964   3.093
 1126CO2     O2 5520   7.971   8.956   2.862
 1127CO2     D1 5521   9.120   7.687   0.480
 1127CO2     D2 5522   9.160   7.749   0.664
 1127CO2      C 5523   9.140   7.718   0.572
 1127CO2     O1 5524   9.117   7.681   0.464
 1127CO2     O2 5525   9.164   7.755   0.679
 1128CO2     D1 5526   9.007   7.314   5.930
 1128CO2     D2 5527   8.902   7.148   5.900
 1128CO2      C 5528   8.955   7.231   5.915
 1128CO2     O1 5529   9.016   7.328   5.932
 1128CO2     O2 5530   8.893   7.134   5.897
 1129CO2     D1 5531   4.419   0.809   0.955
 1129CO2     D2 5532   4.559   0.720   0.847
 1129CO2      C 5533   4.489   0.765   0.901
 1129CO2     O1 5534   4.406   0.817   0.964
 1129CO2     O2 5535   4.571   0.712   0.838
 1130CO2     D1 5536   4.881   8.413   3.164
 1130CO2     D2 5537   4.832   8.559   3.040
 1130CO2      C 5538   4.857   8.486   3.102
 1130CO2     O1 5539   4.885   8.401   3.175
 1130CO2     O2 5540   4.828   8.571   3.029
 1131CO2     D1 5541   0.733   8.081   7.008
 1131CO2     D2 5542   0.618   8.086   6.847
 1131CO2      C 5543   0.675   8.083   6.928
 1131CO2     O1 5544   0.743   8.081   7.022
 1131CO2     O2 5545   0.608   8.086   6.833
 1132CO2     D1 5546   7.659   1.545   6.896
 1132CO2     D2 5547   7.656   1.727   6.973
 1132CO2      C 5548   7.657   1.636   6.935
 1132CO2     O1 5549   7.659   1.529   6.890
 1132CO2     O2 5550   7.655   1.743   6.980
 1133CO2     D1 5551   7.210   5.474   0.459
 1133CO2     D2 5552   7.243   5.651   0.377
 1133CO2      C 5553   7.227   5.562   0.418
 1133CO2     O1 5554   7.207   5.458   0.466
 1133CO2     O2 5555   7.246   5.666   0.370
 1134CO2     D1 5556   7.626   9.880   2.386
 1134CO2     D2 5557   7.743   9.847   2.230
 1134CO2      C 5558   7.685   9.863   2.308
 1134CO2     O1 5559   7.616   9.882   2.400
 1134CO2     O2 5560   7.754   9.844   2.217
 1135CO2     D1 5561   9.329   3.482   0.896
 1135CO2     D2 5562   9.342   3.617   1.040
 1135CO2      C 5563   9.336   3.549   0.968
 1135CO2     O1 5564   9.328   3.471   0.883
 1135CO2     O2 5565   9.344   3.628   1.053
 1136CO2     D1 5566   1.485   8.524   1.896
 1136CO2     D2 5567   1.424   8.342   1.848
 1136CO2      C 5568   1.455   8.433   1.872
 1136CO2     O1 5569   1.490   8.540   1.900
 1136CO2     O2 5570   1.419   8.327   1.843
 1137CO2     D1 5571   6.572   1.199   2.062
 1137CO2     D2 5572   6.448   1.244   1.914
 1137CO2      C 5573   6.510   1.222   1.988
 1137CO2     O1 5574   6.582   1.195   2.075
 1137CO2     O2 5575   6.438   1.248   1.902
 1138CO2     D1 5576   3.266   1.928   8.679
 1138CO2     D2 5577   3.303   1.838   8.851
 1138CO2      C 5578   3.284   1.883   8.765
 1138CO2     O1 5579   3.262   1.936   8.664
 1138CO2     O2 5580   3.306   1.830   8.866
 1139CO2     D1 5581   5.849   7.333   6.627
 1139CO2     D2 5582   5.845   7.332   6.429
 1139CO2      C 5583   5.847   7.332   6.528
 1139CO2     O1 5584   5.850   7.333   6.644
 1139CO2     O2 5585   5.845   7.332   6.412
 1140CO2     D1 5586   3.805   0.674   7.834
 1140CO2     D2 5587   3.814   0.672   8.032
 1140CO2      C 5588   3.809   0.673   7.933
 1140CO2     O1 5589   3.804   0.675   7.817
 1140CO2     O2 5590   3.815   0.672   8.049
 1141CO2     D1 5591   3.029   2.249   3.489
 1141CO2     D2 5592   3.012   2.234   3.685
 1141CO2      C 5593   3.021   2.242   3.587
 1141CO2     O1 5594   3.031   2.250   3.472
 1141CO2     O2 5595   3.010   2.233   3.702
 1142CO2     D1 5596   1.822   4.154   2.607
 1142CO2     D2 5597   1.968   4.229   2.497
 1142CO2      C 5598   1.895   4.192   2.552
 1142CO2     O1 5599   1.809   4.147   2.616
 1142CO2     O2 5600   1.980   4.236   2.487
 1143CO2     D1 5601   0.612   0.508   3.078
 1143CO2     D2 5602   0.601   0.340   3.183
 1143CO2      C 5603   0.607   0.424   3.131
 1143CO2     O1 5604   0.613   0.523   3.069
 1143CO2     O2 5605   0.601   0.326   3.192
 1144CO2     D1 5606   3.987   9.073   0.306
 1144CO2     D2 5607   3.901   9.091   0.483
 1144CO2      C 5608   3.944   9.082   0.394
 1144CO2     O1 5609   3.994   9.071   0.290
 1144CO2     O2 5610   3.893   9.093   0.498
 1145CO2     D1 5611   0.311   5.738   5.882
 1145CO2     D2 5612   0.357   5.928   5.913
 1145CO2      C 5613   0.334   5.833   5.897
 1145CO2     O1 5614   0.307   5.721   5.879
 1145CO2     O2 5615   0.361   5.944   5.915
 1146CO2     D1 5616   0.146   8.371   1.358
 1146CO2     D2 5617   0.104   8.348   1.166
 1146CO2      C 5618   0.125   8.359   1.262
 1146CO2     O1 5619   0.150   8.373   1.374
 1146CO2     O2 5620   0.101   8.346   1.149
 1147CO2     D1 5621   5.387   0.128   1.086
 1147CO2     D2 5622   5.446   0.233   0.930
 1147CO2      C 5623   5.416   0.181   1.008
 1147CO2     O1 5624   5.381   0.118   1.100
 1147CO2     O2 5625   5.451   0.243   0.917
 1148CO2     D1 5626   5.994   8.956   2.229
 1148CO2     D2 5627   6.113   8.848   2.114
 1148CO2      C 5628   6.053   8.902   2.171
 1148CO2     O1 5629   5.984   8.965   2.239
 1148CO2     O2 5630   6.123   8.839   2.104
 1149CO2     D1 5631   5.961   3.506   6.446
 1149CO2     D2 5632   5.890   3.512   6.262
 1149CO2      C 5633   5.926   3.509   6.354
 1149CO2     O1 5634   5.967   3.505   6.462
 1149CO2     O2 5635   5.884   3.513   6.246
 1150CO2     D1 5636   0.860   4.339   5.786
 1150CO2     D2 5637   0.690   4.363   5.884
 1150CO2      C 5638   0.775   4.351   5.835
 1150CO2     O1 5639   0.875   4.337   5.777
 1150CO2     O2 5640   0.675   4.365   5.893
 1151CO2     D1 5641   5.283   4.719   3.824
 1151CO2     D2 5642   5.257   4.699   3.629
 1151CO2      C 5643   5.270   4.709   3.726
 1151CO2     O1 5644   5.285   4.721   3.841
 1151CO2     O2 5645   5.255   4.697   3.612
 1152CO2     D1 5646   3.942   7.950   4.046
 1152CO2     D2 5647   4.110   8.024   4.120
 1152CO2      C 5648   4.026   7.987   4.083
 1152CO2     O1 5649   3.928   7.944   4.040
 1152CO2     O2 5650   4.125   8.031   4.126
 1153CO2     D1 5651   1.127   4.456   5.269
 1153CO2     D2 5652   1.155   4.450   5.465
 1153CO2      C 5653   1.141   4.453   5.367
 1153CO2     O1 5654   1.124   4.456   5.252
 1153CO2     O2 5655   1.157   4.449   5.482
 1154CO2     D1 5656   4.152   7.228   2.675
 1154CO2     D2 5657   4.299   7.360   2.690
 1154CO2      C 5658   4.226   7.294   2.683
 1154CO2     O1 5659   4.140   7.216   2.674
 1154CO2     O2 5660   4.311   7.372   2.692
 1155CO2     D1 5661   4.151   6.670   1.745
 1155CO2     D2 5662   4.146   6.675   1.547
 1155CO2      C 5663   4.149   6.672   1.646
 1155CO2     O1 5664   4.152   6.669   1.762
 1155CO2     O2 5665   4.146   6.675   1.530
 1156CO2     D1 5666   2.320   2.412   3.686
 1156CO2     D2 5667   2.324   2.469   3.875
 1156CO2      C 5668   2.322   2.440   3.780
 1156CO2     O1 5669   2.319   2.407   3.669
 1156CO2     O2 5670   2.325   2.474   3.891
 1157CO2     D1 5671   4.453   8.410   9.087
 1157CO2     D2 5672   4.627   8.471   9.014
 1157CO2      C 5673   4.540   8.441   9.050
 1157CO2     O1 5674   4.438   8.405   9.093
 1157CO2     O2 5675   4.642   8.476   9.008
 1158CO2     D1 5676   3.865   7.908   6.309
 1158CO2     D2 5677   3.846   7.717   6.262
 1158CO2      C 5678   3.855   7.812   6.285
 1158CO2     O1 5679   3.867   7.924   6.313
 1158CO2     O2 5680   3.844   7.700   6.257
 1159CO2     D1 5681   5.816   9.070   5.625
 1159CO2     D2 5682   5.915   9.034   5.458
 1159CO2      C 5683   5.865   9.052   5.541
 1159CO2     O1 5684   5.807   9.073   5.639
 1159CO2     O2 5685   5.924   9.031   5.443
 1160N2      N1 5686   4.345   9.071   0.815
 1160N2      N2 5687   4.257   9.109   0.761
 1160N2      MW 5688   4.301   9.090   0.788
 1161N2      N1 5689   5.121   8.906   7.647
 1161N2      N2 5690   5.181   8.894   7.555
 1161N2      MW 5691   5.151   8.900   7.601
 1162N2      N1 5692   0.676   3.745   6.417
 1162N2      N2 5693   0.782   3.768   6.400
 1162N2      MW 5694   0.729   3.757   6.409
 1163N2      N1 5695   7.495   3.204   8.427
 1163N2      N2 5696   7.528   3.120   8.490
 1163N2      MW 5697   7.511   3.162   8.459
 1164N2      N1 5698   7.177   0.484   9.449
 1164N2      N2 5699   7.073   0.465   9.482
 1164N2      MW 5700   7.125   0.474   9.465
 1165N2      N1 5701   8.095   0.859   3.311
 1165N2      N2 5702   8.055   0.829   3.409
 1165N2      MW 5703   8.075   0.844   3.360
 1166N2      N1 5704   5.430   3.569   1.012
 1166N2      N2 5705   5.340   3.631   1.000
 1166N2      MW 5706   5.385   3.600   1.006
 1167N2      N1 5707   1.574   4.531   0.397
 1167N2      N2 5708   1.486   4.467   0.382
 1167N2      MW 5709   1.530   4.499   0.389
 1168N2      N1 5710   8.497   8.343   2.062
 1168N2      N2 5711   8.569   8.333   1.979
 1168N2      MW 5712   8.533   8.338   2.021
 1169N2      N1 5713   4.691   5.749   0.696
 1169N2      N2 5714   4.628   5.707   0.775
 1169N2      MW 5715   4.660   5.728   0.735
 1170N2      N1 5716   1.876   2.615   1.244
 1170N2      N2 5717   1.942   2.606   1.156
 1170N2      MW 5718   1.909   2.611   1.200
 1171N2      N1 5719   8.730   3.383   7.824
 1171N2      N2 5720   8.824   3.435   7.800
 1171N2      MW 5721   8.777   3.409   7.812
 1172N2      N1 5722   1.740   6.352   2.260
 1172N2      N2 5723   1.782   6.411   2.178
 1172N2      MW 5724   1.761   6.382   2.219
 1173N2      N1 5725   3.851   5.395   8.742
 1173N2      N2 5726   3.953   5.436   8.746
 1173N2      MW 5727   3.902   5.416   8.744
 1174N2      N1 5728   6.566   3.938   4.262
 1174N2      N2 5729   6.564   3.886   4.359
 1174N2      MW 5730   6.565   3.912   4.310
 1175N2      N1 5731   4.755   8.856   6.976
 1175N2      N2 5732   4.689   8.893   6.896
 1175N2      MW 5733   4.722   8.874   6.936
 1176N2      N1 5734   9.652   6.250   3.431
 1176N2      N2 5735   9.588   6.326   3.383
 1176N2      MW 5736   9.620   6.288   3.407
 1177N2      N1 5737   0.167   6.561   1.283
 1177N2      N2 5738   0.128   6.499   1.365
 1177N2      MW 5739   0.147   6.530   1.324
 1178N2      N1 5740   1.139   3.649   5.496
 1178N2      N2 5741   1.079   3.653   5.404
 1178N2      MW 5742   1.109   3.651   5.450
 1179N2      N1 5743   4.205   9.686   7.511
 1179N2      N2 5744   4.162   9.612   7.580
 1179N2      MW 5745   4.184   9.649   7.545
 1180N2      N1 5746   8.723   2.664   8.118
 1180N2      N2 5747   8.715   2.581   8.046
 1180N2      MW 5748   8.719   2.623   8.082
 1181N2      N1 5749   1.168   9.744   4.821
 1181N2      N2 5750   1.153   9.849   4.794
 1181N2      MW 5751   1.161   9.797   4.808
 1182N2      N1 5752   0.769   0.758   5.754
 1182N2      N2 5753   0.701   0.681   5.794
 1182N2      MW 5754   0.735   0.720   5.774
 1183N2      N1 5755   0.863   9.480   4.215
 1183N2      N2 5756   0.876   9.472   4.324
 1183N2      MW 5757   0.869   9.476   4.270
 1184N2      N1 5758   7.801   5.915   1.107
 1184N2      N2 5759   7.740   5.825   1.125
 1184N2      MW 5760   7.770   5.870   1.116
 1185N2      N1 5761   0.536   5.152   9.115
 1185N2      N2 5762   0.568   5.081   9.193
 1185N2      MW 5763   0.552   5.116   9.154
 1186N2      N1 5764   6.563   5.782   3.712
 1186N2      N2 5765   6.581   5.784   3.604
 1186N2      MW 5766   6.572   5.783   3.658
 1187N2      N1 5767   6.871   7.277   4.698
 1187N2      N2 5768   6.921   7.226   4.614
 1187N2      MW 5769   6.896   7.251   4.656
 1188N2      N1 5770   0.845   9.861   9.338
 1188N2      N2 5771   0.886   9.760   9.348
 1188N2      MW 5772   0.866   9.810   9.343
 1189N2      N1 5773   0.063   7.770   2.472
 1189N2      N2 5774   0.046   7.873   2.438
 1189N2      MW 5775   0.055   7.822   2.455
 1190N2      N1 5776   8.153   6.598   1.497
 1190N2      N2 5777   8.114   6.577   1.396
 1190N2      MW 5778   8.133   6.588   1.447
 1191N2      N1 5779   9.755   7.452   0.771
 1191N2      N2 5780   9.784   7.533   0.840
 1191N2      MW 5781   9.770   7.492   0.806
 1192N2      N1 5782   3.234   9.460   3.650
 1192N2      N2 5783   3.218   9.359   3.610
 1192N2      MW 5784   3.226   9.410   3.630
 1193N2      N1 5785   5.117   7.495   9.794
 1193N2      N2 5786   5.040   7.567   9.828
 1193N2      MW 5787   5.079   7.531   9.811
 1194N2      N1 5788   8.791   8.679   7.325
 1194N2      N2 5789   8.763   8.783   7.346
 1194N2      MW 5790   8.777   8.731   7.336
 1195N2      N1 5791   0.651   6.796   3.000
 1195N2      N2 5792   0.623   6.832   2.900
 1195N2      MW 5793   0.637   6.814   2.950
 1196N2      N1 5794   0.761   4.957   7.726
 1196N2      N2 5795   0.716   4.861   7.696
 1196N2      MW 5796   0.739   4.909   7.711
 1197N2      N1 5797   9.621   7.330   3.654
 1197N2      N2 5798   9.667   7.415   3.602
 1197N2      MW 5799   9.644   7.372   3.628
 1198N2      N1 5800   1.886   5.246   0.853
 1198N2      N2 5801   1.862   5.294   0.949
 1198N2      MW 5802   1.874   5.270   0.901
 1199N2      N1 5803   7.423   0.369   5.580
 1199N2      N2 5804   7.495   0.415   5.650
 1199N2      MW 5805   7.459   0.392   5.615
 1200N2      N1 5806   0.541   2.207   9.430
 1200N2      N2 5807   0.567   2.298   9.487
 1200N2      MW 5808   0.554   2.253   9.458
 1201N2      N1 5809   3.178   6.614   0.353
 1201N2      N2 5810   3.130   6.668   0.269
 1201N2      MW 5811   3.154   6.641   0.311
 1202N2      N1 5812   2.884   7.411   5.050
 1202N2      N2 5813   2.873   7.346   5.138
 1202N2      MW 5814   2.879   7.379   5.094
 1203N2      N1 5815   4.229   8.476   6.632
 1203N2      N2 5816   4.277   8.564   6.677
 1203N2      MW 5817   4.253   8.520   6.655
 1204N2      N1 5818   2.743   7.910   6.429
 1204N2      N2 5819   2.814   7.828   6.407
 1204N2      MW 5820   2.778   7.869   6.418
 1205N2      N1 5821   5.703   8.869   9.858
 1205N2      N2 5822   5.811   8.881   9.838
 1205N2      MW 5823   5.757   8.875   9.848
 1206N2      N1 5824   6.268   0.302   1.488
 1206N2      N2 5825   6.227   0.362   1.405
 1206N2      MW 5826   6.248   0.332   1.447
 1207N2      N1 5827   0.226   2.373   7.951
 1207N2      N2 5828   0.193   2.475   7.928
 1207N2      MW 5829   0.209   2.424   7.940
 1208N2      N1 5830   6.144   9.448   9.681
 1208N2      N2 5831   6.194   9.502   9.763
 1208N2      MW 5832   6.169   9.475   9.722
 1209N2      N1 5833   7.031   3.597   2.606
 1209N2      N2 5834   6.949   3.596   2.532
 1209N2      MW 5835   6.990   3.597   2.569
 1210N2      N1 5836   8.619   7.267   0.616
 1210N2      N2 5837   8.686   7.253   0.531
 1210N2      MW 5838   8.652   7.260   0.574
 1211N2      N1 5839   6.210   6.178   8.102
 1211N2      N2 5840   6.137   6.260   8.091
 1211N2      MW 5841   6.174   6.219   8.097
 1212N2      N1 5842   3.006   0.792   1.677
 1212N2      N2 5843   2.984   0.793   1.570
 1212N2      MW 5844   2.995   0.793   1.623
 1213N2      N1 5845   4.011   1.063   7.392
 1213N2      N2 5846   3.952   1.139   7.445
 1213N2      MW 5847   3.981   1.101   7.419
 1214N2      N1 5848   8.250   6.534   4.826
 1214N2      N2 5849   8.247   6.602   4.912
 1214N2      MW 5850   8.248   6.568   4.869
 1215N2      N1 5851   6.886   8.015   7.148
 1215N2      N2 5852   6.899   7.907   7.134
 1215N2      MW 5853   6.892   7.961   7.141
 1216N2      N1 5854   0.609   3.721   2.827
 1216N2      N2 5855   0.639   3.615   2.825
 1216N2      MW 5856   0.624   3.668   2.826
 1217N2      N1 5857   8.509   7.629   8.842
 1217N2      N2 5858   8.488   7.522   8.850
 1217N2      MW 5859   8.498   7.576   8.846
 1218N2      N1 5860   9.541   3.427   9.550
 1218N2      N2 5861   9.560   3.489   9.639
 1218N2      MW 5862   9.551   3.458   9.595
 1219N2      N1 5863   0.925   3.170   0.289
 1219N2      N2 5864   0.890   3.095   0.218
 1219N2      MW 5865   0.908   3.133   0.254
 1220N2      N1 5866   8.862   3.433   0.736
 1220N2      N2 5867   8.859   3.392   0.839
 1220N2      MW 5868   8.861   3.413   0.787
 1221N2      N1 5869   8.251   9.181   8.529
 1221N2      N2 5870   8.295   9.148   8.434
 1221N2      MW 5871   8.273   9.165   8.482
 1222N2      N1 5872   1.835   9.684   2.527
 1222N2      N2 5873   1.930   9.680   2.582
 1222N2      MW 5874   1.883   9.682   2.554
 1223N2      N1 5875   1.151   0.951   7.022
 1223N2      N2 5876   1.196   1.049   7.004
 1223N2      MW 5877   1.173   1.000   7.013
 1224N2      N1 5878   6.918   9.964   9.903
 1224N2      N2 5879   6.918   9.947   9.794
 1224N2      MW 5880   6.918   9.955   9.849
 1225N2      N1 5881   1.015   8.095   1.694
 1225N2      N2 5882   1.026   8.184   1.631
 1225N2      MW 5883   1.020   8.140   1.663
 1226N2      N1 5884   8.389   3.559   3.034
 1226N2      N2 5885   8.320   3.642   3.055
 1226N2      MW 5886   8.355   3.600   3.045
 1227N2      N1 5887   8.787   4.416   6.714
 1227N2      N2 5888   8.688   4.438   6.672
 1227N2      MW 5889   8.738   4.427   6.693
 1228N2      N1 5890   0.141   2.338   1.391
 1228N2      N2 5891   0.146   2.430   1.332
 1228N2      MW 5892   0.143   2.384   1.362
 1229N2      N1 5893   7.731   3.335   8.036
 1229N2      N2 5894   7.670   3.342   7.944
 1229N2      MW 5895   7.701   3.338   7.990
 1230N2      N1 5896   5.341   5.699   6.636
 1230N2      N2 5897   5.299   5.668   6.539
 1230N2      MW 5898   5.320   5.683   6.588
 1231N2      N1 5899   8.007   5.027   9.937
 1231N2      N2 5900   8.027   5.104   9.862
 1231N2      MW 5901   8.017   5.065   9.899
 1232N2      N1 5902   9.163   5.541   2.932
 1232N2      N2 5903   9.128   5.516   2.831
 1232N2      MW 5904   9.146   5.528   2.882
 1233N2      N1 5905   4.057   7.849   2.416
 1233N2      N2 5906   4.129   7.876   2.494
 1233N2      MW 5907   4.093   7.862   2.455
 1234N2      N1 5908   0.744   8.027   7.551
 1234N2      N2 5909   0.805   8.019   7.460
 1234N2      MW 5910   0.774   8.023   7.506
 1235N2      N1 5911   0.838   7.483   3.792
 1235N2      N2 5912   0.845   7.561   3.869
 1235N2      MW 5913   0.841   7.522   3.830
 1236N2      N1 5914   0.812   6.994   8.029
 1236N2      N2 5915   0.839   6.887   8.028
 1236N2      MW 5916   0.825   6.940   8.028
 1237N2      N1 5917   7.851   8.762   1.298
 1237N2      N2 5918   7.798   8.731   1.207
 1237N2      MW 5919   7.825   8.746   1.252
 1238N2      N1 5920   1.603   8.881   3.785
 1238N2      N2 5921   1.548   8.954   3.725
 1238N2      MW 5922   1.575   8.917   3.755
 1239N2      N1 5923   8.012   6.670   5.573
 1239N2      N2 5924   8.023   6.726   5.479
 1239N2      MW 5925   8.018   6.698   5.526
 1240N2      N1 5926   4.456   6.739   2.323
 1240N2      N2 5927   4.487   6.841   2.348
 1240N2      MW 5928   4.471   6.790   2.335
 1241N2      N1 5929   1.719   5.561   2.607
 1241N2      N2 5930   1.825   5.585   2.626
 1241N2      MW 5931   1.772   5.573   2.616
 1242N2      N1 5932   7.619   3.226   3.177
 1242N2      N2 5933   7.617   3.324   3.228
 1242N2      MW 5934   7.618   3.275   3.203
 1243N2      N1 5935   6.709   7.672   1.851
 1243N2      N2 5936   6.679   7.582   1.907
 1243N2      MW 5937   6.694   7.627   1.879
 1244N2      N1 5938   4.109   3.168   1.850
 1244N2      N2 5939   4.045   3.202   1.768
 1244N2      MW 5940   4.077   3.185   1.809
 1245N2      N1 5941   5.816   5.781   4.658
 1245N2      N2 5942   5.735   5.782   4.732
 1245N2      MW 5943   5.776   5.781   4.695
 1246N2      N1 5944   4.761   5.020   6.137
 1246N2      N2 5945   4.730   5.095   6.210
 1246N2      MW 5946   4.746   5.057   6.173
 1247N2      N1 5947   2.218   2.115   2.700
 1247N2      N2 5948   2.243   2.213   2.658
 1247N2      MW 5949   2.230   2.164   2.679
 1248N2      N1 5950   3.567   2.023   1.119
 1248N2      N2 5951   3.461   2.032   1.145
 1248N2      MW 5952   3.514   2.028   1.132
 1249N2      N1 5953   4.057   7.909   3.718
 1249N2      N2 5954   4.068   7.821   3.654
 1249N2      MW 5955   4.063   7.865   3.686
 1250N2      N1 5956   7.477   6.066   1.459
 1250N2      N2 5957   7.465   6.022   1.559
 1250N2      MW 5958   7.471   6.044   1.509
 1251N2      N1 5959   9.320   6.317   8.587
 1251N2      N2 5960   9.418   6.334   8.541
 1251N2      MW 5961   9.369   6.325   8.564
 1252N2      N1 5962   1.873   5.454   1.320
 1252N2      N2 5963   1.939   5.481   1.236
 1252N2      MW 5964   1.906   5.467   1.278
 1253N2      N1 5965   2.030   8.239   1.869
 1253N2      N2 5966   2.000   8.135   1.883
 1253N2      MW 5967   2.015   8.187   1.876
 1254N2      N1 5968   8.425   7.583   7.637
 1254N2      N2 5969   8.414   7.504   7.713
 1254N2      MW 5970   8.420   7.544   7.675
 1255N2      N1 5971   3.246   8.428   3.693
 1255N2      N2 5972   3.267   8.412   3.586
 1255N2      MW 5973   3.257   8.420   3.640
 1256N2      N1 5974   1.404   9.512   3.515
 1256N2      N2 5975   1.418   9.458   3.420
 1256N2      MW 5976   1.411   9.485   3.468
 1257N2      N1 5977   7.281   1.302   2.090
 1257N2      N2 5978   7.171   1.312   2.084
 1257N2      MW 5979   7.226   1.307   2.087
 1258N2      N1 5980   3.304   2.780   9.119
 1258N2      N2 5981   3.380   2.803   9.195
 1258N2      MW 5982   3.342   2.791   9.157
 1259N2      N1 5983   3.634   4.373   9.746
 1259N2      N2 5984   3.634   4.286   9.677
 1259N2      MW 5985   3.634   4.330   9.712
 1260N2      N1 5986   4.987   2.000   1.009
 1260N2      N2 5987   5.016   2.101   1.042
 1260N2      MW 5988   5.001   2.050   1.025
 1261N2      N1 5989   2.874   7.322   7.698
 1261N2      N2 5990   2.831   7.232   7.652
 1261N2      MW 5991   2.852   7.277   7.675
 1262N2      N1 5992   0.983   7.108   3.989
 1262N2      N2 5993   0.922   7.023   4.025
 1262N2      MW 5994   0.953   7.066   4.007
 1263N2      N1 5995   6.846   0.408   4.130
 1263N2      N2 5996   6.873   0.404   4.237
 1263N2      MW 5997   6.860   0.406   4.183
 1264N2      N1 5998   1.990   5.074   9.572
 1264N2      N2 5999   2.004   5.046   9.467
 1264N2      MW 6000   1.997   5.060   9.520
 1265N2      N1 6001   3.812   3.775   7.216
 1265N2      N2 6002   3.757   3.870   7.223
 1265N2      MW 6003   3.785   3.823   7.220
 1266N2      N1 6004   6.031   6.954   4.040
 1266N2      N2 6005   6.050   7.011   3.948
 1266N2      MW 6006   6.041   6.983   3.994
 1267N2      N1 6007   0.732   5.358   5.717
 1267N2      N2 6008   0.735   5.275   5.645
 1267N2      MW 6009   0.733   5.317   5.681
 1268N2      N1 6010   3.729   6.694   5.471
 1268N2      N2 6011   3.784   6.694   5.376
 1268N2      MW 6012   3.756   6.694   5.423
 1269N2      N1 6013   0.229   9.814   4.409
 1269N2      N2 6014   0.210   9.752   4.320
 1269N2      MW 6015   0.220   9.783   4.365
 1270N2      N1 6016   1.154   7.476   4.333
 1270N2      N2 6017   1.046   7.483   4.313
 1270N2      MW 6018   1.100   7.480   4.323
 1271N2      N1 6019   8.540   1.920   3.946
 1271N2      N2 6020   8.439   1.926   3.988
 1271N2      MW 6021   8.490   1.923   3.967
 1272N2      N1 6022   4.202   8.843   7.475
 1272N2      N2 6023   4.200   8.734   7.465
 1272N2      MW 6024   4.201   8.788   7.470
 1273N2      N1 6025   7.718   3.781   7.199
 1273N2      N2 6026   7.745   3.733   7.104
 1273N2      MW 6027   7.732   3.757   7.152
 1274N2      N1 6028   6.009   0.771   4.252
 1274N2      N2 6029   6.052   0.682   4.205
 1274N2      MW 6030   6.031   0.727   4.229
 1275N2      N1 6031   1.577   3.212   5.717
 1275N2      N2 6032   1.683   3.184   5.730
 1275N2      MW 6033   1.630   3.198   5.724
 1276N2      N1 6034   0.303   2.356   0.895
 1276N2      N2 6035   0.220   2.332   0.963
 1276N2      MW 6036   0.261   2.344   0.929
 1277N2      N1 6037   8.140   3.593   6.382
 1277N2      N2 6038   8.066   3.670   6.406
 1277N2      MW 6039   8.103   3.631   6.394
 1278N2      N1 6040   2.150   7.888   4.719
 1278N2      N2 6041   2.189   7.944   4.805
 1278N2      MW 6042   2.170   7.916   4.762
 1279N2      N1 6043   8.626   5.498   9.481
 1279N2      N2 6044   8.598   5.419   9.552
 1279N2      MW 6045   8.612   5.459   9.516
 1280N2      N1 6046   2.545   3.518   0.580
 1280N2      N2 6047   2.507   3.502   0.682
 1280N2      MW 6048   2.526   3.510   0.631
 1281N2      N1 6049   6.749   9.697   6.131
 1281N2      N2 6050   6.690   9.716   6.223
 1281N2      MW 6051   6.720   9.707   6.177
 1282N2      N1 6052   0.472   0.454   8.827
 1282N2      N2 6053   0.481   0.445   8.717
 1282N2      MW 6054   0.476   0.449   8.772
 1283N2      N1 6055   6.788   5.809   7.105
 1283N2      N2 6056   6.738   5.883   7.170
 1283N2      MW 6057   6.763   5.846   7.138
 1284N2      N1 6058   3.583   7.194   9.762
 1284N2      N2 6059   3.521   7.243   9.686
 1284N2      MW 6060   3.552   7.218   9.724
 1285N2      N1 6061   5.505   9.045   9.491
 1285N2      N2 6062   5.530   9.031   9.385
 1285N2      MW 6063   5.517   9.038   9.438
 1286N2      N1 6064   3.288   7.692   4.895
 1286N2      N2 6065   3.290   7.800   4.912
 1286N2      MW 6066   3.289   7.746   4.903
 1287N2      N1 6067   8.306   6.805   1.195
 1287N2      N2 6068   8.213   6.748   1.182
 1287N2      MW 6069   8.260   6.776   1.189
 1288N2      N1 6070   4.174   5.761   8.648
 1288N2      N2 6071   4.197   5.656   8.624
 1288N2      MW 6072   4.186   5.709   8.636
 1289N2      N1 6073   3.425   2.735   4.660
 1289N2      N2 6074   3.493   2.649   4.669
 1289N2      MW 6075   3.459   2.692   4.665
 1290N2      N1 6076   9.904   1.325   3.182
 1290N2      N2 6077   9.951   1.231   3.214
 1290N2      MW 6078   9.928   1.278   3.198
 1291N2      N1 6079   0.829   5.888   3.129
 1291N2      N2 6080   0.883   5.856   3.219
 1291N2      MW 6081   0.856   5.872   3.174
 1292N2      N1 6082   7.854   7.818   6.077
 1292N2      N2 6083   7.827   7.909   6.022
 1292N2      MW 6084   7.840   7.863   6.050
 1293N2      N1 6085   4.033   3.743   8.065
 1293N2      N2 6086   4.121   3.804   8.091
 1293N2      MW 6087   4.077   3.773   8.078
 1294N2      N1 6088   2.632   5.717   7.131
 1294N2      N2 6089   2.649   5.689   7.236
 1294N2      MW 6090   2.640   5.703   7.183
 1295N2      N1 6091   5.395   7.407   0.601
 1295N2      N2 6092   5.290   7.436   0.588
 1295N2      MW 6093   5.343   7.421   0.594
 1296N2      N1 6094   0.740   3.204   5.004
 1296N2      N2 6095   0.655   3.142   4.971
 1296N2      MW 6096   0.697   3.173   4.988
 1297N2      N1 6097   9.268   9.084   4.350
 1297N2      N2 6098   9.166   9.126   4.353
 1297N2      MW 6099   9.217   9.105   4.352
 1298N2      N1 6100   8.732   5.272   5.451
 1298N2      N2 6101   8.790   5.309   5.537
 1298N2      MW 6102   8.761   5.290   5.494
 1299N2      N1 6103   9.562   5.490   8.053
 1299N2      N2 6104   9.635   5.502   7.971
 1299N2      MW 6105   9.599   5.496   8.012
 1300N2      N1 6106   0.112   8.048   8.475
 1300N2      N2 6107   0.102   8.151   8.514
 1300N2      MW 6108   0.107   8.100   8.495
 1301N2      N1 6109   1.854   7.294   2.351
 1301N2      N2 6110   1.936   7.270   2.420
 1301N2      MW 6111   1.895   7.282   2.386
 1302N2      N1 6112   1.817   9.806   3.559
 1302N2      N2 6113   1.849   9.789   3.663
 1302N2      MW 6114   1.833   9.798   3.611
 1303N2      N1 6115   3.339   9.643   6.790
 1303N2      N2 6116   3.342   9.595   6.691
 1303N2      MW 6117   3.340   9.619   6.741
 1304N2      N1 6118   3.518   1.070   7.930
 1304N2      N2 6119   3.473   0.976   7.963
 1304N2      MW 6120   3.495   1.023   7.947
 1305N2      N1 6121   3.568   5.728   7.421
 1305N2      N2 6122   3.673   5.719   7.453
 1305N2      MW 6123   3.621   5.724   7.437
 1306N2      N1 6124   1.341   6.878   6.559
 1306N2      N2 6125   1.379   6.836   6.653
 1306N2      MW 6126   1.360   6.857   6.606
 1307N2      N1 6127   3.257   3.875   6.353
 1307N2      N2 6128   3.236   3.771   6.384
 1307N2      MW 6129   3.246   3.823   6.368
 1308N2      N1 6130   5.510   9.528   4.432
 1308N2      N2 6131   5.461   9.535   4.334
 1308N2      MW 6132   5.486   9.531   4.383
 1309N2      N1 6133   7.644   1.807   8.896
 1309N2      N2 6134   7.581   1.896   8.914
 1309N2      MW 6135   7.613   1.851   8.905
 1310N2      N1 6136   3.153   3.919   3.913
 1310N2      N2 6137   3.115   3.849   3.989
 1310N2      MW 6138   3.134   3.884   3.950
 1311N2      N1 6139   6.423   0.132   5.265
 1311N2      N2 6140   6.360   0.146   5.176
 1311N2      MW 6141   6.392   0.139   5.221
 1312N2      N1 6142   4.425   5.523   1.623
 1312N2      N2 6143   4.355   5.519   1.709
 1312N2      MW 6144   4.390   5.521   1.666
 1313N2      N1 6145   4.224   2.841   7.015
 1313N2      N2 6146   4.220   2.941   7.062
 1313N2      MW 6147   4.222   2.891   7.038
 1314N2      N1 6148   7.826   2.407   0.959
 1314N2      N2 6149   7.933   2.397   0.984
 1314N2      MW 6150   7.879   2.402   0.971
 1315N2      N1 6151   8.999   2.521   3.247
 1315N2      N2 6152   8.945   2.476   3.331
 1315N2      MW 6153   8.972   2.499   3.289
 1316N2      N1 6154   3.497   0.933   1.319
 1316N2      N2 6155   3.426   0.919   1.401
 1316N2      MW 6156   3.461   0.926   1.360
 1317N2      N1 6157   4.690   9.903   8.468
 1317N2      N2 6158   4.615   9.868   8.541
 1317N2      MW 6159   4.653   9.885   8.504
 1318N2      N1 6160   2.089   5.169   7.980
 1318N2      N2 6161   2.000   5.104   7.979
 1318N2      MW 6162   2.045   5.137   7.979
 1319N2      N1 6163   2.691   7.095   5.034
 1319N2      N2 6164   2.586   7.064   5.038
 1319N2      MW 6165   2.638   7.080   5.036
 1320N2      N1 6166   9.148   2.165   0.720
 1320N2      N2 6167   9.133   2.058   0.698
 1320N2      MW 6168   9.141   2.112   0.709
 1321N2      N1 6169   9.950   7.624   9.042
 1321N2      N2 6170   9.869   7.692   9.011
 1321N2      MW 6171   9.910   7.658   9.027
 1322N2      N1 6172   5.702   2.836   4.881
 1322N2      N2 6173   5.607   2.864   4.835
 1322N2      MW 6174   5.655   2.850   4.858
 1323N2      N1 6175   5.939   1.942   4.511
 1323N2      N2 6176   5.935   1.987   4.411
 1323N2      MW 6177   5.937   1.964   4.461
 1324N2      N1 6178   7.917   4.952   5.828
 1324N2      N2 6179   7.809   4.971   5.822
 1324N2      MW 6180   7.863   4.962   5.825
 1325N2      N1 6181   9.217   7.183   9.292
 1325N2      N2 6182   9.187   7.175   9.186
 1325N2      MW 6183   9.202   7.179   9.239
 1326N2      N1 6184   4.975   9.384   0.813
 1326N2      N2 6185   4.929   9.441   0.730
 1326N2      MW 6186   4.952   9.412   0.771
 1327N2      N1 6187   4.100   1.467   6.518
 1327N2      N2 6188   4.156   1.418   6.437
 1327N2      MW 6189   4.128   1.442   6.477
 1328N2      N1 6190   0.192   4.094   1.127
 1328N2      N2 6191   0.223   4.030   1.044
 1328N2      MW 6192   0.208   4.062   1.085
 1329N2      N1 6193   3.742   7.362   8.549
 1329N2      N2 6194   3.817   7.283   8.534
 1329N2      MW 6195   3.779   7.323   8.542
 1330N2      N1 6196   4.139   1.863   4.566
 1330N2      N2 6197   4.034   1.851   4.594
 1330N2      MW 6198   4.087   1.857   4.580
 1331N2      N1 6199   5.254   4.991   6.075
 1331N2      N2 6200   5.291   4.969   5.974
 1331N2      MW 6201   5.273   4.980   6.025
 1332N2      N1 6202   7.827   5.170   1.063
 1332N2      N2 6203   7.719   5.166   1.047
 1332N2      MW 6204   7.773   5.168   1.055
 1333N2      N1 6205   2.204   5.810   2.808
 1333N2      N2 6206   2.094   5.809   2.807
 1333N2      MW 6207   2.149   5.809   2.808
 1334N2      N1 6208   8.034   8.168   6.030
 1334N2      N2 6209   8.010   8.072   5.984
 1334N2      MW 6210   8.022   8.120   6.007
 1335N2      N1 6211   0.139   6.486   5.687
 1335N2      N2 6212   0.105   6.573   5.629
 1335N2      MW 6213   0.122   6.529   5.658
 1336N2      N1 6214   3.983   9.638   2.802
 1336N2      N2 6215   3.998   9.531   2.822
 1336N2      MW 6216   3.991   9.584   2.812
 1337N2      N1 6217   0.303   9.270   2.781
 1337N2      N2 6218   0.406   9.278   2.818
 1337N2      MW 6219   0.355   9.274   2.799
 1338N2      N1 6220   0.402   7.053   4.997
 1338N2      N2 6221   0.336   6.988   5.057
 1338N2      MW 6222   0.369   7.020   5.027
 1339N2      N1 6223   4.246   4.086   1.052
 1339N2      N2 6224   4.332   4.093   0.984
 1339N2      MW 6225   4.289   4.089   1.018
 1340N2      N1 6226   5.448   5.585   9.533
 1340N2      N2 6227   5.444   5.487   9.483
 1340N2      MW 6228   5.446   5.536   9.508
 1341N2      N1 6229   6.184   8.666   5.155
 1341N2      N2 6230   6.127   8.645   5.246
 1341N2      MW 6231   6.155   8.656   5.200
 1342N2      N1 6232   8.248   7.671   2.223
 1342N2      N2 6233   8.319   7.590   2.201
 1342N2      MW 6234   8.283   7.630   2.212
 1343N2      N1 6235   9.517   2.161   9.392
 1343N2      N2 6236   9.539   2.171   9.499
 1343N2      MW 6237   9.528   2.166   9.445
 1344N2      N1 6238   3.459   4.558   3.763
 1344N2      N2 6239   3.460   4.535   3.871
 1344N2      MW 6240   3.459   4.546   3.817
 1345N2      N1 6241   3.424   1.482   6.167
 1345N2      N2 6242   3.378   1.423   6.248
 1345N2      MW 6243   3.401   1.452   6.208
 1346N2      N1 6244   0.948   0.898   7.959
 1346N2      N2 6245   1.036   0.961   7.976
 1346N2      MW 6246   0.992   0.929   7.967
 1347N2      N1 6247   5.205   9.347   7.442
 1347N2      N2 6248   5.190   9.238   7.438
 1347N2      MW 6249   5.198   9.293   7.440
 1348N2      N1 6250   1.112   7.817   6.029
 1348N2      N2 6251   1.106   7.923   6.004
 1348N2      MW 6252   1.109   7.870   6.016
 1349N2      N1 6253   6.764   8.146   7.765
 1349N2      N2 6254   6.836   8.118   7.844
 1349N2      MW 6255   6.800   8.132   7.804
 1350N2      N1 6256   4.289   1.808  10.027
 1350N2      N2 6257   4.310   1.889   9.956
 1350N2      MW 6258   4.300   1.848   9.992
 1351N2      N1 6259   7.820   5.606   3.248
 1351N2      N2 6260   7.779   5.666   3.165
 1351N2      MW 6261   7.799   5.636   3.207
 1352N2      N1 6262   2.990   6.180   4.948
 1352N2      N2 6263   2.980   6.082   4.997
 1352N2      MW 6264   2.985   6.131   4.972
 1353N2      N1 6265   7.272   7.588   1.878
 1353N2      N2 6266   7.219   7.493   1.890
 1353N2      MW 6267   7.246   7.540   1.884
 1354N2      N1 6268   5.409   2.336   7.539
 1354N2      N2 6269   5.423   2.431   7.487
 1354N2      MW 6270   5.416   2.383   7.513
 1355N2      N1 6271   2.156   2.778   8.911
 1355N2      N2 6272   2.193   2.725   8.822
 1355N2      MW 6273   2.174   2.752   8.866
 1356N2      N1 6274   2.373   1.964   9.935
 1356N2      N2 6275   2.382   2.072   9.952
 1356N2      MW 6276   2.377   2.018   9.944
 1357N2      N1 6277   1.904   5.555   8.599
 1357N2      N2 6278   1.808   5.520   8.640
 1357N2      MW 6279   1.856   5.538   8.619
 1358N2      N1 6280   1.951   4.154   7.348
 1358N2      N2 6281   1.930   4.087   7.263
 1358N2      MW 6282   1.941   4.120   7.306
 1359N2      N1 6283   1.528   7.239   1.810
 1359N2      N2 6284   1.575   7.245   1.909
 1359N2      MW 6285   1.551   7.242   1.860
 1360N2      N1 6286   3.812   7.421   2.132
 1360N2      N2 6287   3.883   7.502   2.108
 1360N2      MW 6288   3.847   7.462   2.120
 1361N2      N1 6289   8.336   5.116   6.157
 1361N2      N2 6290   8.266   5.045   6.111
 1361N2      MW 6291   8.301   5.081   6.134
 1362N2      N1 6292   9.487   4.753   5.815
 1362N2      N2 6293   9.514   4.756   5.708
 1362N2      MW 6294   9.501   4.755   5.761
 1363N2      N1 6295   9.379   7.579   9.024
 1363N2      N2 6296   9.464   7.521   8.985
 1363N2      MW 6297   9.421   7.550   9.005
 1364N2      N1 6298   0.176   0.613   1.099
 1364N2      N2 6299   0.074   0.621   1.060
 1364N2      MW 6300   0.125   0.617   1.080
 1365N2      N1 6301   9.476   5.348   2.651
 1365N2      N2 6302   9.505   5.452   2.672
 1365N2      MW 6303   9.490   5.400   2.662
 1366N2      N1 6304   7.060   8.743   8.024
 1366N2      N2 6305   7.063   8.800   8.118
 1366N2      MW 6306   7.062   8.771   8.071
 1367N2      N1 6307   0.319   4.726   1.644
 1367N2      N2 6308   0.397   4.652   1.620
 1367N2      MW 6309   0.358   4.689   1.632
 1368N2      N1 6310   9.712   3.215   4.133
 1368N2      N2 6311   9.613   3.190   4.093
 1368N2      MW 6312   9.662   3.203   4.113
 1369N2      N1 6313   0.589   7.095   9.488
 1369N2      N2 6314   0.583   7.049   9.389
 1369N2      MW 6315   0.586   7.072   9.439
 1370N2      N1 6316   4.475   9.289   4.724
 1370N2      N2 6317   4.571   9.293   4.670
 1370N2      MW 6318   4.523   9.291   4.697
 1371N2      N1 6319   7.362   9.542   1.255
 1371N2      N2 6320   7.302   9.608   1.190
 1371N2      MW 6321   7.332   9.575   1.223
 1372N2      N1 6322   2.349   8.184   7.540
 1372N2      N2 6323   2.271   8.197   7.464
 1372N2      MW 6324   2.310   8.191   7.502
 1373N2      N1 6325   3.017   6.226   7.122
 1373N2      N2 6326   3.057   6.321   7.160
 1373N2      MW 6327   3.037   6.274   7.141
 1374N2      N1 6328   0.248   1.237   2.474
 1374N2      N2 6329   0.305   1.162   2.418
 1374N2      MW 6330   0.277   1.200   2.446
 1375N2      N1 6331   1.140   9.361   2.389
 1375N2      N2 6332   1.215   9.336   2.314
 1375N2      MW 6333   1.177   9.349   2.351
 1376N2      N1 6334   0.637   3.227   3.412
 1376N2      N2 6335   0.661   3.134   3.359
 1376N2      MW 6336   0.649   3.181   3.385
 1377N2      N1 6337   4.542   2.648   4.603
 1377N2      N2 6338   4.506   2.711   4.521
 1377N2      MW 6339   4.524   2.680   4.562
 1378N2      N1 6340   8.705   3.698   7.839
 1378N2      N2 6341   8.761   3.603   7.835
 1378N2      MW 6342   8.733   3.651   7.837
 1379N2      N1 6343   0.591   2.877   6.812
 1379N2      N2 6344   0.692   2.910   6.839
 1379N2      MW 6345   0.641   2.894   6.826
 1380N2      N1 6346   7.446   4.810   4.436
 1380N2      N2 6347   7.473   4.823   4.542
 1380N2      MW 6348   7.459   4.816   4.489
  10.00000  10.00000  10.00000
