# Supplementary material for: Economically viable geological CO2 storage from direct air capture has critical threshold of 70% CO2 concentration
Source: Commun Eng. 2025 Jul 15;4:127. doi: 10.1038/s44172-025-00468-5 (PMC12264126; doi:10.1038/s44172-025-00468-5)
Supplement: Supplementary file 4 — Supplementary Data 1 [file 44172_2025_468_MOESM4_ESM.zip › Critical-Threshold-of-70-CO2-Concentration-for-Economically-Viable-Geological-Storage-from-DAC-main/90percent_293.15K-60bar-final.gro]

impurities
 6624
    1O2      O1    1   3.892   0.431   4.868  0.0763  0.3493  0.0571
    1O2      O2    2   3.773   0.448   4.883  0.0334  0.0210  0.0928
    1O2      MW    3   3.833   0.439   4.875  0.0548  0.1852  0.0750
    2O2      O1    4   3.607   2.198   6.814 -0.0047 -0.2060  0.2392
    2O2      O2    5   3.615   2.257   6.919 -0.3164 -0.3464  0.3439
    2O2      MW    6   3.611   2.227   6.867 -0.1606 -0.2762  0.2915
    3O2      O1    7   5.919   6.558   5.928  0.0353  0.0716 -0.1559
    3O2      O2    8   5.948   6.473   6.009 -0.0048  0.2785  0.0770
    3O2      MW    9   5.934   6.515   5.969  0.0153  0.1750 -0.0395
    4O2      O1   10   1.691   5.170   5.386 -0.3151  0.2983 -0.0680
    4O2      O2   11   1.698   5.090   5.477  0.1852  0.4965  0.0676
    4O2      MW   12   1.695   5.130   5.432 -0.0650  0.3974 -0.0002
    5O2      O1   13   3.232   6.326   7.144 -0.1087 -0.4784 -0.3173
    5O2      O2   14   3.132   6.332   7.077 -0.1064  0.0768 -0.2741
    5O2      MW   15   3.182   6.329   7.110 -0.1076 -0.2008 -0.2957
    6O2      O1   16   7.858   6.347   0.981  0.2978  0.0013  1.1357
    6O2      O2   17   7.803   6.243   1.008 -0.4244  0.2151  0.5011
    6O2      MW   18   7.830   6.295   0.995 -0.0633  0.1082  0.8184
    7O2      O1   19   7.558   2.272   0.728  0.1192 -0.7037 -0.2712
    7O2      O2   20   7.617   2.331   0.815  0.1786  0.0149 -0.7986
    7O2      MW   21   7.588   2.301   0.771  0.1489 -0.3444 -0.5349
    8O2      O1   22   2.948   3.689   5.247  0.2605  0.1264 -0.3521
    8O2      O2   23   2.936   3.619   5.150 -0.5728 -0.0665 -0.1182
    8O2      MW   24   2.942   3.654   5.198 -0.1561  0.0300 -0.2352
    9O2      O1   25   2.840   5.477   1.333  0.2676 -0.7037  0.4637
    9O2      O2   26   2.940   5.511   1.391  0.4357 -0.0430 -0.2025
    9O2      MW   27   2.890   5.494   1.362  0.3517 -0.3734  0.1306
   10O2      O1   28   6.408   6.961   1.850 -0.1870  0.5098  0.3037
   10O2      O2   29   6.402   7.079   1.875  0.5112  0.5339  0.3742
   10O2      MW   30   6.405   7.020   1.863  0.1621  0.5219  0.3390
   11O2      O1   31   6.665   1.577   3.437  0.3124 -0.5781 -0.3714
   11O2      O2   32   6.646   1.458   3.443 -0.4064 -0.4120  0.7672
   11O2      MW   33   6.655   1.518   3.440 -0.0470 -0.4950  0.1979
   12O2      O1   34   5.597   2.390   5.728  0.1166 -0.2115 -0.1727
   12O2      O2   35   5.675   2.450   5.658 -0.1654 -0.1634 -0.4481
   12O2      MW   36   5.636   2.420   5.693 -0.0244 -0.1875 -0.3104
   13O2      O1   37   1.052   2.586   3.697 -0.2196 -0.4421  0.0217
   13O2      O2   38   1.143   2.508   3.713  0.5737  0.4566 -0.1346
   13O2      MW   39   1.097   2.547   3.705  0.1770  0.0072 -0.0565
   14O2      O1   40   1.769   5.486   4.882  0.1777 -0.1147  0.0637
   14O2      O2   41   1.804   5.494   4.997  0.6531  0.4405 -0.1160
   14O2      MW   42   1.787   5.490   4.940  0.4154  0.1629 -0.0261
   15O2      O1   43   0.254   2.457   4.944  0.2779 -0.4060 -0.2578
   15O2      O2   44   0.319   2.507   4.855 -0.1137  0.2743 -0.1697
   15O2      MW   45   0.287   2.482   4.900  0.0821 -0.0658 -0.2138
   16O2      O1   46   6.439   5.009   7.472  0.4053 -0.7007 -0.0842
   16O2      O2   47   6.518   4.935   7.419  0.4695 -0.8051  0.1549
   16O2      MW   48   6.478   4.972   7.446  0.4374 -0.7529  0.0354
   17O2      O1   49   6.055   0.229   4.420  0.2642 -0.1846  0.2122
   17O2      O2   50   6.164   0.235   4.367  0.0724 -0.1510 -0.1760
   17O2      MW   51   6.110   0.232   4.394  0.1683 -0.1678  0.0181
   18O2      O1   52   3.127   6.995   3.897 -0.1834  0.5122 -0.3853
   18O2      O2   53   3.157   6.880   3.880 -0.7221  0.3870 -0.5111
   18O2      MW   54   3.142   6.938   3.889 -0.4527  0.4496 -0.4482
   19O2      O1   55   3.615   6.528   4.076 -0.3256 -0.5668  0.4527
   19O2      O2   56   3.676   6.423   4.072  0.3666 -0.1411 -0.4812
   19O2      MW   57   3.646   6.476   4.074  0.0205 -0.3540 -0.0143
   20O2      O1   58   0.537   7.934   1.031 -0.1213  0.2007 -0.0075
   20O2      O2   59   0.500   8.021   1.106 -0.0732 -0.1652  0.4409
   20O2      MW   60   0.519   7.978   1.069 -0.0972  0.0177  0.2167
   21O2      O1   61   7.695   2.312   6.041  0.3018 -0.4696 -0.3731
   21O2      O2   62   7.803   2.328   5.988  0.1978  0.5367 -0.2770
   21O2      MW   63   7.749   2.320   6.014  0.2498  0.0335 -0.3250
   22O2      O1   64   0.786   0.764   7.051  0.2446  0.2755 -0.0319
   22O2      O2   65   0.673   0.797   7.025  0.2987  0.1174 -0.4714
   22O2      MW   66   0.730   0.780   7.038  0.2717  0.1965 -0.2517
   23O2      O1   67   3.496   5.013   3.904 -0.6241 -0.2884 -0.0918
   23O2      O2   68   3.380   5.040   3.928 -0.3355  0.3272  0.6168
   23O2      MW   69   3.438   5.027   3.916 -0.4798  0.0194  0.2625
   24O2      O1   70   4.512   6.383   5.881  0.5379  0.0629 -0.9256
   24O2      O2   71   4.536   6.326   5.986 -0.4692  0.0543 -0.6926
   24O2      MW   72   4.524   6.354   5.934  0.0344  0.0586 -0.8091
   25O2      O1   73   0.467   6.897   3.476  0.0253  0.6813  0.3030
   25O2      O2   74   0.467   6.777   3.490  0.1330  0.6430 -0.0092
   25O2      MW   75   0.467   6.837   3.483  0.0792  0.6622  0.1469
   26O2      O1   76   1.410   4.936   5.597  0.4070 -0.2155  0.0352
   26O2      O2   77   1.302   4.988   5.614  0.4171 -0.1817 -0.0049
   26O2      MW   78   1.356   4.962   5.606  0.4121 -0.1986  0.0152
   27O2      O1   79   2.528   2.713   7.239 -0.4296 -0.0803 -0.5995
   27O2      O2   80   2.548   2.615   7.171 -0.1834 -0.4021 -0.0640
   27O2      MW   81   2.538   2.664   7.205 -0.3065 -0.2412 -0.3317
   28O2      O1   82   0.397   7.558   2.549  0.2882 -0.7131  0.0882
   28O2      O2   83   0.321   7.557   2.643 -0.0708 -0.0080 -0.1948
   28O2      MW   84   0.359   7.558   2.596  0.1087 -0.3605 -0.0533
   29CO2     D1   85   4.586   5.124   8.106 -0.0033  0.4666 -0.4195
   29CO2     D2   86   4.480   5.160   8.268 -0.0386 -0.5440 -0.2193
   29CO2      C   87   4.533   5.142   8.187 -0.0209 -0.0387 -0.3194
   29CO2     O1   88   4.470   5.163   8.282 -0.0416 -0.6313 -0.2020
   29CO2     O2   89   4.595   5.121   8.092 -0.0003  0.5539 -0.4368
   30CO2     D1   90   5.010   3.889   4.311 -0.0720  0.2842 -0.2053
   30CO2     D2   91   5.008   4.013   4.465  0.5721 -0.0836  0.1012
   30CO2      C   92   5.009   3.951   4.388  0.2501  0.1003 -0.0521
   30CO2     O1   93   5.008   4.024   4.478  0.6277 -0.1153  0.1277
   30CO2     O2   94   5.010   3.879   4.297 -0.1276  0.3159 -0.2318
   31CO2     D1   95   0.047   7.406   6.961 -0.3971  0.2214  0.0202
   31CO2     D2   96  -0.047   7.238   6.916 -0.0766 -0.0647  0.4179
   31CO2      C   97   0.000   7.322   6.939 -0.2368  0.0784  0.2191
   31CO2     O1   98  -0.055   7.223   6.912 -0.0489 -0.0894  0.4522
   31CO2     O2   99   0.055   7.421   6.965 -0.4248  0.2461 -0.0141
   32CO2     D1  100   2.340   7.692   5.207  0.2737  0.4949  0.1710
   32CO2     D2  101   2.185   7.585   5.147  0.6303  0.1016 -0.0567
   32CO2      C  102   2.262   7.639   5.177  0.4520  0.2983  0.0572
   32CO2     O1  103   2.171   7.576   5.142  0.6611  0.0677 -0.0764
   32CO2     O2  104   2.353   7.701   5.212  0.2429  0.5289  0.1907
   33CO2     D1  105   2.669   0.943   2.815  0.0152  0.3992  0.1478
   33CO2     D2  106   2.589   1.083   2.931  0.2809  0.7217 -0.0560
   33CO2      C  107   2.629   1.013   2.873  0.1481  0.5605  0.0459
   33CO2     O1  108   2.582   1.095   2.941  0.3038  0.7496 -0.0736
   33CO2     O2  109   2.676   0.931   2.805 -0.0077  0.3714  0.1655
   34CO2     D1  110   4.392   2.756   0.614  0.5359 -0.0337  0.5429
   34CO2     D2  111   4.520   2.879   0.526 -0.4887  0.2240 -0.5931
   34CO2      C  112   4.456   2.817   0.570  0.0236  0.0952 -0.0251
   34CO2     O1  113   4.531   2.889   0.519 -0.5772  0.2463 -0.6912
   34CO2     O2  114   4.381   2.745   0.622  0.6244 -0.0559  0.6410
   35CO2     D1  115   3.379   2.161   7.765  0.1037 -0.5002  0.2425
   35CO2     D2  116   3.539   2.067   7.833  0.0271 -0.7097  0.1333
   35CO2      C  117   3.459   2.114   7.799  0.0654 -0.6049  0.1879
   35CO2     O1  118   3.553   2.059   7.839  0.0205 -0.7278  0.1239
   35CO2     O2  119   3.365   2.169   7.759  0.1103 -0.4821  0.2519
   36CO2     D1  120   3.266   1.224   1.487 -0.4679 -0.2769  0.2233
   36CO2     D2  121   3.230   1.256   1.295  0.3072 -0.2414  0.0833
   36CO2      C  122   3.248   1.240   1.391 -0.0804 -0.2591  0.1533
   36CO2     O1  123   3.227   1.259   1.279  0.3741 -0.2384  0.0712
   36CO2     O2  124   3.269   1.221   1.504 -0.5348 -0.2799  0.2354
   37CO2     D1  125   0.319   1.803   4.955  0.3167 -0.1531  0.1425
   37CO2     D2  126   0.325   1.998   4.923  0.2738 -0.1868 -0.0699
   37CO2      C  127   0.322   1.900   4.939  0.2952 -0.1699  0.0363
   37CO2     O1  128   0.325   2.015   4.920  0.2701 -0.1897 -0.0883
   37CO2     O2  129   0.319   1.786   4.957  0.3204 -0.1501  0.1608
   38CO2     D1  130   4.085   3.382   6.816  0.2602  0.2275 -0.3246
   38CO2     D2  131   4.279   3.354   6.836  0.1636 -0.0166  0.2821
   38CO2      C  132   4.182   3.368   6.826  0.2119  0.1055 -0.0213
   38CO2     O1  133   4.296   3.351   6.837  0.1553 -0.0377  0.3345
   38CO2     O2  134   4.068   3.384   6.814  0.2685  0.2486 -0.3770
   39CO2     D1  135   3.562   2.717   1.880 -0.1966 -0.4710 -0.4534
   39CO2     D2  136   3.741   2.788   1.837 -0.0382 -0.4272  0.2690
   39CO2      C  137   3.651   2.752   1.859 -0.1174 -0.4491 -0.0922
   39CO2     O1  138   3.757   2.794   1.833 -0.0245 -0.4234  0.3314
   39CO2     O2  139   3.546   2.710   1.884 -0.2103 -0.4747 -0.5158
   40CO2     D1  140   6.085   4.846   6.414 -0.1086  0.0276  0.1959
   40CO2     D2  141   6.006   4.812   6.592  0.2890 -0.1996  0.3291
   40CO2      C  142   6.045   4.829   6.503  0.0902 -0.0860  0.2625
   40CO2     O1  143   5.999   4.809   6.607  0.3234 -0.2192  0.3406
   40CO2     O2  144   6.092   4.849   6.398 -0.1429  0.0473  0.1844
   41CO2     D1  145   5.618   6.373   4.048 -0.2655  0.0792  0.1315
   41CO2     D2  146   5.641   6.457   3.871  0.2491 -0.7650 -0.2047
   41CO2      C  147   5.629   6.415   3.960 -0.0082 -0.3429 -0.0366
   41CO2     O1  148   5.643   6.464   3.855  0.2936 -0.8379 -0.2337
   41CO2     O2  149   5.616   6.366   4.064 -0.3099  0.1522  0.1605
   42CO2     D1  150   3.993   1.060   4.827 -0.9180  0.5701 -0.3588
   42CO2     D2  151   3.880   0.971   4.963 -0.1118  0.1347  0.0268
   42CO2      C  152   3.937   1.016   4.895 -0.5149  0.3524 -0.1660
   42CO2     O1  153   3.871   0.964   4.975 -0.0421  0.0971  0.0601
   42CO2     O2  154   4.003   1.068   4.815 -0.9876  0.6078 -0.3921
   43CO2     D1  155   1.121   7.699   3.728  0.4135 -0.5148  0.0012
   43CO2     D2  156   0.929   7.654   3.734  0.4076 -0.4996 -0.0745
   43CO2      C  157   1.025   7.677   3.731  0.4105 -0.5072 -0.0367
   43CO2     O1  158   0.912   7.650   3.735  0.4071 -0.4983 -0.0810
   43CO2     O2  159   1.138   7.703   3.727  0.4140 -0.5162  0.0077
   44CO2     D1  160   1.350   6.201   2.141  0.1920 -0.1724  0.1126
   44CO2     D2  161   1.354   6.349   2.273  0.1619  0.0511 -0.1395
   44CO2      C  162   1.352   6.275   2.207  0.1770 -0.0607 -0.0135
   44CO2     O1  163   1.354   6.362   2.284  0.1593  0.0704 -0.1613
   44CO2     O2  164   1.350   6.188   2.130  0.1946 -0.1917  0.1344
   45CO2     D1  165   4.129   2.911   6.902  0.1041  0.3101 -0.0086
   45CO2     D2  166   4.207   2.904   7.083  0.3901 -0.4813 -0.1638
   45CO2      C  167   4.168   2.908   6.993  0.2471 -0.0856 -0.0862
   45CO2     O1  168   4.213   2.903   7.099  0.4148 -0.5496 -0.1772
   45CO2     O2  169   4.122   2.912   6.886  0.0795  0.3785  0.0048
   46CO2     D1  170   6.254   7.299   0.562  0.2442  0.2198  0.5858
   46CO2     D2  171   6.182   7.484   0.560 -0.5868 -0.1062  0.0957
   46CO2      C  172   6.218   7.392   0.561 -0.1713  0.0568  0.3407
   46CO2     O1  173   6.176   7.500   0.560 -0.6586 -0.1344  0.0533
   46CO2     O2  174   6.260   7.284   0.562  0.3160  0.2480  0.6281
   47CO2     D1  175   4.166   1.838   2.325 -0.4144 -0.1806  0.2258
   47CO2     D2  176   4.249   2.005   2.259 -0.1745 -0.3188  0.1785
   47CO2      C  177   4.207   1.922   2.292 -0.2945 -0.2497  0.2022
   47CO2     O1  178   4.256   2.020   2.253 -0.1538 -0.3307  0.1745
   47CO2     O2  179   4.159   1.824   2.331 -0.4351 -0.1687  0.2299
   48CO2     D1  180   2.092   1.659   7.150  0.3733  0.0256 -0.2373
   48CO2     D2  181   2.121   1.467   7.190 -0.1962 -0.0050  0.0306
   48CO2      C  182   2.107   1.563   7.170  0.0886  0.0103 -0.1033
   48CO2     O1  183   2.124   1.451   7.193 -0.2453 -0.0076  0.0538
   48CO2     O2  184   2.090   1.675   7.146  0.4225  0.0282 -0.2604
   49CO2     D1  185   1.916   2.940   5.530 -0.2952  0.1482 -0.2312
   49CO2     D2  186   1.972   2.839   5.691  0.2398 -0.1046 -0.5732
   49CO2      C  187   1.944   2.889   5.611 -0.0277  0.0218 -0.4022
   49CO2     O1  188   1.977   2.831   5.705  0.2860 -0.1264 -0.6027
   49CO2     O2  189   1.912   2.948   5.516 -0.3414  0.1700 -0.2017
   50CO2     D1  190   5.551   7.179   2.270 -0.0665  0.6392  0.3895
   50CO2     D2  191   5.650   7.063   2.397  0.3919  0.4053 -0.1773
   50CO2      C  192   5.600   7.121   2.334  0.1627  0.5222  0.1061
   50CO2     O1  193   5.658   7.053   2.408  0.4315  0.3851 -0.2262
   50CO2     O2  194   5.543   7.189   2.259 -0.1061  0.6594  0.4385
   51CO2     D1  195   7.608   1.271   1.564  0.0045  0.0053 -0.0342
   51CO2     D2  196   7.516   1.380   1.700  0.1382  0.2660 -0.1528
   51CO2      C  197   7.562   1.326   1.632  0.0714  0.1357 -0.0935
   51CO2     O1  198   7.508   1.390   1.712  0.1497  0.2886 -0.1630
   51CO2     O2  199   7.616   1.261   1.552 -0.0070 -0.0172 -0.0239
   52CO2     D1  200   5.274   2.135   5.993 -0.0174  0.0643  0.6065
   52CO2     D2  201   5.240   1.940   5.984  0.7470 -0.0417  0.0125
   52CO2      C  202   5.257   2.038   5.988  0.3648  0.0113  0.3095
   52CO2     O1  203   5.237   1.924   5.983  0.8131 -0.0509 -0.0388
   52CO2     O2  204   5.276   2.152   5.994 -0.0834  0.0735  0.6578
   53CO2     D1  205   6.315   1.301   4.438  0.1619  0.4728  0.0897
   53CO2     D2  206   6.198   1.145   4.468  0.8264 -0.1645 -0.6023
   53CO2      C  207   6.257   1.223   4.453  0.4942  0.1542 -0.2563
   53CO2     O1  208   6.188   1.131   4.471  0.8839 -0.2195 -0.6620
   53CO2     O2  209   6.326   1.315   4.435  0.1045  0.5278  0.1495
   54CO2     D1  210   3.886   0.880   6.232 -0.1298  0.2901 -0.6407
   54CO2     D2  211   3.927   0.955   6.053  0.7173  0.2800 -0.4517
   54CO2      C  212   3.907   0.918   6.142  0.2937  0.2850 -0.5462
   54CO2     O1  213   3.931   0.961   6.038  0.7904  0.2791 -0.4353
   54CO2     O2  214   3.882   0.874   6.247 -0.2029  0.2909 -0.6570
   55CO2     D1  215   0.430   6.250   1.029  0.0191 -0.2571 -0.1123
   55CO2     D2  216   0.294   6.368   0.947 -0.1783 -0.0369  0.5290
   55CO2      C  217   0.362   6.309   0.988 -0.0796 -0.1470  0.2083
   55CO2     O1  218   0.282   6.378   0.940 -0.1954 -0.0179  0.5844
   55CO2     O2  219   0.442   6.239   1.036  0.0362 -0.2761 -0.1677
   56CO2     D1  220   1.230   6.189   2.960  0.1091  0.0740  0.0243
   56CO2     D2  221   1.255   6.277   2.785 -0.2510  0.0214 -0.0515
   56CO2      C  222   1.242   6.233   2.873 -0.0709  0.0477 -0.0136
   56CO2     O1  223   1.257   6.284   2.769 -0.2821  0.0169 -0.0580
   56CO2     O2  224   1.228   6.182   2.976  0.1402  0.0785  0.0309
   57CO2     D1  225   3.995   7.696   2.234  0.2882  0.1106  0.4707
   57CO2     D2  226   4.053   7.842   2.114 -0.2764 -0.3511 -0.3635
   57CO2      C  227   4.024   7.769   2.174  0.0059 -0.1203  0.0536
   57CO2     O1  228   4.058   7.855   2.103 -0.3252 -0.3910 -0.4356
   57CO2     O2  229   3.990   7.684   2.245  0.3370  0.1504  0.5428
   58CO2     D1  230   6.055   3.326   7.721 -0.0925  0.2371  0.1460
   58CO2     D2  231   5.952   3.164   7.674  0.2663  0.0041  0.1625
   58CO2      C  232   6.003   3.245   7.697  0.0869  0.1206  0.1543
   58CO2     O1  233   5.943   3.150   7.670  0.2973 -0.0160  0.1640
   58CO2     O2  234   6.064   3.340   7.725 -0.1235  0.2572  0.1446
   59CO2     D1  235   6.138   5.892   1.008 -0.3101 -0.3288 -0.0685
   59CO2     D2  236   6.068   6.056   1.094  0.2414 -0.0018 -0.2354
   59CO2      C  237   6.103   5.974   1.051 -0.0344 -0.1653 -0.1519
   59CO2     O1  238   6.062   6.070   1.102  0.2891  0.0265 -0.2498
   59CO2     O2  239   6.144   5.878   1.001 -0.3578 -0.3571 -0.0541
   60CO2     D1  240   6.138   7.957   6.522  0.1605  0.1265 -0.0132
   60CO2     D2  241   6.259   7.836   6.620 -0.1880 -0.3915 -0.2211
   60CO2      C  242   6.199   7.897   6.571 -0.0138 -0.1325 -0.1171
   60CO2     O1  243   6.270   7.825   6.628 -0.2181 -0.4362 -0.2391
   60CO2     O2  244   6.127   7.968   6.514  0.1906  0.1713  0.0048
   61CO2     D1  245   4.990   3.524   2.544  0.3109  0.0314  0.1831
   61CO2     D2  246   4.962   3.635   2.382 -0.0669 -0.1756  0.1073
   61CO2      C  247   4.976   3.579   2.463  0.1220 -0.0721  0.1452
   61CO2     O1  248   4.959   3.644   2.368 -0.0996 -0.1935  0.1007
   61CO2     O2  249   4.993   3.514   2.557  0.3436  0.0492  0.1896
   62CO2     D1  250   6.920   5.648   3.254  0.1360  0.1497  0.1164
   62CO2     D2  251   7.070   5.543   3.179 -0.1879  0.0744 -0.4270
   62CO2      C  252   6.995   5.595   3.216 -0.0259  0.1120 -0.1553
   62CO2     O1  253   7.083   5.534   3.172 -0.2158  0.0679 -0.4739
   62CO2     O2  254   6.907   5.657   3.260  0.1640  0.1562  0.1634
   63CO2     D1  255   4.014   4.039   5.447 -0.2330 -0.4797 -0.4727
   63CO2     D2  256   3.907   4.129   5.307  0.1698  0.1691 -0.3651
   63CO2      C  257   3.960   4.084   5.377 -0.0316 -0.1553 -0.4189
   63CO2     O1  258   3.898   4.137   5.295  0.2046  0.2252 -0.3558
   63CO2     O2  259   4.023   4.031   5.460 -0.2678 -0.5358 -0.4820
   64CO2     D1  260   7.950   0.804   4.739 -0.0288  0.0703 -0.3932
   64CO2     D2  261   7.912   0.612   4.767 -0.0750  0.1164 -0.1336
   64CO2      C  262   7.931   0.708   4.753 -0.0519  0.0934 -0.2634
   64CO2     O1  263   7.909   0.596   4.769 -0.0790  0.1204 -0.1112
   64CO2     O2  264   7.954   0.821   4.737 -0.0248  0.0664 -0.4156
   65CO2     D1  265   1.113   0.849   3.059 -0.0257 -0.0167 -0.3179
   65CO2     D2  266   1.198   0.915   3.225 -0.3804 -0.3209 -0.0147
   65CO2      C  267   1.156   0.882   3.142 -0.2031 -0.1688 -0.1663
   65CO2     O1  268   1.206   0.921   3.240 -0.4111 -0.3471  0.0115
   65CO2     O2  269   1.106   0.843   3.045  0.0049  0.0096 -0.3441
   66CO2     D1  270   3.129   1.352   0.557  0.1485 -0.0400 -0.0289
   66CO2     D2  271   3.111   1.463   0.394  0.4282 -0.4004 -0.3061
   66CO2      C  272   3.120   1.407   0.476  0.2884 -0.2202 -0.1675
   66CO2     O1  273   3.109   1.472   0.380  0.4524 -0.4315 -0.3300
   66CO2     O2  274   3.131   1.342   0.571  0.1243 -0.0088 -0.0050
   67CO2     D1  275   7.969   5.841   7.185  0.1791  0.1826 -0.2976
   67CO2     D2  276   7.857   5.984   7.264  0.2214 -0.0136  0.1175
   67CO2      C  277   7.913   5.913   7.224  0.2003  0.0845 -0.0901
   67CO2     O1  278   7.847   5.996   7.270  0.2251 -0.0305  0.1533
   67CO2     O2  279   7.979   5.829   7.178  0.1755  0.1995 -0.3335
   68CO2     D1  280   4.088   0.835   2.142 -0.1048 -0.2768 -0.0039
   68CO2     D2  281   4.026   0.826   2.329  0.1092 -0.1115  0.0761
   68CO2      C  282   4.057   0.830   2.235  0.0022 -0.1942  0.0361
   68CO2     O1  283   4.020   0.825   2.345  0.1277 -0.0973  0.0830
   68CO2     O2  284   4.094   0.836   2.125 -0.1233 -0.2911 -0.0108
   69CO2     D1  285   4.181   2.268   2.831 -0.2948 -0.2440 -0.1622
   69CO2     D2  286   4.292   2.134   2.736  0.0245 -0.1729  0.1097
   69CO2      C  287   4.237   2.201   2.784 -0.1351 -0.2084 -0.0262
   69CO2     O1  288   4.302   2.123   2.728  0.0521 -0.1668  0.1332
   69CO2     O2  289   4.172   2.280   2.839 -0.3224 -0.2501 -0.1857
   70CO2     D1  290   6.548   4.318   0.544  0.0548  0.6329  0.3451
   70CO2     D2  291   6.613   4.323   0.730  0.3203 -0.3400  0.2813
   70CO2      C  292   6.581   4.321   0.637  0.1875  0.1464  0.3132
   70CO2     O1  293   6.619   4.324   0.746  0.3432 -0.4241  0.2758
   70CO2     O2  294   6.542   4.318   0.528  0.0319  0.7169  0.3506
   71CO2     D1  295   5.861   0.721   2.415  0.1658 -0.2380  0.3891
   71CO2     D2  296   5.743   0.574   2.352 -0.0923  0.0233  0.2643
   71CO2      C  297   5.802   0.648   2.383  0.0368 -0.1073  0.3267
   71CO2     O1  298   5.733   0.562   2.347 -0.1145  0.0459  0.2535
   71CO2     O2  299   5.871   0.733   2.420  0.1881 -0.2606  0.3999
   72CO2     D1  300   6.234   7.597   6.316 -0.2887 -0.0305  0.1813
   72CO2     D2  301   6.219   7.791   6.278  0.1185 -0.1399 -0.5469
   72CO2      C  302   6.226   7.694   6.297 -0.0851 -0.0852 -0.1828
   72CO2     O1  303   6.217   7.808   6.275  0.1537 -0.1494 -0.6098
   72CO2     O2  304   6.235   7.581   6.319 -0.3239 -0.0211  0.2442
   73CO2     D1  305   1.749   5.089   0.429 -0.0940 -0.6569 -0.2354
   73CO2     D2  306   1.843   4.991   0.573  0.2245  0.0188  0.0151
   73CO2      C  307   1.796   5.040   0.501  0.0653 -0.3190 -0.1102
   73CO2     O1  308   1.851   4.983   0.586  0.2520  0.0772  0.0367
   73CO2     O2  309   1.741   5.097   0.416 -0.1215 -0.7152 -0.2571
   74CO2     D1  310   5.597   1.991   6.905 -0.3633  0.0055  0.0027
   74CO2     D2  311   5.544   1.856   7.040  0.1480  0.2183  0.4201
   74CO2      C  312   5.571   1.924   6.972 -0.1076  0.1119  0.2114
   74CO2     O1  313   5.540   1.844   7.051  0.1922  0.2367  0.4561
   74CO2     O2  314   5.602   2.003   6.894 -0.4075 -0.0128 -0.0334
   75CO2     D1  315   4.456   4.242   1.965  0.1123  0.0573 -0.7972
   75CO2     D2  316   4.288   4.341   1.934 -0.3041 -0.0384  1.0918
   75CO2      C  317   4.372   4.291   1.950 -0.0959  0.0094  0.1473
   75CO2     O1  318   4.274   4.350   1.932 -0.3401 -0.0466  1.2550
   75CO2     O2  319   4.471   4.233   1.968  0.1483  0.0655 -0.9604
   76CO2     D1  320   3.790   0.052   2.008 -0.4153 -0.4545  0.7930
   76CO2     D2  321   3.873   0.162   2.151  0.0973  0.3147 -0.0947
   76CO2      C  322   3.831   0.107   2.080 -0.1590 -0.0699  0.3491
   76CO2     O1  323   3.880   0.171   2.163  0.1416  0.3811 -0.1714
   76CO2     O2  324   3.783   0.042   1.996 -0.4596 -0.5209  0.8696
   77CO2     D1  325   6.283   5.297   6.866 -0.2391 -0.1419 -0.0244
   77CO2     D2  326   6.309   5.251   7.057 -0.2045  0.2371  0.0631
   77CO2      C  327   6.296   5.274   6.962 -0.2218  0.0476  0.0193
   77CO2     O1  328   6.311   5.247   7.073 -0.2015  0.2699  0.0707
   77CO2     O2  329   6.280   5.301   6.850 -0.2421 -0.1747 -0.0320
   78CO2     D1  330   6.106   2.879   1.670 -0.4342  0.3817  0.6648
   78CO2     D2  331   6.106   3.074   1.632 -0.0722  0.2312 -0.1121
   78CO2      C  332   6.106   2.977   1.651 -0.2532  0.3065  0.2763
   78CO2     O1  333   6.106   3.090   1.628 -0.0410  0.2182 -0.1793
   78CO2     O2  334   6.106   2.863   1.673 -0.4655  0.3947  0.7319
   79CO2     D1  335   5.832   5.107   1.453 -0.1525 -0.1165  0.2659
   79CO2     D2  336   5.879   5.294   1.495  0.4343 -0.1019 -0.4329
   79CO2      C  337   5.856   5.201   1.474  0.1409 -0.1092 -0.0835
   79CO2     O1  338   5.884   5.311   1.499  0.4850 -0.1006 -0.4932
   79CO2     O2  339   5.828   5.091   1.449 -0.2032 -0.1178  0.3263
   80CO2     D1  340   2.875   0.203   1.285 -0.0795 -0.3638  0.4942
   80CO2     D2  341   2.788   0.319   1.421  0.2316 -0.2247  0.5759
   80CO2      C  342   2.832   0.261   1.353  0.0761 -0.2943  0.5351
   80CO2     O1  343   2.781   0.328   1.432  0.2585 -0.2127  0.5830
   80CO2     O2  344   2.883   0.193   1.274 -0.1063 -0.3758  0.4871
   81CO2     D1  345   3.858   7.552   0.266  0.4565 -0.0382  0.4096
   81CO2     D2  346   3.980   7.601   0.118 -0.1157 -0.1485 -0.1049
   81CO2      C  347   3.919   7.576   0.192  0.1704 -0.0934  0.1524
   81CO2     O1  348   3.991   7.605   0.106 -0.1651 -0.1580 -0.1493
   81CO2     O2  349   3.847   7.548   0.278  0.5059 -0.0287  0.4540
   82CO2     D1  350   4.733   3.155   2.768 -0.2031 -0.3943 -0.0753
   82CO2     D2  351   4.540   3.110   2.777 -0.2671 -0.1195 -0.0578
   82CO2      C  352   4.637   3.132   2.772 -0.2351 -0.2569 -0.0665
   82CO2     O1  353   4.524   3.106   2.778 -0.2727 -0.0957 -0.0563
   82CO2     O2  354   4.750   3.158   2.767 -0.1975 -0.4180 -0.0768
   83CO2     D1  355   7.610   0.865   4.973  0.0760 -0.0550  0.2719
   83CO2     D2  356   7.569   0.671   4.983  0.4335 -0.1513 -0.1240
   83CO2      C  357   7.589   0.768   4.978  0.2548 -0.1031  0.0740
   83CO2     O1  358   7.566   0.655   4.984  0.4643 -0.1596 -0.1582
   83CO2     O2  359   7.613   0.881   4.972  0.0452 -0.0467  0.3061
   84CO2     D1  360   6.221   7.797   7.083  0.0373 -0.1351  0.0919
   84CO2     D2  361   6.386   7.876   7.007 -0.1644  0.3303  0.1396
   84CO2      C  362   6.303   7.836   7.045 -0.0636  0.0976  0.1157
   84CO2     O1  363   6.400   7.883   7.000 -0.1818  0.3705  0.1438
   84CO2     O2  364   6.207   7.790   7.089  0.0547 -0.1753  0.0877
   85CO2     D1  365   4.738   5.434   0.692 -0.0681 -0.1025  0.0731
   85CO2     D2  366   4.613   5.576   0.633 -0.1058 -0.2461 -0.1923
   85CO2      C  367   4.675   5.505   0.662 -0.0869 -0.1743 -0.0596
   85CO2     O1  368   4.602   5.588   0.628 -0.1090 -0.2585 -0.2153
   85CO2     O2  369   4.749   5.422   0.697 -0.0648 -0.0901  0.0960
   86CO2     D1  370   3.459   0.496   4.183 -0.4418 -0.2100  0.1541
   86CO2     D2  371   3.298   0.521   4.071 -0.4354  0.1132  0.2154
   86CO2      C  372   3.379   0.508   4.127 -0.4386 -0.0484  0.1848
   86CO2     O1  373   3.284   0.523   4.061 -0.4349  0.1411  0.2207
   86CO2     O2  374   3.473   0.493   4.193 -0.4424 -0.2379  0.1488
   87CO2     D1  375   4.210   7.018   7.101  0.4839 -0.2849  0.3409
   87CO2     D2  376   4.102   6.896   7.213 -0.4001  0.0470 -0.1405
   87CO2      C  377   4.156   6.957   7.157  0.0419 -0.1190  0.1002
   87CO2     O1  378   4.093   6.886   7.223 -0.4765  0.0756 -0.1821
   87CO2     O2  379   4.219   7.029   7.091  0.5602 -0.3136  0.3824
   88CO2     D1  380   4.053   6.554   6.943  0.3710 -0.0172  0.1791
   88CO2     D2  381   4.036   6.363   6.892  0.4418  0.0428 -0.0725
   88CO2      C  382   4.044   6.459   6.918  0.4064  0.0128  0.0533
   88CO2     O1  383   4.034   6.347   6.888  0.4479  0.0479 -0.0942
   88CO2     O2  384   4.054   6.570   6.947  0.3649 -0.0224  0.2008
   89CO2     D1  385   5.194   7.473   0.421 -0.0641 -0.3233 -0.0813
   89CO2     D2  386   5.063   7.361   0.520 -0.3822 -0.5440 -0.7494
   89CO2      C  387   5.128   7.417   0.470 -0.2231 -0.4337 -0.4154
   89CO2     O1  388   5.052   7.351   0.528 -0.4097 -0.5631 -0.8071
   89CO2     O2  389   5.205   7.482   0.413 -0.0366 -0.3043 -0.0236
   90CO2     D1  390   2.531   3.827   1.871 -0.1962  0.0546 -0.0075
   90CO2     D2  391   2.511   3.878   1.681  0.4098 -0.4404 -0.2057
   90CO2      C  392   2.521   3.852   1.776  0.1068 -0.1929 -0.1066
   90CO2     O1  393   2.509   3.882   1.665  0.4621 -0.4831 -0.2229
   90CO2     O2  394   2.532   3.822   1.888 -0.2485  0.0974  0.0096
   91CO2     D1  395   1.256   6.522   0.349 -0.3432  0.3715 -0.2403
   91CO2     D2  396   1.150   6.566   0.188 -0.3076  0.1276 -0.3308
   91CO2      C  397   1.203   6.544   0.268 -0.3254  0.2496 -0.2855
   91CO2     O1  398   1.141   6.570   0.174 -0.3045  0.1065 -0.3386
   91CO2     O2  399   1.265   6.518   0.362 -0.3463  0.3926 -0.2325
   92CO2     D1  400   5.951   7.172   6.155 -0.4408  0.0302 -0.4201
   92CO2     D2  401   6.089   7.033   6.130  0.1423  0.4109  0.6552
   92CO2      C  402   6.020   7.103   6.142 -0.1493  0.2206  0.1176
   92CO2     O1  403   6.101   7.021   6.128  0.1927  0.4438  0.7481
   92CO2     O2  404   5.939   7.184   6.157 -0.4912 -0.0026 -0.5130
   93CO2     D1  405   3.688   7.253   3.717  0.2247  0.1843  0.4325
   93CO2     D2  406   3.740   7.062   3.709 -0.4662  0.0053  0.1138
   93CO2      C  407   3.714   7.158   3.713 -0.1207  0.0948  0.2732
   93CO2     O1  408   3.744   7.046   3.709 -0.5258 -0.0101  0.0863
   93CO2     O2  409   3.683   7.270   3.717  0.2844  0.1998  0.4600
   94CO2     D1  410   7.617   2.149   1.978  0.0429  0.1423  0.0256
   94CO2     D2  411   7.690   2.201   1.802  0.3759 -0.3920  0.0053
   94CO2      C  412   7.654   2.175   1.890  0.2094 -0.1248  0.0155
   94CO2     O1  413   7.697   2.206   1.786  0.4047 -0.4381  0.0035
   94CO2     O2  414   7.611   2.145   1.993  0.0141  0.1885  0.0274
   95CO2     D1  415   2.643   5.228   5.818 -0.5988 -0.3163 -0.5946
   95CO2     D2  416   2.706   5.409   5.869 -0.0564 -0.4004 -0.9543
   95CO2      C  417   2.675   5.319   5.844 -0.3276 -0.3583 -0.7745
   95CO2     O1  418   2.711   5.425   5.874 -0.0095 -0.4077 -0.9854
   95CO2     O2  419   2.638   5.213   5.814 -0.6456 -0.3090 -0.5636
   96CO2     D1  420   4.073   1.894   4.868 -0.1823 -0.1227 -0.1278
   96CO2     D2  421   4.060   1.827   5.054  0.2701 -0.2180 -0.1310
   96CO2      C  422   4.067   1.861   4.961  0.0439 -0.1703 -0.1294
   96CO2     O1  423   4.059   1.821   5.070  0.3092 -0.2262 -0.1312
   96CO2     O2  424   4.074   1.900   4.852 -0.2214 -0.1145 -0.1275
   97CO2     D1  425   1.303   6.613   1.573 -0.0664  0.3066  0.0020
   97CO2     D2  426   1.279   6.467   1.705  0.0932  0.1180 -0.1793
   97CO2      C  427   1.291   6.540   1.639  0.0134  0.2123 -0.0887
   97CO2     O1  428   1.277   6.455   1.716  0.1070  0.1017 -0.1950
   97CO2     O2  429   1.305   6.626   1.562 -0.0802  0.3229  0.0176
   98CO2     D1  430   7.139   3.621   6.581  0.0380  0.4018  0.1886
   98CO2     D2  431   7.076   3.486   6.711 -0.1289  0.3237  0.0278
   98CO2      C  432   7.108   3.554   6.646 -0.0454  0.3628  0.1082
   98CO2     O1  433   7.071   3.475   6.722 -0.1433  0.3169  0.0139
   98CO2     O2  434   7.144   3.633   6.569  0.0524  0.4086  0.2025
   99CO2     D1  435   3.153   2.658   4.820  0.3192 -0.1347  0.1459
   99CO2     D2  436   3.090   2.602   4.641  0.5127 -0.3184  0.1358
   99CO2      C  437   3.121   2.630   4.731  0.4159 -0.2265  0.1408
   99CO2     O1  438   3.084   2.597   4.626  0.5294 -0.3343  0.1349
   99CO2     O2  439   3.158   2.663   4.836  0.3025 -0.1188  0.1467
  100CO2     D1  440   7.186   1.001   3.726 -0.3289 -0.3343 -0.1368
  100CO2     D2  441   7.048   1.024   3.586 -0.3120 -0.2641 -0.1426
  100CO2      C  442   7.117   1.012   3.656 -0.3205 -0.2992 -0.1397
  100CO2     O1  443   7.036   1.025   3.574 -0.3105 -0.2581 -0.1431
  100CO2     O2  444   7.198   0.999   3.738 -0.3304 -0.3403 -0.1363
  101CO2     D1  445   6.707   7.707   5.807  0.4617 -0.4375  0.0538
  101CO2     D2  446   6.852   7.790   5.913 -0.2028  0.6726  0.1098
  101CO2      C  447   6.779   7.748   5.860  0.1295  0.1176  0.0818
  101CO2     O1  448   6.864   7.797   5.923 -0.2602  0.7685  0.1147
  101CO2     O2  449   6.694   7.700   5.798  0.5191 -0.5334  0.0490
  102CO2     D1  450   1.103   2.116   7.610 -0.3508 -0.0695 -0.0182
  102CO2     D2  451   1.133   1.937   7.689 -0.0544 -0.1119 -0.2233
  102CO2      C  452   1.118   2.027   7.650 -0.2026 -0.0907 -0.1208
  102CO2     O1  453   1.135   1.922   7.696 -0.0288 -0.1156 -0.2411
  102CO2     O2  454   1.101   2.132   7.603 -0.3764 -0.0658 -0.0004
  103CO2     D1  455   7.855   2.130   5.444  0.3050  0.6393 -0.4619
  103CO2     D2  456   7.765   2.285   5.359 -0.5606  0.1360 -0.4647
  103CO2      C  457   7.810   2.207   5.401 -0.1278  0.3876 -0.4633
  103CO2     O1  458   7.757   2.298   5.351 -0.6354  0.0925 -0.4649
  103CO2     O2  459   7.863   2.117   5.451  0.3798  0.6828 -0.4617
  104CO2     D1  460   2.047   2.336   1.658  0.6441  0.4047 -0.1247
  104CO2     D2  461   2.201   2.216   1.690  0.1677 -0.3511 -0.6518
  104CO2      C  462   2.124   2.276   1.674  0.4059  0.0268 -0.3882
  104CO2     O1  463   2.215   2.206   1.692  0.1265 -0.4164 -0.6973
  104CO2     O2  464   2.034   2.346   1.656  0.6852  0.4700 -0.0791
  105CO2     D1  465   2.096   0.709   1.109  0.0102  0.2029 -0.1269
  105CO2     D2  466   1.947   0.815   1.186 -0.2741 -0.0933 -0.2683
  105CO2      C  467   2.022   0.762   1.148 -0.1320  0.0548 -0.1976
  105CO2     O1  468   1.935   0.824   1.193 -0.2987 -0.1189 -0.2806
  105CO2     O2  469   2.109   0.700   1.102  0.0348  0.2285 -0.1147
  106CO2     D1  470   6.941   1.805   2.276 -0.1073  0.1825 -0.1569
  106CO2     D2  471   6.971   1.874   2.459 -0.2921 -0.7847  0.2409
  106CO2      C  472   6.956   1.839   2.367 -0.1997 -0.3011  0.0420
  106CO2     O1  473   6.974   1.880   2.474 -0.3081 -0.8683  0.2752
  106CO2     O2  474   6.938   1.799   2.260 -0.0913  0.2661 -0.1913
  107CO2     D1  475   2.649   3.042   2.401  0.0069 -0.3703  0.1701
  107CO2     D2  476   2.805   3.117   2.496  0.0328 -0.6958  0.3877
  107CO2      C  477   2.727   3.080   2.448  0.0198 -0.5331  0.2789
  107CO2     O1  478   2.819   3.124   2.504  0.0350 -0.7240  0.4065
  107CO2     O2  479   2.635   3.035   2.393  0.0047 -0.3422  0.1513
  108CO2     D1  480   2.227   7.745   7.773 -0.2432 -0.2274 -0.1311
  108CO2     D2  481   2.081   7.612   7.757 -0.1585 -0.3453  0.0728
  108CO2      C  482   2.154   7.678   7.765 -0.2008 -0.2863 -0.0291
  108CO2     O1  483   2.069   7.600   7.755 -0.1512 -0.3555  0.0904
  108CO2     O2  484   2.239   7.756   7.774 -0.2505 -0.2172 -0.1487
  109CO2     D1  485   3.978   2.116   3.868 -0.6997  0.0586  0.1504
  109CO2     D2  486   4.079   2.283   3.836  0.5397 -0.8400 -0.6554
  109CO2      C  487   4.029   2.200   3.852 -0.0800 -0.3907 -0.2525
  109CO2     O1  488   4.088   2.298   3.833  0.6467 -0.9176 -0.7250
  109CO2     O2  489   3.969   2.102   3.871 -0.8067  0.1362  0.2200
  110CO2     D1  490   6.250   5.074   3.069 -0.1506  0.0459  0.2161
  110CO2     D2  491   6.407   4.968   3.126  0.1124  0.2259 -0.1686
  110CO2      C  492   6.329   5.021   3.097 -0.0191  0.1359  0.0237
  110CO2     O1  493   6.421   4.959   3.131  0.1352  0.2415 -0.2019
  110CO2     O2  494   6.237   5.083   3.064 -0.1733  0.0303  0.2493
  111CO2     D1  495   7.189   1.287   3.891  0.7685  0.2192 -0.0421
  111CO2     D2  496   7.142   1.306   3.700  0.1547  0.0115  0.0872
  111CO2      C  497   7.165   1.297   3.795  0.4616  0.1153  0.0226
  111CO2     O1  498   7.138   1.308   3.683  0.1017 -0.0065  0.0984
  111CO2     O2  499   7.193   1.285   3.908  0.8215  0.2371 -0.0532
  112CO2     D1  500   1.849   7.227   0.981 -0.1853  0.1425  0.0926
  112CO2     D2  501   1.884   7.069   0.866 -0.5225  0.1476 -0.0179
  112CO2      C  502   1.867   7.148   0.924 -0.3539  0.1451  0.0373
  112CO2     O1  503   1.887   7.056   0.856 -0.5516  0.1481 -0.0274
  112CO2     O2  504   1.846   7.240   0.991 -0.1562  0.1421  0.1021
  113CO2     D1  505   2.309   2.703   6.827 -0.0470 -0.5010  0.1944
  113CO2     D2  506   2.498   2.650   6.805  0.2393  0.6082 -0.0366
  113CO2      C  507   2.403   2.677   6.816  0.0962  0.0536  0.0789
  113CO2     O1  508   2.514   2.646   6.803  0.2640  0.7040 -0.0565
  113CO2     O2  509   2.292   2.708   6.829 -0.0717 -0.5968  0.2143
  114CO2     D1  510   5.970   0.930   0.025 -0.0657 -0.3061  0.1287
  114CO2     D2  511   5.833   0.825   0.120 -0.0136 -0.4466  0.0473
  114CO2      C  512   5.901   0.878   0.072 -0.0396 -0.3764  0.0880
  114CO2     O1  513   5.821   0.815   0.128 -0.0091 -0.4588  0.0402
  114CO2     O2  514   5.982   0.940   0.016 -0.0702 -0.2940  0.1358
  115CO2     D1  515   3.606   2.386   2.796 -0.6054  0.5063 -0.1761
  115CO2     D2  516   3.462   2.290   2.892  0.1843 -0.3475  0.1623
  115CO2      C  517   3.534   2.338   2.844 -0.2105  0.0794 -0.0069
  115CO2     O1  518   3.450   2.281   2.901  0.2525 -0.4213  0.1916
  115CO2     O2  519   3.618   2.394   2.788 -0.6736  0.5801 -0.2053
  116CO2     D1  520   2.147   3.394   4.327  0.2986 -0.2216 -0.0816
  116CO2     D2  521   2.159   3.522   4.176  0.0800 -0.0213  0.0720
  116CO2      C  522   2.153   3.458   4.252  0.1893 -0.1214 -0.0048
  116CO2     O1  523   2.160   3.534   4.163  0.0612 -0.0040  0.0852
  116CO2     O2  524   2.146   3.383   4.340  0.3175 -0.2389 -0.0949
  117CO2     D1  525   4.067   1.358   4.161 -0.2196 -0.1061  0.0702
  117CO2     D2  526   4.061   1.504   4.027 -0.1851  0.3080  0.5210
  117CO2      C  527   4.064   1.431   4.094 -0.2023  0.1010  0.2956
  117CO2     O1  528   4.061   1.517   4.016 -0.1821  0.3438  0.5600
  117CO2     O2  529   4.067   1.345   4.172 -0.2226 -0.1418  0.0312
  118CO2     D1  530   1.981   0.039   1.730  0.0854  0.1815  0.1363
  118CO2     D2  531   2.154   0.017   1.823  0.0244  0.4433  0.3092
  118CO2      C  532   2.067   0.028   1.776  0.0549  0.3124  0.2227
  118CO2     O1  533   2.169   0.015   1.831  0.0192  0.4659  0.3241
  118CO2     O2  534   1.966   0.040   1.722  0.0907  0.1589  0.1213
  119CO2     D1  535   6.839   1.142   3.865  0.3962  0.5435 -0.5166
  119CO2     D2  536   6.757   1.052   3.709  0.3799 -0.5449  0.1115
  119CO2      C  537   6.798   1.097   3.787  0.3880 -0.0007 -0.2025
  119CO2     O1  538   6.749   1.044   3.696  0.3785 -0.6389  0.1658
  119CO2     O2  539   6.846   1.149   3.879  0.3976  0.6375 -0.5708
  120CO2     D1  540   0.477   7.425   4.915 -0.2799  0.0439 -0.0125
  120CO2     D2  541   0.469   7.297   5.066  0.0705  0.2643  0.1930
  120CO2      C  542   0.473   7.361   4.991 -0.1047  0.1541  0.0902
  120CO2     O1  543   0.468   7.286   5.079  0.1007  0.2834  0.2107
  120CO2     O2  544   0.478   7.436   4.902 -0.3102  0.0248 -0.0303
  121CO2     D1  545   3.407   2.151   4.790 -0.2594  0.0660  0.0907
  121CO2     D2  546   3.413   2.106   4.982  0.1850 -0.1137  0.0368
  121CO2      C  547   3.410   2.129   4.886 -0.0372 -0.0239  0.0638
  121CO2     O1  548   3.413   2.102   4.999  0.2234 -0.1293  0.0322
  121CO2     O2  549   3.407   2.155   4.773 -0.2978  0.0815  0.0954
  122CO2     D1  550   2.643   3.775   3.882 -0.1922  0.0690  0.2067
  122CO2     D2  551   2.649   3.586   3.941 -0.4281 -0.0678 -0.2026
  122CO2      C  552   2.646   3.681   3.911 -0.3101  0.0006  0.0021
  122CO2     O1  553   2.650   3.570   3.946 -0.4484 -0.0796 -0.2379
  122CO2     O2  554   2.642   3.791   3.877 -0.1718  0.0808  0.2421
  123CO2     D1  555   0.200   5.494   3.902  0.0220  0.4933  0.1272
  123CO2     D2  556   0.163   5.304   3.861  0.0799  0.5197 -0.0450
  123CO2      C  557   0.182   5.399   3.881  0.0510  0.5065  0.0411
  123CO2     O1  558   0.160   5.288   3.857  0.0849  0.5220 -0.0599
  123CO2     O2  559   0.204   5.511   3.906  0.0171  0.4910  0.1421
  124CO2     D1  560   7.389   0.373   2.907 -0.4298  0.5556 -0.2440
  124CO2     D2  561   7.585   0.384   2.883 -0.3888  0.0569 -0.1586
  124CO2      C  562   7.487   0.379   2.895 -0.4093  0.3063 -0.2013
  124CO2     O1  563   7.602   0.385   2.881 -0.3853  0.0138 -0.1513
  124CO2     O2  564   7.372   0.372   2.909 -0.4334  0.5987 -0.2513
  125CO2     D1  565   7.008   6.829   6.750 -0.2072 -0.1724  0.2086
  125CO2     D2  566   7.137   6.934   6.643 -0.6732 -0.7047 -0.8795
  125CO2      C  567   7.072   6.881   6.696 -0.4402 -0.4385 -0.3355
  125CO2     O1  568   7.148   6.943   6.633 -0.7135 -0.7507 -0.9735
  125CO2     O2  569   6.997   6.820   6.759 -0.1669 -0.1264  0.3026
  126CO2     D1  570   5.343   5.562   2.176  0.2648 -0.0361 -0.2663
  126CO2     D2  571   5.166   5.541   2.091  0.0266  0.4228  0.1164
  126CO2      C  572   5.254   5.551   2.134  0.1457  0.1934 -0.0749
  126CO2     O1  573   5.150   5.539   2.084  0.0061  0.4624  0.1495
  126CO2     O2  574   5.359   5.563   2.183  0.2853 -0.0757 -0.2994
  127CO2     D1  575   6.008   7.597   0.905 -0.2690  0.0510  0.3876
  127CO2     D2  576   6.028   7.741   1.039 -0.2115  0.0951  0.3312
  127CO2      C  577   6.018   7.669   0.972 -0.2402  0.0731  0.3594
  127CO2     O1  578   6.030   7.754   1.050 -0.2065  0.0989  0.3263
  127CO2     O2  579   6.006   7.584   0.894 -0.2740  0.0472  0.3925
  128CO2     D1  580   0.935   2.987   4.941 -0.3880  0.0303 -0.2105
  128CO2     D2  581   0.872   3.098   4.791  0.4037 -0.1088 -0.6487
  128CO2      C  582   0.904   3.043   4.866  0.0078 -0.0393 -0.4296
  128CO2     O1  583   0.867   3.108   4.778  0.4721 -0.1208 -0.6866
  128CO2     O2  584   0.941   2.977   4.954 -0.4564  0.0423 -0.1727
  129CO2     D1  585   4.630   6.867   5.154  0.1144  0.2240  0.2499
  129CO2     D2  586   4.455   6.781   5.186  0.2060 -0.1191 -0.1519
  129CO2      C  587   4.542   6.824   5.170  0.1602  0.0525  0.0490
  129CO2     O1  588   4.440   6.774   5.189  0.2139 -0.1487 -0.1866
  129CO2     O2  589   4.645   6.874   5.151  0.1064  0.2537  0.2846
  130CO2     D1  590   3.220   7.992   3.550 -0.0230  0.1693 -0.1588
  130CO2     D2  591   3.383   8.103   3.568 -0.0931  0.2182  0.1874
  130CO2      C  592   3.302   8.048   3.559 -0.0580  0.1937  0.0143
  130CO2     O1  593   3.397   8.112   3.570 -0.0991  0.2224  0.2173
  130CO2     O2  594   3.206   7.983   3.549 -0.0170  0.1651 -0.1887
  131CO2     D1  595   4.399   5.433   5.135 -0.2657  0.2042 -0.0960
  131CO2     D2  596   4.305   5.390   4.966  0.5553  0.4052 -0.6031
  131CO2      C  597   4.352   5.412   5.050  0.1448  0.3047 -0.3495
  131CO2     O1  598   4.297   5.387   4.951  0.6262  0.4225 -0.6469
  131CO2     O2  599   4.407   5.437   5.149 -0.3366  0.1868 -0.0522
  132CO2     D1  600   4.711   3.056   6.743 -0.0289 -0.0380 -0.1314
  132CO2     D2  601   4.565   2.950   6.662  0.3299 -0.2104 -0.5585
  132CO2      C  602   4.638   3.003   6.702  0.1505 -0.1242 -0.3449
  132CO2     O1  603   4.552   2.941   6.655  0.3609 -0.2253 -0.5953
  132CO2     O2  604   4.724   3.066   6.750 -0.0599 -0.0231 -0.0946
  133CO2     D1  605   1.815   7.339   4.195 -0.3047 -0.2805  0.0968
  133CO2     D2  606   1.716   7.171   4.227 -0.2260 -0.4156 -0.3557
  133CO2      C  607   1.765   7.255   4.211 -0.2653 -0.3481 -0.1295
  133CO2     O1  608   1.707   7.157   4.230 -0.2192 -0.4273 -0.3948
  133CO2     O2  609   1.824   7.354   4.192 -0.3115 -0.2688  0.1359
  134CO2     D1  610   6.369   3.646   7.539 -0.2713  0.4032  0.1042
  134CO2     D2  611   6.443   3.811   7.458  0.1832  0.4323  0.5808
  134CO2      C  612   6.406   3.728   7.498 -0.0441  0.4178  0.3425
  134CO2     O1  613   6.450   3.825   7.451  0.2224  0.4349  0.6220
  134CO2     O2  614   6.363   3.632   7.546 -0.3106  0.4007  0.0631
  135CO2     D1  615   7.786   2.044   0.353  0.2011 -0.0318  0.2162
  135CO2     D2  616   7.965   2.115   0.307 -0.0945  0.7130  0.2089
  135CO2      C  617   7.876   2.080   0.330  0.0533  0.3406  0.2126
  135CO2     O1  618   7.981   2.121   0.303 -0.1201  0.7773  0.2083
  135CO2     O2  619   7.771   2.038   0.357  0.2266 -0.0961  0.2168
  136CO2     D1  620   4.004   4.345   7.831 -0.1931 -0.2047 -0.3967
  136CO2     D2  621   4.128   4.346   7.678 -0.1725  0.0760 -0.3780
  136CO2      C  622   4.066   4.345   7.755 -0.1828 -0.0643 -0.3874
  136CO2     O1  623   4.139   4.346   7.665 -0.1707  0.1003 -0.3764
  136CO2     O2  624   3.993   4.345   7.845 -0.1949 -0.2289 -0.3983
  137CO2     D1  625   7.985   1.475   0.883 -0.3152 -0.3676 -0.0420
  137CO2     D2  626   8.138   1.590   0.833 -0.2213 -0.3306  0.3345
  137CO2      C  627   8.061   1.533   0.858 -0.2683 -0.3491  0.1463
  137CO2     O1  628   8.151   1.600   0.829 -0.2132 -0.3274  0.3671
  137CO2     O2  629   7.972   1.465   0.887 -0.3234 -0.3708 -0.0746
  138CO2     D1  630   7.604   4.291   2.104  0.4252  0.0079 -0.1724
  138CO2     D2  631   7.565   4.195   1.935 -0.5145  0.0124  0.0395
  138CO2      C  632   7.585   4.243   2.019 -0.0446  0.0102 -0.0664
  138CO2     O1  633   7.562   4.187   1.921 -0.5956  0.0128  0.0578
  138CO2     O2  634   7.607   4.300   2.118  0.5064  0.0076 -0.1907
  139CO2     D1  635   4.163   7.605   1.115  0.0154 -0.0366 -0.2655
  139CO2     D2  636   4.075   7.762   1.196  0.3596  0.0161  0.0047
  139CO2      C  637   4.119   7.684   1.156  0.1875 -0.0102 -0.1304
  139CO2     O1  638   4.068   7.776   1.203  0.3893  0.0207  0.0281
  139CO2     O2  639   4.171   7.591   1.108 -0.0143 -0.0412 -0.2888
  140CO2     D1  640   4.104   4.207   0.202  0.7784 -0.2648 -0.3121
  140CO2     D2  641   4.101   4.096   0.365  0.1130  0.1300 -0.0497
  140CO2      C  642   4.103   4.151   0.283  0.4457 -0.0674 -0.1809
  140CO2     O1  643   4.101   4.086   0.379  0.0555  0.1641 -0.0270
  140CO2     O2  644   4.104   4.217   0.188  0.8359 -0.2990 -0.3347
  141CO2     D1  645   7.675   4.302   6.079 -0.5082 -0.0586  0.2069
  141CO2     D2  646   7.807   4.329   6.224 -0.1704 -0.2130 -0.0714
  141CO2      C  647   7.741   4.316   6.152 -0.3393 -0.1358  0.0677
  141CO2     O1  648   7.818   4.331   6.237 -0.1412 -0.2263 -0.0955
  141CO2     O2  649   7.663   4.300   6.067 -0.5373 -0.0453  0.2310
  142CO2     D1  650   7.076   2.140   4.295 -0.0627 -0.1610  0.4472
  142CO2     D2  651   6.974   2.006   4.399  0.3816 -0.8583 -0.0069
  142CO2      C  652   7.025   2.073   4.347  0.1594 -0.5097  0.2202
  142CO2     O1  653   6.965   1.995   4.409  0.4199 -0.9185 -0.0461
  142CO2     O2  654   7.085   2.151   4.286 -0.1011 -0.1008  0.4865
  143CO2     D1  655   0.348   0.067   0.687 -0.2277 -0.0153  0.3388
  143CO2     D2  656   0.468   0.145   0.823  0.2028 -0.0300 -0.0314
  143CO2      C  657   0.408   0.106   0.755 -0.0125 -0.0227  0.1537
  143CO2     O1  658   0.479   0.152   0.835  0.2400 -0.0312 -0.0633
  143CO2     O2  659   0.338   0.060   0.675 -0.2649 -0.0141  0.3707
  144CO2     D1  660   7.153   6.151   5.395 -0.1129 -0.0137 -0.7013
  144CO2     D2  661   7.060   6.303   5.480 -0.3708 -0.4073 -0.2700
  144CO2      C  662   7.107   6.227   5.437 -0.2419 -0.2105 -0.4857
  144CO2     O1  663   7.052   6.317   5.487 -0.3931 -0.4413 -0.2328
  144CO2     O2  664   7.161   6.137   5.388 -0.0906  0.0203 -0.7385
  145CO2     D1  665   4.403   0.343   5.186 -0.1539 -0.0388 -0.1802
  145CO2     D2  666   4.482   0.503   5.101 -0.0171 -0.1519 -0.2662
  145CO2      C  667   4.443   0.423   5.143 -0.0855 -0.0954 -0.2232
  145CO2     O1  668   4.489   0.517   5.094 -0.0053 -0.1617 -0.2737
  145CO2     O2  669   4.396   0.329   5.193 -0.1658 -0.0291 -0.1727
  146CO2     D1  670   7.498   6.097   5.161 -0.2723  0.6448  0.3258
  146CO2     D2  671   7.471   6.190   4.989 -0.2031  0.0229 -0.0259
  146CO2      C  672   7.485   6.144   5.075 -0.2377  0.3338  0.1499
  146CO2     O1  673   7.469   6.199   4.974 -0.1971 -0.0309 -0.0563
  146CO2     O2  674   7.501   6.088   5.176 -0.2782  0.6986  0.3561
  147CO2     D1  675   6.908   5.293   3.018  0.0948 -0.1177  0.0349
  147CO2     D2  676   6.894   5.243   2.827  0.0694  0.1564 -0.0351
  147CO2      C  677   6.901   5.268   2.923  0.0821  0.0193 -0.0001
  147CO2     O1  678   6.893   5.238   2.811  0.0672  0.1801 -0.0412
  147CO2     O2  679   6.909   5.297   3.035  0.0970 -0.1414  0.0410
  148CO2     D1  680   3.624   3.272   0.265 -0.1714 -0.3837  0.2650
  148CO2     D2  681   3.563   3.460   0.266 -0.2137 -0.3916 -0.7305
  148CO2      C  682   3.594   3.366   0.265 -0.1926 -0.3877 -0.2328
  148CO2     O1  683   3.558   3.476   0.266 -0.2174 -0.3923 -0.8165
  148CO2     O2  684   3.630   3.256   0.265 -0.1678 -0.3830  0.3510
  149CO2     D1  685   4.449   0.850   0.424 -0.1362  0.1035 -0.1108
  149CO2     D2  686   4.544   0.779   0.265  0.0873 -0.6661  0.3620
  149CO2      C  687   4.497   0.815   0.344 -0.0245 -0.2813  0.1256
  149CO2     O1  688   4.552   0.773   0.251  0.1066 -0.7326  0.4028
  149CO2     O2  689   4.441   0.856   0.437 -0.1555  0.1700 -0.1517
  150CO2     D1  690   1.767   5.940   5.020  0.1380 -0.2121  0.2299
  150CO2     D2  691   1.908   6.048   5.106  0.1117  0.0353 -0.0368
  150CO2      C  692   1.837   5.994   5.063  0.1249 -0.0884  0.0966
  150CO2     O1  693   1.921   6.057   5.113  0.1095  0.0567 -0.0598
  150CO2     O2  694   1.754   5.931   5.013  0.1402 -0.2335  0.2530
  151CO2     D1  695   1.166   6.537   5.296 -0.3473 -0.1263 -0.1774
  151CO2     D2  696   1.075   6.679   5.400  0.5143  0.1406  0.2184
  151CO2      C  697   1.121   6.608   5.348  0.0835  0.0072  0.0205
  151CO2     O1  698   1.068   6.692   5.409  0.5887  0.1637  0.2526
  151CO2     O2  699   1.174   6.525   5.287 -0.4218 -0.1493 -0.2115
  152CO2     D1  700   4.289   4.238   5.122  0.4138  0.0256 -0.4382
  152CO2     D2  701   4.337   4.065   5.041  0.2637 -0.3667  0.3047
  152CO2      C  702   4.313   4.152   5.081  0.3388 -0.1705 -0.0667
  152CO2     O1  703   4.341   4.050   5.034  0.2507 -0.4005  0.3689
  152CO2     O2  704   4.285   4.253   5.129  0.4268  0.0595 -0.5023
  153CO2     D1  705   6.334   5.712   3.718 -0.0928  0.3665 -0.1241
  153CO2     D2  706   6.220   5.556   3.674  0.1114  0.2603 -0.2804
  153CO2      C  707   6.277   5.634   3.696  0.0093  0.3134 -0.2022
  153CO2     O1  708   6.210   5.543   3.670  0.1291  0.2511 -0.2939
  153CO2     O2  709   6.343   5.725   3.721 -0.1104  0.3757 -0.1106
  154CO2     D1  710   6.171   6.168   3.697  0.0455 -0.2336  0.5134
  154CO2     D2  711   6.099   6.051   3.555  0.3221  0.4780 -0.2171
  154CO2      C  712   6.135   6.110   3.626  0.1838  0.1222  0.1481
  154CO2     O1  713   6.093   6.041   3.542  0.3460  0.5395 -0.2802
  154CO2     O2  714   6.177   6.179   3.709  0.0216 -0.2951  0.5764
  155CO2     D1  715   0.128   5.561   8.083  0.0512 -0.0083  0.4901
  155CO2     D2  716   0.304   5.650   8.092  0.2622 -0.3174 -0.5976
  155CO2      C  717   0.216   5.606   8.087  0.1567 -0.1628 -0.0537
  155CO2     O1  718   0.319   5.658   8.092  0.2804 -0.3441 -0.6915
  155CO2     O2  719   0.113   5.553   8.083  0.0329  0.0184  0.5841
  156CO2     D1  720   6.786   7.463   0.812  0.1014 -0.1717 -0.3231
  156CO2     D2  721   6.913   7.378   0.938  0.0277  0.0828 -0.0774
  156CO2      C  722   6.849   7.420   0.875  0.0645 -0.0444 -0.2002
  156CO2     O1  723   6.924   7.370   0.949  0.0213  0.1048 -0.0561
  156CO2     O2  724   6.775   7.470   0.801  0.1078 -0.1937 -0.3443
  157CO2     D1  725   0.473   7.883   4.182 -0.0405  0.0830  0.3605
  157CO2     D2  726   0.341   7.982   4.073  0.3380 -0.1476 -0.3138
  157CO2      C  727   0.407   7.932   4.127  0.1488 -0.0323  0.0233
  157CO2     O1  728   0.329   7.990   4.064  0.3707 -0.1676 -0.3721
  157CO2     O2  729   0.485   7.874   4.191 -0.0732  0.1030  0.4187
  158CO2     D1  730   2.115   4.348   5.549 -0.1375  0.8961 -0.1000
  158CO2     D2  731   2.117   4.371   5.746 -0.1815  0.1284 -0.0075
  158CO2      C  732   2.116   4.359   5.648 -0.1595  0.5123 -0.0537
  158CO2     O1  733   2.118   4.373   5.763 -0.1853  0.0621  0.0005
  158CO2     O2  734   2.115   4.346   5.532 -0.1337  0.9624 -0.1080
  159CO2     D1  735   7.411   2.171   0.437  0.2393  0.1850 -0.3774
  159CO2     D2  736   7.334   2.017   0.339 -0.2076  0.0280  0.2198
  159CO2      C  737   7.372   2.094   0.388  0.0158  0.1065 -0.0788
  159CO2     O1  738   7.327   2.004   0.331 -0.2462  0.0144  0.2714
  159CO2     O2  739   7.417   2.184   0.445  0.2779  0.1985 -0.4290
  160CO2     D1  740   4.275   2.714   6.052 -0.1525  0.0444 -0.4177
  160CO2     D2  741   4.431   2.834   6.068 -0.0572 -0.1877  0.3976
  160CO2      C  742   4.353   2.774   6.060 -0.1048 -0.0717 -0.0100
  160CO2     O1  743   4.445   2.845   6.070 -0.0489 -0.2078  0.4681
  160CO2     O2  744   4.262   2.704   6.050 -0.1607  0.0644 -0.4881
  161CO2     D1  745   2.761   3.597   6.498 -0.4492 -0.0203 -0.0049
  161CO2     D2  746   2.644   3.648   6.347 -0.2190 -0.3054 -0.2802
  161CO2      C  747   2.703   3.622   6.422 -0.3341 -0.1628 -0.1426
  161CO2     O1  748   2.634   3.652   6.334 -0.1991 -0.3300 -0.3040
  161CO2     O2  749   2.771   3.592   6.511 -0.4690  0.0043  0.0189
  162CO2     D1  750   5.287   5.606   7.413 -0.5268 -0.0414 -0.1134
  162CO2     D2  751   5.416   5.735   7.337 -0.2961 -0.0987  0.1817
  162CO2      C  752   5.351   5.670   7.375 -0.4114 -0.0701  0.0341
  162CO2     O1  753   5.427   5.746   7.331 -0.2762 -0.1037  0.2072
  162CO2     O2  754   5.276   5.595   7.419 -0.5467 -0.0365 -0.1389
  163CO2     D1  755   0.344   4.353   1.328  0.6698 -0.1113 -0.0389
  163CO2     D2  756   0.337   4.215   1.187  0.2596 -0.0314 -0.0986
  163CO2      C  757   0.341   4.284   1.258  0.4647 -0.0713 -0.0688
  163CO2     O1  758   0.337   4.203   1.175  0.2242 -0.0245 -0.1038
  163CO2     O2  759   0.345   4.365   1.340  0.7052 -0.1182 -0.0338
  164CO2     D1  760   2.603   0.564   4.858  0.0509 -0.4057  0.0184
  164CO2     D2  761   2.662   0.744   4.803 -0.6887 -0.0906  0.2466
  164CO2      C  762   2.632   0.654   4.831 -0.3189 -0.2482  0.1325
  164CO2     O1  763   2.667   0.760   4.798 -0.7526 -0.0634  0.2663
  164CO2     O2  764   2.598   0.548   4.863  0.1148 -0.4329 -0.0014
  165CO2     D1  765   6.907   7.925   5.385 -0.0503 -0.4717  0.1776
  165CO2     D2  766   6.812   7.857   5.225  0.3358  0.0522 -0.2784
  165CO2      C  767   6.859   7.891   5.305  0.1428 -0.2098 -0.0504
  165CO2     O1  768   6.804   7.851   5.211  0.3692  0.0974 -0.3178
  165CO2     O2  769   6.915   7.931   5.398 -0.0836 -0.5170  0.2170
  166CO2     D1  770   7.982   4.373   1.555  0.1295  0.1243  0.1004
  166CO2     D2  771   7.963   4.340   1.361 -0.2400  0.3003  0.1085
  166CO2      C  772   7.972   4.356   1.458 -0.0552  0.2123  0.1045
  166CO2     O1  773   7.961   4.337   1.344 -0.2719  0.3155  0.1092
  166CO2     O2  774   7.984   4.375   1.572  0.1614  0.1091  0.0997
  167CO2     D1  775   1.521   3.128   2.572  0.3220  0.1540 -0.1550
  167CO2     D2  776   1.715   3.162   2.551  0.2886  0.2510 -0.3048
  167CO2      C  777   1.618   3.145   2.561  0.3053  0.2025 -0.2299
  167CO2     O1  778   1.731   3.165   2.549  0.2857  0.2593 -0.3177
  167CO2     O2  779   1.504   3.125   2.573  0.3249  0.1457 -0.1421
  168CO2     D1  780   5.064   0.824   2.938  0.3108  0.2732 -0.4080
  168CO2     D2  781   4.914   0.769   3.055  0.1652  0.0964 -0.6769
  168CO2      C  782   4.989   0.797   2.996  0.2380  0.1848 -0.5425
  168CO2     O1  783   4.901   0.764   3.065  0.1526  0.0812 -0.7001
  168CO2     O2  784   5.077   0.829   2.927  0.3233  0.2885 -0.3848
  169CO2     D1  785   4.526   2.540   1.723 -0.3736 -0.3834 -0.3783
  169CO2     D2  786   4.414   2.700   1.690 -0.4426 -0.3669 -0.0593
  169CO2      C  787   4.470   2.620   1.707 -0.4081 -0.3752 -0.2188
  169CO2     O1  788   4.404   2.714   1.688 -0.4486 -0.3655 -0.0318
  169CO2     O2  789   4.535   2.526   1.726 -0.3677 -0.3848 -0.4058
  170CO2     D1  790   1.555   2.239   6.487  0.2250 -0.0163  0.2815
  170CO2     D2  791   1.541   2.435   6.515  0.3175 -0.0226  0.3711
  170CO2      C  792   1.548   2.337   6.501  0.2713 -0.0195  0.3263
  170CO2     O1  793   1.540   2.451   6.517  0.3255 -0.0232  0.3788
  170CO2     O2  794   1.556   2.222   6.485  0.2171 -0.0157  0.2738
  171CO2     D1  795   1.559   3.892   3.579  0.0560 -0.2279  0.3369
  171CO2     D2  796   1.643   3.834   3.748  0.7264  0.5748  0.2776
  171CO2      C  797   1.601   3.863   3.663  0.3912  0.1735  0.3072
  171CO2     O1  798   1.651   3.829   3.762  0.7843  0.6441  0.2725
  171CO2     O2  799   1.551   3.897   3.564 -0.0019 -0.2972  0.3420
  172CO2     D1  800   0.963   5.599   0.971 -0.2078  0.4306 -0.2636
  172CO2     D2  801   0.887   5.467   1.098  0.4434  0.0827 -0.2296
  172CO2      C  802   0.925   5.533   1.035  0.1178  0.2567 -0.2466
  172CO2     O1  803   0.881   5.456   1.109  0.4996  0.0527 -0.2267
  172CO2     O2  804   0.970   5.610   0.961 -0.2640  0.4606 -0.2665
  173CO2     D1  805   3.598   1.301   5.928 -0.2907 -0.4344  0.5317
  173CO2     D2  806   3.610   1.431   6.077  0.2080  0.1620 -0.0295
  173CO2      C  807   3.604   1.366   6.003 -0.0413 -0.1362  0.2511
  173CO2     O1  808   3.611   1.443   6.090  0.2511  0.2135 -0.0780
  173CO2     O2  809   3.596   1.290   5.916 -0.3337 -0.4859  0.5802
  174CO2     D1  810   7.739   3.214   0.142 -0.1450 -0.2004  0.0274
  174CO2     D2  811   7.843   3.354   0.236  0.2117 -0.3312 -0.1729
  174CO2      C  812   7.791   3.284   0.189  0.0334 -0.2658 -0.0728
  174CO2     O1  813   7.852   3.366   0.244  0.2425 -0.3425 -0.1902
  174CO2     O2  814   7.730   3.202   0.134 -0.1758 -0.1891  0.0447
  175CO2     D1  815   1.138   4.917   5.284 -0.2680 -0.1215  0.2885
  175CO2     D2  816   1.145   4.738   5.368  0.1841 -0.3305 -0.1870
  175CO2      C  817   1.141   4.827   5.326 -0.0420 -0.2260  0.0507
  175CO2     O1  818   1.146   4.723   5.376  0.2231 -0.3485 -0.2281
  175CO2     O2  819   1.137   4.932   5.276 -0.3071 -0.1034  0.3296
  176CO2     D1  820   1.659   4.645   5.508 -0.4662 -0.0035 -0.2199
  176CO2     D2  821   1.654   4.471   5.414 -0.1359 -0.2897  0.2900
  176CO2      C  822   1.657   4.558   5.461 -0.3010 -0.1466  0.0350
  176CO2     O1  823   1.654   4.456   5.406 -0.1073 -0.3144  0.3340
  176CO2     O2  824   1.659   4.660   5.516 -0.4947  0.0212 -0.2639
  177CO2     D1  825   0.263   2.650   6.268 -0.0262  0.2719 -0.0037
  177CO2     D2  826   0.148   2.514   6.183 -0.2351  0.3452  0.1612
  177CO2      C  827   0.205   2.582   6.225 -0.1306  0.3085  0.0787
  177CO2     O1  828   0.138   2.502   6.175 -0.2531  0.3516  0.1754
  177CO2     O2  829   0.273   2.662   6.275 -0.0081  0.2655 -0.0180
  178CO2     D1  830   3.295   1.160   5.928  0.6753  0.0693  0.0355
  178CO2     D2  831   3.214   1.336   5.892 -0.0399 -0.2097  0.2717
  178CO2      C  832   3.254   1.248   5.910  0.3177 -0.0702  0.1536
  178CO2     O1  833   3.207   1.352   5.889 -0.1017 -0.2338  0.2921
  178CO2     O2  834   3.302   1.144   5.931  0.7371  0.0934  0.0151
  179CO2     D1  835   5.715   0.140   7.256  0.1425 -0.5586 -0.4721
  179CO2     D2  836   5.699  -0.026   7.150 -0.3333 -0.5429 -0.4233
  179CO2      C  837   5.707   0.057   7.203 -0.0954 -0.5507 -0.4477
  179CO2     O1  838   5.697  -0.041   7.141 -0.3744 -0.5415 -0.4191
  179CO2     O2  839   5.717   0.154   7.266  0.1836 -0.5600 -0.4763
  180CO2     D1  840   5.868   3.921   4.898 -0.1291  0.1939  0.1349
  180CO2     D2  841   5.905   3.823   4.730  0.1773  0.4121  0.0733
  180CO2      C  842   5.886   3.872   4.814  0.0241  0.3030  0.1041
  180CO2     O1  843   5.908   3.814   4.716  0.2038  0.4310  0.0679
  180CO2     O2  844   5.865   3.930   4.912 -0.1555  0.1751  0.1403
  181CO2     D1  845   5.375   5.330   8.049 -0.3251  0.2608  0.3664
  181CO2     D2  846   5.184   5.277   8.062 -0.2898  0.0842  0.1664
  181CO2      C  847   5.280   5.304   8.056 -0.3075  0.1725  0.2664
  181CO2     O1  848   5.168   5.273   8.063 -0.2867  0.0690  0.1491
  181CO2     O2  849   5.391   5.334   8.048 -0.3282  0.2760  0.3836
  182CO2     D1  850   1.917   3.688   5.848  0.1523 -0.1406  0.0924
  182CO2     D2  851   1.785   3.831   5.817  0.2257 -0.0549  0.1745
  182CO2      C  852   1.851   3.760   5.833  0.1890 -0.0977  0.1335
  182CO2     O1  853   1.773   3.844   5.815  0.2321 -0.0475  0.1816
  182CO2     O2  854   1.929   3.676   5.851  0.1460 -0.1480  0.0853
  183CO2     D1  855   2.081   0.655   5.094  0.2527 -0.0404 -0.4308
  183CO2     D2  856   2.085   0.488   4.989  0.0660 -0.1549 -0.2561
  183CO2      C  857   2.083   0.571   5.041  0.1594 -0.0977 -0.3435
  183CO2     O1  858   2.086   0.473   4.980  0.0499 -0.1647 -0.2410
  183CO2     O2  859   2.081   0.670   5.103  0.2688 -0.0306 -0.4459
  184CO2     D1  860   5.641   5.406   0.581  0.0281 -0.0022  0.2139
  184CO2     D2  861   5.693   5.313   0.748  0.1458  0.2501  0.3179
  184CO2      C  862   5.667   5.359   0.665  0.0869  0.1239  0.2659
  184CO2     O1  863   5.697   5.305   0.762  0.1559  0.2718  0.3268
  184CO2     O2  864   5.637   5.414   0.567  0.0180 -0.0240  0.2049
  185CO2     D1  865   2.718   4.573   2.814  0.2728 -0.3210 -0.1061
  185CO2     D2  866   2.601   4.458   2.703  0.3806 -0.1014 -0.4463
  185CO2      C  867   2.660   4.515   2.759  0.3267 -0.2112 -0.2762
  185CO2     O1  868   2.591   4.448   2.694  0.3899 -0.0824 -0.4757
  185CO2     O2  869   2.728   4.583   2.824  0.2635 -0.3399 -0.0767
  186CO2     D1  870   0.730   4.892   6.862 -0.2977 -0.1239  0.0046
  186CO2     D2  871   0.875   4.769   6.915 -0.3528 -0.0914  0.2302
  186CO2      C  872   0.803   4.830   6.888 -0.3253 -0.1076  0.1174
  186CO2     O1  873   0.888   4.758   6.920 -0.3575 -0.0886  0.2497
  186CO2     O2  874   0.717   4.903   6.857 -0.2930 -0.1267 -0.0149
  187CO2     D1  875   5.262   7.423   7.429 -0.0496 -0.3083  0.0899
  187CO2     D2  876   5.391   7.275   7.452 -0.3275 -0.5511  0.0966
  187CO2      C  877   5.327   7.349   7.440 -0.1885 -0.4297  0.0933
  187CO2     O1  878   5.403   7.262   7.454 -0.3515 -0.5721  0.0972
  187CO2     O2  879   5.251   7.435   7.427 -0.0256 -0.2873  0.0893
  188CO2     D1  880   1.846   2.407   1.981 -0.0296  0.0137  0.6404
  188CO2     D2  881   2.039   2.422   1.942 -0.1723 -0.9327 -0.4481
  188CO2      C  882   1.942   2.415   1.962 -0.1009 -0.4595  0.0961
  188CO2     O1  883   2.055   2.423   1.939 -0.1846 -1.0145 -0.5421
  188CO2     O2  884   1.829   2.406   1.985 -0.0172  0.0954  0.7344
  189CO2     D1  885   6.569   3.402   6.043  0.5891  0.2287  0.5955
  189CO2     D2  886   6.493   3.349   6.217 -0.9744 -0.3432 -0.2490
  189CO2      C  887   6.531   3.375   6.130 -0.1926 -0.0572  0.1732
  189CO2     O1  888   6.486   3.344   6.232 -1.1094 -0.3926 -0.3220
  189CO2     O2  889   6.575   3.406   6.027  0.7241  0.2781  0.6684
  190CO2     D1  890   1.721   7.876   5.445  0.5151 -0.0756  0.1130
  190CO2     D2  891   1.675   7.684   5.434  0.7088 -0.1317  0.2715
  190CO2      C  892   1.698   7.780   5.439  0.6120 -0.1037  0.1922
  190CO2     O1  893   1.671   7.668   5.433  0.7255 -0.1365  0.2852
  190CO2     O2  894   1.725   7.893   5.446  0.4984 -0.0708  0.0993
  191CO2     D1  895   4.273   0.936   4.086  0.1924 -0.1339  0.3122
  191CO2     D2  896   4.352   1.098   4.168  0.3275 -0.0616  0.0354
  191CO2      C  897   4.313   1.017   4.127  0.2600 -0.0978  0.1738
  191CO2     O1  898   4.359   1.112   4.175  0.3392 -0.0554  0.0115
  191CO2     O2  899   4.266   0.922   4.079  0.1808 -0.1401  0.3361
  192CO2     D1  900   4.481   6.094   6.923  0.2477 -0.4180  0.0243
  192CO2     D2  901   4.369   6.256   6.908  0.0929 -0.5170  0.1053
  192CO2      C  902   4.425   6.175   6.916  0.1703 -0.4675  0.0648
  192CO2     O1  903   4.360   6.270   6.906  0.0796 -0.5255  0.1123
  192CO2     O2  904   4.491   6.080   6.925  0.2611 -0.4095  0.0173
  193CO2     D1  905   3.148   5.334   4.555 -0.0285 -0.8260 -0.0429
  193CO2     D2  906   3.343   5.348   4.583 -0.0986  0.1226 -0.0078
  193CO2      C  907   3.246   5.341   4.569 -0.0635 -0.3517 -0.0253
  193CO2     O1  908   3.360   5.349   4.585 -0.1047  0.2046 -0.0048
  193CO2     O2  909   3.131   5.333   4.552 -0.0224 -0.9079 -0.0459
  194CO2     D1  910   4.656   0.824   2.500 -0.0607 -0.2014 -0.1488
  194CO2     D2  911   4.573   0.660   2.573 -0.4263 -0.0531 -0.2348
  194CO2      C  912   4.614   0.742   2.536 -0.2435 -0.1273 -0.1918
  194CO2     O1  913   4.565   0.646   2.579 -0.4579 -0.0403 -0.2423
  194CO2     O2  914   4.663   0.838   2.494 -0.0292 -0.2143 -0.1414
  195CO2     D1  915   3.926   6.663   2.735 -0.2055  0.1922 -0.3619
  195CO2     D2  916   3.818   6.497   2.735 -0.1741  0.1714 -0.1985
  195CO2      C  917   3.872   6.580   2.735 -0.1898  0.1818 -0.2802
  195CO2     O1  918   3.809   6.483   2.735 -0.1714  0.1696 -0.1844
  195CO2     O2  919   3.935   6.678   2.735 -0.2083  0.1940 -0.3760
  196CO2     D1  920   5.128   0.991   6.722 -0.0869  0.1197 -0.3319
  196CO2     D2  921   5.192   1.096   6.566  0.2594 -0.0091 -0.2769
  196CO2      C  922   5.160   1.043   6.644  0.0862  0.0553 -0.3044
  196CO2     O1  923   5.197   1.105   6.553  0.2893 -0.0203 -0.2721
  196CO2     O2  924   5.123   0.982   6.735 -0.1169  0.1309 -0.3366
  197CO2     D1  925   7.116   4.522   1.045 -0.6431 -0.2642 -0.3105
  197CO2     D2  926   7.115   4.351   1.145 -0.2851  0.0051  0.1565
  197CO2      C  927   7.115   4.437   1.095 -0.4641 -0.1296 -0.0770
  197CO2     O1  928   7.115   4.337   1.154 -0.2542  0.0284  0.1968
  197CO2     O2  929   7.116   4.537   1.036 -0.6740 -0.2875 -0.3508
  198CO2     D1  930   2.748   5.746   4.676 -0.3306 -0.2971 -0.6100
  198CO2     D2  931   2.558   5.750   4.730 -0.1496  0.8821 -0.0370
  198CO2      C  932   2.653   5.748   4.703 -0.2401  0.2925 -0.3235
  198CO2     O1  933   2.542   5.750   4.735 -0.1340  0.9839  0.0124
  198CO2     O2  934   2.765   5.746   4.672 -0.3462 -0.3989 -0.6595
  199CO2     D1  935   0.478   3.860   7.259 -0.1510  0.1964 -0.1567
  199CO2     D2  936   0.430   4.039   7.190 -0.2655  0.4035  0.4587
  199CO2      C  937   0.454   3.949   7.225 -0.2082  0.2999  0.1510
  199CO2     O1  938   0.426   4.054   7.184 -0.2754  0.4214  0.5119
  199CO2     O2  939   0.483   3.844   7.265 -0.1411  0.1785 -0.2099
  200CO2     D1  940   5.073   1.216   2.733  0.3134 -0.7215 -0.1335
  200CO2     D2  941   5.265   1.258   2.707  0.0743  0.4536 -0.0511
  200CO2      C  942   5.169   1.237   2.720  0.1939 -0.1339 -0.0923
  200CO2     O1  943   5.282   1.261   2.705  0.0536  0.5551 -0.0440
  200CO2     O2  944   5.057   1.213   2.735  0.3341 -0.8230 -0.1406
  201CO2     D1  945   6.173   5.790   2.188  0.3870 -0.5992  0.2197
  201CO2     D2  946   6.316   5.896   2.275  0.5659 -0.4606 -0.2405
  201CO2      C  947   6.245   5.843   2.232  0.4765 -0.5299 -0.0104
  201CO2     O1  948   6.328   5.905   2.283  0.5813 -0.4486 -0.2802
  201CO2     O2  949   6.161   5.781   2.181  0.3716 -0.6111  0.2595
  202CO2     D1  950   2.702   1.298   6.606 -0.0397  0.1387  0.4504
  202CO2     D2  951   2.809   1.431   6.506 -0.0284 -0.0129  0.2617
  202CO2      C  952   2.755   1.364   6.556 -0.0341  0.0629  0.3560
  202CO2     O1  953   2.818   1.442   6.498 -0.0274 -0.0260  0.2454
  202CO2     O2  954   2.692   1.286   6.615 -0.0407  0.1518  0.4667
  203CO2     D1  955   7.044   5.677   2.035 -0.0703 -0.1662 -0.5981
  203CO2     D2  956   7.217   5.581   2.049  0.0320  0.0445 -0.4264
  203CO2      C  957   7.131   5.629   2.042 -0.0192 -0.0609 -0.5123
  203CO2     O1  958   7.232   5.573   2.050  0.0408  0.0627 -0.4116
  203CO2     O2  959   7.029   5.685   2.033 -0.0792 -0.1844 -0.6130
  204CO2     D1  960   4.993   4.412   6.007  0.3549  0.0332 -0.3763
  204CO2     D2  961   5.113   4.282   6.095  0.1336  0.1613  0.1179
  204CO2      C  962   5.053   4.347   6.051  0.2442  0.0973 -0.1292
  204CO2     O1  963   5.124   4.271   6.103  0.1145  0.1724  0.1606
  204CO2     O2  964   4.983   4.423   6.000  0.3740  0.0221 -0.4190
  205CO2     D1  965   4.924   3.834   2.619  0.3077 -0.1428  0.3631
  205CO2     D2  966   5.046   3.953   2.719 -0.0526 -0.0119  0.6495
  205CO2      C  967   4.985   3.893   2.669  0.1275 -0.0774  0.5063
  205CO2     O1  968   5.057   3.963   2.727 -0.0837 -0.0006  0.6742
  205CO2     O2  969   4.913   3.823   2.610  0.3388 -0.1541  0.3384
  206CO2     D1  970   6.303   4.181   4.306 -0.2476 -0.0381 -0.0100
  206CO2     D2  971   6.308   4.204   4.502 -0.2342 -0.4631  0.0409
  206CO2      C  972   6.305   4.192   4.404 -0.2409 -0.2506  0.0154
  206CO2     O1  973   6.309   4.206   4.519 -0.2330 -0.4998  0.0453
  206CO2     O2  974   6.302   4.179   4.289 -0.2487 -0.0014 -0.0145
  207CO2     D1  975   6.000   4.997   1.127  0.2025  0.1123  0.4592
  207CO2     D2  976   5.808   4.954   1.151  0.0537  0.2811 -0.4250
  207CO2      C  977   5.904   4.976   1.139  0.1281  0.1967  0.0171
  207CO2     O1  978   5.792   4.950   1.153  0.0408  0.2956 -0.5013
  207CO2     O2  979   6.017   5.001   1.125  0.2154  0.0977  0.5356
  208CO2     D1  980   5.061   3.217   3.673 -0.3878  0.1705 -0.0330
  208CO2     D2  981   5.006   3.027   3.682  0.0686  0.0458  0.1584
  208CO2      C  982   5.033   3.122   3.678 -0.1596  0.1082  0.0627
  208CO2     O1  983   5.001   3.011   3.683  0.1081  0.0351  0.1749
  208CO2     O2  984   5.066   3.234   3.673 -0.4272  0.1813 -0.0495
  209CO2     D1  985   6.117   4.708   2.618  0.2011 -0.1490 -0.0502
  209CO2     D2  986   5.942   4.664   2.701  0.1455  0.2479  0.0401
  209CO2      C  987   6.030   4.686   2.660  0.1733  0.0494 -0.0050
  209CO2     O1  988   5.927   4.660   2.708  0.1407  0.2821  0.0479
  209CO2     O2  989   6.132   4.711   2.611  0.2059 -0.1833 -0.0580
  210CO2     D1  990   7.797   7.096   5.716  0.1310 -0.0579  0.1871
  210CO2     D2  991   7.987   7.063   5.673  0.1639  0.5857 -0.1633
  210CO2      C  992   7.892   7.079   5.695  0.1474  0.2639  0.0119
  210CO2     O1  993   8.003   7.060   5.669  0.1667  0.6413 -0.1936
  210CO2     O2  994   7.781   7.099   5.720  0.1281 -0.1135  0.2174
  211CO2     D1  995   7.641   0.439   7.205  0.1666  0.1658 -0.4416
  211CO2     D2  996   7.716   0.620   7.230 -0.0380  0.1923 -0.0086
  211CO2      C  997   7.679   0.529   7.217  0.0643  0.1790 -0.2251
  211CO2     O1  998   7.722   0.636   7.232 -0.0557  0.1946  0.0288
  211CO2     O2  999   7.635   0.423   7.203  0.1843  0.1635 -0.4791
  212CO2     D1 1000   0.453   0.418   0.257  0.2894 -0.1668 -0.1950
  212CO2     D2 1001   0.626   0.451   0.166  0.2219  0.1817 -0.1964
  212CO2      C 1002   0.540   0.435   0.211  0.2556  0.0074 -0.1957
  212CO2     O1 1003   0.641   0.454   0.158  0.2160  0.2118 -0.1965
  212CO2     O2 1004   0.438   0.415   0.265  0.2953 -0.1969 -0.1948
  213CO2     D1 1005   5.004   5.015   6.374 -0.4988  0.3442  0.3870
  213CO2     D2 1006   4.985   4.848   6.478  0.4600  0.0593  0.1167
  213CO2      C 1007   4.995   4.931   6.426 -0.0194  0.2018  0.2519
  213CO2     O1 1008   4.983   4.833   6.487  0.5428  0.0347  0.0933
  213CO2     O2 1009   5.006   5.029   6.365 -0.5816  0.3689  0.4104
  214CO2     D1 1010   1.713   6.063   2.131  0.1752 -0.1315 -0.2390
  214CO2     D2 1011   1.826   6.225   2.133 -0.1336  0.0808  0.1186
  214CO2      C 1012   1.769   6.144   2.132  0.0208 -0.0254 -0.0602
  214CO2     O1 1013   1.835   6.239   2.133 -0.1603  0.0991  0.1494
  214CO2     O2 1014   1.703   6.049   2.131  0.2019 -0.1499 -0.2698
  215CO2     D1 1015   5.942   4.396   5.864  0.1709 -0.4775 -0.2444
  215CO2     D2 1016   5.916   4.244   5.988  0.0890 -0.0939  0.2087
  215CO2      C 1017   5.929   4.320   5.926  0.1300 -0.2857 -0.0179
  215CO2     O1 1018   5.914   4.231   5.998  0.0820 -0.0608  0.2479
  215CO2     O2 1019   5.945   4.409   5.853  0.1779 -0.5107 -0.2836
  216CO2     D1 1020   5.915   5.230   2.724  0.1544  0.0595  0.5054
  216CO2     D2 1021   6.048   5.202   2.580 -0.0115 -0.0970  0.3831
  216CO2      C 1022   5.981   5.216   2.652  0.0714 -0.0188  0.4443
  216CO2     O1 1023   6.059   5.200   2.567 -0.0258 -0.1105  0.3725
  216CO2     O2 1024   5.903   5.233   2.736  0.1687  0.0730  0.5160
  217CO2     D1 1025   6.333   2.388   2.568 -0.0298 -0.2186 -0.2541
  217CO2     D2 1026   6.177   2.369   2.447 -0.2432 -0.3904  0.0469
  217CO2      C 1027   6.255   2.378   2.507 -0.1365 -0.3045 -0.1036
  217CO2     O1 1028   6.164   2.367   2.436 -0.2617 -0.4052  0.0729
  217CO2     O2 1029   6.346   2.389   2.578 -0.0114 -0.2037 -0.2801
  218CO2     D1 1030   1.212   5.746   3.765  0.0322 -0.1440  0.1472
  218CO2     D2 1031   1.133   5.819   3.931  0.2422  0.2019  0.0965
  218CO2      C 1032   1.172   5.783   3.848  0.1372  0.0289  0.1218
  218CO2     O1 1033   1.126   5.825   3.945  0.2604  0.2318  0.0921
  218CO2     O2 1034   1.219   5.740   3.750  0.0141 -0.1739  0.1516
  219CO2     D1 1035   4.363   5.298   5.922  0.1900  0.0235 -0.0738
  219CO2     D2 1036   4.442   5.180   6.059 -0.1695 -0.4349 -0.2618
  219CO2      C 1037   4.402   5.239   5.991  0.0103 -0.2057 -0.1678
  219CO2     O1 1038   4.449   5.170   6.071 -0.2006 -0.4745 -0.2781
  219CO2     O2 1039   4.356   5.309   5.910  0.2211  0.0631 -0.0575
  220CO2     D1 1040   6.089   1.644   3.962  0.1096 -0.6496 -0.2445
  220CO2     D2 1041   6.031   1.656   3.773 -0.1535  0.1992 -0.1124
  220CO2      C 1042   6.060   1.650   3.867 -0.0220 -0.2252 -0.1784
  220CO2     O1 1043   6.026   1.657   3.756 -0.1763  0.2726 -0.1009
  220CO2     O2 1044   6.094   1.643   3.978  0.1323 -0.7229 -0.2559
  221CO2     D1 1045   6.131   6.927   5.558 -0.1359 -0.0576  0.5840
  221CO2     D2 1046   6.034   6.834   5.414  0.2757  0.3733  0.0240
  221CO2      C 1047   6.082   6.881   5.486  0.0699  0.1579  0.3040
  221CO2     O1 1048   6.025   6.826   5.401  0.3112  0.4105 -0.0243
  221CO2     O2 1049   6.140   6.936   5.571 -0.1714 -0.0948  0.6324
  222CO2     D1 1050   7.329   7.814   5.771 -0.0570  0.0801 -0.5422
  222CO2     D2 1051   7.194   7.765   5.635 -0.2723 -0.0915 -0.2649
  222CO2      C 1052   7.261   7.790   5.703 -0.1646 -0.0057 -0.4036
  222CO2     O1 1053   7.182   7.761   5.623 -0.2909 -0.1063 -0.2410
  222CO2     O2 1054   7.341   7.818   5.782 -0.0384  0.0950 -0.5662
  223CO2     D1 1055   7.742   1.014   7.030 -0.0129  0.2660 -0.1132
  223CO2     D2 1056   7.578   1.124   7.041 -0.5564 -0.5529  0.0316
  223CO2      C 1057   7.660   1.069   7.036 -0.2847 -0.1435 -0.0408
  223CO2     O1 1058   7.564   1.133   7.042 -0.6034 -0.6237  0.0441
  223CO2     O2 1059   7.756   1.004   7.029  0.0340  0.3367 -0.1257
  224CO2     D1 1060   6.604   2.561   3.457 -0.3470 -0.0869 -0.2123
  224CO2     D2 1061   6.498   2.682   3.341 -0.1827  0.0750 -0.1940
  224CO2      C 1062   6.551   2.622   3.399 -0.2648 -0.0059 -0.2032
  224CO2     O1 1063   6.489   2.692   3.331 -0.1685  0.0889 -0.1925
  224CO2     O2 1064   6.613   2.551   3.467 -0.3612 -0.1008 -0.2139
  225CO2     D1 1065   6.404   2.821   2.993 -0.2643  0.1795  0.5212
  225CO2     D2 1066   6.423   2.956   3.136  0.2667  0.4593  0.1851
  225CO2      C 1067   6.414   2.889   3.064  0.0012  0.3194  0.3531
  225CO2     O1 1068   6.425   2.968   3.148  0.3126  0.4835  0.1560
  225CO2     O2 1069   6.402   2.809   2.981 -0.3102  0.1553  0.5503
  226CO2     D1 1070   6.905   1.544   5.028  0.1345 -0.0178 -0.4025
  226CO2     D2 1071   7.038   1.493   4.892  0.4410 -0.2842 -0.0027
  226CO2      C 1072   6.972   1.519   4.960  0.2877 -0.1510 -0.2026
  226CO2     O1 1073   7.050   1.488   4.880  0.4675 -0.3072  0.0318
  226CO2     O2 1074   6.893   1.549   5.040  0.1080  0.0052 -0.4370
  227CO2     D1 1075   3.818   2.917   1.500  0.2724 -0.5513 -0.0633
  227CO2     D2 1076   3.979   3.018   1.449 -0.0006 -0.0246  0.1115
  227CO2      C 1077   3.899   2.968   1.475  0.1359 -0.2879  0.0241
  227CO2     O1 1078   3.993   3.027   1.444 -0.0241  0.0209  0.1266
  227CO2     O2 1079   3.804   2.908   1.505  0.2959 -0.5967 -0.0784
  228CO2     D1 1080   2.705   2.148   4.602 -0.0929  0.3360  0.4282
  228CO2     D2 1081   2.641   2.334   4.625 -0.0066  0.3877  0.2530
  228CO2      C 1082   2.673   2.241   4.614 -0.0498  0.3619  0.3406
  228CO2     O1 1083   2.636   2.350   4.627  0.0008  0.3922  0.2378
  228CO2     O2 1084   2.711   2.132   4.600 -0.1004  0.3316  0.4434
  229CO2     D1 1085   7.970   0.937   1.326 -0.1062 -0.1425  0.2750
  229CO2     D2 1086   7.845   0.828   1.434  0.0731 -0.7135 -0.0926
  229CO2      C 1087   7.908   0.883   1.380 -0.0166 -0.4280  0.0912
  229CO2     O1 1088   7.834   0.819   1.444  0.0886 -0.7628 -0.1244
  229CO2     O2 1089   7.981   0.947   1.317 -0.1217 -0.0932  0.3067
  230CO2     D1 1090   0.568   2.284   4.875 -0.0859 -0.2311  0.3403
  230CO2     D2 1091   0.668   2.251   4.707 -0.3841 -0.3368  0.1842
  230CO2      C 1092   0.618   2.267   4.791 -0.2350 -0.2839  0.2622
  230CO2     O1 1093   0.676   2.248   4.693 -0.4098 -0.3459  0.1707
  230CO2     O2 1094   0.560   2.287   4.889 -0.0601 -0.2220  0.3538
  231CO2     D1 1095   1.073   6.153   1.721 -0.1123 -0.1920  0.1466
  231CO2     D2 1096   1.207   6.012   1.685 -0.4242 -0.4307 -0.0803
  231CO2      C 1097   1.140   6.082   1.703 -0.2683 -0.3114  0.0331
  231CO2     O1 1098   1.219   6.000   1.682 -0.4512 -0.4513 -0.0999
  231CO2     O2 1099   1.062   6.165   1.724 -0.0853 -0.1714  0.1662
  232CO2     D1 1100   1.625   7.815   7.845  0.2388  0.8190 -0.2285
  232CO2     D2 1101   1.500   7.886   7.981 -0.1737  0.0517 -0.2091
  232CO2      C 1102   1.562   7.851   7.913  0.0326  0.4354 -0.2188
  232CO2     O1 1103   1.489   7.892   7.993 -0.2094 -0.0145 -0.2074
  232CO2     O2 1104   1.636   7.809   7.833  0.2745  0.8853 -0.2302
  233CO2     D1 1105   5.099   7.889   5.341  0.1656  0.2087  0.6664
  233CO2     D2 1106   5.101   7.728   5.456  0.6057 -0.2375  0.0290
  233CO2      C 1107   5.100   7.808   5.399  0.3856 -0.0144  0.3477
  233CO2     O1 1108   5.102   7.714   5.466  0.6437 -0.2760 -0.0261
  233CO2     O2 1109   5.098   7.903   5.332  0.1276  0.2473  0.7215
  234CO2     D1 1110   0.571   2.707   5.093  0.1190 -0.4054 -0.1529
  234CO2     D2 1111   0.503   2.746   4.912  0.0197 -0.0908 -0.0487
  234CO2      C 1112   0.537   2.726   5.002  0.0693 -0.2481 -0.1008
  234CO2     O1 1113   0.497   2.749   4.896  0.0111 -0.0636 -0.0397
  234CO2     O2 1114   0.577   2.703   5.109  0.1276 -0.4326 -0.1619
  235CO2     D1 1115   4.811   0.590   7.507  0.0398 -0.0110 -0.3231
  235CO2     D2 1116   4.629   0.575   7.432 -0.0553 -0.1160 -0.0700
  235CO2      C 1117   4.720   0.583   7.469 -0.0077 -0.0635 -0.1965
  235CO2     O1 1118   4.613   0.574   7.425 -0.0635 -0.1251 -0.0481
  235CO2     O2 1119   4.827   0.591   7.513  0.0480 -0.0020 -0.3450
  236CO2     D1 1120   4.530   1.643   0.266  0.1366 -0.0806  0.0690
  236CO2     D2 1121   4.414   1.802   0.250 -0.1208 -0.3358 -0.6383
  236CO2      C 1122   4.472   1.722   0.258  0.0079 -0.2082 -0.2846
  236CO2     O1 1123   4.404   1.815   0.249 -0.1431 -0.3578 -0.6994
  236CO2     O2 1124   4.540   1.629   0.267  0.1588 -0.0586  0.1301
  237CO2     D1 1125   0.260   1.965   6.866 -0.1605  0.0311  0.0485
  237CO2     D2 1126   0.266   2.110   6.731  0.4478 -0.0177  0.0203
  237CO2      C 1127   0.263   2.038   6.798  0.1436  0.0067  0.0344
  237CO2     O1 1128   0.266   2.122   6.719  0.5003 -0.0220  0.0178
  237CO2     O2 1129   0.260   1.953   6.877 -0.2130  0.0353  0.0510
  238CO2     D1 1130   0.041   0.748   0.731 -0.1822  0.0975 -0.1061
  238CO2     D2 1131  -0.090   0.823   0.858 -0.1014  0.4742 -0.2448
  238CO2      C 1132  -0.025   0.785   0.795 -0.1418  0.2859 -0.1755
  238CO2     O1 1133  -0.101   0.829   0.869 -0.0945  0.5068 -0.2568
  238CO2     O2 1134   0.052   0.741   0.720 -0.1891  0.0650 -0.0942
  239CO2     D1 1135   4.036   3.592   1.258  0.1221  0.2234 -0.1154
  239CO2     D2 1136   4.039   3.733   1.119  0.1454  0.3678  0.0322
  239CO2      C 1137   4.038   3.662   1.188  0.1338  0.2956 -0.0416
  239CO2     O1 1138   4.040   3.745   1.107  0.1474  0.3803  0.0450
  239CO2     O2 1139   4.036   3.579   1.270  0.1201  0.2110 -0.1281
  240CO2     D1 1140   0.393   5.612   3.042 -0.0711  0.0247 -0.0558
  240CO2     D2 1141   0.551   5.657   3.152 -0.2715 -0.1991  0.3246
  240CO2      C 1142   0.472   5.635   3.097 -0.1713 -0.0872  0.1344
  240CO2     O1 1143   0.565   5.661   3.162 -0.2888 -0.2184  0.3575
  240CO2     O2 1144   0.379   5.608   3.033 -0.0538  0.0441 -0.0887
  241CO2     D1 1145   0.148   2.943   3.293  0.6326 -0.0221  0.2680
  241CO2     D2 1146   0.227   2.953   3.474  0.1441  0.2355  0.4682
  241CO2      C 1147   0.188   2.948   3.383  0.3883  0.1067  0.3681
  241CO2     O1 1148   0.234   2.953   3.490  0.1019  0.2578  0.4855
  241CO2     O2 1149   0.141   2.942   3.277  0.6748 -0.0444  0.2508
  242CO2     D1 1150   7.710   1.582   2.454  0.6599 -0.1808 -0.0516
  242CO2     D2 1151   7.710   1.398   2.381  0.2690 -0.1554 -0.1167
  242CO2      C 1152   7.710   1.490   2.417  0.4645 -0.1681 -0.0842
  242CO2     O1 1153   7.710   1.382   2.375  0.2353 -0.1532 -0.1223
  242CO2     O2 1154   7.710   1.598   2.460  0.6937 -0.1830 -0.0460
  243CO2     D1 1155   3.018   3.319   6.378  0.0291  0.2554 -0.3636
  243CO2     D2 1156   3.033   3.352   6.184 -0.0790 -0.1247 -0.4358
  243CO2      C 1157   3.025   3.336   6.281 -0.0250  0.0653 -0.3997
  243CO2     O1 1158   3.035   3.355   6.167 -0.0883 -0.1575 -0.4421
  243CO2     O2 1159   3.016   3.317   6.395  0.0384  0.2882 -0.3573
  244CO2     D1 1160   3.290   3.636   1.532  0.1036 -0.1233  0.4089
  244CO2     D2 1161   3.377   3.665   1.708 -0.0060  0.2254  0.4057
  244CO2      C 1162   3.334   3.650   1.620  0.0488  0.0510  0.4073
  244CO2     O1 1163   3.384   3.667   1.723 -0.0154  0.2555  0.4054
  244CO2     O2 1164   3.283   3.633   1.517  0.1130 -0.1534  0.4092
  245CO2     D1 1165   4.420   2.682   7.350  0.6013 -0.2173 -0.2714
  245CO2     D2 1166   4.350   2.586   7.192  0.6797  0.1942 -0.5538
  245CO2      C 1167   4.385   2.634   7.271  0.6405 -0.0115 -0.4126
  245CO2     O1 1168   4.343   2.578   7.178  0.6865  0.2298 -0.5782
  245CO2     O2 1169   4.426   2.690   7.364  0.5945 -0.2528 -0.2470
  246CO2     D1 1170   5.271   3.985   5.074 -0.1843 -0.1062  0.2796
  246CO2     D2 1171   5.262   3.822   5.184  0.3741  0.0749  0.5967
  246CO2      C 1172   5.266   3.904   5.129  0.0949 -0.0156  0.4381
  246CO2     O1 1173   5.261   3.807   5.194  0.4223  0.0906  0.6241
  246CO2     O2 1174   5.272   4.000   5.064 -0.2325 -0.1218  0.2522
  247CO2     D1 1175   2.576   3.327   2.725  0.3012 -0.0744 -0.0661
  247CO2     D2 1176   2.421   3.212   2.768  0.1834  0.1236  0.0366
  247CO2      C 1177   2.498   3.269   2.746  0.2423  0.0246 -0.0147
  247CO2     O1 1178   2.407   3.202   2.772  0.1732  0.1407  0.0455
  247CO2     O2 1179   2.589   3.337   2.721  0.3114 -0.0915 -0.0750
  248CO2     D1 1180   0.636   6.389   2.037  0.0988  0.0345 -0.1399
  248CO2     D2 1181   0.481   6.298   1.954  0.0446 -0.2131  0.2336
  248CO2      C 1182   0.559   6.343   1.996  0.0717 -0.0893  0.0469
  248CO2     O1 1183   0.467   6.290   1.947  0.0399 -0.2345  0.2659
  248CO2     O2 1184   0.650   6.396   2.044  0.1035  0.0559 -0.1722
  249CO2     D1 1185   3.177   2.187   6.368 -0.2461  0.4512  0.2941
  249CO2     D2 1186   3.091   2.009   6.364  0.5078  0.0859  0.2951
  249CO2      C 1187   3.134   2.098   6.366  0.1309  0.2686  0.2946
  249CO2     O1 1188   3.084   1.994   6.363  0.5729  0.0544  0.2952
  249CO2     O2 1189   3.184   2.203   6.369 -0.3112  0.4828  0.2940
  250CO2     D1 1190   1.045   6.886   3.882 -0.2381 -0.0638 -0.4405
  250CO2     D2 1191   0.975   7.050   3.968 -0.0061 -0.0867 -0.2065
  250CO2      C 1192   1.010   6.968   3.925 -0.1221 -0.0753 -0.3235
  250CO2     O1 1193   0.969   7.064   3.975  0.0139 -0.0887 -0.1863
  250CO2     O2 1194   1.052   6.871   3.875 -0.2581 -0.0618 -0.4607
  251CO2     D1 1195   4.249   0.909   1.574  0.6033 -0.4155  0.2346
  251CO2     D2 1196   4.305   0.720   1.558  0.2459 -0.5245  0.2626
  251CO2      C 1197   4.277   0.815   1.566  0.4246 -0.4700  0.2486
  251CO2     O1 1198   4.310   0.704   1.556  0.2150 -0.5339  0.2650
  251CO2     O2 1199   4.244   0.926   1.576  0.6342 -0.4061  0.2321
  252CO2     D1 1200   1.286   6.088   7.321 -0.3036  0.4133 -0.2954
  252CO2     D2 1201   1.459   6.164   7.263 -0.0773 -0.1723 -0.3896
  252CO2      C 1202   1.372   6.126   7.292 -0.1904  0.1205 -0.3425
  252CO2     O1 1203   1.474   6.171   7.258 -0.0578 -0.2229 -0.3978
  252CO2     O2 1204   1.271   6.082   7.326 -0.3231  0.4639 -0.2873
  253CO2     D1 1205   4.127   0.732   4.393  0.3720  0.1459 -0.1666
  253CO2     D2 1206   4.040   0.897   4.460 -0.2585 -0.0702 -0.4542
  253CO2      C 1207   4.083   0.814   4.426  0.0567  0.0378 -0.3104
  253CO2     O1 1208   4.032   0.911   4.465 -0.3130 -0.0889 -0.4790
  253CO2     O2 1209   4.134   0.717   4.388  0.4264  0.1645 -0.1417
  254CO2     D1 1210   6.779   4.162   5.487  0.5593 -0.1985 -0.0916
  254CO2     D2 1211   6.818   4.287   5.339  0.1250 -0.2870 -0.2839
  254CO2      C 1212   6.799   4.224   5.413  0.3422 -0.2428 -0.1878
  254CO2     O1 1213   6.822   4.298   5.326  0.0875 -0.2947 -0.3005
  254CO2     O2 1214   6.775   4.151   5.499  0.5969 -0.1908 -0.0750
  255CO2     D1 1215   1.309   7.076   3.362  0.2155 -0.0789 -0.0898
  255CO2     D2 1216   1.343   7.226   3.238 -0.2410  0.2744  0.2109
  255CO2      C 1217   1.326   7.151   3.300 -0.0128  0.0977  0.0606
  255CO2     O1 1218   1.346   7.239   3.227 -0.2805  0.3049  0.2368
  255CO2     O2 1219   1.306   7.063   3.372  0.2549 -0.1095 -0.1157
  256CO2     D1 1220   8.017   5.623   3.994 -0.2579  0.2741 -0.2257
  256CO2     D2 1221   8.050   5.630   3.799 -0.4998  0.2560 -0.2669
  256CO2      C 1222   8.034   5.627   3.896 -0.3789  0.2650 -0.2463
  256CO2     O1 1223   8.053   5.631   3.782 -0.5207  0.2544 -0.2705
  256CO2     O2 1224   8.015   5.622   4.010 -0.2370  0.2756 -0.2221
  257CO2     D1 1225   4.461   8.090   1.206 -0.2771  0.4911 -0.4243
  257CO2     D2 1226   4.442   8.167   1.387  0.5376  0.2084 -0.2161
  257CO2      C 1227   4.452   8.128   1.296  0.1303  0.3498 -0.3202
  257CO2     O1 1228   4.440   8.173   1.403  0.6080  0.1840 -0.1981
  257CO2     O2 1229   4.463   8.083   1.190 -0.3475  0.5155 -0.4423
  258CO2     D1 1230   4.553   4.988   3.914 -0.2351 -0.1879  0.1309
  258CO2     D2 1231   4.575   5.126   4.053 -0.0431  0.1140 -0.1986
  258CO2      C 1232   4.564   5.057   3.984 -0.1391 -0.0369 -0.0338
  258CO2     O1 1233   4.577   5.138   4.065 -0.0265  0.1401 -0.2270
  258CO2     O2 1234   4.551   4.976   3.902 -0.2516 -0.2140  0.1593
  259CO2     D1 1235   5.147   0.057   0.894  0.2535  0.2650 -0.2142
  259CO2     D2 1236   5.211   0.116   1.072  0.1671  0.3070 -0.1975
  259CO2      C 1237   5.179   0.086   0.983  0.2103  0.2860 -0.2058
  259CO2     O1 1238   5.216   0.121   1.087  0.1596  0.3106 -0.1961
  259CO2     O2 1239   5.142   0.051   0.879  0.2609  0.2614 -0.2156
  260CO2     D1 1240   0.045   5.706   6.624 -0.1248  0.4388  0.2721
  260CO2     D2 1241   0.066   5.903   6.630  0.2123  0.4114 -0.0333
  260CO2      C 1242   0.056   5.804   6.627  0.0438  0.4251  0.1194
  260CO2     O1 1243   0.068   5.920   6.631  0.2414  0.4090 -0.0597
  260CO2     O2 1244   0.043   5.689   6.624 -0.1539  0.4412  0.2985
  261CO2     D1 1245   5.593   6.093   1.635 -0.5705 -0.2766 -0.0627
  261CO2     D2 1246   5.654   5.945   1.519  0.0952 -0.0506 -0.0078
  261CO2      C 1247   5.623   6.019   1.577 -0.2377 -0.1636 -0.0353
  261CO2     O1 1248   5.659   5.932   1.509  0.1527 -0.0311 -0.0030
  261CO2     O2 1249   5.588   6.106   1.645 -0.6280 -0.2961 -0.0675
  262CO2     D1 1250   3.294   5.719   7.775 -0.2676 -0.0897 -0.3058
  262CO2     D2 1251   3.444   5.591   7.790 -0.3323 -0.1374 -0.0725
  262CO2      C 1252   3.369   5.655   7.782 -0.2999 -0.1135 -0.1892
  262CO2     O1 1253   3.457   5.580   7.791 -0.3378 -0.1415 -0.0524
  262CO2     O2 1254   3.281   5.730   7.773 -0.2620 -0.0856 -0.3260
  263CO2     D1 1255   5.591   6.706   1.794  0.3868  0.3310 -0.6164
  263CO2     D2 1256   5.595   6.602   1.626 -0.5277 -0.2838 -0.2632
  263CO2      C 1257   5.593   6.654   1.710 -0.0704  0.0236 -0.4398
  263CO2     O1 1258   5.595   6.593   1.611 -0.6067 -0.3369 -0.2327
  263CO2     O2 1259   5.590   6.715   1.808  0.4658  0.3841 -0.6469
  264CO2     D1 1260   0.345   1.036   5.395  0.0473 -0.3535 -0.1983
  264CO2     D2 1261   0.368   1.100   5.209  0.6770 -0.1588 -0.0551
  264CO2      C 1262   0.356   1.068   5.302  0.3621 -0.2562 -0.1267
  264CO2     O1 1263   0.370   1.106   5.193  0.7314 -0.1420 -0.0428
  264CO2     O2 1264   0.343   1.031   5.411 -0.0071 -0.3703 -0.2106
  265CO2     D1 1265   4.053   4.612   0.359 -0.1226  0.0637  0.1338
  265CO2     D2 1266   3.989   4.433   0.412 -0.2480 -0.0031 -0.2373
  265CO2      C 1267   4.021   4.522   0.385 -0.1853  0.0303 -0.0518
  265CO2     O1 1268   3.983   4.417   0.417 -0.2588 -0.0089 -0.2693
  265CO2     O2 1269   4.058   4.627   0.354 -0.1117  0.0695  0.1658
  266CO2     D1 1270   4.311   1.882   4.488  0.0866 -0.1786  0.0531
  266CO2     D2 1271   4.172   1.980   4.388 -0.1217 -0.2314  0.2895
  266CO2      C 1272   4.241   1.931   4.438 -0.0175 -0.2050  0.1713
  266CO2     O1 1273   4.160   1.988   4.379 -0.1396 -0.2359  0.3099
  266CO2     O2 1274   4.323   1.874   4.497  0.1046 -0.1740  0.0327
  267CO2     D1 1275   5.459   1.292   2.223 -0.2332 -0.4043  0.2899
  267CO2     D2 1276   5.320   1.403   2.309  0.1348  0.1519  0.1719
  267CO2      C 1277   5.390   1.348   2.266 -0.0492 -0.1262  0.2309
  267CO2     O1 1278   5.308   1.413   2.316  0.1666  0.1999  0.1617
  267CO2     O2 1279   5.472   1.283   2.216 -0.2650 -0.4524  0.3001
  268CO2     D1 1280   0.874   6.586   7.755  0.0265  0.0257 -0.5406
  268CO2     D2 1281   0.935   6.401   7.790  0.1857  0.2429  0.3599
  268CO2      C 1282   0.905   6.493   7.772  0.1061  0.1343 -0.0903
  268CO2     O1 1283   0.940   6.385   7.793  0.1995  0.2617  0.4376
  268CO2     O2 1284   0.869   6.602   7.752  0.0128  0.0069 -0.6183
  269CO2     D1 1285   4.494   2.578   2.046  0.2226 -0.0717  0.0390
  269CO2     D2 1286   4.434   2.397   2.099  0.3701 -0.2559 -0.4166
  269CO2      C 1287   4.464   2.487   2.073  0.2964 -0.1638 -0.1888
  269CO2     O1 1288   4.428   2.382   2.104  0.3829 -0.2718 -0.4560
  269CO2     O2 1289   4.499   2.593   2.041  0.2098 -0.0558  0.0784
  270CO2     D1 1290   5.598   1.811   3.769 -0.4563 -0.0364 -0.0540
  270CO2     D2 1291   5.732   1.822   3.914  0.1483  0.5832 -0.6592
  270CO2      C 1292   5.665   1.817   3.842 -0.1540  0.2734 -0.3566
  270CO2     O1 1293   5.744   1.823   3.926  0.2005  0.6368 -0.7115
  270CO2     O2 1294   5.587   1.810   3.757 -0.5085 -0.0899 -0.0017
  271CO2     D1 1295   6.684   2.386   1.622 -0.3715  0.1960  0.4818
  271CO2     D2 1296   6.645   2.269   1.777  0.0641  0.3511  0.7091
  271CO2      C 1297   6.665   2.327   1.700 -0.1537  0.2736  0.5954
  271CO2     O1 1298   6.642   2.259   1.790  0.1018  0.3645  0.7287
  271CO2     O2 1299   6.688   2.396   1.609 -0.4092  0.1826  0.4622
  272CO2     D1 1300   8.063   0.834   7.272 -0.3166 -0.1065 -0.4030
  272CO2     D2 1301   7.953   0.756   7.417  0.2271  0.1049  0.1315
  272CO2      C 1302   8.008   0.795   7.344 -0.0448 -0.0008 -0.1357
  272CO2     O1 1303   7.943   0.749   7.429  0.2740  0.1231  0.1777
  272CO2     O2 1304   8.073   0.841   7.260 -0.3635 -0.1248 -0.4492
  273CO2     D1 1305   7.120   2.417   0.683  0.3065  0.3542 -0.2467
  273CO2     D2 1306   7.134   2.235   0.606 -0.3115  0.2600 -0.1379
  273CO2      C 1307   7.127   2.326   0.645 -0.0025  0.3071 -0.1923
  273CO2     O1 1308   7.135   2.219   0.600 -0.3649  0.2518 -0.1285
  273CO2     O2 1309   7.119   2.432   0.690  0.3599  0.3623 -0.2560
  274CO2     D1 1310   5.063   0.372   0.995  0.0799 -0.2214 -0.1141
  274CO2     D2 1311   5.196   0.415   1.135  0.0732  0.1238 -0.2157
  274CO2      C 1312   5.129   0.393   1.065  0.0765 -0.0488 -0.1649
  274CO2     O1 1313   5.207   0.419   1.147  0.0727  0.1536 -0.2245
  274CO2     O2 1314   5.052   0.368   0.983  0.0804 -0.2512 -0.1053
  275CO2     D1 1315   1.440   0.399   2.013  0.1422  0.3583  0.3201
  275CO2     D2 1316   1.347   0.552   1.928 -0.3860 -0.1562 -0.0345
  275CO2      C 1317   1.393   0.476   1.970 -0.1219  0.1011  0.1428
  275CO2     O1 1318   1.339   0.565   1.921 -0.4316 -0.2006 -0.0651
  275CO2     O2 1319   1.448   0.386   2.020  0.1879  0.4028  0.3507
  276CO2     D1 1320   4.413   4.401   2.261  0.0093  0.0135 -0.6419
  276CO2     D2 1321   4.606   4.439   2.249  0.1150 -0.2637  0.1243
  276CO2      C 1322   4.510   4.420   2.255  0.0622 -0.1251 -0.2588
  276CO2     O1 1323   4.623   4.443   2.248  0.1241 -0.2876  0.1904
  276CO2     O2 1324   4.396   4.397   2.262  0.0002  0.0375 -0.7081
  277CO2     D1 1325   7.057   1.467   6.452  0.1454 -0.0380 -0.5329
  277CO2     D2 1326   7.189   1.604   6.398  0.2774  0.1639  0.2935
  277CO2      C 1327   7.123   1.536   6.425  0.2114  0.0630 -0.1197
  277CO2     O1 1328   7.201   1.616   6.394  0.2888  0.1814  0.3649
  277CO2     O2 1329   7.046   1.456   6.457  0.1340 -0.0555 -0.6043
  278CO2     D1 1330   4.253   5.936   1.519 -0.2561 -0.1844  0.0016
  278CO2     D2 1331   4.143   5.840   1.652 -0.1244 -0.3340  0.0020
  278CO2      C 1332   4.198   5.888   1.586 -0.1903 -0.2592  0.0018
  278CO2     O1 1333   4.133   5.832   1.664 -0.1131 -0.3469  0.0020
  278CO2     O2 1334   4.263   5.944   1.508 -0.2675 -0.1714  0.0015
  279CO2     D1 1335   1.335   2.090   7.266  0.0307  0.1544  0.1177
  279CO2     D2 1336   1.505   2.099   7.368 -0.2436  0.4402  0.5489
  279CO2      C 1337   1.420   2.095   7.317 -0.1065  0.2973  0.3333
  279CO2     O1 1338   1.519   2.100   7.376 -0.2673  0.4649  0.5861
  279CO2     O2 1339   1.320   2.089   7.257  0.0544  0.1297  0.0805
  280CO2     D1 1340   4.217   2.178   3.553 -0.0210  0.2812  0.3852
  280CO2     D2 1341   4.108   2.014   3.535  0.2089  0.1587  0.1041
  280CO2      C 1342   4.162   2.096   3.544  0.0939  0.2200  0.2446
  280CO2     O1 1343   4.098   2.000   3.533  0.2287  0.1482  0.0798
  280CO2     O2 1344   4.226   2.192   3.555 -0.0409  0.2918  0.4095
  281CO2     D1 1345   0.847   2.392   6.282 -0.4212 -0.1934  0.4926
  281CO2     D2 1346   0.752   2.223   6.241  0.1383 -0.1947 -0.7983
  281CO2      C 1347   0.800   2.307   6.261 -0.1414 -0.1941 -0.1528
  281CO2     O1 1348   0.744   2.208   6.237  0.1867 -0.1948 -0.9098
  281CO2     O2 1349   0.855   2.406   6.286 -0.4695 -0.1933  0.6041
  282CO2     D1 1350   5.790   5.339   2.431 -0.0703  0.3741 -0.2254
  282CO2     D2 1351   5.857   5.268   2.259  0.2735 -0.0858  0.0978
  282CO2      C 1352   5.823   5.303   2.345  0.1016  0.1441 -0.0638
  282CO2     O1 1353   5.863   5.262   2.244  0.3032 -0.1256  0.1257
  282CO2     O2 1354   5.784   5.345   2.446 -0.1000  0.4139 -0.2533
  283CO2     D1 1355   7.092   1.904   1.956  0.4208  1.0483 -0.1498
  283CO2     D2 1356   7.163   1.890   1.772 -0.0386 -0.8704 -0.1875
  283CO2      C 1357   7.128   1.897   1.864  0.1911  0.0890 -0.1686
  283CO2     O1 1358   7.169   1.889   1.756 -0.0783 -1.0362 -0.1907
  283CO2     O2 1359   7.086   1.906   1.972  0.4605  1.2141 -0.1466
  284CO2     D1 1360   1.704   1.678   8.087 -0.2772 -0.0474  0.9148
  284CO2     D2 1361   1.529   1.738   8.018 -0.0842  0.0333  0.4898
  284CO2      C 1362   1.617   1.708   8.052 -0.1807 -0.0071  0.7023
  284CO2     O1 1363   1.514   1.743   8.012 -0.0676  0.0403  0.4530
  284CO2     O2 1364   1.719   1.673   8.093 -0.2939 -0.0544  0.9515
  285CO2     D1 1365   7.014   2.995   2.816 -0.4421  0.0761 -0.4805
  285CO2     D2 1366   6.831   2.923   2.837 -0.2086 -0.4255 -0.1575
  285CO2      C 1367   6.922   2.959   2.827 -0.3254 -0.1747 -0.3190
  285CO2     O1 1368   6.815   2.917   2.839 -0.1885 -0.4689 -0.1296
  285CO2     O2 1369   7.029   3.001   2.814 -0.4622  0.1194 -0.5084
  286CO2     D1 1370   6.053   5.280   6.197 -0.4071 -0.1334  0.4250
  286CO2     D2 1371   6.147   5.191   6.347  0.0126  0.0910  0.2945
  286CO2      C 1372   6.100   5.235   6.272 -0.1972 -0.0212  0.3597
  286CO2     O1 1373   6.156   5.183   6.360  0.0489  0.1104  0.2833
  286CO2     O2 1374   6.045   5.287   6.184 -0.4433 -0.1528  0.4362
  287CO2     D1 1375   5.497   1.171   4.732  0.1355  0.3259  0.4489
  287CO2     D2 1376   5.506   0.975   4.761  0.5205  0.1897 -0.5681
  287CO2      C 1377   5.502   1.073   4.746  0.3280  0.2578 -0.0596
  287CO2     O1 1378   5.507   0.958   4.764  0.5538  0.1779 -0.6559
  287CO2     O2 1379   5.496   1.188   4.729  0.1022  0.3377  0.5367
  288CO2     D1 1380   4.845   3.629   3.041 -0.1146 -0.8459 -0.1993
  288CO2     D2 1381   4.681   3.720   2.976  0.3238 -0.3504 -0.6105
  288CO2      C 1382   4.763   3.675   3.009  0.1046 -0.5982 -0.4049
  288CO2     O1 1383   4.667   3.728   2.971  0.3617 -0.3076 -0.6460
  288CO2     O2 1384   4.859   3.621   3.047 -0.1525 -0.8888 -0.1638
  289CO2     D1 1385   7.655   6.625   4.289 -0.4671 -0.1586 -0.1727
  289CO2     D2 1386   7.711   6.793   4.202 -0.0057  0.0636  0.5470
  289CO2      C 1387   7.683   6.709   4.246 -0.2364 -0.0475  0.1872
  289CO2     O1 1388   7.716   6.808   4.194  0.0342  0.0827  0.6091
  289CO2     O2 1389   7.650   6.611   4.297 -0.5069 -0.1778 -0.2348
  290CO2     D1 1390   6.748   6.413   2.722  0.0386  0.2005 -0.2501
  290CO2     D2 1391   6.654   6.252   2.658 -0.1308  0.0857  0.2810
  290CO2      C 1392   6.701   6.332   2.690 -0.0461  0.1431  0.0154
  290CO2     O1 1393   6.646   6.238   2.652 -0.1454  0.0758  0.3268
  290CO2     O2 1394   6.756   6.427   2.728  0.0533  0.2104 -0.2960
  291CO2     D1 1395   2.657   4.333   6.880  0.3943  0.3810  0.1285
  291CO2     D2 1396   2.577   4.385   7.053 -0.1243 -0.7085  0.2175
  291CO2      C 1397   2.617   4.359   6.967  0.1350 -0.1637  0.1730
  291CO2     O1 1398   2.570   4.389   7.068 -0.1691 -0.8026  0.2252
  291CO2     O2 1399   2.664   4.328   6.865  0.4391  0.4751  0.1208
  292CO2     D1 1400   3.629   2.747   2.779  0.0425 -0.3856 -0.0047
  292CO2     D2 1401   3.495   2.686   2.647 -0.1046  0.0838 -0.0736
  292CO2      C 1402   3.562   2.716   2.713 -0.0311 -0.1509 -0.0392
  292CO2     O1 1403   3.483   2.680   2.636 -0.1173  0.1244 -0.0796
  292CO2     O2 1404   3.641   2.752   2.790  0.0552 -0.4261  0.0012
  293CO2     D1 1405   0.151   1.509   6.183 -0.1681  0.1538  0.3726
  293CO2     D2 1406   0.307   1.389   6.192  0.0367  0.4099  0.2552
  293CO2      C 1407   0.229   1.449   6.187 -0.0657  0.2818  0.3139
  293CO2     O1 1408   0.321   1.378   6.193  0.0544  0.4320  0.2451
  293CO2     O2 1409   0.137   1.520   6.182 -0.1858  0.1316  0.3828
  294CO2     D1 1410   5.140   1.729   6.625  0.3527 -0.0452  0.0652
  294CO2     D2 1411   5.182   1.541   6.580 -0.3123 -0.1549 -0.1018
  294CO2      C 1412   5.161   1.635   6.602  0.0202 -0.1001 -0.0183
  294CO2     O1 1413   5.185   1.525   6.576 -0.3697 -0.1644 -0.1162
  294CO2     O2 1414   5.136   1.745   6.628  0.4102 -0.0357  0.0796
  295CO2     D1 1415   5.833   2.926   2.349 -0.2277 -0.2288  0.3058
  295CO2     D2 1416   5.803   2.936   2.154  0.5352 -0.0821  0.1950
  295CO2      C 1417   5.818   2.931   2.252  0.1538 -0.1554  0.2504
  295CO2     O1 1418   5.801   2.937   2.137  0.6011 -0.0694  0.1855
  295CO2     O2 1419   5.836   2.926   2.366 -0.2936 -0.2415  0.3154
  296CO2     D1 1420   2.167   3.356   5.980 -0.3929 -0.0368 -0.2188
  296CO2     D2 1421   2.144   3.453   6.150 -0.0445  0.3527 -0.3924
  296CO2      C 1422   2.155   3.405   6.065 -0.2187  0.1579 -0.3056
  296CO2     O1 1423   2.142   3.462   6.165 -0.0144  0.3863 -0.4074
  296CO2     O2 1424   2.169   3.348   5.965 -0.4230 -0.0704 -0.2038
  297CO2     D1 1425   5.314   0.204   2.734 -0.3389 -0.2149 -0.0551
  297CO2     D2 1426   5.346   0.198   2.539  0.0128 -0.3693  0.0082
  297CO2      C 1427   5.330   0.201   2.636 -0.1630 -0.2921 -0.0235
  297CO2     O1 1428   5.349   0.198   2.522  0.0432 -0.3827  0.0137
  297CO2     O2 1429   5.311   0.205   2.751 -0.3693 -0.2015 -0.0606
  298CO2     D1 1430   6.872   8.002   7.639 -0.1182  0.1766 -0.3325
  298CO2     D2 1431   6.708   8.099   7.589 -0.3572 -0.1066 -0.1011
  298CO2      C 1432   6.790   8.050   7.614 -0.2377  0.0350 -0.2168
  298CO2     O1 1433   6.693   8.108   7.584 -0.3779 -0.1310 -0.0811
  298CO2     O2 1434   6.886   7.993   7.644 -0.0975  0.2011 -0.3525
  299CO2     D1 1435   0.808   6.080   4.022  0.0707 -0.1320 -0.3801
  299CO2     D2 1436   0.637   5.990   4.061  0.1187 -0.2904 -0.5345
  299CO2      C 1437   0.722   6.035   4.042  0.0947 -0.2112 -0.4573
  299CO2     O1 1438   0.622   5.982   4.064  0.1228 -0.3041 -0.5478
  299CO2     O2 1439   0.823   6.088   4.019  0.0665 -0.1183 -0.3668
  300CO2     D1 1440   6.463   1.907   6.680 -0.1014 -0.4607 -0.1204
  300CO2     D2 1441   6.599   1.855   6.814 -0.4314 -0.2017  0.3151
  300CO2      C 1442   6.531   1.881   6.747 -0.2664 -0.3312  0.0973
  300CO2     O1 1443   6.611   1.851   6.825 -0.4599 -0.1794  0.3527
  300CO2     O2 1444   6.451   1.912   6.668 -0.0729 -0.4831 -0.1580
  301CO2     D1 1445   6.157   2.154   1.538 -0.0389 -0.1024  0.7745
  301CO2     D2 1446   6.083   1.971   1.526 -0.0866 -0.0445  0.1478
  301CO2      C 1447   6.120   2.062   1.532 -0.0627 -0.0734  0.4611
  301CO2     O1 1448   6.076   1.955   1.525 -0.0907 -0.0395  0.0937
  301CO2     O2 1449   6.163   2.170   1.539 -0.0348 -0.1074  0.8286
  302CO2     D1 1450   2.117   1.575   6.048  0.2755  0.0096 -0.2932
  302CO2     D2 1451   2.124   1.721   6.182  0.0379 -0.0897 -0.1723
  302CO2      C 1452   2.121   1.648   6.115  0.1567 -0.0400 -0.2328
  302CO2     O1 1453   2.125   1.734   6.193  0.0174 -0.0983 -0.1619
  302CO2     O2 1454   2.117   1.563   6.037  0.2960  0.0182 -0.3037
  303CO2     D1 1455   5.970   1.899   5.771 -0.3620  0.0124 -0.0717
  303CO2     D2 1456   5.867   1.965   5.927 -0.5583 -0.1721 -0.1240
  303CO2      C 1457   5.919   1.932   5.849 -0.4601 -0.0799 -0.0979
  303CO2     O1 1458   5.858   1.970   5.940 -0.5752 -0.1881 -0.1286
  303CO2     O2 1459   5.979   1.893   5.757 -0.3451  0.0283 -0.0672
  304CO2     D1 1460   0.866   3.145   3.033  0.2303 -0.1803 -0.3185
  304CO2     D2 1461   1.005   3.269   3.100  0.0170  0.0243 -0.2524
  304CO2      C 1462   0.936   3.207   3.066  0.1237 -0.0780 -0.2855
  304CO2     O1 1463   1.017   3.279   3.106 -0.0014  0.0420 -0.2467
  304CO2     O2 1464   0.854   3.134   3.027  0.2487 -0.1979 -0.3242
  305CO2     D1 1465   0.408   4.618   0.721 -0.2704  0.2137 -0.2226
  305CO2     D2 1466   0.481   4.780   0.633 -0.1351  0.0298 -0.4517
  305CO2      C 1467   0.444   4.699   0.677 -0.2028  0.1217 -0.3372
  305CO2     O1 1468   0.487   4.794   0.625 -0.1234  0.0139 -0.4715
  305CO2     O2 1469   0.402   4.604   0.728 -0.2821  0.2295 -0.2028
  306CO2     D1 1470   7.682   2.776   3.752  0.0801  0.0876  0.1378
  306CO2     D2 1471   7.578   2.632   3.838 -0.4591  0.4181  0.0390
  306CO2      C 1472   7.630   2.704   3.795 -0.1895  0.2529  0.0884
  306CO2     O1 1473   7.569   2.620   3.846 -0.5056  0.4466  0.0305
  306CO2     O2 1474   7.691   2.788   3.744  0.1266  0.0591  0.1463
  307CO2     D1 1475   7.197   7.452   1.090 -0.2999  0.1238 -0.2531
  307CO2     D2 1476   7.186   7.503   1.281 -0.0620  0.5441 -0.3507
  307CO2      C 1477   7.192   7.477   1.186 -0.1809  0.3339 -0.3019
  307CO2     O1 1478   7.185   7.507   1.298 -0.0415  0.5804 -0.3592
  307CO2     O2 1479   7.198   7.447   1.074 -0.3204  0.0875 -0.2447
  308CO2     D1 1480   0.795   5.168   1.794 -0.4328  0.2864  0.3930
  308CO2     D2 1481   0.842   5.022   1.920 -0.0331  0.2696  0.2275
  308CO2      C 1482   0.819   5.095   1.857 -0.2330  0.2780  0.3102
  308CO2     O1 1483   0.846   5.009   1.931  0.0014  0.2682  0.2132
  308CO2     O2 1484   0.791   5.180   1.784 -0.4674  0.2879  0.4073
  309CO2     D1 1485   7.877   6.576   4.857  0.1897 -0.0245 -0.0370
  309CO2     D2 1486   7.734   6.604   4.991  0.1495  0.0060 -0.0879
  309CO2      C 1487   7.806   6.590   4.924  0.1696 -0.0092 -0.0624
  309CO2     O1 1488   7.722   6.607   5.002  0.1460  0.0086 -0.0923
  309CO2     O2 1489   7.890   6.573   4.846  0.1932 -0.0271 -0.0326
  310CO2     D1 1490   0.713   0.767   4.689 -0.0874  0.0202  0.0848
  310CO2     D2 1491   0.704   0.637   4.540  0.3759  0.0462  0.0339
  310CO2      C 1492   0.709   0.702   4.615  0.1443  0.0332  0.0593
  310CO2     O1 1493   0.703   0.626   4.527  0.4159  0.0485  0.0295
  310CO2     O2 1494   0.714   0.778   4.702 -0.1274  0.0180  0.0892
  311CO2     D1 1495   5.313   5.078   2.982  0.4094 -0.0808  0.2334
  311CO2     D2 1496   5.320   4.980   3.154  0.2617 -0.4846  0.0089
  311CO2      C 1497   5.317   5.029   3.068  0.3356 -0.2827  0.1211
  311CO2     O1 1498   5.321   4.972   3.168  0.2490 -0.5195 -0.0105
  311CO2     O2 1499   5.313   5.087   2.967  0.4222 -0.0459  0.2528
  312CO2     D1 1500   5.188   0.682   5.761 -0.4270 -0.2021  0.1649
  312CO2     D2 1501   5.212   0.499   5.689 -0.0807  0.0465 -0.3483
  312CO2      C 1502   5.200   0.591   5.725 -0.2538 -0.0778 -0.0917
  312CO2     O1 1503   5.214   0.484   5.682 -0.0508  0.0680 -0.3927
  312CO2     O2 1504   5.186   0.698   5.768 -0.4569 -0.2236  0.2092
  313CO2     D1 1505   4.472   0.005   7.041  0.3886  0.1179  0.1734
  313CO2     D2 1506   4.485  -0.007   6.844  0.5170 -0.2490  0.2026
  313CO2      C 1507   4.479  -0.001   6.942  0.4528 -0.0655  0.1880
  313CO2     O1 1508   4.486  -0.008   6.827  0.5281 -0.2807  0.2052
  313CO2     O2 1509   4.471   0.006   7.058  0.3775  0.1496  0.1708
  314CO2     D1 1510   3.959   1.233   7.151  0.1699  0.5732  0.0531
  314CO2     D2 1511   4.112   1.193   7.270 -0.1144  0.0142  0.2342
  314CO2      C 1512   4.035   1.213   7.211  0.0277  0.2937  0.1436
  314CO2     O1 1513   4.125   1.190   7.281 -0.1390 -0.0341  0.2499
  314CO2     O2 1514   3.946   1.236   7.141  0.1944  0.6215  0.0374
  315CO2     D1 1515   2.568   2.107   7.704  0.2949  0.0088  0.3196
  315CO2     D2 1516   2.703   2.232   7.632  0.0106  0.3747  0.4219
  315CO2      C 1517   2.636   2.170   7.668  0.1528  0.1918  0.3708
  315CO2     O1 1518   2.715   2.243   7.626 -0.0139  0.4063  0.4308
  315CO2     O2 1519   2.557   2.096   7.710  0.3194 -0.0228  0.3108
  316CO2     D1 1520   6.763   5.082   5.812  0.2121  0.2024  0.2248
  316CO2     D2 1521   6.694   4.971   5.960 -0.5522 -0.0723 -0.3351
  316CO2      C 1522   6.729   5.027   5.886 -0.1700  0.0650 -0.0552
  316CO2     O1 1523   6.688   4.961   5.973 -0.6182 -0.0960 -0.3834
  316CO2     O2 1524   6.769   5.092   5.799  0.2782  0.2261  0.2731
  317CO2     D1 1525   3.476   7.189   0.729  0.0737  0.0309  0.0601
  317CO2     D2 1526   3.520   7.090   0.895 -0.1969 -0.3384 -0.0893
  317CO2      C 1527   3.498   7.140   0.812 -0.0616 -0.1537 -0.0146
  317CO2     O1 1528   3.523   7.082   0.909 -0.2203 -0.3703 -0.1022
  317CO2     O2 1529   3.472   7.198   0.715  0.0971  0.0629  0.0730
  318CO2     D1 1530   4.369   5.022   6.939 -0.1260  0.2609  0.2888
  318CO2     D2 1531   4.506   4.880   6.928 -0.1019  0.3279 -0.2697
  318CO2      C 1532   4.438   4.951   6.934 -0.1140  0.2944  0.0095
  318CO2     O1 1533   4.518   4.868   6.927 -0.0998  0.3337 -0.3180
  318CO2     O2 1534   4.358   5.035   6.940 -0.1281  0.2551  0.3370
  319CO2     D1 1535   4.701   4.651   6.110 -0.7081  0.2794 -0.3565
  319CO2     D2 1536   4.866   4.758   6.087 -0.5222  0.0993  0.1309
  319CO2      C 1537   4.784   4.704   6.098 -0.6152  0.1894 -0.1128
  319CO2     O1 1538   4.881   4.767   6.085 -0.5061  0.0838  0.1730
  319CO2     O2 1539   4.687   4.642   6.112 -0.7242  0.2949 -0.3986
  320CO2     D1 1540   4.405   0.360   2.190  0.4063 -0.1975 -0.1337
  320CO2     D2 1541   4.373   0.535   2.276 -0.0769 -0.0895 -0.5305
  320CO2      C 1542   4.389   0.448   2.233  0.1647 -0.1435 -0.3321
  320CO2     O1 1543   4.370   0.551   2.284 -0.1186 -0.0802 -0.5648
  320CO2     O2 1544   4.408   0.345   2.183  0.4480 -0.2068 -0.0994
  321CO2     D1 1545   1.681   6.569   4.207 -0.0179 -0.2549  0.2403
  321CO2     D2 1546   1.526   6.489   4.301 -0.2255  0.0656  0.1668
  321CO2      C 1547   1.604   6.529   4.254 -0.1217 -0.0946  0.2036
  321CO2     O1 1548   1.513   6.483   4.309 -0.2434  0.0933  0.1605
  321CO2     O2 1549   1.695   6.575   4.199  0.0000 -0.2825  0.2467
  322CO2     D1 1550   3.050   6.389   1.787 -0.2022  0.0810 -0.1768
  322CO2     D2 1551   2.992   6.396   1.598 -0.2097  0.3808 -0.1632
  322CO2      C 1552   3.021   6.392   1.693 -0.2060  0.2309 -0.1700
  322CO2     O1 1553   2.986   6.396   1.582 -0.2103  0.4067 -0.1621
  322CO2     O2 1554   3.055   6.388   1.804 -0.2016  0.0551 -0.1780
  323CO2     D1 1555   5.209   6.836   2.961 -0.0888  0.0394 -0.0619
  323CO2     D2 1556   5.194   6.913   3.143 -0.4655  0.2164 -0.1656
  323CO2      C 1557   5.201   6.875   3.052 -0.2772  0.1279 -0.1137
  323CO2     O1 1558   5.193   6.920   3.159 -0.4981  0.2317 -0.1746
  323CO2     O2 1559   5.210   6.830   2.946 -0.0562  0.0241 -0.0529
  324CO2     D1 1560   4.031   2.992   0.445  0.0392 -0.1622  0.3312
  324CO2     D2 1561   3.958   2.876   0.587  0.0492 -0.0731  0.4093
  324CO2      C 1562   3.994   2.934   0.516  0.0442 -0.1176  0.3702
  324CO2     O1 1563   3.951   2.865   0.599  0.0501 -0.0654  0.4160
  324CO2     O2 1564   4.037   3.002   0.433  0.0384 -0.1699  0.3244
  325CO2     D1 1565   6.141   1.906   3.426 -0.0154 -0.0551 -0.0125
  325CO2     D2 1566   6.246   1.867   3.263 -0.0594 -0.4931  0.0633
  325CO2      C 1567   6.194   1.886   3.344 -0.0374 -0.2741  0.0254
  325CO2     O1 1568   6.255   1.863   3.249 -0.0632 -0.5309  0.0698
  325CO2     O2 1569   6.132   1.909   3.440 -0.0116 -0.0173 -0.0190
  326CO2     D1 1570   4.891   2.164   0.207  0.3975 -0.1831  0.0262
  326CO2     D2 1571   4.850   2.355   0.176 -0.3330 -0.3937 -0.3055
  326CO2      C 1572   4.870   2.260   0.192  0.0323 -0.2884 -0.1397
  326CO2     O1 1573   4.846   2.372   0.174 -0.3961 -0.4119 -0.3341
  326CO2     O2 1574   4.895   2.148   0.210  0.4606 -0.1649  0.0548
  327CO2     D1 1575   6.089   1.791   7.794  0.2545  0.1713 -0.2383
  327CO2     D2 1576   6.251   1.838   7.690  0.2531 -0.1593 -0.3933
  327CO2      C 1577   6.170   1.814   7.742  0.2538  0.0060 -0.3158
  327CO2     O1 1578   6.265   1.843   7.681  0.2530 -0.1879 -0.4067
  327CO2     O2 1579   6.075   1.786   7.803  0.2546  0.1999 -0.2249
  328CO2     D1 1580   6.770   0.856   4.251  0.2269  0.4727  0.1641
  328CO2     D2 1581   6.762   0.782   4.067 -0.1881  0.0090  0.3709
  328CO2      C 1582   6.766   0.819   4.159  0.0194  0.2408  0.2675
  328CO2     O1 1583   6.761   0.776   4.052 -0.2240 -0.0311  0.3887
  328CO2     O2 1584   6.771   0.863   4.266  0.2627  0.5127  0.1462
  329CO2     D1 1585   4.937   7.728   7.560 -0.3830 -0.2895 -0.1542
  329CO2     D2 1586   4.947   7.533   7.528  0.5383 -0.2314 -0.2337
  329CO2      C 1587   4.942   7.631   7.544  0.0777 -0.2605 -0.1939
  329CO2     O1 1588   4.947   7.516   7.525  0.6179 -0.2264 -0.2406
  329CO2     O2 1589   4.936   7.745   7.563 -0.4626 -0.2946 -0.1473
  330CO2     D1 1590   5.047   7.391   3.650 -0.4122  0.3202 -0.2746
  330CO2     D2 1591   5.141   7.539   3.558  0.0724  0.2426  0.0938
  330CO2      C 1592   5.094   7.465   3.604 -0.1699  0.2814 -0.0904
  330CO2     O1 1593   5.149   7.552   3.550  0.1143  0.2359  0.1256
  330CO2     O2 1594   5.039   7.378   3.658 -0.4541  0.3269 -0.3064
  331CO2     D1 1595   5.991   1.164   5.870 -0.0378 -0.2161 -0.1434
  331CO2     D2 1596   6.017   1.075   5.695 -0.1464  0.3244 -0.4358
  331CO2      C 1597   6.004   1.119   5.783 -0.0921  0.0542 -0.2896
  331CO2     O1 1598   6.019   1.067   5.680 -0.1558  0.3711 -0.4611
  331CO2     O2 1599   5.988   1.171   5.885 -0.0284 -0.2628 -0.1181
  332CO2     D1 1600   6.908   0.368   2.076 -0.4068  0.3451 -0.0048
  332CO2     D2 1601   7.039   0.220   2.065 -0.3362  0.4078 -0.0076
  332CO2      C 1602   6.974   0.294   2.071 -0.3715  0.3765 -0.0062
  332CO2     O1 1603   7.051   0.207   2.064 -0.3301  0.4133 -0.0078
  332CO2     O2 1604   6.897   0.381   2.077 -0.4129  0.3397 -0.0046
  333CO2     D1 1605   3.908   5.223   4.904  0.1461  0.0093  0.0637
  333CO2     D2 1606   3.872   5.236   4.710  0.4489 -0.1695 -0.0063
  333CO2      C 1607   3.890   5.229   4.807  0.2975 -0.0801  0.0287
  333CO2     O1 1608   3.868   5.237   4.693  0.4750 -0.1849 -0.0124
  333CO2     O2 1609   3.912   5.222   4.921  0.1199  0.0247  0.0697
  334CO2     D1 1610   3.020   3.821   2.248  0.3030  0.1537 -0.4482
  334CO2     D2 1611   3.098   3.652   2.315 -0.2094  0.0571 -0.0948
  334CO2      C 1612   3.059   3.737   2.282  0.0468  0.1054 -0.2715
  334CO2     O1 1613   3.105   3.637   2.321 -0.2537  0.0487 -0.0643
  334CO2     O2 1614   3.014   3.836   2.243  0.3472  0.1621 -0.4787
  335CO2     D1 1615   7.206   6.465   2.453  0.3182 -0.1723 -0.1678
  335CO2     D2 1616   7.347   6.508   2.585 -0.0102  0.2660  0.0418
  335CO2      C 1617   7.277   6.486   2.519  0.1540  0.0469 -0.0630
  335CO2     O1 1618   7.360   6.511   2.597 -0.0386  0.3039  0.0599
  335CO2     O2 1619   7.194   6.461   2.442  0.3465 -0.2101 -0.1859
  336CO2     D1 1620   0.951   3.987   0.846  0.5257  0.1907 -0.0423
  336CO2     D2 1621   1.045   3.864   0.722 -0.1632  0.3967 -0.7678
  336CO2      C 1622   0.998   3.925   0.784  0.1813  0.2937 -0.4051
  336CO2     O1 1623   1.053   3.854   0.711 -0.2227  0.4145 -0.8305
  336CO2     O2 1624   0.943   3.997   0.857  0.5852  0.1729  0.0204
  337CO2     D1 1625   6.983   3.679   2.217 -0.3978 -0.1806 -0.3845
  337CO2     D2 1626   6.911   3.602   2.384  0.0187  0.0196 -0.1125
  337CO2      C 1627   6.947   3.641   2.301 -0.1896 -0.0805 -0.2485
  337CO2     O1 1628   6.905   3.596   2.399  0.0546  0.0369 -0.0890
  337CO2     O2 1629   6.989   3.686   2.203 -0.4337 -0.1979 -0.4080
  338CO2     D1 1630   5.300   1.665   4.084  0.0618 -0.3298  0.4255
  338CO2     D2 1631   5.491   1.614   4.082  0.1672  0.0783 -0.1027
  338CO2      C 1632   5.396   1.640   4.083  0.1145 -0.1258  0.1614
  338CO2     O1 1633   5.508   1.609   4.082  0.1763  0.1136 -0.1483
  338CO2     O2 1634   5.284   1.670   4.084  0.0527 -0.3651  0.4711
  339CO2     D1 1635   7.298   7.807   5.235 -0.5018  0.3822 -0.2147
  339CO2     D2 1636   7.492   7.769   5.254 -0.7561 -0.9434 -0.1948
  339CO2      C 1637   7.395   7.788   5.244 -0.6289 -0.2806 -0.2048
  339CO2     O1 1638   7.508   7.766   5.255 -0.7781 -1.0579 -0.1931
  339CO2     O2 1639   7.282   7.810   5.233 -0.4798  0.4967 -0.2164
  340CO2     D1 1640   6.443   0.557   2.756  0.9176 -0.5151  0.1370
  340CO2     D2 1641   6.451   0.371   2.689 -0.0470 -0.4589 -0.1392
  340CO2      C 1642   6.447   0.464   2.723  0.4353 -0.4870 -0.0011
  340CO2     O1 1643   6.452   0.355   2.683 -0.1303 -0.4541 -0.1630
  340CO2     O2 1644   6.443   0.573   2.762  1.0009 -0.5199  0.1608
  341CO2     D1 1645   4.004   1.605   3.659  0.4897 -0.6614  0.5662
  341CO2     D2 1646   3.857   1.531   3.769 -0.2161  0.1400  0.1783
  341CO2      C 1647   3.930   1.568   3.714  0.1368 -0.2607  0.3722
  341CO2     O1 1648   3.844   1.524   3.778 -0.2771  0.2093  0.1448
  341CO2     O2 1649   4.016   1.612   3.649  0.5506 -0.7306  0.5997
  342CO2     D1 1650   0.121   1.207   0.834 -0.0980  0.0566  0.3181
  342CO2     D2 1651   0.205   1.152   1.004 -0.0188  0.0709  0.2837
  342CO2      C 1652   0.163   1.179   0.919 -0.0584  0.0638  0.3009
  342CO2     O1 1653   0.212   1.147   1.019 -0.0119  0.0722  0.2808
  342CO2     O2 1654   0.114   1.212   0.819 -0.1048  0.0554  0.3211
  343CO2     D1 1655   2.854   6.295   6.034 -0.3211 -0.1560  0.3543
  343CO2     D2 1656   2.971   6.430   5.949 -0.4312  0.1317  0.6562
  343CO2      C 1657   2.913   6.362   5.992 -0.3761 -0.0121  0.5053
  343CO2     O1 1658   2.981   6.441   5.942 -0.4407  0.1566  0.6823
  343CO2     O2 1659   2.844   6.283   6.042 -0.3115 -0.1808  0.3282
  344CO2     D1 1660   4.715   0.009   2.334  0.0809  0.0556  0.1276
  344CO2     D2 1661   4.605   0.159   2.399 -0.1011 -0.0493  0.0643
  344CO2      C 1662   4.660   0.084   2.366 -0.0101  0.0032  0.0959
  344CO2     O1 1663   4.595   0.172   2.405 -0.1168 -0.0583  0.0588
  344CO2     O2 1664   4.724  -0.004   2.328  0.0966  0.0647  0.1331
  345CO2     D1 1665   6.589   3.504   6.793 -0.3357  0.2052 -0.1523
  345CO2     D2 1666   6.491   3.345   6.859  0.0647  0.0327  0.0267
  345CO2      C 1667   6.540   3.425   6.826 -0.1355  0.1189 -0.0628
  345CO2     O1 1668   6.482   3.332   6.864  0.0993  0.0178  0.0422
  345CO2     O2 1669   6.597   3.518   6.787 -0.3703  0.2201 -0.1677
  346CO2     D1 1670   0.798   3.969   5.091  0.2235  0.3046  0.4499
  346CO2     D2 1671   0.758   3.784   5.149 -0.0735  0.1167 -0.3368
  346CO2      C 1672   0.778   3.876   5.120  0.0750  0.2107  0.0565
  346CO2     O1 1673   0.755   3.768   5.154 -0.0991  0.1005 -0.4048
  346CO2     O2 1674   0.801   3.985   5.086  0.2491  0.3208  0.5178
  347CO2     D1 1675   6.452   1.824   2.928  0.0983 -0.2961 -0.2207
  347CO2     D2 1676   6.395   2.008   2.883  0.0181 -0.2673 -0.0012
  347CO2      C 1677   6.424   1.916   2.906  0.0582 -0.2817 -0.1110
  347CO2     O1 1678   6.390   2.024   2.879  0.0112 -0.2648  0.0178
  347CO2     O2 1679   6.457   1.808   2.932  0.1053 -0.2986 -0.2397
  348CO2     D1 1680   7.731   2.731   0.279  0.2438  0.2048 -0.3312
  348CO2     D2 1681   7.695   2.572   0.167 -0.0733 -0.1979  0.3376
  348CO2      C 1682   7.713   2.651   0.223  0.0853  0.0034  0.0032
  348CO2     O1 1683   7.692   2.558   0.157 -0.1007 -0.2327  0.3954
  348CO2     O2 1684   7.734   2.744   0.289  0.2712  0.2396 -0.3890
  349CO2     D1 1685   1.312   4.731   5.770 -0.3254  0.0123  0.0999
  349CO2     D2 1686   1.293   4.767   5.964 -0.0791  0.0928  0.1099
  349CO2      C 1687   1.303   4.749   5.867 -0.2022  0.0526  0.1049
  349CO2     O1 1688   1.291   4.771   5.981 -0.0578  0.0998  0.1107
  349CO2     O2 1689   1.314   4.728   5.754 -0.3467  0.0053  0.0991
  350CO2     D1 1690   3.727   3.065   6.197 -0.5423 -0.0949  0.3855
  350CO2     D2 1691   3.810   3.102   6.373  0.5850  0.2293 -0.2146
  350CO2      C 1692   3.768   3.083   6.285  0.0214  0.0672  0.0855
  350CO2     O1 1693   3.817   3.105   6.388  0.6824  0.2573 -0.2665
  350CO2     O2 1694   3.720   3.062   6.182 -0.6396 -0.1229  0.4374
  351CO2     D1 1695   2.823   7.274   4.213  0.4822  0.0749  0.4653
  351CO2     D2 1696   2.719   7.278   4.382  0.0467  0.2778  0.1934
  351CO2      C 1697   2.771   7.276   4.297  0.2644  0.1764  0.3293
  351CO2     O1 1698   2.710   7.278   4.396  0.0091  0.2954  0.1699
  351CO2     O2 1699   2.832   7.273   4.198  0.5198  0.0573  0.4888
  352CO2     D1 1700   1.408   0.344   3.579 -0.1424 -0.4043  0.0302
  352CO2     D2 1701   1.385   0.439   3.752 -0.7032 -0.4807 -0.0009
  352CO2      C 1702   1.397   0.391   3.666 -0.4228 -0.4425  0.0146
  352CO2     O1 1703   1.383   0.447   3.767 -0.7516 -0.4873 -0.0036
  352CO2     O2 1704   1.410   0.336   3.565 -0.0939 -0.3976  0.0329
  353CO2     D1 1705   6.304   3.999   3.617 -0.2184 -0.0739 -0.0584
  353CO2     D2 1706   6.240   3.815   3.587 -0.0686 -0.0624 -0.4550
  353CO2      C 1707   6.272   3.907   3.602 -0.1435 -0.0681 -0.2567
  353CO2     O1 1708   6.234   3.799   3.584 -0.0556 -0.0614 -0.4892
  353CO2     O2 1709   6.310   4.015   3.620 -0.2313 -0.0749 -0.0241
  354CO2     D1 1710   4.456   4.803   0.060 -0.3772  0.0483  0.0353
  354CO2     D2 1711   4.408   4.625  -0.011 -0.2120  0.1587 -0.3537
  354CO2      C 1712   4.432   4.714   0.024 -0.2946  0.1035 -0.1592
  354CO2     O1 1713   4.404   4.609  -0.018 -0.1978  0.1683 -0.3873
  354CO2     O2 1714   4.460   4.818   0.066 -0.3914  0.0388  0.0689
  355CO2     D1 1715   7.279   0.280   5.514 -0.2355  0.6142 -0.2879
  355CO2     D2 1716   7.146   0.397   5.603 -0.1900  0.5344 -0.1156
  355CO2      C 1717   7.213   0.339   5.559 -0.2127  0.5743 -0.2017
  355CO2     O1 1718   7.135   0.407   5.611 -0.1860  0.5275 -0.1007
  355CO2     O2 1719   7.290   0.270   5.506 -0.2394  0.6211 -0.3028
  356CO2     D1 1720   3.157   0.476   7.319 -0.2076 -0.1256 -0.1363
  356CO2     D2 1721   3.031   0.618   7.375  0.0304 -0.0834  0.2913
  356CO2      C 1722   3.094   0.547   7.347 -0.0886 -0.1045  0.0775
  356CO2     O1 1723   3.020   0.630   7.380  0.0510 -0.0798  0.3282
  356CO2     O2 1724   3.168   0.464   7.314 -0.2281 -0.1292 -0.1733
  357CO2     D1 1725   0.712   2.121   5.093  0.1316 -0.0485  0.8495
  357CO2     D2 1726   0.889   2.038   5.062  0.0445 -0.0328  0.3126
  357CO2      C 1727   0.800   2.079   5.078  0.0880 -0.0406  0.5810
  357CO2     O1 1728   0.904   2.031   5.059  0.0370 -0.0315  0.2662
  357CO2     O2 1729   0.696   2.128   5.096  0.1391 -0.0498  0.8959
  358CO2     D1 1730   2.785   3.581   1.519  0.2400  0.1030  0.2913
  358CO2     D2 1731   2.902   3.666   1.655 -0.0074  0.1894  0.4503
  358CO2      C 1732   2.844   3.624   1.587  0.1163  0.1462  0.3708
  358CO2     O1 1733   2.912   3.674   1.666 -0.0288  0.1968  0.4641
  358CO2     O2 1734   2.775   3.574   1.508  0.2614  0.0955  0.2775
  359CO2     D1 1735   7.405   5.780   7.829  0.1637 -0.1636  0.2484
  359CO2     D2 1736   7.311   5.919   7.724  0.0306 -0.5794 -0.1823
  359CO2      C 1737   7.358   5.849   7.776  0.0972 -0.3715  0.0330
  359CO2     O1 1738   7.303   5.931   7.715  0.0191 -0.6154 -0.2195
  359CO2     O2 1739   7.413   5.768   7.838  0.1752 -0.1277  0.2856
  360CO2     D1 1740   7.346   3.970   6.746  0.6289 -0.0984  0.1897
  360CO2     D2 1741   7.314   3.965   6.941 -0.1400  0.2323  0.0732
  360CO2      C 1742   7.330   3.967   6.844  0.2445  0.0669  0.1314
  360CO2     O1 1743   7.311   3.965   6.958 -0.2065  0.2609  0.0631
  360CO2     O2 1744   7.349   3.970   6.729  0.6954 -0.1270  0.1998
  361CO2     D1 1745   7.947   6.353   6.118  0.1643 -0.3578 -0.4493
  361CO2     D2 1746   7.812   6.227   6.190  0.6598 -0.2986  0.5870
  361CO2      C 1747   7.879   6.290   6.154  0.4120 -0.3282  0.0688
  361CO2     O1 1748   7.801   6.216   6.197  0.7025 -0.2935  0.6765
  361CO2     O2 1749   7.958   6.364   6.112  0.1215 -0.3630 -0.5389
  362CO2     D1 1750   8.006   3.300   0.520 -0.1854  0.7173 -0.1390
  362CO2     D2 1751   7.813   3.276   0.553 -0.0358  0.4283  0.5296
  362CO2      C 1752   7.910   3.288   0.536 -0.1106  0.5728  0.1953
  362CO2     O1 1753   7.796   3.274   0.556 -0.0229  0.4033  0.5874
  362CO2     O2 1754   8.023   3.302   0.517 -0.1983  0.7423 -0.1968
  363CO2     D1 1755   0.263   2.658   3.310  0.1593  0.1006 -0.1984
  363CO2     D2 1756   0.270   2.593   3.124  0.4171 -0.3376 -0.0378
  363CO2      C 1757   0.267   2.625   3.217  0.2882 -0.1185 -0.1181
  363CO2     O1 1758   0.271   2.588   3.107  0.4394 -0.3755 -0.0239
  363CO2     O2 1759   0.263   2.663   3.327  0.1370  0.1384 -0.2122
  364CO2     D1 1760   7.255   1.836   3.485 -0.2449 -0.0804 -0.1573
  364CO2     D2 1761   7.187   1.997   3.578 -0.3750 -0.3732  0.2576
  364CO2      C 1762   7.221   1.916   3.531 -0.3099 -0.2268  0.0502
  364CO2     O1 1763   7.181   2.011   3.586 -0.3862 -0.3985  0.2935
  364CO2     O2 1764   7.261   1.822   3.477 -0.2336 -0.0551 -0.1932
  365CO2     D1 1765   5.434   2.421   7.547  0.5543  0.0039 -0.0620
  365CO2     D2 1766   5.466   2.438   7.352 -0.0363 -0.5320 -0.2067
  365CO2      C 1767   5.450   2.430   7.450  0.2590 -0.2640 -0.1343
  365CO2     O1 1768   5.469   2.440   7.335 -0.0873 -0.5782 -0.2192
  365CO2     O2 1769   5.432   2.420   7.564  0.6053  0.0502 -0.0495
  366CO2     D1 1770   5.266   6.429   3.376 -0.0401 -0.6672 -0.3583
  366CO2     D2 1771   5.288   6.602   3.284 -0.0985 -0.4593  0.0146
  366CO2      C 1772   5.277   6.516   3.330 -0.0693 -0.5633 -0.1719
  366CO2     O1 1773   5.290   6.617   3.276 -0.1036 -0.4414  0.0468
  366CO2     O2 1774   5.264   6.414   3.384 -0.0351 -0.6852 -0.3905
  367CO2     D1 1775   5.859   6.929   2.637 -0.2200  0.5985  0.0243
  367CO2     D2 1776   5.722   6.806   2.565 -0.0424  0.2900  0.2123
  367CO2      C 1777   5.790   6.868   2.601 -0.1312  0.4442  0.1183
  367CO2     O1 1778   5.710   6.796   2.559 -0.0270  0.2633  0.2285
  367CO2     O2 1779   5.871   6.940   2.644 -0.2354  0.6251  0.0081
  368CO2     D1 1780   2.269   3.722   7.257 -0.0653 -0.1925 -0.1653
  368CO2     D2 1781   2.427   3.720   7.138  0.3927  0.3439  0.4309
  368CO2      C 1782   2.348   3.721   7.197  0.1637  0.0757  0.1328
  368CO2     O1 1783   2.440   3.720   7.128  0.4322  0.3902  0.4825
  368CO2     O2 1784   2.255   3.722   7.267 -0.1048 -0.2389 -0.2168
  369CO2     D1 1785   3.025   0.523   0.948 -0.3356  0.1596 -0.0918
  369CO2     D2 1786   2.939   0.540   1.125 -0.1874  0.5786 -0.0585
  369CO2      C 1787   2.982   0.531   1.037 -0.2615  0.3691 -0.0751
  369CO2     O1 1788   2.931   0.541   1.140 -0.1746  0.6148 -0.0557
  369CO2     O2 1789   3.033   0.522   0.933 -0.3484  0.1234 -0.0946
  370CO2     D1 1790   3.885   6.266   4.323  0.1940  0.0173  0.1052
  370CO2     D2 1791   4.046   6.368   4.378  0.2541 -0.1044  0.1551
  370CO2      C 1792   3.966   6.317   4.351  0.2240 -0.0435  0.1301
  370CO2     O1 1793   4.060   6.377   4.383  0.2593 -0.1149  0.1594
  370CO2     O2 1794   3.872   6.257   4.318  0.1888  0.0278  0.1008
  371CO2     D1 1795   0.798   0.416   6.835  0.2547 -0.0946  0.0111
  371CO2     D2 1796   0.931   0.419   6.689  0.2795  0.1239  0.0392
  371CO2      C 1797   0.864   0.417   6.762  0.2671  0.0146  0.0251
  371CO2     O1 1798   0.942   0.419   6.676  0.2817  0.1428  0.0417
  371CO2     O2 1799   0.786   0.415   6.848  0.2526 -0.1135  0.0086
  372CO2     D1 1800   0.897   5.943   7.511 -0.3339  0.0512  0.7270
  372CO2     D2 1801   0.830   6.117   7.578 -0.1559  0.4422 -0.1056
  372CO2      C 1802   0.863   6.030   7.544 -0.2449  0.2467  0.3107
  372CO2     O1 1803   0.824   6.132   7.583 -0.1405  0.4759 -0.1775
  372CO2     O2 1804   0.903   5.928   7.505 -0.3493  0.0174  0.7989
  373CO2     D1 1805   0.263   5.497   3.570 -0.2345  0.3252  0.3864
  373CO2     D2 1806   0.207   5.677   3.630 -0.3099  0.3157  0.3432
  373CO2      C 1807   0.235   5.587   3.600 -0.2722  0.3204  0.3648
  373CO2     O1 1808   0.202   5.693   3.635 -0.3164  0.3149  0.3395
  373CO2     O2 1809   0.267   5.481   3.565 -0.2280  0.3260  0.3902
  374CO2     D1 1810   6.585   0.819   3.730 -0.3653  0.0843  0.4854
  374CO2     D2 1811   6.503   0.927   3.586  0.5824  0.2101  0.0303
  374CO2      C 1812   6.544   0.873   3.658  0.1086  0.1472  0.2579
  374CO2     O1 1813   6.495   0.936   3.574  0.6643  0.2210 -0.0090
  374CO2     O2 1814   6.592   0.809   3.742 -0.4471  0.0735  0.5247
  375CO2     D1 1815   2.498   1.750   0.293 -0.0983 -0.4689  0.1405
  375CO2     D2 1816   2.575   1.596   0.390  0.3573 -0.2100  0.1882
  375CO2      C 1817   2.536   1.673   0.341  0.1295 -0.3394  0.1643
  375CO2     O1 1818   2.582   1.583   0.398  0.3967 -0.1876  0.1923
  375CO2     O2 1819   2.491   1.764   0.285 -0.1377 -0.4912  0.1363
  376CO2     D1 1820   6.451   2.406   1.193  0.2471  0.2030 -0.1431
  376CO2     D2 1821   6.605   2.312   1.272 -0.0870 -0.4625 -0.2798
  376CO2      C 1822   6.528   2.359   1.233  0.0801 -0.1298 -0.2115
  376CO2     O1 1823   6.619   2.304   1.279 -0.1159 -0.5200 -0.2916
  376CO2     O2 1824   6.437   2.414   1.186  0.2760  0.2605 -0.1313
  377CO2     D1 1825   4.685   1.027   5.252  0.4024 -0.2854 -0.3226
  377CO2     D2 1826   4.713   1.067   5.444  0.1645 -0.0374 -0.3381
  377CO2      C 1827   4.699   1.047   5.348  0.2835 -0.1614 -0.3304
  377CO2     O1 1828   4.715   1.070   5.461  0.1440 -0.0159 -0.3394
  377CO2     O2 1829   4.683   1.024   5.236  0.4230 -0.3069 -0.3213
  378CO2     D1 1830   5.120   5.451   5.443 -0.5403  0.6256 -0.0027
  378CO2     D2 1831   4.955   5.478   5.336 -0.6940 -0.7001 -0.1067
  378CO2      C 1832   5.038   5.464   5.390 -0.6171 -0.0373 -0.0547
  378CO2     O1 1833   4.941   5.480   5.327 -0.7073 -0.8146 -0.1157
  378CO2     O2 1834   5.134   5.449   5.452 -0.5270  0.7401  0.0062
  379CO2     D1 1835   0.223   4.940   6.818 -0.2261  0.4620 -0.2827
  379CO2     D2 1836   0.413   4.974   6.776  0.0931 -0.1324  0.6889
  379CO2      C 1837   0.318   4.957   6.797 -0.0665  0.1648  0.2031
  379CO2     O1 1838   0.430   4.977   6.773  0.1206 -0.1838  0.7728
  379CO2     O2 1839   0.206   4.937   6.821 -0.2537  0.5134 -0.3666
  380CO2     D1 1840   2.132   5.779   4.648 -0.3519  0.2465  0.0625
  380CO2     D2 1841   2.221   5.741   4.475  0.1539 -0.1083  0.3992
  380CO2      C 1842   2.176   5.760   4.562 -0.0990  0.0691  0.2309
  380CO2     O1 1843   2.228   5.738   4.460  0.1976 -0.1390  0.4283
  380CO2     O2 1844   2.124   5.782   4.663 -0.3956  0.2772  0.0335
  381CO2     D1 1845   6.529   5.234   2.294  0.0471 -0.2149  0.1169
  381CO2     D2 1846   6.425   5.069   2.263 -0.3019  0.1527 -0.6715
  381CO2      C 1847   6.477   5.152   2.278 -0.1274 -0.0311 -0.2773
  381CO2     O1 1848   6.416   5.055   2.260 -0.3321  0.1845 -0.7395
  381CO2     O2 1849   6.538   5.248   2.297  0.0772 -0.2467  0.1850
  382CO2     D1 1850   5.649   1.828   8.083 -0.0788 -0.0987  0.7916
  382CO2     D2 1851   5.836   1.863   8.135 -0.0415  0.3169  0.3772
  382CO2      C 1852   5.743   1.846   8.109 -0.0601  0.1091  0.5844
  382CO2     O1 1853   5.853   1.867   8.139 -0.0383  0.3528  0.3414
  382CO2     O2 1854   5.633   1.825   8.078 -0.0820 -0.1346  0.8274
  383CO2     D1 1855   2.395   1.840   0.925  0.1157  0.3540  0.4580
  383CO2     D2 1856   2.315   1.770   1.091 -0.5468 -0.4899 -0.2120
  383CO2      C 1857   2.355   1.805   1.008 -0.2156 -0.0680  0.1230
  383CO2     O1 1858   2.308   1.764   1.106 -0.6040 -0.5628 -0.2699
  383CO2     O2 1859   2.402   1.846   0.911  0.1729  0.4269  0.5158
  384CO2     D1 1860   4.142   5.045   5.060  0.0194  0.3306 -0.2129
  384CO2     D2 1861   4.310   5.126   5.127  0.2823 -0.0955 -0.3579
  384CO2      C 1862   4.226   5.085   5.094  0.1508  0.1176 -0.2854
  384CO2     O1 1863   4.325   5.133   5.133  0.3050 -0.1323 -0.3704
  384CO2     O2 1864   4.128   5.038   5.054 -0.0034  0.3675 -0.2004
  385CO2     D1 1865   3.325   4.703   4.728  0.3083  0.7286  0.2441
  385CO2     D2 1866   3.152   4.716   4.823 -0.1778  0.0563 -0.5434
  385CO2      C 1867   3.238   4.709   4.776  0.0653  0.3925 -0.1497
  385CO2     O1 1868   3.137   4.717   4.832 -0.2198 -0.0018 -0.6114
  385CO2     O2 1869   3.340   4.702   4.720  0.3503  0.7867  0.3121
  386CO2     D1 1870   7.058   4.874   0.776  0.1694  0.1913 -0.6464
  386CO2     D2 1871   6.916   4.858   0.912  0.3523 -0.3746 -0.5193
  386CO2      C 1872   6.987   4.866   0.844  0.2609 -0.0917 -0.5828
  386CO2     O1 1873   6.903   4.857   0.924  0.3681 -0.4235 -0.5083
  386CO2     O2 1874   7.071   4.876   0.764  0.1536  0.2402 -0.6574
  387CO2     D1 1875   4.445   0.415   2.694 -0.3142  0.0032  0.4926
  387CO2     D2 1876   4.340   0.559   2.780 -0.1053  0.1719  0.4651
  387CO2      C 1877   4.393   0.487   2.737 -0.2098  0.0876  0.4789
  387CO2     O1 1878   4.331   0.571   2.787 -0.0873  0.1865  0.4628
  387CO2     O2 1879   4.454   0.402   2.687 -0.3322 -0.0113  0.4950
  388CO2     D1 1880   6.938   3.420   2.925 -0.3663 -0.1805 -0.1415
  388CO2     D2 1881   6.770   3.501   2.858 -0.0210  0.4836 -0.2147
  388CO2      C 1882   6.854   3.460   2.892 -0.1937  0.1516 -0.1781
  388CO2     O1 1883   6.755   3.508   2.853  0.0088  0.5410 -0.2210
  388CO2     O2 1884   6.952   3.413   2.931 -0.3961 -0.2379 -0.1352
  389CO2     D1 1885   5.896   2.554   1.217 -0.4446 -0.6147 -0.2736
  389CO2     D2 1886   6.008   2.463   1.082 -0.2024 -0.1369 -0.3975
  389CO2      C 1887   5.952   2.509   1.149 -0.3235 -0.3758 -0.3356
  389CO2     O1 1888   6.017   2.455   1.070 -0.1815 -0.0956 -0.4082
  389CO2     O2 1889   5.886   2.562   1.229 -0.4655 -0.6560 -0.2629
  390CO2     D1 1890   6.844   3.989   4.449  0.0631 -0.6169  0.5773
  390CO2     D2 1891   6.662   3.961   4.522  0.0673 -0.6513  0.5728
  390CO2      C 1892   6.753   3.975   4.486  0.0652 -0.6341  0.5750
  390CO2     O1 1893   6.646   3.958   4.529  0.0676 -0.6542  0.5724
  390CO2     O2 1894   6.859   3.992   4.443  0.0627 -0.6139  0.5777
  391CO2     D1 1895   4.006   0.976   1.405 -0.4803  0.0783 -0.3007
  391CO2     D2 1896   4.051   1.108   1.264 -0.3532  0.5725  0.2003
  391CO2      C 1897   4.029   1.042   1.334 -0.4167  0.3254 -0.0502
  391CO2     O1 1898   4.055   1.119   1.252 -0.3422  0.6152  0.2436
  391CO2     O2 1899   4.002   0.965   1.417 -0.4913  0.0356 -0.3440
  392CO2     D1 1900   5.558   0.850   4.270  0.0389  0.0032  0.1620
  392CO2     D2 1901   5.505   1.032   4.324 -0.1875 -0.0040 -0.0360
  392CO2      C 1902   5.532   0.941   4.297 -0.0743 -0.0004  0.0630
  392CO2     O1 1903   5.500   1.048   4.329 -0.2071 -0.0046 -0.0531
  392CO2     O2 1904   5.563   0.834   4.265  0.0585  0.0038  0.1791
  393CO2     D1 1905   0.795   1.220   4.790 -0.3782 -0.2299 -0.0193
  393CO2     D2 1906   0.924   1.075   4.827 -0.1981 -0.0631  0.0078
  393CO2      C 1907   0.860   1.148   4.809 -0.2881 -0.1465 -0.0058
  393CO2     O1 1908   0.935   1.062   4.830 -0.1825 -0.0486  0.0101
  393CO2     O2 1909   0.784   1.233   4.787 -0.3938 -0.2443 -0.0217
  394CO2     D1 1910   2.422   2.751   4.090  0.1841  0.3138 -0.1813
  394CO2     D2 1911   2.579   2.638   4.047 -0.2552 -0.2030 -0.4394
  394CO2      C 1912   2.501   2.695   4.068 -0.0356  0.0554 -0.3104
  394CO2     O1 1913   2.593   2.629   4.043 -0.2932 -0.2477 -0.4617
  394CO2     O2 1914   2.409   2.761   4.093  0.2220  0.3584 -0.1590
  395CO2     D1 1915   4.803   0.633   8.063  0.0840  0.2177 -0.0658
  395CO2     D2 1916   4.854   0.532   8.225 -0.2073  0.1287 -0.0283
  395CO2      C 1917   4.829   0.582   8.144 -0.0617  0.1732 -0.0471
  395CO2     O1 1918   4.859   0.524   8.239 -0.2325  0.1210 -0.0251
  395CO2     O2 1919   4.799   0.641   8.049  0.1092  0.2254 -0.0691
  396CO2     D1 1920   2.815   1.000   2.485 -0.0387  0.0756  0.0598
  396CO2     D2 1921   2.736   1.153   2.584  0.1245  0.1479  0.0792
  396CO2      C 1922   2.775   1.077   2.534  0.0429  0.1118  0.0695
  396CO2     O1 1923   2.729   1.166   2.592  0.1386  0.1541  0.0809
  396CO2     O2 1924   2.822   0.987   2.477 -0.0528  0.0694  0.0582
  397CO2     D1 1925   5.831   2.674   4.153 -0.0403 -0.4330  0.3613
  397CO2     D2 1926   5.929   2.769   4.011 -0.0922 -0.1161  0.5382
  397CO2      C 1927   5.880   2.721   4.082 -0.0662 -0.2746  0.4497
  397CO2     O1 1928   5.938   2.778   3.998 -0.0966 -0.0887  0.5534
  397CO2     O2 1929   5.822   2.665   4.165 -0.0358 -0.4604  0.3460
  398CO2     D1 1930   2.700   4.169   7.344 -0.0218 -0.2268 -0.3667
  398CO2     D2 1931   2.738   4.276   7.507 -0.2665 -0.7180  0.0157
  398CO2      C 1932   2.719   4.223   7.426 -0.1441 -0.4724 -0.1755
  398CO2     O1 1933   2.741   4.286   7.521 -0.2876 -0.7604  0.0487
  398CO2     O2 1934   2.697   4.160   7.330 -0.0006 -0.1844 -0.3997
  399CO2     D1 1935   7.878   0.805   3.315  0.5176  0.1099 -0.2206
  399CO2     D2 1936   7.749   0.786   3.464  0.5203  0.5503 -0.1605
  399CO2      C 1937   7.814   0.796   3.390  0.5189  0.3301 -0.1906
  399CO2     O1 1938   7.738   0.784   3.477  0.5205  0.5884 -0.1554
  399CO2     O2 1939   7.889   0.807   3.302  0.5173  0.0719 -0.2257
  400CO2     D1 1940   7.773   0.168   2.263  0.1717 -0.0405  0.2707
  400CO2     D2 1941   7.887   0.095   2.119 -0.5492 -0.5526 -0.0429
  400CO2      C 1942   7.830   0.131   2.191 -0.1887 -0.2966  0.1139
  400CO2     O1 1943   7.897   0.088   2.107 -0.6114 -0.5969 -0.0700
  400CO2     O2 1944   7.763   0.174   2.276  0.2340  0.0037  0.2978
  401CO2     D1 1945   7.748   0.578   7.737 -0.4582  0.2409  0.1695
  401CO2     D2 1946   7.646   0.607   7.570  0.0020  0.5893 -0.0526
  401CO2      C 1947   7.697   0.593   7.653 -0.2281  0.4151  0.0584
  401CO2     O1 1948   7.637   0.610   7.555  0.0418  0.6194 -0.0718
  401CO2     O2 1949   7.757   0.575   7.751 -0.4979  0.2108  0.1887
  402CO2     D1 1950   1.025   2.979   1.795  0.0735  0.1612 -0.0165
  402CO2     D2 1951   1.054   2.978   1.991 -0.0118 -0.0153 -0.0048
  402CO2      C 1952   1.040   2.979   1.893  0.0308  0.0729 -0.0106
  402CO2     O1 1953   1.057   2.978   2.007 -0.0192 -0.0306 -0.0037
  402CO2     O2 1954   1.022   2.979   1.778  0.0808  0.1765 -0.0175
  403CO2     D1 1955   4.392   0.929   0.009 -0.0431 -0.1312 -0.1854
  403CO2     D2 1956   4.465   1.023   0.166 -0.2748 -0.3041  0.0255
  403CO2      C 1957   4.429   0.976   0.087 -0.1589 -0.2176 -0.0800
  403CO2     O1 1958   4.472   1.031   0.180 -0.2948 -0.3190  0.0438
  403CO2     O2 1959   4.386   0.921  -0.005 -0.0231 -0.1163 -0.2037
  404CO2     D1 1960   6.346   2.738   4.344 -0.5471 -0.1539  0.3249
  404CO2     D2 1961   6.234   2.633   4.220 -0.5112  0.1273  0.0536
  404CO2      C 1962   6.290   2.685   4.282 -0.5291 -0.0133  0.1893
  404CO2     O1 1963   6.224   2.624   4.209 -0.5081  0.1516  0.0302
  404CO2     O2 1964   6.355   2.747   4.355 -0.5502 -0.1782  0.3483
  405CO2     D1 1965   0.164   2.456   1.644 -0.1927 -0.4852  0.2898
  405CO2     D2 1966   0.166   2.540   1.823 -0.2032  0.4334 -0.1353
  405CO2      C 1967   0.165   2.498   1.733 -0.1980 -0.0259  0.0772
  405CO2     O1 1968   0.166   2.547   1.839 -0.2042  0.5127 -0.1721
  405CO2     O2 1969   0.164   2.449   1.628 -0.1918 -0.5645  0.3265
  406CO2     D1 1970   6.920   4.188   0.838  0.0264 -0.2233  0.0930
  406CO2     D2 1971   6.857   4.290   0.996  0.0555  0.0299 -0.0574
  406CO2      C 1972   6.888   4.239   0.917  0.0410 -0.0967  0.0178
  406CO2     O1 1973   6.852   4.298   1.010  0.0580  0.0518 -0.0704
  406CO2     O2 1974   6.925   4.180   0.824  0.0239 -0.2451  0.1060
  407CO2     D1 1975   0.779   6.088   4.451  0.0826  0.3966 -0.3523
  407CO2     D2 1976   0.781   6.125   4.645  0.1513 -0.0006 -0.2769
  407CO2      C 1977   0.780   6.106   4.548  0.1169  0.1980 -0.3146
  407CO2     O1 1978   0.782   6.128   4.662  0.1572 -0.0349 -0.2704
  407CO2     O2 1979   0.779   6.084   4.434  0.0767  0.4309 -0.3588
  408CO2     D1 1980   1.221   5.090   7.351 -0.2264  0.1820 -0.0990
  408CO2     D2 1981   1.406   5.115   7.414 -0.1889 -0.1191 -0.0896
  408CO2      C 1982   1.313   5.103   7.382 -0.2077  0.0314 -0.0943
  408CO2     O1 1983   1.422   5.117   7.419 -0.1857 -0.1452 -0.0888
  408CO2     O2 1984   1.204   5.088   7.345 -0.2297  0.2081 -0.0998
  409CO2     D1 1985   0.854   5.548   1.981 -0.4458 -0.5573  0.0124
  409CO2     D2 1986   1.028   5.496   2.058 -0.2948  0.4770  0.3713
  409CO2      C 1987   0.941   5.522   2.020 -0.3703 -0.0402  0.1918
  409CO2     O1 1988   1.043   5.492   2.065 -0.2818  0.5663  0.4023
  409CO2     O2 1989   0.839   5.552   1.974 -0.4588 -0.6466 -0.0186
  410CO2     D1 1990   6.002   5.189   7.361  0.1595  0.0765  0.2392
  410CO2     D2 1991   6.077   5.063   7.229 -0.1558 -0.2630  0.3832
  410CO2      C 1992   6.039   5.126   7.295  0.0019 -0.0933  0.3112
  410CO2     O1 1993   6.083   5.052   7.218 -0.1830 -0.2924  0.3956
  410CO2     O2 1994   5.995   5.200   7.373  0.1868  0.1058  0.2268
  411CO2     D1 1995   2.077   6.764   4.606 -0.0427 -0.2565 -0.1256
  411CO2     D2 1996   2.037   6.811   4.794 -0.0094  0.1023 -0.2082
  411CO2      C 1997   2.057   6.788   4.700 -0.0261 -0.0771 -0.1669
  411CO2     O1 1998   2.033   6.815   4.810 -0.0065  0.1333 -0.2154
  411CO2     O2 1999   2.081   6.760   4.590 -0.0456 -0.2875 -0.1185
  412CO2     D1 2000   2.051   5.921   2.417 -0.2055  0.2220  0.1155
  412CO2     D2 2001   1.885   6.026   2.393 -0.4828 -0.3558 -0.4724
  412CO2      C 2002   1.968   5.974   2.405 -0.3441 -0.0669 -0.1784
  412CO2     O1 2003   1.870   6.035   2.390 -0.5067 -0.4057 -0.5231
  412CO2     O2 2004   2.065   5.912   2.419 -0.1815  0.2719  0.1663
  413CO2     D1 2005   0.678   2.802   4.127  0.3613  0.2025  0.5063
  413CO2     D2 2006   0.487   2.755   4.149  0.2742  0.1423 -0.3700
  413CO2      C 2007   0.583   2.778   4.138  0.3177  0.1724  0.0682
  413CO2     O1 2008   0.471   2.751   4.151  0.2667  0.1371 -0.4456
  413CO2     O2 2009   0.695   2.806   4.125  0.3688  0.2077  0.5819
  414CO2     D1 2010   5.531   7.919   0.174 -0.0841  0.3961  0.1238
  414CO2     D2 2011   5.441   8.058   0.283  0.2622  0.0410  0.8646
  414CO2      C 2012   5.486   7.988   0.229  0.0891  0.2185  0.4942
  414CO2     O1 2013   5.433   8.070   0.293  0.2921  0.0103  0.9286
  414CO2     O2 2014   5.538   7.907   0.165 -0.1140  0.4267  0.0598
  415CO2     D1 2015   0.696   6.463   7.450 -0.1255  0.3230  0.2464
  415CO2     D2 2016   0.777   6.384   7.288  0.6230  0.5974  0.4826
  415CO2      C 2017   0.736   6.424   7.369  0.2487  0.4602  0.3645
  415CO2     O1 2018   0.784   6.377   7.274  0.6877  0.6211  0.5030
  415CO2     O2 2019   0.689   6.470   7.464 -0.1902  0.2993  0.2260
  416CO2     D1 2020   2.356   3.260   3.179 -0.1664  0.1454 -0.0502
  416CO2     D2 2021   2.366   3.386   3.026  0.0930 -0.3091 -0.4099
  416CO2      C 2022   2.361   3.323   3.102 -0.0367 -0.0818 -0.2300
  416CO2     O1 2023   2.367   3.397   3.013  0.1155 -0.3484 -0.4410
  416CO2     O2 2024   2.355   3.249   3.192 -0.1888  0.1847 -0.0191
  417CO2     D1 2025   2.224   0.009   8.094  0.0221  0.2412 -0.0998
  417CO2     D2 2026   2.146  -0.004   7.912  0.2943 -0.2201 -0.1833
  417CO2      C 2027   2.185   0.002   8.003  0.1582  0.0106 -0.1416
  417CO2     O1 2028   2.139  -0.005   7.897  0.3178 -0.2599 -0.1905
  417CO2     O2 2029   2.230   0.010   8.109 -0.0014  0.2811 -0.0926
  418CO2     D1 2030   0.871   3.917   5.742  0.2743 -0.1711 -0.4762
  418CO2     D2 2031   0.686   3.931   5.674  0.1814  0.1142 -0.1632
  418CO2      C 2032   0.779   3.924   5.708  0.2278 -0.0285 -0.3197
  418CO2     O1 2033   0.670   3.932   5.668  0.1734  0.1388 -0.1361
  418CO2     O2 2034   0.887   3.916   5.748  0.2823 -0.1958 -0.5033
  419CO2     D1 2035   7.134   6.234   4.978  0.2457  0.0391  0.3549
  419CO2     D2 2036   7.019   6.079   4.935 -0.2772  0.4796  0.1533
  419CO2      C 2037   7.077   6.156   4.956 -0.0158  0.2594  0.2541
  419CO2     O1 2038   7.010   6.065   4.931 -0.3223  0.5177  0.1359
  419CO2     O2 2039   7.144   6.247   4.982  0.2908  0.0011  0.3723
  420CO2     D1 2040   3.715   3.237   1.625 -0.2351  0.3333  0.5095
  420CO2     D2 2041   3.548   3.146   1.680 -0.2043  0.0510  0.1407
  420CO2      C 2042   3.632   3.192   1.653 -0.2197  0.1921  0.3251
  420CO2     O1 2043   3.534   3.138   1.685 -0.2017  0.0266  0.1089
  420CO2     O2 2044   3.730   3.245   1.621 -0.2378  0.3577  0.5414
  421CO2     D1 2045   3.330   7.888   3.113  0.5024  0.2638  0.3462
  421CO2     D2 2046   3.249   8.042   3.019 -0.1175 -0.3031 -0.0562
  421CO2      C 2047   3.290   7.965   3.066  0.1925 -0.0197  0.1450
  421CO2     O1 2048   3.242   8.055   3.011 -0.1710 -0.3521 -0.0910
  421CO2     O2 2049   3.337   7.874   3.121  0.5560  0.3128  0.3810
  422CO2     D1 2050   2.877   2.336   4.801  0.3148 -0.0981  0.3735
  422CO2     D2 2051   2.875   2.498   4.914  0.1188  0.1706 -0.0167
  422CO2      C 2052   2.876   2.417   4.857  0.2168  0.0362  0.1784
  422CO2     O1 2053   2.875   2.512   4.924  0.1019  0.1938 -0.0504
  422CO2     O2 2054   2.878   2.322   4.791  0.3317 -0.1213  0.4072
  423CO2     D1 2055   5.254   5.329   0.306 -0.1414  0.0539  0.1287
  423CO2     D2 2056   5.351   5.309   0.478 -0.3608 -0.2717  0.2157
  423CO2      C 2057   5.303   5.319   0.392 -0.2511 -0.1089  0.1722
  423CO2     O1 2058   5.359   5.308   0.493 -0.3797 -0.2998  0.2232
  423CO2     O2 2059   5.246   5.331   0.291 -0.1224  0.0820  0.1212
  424CO2     D1 2060   3.607   1.390   4.733 -0.1852 -0.1943 -0.3062
  424CO2     D2 2061   3.547   1.325   4.910  0.1812  0.3736  0.0268
  424CO2      C 2062   3.577   1.358   4.821 -0.0020  0.0897 -0.1397
  424CO2     O1 2063   3.542   1.320   4.925  0.2128  0.4227  0.0555
  424CO2     O2 2064   3.612   1.396   4.718 -0.2169 -0.2433 -0.3349
  425CO2     D1 2065   3.628   2.269   3.146 -0.2093 -0.2668  0.1226
  425CO2     D2 2066   3.685   2.295   3.333  0.3172 -0.8918  0.0514
  425CO2      C 2067   3.656   2.282   3.240  0.0539 -0.5793  0.0870
  425CO2     O1 2068   3.690   2.297   3.350  0.3626 -0.9457  0.0453
  425CO2     O2 2069   3.623   2.267   3.130 -0.2548 -0.2128  0.1288
  426CO2     D1 2070   1.313   1.163   8.028 -0.1979  0.1394  0.2260
  426CO2     D2 2071   1.286   1.263   8.197  0.3728 -0.1144  0.4703
  426CO2      C 2072   1.300   1.213   8.112  0.0874  0.0125  0.3481
  426CO2     O1 2073   1.284   1.272   8.211  0.4221 -0.1364  0.4914
  426CO2     O2 2074   1.316   1.155   8.014 -0.2472  0.1614  0.2049
  427CO2     D1 2075   3.985   0.846   7.676 -0.3432 -0.2299 -0.1212
  427CO2     D2 2076   4.083   0.899   7.839  0.0929 -0.4259 -0.3190
  427CO2      C 2077   4.034   0.872   7.758 -0.1251 -0.3279 -0.2201
  427CO2     O1 2078   4.092   0.903   7.854  0.1306 -0.4428 -0.3361
  427CO2     O2 2079   3.977   0.841   7.662 -0.3808 -0.2130 -0.1042
  428CO2     D1 2080   0.788   4.431   7.327 -0.3530 -0.2187  0.3398
  428CO2     D2 2081   0.841   4.359   7.504 -0.1477  0.0253  0.3765
  428CO2      C 2082   0.815   4.395   7.415 -0.2503 -0.0967  0.3582
  428CO2     O1 2083   0.846   4.353   7.519 -0.1299  0.0464  0.3797
  428CO2     O2 2084   0.783   4.437   7.312 -0.3707 -0.2398  0.3366
  429CO2     D1 2085   7.074   3.379   0.566  0.5298  0.3225  0.8066
  429CO2     D2 2086   7.141   3.352   0.382 -0.3837 -0.4625  0.5881
  429CO2      C 2087   7.108   3.365   0.474  0.0730 -0.0700  0.6974
  429CO2     O1 2088   7.147   3.349   0.366 -0.4626 -0.5303  0.5692
  429CO2     O2 2089   7.068   3.381   0.582  0.6087  0.3903  0.8255
  430CO2     D1 2090   4.800   7.903   2.048  0.4063  0.0804 -0.2028
  430CO2     D2 2091   4.603   7.898   2.029  0.3876 -0.3567  0.0710
  430CO2      C 2092   4.702   7.901   2.039  0.3970 -0.1382 -0.0659
  430CO2     O1 2093   4.586   7.898   2.027  0.3860 -0.3945  0.0946
  430CO2     O2 2094   4.817   7.903   2.050  0.4079  0.1181 -0.2265
  431CO2     D1 2095   0.048   7.798   0.681 -0.1788  0.3923  0.3077
  431CO2     D2 2096   0.023   7.823   0.875 -0.3269 -0.4842  0.4016
  431CO2      C 2097   0.036   7.811   0.778 -0.2529 -0.0460  0.3547
  431CO2     O1 2098   0.021   7.825   0.892 -0.3397 -0.5599  0.4097
  431CO2     O2 2099   0.050   7.796   0.664 -0.1660  0.4680  0.2996
  432CO2     D1 2100   0.617   3.898   6.386  0.3224 -0.4692 -0.2574
  432CO2     D2 2101   0.618   4.044   6.519 -0.1208 -0.2233 -0.5227
  432CO2      C 2102   0.618   3.971   6.452  0.1008 -0.3463 -0.3901
  432CO2     O1 2103   0.618   4.057   6.530 -0.1590 -0.2021 -0.5457
  432CO2     O2 2104   0.617   3.885   6.374  0.3607 -0.4905 -0.2344
  433CO2     D1 2105   3.008   1.823   6.090 -0.5103 -0.5384 -0.6552
  433CO2     D2 2106   3.129   1.678   6.151  0.3434  0.2961 -0.3585
  433CO2      C 2107   3.069   1.751   6.120 -0.0835 -0.1212 -0.5069
  433CO2     O1 2108   3.139   1.666   6.156  0.4172  0.3681 -0.3329
  433CO2     O2 2109   2.998   1.835   6.084 -0.5841 -0.6104 -0.6809
  434CO2     D1 2110   6.023   4.238   4.968  0.1542 -0.0923 -0.5446
  434CO2     D2 2111   6.152   4.377   5.026 -0.1950 -0.1219  0.3126
  434CO2      C 2112   6.088   4.307   4.997 -0.0204 -0.1071 -0.1160
  434CO2     O1 2113   6.163   4.389   5.031 -0.2252 -0.1245  0.3867
  434CO2     O2 2114   6.012   4.226   4.963  0.1844 -0.0898 -0.6187
  435CO2     D1 2115   3.346   5.893   5.743 -0.3169  0.2304  0.4153
  435CO2     D2 2116   3.430   6.057   5.816  0.0160  0.2293  0.0346
  435CO2      C 2117   3.388   5.975   5.780 -0.1505  0.2298  0.2250
  435CO2     O1 2118   3.438   6.071   5.822  0.0447  0.2292  0.0017
  435CO2     O2 2119   3.339   5.879   5.737 -0.3457  0.2305  0.4482
  436CO2     D1 2120   2.730   1.068   4.712  0.1506  0.0172 -0.1191
  436CO2     D2 2121   2.538   1.115   4.703  0.0301 -0.3591  0.4229
  436CO2      C 2122   2.634   1.092   4.708  0.0904 -0.1710  0.1519
  436CO2     O1 2123   2.521   1.119   4.702  0.0197 -0.3916  0.4697
  436CO2     O2 2124   2.746   1.064   4.713  0.1611  0.0497 -0.1660
  437CO2     D1 2125   2.761   5.068   7.497  0.2377 -0.2066 -0.4525
  437CO2     D2 2126   2.833   4.890   7.548  0.0178 -0.1863 -0.0689
  437CO2      C 2127   2.797   4.979   7.522  0.1278 -0.1964 -0.2607
  437CO2     O1 2128   2.839   4.875   7.552 -0.0012 -0.1846 -0.0357
  437CO2     O2 2129   2.755   5.083   7.493  0.2567 -0.2083 -0.4856
  438CO2     D1 2130   2.139   7.871   0.726 -0.4130 -0.1616  0.0900
  438CO2     D2 2131   1.979   7.945   0.637 -0.0377  0.5468 -0.0047
  438CO2      C 2132   2.059   7.908   0.682 -0.2254  0.1926  0.0427
  438CO2     O1 2133   1.965   7.951   0.629 -0.0053  0.6080 -0.0129
  438CO2     O2 2134   2.153   7.865   0.734 -0.4454 -0.2228  0.0982
  439CO2     D1 2135   6.740   1.044   2.282 -0.4738  0.4302 -0.3739
  439CO2     D2 2136   6.864   0.894   2.243 -0.1080  0.5036  0.4910
  439CO2      C 2137   6.802   0.969   2.263 -0.2909  0.4669  0.0585
  439CO2     O1 2138   6.874   0.881   2.240 -0.0764  0.5099  0.5657
  439CO2     O2 2139   6.730   1.057   2.286 -0.5054  0.4238 -0.4486
  440CO2     D1 2140   2.862   7.740   5.009 -0.2362 -0.5157  0.2302
  440CO2     D2 2141   2.973   7.725   4.847 -0.1449  0.3528  0.2118
  440CO2      C 2142   2.917   7.733   4.928 -0.1906 -0.0815  0.2210
  440CO2     O1 2143   2.983   7.724   4.832 -0.1370  0.4278  0.2103
  440CO2     O2 2144   2.852   7.741   5.023 -0.2441 -0.5908  0.2317
  441CO2     D1 2145   5.737   7.002   4.267 -0.2883  1.0111 -0.3999
  441CO2     D2 2146   5.924   6.951   4.304 -0.4400  0.8078  0.1020
  441CO2      C 2147   5.831   6.977   4.286 -0.3641  0.9095 -0.1489
  441CO2     O1 2148   5.941   6.947   4.307 -0.4531  0.7903  0.1454
  441CO2     O2 2149   5.720   7.006   4.264 -0.2752  1.0287 -0.4432
  442CO2     D1 2150   3.874   2.203   2.351 -0.4760  0.1795  0.2170
  442CO2     D2 2151   3.774   2.333   2.241 -0.4903 -0.3171 -0.3594
  442CO2      C 2152   3.824   2.268   2.296 -0.4831 -0.0688 -0.0712
  442CO2     O1 2153   3.765   2.345   2.231 -0.4915 -0.3600 -0.4092
  442CO2     O2 2154   3.882   2.192   2.361 -0.4748  0.2224  0.2668
  443CO2     D1 2155   0.702   1.366   1.799 -0.1794 -0.0089  0.4438
  443CO2     D2 2156   0.874   1.270   1.822  0.5372  0.9771 -0.6974
  443CO2      C 2157   0.788   1.318   1.810  0.1789  0.4841 -0.1268
  443CO2     O1 2158   0.888   1.262   1.824  0.5991  1.0623 -0.7959
  443CO2     O2 2159   0.687   1.374   1.796 -0.2413 -0.0940  0.5424
  444CO2     D1 2160   7.104   1.017   5.864  0.2883  0.3436  0.1161
  444CO2     D2 2161   7.031   0.958   5.690  0.3421 -0.2917  0.3072
  444CO2      C 2162   7.068   0.987   5.777  0.3152  0.0259  0.2116
  444CO2     O1 2163   7.025   0.953   5.675  0.3467 -0.3466  0.3237
  444CO2     O2 2164   7.110   1.022   5.880  0.2837  0.3985  0.0996
  445CO2     D1 2165   5.905   3.970   6.965 -0.0862 -0.1710 -0.7663
  445CO2     D2 2166   5.846   4.130   7.065  0.0812 -0.5725 -0.0149
  445CO2      C 2167   5.875   4.050   7.015 -0.0025 -0.3718 -0.3906
  445CO2     O1 2168   5.840   4.144   7.073  0.0956 -0.6071  0.0500
  445CO2     O2 2169   5.910   3.956   6.957 -0.1007 -0.1364 -0.8312
  446CO2     D1 2170   5.218   7.851   2.737  0.0813  0.0962  0.2421
  446CO2     D2 2171   5.293   7.685   2.814  0.4883 -0.0116 -0.3914
  446CO2      C 2172   5.255   7.768   2.775  0.2848  0.0423 -0.0747
  446CO2     O1 2173   5.299   7.671   2.820  0.5235 -0.0209 -0.4462
  446CO2     O2 2174   5.211   7.866   2.731  0.0462  0.1055  0.2968
  447CO2     D1 2175   0.730   6.118   0.904 -0.2567  0.3557  0.1177
  447CO2     D2 2176   0.615   6.016   0.780 -0.4326  0.3403  0.2927
  447CO2      C 2177   0.672   6.067   0.842 -0.3446  0.3480  0.2052
  447CO2     O1 2178   0.605   6.007   0.769 -0.4478  0.3389  0.3078
  447CO2     O2 2179   0.740   6.126   0.915 -0.2415  0.3571  0.1026
  448CO2     D1 2180   1.585   1.429   1.650 -0.2360  0.3828 -0.0292
  448CO2     D2 2181   1.398   1.461   1.703 -0.3389  0.2259 -0.2990
  448CO2      C 2182   1.491   1.445   1.676 -0.2875  0.3043 -0.1641
  448CO2     O1 2183   1.381   1.463   1.707 -0.3478  0.2124 -0.3223
  448CO2     O2 2184   1.602   1.426   1.645 -0.2271  0.3963 -0.0059
  449CO2     D1 2185   4.786   0.649   0.499 -0.0891  0.1853  0.1018
  449CO2     D2 2186   4.886   0.635   0.669  0.1217  0.2683 -0.0155
  449CO2      C 2187   4.836   0.642   0.584  0.0163  0.2268  0.0432
  449CO2     O1 2188   4.895   0.634   0.683  0.1399  0.2755 -0.0256
  449CO2     O2 2189   4.777   0.650   0.484 -0.1073  0.1781  0.1120
  450CO2     D1 2190   7.068   6.811   3.449  0.0885 -0.2331 -0.0370
  450CO2     D2 2191   7.008   6.960   3.334  0.2878  0.3516  0.6164
  450CO2      C 2192   7.038   6.886   3.391  0.1881  0.0592  0.2897
  450CO2     O1 2193   7.003   6.973   3.324  0.3050  0.4021  0.6728
  450CO2     O2 2194   7.073   6.798   3.459  0.0712 -0.2836 -0.0934
  451CO2     D1 2195   6.543   3.251   3.309 -0.5171 -0.4362 -0.0419
  451CO2     D2 2196   6.491   3.136   3.461  0.1095 -0.1047  0.4248
  451CO2      C 2197   6.517   3.194   3.385 -0.2038 -0.2705  0.1915
  451CO2     O1 2198   6.487   3.126   3.475  0.1636 -0.0760  0.4651
  451CO2     O2 2199   6.547   3.261   3.296 -0.5712 -0.4649 -0.0822
  452CO2     D1 2200   5.172   1.176   0.553 -0.2943  0.1690  0.0169
  452CO2     D2 2201   5.350   1.259   0.526 -0.0822 -0.1991  0.2843
  452CO2      C 2202   5.261   1.218   0.540 -0.1883 -0.0151  0.1506
  452CO2     O1 2203   5.365   1.266   0.524 -0.0639 -0.2309  0.3074
  452CO2     O2 2204   5.156   1.169   0.555 -0.3127  0.2008 -0.0062
  453CO2     D1 2205   3.301   3.050   6.779 -0.1973 -0.2497 -0.0921
  453CO2     D2 2206   3.470   3.024   6.680 -0.2595  0.1685 -0.3093
  453CO2      C 2207   3.385   3.037   6.729 -0.2284 -0.0406 -0.2007
  453CO2     O1 2208   3.484   3.022   6.671 -0.2649  0.2047 -0.3280
  453CO2     O2 2209   3.286   3.053   6.788 -0.1919 -0.2858 -0.0733
  454CO2     D1 2210   2.439   1.689   1.591 -0.1631 -0.0081 -0.3618
  454CO2     D2 2211   2.335   1.572   1.470  0.1917 -0.0591 -0.6189
  454CO2      C 2212   2.387   1.630   1.530  0.0143 -0.0336 -0.4904
  454CO2     O1 2213   2.326   1.562   1.459  0.2224 -0.0635 -0.6411
  454CO2     O2 2214   2.448   1.699   1.601 -0.1938 -0.0037 -0.3396
  455CO2     D1 2215   4.903   0.024   2.866 -0.2122  0.3926  0.0271
  455CO2     D2 2216   4.988  -0.009   3.042  0.1538 -0.1327 -0.2470
  455CO2      C 2217   4.945   0.008   2.954 -0.0292  0.1299 -0.1099
  455CO2     O1 2218   4.995  -0.012   3.057  0.1854 -0.1781 -0.2706
  455CO2     O2 2219   4.896   0.027   2.851 -0.2438  0.4380  0.0508
  456CO2     D1 2220   2.560   4.720   2.566 -0.0892  0.4515  0.0232
  456CO2     D2 2221   2.598   4.579   2.433  0.3306  0.4038  0.1954
  456CO2      C 2222   2.579   4.650   2.500  0.1207  0.4277  0.1093
  456CO2     O1 2223   2.601   4.567   2.422  0.3669  0.3997  0.2102
  456CO2     O2 2224   2.556   4.733   2.578 -0.1254  0.4556  0.0084
  457CO2     D1 2225   3.231   2.619   6.474  0.2067  0.0164  0.0580
  457CO2     D2 2226   3.099   2.581   6.332  0.0974 -0.2543  0.2326
  457CO2      C 2227   3.165   2.600   6.403  0.1521 -0.1190  0.1453
  457CO2     O1 2228   3.088   2.577   6.320  0.0880 -0.2777  0.2477
  457CO2     O2 2229   3.243   2.622   6.487  0.2162  0.0398  0.0429
  458CO2     D1 2230   2.834   3.248   3.893  0.4127  0.0981 -0.0053
  458CO2     D2 2231   2.753   3.249   3.713 -0.0212 -0.0209  0.1873
  458CO2      C 2232   2.794   3.248   3.803  0.1958  0.0386  0.0910
  458CO2     O1 2233   2.746   3.249   3.697 -0.0587 -0.0312  0.2039
  458CO2     O2 2234   2.841   3.248   3.909  0.4502  0.1084 -0.0219
  459CO2     D1 2235   0.562   7.546   6.143 -0.5077  0.0726 -0.2935
  459CO2     D2 2236   0.623   7.529   6.330 -0.4058  0.2143 -0.3145
  459CO2      C 2237   0.593   7.537   6.236 -0.4567  0.1435 -0.3040
  459CO2     O1 2238   0.628   7.527   6.346 -0.3970  0.2265 -0.3163
  459CO2     O2 2239   0.557   7.547   6.127 -0.5165  0.0604 -0.2917
  460CO2     D1 2240   8.073   4.870   2.368 -0.2531  0.1428 -0.4523
  460CO2     D2 2241   7.978   4.697   2.363  0.2859 -0.1552 -0.3796
  460CO2      C 2242   8.026   4.783   2.366  0.0164 -0.0062 -0.4159
  460CO2     O1 2243   7.970   4.682   2.363  0.3325 -0.1810 -0.3733
  460CO2     O2 2244   8.081   4.885   2.368 -0.2996  0.1686 -0.4586
  461CO2     D1 2245   0.380   1.193   4.201 -0.4587 -0.1088  0.3150
  461CO2     D2 2246   0.474   1.025   4.160  0.1431  0.1810  0.5016
  461CO2      C 2247   0.427   1.109   4.181 -0.1578  0.0361  0.4083
  461CO2     O1 2248   0.483   1.010   4.157  0.1951  0.2061  0.5178
  461CO2     O2 2249   0.372   1.208   4.205 -0.5106 -0.1339  0.2989
  462CO2     D1 2250   7.704   2.828   5.678  0.3317 -0.2339 -0.1644
  462CO2     D2 2251   7.784   3.007   5.651  0.0191 -0.0491  0.1203
  462CO2      C 2252   7.744   2.917   5.664  0.1754 -0.1415 -0.0221
  462CO2     O1 2253   7.791   3.022   5.648 -0.0079 -0.0331  0.1449
  462CO2     O2 2254   7.697   2.813   5.681  0.3586 -0.2499 -0.1890
  463CO2     D1 2255   1.991   5.521   2.851 -0.3092  0.0002  0.1166
  463CO2     D2 2256   2.151   5.601   2.935  0.2445 -0.6039 -0.3559
  463CO2      C 2257   2.071   5.561   2.893 -0.0323 -0.3019 -0.1197
  463CO2     O1 2258   2.165   5.608   2.942  0.2923 -0.6561 -0.3968
  463CO2     O2 2259   1.978   5.514   2.843 -0.3570  0.0524  0.1574
  464CO2     D1 2260   0.775   6.966   2.090  0.3846 -0.2609  0.1596
  464CO2     D2 2261   0.885   7.130   2.107 -0.2473  0.1359  0.4501
  464CO2      C 2262   0.830   7.048   2.098  0.0686 -0.0625  0.3049
  464CO2     O1 2263   0.895   7.144   2.108 -0.3019  0.1702  0.4752
  464CO2     O2 2264   0.766   6.952   2.088  0.4391 -0.2952  0.1346
  465CO2     D1 2265   6.094   2.488   3.226 -0.2041 -0.4263  0.0045
  465CO2     D2 2266   6.110   2.674   3.161  0.1099 -0.1552  0.8532
  465CO2      C 2267   6.102   2.581   3.194 -0.0471 -0.2907  0.4289
  465CO2     O1 2268   6.112   2.690   3.156  0.1370 -0.1318  0.9265
  465CO2     O2 2269   6.092   2.472   3.232 -0.2312 -0.4497 -0.0688
  466CO2     D1 2270   4.881   1.232   2.434  0.1412 -0.2774  0.4701
  466CO2     D2 2271   4.978   1.375   2.531  0.1713  0.0716 -0.0682
  466CO2      C 2272   4.930   1.304   2.483  0.1562 -0.1029  0.2009
  466CO2     O1 2273   4.987   1.387   2.540  0.1739  0.1017 -0.1147
  466CO2     O2 2274   4.873   1.220   2.426  0.1386 -0.3075  0.5166
  467CO2     D1 2275   6.002   4.347   7.771  0.8055 -0.1607 -0.0052
  467CO2     D2 2276   5.974   4.492   7.640  0.2828 -0.0078  0.2720
  467CO2      C 2277   5.988   4.419   7.706  0.5441 -0.0843  0.1334
  467CO2     O1 2278   5.971   4.505   7.629  0.2376  0.0054  0.2959
  467CO2     O2 2279   6.004   4.334   7.783  0.8507 -0.1739 -0.0292
  468CO2     D1 2280   0.573   6.051   0.315  0.2112 -0.4249 -0.0862
  468CO2     D2 2281   0.428   6.045   0.449  0.1805  0.2297 -0.0848
  468CO2      C 2282   0.500   6.048   0.382  0.1958 -0.0976 -0.0855
  468CO2     O1 2283   0.415   6.044   0.460  0.1778  0.2863 -0.0847
  468CO2     O2 2284   0.586   6.052   0.303  0.2138 -0.4815 -0.0863
  469CO2     D1 2285   8.107   6.074   4.586  0.3325 -0.2229  0.1301
  469CO2     D2 2286   8.085   6.181   4.751  0.0039 -0.0281 -0.0418
  469CO2      C 2287   8.096   6.127   4.668  0.1682 -0.1255  0.0442
  469CO2     O1 2288   8.083   6.190   4.765 -0.0245 -0.0113 -0.0566
  469CO2     O2 2289   8.109   6.065   4.572  0.3609 -0.2398  0.1450
  470CO2     D1 2290   6.454   2.640   2.315  0.2980 -0.0400 -0.0490
  470CO2     D2 2291   6.622   2.600   2.413  0.2278 -0.0849  0.0533
  470CO2      C 2292   6.538   2.620   2.364  0.2629 -0.0624  0.0021
  470CO2     O1 2293   6.636   2.596   2.421  0.2217 -0.0888  0.0621
  470CO2     O2 2294   6.440   2.643   2.307  0.3041 -0.0361 -0.0579
  471CO2     D1 2295   6.984   0.407   0.082 -0.0895  0.2345 -0.3524
  471CO2     D2 2296   7.123   0.547   0.096  0.1486 -0.0115 -0.2542
  471CO2      C 2297   7.053   0.477   0.089  0.0295  0.1115 -0.3033
  471CO2     O1 2298   7.135   0.559   0.098  0.1692 -0.0327 -0.2457
  471CO2     O2 2299   6.972   0.395   0.081 -0.1101  0.2557 -0.3608
  472CO2     D1 2300   5.971   3.100   0.011  0.0411  0.2061  0.2314
  472CO2     D2 2301   5.828   3.160  -0.111  0.1950  0.0398 -0.0298
  472CO2      C 2302   5.900   3.130  -0.050  0.1181  0.1230  0.1008
  472CO2     O1 2303   5.815   3.165  -0.122  0.2083  0.0255 -0.0524
  472CO2     O2 2304   5.984   3.095   0.021  0.0279  0.2204  0.2539
  473CO2     D1 2305   3.182   6.181   0.943  0.2796 -0.4381 -0.6348
  473CO2     D2 2306   3.046   6.122   0.813 -0.3103  0.1116 -0.2688
  473CO2      C 2307   3.114   6.151   0.878 -0.0153 -0.1632 -0.4518
  473CO2     O1 2308   3.034   6.116   0.801 -0.3612  0.1591 -0.2371
  473CO2     O2 2309   3.194   6.186   0.954  0.3305 -0.4856 -0.6664
  474CO2     D1 2310   3.358   7.012   6.441 -0.3848 -0.0709  0.3582
  474CO2     D2 2311   3.207   7.046   6.564 -0.0453 -0.0039  0.7540
  474CO2      C 2312   3.283   7.029   6.503 -0.2151 -0.0374  0.5561
  474CO2     O1 2313   3.194   7.049   6.575 -0.0160  0.0019  0.7882
  474CO2     O2 2314   3.371   7.009   6.430 -0.4141 -0.0767  0.3240
  475CO2     D1 2315   5.514   5.372   3.157 -0.0154  0.0321  0.0675
  475CO2     D2 2316   5.493   5.569   3.147  0.2068  0.0674  0.2972
  475CO2      C 2317   5.503   5.471   3.152  0.0957  0.0498  0.1823
  475CO2     O1 2318   5.491   5.586   3.146  0.2260  0.0704  0.3170
  475CO2     O2 2319   5.516   5.355   3.158 -0.0346  0.0291  0.0477
  476CO2     D1 2320   5.558   6.223   6.670 -0.5147  0.0430 -0.6597
  476CO2     D2 2321   5.729   6.142   6.729 -0.6522 -0.0361 -0.3632
  476CO2      C 2322   5.643   6.183   6.699 -0.5835  0.0034 -0.5115
  476CO2     O1 2323   5.744   6.135   6.734 -0.6641 -0.0430 -0.3376
  476CO2     O2 2324   5.543   6.230   6.665 -0.5029  0.0498 -0.6853
  477CO2     D1 2325   7.628   1.348   6.310 -0.0946  0.7827 -0.2855
  477CO2     D2 2326   7.437   1.379   6.351 -0.1366  0.3863 -0.1742
  477CO2      C 2327   7.533   1.363   6.330 -0.1156  0.5845 -0.2298
  477CO2     O1 2328   7.421   1.382   6.354 -0.1403  0.3520 -0.1645
  477CO2     O2 2329   7.645   1.345   6.307 -0.0910  0.8170 -0.2951
  478CO2     D1 2330   7.691   2.990   6.518 -0.5739 -0.0771 -0.1241
  478CO2     D2 2331   7.637   3.006   6.707  0.3691  0.2387  0.1243
  478CO2      C 2332   7.664   2.998   6.613 -0.1024  0.0808  0.0001
  478CO2     O1 2333   7.632   3.008   6.724  0.4506  0.2660  0.1458
  478CO2     O2 2334   7.696   2.989   6.502 -0.6554 -0.1044 -0.1455
  479CO2     D1 2335   2.574   6.341   5.623  0.0523 -0.4394  0.4070
  479CO2     D2 2336   2.707   6.377   5.765  0.1722 -0.7582  0.3753
  479CO2      C 2337   2.641   6.359   5.694  0.1122 -0.5988  0.3912
  479CO2     O1 2338   2.719   6.380   5.777  0.1825 -0.7857  0.3726
  479CO2     O2 2339   2.563   6.338   5.611  0.0419 -0.4119  0.4098
  480CO2     D1 2340   5.291   1.374   7.076  0.3494  0.1922  0.0542
  480CO2     D2 2341   5.333   1.566   7.054  0.0785  0.2816  0.3215
  480CO2      C 2342   5.312   1.470   7.065  0.2140  0.2369  0.1878
  480CO2     O1 2343   5.337   1.583   7.053  0.0551  0.2893  0.3446
  480CO2     O2 2344   5.288   1.358   7.078  0.3728  0.1844  0.0311
  481CO2     D1 2345   7.494   3.233   1.787  0.4006  0.7119 -0.3566
  481CO2     D2 2346   7.356   3.306   1.908  0.2799 -0.3717  0.1657
  481CO2      C 2347   7.425   3.270   1.848  0.3402  0.1701 -0.0954
  481CO2     O1 2348   7.344   3.313   1.918  0.2694 -0.4653  0.2108
  481CO2     O2 2349   7.506   3.227   1.777  0.4110  0.8055 -0.4017
  482CO2     D1 2350   3.293   4.090   2.635 -0.1924  0.0497 -0.5894
  482CO2     D2 2351   3.470   4.131   2.714 -0.5605  0.2060  0.1568
  482CO2      C 2352   3.382   4.111   2.675 -0.3765  0.1279 -0.2163
  482CO2     O1 2353   3.485   4.135   2.721 -0.5923  0.2195  0.2212
  482CO2     O2 2354   3.278   4.086   2.628 -0.1606  0.0362 -0.6538
  483CO2     D1 2355   6.672   1.898   6.050 -0.1450  0.1661  0.0218
  483CO2     D2 2356   6.764   2.072   6.029  0.0086  0.0830  0.0036
  483CO2      C 2357   6.718   1.985   6.039 -0.0682  0.1246  0.0127
  483CO2     O1 2358   6.771   2.087   6.027  0.0218  0.0758  0.0021
  483CO2     O2 2359   6.664   1.883   6.052 -0.1583  0.1733  0.0233
  484CO2     D1 2360   0.446   4.739   2.841  0.2540  0.1147  0.3066
  484CO2     D2 2361   0.454   4.633   3.008  0.5340 -0.2624  0.0540
  484CO2      C 2362   0.450   4.686   2.925  0.3940 -0.0738  0.1803
  484CO2     O1 2363   0.455   4.624   3.023  0.5582 -0.2950  0.0322
  484CO2     O2 2364   0.445   4.748   2.827  0.2298  0.1473  0.3284
  485CO2     D1 2365   0.412   5.920   3.056  0.1989 -0.0117  0.0957
  485CO2     D2 2366   0.345   6.075   3.159  0.2141  0.0120  0.0703
  485CO2      C 2367   0.378   5.997   3.107  0.2065  0.0001  0.0830
  485CO2     O1 2368   0.339   6.088   3.168  0.2154  0.0141  0.0681
  485CO2     O2 2369   0.418   5.906   3.047  0.1976 -0.0138  0.0979
  486CO2     D1 2370   1.268   3.479   1.626  0.1144  0.3519 -0.1602
  486CO2     D2 2371   1.220   3.584   1.466 -0.3622  0.4006  0.0120
  486CO2      C 2372   1.244   3.531   1.546 -0.1239  0.3763 -0.0741
  486CO2     O1 2373   1.216   3.593   1.452 -0.4033  0.4049  0.0269
  486CO2     O2 2374   1.272   3.470   1.640  0.1556  0.3477 -0.1751
  487CO2     D1 2375   0.163   5.806   7.476 -0.0887  0.1352  0.0440
  487CO2     D2 2376   0.136   5.735   7.659 -0.1311  0.4514  0.1612
  487CO2      C 2377   0.150   5.770   7.567 -0.1099  0.2933  0.1026
  487CO2     O1 2378   0.134   5.728   7.674 -0.1348  0.4787  0.1714
  487CO2     O2 2379   0.165   5.812   7.460 -0.0851  0.1079  0.0338
  488CO2     D1 2380   7.759   0.473   3.269  0.0561 -0.1129  0.2004
  488CO2     D2 2381   7.869   0.330   3.188 -0.0367  0.1849 -0.4619
  488CO2      C 2382   7.814   0.401   3.229  0.0097  0.0360 -0.1307
  488CO2     O1 2383   7.878   0.317   3.181 -0.0447  0.2107 -0.5191
  488CO2     O2 2384   7.749   0.485   3.276  0.0641 -0.1386  0.2576
  489CO2     D1 2385   0.270   6.630   7.204  0.4908  0.2954  0.1417
  489CO2     D2 2386   0.152   6.766   7.285 -0.0113  0.1404 -0.3313
  489CO2      C 2387   0.211   6.698   7.244  0.2398  0.2179 -0.0948
  489CO2     O1 2388   0.141   6.777   7.292 -0.0547  0.1270 -0.3722
  489CO2     O2 2389   0.280   6.618   7.197  0.5342  0.3087  0.1826
  490CO2     D1 2390   0.800   0.889   7.427  0.6125 -0.2942 -0.1521
  490CO2     D2 2391   0.970   0.791   7.457  0.6475 -0.2180 -0.1022
  490CO2      C 2392   0.885   0.840   7.442  0.6300 -0.2561 -0.1271
  490CO2     O1 2393   0.985   0.783   7.459  0.6505 -0.2114 -0.0979
  490CO2     O2 2394   0.785   0.897   7.425  0.6095 -0.3008 -0.1564
  491CO2     D1 2395   6.509   7.210   0.723  0.1805 -0.1399 -0.4824
  491CO2     D2 2396   6.626   7.099   0.838  0.3317  0.5945  0.0712
  491CO2      C 2397   6.568   7.155   0.781  0.2561  0.2273 -0.2056
  491CO2     O1 2398   6.636   7.090   0.848  0.3447  0.6579  0.1190
  491CO2     O2 2399   6.499   7.219   0.713  0.1674 -0.2034 -0.5302
  492CO2     D1 2400   0.468   4.013   3.261  0.0974 -0.1797  0.4299
  492CO2     D2 2401   0.296   4.057   3.348  0.1842  0.1289  0.4452
  492CO2      C 2402   0.382   4.035   3.304  0.1408 -0.0254  0.4375
  492CO2     O1 2403   0.281   4.061   3.355  0.1917  0.1556  0.4465
  492CO2     O2 2404   0.483   4.009   3.253  0.0899 -0.2064  0.4286
  493CO2     D1 2405   2.586   2.365   1.739 -0.5508  0.2933 -0.0027
  493CO2     D2 2406   2.574   2.179   1.806  0.0506  0.3564  0.2841
  493CO2      C 2407   2.580   2.272   1.772 -0.2501  0.3248  0.1407
  493CO2     O1 2408   2.573   2.163   1.811  0.1025  0.3619  0.3089
  493CO2     O2 2409   2.587   2.381   1.734 -0.6027  0.2878 -0.0274
  494CO2     D1 2410   0.714   5.833   1.829 -0.0904 -0.4723  0.2169
  494CO2     D2 2411   0.613   5.954   1.948 -0.0363 -0.0326 -0.1846
  494CO2      C 2412   0.664   5.894   1.888 -0.0633 -0.2525  0.0161
  494CO2     O1 2413   0.604   5.965   1.958 -0.0316  0.0054 -0.2193
  494CO2     O2 2414   0.723   5.822   1.818 -0.0951 -0.5103  0.2515
  495CO2     D1 2415   0.190   1.481   1.346 -0.2790  0.0712 -0.0637
  495CO2     D2 2416   0.269   1.659   1.378 -0.4450  0.0812  0.2946
  495CO2      C 2417   0.230   1.570   1.362 -0.3620  0.0762  0.1155
  495CO2     O1 2418   0.276   1.675   1.380 -0.4594  0.0821  0.3256
  495CO2     O2 2419   0.183   1.466   1.343 -0.2646  0.0704 -0.0946
  496CO2     D1 2420   7.347   2.514   5.203  0.3494  0.4178  0.0016
  496CO2     D2 2421   7.229   2.671   5.228  0.0755  0.1560  0.3623
  496CO2      C 2422   7.288   2.593   5.215  0.2125  0.2869  0.1819
  496CO2     O1 2423   7.219   2.685   5.230  0.0518  0.1334  0.3934
  496CO2     O2 2424   7.357   2.501   5.201  0.3731  0.4404 -0.0296
  497CO2     D1 2425   0.897   5.739   6.414 -0.1960 -0.4281  0.3316
  497CO2     D2 2426   1.013   5.720   6.256  0.0856 -0.2145  0.5101
  497CO2      C 2427   0.955   5.730   6.335 -0.0552 -0.3213  0.4208
  497CO2     O1 2428   1.023   5.718   6.242  0.1099 -0.1961  0.5255
  497CO2     O2 2429   0.887   5.741   6.428 -0.2203 -0.4465  0.3161
  498CO2     D1 2430   2.976   1.817   5.075  0.0159  0.0632 -0.3867
  498CO2     D2 2431   3.132   1.707   5.128  0.2108  0.5914  0.1398
  498CO2      C 2432   3.054   1.762   5.101  0.1133  0.3273 -0.1235
  498CO2     O1 2433   3.146   1.698   5.132  0.2276  0.6370  0.1853
  498CO2     O2 2434   2.963   1.827   5.070 -0.0009  0.0176 -0.4322
  499CO2     D1 2435   5.485   0.102   7.462 -0.1493 -0.0401  0.0731
  499CO2     D2 2436   5.601   0.088   7.622  0.0459 -0.0440 -0.0683
  499CO2      C 2437   5.543   0.095   7.542 -0.0517 -0.0421  0.0024
  499CO2     O1 2438   5.611   0.087   7.636  0.0627 -0.0443 -0.0805
  499CO2     O2 2439   5.475   0.103   7.449 -0.1662 -0.0398  0.0853
  500CO2     D1 2440   6.611   1.425   1.044  0.2318  0.2428  0.1851
  500CO2     D2 2441   6.474   1.340   0.929  0.3040  0.4638 -0.0660
  500CO2      C 2442   6.542   1.383   0.987  0.2679  0.3533  0.0595
  500CO2     O1 2443   6.462   1.333   0.920  0.3103  0.4828 -0.0877
  500CO2     O2 2444   6.622   1.433   1.054  0.2256  0.2237  0.2068
  501CO2     D1 2445   2.993   1.122   3.729 -0.4488  0.3911 -0.4734
  501CO2     D2 2446   2.853   1.194   3.850 -0.3463 -0.4400  0.1480
  501CO2      C 2447   2.923   1.158   3.789 -0.3976 -0.0244 -0.1627
  501CO2     O1 2448   2.841   1.200   3.860 -0.3375 -0.5117  0.2017
  501CO2     O2 2449   3.005   1.116   3.719 -0.4577  0.4629 -0.5270
  502CO2     D1 2450   5.978   8.003   5.803 -0.4776 -0.2396 -0.1660
  502CO2     D2 2451   5.888   7.991   5.627 -0.0532 -0.6924 -0.3509
  502CO2      C 2452   5.933   7.997   5.715 -0.2654 -0.4660 -0.2585
  502CO2     O1 2453   5.881   7.990   5.612 -0.0166 -0.7315 -0.3669
  502CO2     O2 2454   5.985   8.004   5.818 -0.5142 -0.2005 -0.1501
  503CO2     D1 2455   6.464   3.360   6.550 -0.6602 -0.8970  0.0203
  503CO2     D2 2456   6.269   3.393   6.546 -0.5000  0.0432 -0.2711
  503CO2      C 2457   6.366   3.376   6.548 -0.5801 -0.4269 -0.1254
  503CO2     O1 2458   6.252   3.395   6.546 -0.4862  0.1244 -0.2963
  503CO2     O2 2459   6.481   3.357   6.551 -0.6741 -0.9782  0.0455
  504CO2     D1 2460   3.357   5.609   8.087 -0.1049  0.4227 -0.0324
  504CO2     D2 2461   3.420   5.746   8.215  0.1978 -0.0408  0.3160
  504CO2      C 2462   3.389   5.678   8.151  0.0465  0.1910  0.1418
  504CO2     O1 2463   3.425   5.758   8.226  0.2239 -0.0808  0.3460
  504CO2     O2 2464   3.352   5.598   8.076 -0.1310  0.4627 -0.0624
  505CO2     D1 2465   4.166   7.656   2.632  0.1640 -0.6293  0.4166
  505CO2     D2 2466   4.084   7.483   2.585 -0.6245 -0.1459 -0.0020
  505CO2      C 2467   4.125   7.569   2.609 -0.2302 -0.3876  0.2073
  505CO2     O1 2468   4.077   7.468   2.581 -0.6926 -0.1041 -0.0382
  505CO2     O2 2469   4.173   7.671   2.637  0.2321 -0.6710  0.4527
  506CO2     D1 2470   0.741   6.252   3.674 -0.2649  0.1800  0.0457
  506CO2     D2 2471   0.864   6.382   3.587 -0.1119 -0.0317 -0.0537
  506CO2      C 2472   0.802   6.317   3.631 -0.1884  0.0742 -0.0040
  506CO2     O1 2473   0.874   6.393   3.580 -0.0987 -0.0499 -0.0623
  506CO2     O2 2474   0.731   6.241   3.681 -0.2781  0.1982  0.0542
  507CO2     D1 2475   6.142   0.830   3.637 -0.3798  0.0502  0.0579
  507CO2     D2 2476   5.974   0.823   3.533 -0.2643  0.1175 -0.1316
  507CO2      C 2477   6.058   0.827   3.585 -0.3221  0.0838 -0.0369
  507CO2     O1 2478   5.960   0.823   3.524 -0.2543  0.1233 -0.1480
  507CO2     O2 2479   6.157   0.830   3.646 -0.3898  0.0444  0.0742
  508CO2     D1 2480   1.453   3.526   7.788  0.1118 -0.0283  0.3575
  508CO2     D2 2481   1.407   3.718   7.798  0.5326  0.1000 -0.1602
  508CO2      C 2482   1.430   3.622   7.793  0.3222  0.0358  0.0987
  508CO2     O1 2483   1.403   3.734   7.799  0.5690  0.1111 -0.2049
  508CO2     O2 2484   1.457   3.509   7.787  0.0754 -0.0394  0.4022
  509CO2     D1 2485   2.805   4.524   3.126  0.1247 -0.6098  0.2140
  509CO2     D2 2486   2.769   4.669   3.256  0.1312 -0.3334 -0.0933
  509CO2      C 2487   2.787   4.596   3.191  0.1280 -0.4716  0.0604
  509CO2     O1 2488   2.765   4.681   3.267  0.1318 -0.3096 -0.1199
  509CO2     O2 2489   2.808   4.511   3.115  0.1241 -0.6337  0.2406
  510CO2     D1 2490   6.578   5.964   7.866  0.0101  0.4281 -0.2276
  510CO2     D2 2491   6.660   5.974   7.686 -0.4010 -0.2449 -0.4528
  510CO2      C 2492   6.619   5.969   7.776 -0.1954  0.0916 -0.3402
  510CO2     O1 2493   6.667   5.975   7.671 -0.4365 -0.3030 -0.4722
  510CO2     O2 2494   6.571   5.964   7.882  0.0456  0.4862 -0.2082
  511CO2     D1 2495   2.002   0.108   4.332 -0.1854 -0.0086 -0.0088
  511CO2     D2 2496   2.162   0.183   4.242 -0.0451  0.0449  0.2861
  511CO2      C 2497   2.082   0.145   4.287 -0.1152  0.0182  0.1386
  511CO2     O1 2498   2.175   0.189   4.235 -0.0329  0.0496  0.3116
  511CO2     O2 2499   1.988   0.102   4.339 -0.1976 -0.0132 -0.0343
  512CO2     D1 2500   1.033   2.738   4.280  0.2678  0.0251  0.0152
  512CO2     D2 2501   1.109   2.617   4.143 -0.1961 -0.4371  0.1628
  512CO2      C 2502   1.071   2.678   4.212  0.0359 -0.2060  0.0890
  512CO2     O1 2503   1.116   2.607   4.131 -0.2362 -0.4770  0.1755
  512CO2     O2 2504   1.026   2.749   4.292  0.3079  0.0650  0.0025
  513CO2     D1 2505   7.191   3.978   6.033  0.0280  0.3935 -0.0024
  513CO2     D2 2506   7.192   3.962   5.836 -0.3421 -0.1597  0.0395
  513CO2      C 2507   7.191   3.970   5.935 -0.1570  0.1169  0.0186
  513CO2     O1 2508   7.192   3.961   5.819 -0.3741 -0.2075  0.0431
  513CO2     O2 2509   7.191   3.980   6.051  0.0600  0.4413 -0.0060
  514CO2     D1 2510   5.471   5.419   7.223  0.1178 -0.0878 -0.1026
  514CO2     D2 2511   5.547   5.339   7.058  0.0021 -0.5676  0.0785
  514CO2      C 2512   5.509   5.379   7.141  0.0600 -0.3277 -0.0120
  514CO2     O1 2513   5.554   5.332   7.044 -0.0079 -0.6091  0.0942
  514CO2     O2 2514   5.465   5.426   7.237  0.1278 -0.0463 -0.1183
  515CO2     D1 2515   6.909   2.964   2.252  0.2058 -0.5835 -0.0083
  515CO2     D2 2516   6.892   2.827   2.110 -0.2191 -0.4840 -0.0537
  515CO2      C 2517   6.900   2.896   2.181 -0.0067 -0.5337 -0.0310
  515CO2     O1 2518   6.890   2.816   2.097 -0.2558 -0.4754 -0.0576
  515CO2     O2 2519   6.910   2.976   2.264  0.2425 -0.5921 -0.0044
  516CO2     D1 2520   5.260   0.758   7.088  0.4080  0.1266 -0.0750
  516CO2     D2 2521   5.355   0.664   7.234 -0.2903  0.0288  0.3223
  516CO2      C 2522   5.307   0.711   7.161  0.0588  0.0777  0.1237
  516CO2     O1 2523   5.364   0.656   7.247 -0.3506  0.0203  0.3566
  516CO2     O2 2524   5.251   0.766   7.076  0.4683  0.1350 -0.1093
  517CO2     D1 2525   0.775   5.130   0.634 -0.2311 -0.3806  0.2720
  517CO2     D2 2526   0.735   5.209   0.457  0.9418  0.0489  0.1937
  517CO2      C 2527   0.755   5.169   0.546  0.3554 -0.1658  0.2329
  517CO2     O1 2528   0.732   5.216   0.442  1.0432  0.0860  0.1870
  517CO2     O2 2529   0.779   5.123   0.649 -0.3325 -0.4177  0.2788
  518CO2     D1 2530   2.998   5.468   3.652  0.2649 -0.1598  0.5959
  518CO2     D2 2531   2.966   5.276   3.618 -0.2169 -0.0019  0.1546
  518CO2      C 2532   2.982   5.372   3.635  0.0240 -0.0809  0.3752
  518CO2     O1 2533   2.964   5.259   3.615 -0.2585  0.0118  0.1164
  518CO2     O2 2534   3.001   5.484   3.656  0.3066 -0.1735  0.6340
  519CO2     D1 2535   5.522   1.759   7.796 -0.1625 -0.2699 -0.4214
  519CO2     D2 2536   5.340   1.804   7.859 -0.1282  0.1064 -0.5928
  519CO2      C 2537   5.431   1.781   7.828 -0.1454 -0.0818 -0.5071
  519CO2     O1 2538   5.324   1.808   7.865 -0.1252  0.1389 -0.6076
  519CO2     O2 2539   5.537   1.755   7.791 -0.1655 -0.3024 -0.4066
  520CO2     D1 2540   1.771   6.778   0.351  0.0113  0.2615 -0.0025
  520CO2     D2 2541   1.689   6.954   0.392  0.1252  0.3734 -0.2546
  520CO2      C 2542   1.730   6.866   0.372  0.0683  0.3175 -0.1285
  520CO2     O1 2543   1.681   6.969   0.395  0.1351  0.3831 -0.2764
  520CO2     O2 2544   1.778   6.763   0.348  0.0015  0.2518  0.0193
  521CO2     D1 2545   7.199   5.471   5.483  0.2451  0.4545  0.1625
  521CO2     D2 2546   7.325   5.329   5.537  0.0098  0.0615 -0.3258
  521CO2      C 2547   7.262   5.400   5.510  0.1274  0.2580 -0.0817
  521CO2     O1 2548   7.336   5.316   5.542 -0.0105  0.0275 -0.3680
  521CO2     O2 2549   7.188   5.484   5.479  0.2654  0.4884  0.2047
  522CO2     D1 2550   1.814   2.596   6.133 -0.3057 -0.0845 -0.0302
  522CO2     D2 2551   1.632   2.546   6.074 -0.4425  0.5132 -0.1160
  522CO2      C 2552   1.723   2.571   6.103 -0.3741  0.2144 -0.0731
  522CO2     O1 2553   1.617   2.541   6.068 -0.4544  0.5648 -0.1234
  522CO2     O2 2554   1.830   2.600   6.138 -0.2939 -0.1361 -0.0228
  523CO2     D1 2555   2.123   3.696   5.504  0.2301  0.0227 -0.0556
  523CO2     D2 2556   2.263   3.561   5.542  0.5683  0.1681 -0.7879
  523CO2      C 2557   2.193   3.629   5.523  0.3992  0.0954 -0.4218
  523CO2     O1 2558   2.275   3.550   5.545  0.5975  0.1806 -0.8511
  523CO2     O2 2559   2.111   3.708   5.501  0.2009  0.0102  0.0076
  524CO2     D1 2560   6.947   1.813   3.797 -0.4765  0.0118  0.0972
  524CO2     D2 2561   6.957   1.619   3.835  0.1769  0.0386  0.0780
  524CO2      C 2562   6.952   1.716   3.816 -0.1498  0.0252  0.0876
  524CO2     O1 2563   6.958   1.602   3.838  0.2333  0.0409  0.0763
  524CO2     O2 2564   6.947   1.830   3.794 -0.5329  0.0095  0.0988
  525CO2     D1 2565   0.023   2.845   1.803  0.0519  0.0907 -0.1280
  525CO2     D2 2566   0.048   2.838   1.999  0.4999  0.3754 -0.1743
  525CO2      C 2567   0.035   2.842   1.901  0.2759  0.2330 -0.1512
  525CO2     O1 2568   0.050   2.837   2.016  0.5386  0.3999 -0.1783
  525CO2     O2 2569   0.021   2.846   1.786  0.0132  0.0661 -0.1240
  526CO2     D1 2570   2.762   1.644   1.722 -0.3783  0.1015  0.0542
  526CO2     D2 2571   2.868   1.773   1.616  0.1328 -0.0804  0.3448
  526CO2      C 2572   2.815   1.709   1.669 -0.1227  0.0106  0.1995
  526CO2     O1 2573   2.877   1.785   1.607  0.1770 -0.0961  0.3699
  526CO2     O2 2574   2.753   1.633   1.731 -0.4225  0.1172  0.0291
  527CO2     D1 2575   2.088   4.415   3.711  0.6391  0.1619 -0.1334
  527CO2     D2 2576   1.998   4.550   3.598  0.2776 -0.2667 -0.3565
  527CO2      C 2577   2.043   4.483   3.655  0.4583 -0.0524 -0.2449
  527CO2     O1 2578   1.990   4.562   3.589  0.2464 -0.3038 -0.3757
  527CO2     O2 2579   2.096   4.404   3.721  0.6703  0.1989 -0.1141
  528CO2     D1 2580   6.076   5.684   0.601  0.2545 -0.2112  0.3501
  528CO2     D2 2581   6.251   5.669   0.511 -0.1176 -0.1558 -0.3944
  528CO2      C 2582   6.164   5.677   0.556  0.0684 -0.1835 -0.0221
  528CO2     O1 2583   6.267   5.668   0.504 -0.1498 -0.1510 -0.4587
  528CO2     O2 2584   6.060   5.685   0.609  0.2866 -0.2160  0.4144
  529CO2     D1 2585   4.545   2.861   7.004  0.1290  0.3015  0.3444
  529CO2     D2 2586   4.702   2.975   7.045  0.4710 -0.1465  0.2898
  529CO2      C 2587   4.623   2.918   7.024  0.3000  0.0775  0.3171
  529CO2     O1 2588   4.715   2.985   7.048  0.5006 -0.1852  0.2851
  529CO2     O2 2589   4.532   2.851   7.000  0.0995  0.3402  0.3491
  530CO2     D1 2590   6.845   4.944   3.184 -0.0730 -0.1165  0.7417
  530CO2     D2 2591   6.819   4.935   2.988  0.1136 -0.4968  0.7331
  530CO2      C 2592   6.832   4.939   3.086  0.0203 -0.3067  0.7374
  530CO2     O1 2593   6.816   4.934   2.971  0.1298 -0.5296  0.7324
  530CO2     O2 2594   6.847   4.944   3.201 -0.0891 -0.0837  0.7424
  531CO2     D1 2595   4.114   3.353   4.068 -0.0568 -0.3959  0.6208
  531CO2     D2 2596   4.160   3.486   4.207 -0.4875  0.1939  0.1997
  531CO2      C 2597   4.137   3.419   4.137 -0.2721 -0.1010  0.4103
  531CO2     O1 2598   4.164   3.497   4.219 -0.5247  0.2449  0.1633
  531CO2     O2 2599   4.110   3.341   4.056 -0.0196 -0.4469  0.6572
  532CO2     D1 2600   7.388   6.697   6.991  0.1426  0.0342 -0.1464
  532CO2     D2 2601   7.226   6.787   7.061  0.3992  0.4255 -0.0501
  532CO2      C 2602   7.307   6.742   7.026  0.2709  0.2298 -0.0982
  532CO2     O1 2603   7.212   6.794   7.067  0.4213  0.4593 -0.0418
  532CO2     O2 2604   7.402   6.689   6.985  0.1205  0.0004 -0.1547
  533CO2     D1 2605   4.519   1.508   5.749  0.4385  0.3434  0.3079
  533CO2     D2 2606   4.395   1.370   5.818  0.6411 -0.0496 -0.1103
  533CO2      C 2607   4.457   1.439   5.784  0.5398  0.1469  0.0988
  533CO2     O1 2608   4.385   1.358   5.824  0.6586 -0.0836 -0.1464
  533CO2     O2 2609   4.530   1.520   5.743  0.4210  0.3773  0.3440
  534CO2     D1 2610   2.153   0.929   0.541  0.0149 -0.0930 -0.2258
  534CO2     D2 2611   2.137   0.943   0.738  0.5279 -0.0473 -0.1876
  534CO2      C 2612   2.145   0.936   0.640  0.2714 -0.0702 -0.2067
  534CO2     O1 2613   2.136   0.944   0.755  0.5722 -0.0434 -0.1843
  534CO2     O2 2614   2.154   0.928   0.524 -0.0294 -0.0970 -0.2291
  535CO2     D1 2615   2.016   6.932   5.751  0.2729  0.0420 -0.1373
  535CO2     D2 2616   1.825   6.969   5.784  0.1893 -0.2769 -0.2607
  535CO2      C 2617   1.920   6.951   5.768  0.2311 -0.1175 -0.1990
  535CO2     O1 2618   1.808   6.972   5.787  0.1821 -0.3045 -0.2713
  535CO2     O2 2619   2.033   6.929   5.748  0.2802  0.0695 -0.1267
  536CO2     D1 2620   5.800   7.869   4.923 -0.6917 -0.0908  0.3233
  536CO2     D2 2621   5.899   7.858   5.094 -0.1234 -0.0129  0.0028
  536CO2      C 2622   5.850   7.863   5.008 -0.4075 -0.0518  0.1631
  536CO2     O1 2623   5.907   7.857   5.109 -0.0743 -0.0061 -0.0249
  536CO2     O2 2624   5.792   7.870   4.908 -0.7408 -0.0975  0.3510
  537CO2     D1 2625   0.169   5.983   5.776 -0.3050 -0.2813  0.0038
  537CO2     D2 2626   0.053   5.875   5.657 -0.3621  0.5379 -0.6888
  537CO2      C 2627   0.111   5.929   5.717 -0.3335  0.1283 -0.3425
  537CO2     O1 2628   0.043   5.866   5.647 -0.3670  0.6087 -0.7486
  537CO2     O2 2629   0.179   5.993   5.787 -0.3001 -0.3521  0.0637
  538CO2     D1 2630   2.392   3.909   1.392  0.2379  0.2275 -0.2309
  538CO2     D2 2631   2.210   3.941   1.462  0.1667 -0.6559 -0.0099
  538CO2      C 2632   2.301   3.925   1.427  0.2023 -0.2142 -0.1204
  538CO2     O1 2633   2.194   3.944   1.468  0.1606 -0.7322  0.0092
  538CO2     O2 2634   2.408   3.907   1.386  0.2440  0.3038 -0.2499
  539CO2     D1 2635   1.150   5.404   2.424  0.0584 -0.0594  0.0182
  539CO2     D2 2636   1.250   5.243   2.369  0.1324  0.0344 -0.1232
  539CO2      C 2637   1.200   5.324   2.396  0.0954 -0.0125 -0.0525
  539CO2     O1 2638   1.259   5.229   2.364  0.1388  0.0425 -0.1354
  539CO2     O2 2639   1.141   5.418   2.428  0.0520 -0.0675  0.0304
  540CO2     D1 2640   2.388   0.694   0.782  0.6429 -0.4967  0.0062
  540CO2     D2 2641   2.289   0.523   0.802 -0.0668 -0.0558  0.2940
  540CO2      C 2642   2.339   0.608   0.792  0.2880 -0.2762  0.1501
  540CO2     O1 2643   2.281   0.509   0.803 -0.1281 -0.0177  0.3189
  540CO2     O2 2644   2.396   0.708   0.781  0.7042 -0.5347 -0.0187
  541CO2     D1 2645   6.445   2.533   2.886  0.1211 -0.3493  0.3732
  541CO2     D2 2646   6.256   2.525   2.944  0.1375 -0.0190  0.4705
  541CO2      C 2647   6.351   2.529   2.915  0.1293 -0.1842  0.4219
  541CO2     O1 2648   6.240   2.525   2.949  0.1390  0.0095  0.4789
  541CO2     O2 2649   6.462   2.533   2.881  0.1197 -0.3779  0.3648
  542CO2     D1 2650   1.001   1.046   1.030 -0.0847 -0.2135  0.1844
  542CO2     D2 2651   1.151   1.151   0.954 -0.0661 -0.2371  0.1886
  542CO2      C 2652   1.076   1.098   0.992 -0.0754 -0.2253  0.1865
  542CO2     O1 2653   1.163   1.160   0.947 -0.0645 -0.2392  0.1889
  542CO2     O2 2654   0.988   1.037   1.037 -0.0863 -0.2114  0.1841
  543CO2     D1 2655   3.660   4.423   4.748 -0.2890 -0.2483  0.0405
  543CO2     D2 2656   3.719   4.347   4.575 -0.1267 -0.0076 -0.0090
  543CO2      C 2657   3.690   4.385   4.662 -0.2078 -0.1279  0.0157
  543CO2     O1 2658   3.724   4.341   4.560 -0.1126  0.0132 -0.0133
  543CO2     O2 2659   3.655   4.429   4.763 -0.3031 -0.2691  0.0448
  544CO2     D1 2660   5.737   0.916   0.982  0.1094  0.2428 -0.2581
  544CO2     D2 2661   5.572   0.861   1.076  0.1328  0.3096 -0.1772
  544CO2      C 2662   5.654   0.889   1.029  0.1211  0.2762 -0.2176
  544CO2     O1 2663   5.557   0.856   1.084  0.1348  0.3154 -0.1702
  544CO2     O2 2664   5.751   0.921   0.974  0.1074  0.2370 -0.2651
  545CO2     D1 2665   3.257   2.835   3.872 -0.2012  0.0374  0.2878
  545CO2     D2 2666   3.170   2.724   3.733  0.2530 -0.6458  0.5457
  545CO2      C 2667   3.213   2.779   3.803  0.0259 -0.3042  0.4167
  545CO2     O1 2668   3.162   2.714   3.721  0.2922 -0.7048  0.5679
  545CO2     O2 2669   3.264   2.844   3.884 -0.2404  0.0964  0.2655
  546CO2     D1 2670   1.809   1.565   3.555  0.1452 -0.2900 -0.3367
  546CO2     D2 2671   1.745   1.379   3.537 -0.4090 -0.1310 -0.0350
  546CO2      C 2672   1.777   1.472   3.546 -0.1319 -0.2105 -0.1858
  546CO2     O1 2673   1.740   1.363   3.535 -0.4569 -0.1172 -0.0089
  546CO2     O2 2674   1.814   1.581   3.556  0.1931 -0.3037 -0.3628
  547CO2     D1 2675   5.149   5.323   7.565  0.2810 -0.1830  0.0675
  547CO2     D2 2676   5.052   5.492   7.599  0.0824 -0.3270  0.2178
  547CO2      C 2677   5.100   5.408   7.582  0.1817 -0.2550  0.1427
  547CO2     O1 2678   5.044   5.507   7.601  0.0653 -0.3395  0.2308
  547CO2     O2 2679   5.157   5.308   7.562  0.2981 -0.1706  0.0545
  548CO2     D1 2680   3.953   1.037   4.042 -0.3307 -0.3692  0.2993
  548CO2     D2 2681   3.979   0.844   4.006  0.0332 -0.2784  0.0759
  548CO2      C 2682   3.966   0.940   4.024 -0.1487 -0.3238  0.1876
  548CO2     O1 2683   3.982   0.827   4.003  0.0647 -0.2706  0.0566
  548CO2     O2 2684   3.951   1.053   4.045 -0.3621 -0.3771  0.3186
  549CO2     D1 2685   4.272   4.283   6.086 -0.0000  0.4761  0.0307
  549CO2     D2 2686   4.262   4.479   6.103  0.2633  0.4548  0.4327
  549CO2      C 2687   4.267   4.381   6.095  0.1317  0.4655  0.2317
  549CO2     O1 2688   4.261   4.496   6.105  0.2861  0.4530  0.4674
  549CO2     O2 2689   4.273   4.266   6.085 -0.0228  0.4779 -0.0040
  550CO2     D1 2690   5.892   0.470   0.325 -0.4633  0.0815 -0.0139
  550CO2     D2 2691   6.034   0.516   0.455 -0.2823 -0.2193 -0.1056
  550CO2      C 2692   5.963   0.493   0.390 -0.3728 -0.0689 -0.0597
  550CO2     O1 2693   6.046   0.520   0.466 -0.2666 -0.2453 -0.1136
  550CO2     O2 2694   5.879   0.466   0.314 -0.4789  0.1074 -0.0059
  551CO2     D1 2695   0.516   5.854   3.563  0.0462 -0.0970  0.0309
  551CO2     D2 2696   0.554   5.829   3.755 -0.2665 -0.5938  0.0262
  551CO2      C 2697   0.535   5.841   3.659 -0.1101 -0.3454  0.0285
  551CO2     O1 2698   0.557   5.826   3.772 -0.2935 -0.6367  0.0257
  551CO2     O2 2699   0.513   5.857   3.546  0.0732 -0.0541  0.0313
  552CO2     D1 2700   4.211   3.401   5.007  0.4805 -0.0961 -0.1277
  552CO2     D2 2701   4.188   3.206   5.029 -0.2955  0.0626  0.4568
  552CO2      C 2702   4.199   3.303   5.018  0.0925 -0.0167  0.1646
  552CO2     O1 2703   4.186   3.189   5.031 -0.3625  0.0763  0.5073
  552CO2     O2 2704   4.213   3.418   5.005  0.5475 -0.1098 -0.1781
  553CO2     D1 2705   6.027   1.506   6.080  0.1598 -0.3141 -0.1563
  553CO2     D2 2706   6.195   1.462   5.986  0.2173  0.2368 -0.3118
  553CO2      C 2707   6.111   1.484   6.033  0.1886 -0.0387 -0.2340
  553CO2     O1 2708   6.210   1.458   5.978  0.2223  0.2843 -0.3252
  553CO2     O2 2709   6.012   1.510   6.088  0.1548 -0.3617 -0.1428
  554CO2     D1 2710   0.952   7.217   3.483 -0.2617  0.1216  0.2720
  554CO2     D2 2711   0.779   7.229   3.386  0.0083  0.2385 -0.1979
  554CO2      C 2712   0.866   7.223   3.435 -0.1267  0.1800  0.0370
  554CO2     O1 2713   0.764   7.230   3.378  0.0316  0.2486 -0.2385
  554CO2     O2 2714   0.967   7.216   3.491 -0.2850  0.1115  0.3126
  555CO2     D1 2715   6.515   2.111   2.371 -0.0308  0.1188  0.2535
  555CO2     D2 2716   6.578   2.297   2.345 -0.0180  0.1068  0.1960
  555CO2      C 2717   6.546   2.204   2.358 -0.0244  0.1128  0.2247
  555CO2     O1 2718   6.583   2.313   2.343 -0.0169  0.1057  0.1911
  555CO2     O2 2719   6.510   2.095   2.373 -0.0320  0.1199  0.2584
  556CO2     D1 2720   3.863   5.024   3.789  0.3831  0.3711 -0.1193
  556CO2     D2 2721   3.881   5.108   3.967 -0.2685  0.2693 -0.0046
  556CO2      C 2722   3.872   5.066   3.878  0.0573  0.3202 -0.0620
  556CO2     O1 2723   3.883   5.115   3.982 -0.3248  0.2605  0.0053
  556CO2     O2 2724   3.862   5.017   3.773  0.4394  0.3799 -0.1292
  557CO2     D1 2725   7.103   4.451   6.257  0.1237 -0.3214  0.3208
  557CO2     D2 2726   7.211   4.344   6.131 -0.2683  0.1364 -0.4061
  557CO2      C 2727   7.157   4.398   6.194 -0.0723 -0.0925 -0.0427
  557CO2     O1 2728   7.221   4.335   6.120 -0.3021  0.1760 -0.4689
  557CO2     O2 2729   7.093   4.460   6.268  0.1576 -0.3609  0.3836
  558CO2     D1 2730   0.255   2.258   5.440  0.3135  0.0105 -0.2836
  558CO2     D2 2731   0.146   2.423   5.449  0.0249 -0.2217  0.4783
  558CO2      C 2732   0.201   2.340   5.444  0.1692 -0.1056  0.0973
  558CO2     O1 2733   0.137   2.437   5.450  0.0000 -0.2417  0.5441
  558CO2     O2 2734   0.265   2.244   5.439  0.3384  0.0305 -0.3494
  559CO2     D1 2735   1.795   1.458   5.364  0.0585  0.1711  0.3254
  559CO2     D2 2736   1.872   1.276   5.377 -0.4072 -0.0957 -0.5963
  559CO2      C 2737   1.833   1.367   5.371 -0.1743  0.0377 -0.1354
  559CO2     O1 2738   1.879   1.261   5.378 -0.4474 -0.1187 -0.6759
  559CO2     O2 2739   1.788   1.474   5.363  0.0988  0.1941  0.4050
  560CO2     D1 2740   1.321   0.192   1.326 -0.5102 -0.1544 -0.2506
  560CO2     D2 2741   1.331   0.344   1.199 -0.4091 -0.2584 -0.3667
  560CO2      C 2742   1.326   0.268   1.263 -0.4596 -0.2064 -0.3086
  560CO2     O1 2743   1.332   0.357   1.188 -0.4004 -0.2674 -0.3767
  560CO2     O2 2744   1.320   0.179   1.337 -0.5189 -0.1454 -0.2405
  561CO2     D1 2745   1.715   5.099   2.251 -0.0323 -0.4236 -0.1557
  561CO2     D2 2746   1.762   5.275   2.175 -0.1137 -0.2602  0.1676
  561CO2      C 2747   1.738   5.187   2.213 -0.0730 -0.3419  0.0060
  561CO2     O1 2748   1.766   5.291   2.168 -0.1207 -0.2461  0.1956
  561CO2     O2 2749   1.711   5.084   2.258 -0.0253 -0.4377 -0.1836
  562CO2     D1 2750   6.553   7.929   0.440 -0.1275 -0.2933 -0.3441
  562CO2     D2 2751   6.694   7.793   0.465 -0.2094 -0.3260 -0.0741
  562CO2      C 2752   6.623   7.861   0.452 -0.1684 -0.3096 -0.2091
  562CO2     O1 2753   6.706   7.781   0.467 -0.2164 -0.3289 -0.0507
  562CO2     O2 2754   6.541   7.941   0.437 -0.1204 -0.2904 -0.3674
  563CO2     D1 2755   3.964   2.744   3.160  0.4618 -0.3452  0.0300
  563CO2     D2 2756   3.776   2.703   3.207  0.4257  0.2978  0.4540
  563CO2      C 2757   3.870   2.724   3.184  0.4438 -0.0237  0.2420
  563CO2     O1 2758   3.760   2.700   3.211  0.4226  0.3534  0.4907
  563CO2     O2 2759   3.980   2.748   3.156  0.4649 -0.4007 -0.0066
  564CO2     D1 2760   0.701   6.007   3.265 -0.5702 -0.1767  0.4721
  564CO2     D2 2761   0.760   6.125   3.413  0.4411 -0.1269  0.0319
  564CO2      C 2762   0.731   6.066   3.339 -0.0646 -0.1518  0.2520
  564CO2     O1 2763   0.765   6.135   3.426  0.5285 -0.1226 -0.0062
  564CO2     O2 2764   0.696   5.997   3.253 -0.6576 -0.1810  0.5101
  565CO2     D1 2765   5.124   1.027   2.542 -0.3873 -0.2116 -0.1002
  565CO2     D2 2766   4.936   0.974   2.575 -0.3301 -0.1029  0.3883
  565CO2      C 2767   5.030   1.001   2.558 -0.3587 -0.1572  0.1441
  565CO2     O1 2768   4.920   0.970   2.578 -0.3251 -0.0935  0.4305
  565CO2     O2 2769   5.140   1.032   2.539 -0.3922 -0.2210 -0.1424
  566CO2     D1 2770   2.053   4.697   5.621  0.5260  0.1409 -0.0224
  566CO2     D2 2771   2.120   4.882   5.600  0.3526  0.2271  0.1746
  566CO2      C 2772   2.086   4.790   5.611  0.4393  0.1840  0.0761
  566CO2     O1 2773   2.125   4.898   5.598  0.3376  0.2345  0.1917
  566CO2     O2 2774   2.047   4.681   5.623  0.5410  0.1335 -0.0395
  567CO2     D1 2775   7.342   4.325   7.020 -0.0045  0.1030 -0.3780
  567CO2     D2 2776   7.393   4.511   7.066  0.4978 -0.1766  0.2043
  567CO2      C 2777   7.368   4.418   7.043  0.2466 -0.0368 -0.0868
  567CO2     O1 2778   7.397   4.527   7.070  0.5411 -0.2007  0.2546
  567CO2     O2 2779   7.338   4.309   7.016 -0.0479  0.1271 -0.4282
  568CO2     D1 2780   7.604   0.165   7.531  0.0336  0.5136 -0.3377
  568CO2     D2 2781   7.479   0.307   7.473 -0.1074  0.4152 -0.2767
  568CO2      C 2782   7.542   0.236   7.502 -0.0369  0.4644 -0.3072
  568CO2     O1 2783   7.469   0.319   7.468 -0.1196  0.4067 -0.2714
  568CO2     O2 2784   7.615   0.153   7.536  0.0458  0.5222 -0.3430
  569CO2     D1 2785   5.682   5.766   5.024 -0.3318 -0.0460 -0.3720
  569CO2     D2 2786   5.676   5.959   5.066  0.0355  0.0245 -0.6398
  569CO2      C 2787   5.679   5.863   5.045 -0.1481 -0.0107 -0.5059
  569CO2     O1 2788   5.675   5.976   5.069  0.0672  0.0306 -0.6629
  569CO2     O2 2789   5.683   5.749   5.021 -0.3635 -0.0521 -0.3488
  570CO2     D1 2790   3.779   0.237   4.176  0.0744  0.0033 -0.2853
  570CO2     D2 2791   3.946   0.176   4.088 -0.0964 -0.6105 -0.1849
  570CO2      C 2792   3.863   0.206   4.132 -0.0110 -0.3036 -0.2351
  570CO2     O1 2793   3.961   0.171   4.081 -0.1112 -0.6635 -0.1762
  570CO2     O2 2794   3.765   0.242   4.183  0.0892  0.0563 -0.2939
  571CO2     D1 2795   3.040   1.226   3.091  0.4407 -0.0063  0.1104
  571CO2     D2 2796   3.003   1.279   2.904  0.2510  0.0913  0.1763
  571CO2      C 2797   3.021   1.253   2.997  0.3458  0.0425  0.1433
  571CO2     O1 2798   3.000   1.284   2.888  0.2346  0.0997  0.1819
  571CO2     O2 2799   3.043   1.221   3.107  0.4571 -0.0147  0.1047
  572CO2     D1 2800   6.822   6.144   4.658  0.9672 -0.1023  0.1552
  572CO2     D2 2801   6.749   6.033   4.805 -0.4293  0.1997 -0.2966
  572CO2      C 2802   6.785   6.089   4.731  0.2689  0.0487 -0.0707
  572CO2     O1 2803   6.743   6.024   4.818 -0.5500  0.2258 -0.3356
  572CO2     O2 2804   6.828   6.153   4.645  1.0878 -0.1284  0.1943
  573CO2     D1 2805   3.060   5.547   4.259 -0.4635  0.1719  0.0434
  573CO2     D2 2806   3.069   5.618   4.075  0.2971  0.5558  0.2272
  573CO2      C 2807   3.064   5.583   4.167 -0.0832  0.3638  0.1353
  573CO2     O1 2808   3.070   5.624   4.059  0.3629  0.5890  0.2431
  573CO2     O2 2809   3.059   5.541   4.275 -0.5292  0.1387  0.0275
  574CO2     D1 2810   4.984   1.183   5.431  0.5633 -0.0170  0.1069
  574CO2     D2 2811   5.034   1.053   5.291 -0.1166  0.2045 -0.3465
  574CO2      C 2812   5.009   1.118   5.361  0.2233  0.0938 -0.1198
  574CO2     O1 2813   5.039   1.041   5.279 -0.1753  0.2237 -0.3857
  574CO2     O2 2814   4.980   1.194   5.443  0.6220 -0.0361  0.1461
  575CO2     D1 2815   7.076   7.592   7.217 -0.0155  0.1084  0.5332
  575CO2     D2 2816   7.058   7.783   7.168 -0.0512 -0.0147  0.0663
  575CO2      C 2817   7.067   7.687   7.193 -0.0334  0.0469  0.2998
  575CO2     O1 2818   7.056   7.799   7.164 -0.0543 -0.0253  0.0260
  575CO2     O2 2819   7.078   7.575   7.222 -0.0124  0.1190  0.5735
  576CO2     D1 2820   5.785   5.806   0.389  0.0629  0.6040  0.2186
  576CO2     D2 2821   5.753   5.740   0.573 -0.0985  0.0136 -0.0219
  576CO2      C 2822   5.769   5.773   0.481 -0.0178  0.3088  0.0984
  576CO2     O1 2823   5.750   5.734   0.589 -0.1124 -0.0374 -0.0427
  576CO2     O2 2824   5.788   5.812   0.373  0.0768  0.6550  0.2394
  577CO2     D1 2825   3.998   2.564   2.154  0.0006  0.2846  0.4148
  577CO2     D2 2826   4.053   2.654   1.987 -0.8799  0.0618  0.0029
  577CO2      C 2827   4.025   2.609   2.071 -0.4396  0.1732  0.2089
  577CO2     O1 2828   4.058   2.662   1.972 -0.9559  0.0426 -0.0327
  577CO2     O2 2829   3.993   2.557   2.169  0.0766  0.3039  0.4504
  578CO2     D1 2830   7.829   7.312   6.516  0.1966 -0.1964 -0.0371
  578CO2     D2 2831   7.950   7.280   6.363  0.0960  0.1254 -0.1851
  578CO2      C 2832   7.890   7.296   6.439  0.1463 -0.0355 -0.1111
  578CO2     O1 2833   7.961   7.277   6.350  0.0873  0.1532 -0.1979
  578CO2     O2 2834   7.819   7.315   6.529  0.2052 -0.2242 -0.0243
  579CO2     D1 2835   3.237   2.398   3.331  0.2600 -0.4200  0.3236
  579CO2     D2 2836   3.311   2.407   3.148  0.2742 -0.1928  0.3399
  579CO2      C 2837   3.274   2.403   3.240  0.2671 -0.3064  0.3318
  579CO2     O1 2838   3.317   2.408   3.132  0.2755 -0.1732  0.3413
  579CO2     O2 2839   3.231   2.398   3.347  0.2588 -0.4396  0.3222
  580CO2     D1 2840   3.544   2.859   2.278  0.2728 -0.3685  0.4674
  580CO2     D2 2841   3.438   2.826   2.114  0.3095 -0.3923  0.4485
  580CO2      C 2842   3.491   2.842   2.196  0.2912 -0.3804  0.4579
  580CO2     O1 2843   3.429   2.823   2.100  0.3127 -0.3944  0.4469
  580CO2     O2 2844   3.553   2.862   2.292  0.2697 -0.3665  0.4690
  581CO2     D1 2845   4.329   1.683   2.549  0.1699  0.2823 -0.1006
  581CO2     D2 2846   4.279   1.766   2.721 -0.0734 -0.2855  0.1019
  581CO2      C 2847   4.304   1.724   2.635  0.0482 -0.0016  0.0006
  581CO2     O1 2848   4.274   1.773   2.736 -0.0944 -0.3345  0.1194
  581CO2     O2 2849   4.333   1.676   2.534  0.1909  0.3314 -0.1181
  582CO2     D1 2850   2.156   6.395   2.111 -0.0592  0.0769 -0.2207
  582CO2     D2 2851   2.299   6.531   2.121  0.1924 -0.2197  0.2219
  582CO2      C 2852   2.227   6.463   2.116  0.0666 -0.0714  0.0006
  582CO2     O1 2853   2.311   6.543   2.122  0.2141 -0.2453  0.2601
  582CO2     O2 2854   2.144   6.383   2.110 -0.0810  0.1026 -0.2590
  583CO2     D1 2855   3.179   7.294   3.518 -0.0930 -0.3435  0.0058
  583CO2     D2 2856   3.278   7.265   3.687  0.4614  0.1497 -0.2344
  583CO2      C 2857   3.229   7.279   3.603  0.1842 -0.0969 -0.1143
  583CO2     O1 2858   3.287   7.262   3.702  0.5093  0.1923 -0.2551
  583CO2     O2 2859   3.170   7.296   3.504 -0.1409 -0.3861  0.0265
  584CO2     D1 2860   7.993   2.619   3.076  0.3774 -0.4393  0.0631
  584CO2     D2 2861   8.028   2.433   3.019  0.3276 -0.3095 -0.3926
  584CO2      C 2862   8.011   2.526   3.047  0.3525 -0.3744 -0.1648
  584CO2     O1 2863   8.031   2.417   3.014  0.3233 -0.2983 -0.4320
  584CO2     O2 2864   7.990   2.635   3.081  0.3817 -0.4505  0.1025
  585CO2     D1 2865   1.749   6.646   0.950 -0.0408  0.2736 -0.1795
  585CO2     D2 2866   1.703   6.531   1.104  0.0199  0.2256 -0.1966
  585CO2      C 2867   1.726   6.589   1.027 -0.0105  0.2496 -0.1880
  585CO2     O1 2868   1.699   6.521   1.118  0.0251  0.2214 -0.1981
  585CO2     O2 2869   1.753   6.656   0.937 -0.0460  0.2777 -0.1780
  586CO2     D1 2870   2.824   1.267   0.467 -0.0358 -0.2970  0.0301
  586CO2     D2 2871   2.633   1.215   0.455 -0.1380  0.1728 -0.3897
  586CO2      C 2872   2.728   1.241   0.461 -0.0869 -0.0621 -0.1798
  586CO2     O1 2873   2.617   1.211   0.454 -0.1469  0.2133 -0.4260
  586CO2     O2 2874   2.840   1.271   0.468 -0.0269 -0.3375  0.0663
  587CO2     D1 2875   6.101   4.434   0.473 -0.2502 -1.0933 -0.3612
  587CO2     D2 2876   6.202   4.361   0.627  0.0702  0.0451 -0.0225
  587CO2      C 2877   6.151   4.398   0.550 -0.0900 -0.5241 -0.1918
  587CO2     O1 2878   6.210   4.355   0.640  0.0978  0.1435  0.0068
  587CO2     O2 2879   6.092   4.441   0.460 -0.2778 -1.1916 -0.3904
  588CO2     D1 2880   5.938   2.367   5.809 -0.0884  0.0345  0.1768
  588CO2     D2 2881   6.069   2.249   5.720 -0.3032 -0.0654 -0.0049
  588CO2      C 2882   6.004   2.308   5.764 -0.1958 -0.0155  0.0860
  588CO2     O1 2883   6.081   2.238   5.712 -0.3217 -0.0741 -0.0206
  588CO2     O2 2884   5.927   2.377   5.817 -0.0698  0.0431  0.1925
  589CO2     D1 2885   2.044   3.925   7.024  0.0293  0.0668 -0.4446
  589CO2     D2 2886   1.935   4.076   6.958 -0.9120 -0.1963  0.5022
  589CO2      C 2887   1.989   4.000   6.991 -0.4414 -0.0647  0.0288
  589CO2     O1 2888   1.925   4.089   6.952 -0.9934 -0.2190  0.5840
  589CO2     O2 2889   2.054   3.912   7.030  0.1106  0.0895 -0.5264
  590CO2     D1 2890   2.877   4.071   5.209  0.1909  0.5246  0.4888
  590CO2     D2 2891   3.015   4.096   5.069  0.0461  0.1409  0.2777
  590CO2      C 2892   2.946   4.084   5.139  0.1185  0.3327  0.3832
  590CO2     O1 2893   3.027   4.098   5.057  0.0336  0.1078  0.2594
  590CO2     O2 2894   2.865   4.069   5.221  0.2034  0.5577  0.5070
  591CO2     D1 2895   0.696   6.408   1.150 -0.2285  0.1194 -0.0801
  591CO2     D2 2896   0.700   6.307   1.320 -0.0111 -0.2373 -0.2989
  591CO2      C 2897   0.698   6.358   1.235 -0.1198 -0.0589 -0.1895
  591CO2     O1 2898   0.700   6.298   1.334  0.0077 -0.2681 -0.3178
  591CO2     O2 2899   0.695   6.417   1.135 -0.2473  0.1502 -0.0612
  592CO2     D1 2900   1.642   4.654   7.084 -0.2626  0.6221 -0.3106
  592CO2     D2 2901   1.510   4.636   6.939  0.3290 -0.1757 -0.7549
  592CO2      C 2902   1.576   4.645   7.012  0.0332  0.2232 -0.5328
  592CO2     O1 2903   1.498   4.635   6.926  0.3801 -0.2446 -0.7933
  592CO2     O2 2904   1.654   4.656   7.097 -0.3137  0.6910 -0.2722
  593CO2     D1 2905   5.145   3.281   1.368 -0.1906 -0.1018 -0.3289
  593CO2     D2 2906   5.127   3.274   1.171 -0.0490  0.1256 -0.3507
  593CO2      C 2907   5.136   3.278   1.270 -0.1198  0.0119 -0.3398
  593CO2     O1 2908   5.125   3.274   1.154 -0.0368  0.1453 -0.3526
  593CO2     O2 2909   5.147   3.282   1.385 -0.2029 -0.1215 -0.3270
  594CO2     D1 2910   5.813   7.861   2.942  0.0845 -0.1069  0.4952
  594CO2     D2 2911   5.797   7.968   2.777 -0.0714 -0.2029  0.4475
  594CO2      C 2912   5.805   7.914   2.859  0.0065 -0.1549  0.4714
  594CO2     O1 2913   5.796   7.977   2.762 -0.0849 -0.2111  0.4434
  594CO2     O2 2914   5.814   7.851   2.956  0.0980 -0.0986  0.4993
  595CO2     D1 2915   4.847   0.813   4.018  0.3647  0.2473  0.4087
  595CO2     D2 2916   4.986   0.846   3.881 -0.2562  0.5306 -0.1523
  595CO2      C 2917   4.917   0.829   3.950  0.0543  0.3890  0.1282
  595CO2     O1 2918   4.998   0.849   3.869 -0.3098  0.5551 -0.2007
  595CO2     O2 2919   4.835   0.810   4.030  0.4184  0.2229  0.4571
  596CO2     D1 2920   4.388   3.184   3.981 -0.5318  0.1929  0.1495
  596CO2     D2 2921   4.410   3.376   3.939 -0.1310  0.0744 -0.1912
  596CO2      C 2922   4.399   3.280   3.960 -0.3314  0.1336 -0.0208
  596CO2     O1 2923   4.412   3.392   3.936 -0.0964  0.0641 -0.2206
  596CO2     O2 2924   4.386   3.167   3.985 -0.5664  0.2031  0.1789
  597CO2     D1 2925   6.455   5.215   5.683 -0.6646  0.3633  0.2061
  597CO2     D2 2926   6.300   5.193   5.562 -0.3308  0.3092 -0.2128
  597CO2      C 2927   6.377   5.204   5.623 -0.4977  0.3362 -0.0034
  597CO2     O1 2928   6.286   5.191   5.552 -0.3020  0.3045 -0.2490
  597CO2     O2 2929   6.468   5.217   5.694 -0.6934  0.3679  0.2422
  598CO2     D1 2930   0.282   0.722   0.369 -0.1281  0.6306  0.0634
  598CO2     D2 2931   0.109   0.800   0.423 -0.5466 -0.3195  0.1051
  598CO2      C 2932   0.195   0.761   0.396 -0.3373  0.1555  0.0843
  598CO2     O1 2933   0.094   0.807   0.428 -0.5827 -0.4016  0.1087
  598CO2     O2 2934   0.297   0.715   0.364 -0.0920  0.7127  0.0598
  599CO2     D1 2935   5.035   7.808   3.223 -0.2393  0.0433  0.1238
  599CO2     D2 2936   5.216   7.844   3.152 -0.0958 -0.3368  0.2959
  599CO2      C 2937   5.126   7.826   3.188 -0.1675 -0.1467  0.2098
  599CO2     O1 2938   5.232   7.847   3.146 -0.0834 -0.3696  0.3107
  599CO2     O2 2939   5.020   7.805   3.229 -0.2517  0.0762  0.1089
  600CO2     D1 2940   3.707   1.233   1.964  0.3680  0.0013 -0.0975
  600CO2     D2 2941   3.882   1.324   1.945  0.0955  0.4648 -0.4083
  600CO2      C 2942   3.795   1.279   1.954  0.2318  0.2331 -0.2529
  600CO2     O1 2943   3.897   1.332   1.943  0.0720  0.5049 -0.4351
  600CO2     O2 2944   3.692   1.226   1.965  0.3916 -0.0388 -0.0707
  601CO2     D1 2945   4.509   0.662   0.992  0.2062  0.3853 -0.1941
  601CO2     D2 2946   4.433   0.770   1.139  0.0937  0.2763 -0.1725
  601CO2      C 2947   4.471   0.716   1.066  0.1500  0.3308 -0.1833
  601CO2     O1 2948   4.427   0.779   1.152  0.0840  0.2669 -0.1707
  601CO2     O2 2949   4.516   0.653   0.979  0.2159  0.3947 -0.1960
  602CO2     D1 2950   4.134   6.215   3.643 -0.3188 -0.1166 -0.0038
  602CO2     D2 2951   4.128   6.056   3.761 -0.0783 -0.0308  0.1246
  602CO2      C 2952   4.131   6.135   3.702 -0.1985 -0.0737  0.0604
  602CO2     O1 2953   4.127   6.042   3.771 -0.0575 -0.0233  0.1357
  602CO2     O2 2954   4.134   6.228   3.633 -0.3396 -0.1240 -0.0149
  603CO2     D1 2955   1.310   5.421   3.036  0.8933 -0.4783  0.6197
  603CO2     D2 2956   1.422   5.558   2.946 -0.0382 -0.3726 -0.3883
  603CO2      C 2957   1.366   5.489   2.991  0.4276 -0.4255  0.1157
  603CO2     O1 2958   1.431   5.569   2.938 -0.1186 -0.3635 -0.4754
  603CO2     O2 2959   1.300   5.409   3.044  0.9738 -0.4874  0.7068
  604CO2     D1 2960   1.239   6.245   7.912 -0.0950  0.0546 -0.3773
  604CO2     D2 2961   1.135   6.159   7.767  0.4165 -0.5498 -0.3913
  604CO2      C 2962   1.187   6.202   7.839  0.1607 -0.2476 -0.3843
  604CO2     O1 2963   1.126   6.152   7.754  0.4607 -0.6020 -0.3925
  604CO2     O2 2964   1.248   6.252   7.924 -0.1392  0.1068 -0.3761
  605CO2     D1 2965   2.363   2.961   8.012 -0.0457  0.3243  0.1896
  605CO2     D2 2966   2.197   2.889   7.932  0.3575  0.0671 -0.4121
  605CO2      C 2967   2.280   2.925   7.972  0.1559  0.1957 -0.1112
  605CO2     O1 2968   2.183   2.883   7.925  0.3923  0.0449 -0.4640
  605CO2     O2 2969   2.377   2.968   8.019 -0.0805  0.3465  0.2415
  606CO2     D1 2970   3.089   2.139   1.688 -0.3385  0.3888 -0.0014
  606CO2     D2 2971   3.090   2.205   1.502  0.4197  0.5028  0.0410
  606CO2      C 2972   3.089   2.172   1.595  0.0406  0.4458  0.0198
  606CO2     O1 2973   3.090   2.211   1.486  0.4852  0.5126  0.0447
  606CO2     O2 2974   3.089   2.134   1.704 -0.4040  0.3790 -0.0051
  607CO2     D1 2975   6.550   0.471   0.484  0.1030 -0.1506 -0.6755
  607CO2     D2 2976   6.633   0.634   0.559 -0.4713  0.1011 -0.5858
  607CO2      C 2977   6.591   0.552   0.522 -0.1842 -0.0248 -0.6306
  607CO2     O1 2978   6.640   0.648   0.566 -0.5209  0.1228 -0.5780
  607CO2     O2 2979   6.543   0.457   0.478  0.1526 -0.1724 -0.6832
  608CO2     D1 2980   5.368   0.389   0.527  0.2594  0.2256 -0.3794
  608CO2     D2 2981   5.379   0.265   0.373  0.1833 -0.3004  0.0361
  608CO2      C 2982   5.374   0.327   0.450  0.2214 -0.0374 -0.1716
  608CO2     O1 2983   5.380   0.254   0.360  0.1767 -0.3459  0.0720
  608CO2     O2 2984   5.367   0.399   0.541  0.2660  0.2711 -0.4153
  609CO2     D1 2985   4.082   1.176   7.844 -0.3578  0.0310 -0.5034
  609CO2     D2 2986   3.966   1.149   8.001 -0.1972  0.1377 -0.3677
  609CO2      C 2987   4.024   1.162   7.922 -0.2775  0.0844 -0.4355
  609CO2     O1 2988   3.956   1.147   8.015 -0.1834  0.1469 -0.3559
  609CO2     O2 2989   4.092   1.178   7.830 -0.3717  0.0218 -0.5151
  610CO2     D1 2990   1.907   4.764   0.936  0.1496 -0.3854  0.0321
  610CO2     D2 2991   2.092   4.709   0.894  0.0750 -0.4070 -0.2612
  610CO2      C 2992   1.999   4.737   0.915  0.1123 -0.3962 -0.1146
  610CO2     O1 2993   2.108   4.704   0.890  0.0686 -0.4089 -0.2866
  610CO2     O2 2994   1.891   4.769   0.940  0.1560 -0.3835  0.0574
  611CO2     D1 2995   4.253   0.307   7.951  0.6692  0.0261  0.2096
  611CO2     D2 2996   4.096   0.279   8.068 -0.0329  0.0067 -0.7248
  611CO2      C 2997   4.174   0.293   8.010  0.3181  0.0164 -0.2576
  611CO2     O1 2998   4.082   0.276   8.078 -0.0936  0.0050 -0.8055
  611CO2     O2 2999   4.266   0.309   7.941  0.7298  0.0278  0.2903
  612CO2     D1 3000   7.979   6.433   3.698 -0.4538  0.2600 -0.1255
  612CO2     D2 3001   7.975   6.396   3.504  0.2186 -0.6434  0.0292
  612CO2      C 3002   7.977   6.415   3.601 -0.1176 -0.1917 -0.0482
  612CO2     O1 3003   7.975   6.393   3.487  0.2767 -0.7214  0.0425
  612CO2     O2 3004   7.980   6.437   3.715 -0.5119  0.3380 -0.1389
  613CO2     D1 3005   0.738   2.651   0.097  0.0867 -0.2099 -0.6514
  613CO2     D2 3006   0.621   2.624  -0.060 -0.2408  0.5126 -0.5373
  613CO2      C 3007   0.679   2.637   0.018 -0.0770  0.1514 -0.5944
  613CO2     O1 3008   0.610   2.621  -0.074 -0.2691  0.5750 -0.5275
  613CO2     O2 3009   0.748   2.654   0.110  0.1150 -0.2723 -0.6612
  614CO2     D1 3010   6.572   1.205   0.597  0.2781  0.4921  0.1302
  614CO2     D2 3011   6.377   1.236   0.594  0.1642 -0.2382 -0.0087
  614CO2      C 3012   6.474   1.220   0.595  0.2211  0.1269  0.0607
  614CO2     O1 3013   6.360   1.238   0.593  0.1543 -0.3013 -0.0207
  614CO2     O2 3014   6.589   1.202   0.597  0.2880  0.5552  0.1422
  615CO2     D1 3015   2.008   2.482   5.095  0.2218  0.0488 -0.1913
  615CO2     D2 3016   1.890   2.542   4.949  0.2418  0.1245 -0.1759
  615CO2      C 3017   1.949   2.512   5.022  0.2318  0.0866 -0.1836
  615CO2     O1 3018   1.880   2.547   4.936  0.2436  0.1310 -0.1745
  615CO2     O2 3019   2.019   2.476   5.108  0.2201  0.0422 -0.1926
  616CO2     D1 3020   0.900   1.891   3.533 -0.1100  0.0253 -0.0765
  616CO2     D2 3021   0.765   2.007   3.447  0.3463  0.5585 -0.0791
  616CO2      C 3022   0.832   1.949   3.490  0.1182  0.2919 -0.0778
  616CO2     O1 3023   0.753   2.017   3.440  0.3857  0.6046 -0.0793
  616CO2     O2 3024   0.912   1.881   3.540 -0.1494 -0.0208 -0.0763
  617CO2     D1 3025   1.159   3.931   0.394  0.2847 -0.1969 -0.1487
  617CO2     D2 3026   1.126   4.094   0.502  0.4732 -0.0263 -0.3487
  617CO2      C 3027   1.143   4.013   0.448  0.3789 -0.1116 -0.2487
  617CO2     O1 3028   1.123   4.108   0.511  0.4895 -0.0115 -0.3660
  617CO2     O2 3029   1.162   3.917   0.385  0.2684 -0.2117 -0.1315
  618CO2     D1 3030   2.539   3.318   1.561  0.0167 -0.0154  0.5528
  618CO2     D2 3031   2.631   3.143   1.555  0.1371  0.0748 -0.2790
  618CO2      C 3032   2.585   3.231   1.558  0.0769  0.0297  0.1369
  618CO2     O1 3033   2.639   3.128   1.554  0.1475  0.0826 -0.3508
  618CO2     O2 3034   2.531   3.333   1.561  0.0063 -0.0232  0.6246
  619CO2     D1 3035   7.951   4.988   3.970  0.0955  0.5599 -0.1139
  619CO2     D2 3036   7.819   5.135   3.984 -0.1118  0.3592  0.0391
  619CO2      C 3037   7.885   5.061   3.977 -0.0082  0.4595 -0.0374
  619CO2     O1 3038   7.808   5.147   3.985 -0.1297  0.3418  0.0523
  619CO2     O2 3039   7.962   4.975   3.969  0.1134  0.5772 -0.1271
  620CO2     D1 3040   6.062   6.661   6.398  0.0581 -0.2709  0.1204
  620CO2     D2 3041   5.911   6.534   6.393  0.2366 -0.4822  0.1088
  620CO2      C 3042   5.986   6.597   6.395  0.1474 -0.3766  0.1146
  620CO2     O1 3043   5.898   6.523   6.392  0.2521 -0.5005  0.1078
  620CO2     O2 3044   6.075   6.672   6.398  0.0427 -0.2526  0.1214
  621CO2     D1 3045   0.817   4.168   1.158  0.3016  0.6153 -0.0088
  621CO2     D2 3046   0.633   4.240   1.168  0.0512  0.0683 -0.6693
  621CO2      C 3047   0.725   4.204   1.163  0.1764  0.3418 -0.3390
  621CO2     O1 3048   0.617   4.246   1.169  0.0295  0.0211 -0.7263
  621CO2     O2 3049   0.833   4.162   1.157  0.3232  0.6625  0.0483
  622CO2     D1 3050   5.734   3.194   4.016 -0.5375  0.0478 -0.1013
  622CO2     D2 3051   5.633   3.043   3.938 -0.4028 -0.0187 -0.1478
  622CO2      C 3052   5.683   3.118   3.977 -0.4702  0.0145 -0.1246
  622CO2     O1 3053   5.624   3.030   3.931 -0.3911 -0.0245 -0.1518
  622CO2     O2 3054   5.743   3.207   4.023 -0.5492  0.0535 -0.0973
  623CO2     D1 3055   1.959   0.679   4.252 -0.2994  0.4883 -0.0607
  623CO2     D2 3056   1.819   0.539   4.251  0.0380  0.1498 -0.2956
  623CO2      C 3057   1.889   0.609   4.252 -0.1307  0.3190 -0.1781
  623CO2     O1 3058   1.807   0.527   4.251  0.0671  0.1206 -0.3158
  623CO2     O2 3059   1.971   0.691   4.252 -0.3285  0.5175 -0.0404
  624CO2     D1 3060   5.647   7.906   0.450 -0.4881 -0.1455  0.2906
  624CO2     D2 3061   5.759   7.754   0.510  0.4627  0.4317 -0.0097
  624CO2      C 3062   5.703   7.830   0.480 -0.0127  0.1431  0.1405
  624CO2     O1 3063   5.768   7.740   0.515  0.5448  0.4815 -0.0356
  624CO2     O2 3064   5.637   7.919   0.445 -0.5702 -0.1953  0.3165
  625CO2     D1 3065   2.258   2.699   1.841 -0.3009  0.2686 -0.5426
  625CO2     D2 3066   2.267   2.563   1.697  0.5533 -0.2128 -0.0373
  625CO2      C 3067   2.262   2.631   1.769  0.1262  0.0279 -0.2899
  625CO2     O1 3068   2.268   2.552   1.684  0.6270 -0.2544  0.0064
  625CO2     O2 3069   2.257   2.710   1.853 -0.3747  0.3102 -0.5863
  626CO2     D1 3070   2.528   3.135   6.934  0.2160  0.1260 -0.4395
  626CO2     D2 3071   2.421   3.026   6.809 -0.0883  0.1993 -0.2430
  626CO2      C 3072   2.475   3.081   6.872  0.0639  0.1626 -0.3413
  626CO2     O1 3073   2.412   3.017   6.798 -0.1146  0.2056 -0.2261
  626CO2     O2 3074   2.538   3.145   6.945  0.2423  0.1197 -0.4564
  627CO2     D1 3075   0.618   6.815   6.621 -0.2194  0.0989 -0.4299
  627CO2     D2 3076   0.703   6.680   6.505 -0.1845  0.1155 -0.4232
  627CO2      C 3077   0.661   6.747   6.563 -0.2019  0.1072 -0.4266
  627CO2     O1 3078   0.710   6.668   6.495 -0.1815  0.1169 -0.4227
  627CO2     O2 3079   0.611   6.827   6.631 -0.2224  0.0975 -0.4305
  628CO2     D1 3080   3.090   7.404   2.923 -0.2722  0.0929 -0.2468
  628CO2     D2 3081   3.205   7.351   2.771  0.2141  0.7134 -0.0972
  628CO2      C 3082   3.147   7.378   2.847 -0.0291  0.4032 -0.1720
  628CO2     O1 3083   3.215   7.346   2.758  0.2561  0.7670 -0.0843
  628CO2     O2 3084   3.080   7.409   2.936 -0.3142  0.0393 -0.2597
  629CO2     D1 3085   1.484   6.658   0.762 -0.5063  0.4360  0.0289
  629CO2     D2 3086   1.546   6.638   0.576 -0.1677  0.1159  0.1734
  629CO2      C 3087   1.515   6.648   0.669 -0.3370  0.2759  0.1011
  629CO2     O1 3088   1.551   6.637   0.559 -0.1384  0.0882  0.1859
  629CO2     O2 3089   1.479   6.660   0.779 -0.5355  0.4637  0.0164
  630CO2     D1 3090   8.082   3.083   3.747 -0.4346  0.1455 -0.5719
  630CO2     D2 3091   8.077   3.273   3.695 -0.0976  0.3704  0.2036
  630CO2      C 3092   8.079   3.178   3.721 -0.2661  0.2580 -0.1841
  630CO2     O1 3093   8.076   3.290   3.690 -0.0685  0.3899  0.2706
  630CO2     O2 3094   8.082   3.066   3.752 -0.4637  0.1261 -0.6389
  631CO2     D1 3095   7.068   3.206   2.347 -0.1882 -0.2248 -0.2688
  631CO2     D2 3096   6.972   3.192   2.520 -0.3336  0.2391 -0.3087
  631CO2      C 3097   7.020   3.199   2.433 -0.2609  0.0071 -0.2888
  631CO2     O1 3098   6.964   3.190   2.535 -0.3461  0.2791 -0.3121
  631CO2     O2 3099   7.076   3.208   2.332 -0.1756 -0.2649 -0.2654
  632CO2     D1 3100   3.379   6.075   2.568 -0.2654  0.3076 -0.2879
  632CO2     D2 3101   3.409   6.230   2.449  0.4729  0.3154 -0.0931
  632CO2      C 3102   3.394   6.152   2.509  0.1037  0.3115 -0.1905
  632CO2     O1 3103   3.412   6.243   2.439  0.5366  0.3161 -0.0763
  632CO2     O2 3104   3.377   6.062   2.579 -0.3292  0.3069 -0.3047
  633CO2     D1 3105   7.993   7.724   1.648 -0.2657  0.1314  0.1261
  633CO2     D2 3106   8.024   7.529   1.655 -0.0748  0.1679  0.2822
  633CO2      C 3107   8.008   7.626   1.651 -0.1702  0.1496  0.2041
  633CO2     O1 3108   8.026   7.512   1.655 -0.0583  0.1711  0.2957
  633CO2     O2 3109   7.990   7.741   1.647 -0.2822  0.1282  0.1126
  634CO2     D1 3110   2.963   6.611   5.591  0.0643  0.2256 -0.2069
  634CO2     D2 3111   3.011   6.420   5.608 -0.3891  0.1153 -0.1548
  634CO2      C 3112   2.987   6.516   5.599 -0.1624  0.1705 -0.1808
  634CO2     O1 3113   3.016   6.404   5.610 -0.4283  0.1058 -0.1503
  634CO2     O2 3114   2.959   6.628   5.589  0.1035  0.2351 -0.2114
  635CO2     D1 3115   4.211   2.178   1.953  0.1773  0.2075 -0.6033
  635CO2     D2 3116   4.062   2.292   2.015  0.3803  0.0064  0.2663
  635CO2      C 3117   4.137   2.235   1.984  0.2788  0.1070 -0.1685
  635CO2     O1 3118   4.050   2.302   2.020  0.3978 -0.0110  0.3414
  635CO2     O2 3119   4.224   2.168   1.948  0.1597  0.2249 -0.6784
  636CO2     D1 3120   1.463   1.184   5.701 -0.3344 -0.3081  0.3324
  636CO2     D2 3121   1.638   1.180   5.793 -0.4057  0.1580  0.4878
  636CO2      C 3122   1.550   1.182   5.747 -0.3700 -0.0751  0.4101
  636CO2     O1 3123   1.653   1.180   5.801 -0.4119  0.1982  0.5012
  636CO2     O2 3124   1.448   1.184   5.693 -0.3282 -0.3484  0.3190
  637CO2     D1 3125   6.988   2.725   6.123 -0.1980  0.0281  0.2350
  637CO2     D2 3126   6.915   2.835   5.975  0.3535  0.3958  0.2345
  637CO2      C 3127   6.951   2.780   6.049  0.0778  0.2120  0.2348
  637CO2     O1 3128   6.908   2.845   5.963  0.4011  0.4276  0.2345
  637CO2     O2 3129   6.994   2.716   6.135 -0.2456 -0.0037  0.2350
  638CO2     D1 3130   0.253   5.500   1.216  0.2550 -0.4486 -0.0477
  638CO2     D2 3131   0.446   5.540   1.202  0.2754 -0.7226 -0.5548
  638CO2      C 3132   0.350   5.520   1.209  0.2652 -0.5856 -0.3012
  638CO2     O1 3133   0.463   5.544   1.201  0.2772 -0.7462 -0.5986
  638CO2     O2 3134   0.236   5.497   1.217  0.2532 -0.4249 -0.0039
  639CO2     D1 3135   5.199   5.583   7.926  0.0284  0.0875  0.1460
  639CO2     D2 3136   5.097   5.740   7.989 -0.2333 -0.1052  0.2057
  639CO2      C 3137   5.148   5.662   7.958 -0.1025 -0.0089  0.1758
  639CO2     O1 3138   5.088   5.754   7.995 -0.2559 -0.1219  0.2109
  639CO2     O2 3139   5.208   5.569   7.920  0.0510  0.1042  0.1408
  640CO2     D1 3140   4.956   2.737   4.692  0.1722  0.4864 -0.4609
  640CO2     D2 3141   4.821   2.851   4.604  0.0232  0.5314 -0.1736
  640CO2      C 3142   4.888   2.794   4.648  0.0977  0.5089 -0.3172
  640CO2     O1 3143   4.809   2.861   4.597  0.0103  0.5353 -0.1488
  640CO2     O2 3144   4.968   2.727   4.700  0.1850  0.4825 -0.4857
  641CO2     D1 3145   1.220   4.443   5.067 -0.4289 -0.1342  0.5319
  641CO2     D2 3146   1.390   4.379   5.145 -0.3196 -0.3875  0.0903
  641CO2      C 3147   1.305   4.411   5.106 -0.3743 -0.2609  0.3111
  641CO2     O1 3148   1.405   4.374   5.152 -0.3102 -0.4094  0.0521
  641CO2     O2 3149   1.205   4.448   5.060 -0.4384 -0.1123  0.5700
  642CO2     D1 3150   5.559   5.164   6.194 -0.0765 -0.3199  0.1341
  642CO2     D2 3151   5.366   5.123   6.183 -0.0016 -0.4715 -0.5802
  642CO2      C 3152   5.462   5.143   6.188 -0.0391 -0.3957 -0.2230
  642CO2     O1 3153   5.349   5.119   6.182  0.0049 -0.4846 -0.6419
  642CO2     O2 3154   5.576   5.167   6.195 -0.0830 -0.3068  0.1958
  643CO2     D1 3155   1.298   2.251   3.698  0.2772  0.2430  0.3509
  643CO2     D2 3156   1.347   2.121   3.839  0.1769 -0.1403  0.0339
  643CO2      C 3157   1.322   2.186   3.769  0.2271  0.0514  0.1924
  643CO2     O1 3158   1.351   2.110   3.852  0.1682 -0.1734  0.0065
  643CO2     O2 3159   1.294   2.262   3.686  0.2859  0.2761  0.3782
  644CO2     D1 3160   1.544   1.473   4.114  0.6049 -0.0693 -0.4748
  644CO2     D2 3161   1.522   1.469   3.918  0.1581 -0.3161 -0.4213
  644CO2      C 3162   1.533   1.471   4.016  0.3815 -0.1927 -0.4481
  644CO2     O1 3163   1.520   1.469   3.901  0.1196 -0.3375 -0.4167
  644CO2     O2 3164   1.546   1.473   4.131  0.6435 -0.0480 -0.4794
  645CO2     D1 3165   0.157   4.336   7.597 -0.1971 -0.3349 -0.1915
  645CO2     D2 3166   0.346   4.345   7.654 -0.2631  0.4453 -0.0966
  645CO2      C 3167   0.251   4.341   7.626 -0.2301  0.0552 -0.1440
  645CO2     O1 3168   0.362   4.346   7.659 -0.2688  0.5127 -0.0884
  645CO2     O2 3169   0.140   4.335   7.592 -0.1914 -0.4023 -0.1997
  646CO2     D1 3170   1.983   6.717   5.510 -0.5878  0.1603 -0.2332
  646CO2     D2 3171   1.969   6.528   5.454  0.2066 -0.0321  0.2008
  646CO2      C 3172   1.976   6.623   5.482 -0.1906  0.0641 -0.0162
  646CO2     O1 3173   1.967   6.512   5.449  0.2752 -0.0487  0.2382
  646CO2     O2 3174   1.984   6.733   5.515 -0.6564  0.1769 -0.2707
  647CO2     D1 3175   2.623   7.104   5.640 -0.2123 -0.0702  0.4197
  647CO2     D2 3176   2.510   7.264   5.609 -0.0203 -0.0065  0.0421
  647CO2      C 3177   2.566   7.184   5.624 -0.1163 -0.0384  0.2309
  647CO2     O1 3178   2.500   7.277   5.606 -0.0037 -0.0010  0.0095
  647CO2     O2 3179   2.632   7.091   5.642 -0.2288 -0.0757  0.4523
  648CO2     D1 3180   2.517   6.899   4.371  0.0617  0.0167 -0.4337
  648CO2     D2 3181   2.362   6.794   4.309 -0.1473  0.0573  0.0203
  648CO2      C 3182   2.439   6.847   4.340 -0.0428  0.0370 -0.2067
  648CO2     O1 3183   2.348   6.785   4.304 -0.1654  0.0608  0.0596
  648CO2     O2 3184   2.531   6.908   4.377  0.0798  0.0132 -0.4730
  649CO2     D1 3185   7.482   4.109   6.261 -0.2229  0.4756 -0.1007
  649CO2     D2 3186   7.339   3.984   6.316  0.0628  0.3684  0.4051
  649CO2      C 3187   7.410   4.047   6.289 -0.0801  0.4220  0.1522
  649CO2     O1 3188   7.326   3.974   6.321  0.0874  0.3591  0.4488
  649CO2     O2 3189   7.495   4.120   6.256 -0.2476  0.4849 -0.1444
  650CO2     D1 3190   5.751   0.170   0.509 -0.3411 -0.3433 -0.5983
  650CO2     D2 3191   5.919   0.107   0.592 -0.2377  0.7404  0.0218
  650CO2      C 3192   5.835   0.138   0.551 -0.2894  0.1985 -0.2883
  650CO2     O1 3193   5.934   0.101   0.600 -0.2288  0.8340  0.0753
  650CO2     O2 3194   5.737   0.175   0.502 -0.3500 -0.4370 -0.6519
  651CO2     D1 3195   3.834   1.541   7.282  0.1120  0.6514  0.1517
  651CO2     D2 3196   3.785   1.489   7.466 -0.2036  0.1857 -0.0625
  651CO2      C 3197   3.810   1.515   7.374 -0.0458  0.4186  0.0446
  651CO2     O1 3198   3.781   1.485   7.482 -0.2308  0.1455 -0.0810
  651CO2     O2 3199   3.839   1.546   7.266  0.1392  0.6917  0.1702
  652CO2     D1 3200   6.153   2.163   4.500 -0.1430 -0.0403  0.1997
  652CO2     D2 3201   5.967   2.151   4.432 -0.0927 -0.1493  0.0818
  652CO2      C 3202   6.060   2.157   4.466 -0.1178 -0.0948  0.1408
  652CO2     O1 3203   5.951   2.150   4.426 -0.0883 -0.1588  0.0716
  652CO2     O2 3204   6.169   2.164   4.505 -0.1473 -0.0309  0.2099
  653CO2     D1 3205   1.897   0.720   5.453 -0.3272  0.3034  0.7542
  653CO2     D2 3206   1.860   0.891   5.361 -0.4410  0.0751  0.3762
  653CO2      C 3207   1.879   0.805   5.407 -0.3841  0.1893  0.5652
  653CO2     O1 3208   1.857   0.906   5.353 -0.4508  0.0554  0.3436
  653CO2     O2 3209   1.900   0.705   5.461 -0.3174  0.3231  0.7868
  654CO2     D1 3210   2.136   4.194   8.069 -0.3266 -0.2743 -0.5537
  654CO2     D2 3211   2.232   4.038   8.144  0.2100  0.2454 -0.1557
  654CO2      C 3212   2.184   4.116   8.106 -0.0583 -0.0144 -0.3547
  654CO2     O1 3213   2.240   4.024   8.150  0.2563  0.2903 -0.1213
  654CO2     O2 3214   2.127   4.207   8.062 -0.3730 -0.3192 -0.5881
  655CO2     D1 3215   7.483   4.010   1.530 -0.1017  0.3912 -0.4453
  655CO2     D2 3216   7.409   4.046   1.350 -0.4298  0.5831 -0.2710
  655CO2      C 3217   7.446   4.028   1.440 -0.2657  0.4871 -0.3581
  655CO2     O1 3218   7.402   4.050   1.335 -0.4581  0.5997 -0.2560
  655CO2     O2 3219   7.489   4.007   1.546 -0.0733  0.3746 -0.4603
  656CO2     D1 3220   6.421   3.178   4.646  0.2305 -0.0281  0.4897
  656CO2     D2 3221   6.228   3.146   4.669  0.2479 -0.4440  0.0660
  656CO2      C 3222   6.325   3.162   4.658  0.2392 -0.2360  0.2779
  656CO2     O1 3223   6.211   3.143   4.671  0.2494 -0.4800  0.0295
  656CO2     O2 3224   6.438   3.181   4.644  0.2291  0.0079  0.5263
  657CO2     D1 3225   2.956   1.947   7.065  0.5983  0.3967 -0.3162
  657CO2     D2 3226   3.013   1.793   6.955  0.2151 -0.2844  0.4290
  657CO2      C 3227   2.984   1.870   7.010  0.4067  0.0562  0.0564
  657CO2     O1 3228   3.018   1.780   6.945  0.1820 -0.3432  0.4934
  657CO2     O2 3229   2.951   1.961   7.075  0.6314  0.4556 -0.3806
  658CO2     D1 3230   0.368   4.250   3.567  0.1435 -0.0680  0.3177
  658CO2     D2 3231   0.326   4.362   3.724  0.0906 -0.3367  0.4970
  658CO2      C 3232   0.347   4.306   3.646  0.1171 -0.2024  0.4074
  658CO2     O1 3233   0.323   4.372   3.738  0.0860 -0.3599  0.5125
  658CO2     O2 3234   0.371   4.240   3.553  0.1481 -0.0448  0.3022
  659CO2     D1 3235   3.407   2.536   2.353  0.1508 -0.1933  0.3026
  659CO2     D2 3236   3.237   2.636   2.338  0.3498  0.0884 -0.0850
  659CO2      C 3237   3.322   2.586   2.346  0.2503 -0.0524  0.1088
  659CO2     O1 3238   3.222   2.645   2.337  0.3669  0.1127 -0.1184
  659CO2     O2 3239   3.422   2.527   2.354  0.1337 -0.2176  0.3360
  660CO2     D1 3240   2.858   5.950   2.130  0.7610  0.1449 -0.0075
  660CO2     D2 3241   3.034   5.894   2.060  0.6673 -0.0618 -0.0762
  660CO2      C 3242   2.946   5.922   2.095  0.7141  0.0416 -0.0418
  660CO2     O1 3243   3.049   5.889   2.053  0.6592 -0.0796 -0.0821
  660CO2     O2 3244   2.843   5.954   2.136  0.7691  0.1628 -0.0015
  661CO2     D1 3245   4.909   0.966   0.386  0.4462  0.1539  0.1730
  661CO2     D2 3246   4.831   1.008   0.210 -0.0217 -0.1650  0.3019
  661CO2      C 3247   4.870   0.987   0.298  0.2122 -0.0055  0.2375
  661CO2     O1 3248   4.824   1.012   0.194 -0.0621 -0.1925  0.3130
  661CO2     O2 3249   4.916   0.962   0.402  0.4866  0.1814  0.1619
  662CO2     D1 3250   0.087   4.288   7.195 -0.5738  0.7196  0.1671
  662CO2     D2 3251   0.218   4.385   7.306  0.2828 -0.5842  0.3043
  662CO2      C 3252   0.152   4.336   7.250 -0.1455  0.0677  0.2357
  662CO2     O1 3253   0.230   4.393   7.316  0.3567 -0.6968  0.3161
  662CO2     O2 3254   0.075   4.279   7.185 -0.6478  0.8322  0.1553
  663CO2     D1 3255   1.002   0.768   4.311 -0.0208 -0.1197 -0.1344
  663CO2     D2 3256   0.939   0.949   4.360 -0.0301  0.0082 -0.6162
  663CO2      C 3257   0.970   0.859   4.336 -0.0255 -0.0557 -0.3753
  663CO2     O1 3258   0.933   0.965   4.365 -0.0309  0.0193 -0.6578
  663CO2     O2 3259   1.008   0.753   4.307 -0.0200 -0.1308 -0.0928
  664CO2     D1 3260   3.233   6.090   3.735  0.0220 -0.7527 -0.0995
  664CO2     D2 3261   3.404   6.186   3.761 -0.3419 -0.0598 -0.2461
  664CO2      C 3262   3.318   6.138   3.748 -0.1599 -0.4063 -0.1728
  664CO2     O1 3263   3.419   6.195   3.763 -0.3733  0.0001 -0.2587
  664CO2     O2 3264   3.218   6.082   3.733  0.0534 -0.8126 -0.0869
  665CO2     D1 3265   7.531   7.050   7.355  0.1568  0.2024  0.2296
  665CO2     D2 3266   7.612   6.890   7.437 -0.1188  0.0901  0.2836
  665CO2      C 3267   7.571   6.970   7.396  0.0190  0.1463  0.2566
  665CO2     O1 3268   7.619   6.876   7.444 -0.1426  0.0804  0.2883
  665CO2     O2 3269   7.524   7.064   7.347  0.1806  0.2121  0.2250
  666CO2     D1 3270   0.116   4.078   7.961 -0.3212  0.1976 -0.6972
  666CO2     D2 3271   0.055   3.892   7.987 -0.0386  0.1651 -0.2577
  666CO2      C 3272   0.086   3.985   7.974 -0.1799  0.1814 -0.4775
  666CO2     O1 3273   0.050   3.876   7.989 -0.0142  0.1623 -0.2198
  666CO2     O2 3274   0.122   4.094   7.959 -0.3456  0.2004 -0.7352
  667CO2     D1 3275   6.518   6.513   0.063  0.3890  0.1065 -0.1650
  667CO2     D2 3276   6.596   6.592  -0.101  0.0707  0.0052 -0.3644
  667CO2      C 3277   6.557   6.553  -0.019  0.2298  0.0559 -0.2647
  667CO2     O1 3278   6.602   6.599  -0.115  0.0432 -0.0035 -0.3816
  667CO2     O2 3279   6.511   6.506   0.077  0.4164  0.1153 -0.1478
  668CO2     D1 3280   5.279   7.914   2.041 -0.2721 -0.1627  0.2219
  668CO2     D2 3281   5.279   8.015   2.211 -0.6240  0.1511  0.0338
  668CO2      C 3282   5.279   7.964   2.126 -0.4480 -0.0058  0.1278
  668CO2     O1 3283   5.279   8.024   2.226 -0.6544  0.1782  0.0175
  668CO2     O2 3284   5.279   7.905   2.027 -0.2416 -0.1898  0.2381
  669CO2     D1 3285   7.528   6.456   4.766 -0.1440  0.4093  0.2137
  669CO2     D2 3286   7.339   6.404   4.793  0.0177 -0.2061  0.1672
  669CO2      C 3287   7.433   6.430   4.779 -0.0631  0.1016  0.1904
  669CO2     O1 3288   7.323   6.399   4.795  0.0316 -0.2593  0.1631
  669CO2     O2 3289   7.544   6.460   4.763 -0.1579  0.4624  0.2178
  670CO2     D1 3290   4.755   5.228   6.302  0.0886 -0.2452 -0.2129
  670CO2     D2 3291   4.739   5.232   6.105  0.3552  0.1726 -0.2280
  670CO2      C 3292   4.747   5.230   6.203  0.2219 -0.0363 -0.2205
  670CO2     O1 3293   4.738   5.232   6.088  0.3782  0.2086 -0.2293
  670CO2     O2 3294   4.756   5.228   6.319  0.0656 -0.2813 -0.2116
  671CO2     D1 3295   4.707   6.927   1.689  0.1580 -0.6088  0.5576
  671CO2     D2 3296   4.602   6.983   1.846  0.0517 -0.1838  0.3366
  671CO2      C 3297   4.655   6.955   1.768  0.1049 -0.3963  0.4471
  671CO2     O1 3298   4.593   6.988   1.860  0.0425 -0.1471  0.3175
  671CO2     O2 3299   4.716   6.922   1.675  0.1672 -0.6455  0.5767
  672CO2     D1 3300   6.918   2.879   1.560  0.1625 -0.3813 -0.6320
  672CO2     D2 3301   6.801   2.728   1.612  0.1122 -0.0115  0.3371
  672CO2      C 3302   6.860   2.803   1.586  0.1373 -0.1964 -0.1475
  672CO2     O1 3303   6.791   2.715   1.617  0.1078  0.0205  0.4208
  672CO2     O2 3304   6.928   2.892   1.556  0.1668 -0.4132 -0.7157
  673CO2     D1 3305   1.982   1.937   1.731  0.0629 -0.2112  0.2756
  673CO2     D2 3306   2.104   1.850   1.603 -0.3858 -0.2441 -0.1309
  673CO2      C 3307   2.043   1.893   1.667 -0.1614 -0.2276  0.0723
  673CO2     O1 3308   2.115   1.842   1.592 -0.4245 -0.2469 -0.1660
  673CO2     O2 3309   1.971   1.945   1.742  0.1016 -0.2083  0.3107
  674CO2     D1 3310   5.475   2.466   6.867  0.3239 -0.0150  0.3233
  674CO2     D2 3311   5.578   2.350   6.745  0.0922 -0.2219  0.3239
  674CO2      C 3312   5.527   2.408   6.806  0.2081 -0.1185  0.3236
  674CO2     O1 3313   5.587   2.340   6.734  0.0722 -0.2398  0.3240
  674CO2     O2 3314   5.466   2.476   6.877  0.3440  0.0029  0.3233
  675CO2     D1 3315   1.586   3.288   4.344 -0.0885 -0.3134 -0.0383
  675CO2     D2 3316   1.493   3.435   4.438 -0.3898 -0.3008 -0.3532
  675CO2      C 3317   1.539   3.362   4.391 -0.2391 -0.3071 -0.1957
  675CO2     O1 3318   1.485   3.448   4.446 -0.4158 -0.2997 -0.3804
  675CO2     O2 3319   1.594   3.275   4.335 -0.0625 -0.3145 -0.0111
  676CO2     D1 3320   5.571   6.647   7.499 -0.5333  0.0234  0.0498
  676CO2     D2 3321   5.713   6.724   7.614 -0.3257 -0.3266  0.0258
  676CO2      C 3322   5.642   6.685   7.556 -0.4295 -0.1516  0.0378
  676CO2     O1 3323   5.726   6.730   7.624 -0.3077 -0.3569  0.0237
  676CO2     O2 3324   5.559   6.641   7.489 -0.5513  0.0536  0.0519
  677CO2     D1 3325   0.734   4.149   3.739  0.1079 -0.4991  0.4837
  677CO2     D2 3326   0.834   4.008   3.644  0.2679  0.1612 -0.3399
  677CO2      C 3327   0.784   4.078   3.691  0.1879 -0.1690  0.0719
  677CO2     O1 3328   0.843   3.995   3.636  0.2818  0.2182 -0.4111
  677CO2     O2 3329   0.726   4.162   3.747  0.0941 -0.5562  0.5548
  678CO2     D1 3330   6.254   0.986   2.756  0.3738 -0.0031 -0.4735
  678CO2     D2 3331   6.199   1.174   2.726  0.0279 -0.0415 -0.0817
  678CO2      C 3332   6.226   1.080   2.741  0.2008 -0.0223 -0.2776
  678CO2     O1 3333   6.194   1.191   2.724 -0.0020 -0.0448 -0.0479
  678CO2     O2 3334   6.258   0.970   2.758  0.4037  0.0002 -0.5074
  679CO2     D1 3335   5.989   1.362   0.678 -0.3791 -0.0255 -0.0134
  679CO2     D2 3336   6.031   1.540   0.603 -0.2612 -0.0884 -0.0986
  679CO2      C 3337   6.010   1.451   0.640 -0.3201 -0.0569 -0.0560
  679CO2     O1 3338   6.035   1.556   0.597 -0.2510 -0.0939 -0.1059
  679CO2     O2 3339   5.986   1.346   0.684 -0.3892 -0.0200 -0.0061
  680CO2     D1 3340   1.858   3.087   7.867  0.6301  0.4608  0.0091
  680CO2     D2 3341   1.732   3.084   8.019  0.2884  0.7021 -0.2684
  680CO2      C 3342   1.795   3.085   7.943  0.4593  0.5815 -0.1296
  680CO2     O1 3343   1.721   3.084   8.032  0.2589  0.7229 -0.2924
  680CO2     O2 3344   1.869   3.087   7.854  0.6597  0.4400  0.0331
  681CO2     D1 3345   6.097   6.343   1.518  0.1732  0.4534 -0.4579
  681CO2     D2 3346   6.217   6.262   1.653 -0.7395  0.0425  0.1137
  681CO2      C 3347   6.157   6.302   1.585 -0.2832  0.2480 -0.1721
  681CO2     O1 3348   6.227   6.255   1.664 -0.8183  0.0071  0.1631
  681CO2     O2 3349   6.086   6.350   1.506  0.2520  0.4889 -0.5072
  682CO2     D1 3350   7.092   3.097   5.258 -0.0295  0.5459  0.1078
  682CO2     D2 3351   6.905   3.155   5.227 -0.3406 -0.7634 -0.4865
  682CO2      C 3352   6.999   3.126   5.243 -0.1850 -0.1087 -0.1894
  682CO2     O1 3353   6.889   3.160   5.225 -0.3674 -0.8765 -0.5379
  682CO2     O2 3354   7.108   3.092   5.261 -0.0026  0.6590  0.1591
  683CO2     D1 3355   5.206   6.605   2.080  0.6015 -0.5394  0.8216
  683CO2     D2 3356   5.113   6.656   2.247 -0.5338 -0.4842  0.1783
  683CO2      C 3357   5.160   6.630   2.164  0.0338 -0.5118  0.4999
  683CO2     O1 3358   5.105   6.660   2.262 -0.6318 -0.4795  0.1227
  683CO2     O2 3359   5.214   6.600   2.066  0.6995 -0.5441  0.8772
  684CO2     D1 3360   4.488   1.948   2.416  0.0814 -0.6252  0.2291
  684CO2     D2 3361   4.681   1.979   2.443  0.0146  0.1889 -0.2317
  684CO2      C 3362   4.585   1.963   2.430  0.0480 -0.2182 -0.0013
  684CO2     O1 3363   4.698   1.982   2.446  0.0089  0.2592 -0.2715
  684CO2     O2 3364   4.471   1.945   2.414  0.0872 -0.6955  0.2689
  685CO2     D1 3365   4.797   4.230   6.443 -0.0047 -0.2767 -0.0836
  685CO2     D2 3366   4.895   4.402   6.435  0.0800 -0.3287 -0.1471
  685CO2      C 3367   4.846   4.316   6.439  0.0377 -0.3027 -0.1154
  685CO2     O1 3368   4.903   4.417   6.434  0.0874 -0.3331 -0.1526
  685CO2     O2 3369   4.788   4.215   6.444 -0.0121 -0.2722 -0.0782
  686CO2     D1 3370   7.558   3.343   5.410 -0.1269  0.0375  0.2986
  686CO2     D2 3371   7.564   3.360   5.213  0.8032 -0.1068  0.3114
  686CO2      C 3372   7.561   3.352   5.312  0.3382 -0.0346  0.3050
  686CO2     O1 3373   7.564   3.362   5.196  0.8835 -0.1192  0.3125
  686CO2     O2 3374   7.557   3.341   5.427 -0.2072  0.0500  0.2975
  687CO2     D1 3375   7.345   0.528   1.390 -0.1158 -0.1422 -0.2675
  687CO2     D2 3376   7.273   0.701   1.452  0.1591 -0.1621  0.1055
  687CO2      C 3377   7.309   0.615   1.421  0.0217 -0.1521 -0.0810
  687CO2     O1 3378   7.267   0.716   1.457  0.1829 -0.1638  0.1377
  687CO2     O2 3379   7.351   0.513   1.384 -0.1395 -0.1404 -0.2997
  688CO2     D1 3380   6.611   4.242   3.410  0.2180  0.1542 -0.0773
  688CO2     D2 3381   6.765   4.120   3.431  0.0768  0.0259  0.2193
  688CO2      C 3382   6.688   4.181   3.420  0.1474  0.0901  0.0710
  688CO2     O1 3383   6.778   4.109   3.432  0.0647  0.0149  0.2449
  688CO2     O2 3384   6.597   4.252   3.409  0.2301  0.1652 -0.1029
  689CO2     D1 3385   5.178   6.521   5.414  0.0794 -0.2854  0.1421
  689CO2     D2 3386   5.121   6.517   5.225  0.1901 -0.3222  0.1108
  689CO2      C 3387   5.150   6.519   5.320  0.1347 -0.3038  0.1264
  689CO2     O1 3388   5.117   6.517   5.208  0.1996 -0.3254  0.1081
  689CO2     O2 3389   5.183   6.522   5.431  0.0699 -0.2823  0.1448
  690CO2     D1 3390   4.916   4.490   6.932 -0.4323  0.1073  0.0832
  690CO2     D2 3391   5.060   4.623   6.907 -0.0248 -0.3939 -0.2187
  690CO2      C 3392   4.988   4.556   6.920 -0.2285 -0.1433 -0.0677
  690CO2     O1 3393   5.073   4.634   6.905  0.0104 -0.4372 -0.2448
  690CO2     O2 3394   4.903   4.479   6.934 -0.4675  0.1506  0.1093
  691CO2     D1 3395   2.510   2.960   3.815 -0.1713 -0.0111 -0.2994
  691CO2     D2 3396   2.326   3.019   3.859 -0.1125 -0.3189  0.3666
  691CO2      C 3397   2.418   2.990   3.837 -0.1419 -0.1650  0.0336
  691CO2     O1 3398   2.311   3.024   3.863 -0.1074 -0.3455  0.4242
  691CO2     O2 3399   2.526   2.955   3.812 -0.1763  0.0155 -0.3569
  692CO2     D1 3400   4.524   5.981   5.843 -0.2271 -0.0499  0.2674
  692CO2     D2 3401   4.346   5.923   5.778 -0.3548  0.3487  0.2612
  692CO2      C 3402   4.435   5.952   5.810 -0.2909  0.1494  0.2643
  692CO2     O1 3403   4.331   5.918   5.772 -0.3658  0.3832  0.2607
  692CO2     O2 3404   4.539   5.986   5.848 -0.2161 -0.0843  0.2680
  693CO2     D1 3405   5.441   5.311   2.786 -0.0666 -0.1750  0.3653
  693CO2     D2 3406   5.519   5.144   2.713  0.1443  0.0366  0.1051
  693CO2      C 3407   5.480   5.227   2.750  0.0388 -0.0692  0.2352
  693CO2     O1 3408   5.526   5.130   2.707  0.1625  0.0549  0.0827
  693CO2     O2 3409   5.435   5.325   2.793 -0.0848 -0.1933  0.3878
  694CO2     D1 3410   3.959   1.719   3.111 -0.3537 -0.0464  0.0428
  694CO2     D2 3411   4.057   1.751   2.942 -0.2978 -0.2451  0.0378
  694CO2      C 3412   4.008   1.735   3.027 -0.3258 -0.1457  0.0403
  694CO2     O1 3413   4.065   1.753   2.927 -0.2930 -0.2623  0.0374
  694CO2     O2 3414   3.951   1.717   3.126 -0.3585 -0.0292  0.0432
  695CO2     D1 3415   7.873   4.652   1.023  0.0062 -0.0936 -0.0833
  695CO2     D2 3416   7.901   4.668   1.218  0.3385  0.4205 -0.1734
  695CO2      C 3417   7.887   4.660   1.120  0.1723  0.1635 -0.1283
  695CO2     O1 3418   7.904   4.670   1.235  0.3672  0.4650 -0.1811
  695CO2     O2 3419   7.870   4.651   1.006 -0.0225 -0.1380 -0.0755
  696CO2     D1 3420   2.314   5.685   7.734 -0.2835  0.1036 -0.2484
  696CO2     D2 3421   2.204   5.608   7.878  0.1366  0.0995  0.0712
  696CO2      C 3422   2.259   5.647   7.806 -0.0735  0.1015 -0.0886
  696CO2     O1 3423   2.194   5.601   7.891  0.1729  0.0991  0.0988
  696CO2     O2 3424   2.324   5.692   7.721 -0.3198  0.1039 -0.2760
  697CO2     D1 3425   4.779   5.889   6.191  0.0959  0.2523 -0.2826
  697CO2     D2 3426   4.814   5.700   6.145 -0.1436  0.1708 -0.1306
  697CO2      C 3427   4.796   5.795   6.168 -0.0238  0.2115 -0.2066
  697CO2     O1 3428   4.817   5.684   6.141 -0.1642  0.1637 -0.1175
  697CO2     O2 3429   4.776   5.906   6.195  0.1166  0.2594 -0.2957
  698CO2     D1 3430   2.964   3.396   2.390  0.0452  0.7418 -0.3628
  698CO2     D2 3431   2.902   3.460   2.566  0.0063  0.2093 -0.1803
  698CO2      C 3432   2.933   3.428   2.478  0.0257  0.4755 -0.2715
  698CO2     O1 3433   2.897   3.466   2.581  0.0029  0.1633 -0.1645
  698CO2     O2 3434   2.969   3.390   2.374  0.0486  0.7878 -0.3786
  699CO2     D1 3435   0.669   2.065   6.709 -0.5143  0.0281 -0.1160
  699CO2     D2 3436   0.756   1.898   6.771 -0.1511  0.4748  0.5792
  699CO2      C 3437   0.712   1.981   6.740 -0.3327  0.2515  0.2316
  699CO2     O1 3438   0.763   1.884   6.776 -0.1197  0.5134  0.6392
  699CO2     O2 3439   0.661   2.079   6.703 -0.5457 -0.0105 -0.1760
  700CO2     D1 3440   4.136   4.913   1.302 -0.2858 -0.1275 -0.0393
  700CO2     D2 3441   4.007   4.771   1.352 -0.2748 -0.1464 -0.0626
  700CO2      C 3442   4.071   4.842   1.327 -0.2803 -0.1369 -0.0510
  700CO2     O1 3443   3.996   4.759   1.356 -0.2739 -0.1481 -0.0646
  700CO2     O2 3444   4.147   4.925   1.298 -0.2868 -0.1258 -0.0373
  701CO2     D1 3445   1.545   3.608   5.083  0.2197  0.1748  0.2760
  701CO2     D2 3446   1.604   3.644   4.898  0.2529 -0.2234  0.2083
  701CO2      C 3447   1.575   3.626   4.990  0.2363 -0.0243  0.2422
  701CO2     O1 3448   1.609   3.647   4.882  0.2558 -0.2578  0.2025
  701CO2     O2 3449   1.540   3.605   5.099  0.2168  0.2092  0.2819
  702CO2     D1 3450   6.074   0.013   5.157 -0.4169 -0.0856 -0.1157
  702CO2     D2 3451   6.104   0.017   5.353  0.3269 -0.0003 -0.2313
  702CO2      C 3452   6.089   0.015   5.255 -0.0450 -0.0429 -0.1735
  702CO2     O1 3453   6.107   0.017   5.369  0.3911  0.0070 -0.2413
  702CO2     O2 3454   6.071   0.013   5.140 -0.4811 -0.0929 -0.1057
  703CO2     D1 3455   1.384   3.865   4.082  0.3148 -0.3379 -0.2327
  703CO2     D2 3456   1.456   3.783   4.246 -0.0788  0.2913  0.2587
  703CO2      C 3457   1.420   3.824   4.164  0.1180 -0.0233  0.0130
  703CO2     O1 3458   1.463   3.775   4.261 -0.1128  0.3457  0.3011
  703CO2     O2 3459   1.378   3.873   4.067  0.3488 -0.3923 -0.2752
  704CO2     D1 3460   7.989   6.740   5.497 -0.2163  0.3732  0.4990
  704CO2     D2 3461   8.105   6.892   5.444 -0.0701 -0.0616 -0.4544
  704CO2      C 3462   8.047   6.816   5.470 -0.1432  0.1558  0.0223
  704CO2     O1 3463   8.115   6.905   5.440 -0.0575 -0.0992 -0.5367
  704CO2     O2 3464   7.979   6.727   5.501 -0.2290  0.4108  0.5814
  705CO2     D1 3465   2.263   1.292   4.261  0.3705 -0.1581 -0.1020
  705CO2     D2 3466   2.191   1.151   4.380 -0.0865  0.5406  0.4530
  705CO2      C 3467   2.227   1.222   4.321  0.1420  0.1912  0.1755
  705CO2     O1 3468   2.185   1.139   4.390 -0.1259  0.6009  0.5010
  705CO2     O2 3469   2.269   1.304   4.251  0.4099 -0.2184 -0.1499
  706CO2     D1 3470   6.938   3.669   3.356 -0.0662  0.4467  0.2468
  706CO2     D2 3471   7.004   3.840   3.281 -0.2340  0.2775 -0.2911
  706CO2      C 3472   6.971   3.754   3.318 -0.1501  0.3621 -0.0222
  706CO2     O1 3473   7.009   3.855   3.275 -0.2485  0.2628 -0.3376
  706CO2     O2 3474   6.933   3.654   3.362 -0.0517  0.4613  0.2933
  707CO2     D1 3475   5.293   1.700   4.564 -0.2382  0.0651  0.0067
  707CO2     D2 3476   5.391   1.830   4.452 -0.5467  0.7492  0.5242
  707CO2      C 3477   5.342   1.765   4.508 -0.3925  0.4072  0.2654
  707CO2     O1 3478   5.399   1.841   4.442 -0.5734  0.8083  0.5689
  707CO2     O2 3479   5.284   1.689   4.574 -0.2116  0.0061 -0.0380
  708CO2     D1 3480   4.995   5.981   1.262 -0.0065 -0.1292  0.4035
  708CO2     D2 3481   4.935   5.794   1.234 -0.2586 -0.0512  0.4257
  708CO2      C 3482   4.965   5.888   1.248 -0.1326 -0.0902  0.4146
  708CO2     O1 3483   4.930   5.778   1.232 -0.2804 -0.0445  0.4277
  708CO2     O2 3484   5.000   5.997   1.264  0.0153 -0.1360  0.4016
  709CO2     D1 3485   4.682   3.392   4.305  0.2833  0.4636  0.1867
  709CO2     D2 3486   4.509   3.450   4.383  0.0018 -0.4693  0.2626
  709CO2      C 3487   4.595   3.421   4.344  0.1425 -0.0029  0.2247
  709CO2     O1 3488   4.494   3.455   4.389 -0.0225 -0.5499  0.2692
  709CO2     O2 3489   4.697   3.387   4.298  0.3076  0.5442  0.1801
  710CO2     D1 3490   4.660   0.320   6.498  0.2071  0.2296  0.3684
  710CO2     D2 3491   4.664   0.450   6.350 -0.5476  0.4266  0.5208
  710CO2      C 3492   4.662   0.385   6.424 -0.1703  0.3281  0.4446
  710CO2     O1 3493   4.664   0.462   6.337 -0.6128  0.4436  0.5339
  710CO2     O2 3494   4.659   0.308   6.511  0.2723  0.2125  0.3553
  711CO2     D1 3495   0.638   5.642   1.413 -0.1435  0.0497  0.0615
  711CO2     D2 3496   0.590   5.786   1.286  0.4840  0.1103 -0.1090
  711CO2      C 3497   0.614   5.714   1.349  0.1703  0.0800 -0.0237
  711CO2     O1 3498   0.586   5.799   1.275  0.5383  0.1155 -0.1237
  711CO2     O2 3499   0.642   5.630   1.424 -0.1977  0.0445  0.0763
  712CO2     D1 3500   3.055   5.892   0.359  0.2002  0.4365 -0.0039
  712CO2     D2 3501   3.168   6.051   0.328  0.3110  0.3243 -0.1716
  712CO2      C 3502   3.111   5.972   0.343  0.2556  0.3804 -0.0877
  712CO2     O1 3503   3.178   6.065   0.325  0.3206  0.3146 -0.1861
  712CO2     O2 3504   3.045   5.879   0.362  0.1906  0.4462  0.0106
  713CO2     D1 3505   3.364   1.720   7.177  0.0310 -0.3065 -0.5526
  713CO2     D2 3506   3.409   1.913   7.181  0.0607 -0.3198 -0.1965
  713CO2      C 3507   3.387   1.816   7.179  0.0458 -0.3131 -0.3746
  713CO2     O1 3508   3.413   1.929   7.181  0.0632 -0.3210 -0.1658
  713CO2     O2 3509   3.360   1.704   7.177  0.0284 -0.3053 -0.5834
  714CO2     D1 3510   4.860   0.297   2.492 -0.3631 -0.3825  0.4520
  714CO2     D2 3511   4.946   0.356   2.660 -0.3019 -0.1111  0.3259
  714CO2      C 3512   4.903   0.327   2.576 -0.3325 -0.2468  0.3889
  714CO2     O1 3513   4.953   0.362   2.675 -0.2967 -0.0877  0.3150
  714CO2     O2 3514   4.852   0.292   2.478 -0.3683 -0.4060  0.4629
  715CO2     D1 3515   5.154   1.002   8.032  0.1629 -0.0601  0.1862
  715CO2     D2 3516   5.109   0.957   8.219 -0.4692  0.7805  0.2430
  715CO2      C 3517   5.132   0.980   8.126 -0.1532  0.3602  0.2146
  715CO2     O1 3518   5.106   0.953   8.236 -0.5238  0.8531  0.2479
  715CO2     O2 3519   5.158   1.006   8.016  0.2174 -0.1328  0.1813
  716CO2     D1 3520   4.451   1.208   1.341  0.2217  0.1228  0.0875
  716CO2     D2 3521   4.515   1.064   1.460 -0.4038  0.2700  0.6105
  716CO2      C 3522   4.483   1.136   1.400 -0.0911  0.1964  0.3490
  716CO2     O1 3523   4.521   1.051   1.470 -0.4579  0.2827  0.6557
  716CO2     O2 3524   4.445   1.221   1.331  0.2757  0.1101  0.0423
  717CO2     D1 3525   3.182   7.040   4.615 -0.2542 -0.1110  0.3964
  717CO2     D2 3526   3.082   7.208   4.586 -0.1351 -0.0975  0.0643
  717CO2      C 3527   3.132   7.124   4.600 -0.1947 -0.1043  0.2303
  717CO2     O1 3528   3.073   7.223   4.583 -0.1248 -0.0963  0.0356
  717CO2     O2 3529   3.190   7.025   4.617 -0.2645 -0.1122  0.4250
  718CO2     D1 3530   3.554   6.882   3.938 -0.5492 -0.2979  0.4377
  718CO2     D2 3531   3.437   6.932   3.786 -0.2317 -0.1668  0.2359
  718CO2      C 3532   3.496   6.907   3.862 -0.3905 -0.2324  0.3368
  718CO2     O1 3533   3.427   6.936   3.773 -0.2042 -0.1555  0.2184
  718CO2     O2 3534   3.564   6.877   3.951 -0.5767 -0.3092  0.4552
  719CO2     D1 3535   7.847   4.410   7.252 -0.2518  0.1013 -0.3888
  719CO2     D2 3536   7.702   4.541   7.282 -0.3434 -0.0848 -0.0217
  719CO2      C 3537   7.774   4.475   7.267 -0.2976  0.0082 -0.2052
  719CO2     O1 3538   7.689   4.552   7.285 -0.3514 -0.1009  0.0100
  719CO2     O2 3539   7.859   4.398   7.249 -0.2439  0.1174 -0.4205
  720CO2     D1 3540   1.305   5.130   6.196 -0.0038  0.3968 -0.2698
  720CO2     D2 3541   1.247   5.142   6.384  0.3713 -0.2789 -0.1108
  720CO2      C 3542   1.276   5.136   6.290  0.1837  0.0590 -0.1903
  720CO2     O1 3543   1.242   5.143   6.401  0.4037 -0.3372 -0.0970
  720CO2     O2 3544   1.310   5.129   6.179 -0.0362  0.4552 -0.2835
  721CO2     D1 3545   1.239   4.147   4.770 -0.1611 -0.4116 -0.1153
  721CO2     D2 3546   1.360   4.254   4.656 -0.1002  0.2074  0.5299
  721CO2      C 3547   1.300   4.200   4.713 -0.1307 -0.1021  0.2073
  721CO2     O1 3548   1.371   4.263   4.646 -0.0950  0.2608  0.5856
  721CO2     O2 3549   1.228   4.137   4.780 -0.1663 -0.4650 -0.1711
  722CO2     D1 3550   3.890   3.696   6.632  0.0893  0.2259 -0.7314
  722CO2     D2 3551   3.713   3.766   6.686  0.3653  0.2523  0.1479
  722CO2      C 3552   3.801   3.731   6.659  0.2273  0.2391 -0.2917
  722CO2     O1 3553   3.698   3.772   6.690  0.3891  0.2545  0.2239
  722CO2     O2 3554   3.905   3.690   6.627  0.0655  0.2237 -0.8073
  723CO2     D1 3555   5.599   4.392   0.621  0.1090  0.0503 -0.4898
  723CO2     D2 3556   5.465   4.515   0.543 -0.1343  0.2436  0.2244
  723CO2      C 3557   5.532   4.454   0.582 -0.0126  0.1469 -0.1327
  723CO2     O1 3558   5.453   4.526   0.536 -0.1553  0.2603  0.2861
  723CO2     O2 3559   5.610   4.382   0.628  0.1300  0.0336 -0.5515
  724CO2     D1 3560   3.856   4.168   5.956  0.0786 -0.1213 -0.2728
  724CO2     D2 3561   3.898   4.224   5.771 -0.7729  0.2077 -0.3737
  724CO2      C 3562   3.877   4.196   5.863 -0.3472  0.0432 -0.3233
  724CO2     O1 3563   3.902   4.228   5.755 -0.8464  0.2361 -0.3824
  724CO2     O2 3564   3.852   4.163   5.972  0.1521 -0.1497 -0.2641
  725CO2     D1 3565   3.483   3.091   0.568  0.2431 -0.5831 -0.7590
  725CO2     D2 3566   3.314   2.991   0.541 -0.3158  0.0651  0.3056
  725CO2      C 3567   3.399   3.041   0.555 -0.0364 -0.2590 -0.2267
  725CO2     O1 3568   3.300   2.982   0.539 -0.3640  0.1211  0.3975
  725CO2     O2 3569   3.497   3.100   0.570  0.2913 -0.6391 -0.8510
  726CO2     D1 3570   7.984   1.994   1.739 -0.2155 -0.2293  0.1569
  726CO2     D2 3571   8.029   1.859   1.876  0.5415  0.0178  0.1540
  726CO2      C 3572   8.007   1.927   1.808  0.1630 -0.1058  0.1555
  726CO2     O1 3573   8.033   1.847   1.888  0.6068  0.0391  0.1538
  726CO2     O2 3574   7.980   2.006   1.727 -0.2808 -0.2506  0.1571
  727CO2     D1 3575   0.626   2.111   3.893 -0.4207 -0.3139  0.1056
  727CO2     D2 3576   0.615   2.147   4.088  0.4295  0.1893  0.0619
  727CO2      C 3577   0.620   2.129   3.990  0.0044 -0.0623  0.0838
  727CO2     O1 3578   0.614   2.150   4.104  0.5029  0.2328  0.0581
  727CO2     O2 3579   0.627   2.107   3.877 -0.4941 -0.3574  0.1094
  728CO2     D1 3580   4.733   6.595   2.262  0.1001 -0.3882  0.3145
  728CO2     D2 3581   4.708   6.471   2.110 -0.5078  0.3702 -0.2057
  728CO2      C 3582   4.720   6.533   2.186 -0.2038 -0.0090  0.0544
  728CO2     O1 3583   4.705   6.460   2.097 -0.5603  0.4357 -0.2507
  728CO2     O2 3584   4.735   6.605   2.275  0.1526 -0.4537  0.3594
  729CO2     D1 3585   3.292   2.268   4.081  0.1555 -0.1062  0.2525
  729CO2     D2 3586   3.141   2.395   4.092 -0.2949 -0.5745 -0.4781
  729CO2      C 3587   3.216   2.332   4.087 -0.0697 -0.3404 -0.1128
  729CO2     O1 3588   3.128   2.406   4.093 -0.3338 -0.6150 -0.5412
  729CO2     O2 3589   3.305   2.257   4.080  0.1944 -0.0658  0.3156
  730CO2     D1 3590   5.968   4.810   0.460  0.4010 -0.2216 -0.0241
  730CO2     D2 3591   5.780   4.765   0.503  0.1110  0.7930 -0.2126
  730CO2      C 3592   5.874   4.787   0.481  0.2560  0.2857 -0.1183
  730CO2     O1 3593   5.764   4.761   0.507  0.0859  0.8806 -0.2288
  730CO2     O2 3594   5.984   4.814   0.456  0.4260 -0.3092 -0.0078
  731CO2     D1 3595   3.986   6.474   7.603 -0.0009 -0.2715  0.1138
  731CO2     D2 3596   3.879   6.633   7.651  0.4813  0.0470  0.1366
  731CO2      C 3597   3.933   6.553   7.627  0.2402 -0.1122  0.1252
  731CO2     O1 3598   3.870   6.647   7.655  0.5229  0.0745  0.1386
  731CO2     O2 3599   3.996   6.460   7.598 -0.0426 -0.2990  0.1118
  732CO2     D1 3600   5.204   0.676   6.325  0.3957 -0.2639 -0.2235
  732CO2     D2 3601   5.098   0.541   6.228  0.1845 -0.2884  0.0398
  732CO2      C 3602   5.151   0.608   6.277  0.2901 -0.2761 -0.0919
  732CO2     O1 3603   5.088   0.529   6.219  0.1663 -0.2905  0.0625
  732CO2     O2 3604   5.213   0.688   6.334  0.4140 -0.2617 -0.2463
  733CO2     D1 3605   5.820   2.195   7.264  0.3780  0.0883 -0.1344
  733CO2     D2 3606   5.945   2.057   7.198  0.0637 -0.2777  0.0340
  733CO2      C 3607   5.883   2.126   7.231  0.2209 -0.0947 -0.0502
  733CO2     O1 3608   5.956   2.045   7.192  0.0366 -0.3093  0.0485
  733CO2     O2 3609   5.809   2.207   7.270  0.4052  0.1199 -0.1489
  734CO2     D1 3610   5.105   2.944   6.355  0.1868 -0.0080 -0.0856
  734CO2     D2 3611   4.941   2.990   6.254 -0.0756  0.0139  0.3473
  734CO2      C 3612   5.023   2.967   6.304  0.0556  0.0029  0.1309
  734CO2     O1 3613   4.927   2.994   6.245 -0.0982  0.0158  0.3847
  734CO2     O2 3614   5.119   2.940   6.364  0.2095 -0.0099 -0.1230
  735CO2     D1 3615   3.672   0.681   2.242  0.2274  0.4987  0.5734
  735CO2     D2 3616   3.525   0.561   2.298  0.2095  0.1327 -0.2437
  735CO2      C 3617   3.599   0.621   2.270  0.2185  0.3157  0.1648
  735CO2     O1 3618   3.512   0.551   2.303  0.2080  0.1011 -0.3143
  735CO2     O2 3619   3.685   0.691   2.237  0.2290  0.5303  0.6439
  736CO2     D1 3620   3.335   1.954   2.892 -0.1687 -0.3268  0.0667
  736CO2     D2 3621   3.253   2.107   2.987 -0.3566 -0.2865 -0.1631
  736CO2      C 3622   3.294   2.030   2.939 -0.2627 -0.3067 -0.0482
  736CO2     O1 3623   3.246   2.120   2.995 -0.3729 -0.2831 -0.1830
  736CO2     O2 3624   3.342   1.941   2.884 -0.1524 -0.3303  0.0866
  737CO2     D1 3625   4.582   2.276   4.325 -0.0706  0.0175 -0.3204
  737CO2     D2 3626   4.450   2.168   4.424 -0.2764  0.2203 -0.3739
  737CO2      C 3627   4.516   2.222   4.374 -0.1735  0.1189 -0.3472
  737CO2     O1 3628   4.438   2.158   4.432 -0.2942  0.2378 -0.3786
  737CO2     O2 3629   4.594   2.285   4.316 -0.0528 -0.0001 -0.3158
  738CO2     D1 3630   7.579   3.070   1.286 -0.0735  0.4437 -0.5136
  738CO2     D2 3631   7.442   3.205   1.332 -0.6192 -0.1959 -0.2596
  738CO2      C 3632   7.510   3.137   1.309 -0.3464  0.1239 -0.3866
  738CO2     O1 3633   7.430   3.216   1.336 -0.6664 -0.2512 -0.2377
  738CO2     O2 3634   7.591   3.058   1.282 -0.0264  0.4990 -0.5355
  739CO2     D1 3635   1.499   6.991   6.715 -0.2363  0.2018 -0.4169
  739CO2     D2 3636   1.670   6.985   6.816 -0.2667  0.2703 -0.3609
  739CO2      C 3637   1.584   6.988   6.766 -0.2515  0.2360 -0.3889
  739CO2     O1 3638   1.684   6.984   6.824 -0.2693  0.2763 -0.3561
  739CO2     O2 3639   1.485   6.992   6.707 -0.2337  0.1958 -0.4218
  740CO2     D1 3640   3.593   4.376   0.895  0.0311 -0.0983  0.1292
  740CO2     D2 3641   3.474   4.246   0.805  0.2093 -0.0744 -0.1403
  740CO2      C 3642   3.533   4.311   0.850  0.1202 -0.0863 -0.0056
  740CO2     O1 3643   3.464   4.235   0.798  0.2247 -0.0723 -0.1636
  740CO2     O2 3644   3.603   4.387   0.903  0.0157 -0.1004  0.1525
  741CO2     D1 3645   7.734   0.423   3.923  0.4401 -0.1528 -0.1468
  741CO2     D2 3646   7.777   0.413   3.730 -0.5632  0.1538 -0.3890
  741CO2      C 3647   7.755   0.418   3.826 -0.0616  0.0005 -0.2679
  741CO2     O1 3648   7.780   0.412   3.713 -0.6499  0.1803 -0.4099
  741CO2     O2 3649   7.730   0.424   3.939  0.5267 -0.1793 -0.1259
  742CO2     D1 3650   6.041   5.497   0.167  0.4140 -0.5128 -0.0643
  742CO2     D2 3651   5.902   5.435   0.294  0.0388  0.2257 -0.1095
  742CO2      C 3652   5.972   5.466   0.231  0.2264 -0.1436 -0.0869
  742CO2     O1 3653   5.890   5.430   0.305  0.0064  0.2894 -0.1134
  742CO2     O2 3654   6.053   5.503   0.156  0.4464 -0.5766 -0.0604
  743CO2     D1 3655   5.559   0.232   2.065  0.1492  0.7523  0.0855
  743CO2     D2 3656   5.747   0.183   2.029 -0.0897 -0.4594  0.4428
  743CO2      C 3657   5.653   0.208   2.047  0.0297  0.1465  0.2641
  743CO2     O1 3658   5.764   0.179   2.026 -0.1104 -0.5640  0.4736
  743CO2     O2 3659   5.543   0.236   2.068  0.1698  0.8570  0.0547
  744CO2     D1 3660   7.837   4.111   5.121  0.2818  0.4108  0.6296
  744CO2     D2 3661   7.928   3.985   5.244  0.2930 -0.1675  0.0322
  744CO2      C 3662   7.882   4.048   5.183  0.2874  0.1216  0.3309
  744CO2     O1 3663   7.936   3.974   5.255  0.2939 -0.2175 -0.0195
  744CO2     O2 3664   7.829   4.121   5.111  0.2808  0.4607  0.6812
  745CO2     D1 3665   6.805   1.386   0.501  0.2092  0.1196  0.0053
  745CO2     D2 3666   6.912   1.324   0.346  0.2044 -0.1320  0.1024
  745CO2      C 3667   6.859   1.355   0.423  0.2068 -0.0062  0.0538
  745CO2     O1 3668   6.921   1.319   0.332  0.2040 -0.1537  0.1108
  745CO2     O2 3669   6.796   1.391   0.514  0.2096  0.1413 -0.0031
  746CO2     D1 3670   0.817   7.234   0.243 -0.0397  0.1253  0.2481
  746CO2     D2 3671   0.939   7.390   0.232 -0.0039  0.1024  0.3195
  746CO2      C 3672   0.878   7.312   0.238 -0.0218  0.1138  0.2838
  746CO2     O1 3673   0.949   7.404   0.232 -0.0008  0.1004  0.3257
  746CO2     O2 3674   0.807   7.221   0.244 -0.0428  0.1272  0.2419
  747CO2     D1 3675   7.307   5.500   7.633  0.8973 -0.1964  0.2301
  747CO2     D2 3676   7.396   5.398   7.777  0.4639 -0.7419  0.1117
  747CO2      C 3677   7.351   5.449   7.705  0.6806 -0.4691  0.1709
  747CO2     O1 3678   7.403   5.389   7.790  0.4264 -0.7890  0.1015
  747CO2     O2 3679   7.299   5.509   7.620  0.9348 -0.1493  0.2403
  748CO2     D1 3680   0.980   4.562   5.197  0.0247 -0.3099 -0.1447
  748CO2     D2 3681   0.952   4.416   5.328  0.3497 -0.1436  0.1104
  748CO2      C 3682   0.966   4.489   5.263  0.1872 -0.2267 -0.0172
  748CO2     O1 3683   0.950   4.403   5.339  0.3778 -0.1292  0.1325
  748CO2     O2 3684   0.982   4.574   5.186 -0.0034 -0.3243 -0.1668
  749CO2     D1 3685   0.302   4.758   1.919 -0.2114 -0.1476 -0.2298
  749CO2     D2 3686   0.395   4.683   2.076 -0.1158  0.1939 -0.1237
  749CO2      C 3687   0.349   4.720   1.997 -0.1636  0.0231 -0.1767
  749CO2     O1 3688   0.403   4.676   2.090 -0.1075  0.2234 -0.1145
  749CO2     O2 3689   0.294   4.764   1.905 -0.2196 -0.1771 -0.2390
  750CO2     D1 3690   0.456   1.282   1.139  0.3613 -0.2058  0.1302
  750CO2     D2 3691   0.416   1.116   1.239  0.2403  0.0630  0.5299
  750CO2      C 3692   0.436   1.199   1.189  0.3008 -0.0714  0.3300
  750CO2     O1 3693   0.412   1.102   1.247  0.2298  0.0862  0.5644
  750CO2     O2 3694   0.459   1.296   1.130  0.3717 -0.2290  0.0956
  751CO2     D1 3695   3.186   6.937   5.989  0.1027 -0.0791 -0.1757
  751CO2     D2 3696   3.137   7.073   5.854 -0.3106  0.1829  0.2367
  751CO2      C 3697   3.162   7.005   5.921 -0.1039  0.0519  0.0305
  751CO2     O1 3698   3.133   7.084   5.842 -0.3463  0.2055  0.2723
  751CO2     O2 3699   3.191   6.925   6.001  0.1384 -0.1017 -0.2113
  752CO2     D1 3700   7.362   2.177   6.246 -0.0802  0.6797  0.1704
  752CO2     D2 3701   7.408   2.369   6.244 -0.1040  0.6899  0.5403
  752CO2      C 3702   7.385   2.273   6.245 -0.0921  0.6848  0.3554
  752CO2     O1 3703   7.412   2.386   6.244 -0.1060  0.6908  0.5723
  752CO2     O2 3704   7.358   2.160   6.246 -0.0781  0.6789  0.1385
  753CO2     D1 3705   0.234   2.657   7.063  0.1092  0.2177  0.0144
  753CO2     D2 3706   0.057   2.736   7.023  0.1077  0.0751 -0.2670
  753CO2      C 3707   0.146   2.697   7.043  0.1085  0.1464 -0.1263
  753CO2     O1 3708   0.042   2.743   7.020  0.1076  0.0627 -0.2913
  753CO2     O2 3709   0.249   2.650   7.066  0.1094  0.2300  0.0387
  754CO2     D1 3710   3.809   2.100   0.079 -0.2368 -0.1077 -0.1098
  754CO2     D2 3711   3.837   2.151  -0.110 -0.1261  0.0751 -0.0441
  754CO2      C 3712   3.823   2.125  -0.015 -0.1815 -0.0163 -0.0770
  754CO2     O1 3713   3.840   2.155  -0.126 -0.1165  0.0909 -0.0385
  754CO2     O2 3714   3.806   2.096   0.095 -0.2464 -0.1235 -0.1155
  755CO2     D1 3715   3.757   3.348   1.043  0.3129 -0.1506 -0.2903
  755CO2     D2 3716   3.885   3.258   1.165  0.3592  0.1305 -0.1319
  755CO2      C 3717   3.821   3.303   1.104  0.3361 -0.0101 -0.2111
  755CO2     O1 3718   3.897   3.251   1.175  0.3632  0.1548 -0.1182
  755CO2     O2 3719   3.746   3.355   1.033  0.3089 -0.1749 -0.3040
  756CO2     D1 3720   0.299   4.572   2.613 -0.5823 -0.3506 -0.5892
  756CO2     D2 3721   0.310   4.705   2.467 -0.3632  0.2988  0.0193
  756CO2      C 3722   0.305   4.639   2.540 -0.4728 -0.0259 -0.2850
  756CO2     O1 3723   0.311   4.717   2.454 -0.3443  0.3549  0.0718
  756CO2     O2 3724   0.298   4.560   2.625 -0.6012 -0.4067 -0.6418
  757CO2     D1 3725   7.027   0.807   7.368 -0.0358  0.1628  0.2341
  757CO2     D2 3726   6.981   0.624   7.307  0.0050  0.2570 -0.0813
  757CO2      C 3727   7.004   0.716   7.337 -0.0154  0.2099  0.0764
  757CO2     O1 3728   6.976   0.609   7.302  0.0085  0.2651 -0.1085
  757CO2     O2 3729   7.031   0.823   7.373 -0.0393  0.1547  0.2614
  758CO2     D1 3730   7.431   4.506   5.157  0.2060  0.1023  0.1056
  758CO2     D2 3731   7.538   4.394   5.280 -0.0718  0.0372  0.2894
  758CO2      C 3732   7.484   4.450   5.218  0.0671  0.0698  0.1975
  758CO2     O1 3733   7.547   4.384   5.291 -0.0958  0.0316  0.3053
  758CO2     O2 3734   7.421   4.515   5.146  0.2300  0.1079  0.0897
  759CO2     D1 3735   5.992   6.074   0.274 -0.2537  0.2850 -0.3589
  759CO2     D2 3736   6.102   5.919   0.330  0.1921  0.7246 -0.0173
  759CO2      C 3737   6.047   5.997   0.302 -0.0308  0.5048 -0.1881
  759CO2     O1 3738   6.112   5.906   0.335  0.2307  0.7625  0.0122
  759CO2     O2 3739   5.983   6.087   0.270 -0.2922  0.2470 -0.3884
  760CO2     D1 3740   4.573   2.595   4.508 -0.5668 -0.1970 -0.4555
  760CO2     D2 3741   4.489   2.538   4.678  0.1474  0.0031 -0.0315
  760CO2      C 3742   4.531   2.566   4.593 -0.2097 -0.0969 -0.2435
  760CO2     O1 3743   4.482   2.533   4.692  0.2090  0.0204  0.0051
  760CO2     O2 3744   4.581   2.600   4.493 -0.6285 -0.2143 -0.4921
  761CO2     D1 3745   1.365   4.503   4.333  0.1914 -0.2303  0.5737
  761CO2     D2 3746   1.558   4.465   4.358  0.3270  0.0346 -0.0520
  761CO2      C 3747   1.461   4.484   4.346  0.2592 -0.0979  0.2608
  761CO2     O1 3748   1.574   4.462   4.361  0.3387  0.0575 -0.1060
  761CO2     O2 3749   1.348   4.506   4.331  0.1797 -0.2532  0.6277
  762CO2     D1 3750   1.100   4.099   7.458  0.2794  0.5162 -0.0498
  762CO2     D2 3751   1.168   4.214   7.604 -0.3345  0.2568  0.4387
  762CO2      C 3752   1.134   4.156   7.531 -0.0276  0.3865  0.1945
  762CO2     O1 3753   1.174   4.224   7.617 -0.3876  0.2344  0.4809
  762CO2     O2 3754   1.095   4.089   7.445  0.3324  0.5386 -0.0920
  763CO2     D1 3755   5.657   6.710   0.399  0.0155  0.0840 -0.0308
  763CO2     D2 3756   5.836   6.710   0.316 -0.1061  0.2589 -0.2949
  763CO2      C 3757   5.747   6.710   0.357 -0.0453  0.1715 -0.1629
  763CO2     O1 3758   5.852   6.710   0.308 -0.1166  0.2740 -0.3177
  763CO2     O2 3759   5.642   6.710   0.406  0.0260  0.0689 -0.0080
  764CO2     D1 3760   4.801   6.282   2.346  0.0857  0.1218 -0.0262
  764CO2     D2 3761   4.610   6.235   2.368  0.0320  0.1952 -0.3363
  764CO2      C 3762   4.706   6.259   2.357  0.0589  0.1585 -0.1812
  764CO2     O1 3763   4.594   6.231   2.370  0.0274  0.2015 -0.3631
  764CO2     O2 3764   4.818   6.287   2.344  0.0904  0.1155  0.0006
  765CO2     D1 3765   4.920   1.671   2.063 -0.0470  0.1545  0.7236
  765CO2     D2 3766   5.043   1.620   2.210  0.4670 -0.1512  0.1903
  765CO2      C 3767   4.981   1.646   2.136  0.2100  0.0017  0.4570
  765CO2     O1 3768   5.053   1.616   2.222  0.5114 -0.1776  0.1442
  765CO2     O2 3769   4.909   1.675   2.050 -0.0914  0.1809  0.7697
  766CO2     D1 3770   7.519   5.679   6.262 -0.5474  0.4901 -0.1557
  766CO2     D2 3771   7.692   5.720   6.175 -0.4913  0.2641 -0.1511
  766CO2      C 3772   7.606   5.700   6.218 -0.5194  0.3771 -0.1534
  766CO2     O1 3773   7.707   5.724   6.168 -0.4865  0.2446 -0.1507
  766CO2     O2 3774   7.504   5.676   6.269 -0.5522  0.5097 -0.1561
  767CO2     D1 3775   5.668   1.828   6.486 -0.3947  0.3124 -0.0529
  767CO2     D2 3776   5.535   1.801   6.630 -0.2698 -0.4590 -0.0837
  767CO2      C 3777   5.602   1.815   6.558 -0.3322 -0.0733 -0.0683
  767CO2     O1 3778   5.524   1.798   6.643 -0.2590 -0.5257 -0.0864
  767CO2     O2 3779   5.679   1.831   6.474 -0.4055  0.3790 -0.0502
  768CO2     D1 3780   4.524   5.724   1.840  0.2028  0.0252 -0.3044
  768CO2     D2 3781   4.528   5.821   2.012 -0.7536 -0.0518 -0.2370
  768CO2      C 3782   4.526   5.772   1.926 -0.2754 -0.0133 -0.2707
  768CO2     O1 3783   4.528   5.829   2.027 -0.8362 -0.0584 -0.2312
  768CO2     O2 3784   4.524   5.715   1.825  0.2854  0.0318 -0.3102
  769CO2     D1 3785   7.527   2.625   8.011  0.2323 -0.0868  0.5497
  769CO2     D2 3786   7.706   2.690   7.958 -0.1343  0.1686 -0.3878
  769CO2      C 3787   7.617   2.657   7.984  0.0490  0.0409  0.0809
  769CO2     O1 3788   7.722   2.696   7.953 -0.1660  0.1906 -0.4688
  769CO2     O2 3789   7.511   2.619   8.015  0.2639 -0.1089  0.6307
  770CO2     D1 3790   0.112   7.095   1.288  0.0752 -0.1377 -0.1753
  770CO2     D2 3791  -0.025   7.109   1.145 -0.0335  0.1852 -0.0416
  770CO2      C 3792   0.043   7.102   1.217  0.0208  0.0238 -0.1084
  770CO2     O1 3793  -0.037   7.110   1.133 -0.0429  0.2131 -0.0300
  770CO2     O2 3794   0.124   7.094   1.300  0.0846 -0.1656 -0.1869
  771CO2     D1 3795   2.189   7.274   3.419 -0.0480  0.2795  0.3961
  771CO2     D2 3796   2.131   7.388   3.268  0.5357 -0.1463 -0.1547
  771CO2      C 3797   2.160   7.331   3.343  0.2438  0.0666  0.1207
  771CO2     O1 3798   2.126   7.398   3.255  0.5861 -0.1831 -0.2023
  771CO2     O2 3799   2.194   7.264   3.432 -0.0984  0.3162  0.4437
  772CO2     D1 3800   5.008   3.927   0.333  0.3056  0.1738 -0.2300
  772CO2     D2 3801   5.052   3.735   0.315 -0.1810  0.0139  0.2821
  772CO2      C 3802   5.030   3.831   0.324  0.0623  0.0938  0.0261
  772CO2     O1 3803   5.056   3.718   0.313 -0.2231  0.0001  0.3264
  772CO2     O2 3804   5.005   3.943   0.334  0.3476  0.1876 -0.2742
  773CO2     D1 3805   4.803   5.634   5.693  0.2460 -0.4165  0.6268
  773CO2     D2 3806   4.865   5.761   5.831 -0.0340  0.2788  0.1161
  773CO2      C 3807   4.834   5.697   5.762  0.1060 -0.0689  0.3715
  773CO2     O1 3808   4.870   5.772   5.843 -0.0582  0.3388  0.0719
  773CO2     O2 3809   4.797   5.623   5.681  0.2702 -0.4765  0.6710
  774CO2     D1 3810   7.477   1.166   3.961 -0.0720 -0.2922  0.2096
  774CO2     D2 3811   7.368   1.021   4.039 -0.5629  0.0388  0.1362
  774CO2      C 3812   7.422   1.093   4.000 -0.3175 -0.1267  0.1729
  774CO2     O1 3813   7.358   1.008   4.046 -0.6053  0.0674  0.1299
  774CO2     O2 3814   7.487   1.178   3.954 -0.0296 -0.3207  0.2159
  775CO2     D1 3815   4.849   7.553   6.162  0.1822 -0.1959  0.0562
  775CO2     D2 3816   4.846   7.677   6.316 -0.1943  0.3536 -0.3917
  775CO2      C 3817   4.847   7.615   6.239 -0.0060  0.0788 -0.1677
  775CO2     O1 3818   4.845   7.688   6.329 -0.2268  0.4010 -0.4304
  775CO2     O2 3819   4.849   7.542   6.148  0.2147 -0.2434  0.0949
  776CO2     D1 3820   4.641   1.840   7.791  0.2777  0.0444 -0.1648
  776CO2     D2 3821   4.752   1.731   7.913 -0.3445 -0.3938  0.0104
  776CO2      C 3822   4.697   1.786   7.852 -0.0334 -0.1747 -0.0772
  776CO2     O1 3823   4.762   1.721   7.923 -0.3982 -0.4316  0.0255
  776CO2     O2 3824   4.632   1.850   7.780  0.3314  0.0823 -0.1799
  777CO2     D1 3825   4.486   7.853   1.560  0.0324  0.1321  0.0171
  777CO2     D2 3826   4.541   7.786   1.738 -0.5611 -0.0111  0.1479
  777CO2      C 3827   4.513   7.819   1.649 -0.2643  0.0605  0.0825
  777CO2     O1 3828   4.545   7.780   1.753 -0.6123 -0.0234  0.1592
  777CO2     O2 3829   4.481   7.859   1.544  0.0837  0.1444  0.0058
  778CO2     D1 3830   8.039   6.437   2.432  0.3009 -0.3589  0.1224
  778CO2     D2 3831   7.847   6.476   2.411  0.4543  0.2992 -0.0878
  778CO2      C 3832   7.943   6.456   2.422  0.3776 -0.0298  0.0173
  778CO2     O1 3833   7.830   6.479   2.410  0.4676  0.3561 -0.1059
  778CO2     O2 3834   8.056   6.434   2.434  0.2876 -0.4157  0.1406
  779CO2     D1 3835   0.669   7.192   0.563  0.3742 -0.2307  0.1098
  779CO2     D2 3836   0.694   7.257   0.748 -0.1349  0.3936 -0.0406
  779CO2      C 3837   0.682   7.224   0.655  0.1197  0.0815  0.0346
  779CO2     O1 3838   0.696   7.263   0.763 -0.1789  0.4476 -0.0536
  779CO2     O2 3839   0.667   7.186   0.547  0.4182 -0.2846  0.1228
  780CO2     D1 3840   3.472   2.960   0.165  0.5467  0.2214 -0.0834
  780CO2     D2 3841   3.586   2.835   0.268  0.0312 -0.4439 -0.3102
  780CO2      C 3842   3.529   2.897   0.216  0.2889 -0.1113 -0.1968
  780CO2     O1 3843   3.596   2.825   0.277 -0.0134 -0.5014 -0.3298
  780CO2     O2 3844   3.462   2.970   0.156  0.5912  0.2788 -0.0638
  781CO2     D1 3845   1.150   5.000   4.109  0.1253  0.6978  0.4878
  781CO2     D2 3846   1.040   4.866   4.205 -0.0288  0.5838  0.1519
  781CO2      C 3847   1.095   4.933   4.157  0.0483  0.6408  0.3198
  781CO2     O1 3848   1.030   4.855   4.213 -0.0421  0.5740  0.1228
  781CO2     O2 3849   1.159   5.011   4.101  0.1386  0.7076  0.5168
  782CO2     D1 3850   0.634   1.514   6.347 -0.7057  0.0762  0.0870
  782CO2     D2 3851   0.550   1.651   6.232  0.5680  0.8475  0.0691
  782CO2      C 3852   0.592   1.583   6.290 -0.0688  0.4618  0.0781
  782CO2     O1 3853   0.543   1.663   6.222  0.6780  0.9141  0.0676
  782CO2     O2 3854   0.641   1.503   6.357 -0.8157  0.0096  0.0886
  783CO2     D1 3855   7.388   1.043   7.427 -0.1737  0.3515 -0.2216
  783CO2     D2 3856   7.572   0.989   7.378 -0.3822 -0.3125 -0.2890
  783CO2      C 3857   7.480   1.016   7.402 -0.2779  0.0195 -0.2553
  783CO2     O1 3858   7.588   0.985   7.374 -0.4002 -0.3699 -0.2948
  783CO2     O2 3859   7.372   1.047   7.431 -0.1557  0.4088 -0.2158
  784CO2     D1 3860   3.454   4.007   2.126  0.0214 -0.1001  0.3325
  784CO2     D2 3861   3.596   4.117   2.207 -0.0581 -0.0187  0.3607
  784CO2      C 3862   3.525   4.062   2.167 -0.0184 -0.0594  0.3466
  784CO2     O1 3863   3.609   4.127   2.214 -0.0649 -0.0117  0.3631
  784CO2     O2 3864   3.441   3.997   2.119  0.0282 -0.1071  0.3300
  785CO2     D1 3865   7.204   2.694   1.042 -0.0956 -0.1560  0.3587
  785CO2     D2 3866   7.330   2.643   1.186  0.1937  0.1549  0.2168
  785CO2      C 3867   7.267   2.668   1.114  0.0490 -0.0006  0.2877
  785CO2     O1 3868   7.341   2.638   1.198  0.2187  0.1817  0.2046
  785CO2     O2 3869   7.193   2.698   1.030 -0.1206 -0.1829  0.3709
  786CO2     D1 3870   0.619   6.373   1.642  0.4034 -0.4804  0.2066
  786CO2     D2 3871   0.508   6.210   1.644 -0.1618 -0.1003 -0.2366
  786CO2      C 3872   0.563   6.292   1.643  0.1208 -0.2903 -0.0150
  786CO2     O1 3873   0.498   6.196   1.644 -0.2107 -0.0675 -0.2748
  786CO2     O2 3874   0.629   6.387   1.642  0.4523 -0.5132  0.2449
  787CO2     D1 3875   0.372   0.458   7.485 -0.6906 -0.4532  0.2179
  787CO2     D2 3876   0.492   0.330   7.394 -0.0465  0.2677  0.0435
  787CO2      C 3877   0.432   0.394   7.440 -0.3686 -0.0928  0.1307
  787CO2     O1 3878   0.502   0.319   7.386  0.0091  0.3299  0.0285
  787CO2     O2 3879   0.362   0.469   7.493 -0.7463 -0.5155  0.2329
  788CO2     D1 3880   1.766   7.962   4.490  0.1201 -0.1022 -0.2494
  788CO2     D2 3881   1.874   7.816   4.568  0.1039 -0.2582 -0.5212
  788CO2      C 3882   1.820   7.889   4.529  0.1120 -0.1802 -0.3853
  788CO2     O1 3883   1.884   7.803   4.574  0.1025 -0.2717 -0.5447
  788CO2     O2 3884   1.757   7.975   4.484  0.1215 -0.0887 -0.2259
  789CO2     D1 3885   4.496   6.865   3.757  0.1662  0.0769  0.4162
  789CO2     D2 3886   4.625   6.990   3.674  0.3929 -0.3002  0.2014
  789CO2      C 3887   4.560   6.927   3.716  0.2796 -0.1116  0.3088
  789CO2     O1 3888   4.636   7.000   3.667  0.4125 -0.3328  0.1828
  789CO2     O2 3889   4.484   6.854   3.764  0.1466  0.1095  0.4348
  790CO2     D1 3890   0.076   2.903   5.433 -0.1266  0.0756  0.3653
  790CO2     D2 3891   0.214   2.812   5.324 -0.5893 -0.1187 -0.0625
  790CO2      C 3892   0.145   2.858   5.378 -0.3579 -0.0216  0.1514
  790CO2     O1 3893   0.226   2.804   5.315 -0.6292 -0.1355 -0.0994
  790CO2     O2 3894   0.064   2.911   5.442 -0.0866  0.0923  0.4023
  791CO2     D1 3895   2.138   6.322   6.009 -0.1401  0.1104 -0.0941
  791CO2     D2 3896   2.086   6.272   6.193  0.4154  0.0263  0.0406
  791CO2      C 3897   2.112   6.297   6.101  0.1377  0.0683 -0.0267
  791CO2     O1 3898   2.081   6.268   6.209  0.4634  0.0190  0.0522
  791CO2     O2 3899   2.142   6.326   5.993 -0.1881  0.1176 -0.1057
  792CO2     D1 3900   5.806   5.020   2.452  0.0888  0.8416  0.2183
  792CO2     D2 3901   5.737   4.836   2.477  0.6421  0.5697 -0.2469
  792CO2      C 3902   5.772   4.928   2.465  0.3655  0.7057 -0.0143
  792CO2     O1 3903   5.731   4.820   2.479  0.6899  0.5462 -0.2871
  792CO2     O2 3904   5.812   5.036   2.450  0.0410  0.8651  0.2584
  793CO2     D1 3905   5.181   2.182   5.489  0.1415  0.5208  0.2883
  793CO2     D2 3906   5.100   2.184   5.669 -0.4947  0.1714  0.0075
  793CO2      C 3907   5.141   2.183   5.579 -0.1766  0.3461  0.1479
  793CO2     O1 3908   5.093   2.184   5.685 -0.5496  0.1412 -0.0167
  793CO2     O2 3909   5.188   2.182   5.473  0.1964  0.5510  0.3125
  794CO2     D1 3910   0.005   6.976   6.148 -0.1328 -0.5628 -0.3597
  794CO2     D2 3911   0.014   6.884   6.323 -0.0537 -0.0750 -0.1040
  794CO2      C 3912   0.009   6.930   6.235 -0.0932 -0.3189 -0.2319
  794CO2     O1 3913   0.014   6.876   6.338 -0.0469 -0.0328 -0.0819
  794CO2     O2 3914   0.004   6.984   6.133 -0.1396 -0.6049 -0.3818
  795CO2     D1 3915   1.701   7.076   3.359 -0.5268  0.0448 -0.1773
  795CO2     D2 3916   1.783   6.896   3.366 -0.3728  0.1019 -0.4851
  795CO2      C 3917   1.742   6.986   3.363 -0.4498  0.0734 -0.3312
  795CO2     O1 3918   1.790   6.880   3.367 -0.3595  0.1069 -0.5116
  795CO2     O2 3919   1.694   7.092   3.358 -0.5401  0.0399 -0.1507
  796CO2     D1 3920   4.970   1.992   2.315  0.0549  0.1753  0.1702
  796CO2     D2 3921   5.073   2.144   2.389  0.2255  0.1327  0.0211
  796CO2      C 3922   5.021   2.068   2.352  0.1402  0.1540  0.0956
  796CO2     O1 3923   5.081   2.157   2.396  0.2402  0.1290  0.0082
  796CO2     O2 3924   4.961   1.979   2.308  0.0402  0.1790  0.1830
  797CO2     D1 3925   2.496   2.037   5.463  0.4489 -0.0957 -0.3162
  797CO2     D2 3926   2.518   1.971   5.278  0.1549 -0.3057 -0.2756
  797CO2      C 3927   2.507   2.004   5.371  0.3019 -0.2007 -0.2959
  797CO2     O1 3928   2.520   1.965   5.262  0.1295 -0.3239 -0.2721
  797CO2     O2 3929   2.494   2.043   5.479  0.4743 -0.0776 -0.3197
  798CO2     D1 3930   4.374   1.181   5.392 -0.2387 -0.0205 -0.2064
  798CO2     D2 3931   4.364   1.352   5.492  0.0112 -0.0070 -0.2025
  798CO2      C 3932   4.369   1.267   5.442 -0.1137 -0.0138 -0.2045
  798CO2     O1 3933   4.363   1.367   5.500  0.0328 -0.0058 -0.2022
  798CO2     O2 3934   4.375   1.166   5.384 -0.2603 -0.0217 -0.2067
  799CO2     D1 3935   1.372   3.070   4.555  0.3204 -0.0095  0.2595
  799CO2     D2 3936   1.347   3.225   4.675  0.1394  0.1529  0.0125
  799CO2      C 3937   1.359   3.147   4.615  0.2299  0.0717  0.1360
  799CO2     O1 3938   1.345   3.238   4.686  0.1237  0.1669 -0.0088
  799CO2     O2 3939   1.374   3.057   4.545  0.3360 -0.0235  0.2809
  800CO2     D1 3940   3.720   7.597   3.337 -0.3570  0.1098  0.4936
  800CO2     D2 3941   3.807   7.579   3.515  0.2784 -0.3711  0.1394
  800CO2      C 3942   3.763   7.588   3.426 -0.0393 -0.1306  0.3165
  800CO2     O1 3943   3.814   7.578   3.530  0.3333 -0.4126  0.1088
  800CO2     O2 3944   3.713   7.598   3.322 -0.4119  0.1513  0.5242
  801CO2     D1 3945   6.032   2.253   6.540  0.6529 -0.1085 -0.0912
  801CO2     D2 3946   6.051   2.228   6.345  0.2834  0.2677 -0.1760
  801CO2      C 3947   6.041   2.241   6.442  0.4682  0.0796 -0.1336
  801CO2     O1 3948   6.052   2.226   6.328  0.2515  0.3002 -0.1833
  801CO2     O2 3949   6.030   2.255   6.557  0.6848 -0.1410 -0.0839
  802CO2     D1 3950   3.401   1.982   3.381 -0.1471  0.6667  0.0117
  802CO2     D2 3951   3.219   2.058   3.389 -0.4023 -0.0096  0.6933
  802CO2      C 3952   3.310   2.020   3.385 -0.2747  0.3286  0.3525
  802CO2     O1 3953   3.204   2.065   3.390 -0.4244 -0.0680  0.7522
  802CO2     O2 3954   3.417   1.975   3.380 -0.1250  0.7251 -0.0472
  803CO2     D1 3955   2.858   1.501   0.109 -0.0794  0.3724  0.1397
  803CO2     D2 3956   2.706   1.621   0.068 -0.2438  0.0540 -0.1830
  803CO2      C 3957   2.782   1.561   0.089 -0.1616  0.2132 -0.0216
  803CO2     O1 3958   2.693   1.631   0.064 -0.2580  0.0265 -0.2109
  803CO2     O2 3959   2.871   1.491   0.113 -0.0652  0.3999  0.1676
  804CO2     D1 3960   5.461   4.980   6.975  0.3682  0.4244  0.4721
  804CO2     D2 3961   5.497   5.026   6.787  0.0868 -0.2755  0.2422
  804CO2      C 3962   5.479   5.003   6.881  0.2275  0.0744  0.3572
  804CO2     O1 3963   5.501   5.031   6.770  0.0625 -0.3359  0.2224
  804CO2     O2 3964   5.458   4.975   6.991  0.3925  0.4848  0.4920
  805CO2     D1 3965   2.953   5.667   3.075  0.0788  0.4105 -0.2701
  805CO2     D2 3966   2.983   5.472   3.065 -0.1177  0.3828 -0.3175
  805CO2      C 3967   2.968   5.570   3.070 -0.0194  0.3966 -0.2938
  805CO2     O1 3968   2.986   5.455   3.064 -0.1347  0.3804 -0.3216
  805CO2     O2 3969   2.951   5.684   3.076  0.0958  0.4129 -0.2660
  806CO2     D1 3970   5.353   5.335   5.834  0.1611  0.1312  0.0959
  806CO2     D2 3971   5.228   5.476   5.772  0.3621  0.0630 -0.4652
  806CO2      C 3972   5.290   5.406   5.803  0.2616  0.0971 -0.1846
  806CO2     O1 3973   5.217   5.488   5.767  0.3794  0.0571 -0.5137
  806CO2     O2 3974   5.363   5.323   5.839  0.1438  0.1371  0.1444
  807CO2     D1 3975   3.982   7.340   7.472 -0.0997 -0.1619  0.2372
  807CO2     D2 3976   4.046   7.239   7.314 -0.0853 -0.0560  0.1758
  807CO2      C 3977   4.014   7.290   7.393 -0.0925 -0.1090  0.2065
  807CO2     O1 3978   4.051   7.231   7.301 -0.0841 -0.0469  0.1705
  807CO2     O2 3979   3.976   7.349   7.486 -0.1010 -0.1710  0.2425
  808CO2     D1 3980   2.113   7.879   3.756  0.0129  0.3669  0.1605
  808CO2     D2 3981   2.262   7.830   3.635 -0.4134  0.6043 -0.4635
  808CO2      C 3982   2.188   7.854   3.696 -0.2002  0.4856 -0.1515
  808CO2     O1 3983   2.275   7.826   3.625 -0.4502  0.6248 -0.5174
  808CO2     O2 3984   2.100   7.883   3.766  0.0497  0.3464  0.2144
  809CO2     D1 3985   1.240   0.675   5.012 -0.0946  0.1691  0.2300
  809CO2     D2 3986   1.063   0.655   4.926 -0.0192 -0.1303  0.1424
  809CO2      C 3987   1.151   0.665   4.969 -0.0569  0.0194  0.1862
  809CO2     O1 3988   1.047   0.654   4.919 -0.0127 -0.1562  0.1348
  809CO2     O2 3989   1.255   0.677   5.019 -0.1011  0.1949  0.2375
  810CO2     D1 3990   6.574   8.022   1.362 -0.0898  0.2891  0.5666
  810CO2     D2 3991   6.522   8.090   1.184  0.1097 -0.1886  0.3252
  810CO2      C 3992   6.548   8.056   1.273  0.0099  0.0503  0.4459
  810CO2     O1 3993   6.518   8.096   1.168  0.1270 -0.2299  0.3043
  810CO2     O2 3994   6.578   8.016   1.378 -0.1071  0.3304  0.5874
  811CO2     D1 3995   4.844   5.260   4.746  0.0790 -0.6169  0.1111
  811CO2     D2 3996   4.984   5.315   4.874  0.1358 -0.1604 -0.1447
  811CO2      C 3997   4.914   5.287   4.810  0.1074 -0.3887 -0.0168
  811CO2     O1 3998   4.996   5.319   4.885  0.1407 -0.1210 -0.1668
  811CO2     O2 3999   4.832   5.255   4.735  0.0741 -0.6563  0.1332
  812CO2     D1 4000   7.892   5.576   7.726  0.0426  0.1708  0.0080
  812CO2     D2 4001   7.797   5.545   7.555 -0.5952  0.0075  0.3882
  812CO2      C 4002   7.845   5.561   7.640 -0.2763  0.0891  0.1981
  812CO2     O1 4003   7.789   5.543   7.540 -0.6503 -0.0066  0.4210
  812CO2     O2 4004   7.900   5.579   7.741  0.0977  0.1849 -0.0249
  813CO2     D1 4005   2.953   2.849   4.341 -0.4626 -0.2871 -0.2868
  813CO2     D2 4006   3.038   2.717   4.220 -0.0413  0.0925 -0.4096
  813CO2      C 4007   2.996   2.783   4.281 -0.2520 -0.0973 -0.3482
  813CO2     O1 4008   3.045   2.705   4.210 -0.0049  0.1253 -0.4202
  813CO2     O2 4009   2.946   2.860   4.351 -0.4990 -0.3199 -0.2762
  814CO2     D1 4010   4.844   2.712   7.809 -0.4718  0.4558 -0.4126
  814CO2     D2 4011   4.799   2.786   7.987 -0.1571  0.0897 -0.1821
  814CO2      C 4012   4.821   2.749   7.898 -0.3145  0.2727 -0.2973
  814CO2     O1 4013   4.795   2.792   8.002 -0.1300  0.0581 -0.1622
  814CO2     O2 4014   4.847   2.706   7.793 -0.4990  0.4874 -0.4325
  815CO2     D1 4015   5.003   3.388   2.846 -0.4567 -0.0563 -0.3666
  815CO2     D2 4016   4.825   3.463   2.802 -0.5751  0.1224  0.4105
  815CO2      C 4017   4.914   3.426   2.824 -0.5159  0.0330  0.0220
  815CO2     O1 4018   4.810   3.469   2.798 -0.5853  0.1378  0.4776
  815CO2     O2 4019   5.018   3.382   2.849 -0.4464 -0.0718 -0.4337
  816CO2     D1 4020   3.159   3.339   2.104  0.3004 -0.1248  0.3093
  816CO2     D2 4021   3.316   3.458   2.083  0.1113  0.0782  0.0391
  816CO2      C 4022   3.237   3.399   2.093  0.2058 -0.0233  0.1742
  816CO2     O1 4023   3.330   3.468   2.081  0.0950  0.0957  0.0158
  816CO2     O2 4024   3.145   3.329   2.106  0.3167 -0.1423  0.3326
  817CO2     D1 4025   7.955   0.990   0.257  0.4560  0.1453  0.4440
  817CO2     D2 4026   7.881   0.815   0.313  0.1036  0.0683 -0.2625
  817CO2      C 4027   7.918   0.903   0.285  0.2798  0.1068  0.0908
  817CO2     O1 4028   7.875   0.800   0.317  0.0732  0.0616 -0.3236
  817CO2     O2 4029   7.961   1.005   0.253  0.4864  0.1519  0.5051
  818CO2     D1 4030   4.243   7.813   5.583 -0.0815 -0.1519  0.0834
  818CO2     D2 4031   4.101   7.751   5.705 -0.0430 -0.3345  0.0346
  818CO2      C 4032   4.172   7.782   5.644 -0.0622 -0.2432  0.0590
  818CO2     O1 4033   4.088   7.745   5.715 -0.0396 -0.3502  0.0304
  818CO2     O2 4034   4.255   7.819   5.572 -0.0849 -0.1361  0.0877
  819CO2     D1 4035   3.476   7.095   7.172 -0.2548  0.0020  0.0645
  819CO2     D2 4036   3.383   7.221   7.292 -0.0038  0.2577 -0.0106
  819CO2      C 4037   3.430   7.158   7.232 -0.1293  0.1299  0.0269
  819CO2     O1 4038   3.375   7.232   7.302  0.0179  0.2798 -0.0171
  819CO2     O2 4039   3.484   7.084   7.161 -0.2765 -0.0201  0.0710
  820CO2     D1 4040   0.204   0.537   3.250  0.0926 -0.2190 -0.1735
  820CO2     D2 4041   0.027   0.461   3.296  0.0763  0.5506  1.0610
  820CO2      C 4042   0.115   0.499   3.273  0.0844  0.1658  0.4437
  820CO2     O1 4043   0.012   0.454   3.300  0.0749  0.6171  1.1677
  820CO2     O2 4044   0.219   0.544   3.246  0.0940 -0.2855 -0.2802
  821CO2     D1 4045   6.746   3.776   6.480  0.2939 -0.2168  0.1398
  821CO2     D2 4046   6.803   3.947   6.560 -0.2462 -0.0403  0.1497
  821CO2      C 4047   6.774   3.862   6.520  0.0239 -0.1285  0.1448
  821CO2     O1 4048   6.808   3.962   6.567 -0.2928 -0.0250  0.1506
  821CO2     O2 4049   6.741   3.761   6.474  0.3405 -0.2321  0.1390
  822CO2     D1 4050   4.736   7.155   2.192  0.0284  0.0966 -0.1164
  822CO2     D2 4051   4.801   7.033   2.051 -0.1515 -0.2220  0.0775
  822CO2      C 4052   4.769   7.094   2.122 -0.0616 -0.0627 -0.0195
  822CO2     O1 4053   4.807   7.022   2.039 -0.1671 -0.2495  0.0943
  822CO2     O2 4054   4.731   7.166   2.204  0.0440  0.1241 -0.1332
  823CO2     D1 4055   2.322   2.241   0.027  0.5574  0.3144 -0.5135
  823CO2     D2 4056   2.231   2.390  -0.067  0.1978 -0.0460 -0.7406
  823CO2      C 4057   2.277   2.316  -0.020  0.3776  0.1342 -0.6270
  823CO2     O1 4058   2.224   2.403  -0.075  0.1667 -0.0771 -0.7602
  823CO2     O2 4059   2.329   2.228   0.035  0.5885  0.3455 -0.4939
  824CO2     D1 4060   4.643   1.594   5.167  0.2180  0.5671 -0.4362
  824CO2     D2 4061   4.645   1.471   5.013  0.0239  0.1967 -0.1439
  824CO2      C 4062   4.644   1.533   5.090  0.1210  0.3819 -0.2900
  824CO2     O1 4063   4.645   1.460   5.000  0.0072  0.1647 -0.1186
  824CO2     O2 4064   4.643   1.605   5.181  0.2348  0.5991 -0.4615
  825CO2     D1 4065   4.223   3.129   2.874 -0.2815  0.5956  0.2754
  825CO2     D2 4066   4.256   2.943   2.933 -0.0265  0.4856 -0.2124
  825CO2      C 4067   4.240   3.036   2.904 -0.1540  0.5406  0.0315
  825CO2     O1 4068   4.259   2.927   2.938 -0.0045  0.4761 -0.2545
  825CO2     O2 4069   4.220   3.145   2.869 -0.3035  0.6051  0.3175
  826CO2     D1 4070   4.210   6.674   3.787 -0.3159 -0.5844  0.2912
  826CO2     D2 4071   4.305   6.501   3.789  0.4940 -0.1446  0.1656
  826CO2      C 4072   4.258   6.587   3.788  0.0890 -0.3645  0.2284
  826CO2     O1 4073   4.313   6.486   3.789  0.5640 -0.1066  0.1547
  826CO2     O2 4074   4.202   6.689   3.787 -0.3859 -0.6224  0.3020
  827CO2     D1 4075   4.317   7.825   2.296 -0.1019 -0.3302  0.3058
  827CO2     D2 4076   4.439   7.956   2.380  0.2149  0.1328 -0.8633
  827CO2      C 4077   4.378   7.890   2.338  0.0565 -0.0987 -0.2787
  827CO2     O1 4078   4.449   7.968   2.387  0.2422  0.1727 -0.9643
  827CO2     O2 4079   4.307   7.813   2.288 -0.1293 -0.3702  0.4068
  828CO2     D1 4080   1.028   2.685   2.378 -0.3688  0.0809  0.1772
  828CO2     D2 4081   0.942   2.621   2.212  0.0345  0.6697 -0.2589
  828CO2      C 4082   0.985   2.653   2.295 -0.1672  0.3753 -0.0408
  828CO2     O1 4083   0.935   2.616   2.197  0.0693  0.7206 -0.2965
  828CO2     O2 4084   1.036   2.691   2.392 -0.4036  0.0300  0.2149
  829CO2     D1 4085   6.177   5.601   4.190  0.0450 -0.2670 -0.0110
  829CO2     D2 4086   6.269   5.767   4.247 -0.1130 -0.3890  0.6002
  829CO2      C 4087   6.223   5.684   4.218 -0.0340 -0.3280  0.2946
  829CO2     O1 4088   6.277   5.781   4.252 -0.1267 -0.3995  0.6530
  829CO2     O2 4089   6.169   5.587   4.185  0.0586 -0.2565 -0.0638
  830CO2     D1 4090   0.543   2.012   4.547 -0.3261  0.0080  0.2311
  830CO2     D2 4091   0.421   2.059   4.399  0.1688 -0.1516 -0.2269
  830CO2      C 4092   0.482   2.036   4.473 -0.0786 -0.0718  0.0021
  830CO2     O1 4093   0.410   2.063   4.386  0.2116 -0.1653 -0.2664
  830CO2     O2 4094   0.553   2.008   4.560 -0.3688  0.0218  0.2707
  831CO2     D1 4095   5.510   0.441   5.396 -0.4957 -0.1557  0.3804
  831CO2     D2 4096   5.420   0.441   5.219  0.2910 -0.0850 -0.0211
  831CO2      C 4097   5.465   0.441   5.307 -0.1024 -0.1204  0.1797
  831CO2     O1 4098   5.412   0.441   5.204  0.3589 -0.0789 -0.0558
  831CO2     O2 4099   5.518   0.441   5.411 -0.5637 -0.1618  0.4151
  832CO2     D1 4100   6.804   6.236   6.771 -0.2079  0.0572  0.0013
  832CO2     D2 4101   6.825   6.058   6.687  0.3902  0.1087  0.0377
  832CO2      C 4102   6.814   6.147   6.729  0.0911  0.0830  0.0195
  832CO2     O1 4103   6.826   6.043   6.680  0.4418  0.1132  0.0408
  832CO2     O2 4104   6.802   6.251   6.778 -0.2596  0.0528 -0.0019
  833CO2     D1 4105   7.867   2.814   5.308  0.2556 -0.3793 -0.1386
  833CO2     D2 4106   7.978   2.952   5.219  0.1397 -0.0398  0.2447
  833CO2      C 4107   7.922   2.883   5.264  0.1976 -0.2096  0.0530
  833CO2     O1 4108   7.987   2.964   5.212  0.1297 -0.0104  0.2778
  833CO2     O2 4109   7.857   2.802   5.315  0.2656 -0.4087 -0.1717
  834CO2     D1 4110   4.226   7.463   6.892  0.1745 -0.3993  0.4649
  834CO2     D2 4111   4.411   7.423   6.837  0.1151 -0.2356  0.1363
  834CO2      C 4112   4.319   7.443   6.864  0.1448 -0.3174  0.3006
  834CO2     O1 4113   4.428   7.419   6.833  0.1100 -0.2215  0.1079
  834CO2     O2 4114   4.210   7.467   6.896  0.1796 -0.4134  0.4933
  835CO2     D1 4115   1.484   3.278   2.091 -0.3212 -0.7047  0.4405
  835CO2     D2 4116   1.644   3.234   2.199  0.0915 -0.1267  0.0663
  835CO2      C 4117   1.564   3.256   2.145 -0.1148 -0.4157  0.2534
  835CO2     O1 4118   1.658   3.230   2.208  0.1272 -0.0768  0.0339
  835CO2     O2 4119   1.470   3.282   2.082 -0.3568 -0.7547  0.4728
  836CO2     D1 4120   5.543   3.319   5.857 -0.2664  0.0902 -0.3859
  836CO2     D2 4121   5.558   3.122   5.862 -0.0138  0.1205  0.0608
  836CO2      C 4122   5.550   3.221   5.860 -0.1401  0.1053 -0.1625
  836CO2     O1 4123   5.559   3.105   5.863  0.0080  0.1231  0.0994
  836CO2     O2 4124   5.542   3.336   5.856 -0.2882  0.0875 -0.4244
  837CO2     D1 4125   4.672   0.232   7.222  0.2196  0.0435 -0.4498
  837CO2     D2 4126   4.696   0.272   7.414 -0.4910 -0.1687 -0.3162
  837CO2      C 4127   4.684   0.252   7.318 -0.1357 -0.0626 -0.3830
  837CO2     O1 4128   4.698   0.275   7.431 -0.5523 -0.1871 -0.3046
  837CO2     O2 4129   4.670   0.228   7.205  0.2809  0.0619 -0.4613
  838CO2     D1 4130   0.906   5.890   0.255  0.1081 -0.1403  0.4697
  838CO2     D2 4131   0.747   5.774   0.276 -0.3613  0.4375  0.1136
  838CO2      C 4132   0.826   5.832   0.265 -0.1266  0.1486  0.2916
  838CO2     O1 4133   0.733   5.764   0.277 -0.4018  0.4874  0.0828
  838CO2     O2 4134   0.919   5.900   0.253  0.1487 -0.1902  0.5004
  839CO2     D1 4135   0.849   5.268   3.006  0.0823  0.3234 -0.1240
  839CO2     D2 4136   0.770   5.111   3.097  0.0666  0.1833 -0.3782
  839CO2      C 4137   0.809   5.189   3.051  0.0745  0.2534 -0.2511
  839CO2     O1 4138   0.763   5.097   3.105  0.0653  0.1712 -0.4002
  839CO2     O2 4139   0.856   5.281   2.998  0.0837  0.3355 -0.1020
  840CO2     D1 4140   6.772   4.948   8.068 -0.2550 -0.3258  0.0996
  840CO2     D2 4141   6.908   4.825   8.143  0.1477 -0.1903 -0.4016
  840CO2      C 4142   6.840   4.886   8.105 -0.0537 -0.2581 -0.1510
  840CO2     O1 4143   6.920   4.814   8.150  0.1824 -0.1786 -0.4449
  840CO2     O2 4144   6.760   4.958   8.061 -0.2897 -0.3375  0.1429
  841CO2     D1 4145   2.820   0.634   2.140  0.0057 -0.0589 -0.3108
  841CO2     D2 4146   2.984   0.742   2.166  0.0764 -0.2041 -0.1501
  841CO2      C 4147   2.902   0.688   2.153  0.0410 -0.1315 -0.2305
  841CO2     O1 4148   2.998   0.751   2.168  0.0825 -0.2167 -0.1363
  841CO2     O2 4149   2.806   0.625   2.138 -0.0004 -0.0464 -0.3247
  842CO2     D1 4150   4.933   7.407   7.219 -0.1766  0.0212  0.3567
  842CO2     D2 4151   5.005   7.237   7.292  0.5199  0.0313 -0.3025
  842CO2      C 4152   4.969   7.322   7.255  0.1717  0.0262  0.0271
  842CO2     O1 4153   5.011   7.223   7.298  0.5801  0.0321 -0.3594
  842CO2     O2 4154   4.927   7.422   7.213 -0.2368  0.0203  0.4137
  843CO2     D1 4155   7.215   1.537   3.440  0.5690 -0.3294 -0.0218
  843CO2     D2 4156   7.319   1.534   3.272  0.2575 -0.6229 -0.2073
  843CO2      C 4157   7.267   1.536   3.356  0.4133 -0.4762 -0.1145
  843CO2     O1 4158   7.328   1.533   3.257  0.2306 -0.6483 -0.2233
  843CO2     O2 4159   7.206   1.538   3.455  0.5959 -0.3040 -0.0057
  844CO2     D1 4160   3.443   2.838   6.155 -0.1973  0.0286  0.2636
  844CO2     D2 4161   3.414   3.033   6.174  0.5242  0.1988 -0.3494
  844CO2      C 4162   3.428   2.936   6.165  0.1634  0.1137 -0.0429
  844CO2     O1 4163   3.411   3.050   6.175  0.5865  0.2135 -0.4024
  844CO2     O2 4164   3.446   2.821   6.154 -0.2596  0.0139  0.3165
  845CO2     D1 4165   3.665   1.910   2.577 -0.6465 -0.3002 -0.0417
  845CO2     D2 4166   3.616   2.087   2.651  0.1104 -0.1048 -0.0008
  845CO2      C 4167   3.640   1.999   2.614 -0.2681 -0.2025 -0.0212
  845CO2     O1 4168   3.612   2.102   2.657  0.1758 -0.0879  0.0028
  845CO2     O2 4169   3.669   1.895   2.570 -0.7119 -0.3170 -0.0452
  846CO2     D1 4170   7.540   3.686   6.242  0.0814  0.2369 -0.3477
  846CO2     D2 4171   7.399   3.561   6.302  0.3406  0.2779  0.3477
  846CO2      C 4172   7.469   3.624   6.272  0.2110  0.2574  0.0000
  846CO2     O1 4173   7.387   3.550   6.307  0.3630  0.2814  0.4077
  846CO2     O2 4174   7.552   3.697   6.237  0.0590  0.2334 -0.4077
  847CO2     D1 4175   2.012   6.391   4.994  0.0233  0.0441 -0.1292
  847CO2     D2 4176   2.168   6.389   5.116 -0.0686 -0.0623 -0.0127
  847CO2      C 4177   2.090   6.390   5.055 -0.0226 -0.0091 -0.0709
  847CO2     O1 4178   2.181   6.389   5.126 -0.0765 -0.0715 -0.0026
  847CO2     O2 4179   1.998   6.391   4.984  0.0312  0.0533 -0.1393
  848CO2     D1 4180   4.430   4.087   2.354  0.1727  0.2675  0.0414
  848CO2     D2 4181   4.366   3.941   2.471  0.2745  0.2774  0.1098
  848CO2      C 4182   4.398   4.014   2.412  0.2236  0.2725  0.0756
  848CO2     O1 4183   4.361   3.929   2.481  0.2833  0.2782  0.1158
  848CO2     O2 4184   4.436   4.100   2.344  0.1639  0.2667  0.0355
  849CO2     D1 4185   7.070   2.502   1.762  0.8479  0.1658 -0.2630
  849CO2     D2 4186   7.055   2.315   1.700 -0.0849  0.0204  0.4074
  849CO2      C 4187   7.063   2.408   1.731  0.3815  0.0931  0.0722
  849CO2     O1 4188   7.053   2.298   1.695 -0.1655  0.0078  0.4653
  849CO2     O2 4189   7.072   2.518   1.767  0.9284  0.1784 -0.3209
  850CO2     D1 4190   2.531   1.357   1.694  0.1978  0.0158 -0.3157
  850CO2     D2 4191   2.689   1.365   1.574  0.3837 -0.3895 -0.1022
  850CO2      C 4192   2.610   1.361   1.634  0.2908 -0.1868 -0.2089
  850CO2     O1 4193   2.702   1.366   1.564  0.3997 -0.4245 -0.0837
  850CO2     O2 4194   2.518   1.356   1.704  0.1818  0.0508 -0.3341
  851CO2     D1 4195   2.754   5.968   0.948 -0.3521 -0.0002 -0.2000
  851CO2     D2 4196   2.927   5.927   1.035 -0.1508  0.1556 -0.5258
  851CO2      C 4197   2.840   5.947   0.992 -0.2514  0.0777 -0.3629
  851CO2     O1 4198   2.941   5.923   1.042 -0.1334  0.1691 -0.5540
  851CO2     O2 4199   2.739   5.971   0.941 -0.3695 -0.0137 -0.1718
  852CO2     D1 4200   4.091   4.674   7.405  0.2221 -0.3807  0.1758
  852CO2     D2 4201   4.242   4.563   7.343  0.3278 -0.2411  0.1828
  852CO2      C 4202   4.166   4.618   7.374  0.2749 -0.3109  0.1793
  852CO2     O1 4203   4.255   4.553   7.338  0.3369 -0.2290  0.1834
  852CO2     O2 4204   4.078   4.684   7.411  0.2130 -0.3928  0.1752
  853CO2     D1 4205   1.691   3.756   6.211  0.5757  0.2753  0.7925
  853CO2     D2 4206   1.541   3.693   6.323 -0.0156  0.1919 -0.0364
  853CO2      C 4207   1.616   3.725   6.267  0.2801  0.2336  0.3780
  853CO2     O1 4208   1.528   3.688   6.333 -0.0667  0.1847 -0.1080
  853CO2     O2 4209   1.704   3.761   6.201  0.6268  0.2825  0.8640
  854CO2     D1 4210   3.449   5.364   3.962 -0.0266 -0.1386 -0.5466
  854CO2     D2 4211   3.642   5.384   4.002 -0.1481  0.1533 -0.1055
  854CO2      C 4212   3.545   5.374   3.982 -0.0873  0.0074 -0.3260
  854CO2     O1 4213   3.658   5.385   4.006 -0.1586  0.1785 -0.0674
  854CO2     O2 4214   3.432   5.362   3.959 -0.0161 -0.1638 -0.5846
  855CO2     D1 4215   0.854   6.632   0.604  0.4977  0.5881  0.0966
  855CO2     D2 4216   0.682   6.652   0.699  0.2256 -0.0423 -0.2594
  855CO2      C 4217   0.768   6.642   0.651  0.3616  0.2729 -0.0814
  855CO2     O1 4218   0.667   6.654   0.707  0.2021 -0.0967 -0.2901
  855CO2     O2 4219   0.869   6.630   0.596  0.5212  0.6426  0.1274
  856CO2     D1 4220   2.981   2.555   7.645  0.0836 -0.3672  0.4447
  856CO2     D2 4221   2.906   2.433   7.508  0.1794 -0.1751  0.2220
  856CO2      C 4222   2.943   2.494   7.577  0.1315 -0.2712  0.3334
  856CO2     O1 4223   2.899   2.423   7.496  0.1876 -0.1585  0.2028
  856CO2     O2 4224   2.987   2.565   7.657  0.0753 -0.3838  0.4640
  857CO2     D1 4225   3.997   8.091   3.329 -0.1932 -0.1295 -0.3683
  857CO2     D2 4226   3.896   8.012   3.179 -0.0450 -0.6778 -0.1811
  857CO2      C 4227   3.947   8.051   3.254 -0.1191 -0.4037 -0.2747
  857CO2     O1 4228   3.887   8.005   3.166 -0.0322 -0.7252 -0.1649
  857CO2     O2 4229   4.006   8.098   3.342 -0.2060 -0.0822 -0.3845
  858CO2     D1 4230   6.305   1.810   3.745 -0.0299 -0.0854 -0.3168
  858CO2     D2 4231   6.490   1.781   3.811 -0.1650 -0.1598  0.0307
  858CO2      C 4232   6.398   1.796   3.778 -0.0975 -0.1226 -0.1431
  858CO2     O1 4233   6.506   1.779   3.817 -0.1767 -0.1663  0.0607
  858CO2     O2 4234   6.290   1.813   3.739 -0.0182 -0.0790 -0.3468
  859CO2     D1 4235   3.889   4.975   7.377  0.0996  0.2362  0.6186
  859CO2     D2 4236   4.072   5.036   7.419  0.0498  0.8797 -0.0699
  859CO2      C 4237   3.981   5.006   7.398  0.0747  0.5579  0.2744
  859CO2     O1 4238   4.088   5.041   7.423  0.0455  0.9352 -0.1294
  859CO2     O2 4239   3.873   4.970   7.373  0.1039  0.1806  0.6781
  860CO2     D1 4240   4.478   3.595   2.633  0.0897  0.3862  0.2036
  860CO2     D2 4241   4.285   3.617   2.674 -0.1316  0.0773 -0.6615
  860CO2      C 4242   4.381   3.606   2.653 -0.0209  0.2317 -0.2289
  860CO2     O1 4243   4.269   3.619   2.677 -0.1507  0.0506 -0.7362
  860CO2     O2 4244   4.494   3.594   2.629  0.1088  0.4129  0.2783
  861CO2     D1 4245   0.766   4.005   7.634  0.3228  0.0161 -0.5598
  861CO2     D2 4246   0.698   4.142   7.759 -0.4068 -0.5084 -0.3778
  861CO2      C 4247   0.732   4.073   7.696 -0.0420 -0.2462 -0.4688
  861CO2     O1 4248   0.692   4.154   7.770 -0.4698 -0.5537 -0.3620
  861CO2     O2 4249   0.772   3.993   7.623  0.3858  0.0614 -0.5755
  862CO2     D1 4250   3.185   0.379   1.511 -0.0765  0.0831 -0.3306
  862CO2     D2 4251   3.339   0.268   1.457  0.0246 -0.1750  0.4891
  862CO2      C 4252   3.262   0.324   1.484 -0.0260 -0.0460  0.0792
  862CO2     O1 4253   3.353   0.258   1.453  0.0333 -0.1973  0.5599
  862CO2     O2 4254   3.172   0.389   1.516 -0.0852  0.1054 -0.4014
  863CO2     D1 4255   7.414   4.784   7.866  0.6304  0.1440  0.2816
  863CO2     D2 4256   7.487   4.613   7.798 -0.4997 -0.2242 -0.0259
  863CO2      C 4257   7.451   4.698   7.832  0.0653 -0.0401  0.1279
  863CO2     O1 4258   7.494   4.598   7.792 -0.5974 -0.2560 -0.0525
  863CO2     O2 4259   7.407   4.798   7.872  0.7280  0.1758  0.3082
  864CO2     D1 4260   3.672   7.107   4.142 -0.5697  0.0959 -0.3249
  864CO2     D2 4261   3.735   6.932   4.209 -0.3731  0.0032 -0.7482
  864CO2      C 4262   3.703   7.020   4.176 -0.4714  0.0495 -0.5366
  864CO2     O1 4263   3.740   6.917   4.215 -0.3562 -0.0048 -0.7848
  864CO2     O2 4264   3.666   7.122   4.136 -0.5867  0.1039 -0.2884
  865CO2     D1 4265   6.686   0.770   0.831  0.1664  0.1735 -0.3100
  865CO2     D2 4266   6.623   0.932   0.926 -0.1649 -0.1739  0.0582
  865CO2      C 4267   6.655   0.851   0.879  0.0008 -0.0002 -0.1259
  865CO2     O1 4268   6.618   0.946   0.935 -0.1935 -0.2039  0.0900
  865CO2     O2 4269   6.692   0.757   0.822  0.1951  0.2035 -0.3418
  866CO2     D1 4270   0.609   1.446   2.238 -0.2711 -0.1362  0.4253
  866CO2     D2 4271   0.760   1.349   2.323 -0.1094 -0.1303  0.1442
  866CO2      C 4272   0.684   1.398   2.280 -0.1902 -0.1332  0.2848
  866CO2     O1 4273   0.773   1.341   2.330 -0.0954 -0.1297  0.1200
  866CO2     O2 4274   0.596   1.454   2.231 -0.2850 -0.1367  0.4496
  867CO2     D1 4275   7.062   5.113   4.192  0.1155 -0.5219 -0.0186
  867CO2     D2 4276   6.921   5.004   4.277  0.0123  0.0097  0.4920
  867CO2      C 4277   6.991   5.058   4.234  0.0639 -0.2561  0.2367
  867CO2     O1 4278   6.908   4.994   4.284  0.0034  0.0556  0.5361
  867CO2     O2 4279   7.074   5.122   4.184  0.1244 -0.5678 -0.0627
  868CO2     D1 4280   3.215   7.927   6.225  0.2986 -0.3025  0.1779
  868CO2     D2 4281   3.291   7.976   6.049 -0.2477  0.2368  0.0875
  868CO2      C 4282   3.253   7.952   6.137  0.0254 -0.0329  0.1327
  868CO2     O1 4283   3.298   7.980   6.034 -0.2949  0.2834  0.0797
  868CO2     O2 4284   3.208   7.923   6.240  0.3458 -0.3491  0.1857
  869CO2     D1 4285   6.609   3.271   2.966 -0.1033 -0.1039  0.1336
  869CO2     D2 4286   6.486   3.240   2.813 -0.1881 -0.0839  0.1974
  869CO2      C 4287   6.548   3.255   2.890 -0.1457 -0.0939  0.1655
  869CO2     O1 4288   6.476   3.237   2.800 -0.1954 -0.0822  0.2029
  869CO2     O2 4289   6.619   3.273   2.979 -0.0960 -0.1056  0.1281
  870CO2     D1 4290   1.088   7.653   5.349  0.2895 -0.0046 -0.4030
  870CO2     D2 4291   1.184   7.560   5.495 -0.3672 -0.3487 -0.1866
  870CO2      C 4292   1.136   7.606   5.422 -0.0389 -0.1766 -0.2948
  870CO2     O1 4293   1.192   7.552   5.508 -0.4239 -0.3784 -0.1680
  870CO2     O2 4294   1.080   7.661   5.337  0.3462  0.0251 -0.4217
  871CO2     D1 4295   1.602   6.867   8.058 -0.0738  0.8564 -0.1752
  871CO2     D2 4296   1.665   6.781   7.892 -1.0108 -0.0332 -0.0700
  871CO2      C 4297   1.633   6.824   7.975 -0.5423  0.4116 -0.1226
  871CO2     O1 4298   1.670   6.773   7.877 -1.0918 -0.1101 -0.0609
  871CO2     O2 4299   1.597   6.874   8.073  0.0071  0.9332 -0.1843
  872CO2     D1 4300   6.606   0.584   7.549  0.3967  0.0740  0.1559
  872CO2     D2 4301   6.530   0.654   7.380  0.3398  0.0956  0.1903
  872CO2      C 4302   6.568   0.619   7.465  0.3682  0.0848  0.1731
  872CO2     O1 4303   6.523   0.660   7.366  0.3348  0.0975  0.1933
  872CO2     O2 4304   6.612   0.578   7.564  0.4016  0.0721  0.1529
  873CO2     D1 4305   5.280   5.957   1.070  0.4226  0.2411 -0.5226
  873CO2     D2 4306   5.450   5.883   1.139  0.4641  0.6780 -0.1487
  873CO2      C 4307   5.365   5.920   1.104  0.4434  0.4596 -0.3356
  873CO2     O1 4308   5.465   5.876   1.144  0.4677  0.7157 -0.1164
  873CO2     O2 4309   5.265   5.963   1.064  0.4190  0.2034 -0.5549
  874CO2     D1 4310   0.628   5.502   0.183 -0.2466 -0.0521 -0.1554
  874CO2     D2 4311   0.448   5.444   0.240  0.0353 -0.3986  0.3866
  874CO2      C 4312   0.538   5.473   0.211 -0.1056 -0.2253  0.1156
  874CO2     O1 4313   0.432   5.439   0.245  0.0597 -0.4286  0.4334
  874CO2     O2 4314   0.644   5.507   0.178 -0.2709 -0.0221 -0.2023
  875CO2     D1 4315   5.113   5.788   2.249  0.3463  0.2236  0.0599
  875CO2     D2 4316   5.057   5.748   2.435  0.2384  0.1510  0.0114
  875CO2      C 4317   5.085   5.768   2.342  0.2924  0.1873  0.0356
  875CO2     O1 4318   5.052   5.744   2.451  0.2291  0.1447  0.0072
  875CO2     O2 4319   5.118   5.791   2.233  0.3557  0.2298  0.0640
  876CO2     D1 4320   6.985   2.381   1.379 -0.2546  0.1626  0.5523
  876CO2     D2 4321   6.970   2.328   1.189  0.1392  0.2073  0.5078
  876CO2      C 4322   6.978   2.355   1.284 -0.0577  0.1849  0.5300
  876CO2     O1 4323   6.969   2.324   1.173  0.1733  0.2111  0.5039
  876CO2     O2 4324   6.987   2.385   1.396 -0.2886  0.1587  0.5561
  877CO2     D1 4325   2.464   1.711   5.012  0.3462 -0.0093 -0.0617
  877CO2     D2 4326   2.600   1.846   4.965  0.0303  0.2405 -0.2596
  877CO2      C 4327   2.532   1.779   4.989  0.1883  0.1156 -0.1607
  877CO2     O1 4328   2.612   1.858   4.961  0.0031  0.2621 -0.2767
  877CO2     O2 4329   2.452   1.699   5.016  0.3735 -0.0309 -0.0446
  878CO2     D1 4330   2.392   1.846   3.667 -0.1281  0.1435 -0.0488
  878CO2     D2 4331   2.551   1.951   3.614  0.0002 -0.1994 -0.3457
  878CO2      C 4332   2.471   1.899   3.640 -0.0639 -0.0279 -0.1973
  878CO2     O1 4333   2.564   1.961   3.609  0.0113 -0.2291 -0.3714
  878CO2     O2 4334   2.378   1.837   3.672 -0.1391  0.1732 -0.0231
  879CO2     D1 4335   3.329   4.074   5.394 -0.2864  0.4800 -0.1353
  879CO2     D2 4336   3.525   4.089   5.412 -0.2069 -0.5004 -0.1618
  879CO2      C 4337   3.427   4.081   5.403 -0.2467 -0.0102 -0.1485
  879CO2     O1 4338   3.542   4.090   5.413 -0.2001 -0.5851 -0.1640
  879CO2     O2 4339   3.312   4.072   5.393 -0.2933  0.5647 -0.1330
  880CO2     D1 4340   0.052   7.784   4.557  0.0834 -0.1142  0.3985
  880CO2     D2 4341   0.241   7.825   4.515 -0.0863  0.2848  0.0144
  880CO2      C 4342   0.146   7.804   4.536 -0.0015  0.0853  0.2065
  880CO2     O1 4343   0.257   7.828   4.512 -0.1010  0.3193 -0.0187
  880CO2     O2 4344   0.035   7.781   4.561  0.0980 -0.1486  0.4317
  881CO2     D1 4345   2.117   6.495   2.874 -0.5741  0.2068 -0.4870
  881CO2     D2 4346   2.018   6.324   2.871 -0.0241 -0.1176 -0.2522
  881CO2      C 4347   2.067   6.410   2.873 -0.2991  0.0446 -0.3696
  881CO2     O1 4348   2.009   6.309   2.871  0.0234 -0.1456 -0.2319
  881CO2     O2 4349   2.126   6.510   2.874 -0.6216  0.2349 -0.5073
  882CO2     D1 4350   8.084   5.269   6.804  0.6833  0.4712 -0.3510
  882CO2     D2 4351   7.974   5.346   6.658 -0.0939 -0.3603 -0.2045
  882CO2      C 4352   8.029   5.308   6.731  0.2947  0.0554 -0.2778
  882CO2     O1 4353   7.965   5.353   6.646 -0.1611 -0.4321 -0.1919
  882CO2     O2 4354   8.094   5.263   6.816  0.7504  0.5430 -0.3636
  883CO2     D1 4355   0.260   0.524   3.669  0.4547 -0.3203 -0.2053
  883CO2     D2 4356   0.224   0.339   3.608  0.4815 -0.3513 -0.1272
  883CO2      C 4357   0.242   0.432   3.638  0.4681 -0.3358 -0.1662
  883CO2     O1 4358   0.221   0.323   3.602  0.4839 -0.3540 -0.1204
  883CO2     O2 4359   0.263   0.540   3.674  0.4524 -0.3176 -0.2120
  884CO2     D1 4360   3.557   2.902   5.446  0.1219  0.0503  0.1982
  884CO2     D2 4361   3.627   3.085   5.419  0.4104 -0.1326 -0.3065
  884CO2      C 4362   3.592   2.994   5.433  0.2662 -0.0412 -0.0541
  884CO2     O1 4363   3.633   3.101   5.417  0.4353 -0.1484 -0.3501
  884CO2     O2 4364   3.551   2.886   5.448  0.0970  0.0661  0.2418
  885CO2     D1 4365   3.082   6.963   4.287  0.1369 -0.3165 -0.0012
  885CO2     D2 4366   3.161   6.797   4.361  0.1419 -0.3430 -0.0669
  885CO2      C 4367   3.121   6.880   4.324  0.1394 -0.3298 -0.0340
  885CO2     O1 4368   3.168   6.783   4.367  0.1423 -0.3453 -0.0726
  885CO2     O2 4369   3.075   6.977   4.280  0.1365 -0.3143  0.0045
  886CO2     D1 4370   7.303   0.177   0.480 -0.4724  0.1958  0.3194
  886CO2     D2 4371   7.346   0.191   0.288  0.0128 -0.0168  0.4117
  886CO2      C 4372   7.324   0.184   0.384 -0.2298  0.0895  0.3656
  886CO2     O1 4373   7.350   0.193   0.271  0.0547 -0.0352  0.4197
  886CO2     O2 4374   7.299   0.176   0.497 -0.5144  0.2141  0.3115
  887CO2     D1 4375   2.936   2.852   6.972  0.0508  0.2721 -0.4869
  887CO2     D2 4376   2.810   2.826   6.822 -0.0578 -0.3146 -0.2946
  887CO2      C 4377   2.873   2.839   6.897 -0.0035 -0.0212 -0.3907
  887CO2     O1 4378   2.799   2.824   6.809 -0.0671 -0.3653 -0.2780
  887CO2     O2 4379   2.946   2.855   6.985  0.0601  0.3228 -0.5035
  888CO2     D1 4380   0.499   1.724   2.984 -0.1182  0.1879 -0.0984
  888CO2     D2 4381   0.648   1.787   2.870 -0.1623 -0.2122 -0.3796
  888CO2      C 4382   0.574   1.755   2.927 -0.1402 -0.0121 -0.2390
  888CO2     O1 4383   0.661   1.792   2.860 -0.1661 -0.2467 -0.4039
  888CO2     O2 4384   0.486   1.718   2.994 -0.1143  0.2225 -0.0742
  889CO2     D1 4385   5.939   6.464   0.063  0.0129  0.3883  0.1971
  889CO2     D2 4386   6.066   6.325   0.004 -0.0950  0.3064  0.1600
  889CO2      C 4387   6.003   6.394   0.034 -0.0411  0.3474  0.1786
  889CO2     O1 4388   6.077   6.313  -0.001 -0.1043  0.2994  0.1568
  889CO2     O2 4389   5.928   6.476   0.068  0.0222  0.3954  0.2003
  890CO2     D1 4390   2.803   4.089   1.830  0.0096  0.1151  0.1941
  890CO2     D2 4391   2.611   4.137   1.819  0.0405  0.1463 -0.2392
  890CO2      C 4392   2.707   4.113   1.825  0.0250  0.1307 -0.0225
  890CO2     O1 4393   2.595   4.141   1.818  0.0431  0.1490 -0.2767
  890CO2     O2 4394   2.820   4.085   1.831  0.0069  0.1124  0.2316
  891CO2     D1 4395   3.984   1.194   2.617 -0.1833  0.2270 -0.4693
  891CO2     D2 4396   4.138   1.289   2.537  0.1656 -0.3825 -0.5256
  891CO2      C 4397   4.061   1.242   2.577 -0.0088 -0.0778 -0.4974
  891CO2     O1 4398   4.151   1.298   2.531  0.1958 -0.4351 -0.5304
  891CO2     O2 4399   3.970   1.186   2.623 -0.2134  0.2796 -0.4644
  892CO2     D1 4400   1.709   2.571   0.903 -0.1916  0.2220 -0.0605
  892CO2     D2 4401   1.640   2.607   1.085 -0.0787  0.2397 -0.0213
  892CO2      C 4402   1.675   2.589   0.994 -0.1352  0.2308 -0.0409
  892CO2     O1 4403   1.634   2.611   1.100 -0.0690  0.2412 -0.0180
  892CO2     O2 4404   1.715   2.568   0.887 -0.2014  0.2205 -0.0638
  893CO2     D1 4405   5.248   1.514   2.896 -0.3479 -0.0733  0.0690
  893CO2     D2 4406   5.318   1.626   3.044  0.1698 -0.3008 -0.0053
  893CO2      C 4407   5.283   1.570   2.970 -0.0890 -0.1871  0.0319
  893CO2     O1 4408   5.324   1.635   3.056  0.2145 -0.3204 -0.0117
  893CO2     O2 4409   5.242   1.504   2.884 -0.3926 -0.0537  0.0754
  894CO2     D1 4410   6.714   1.037   5.773  0.0616 -0.2132  0.4075
  894CO2     D2 4411   6.542   1.099   5.847 -0.2742 -0.5328 -0.1051
  894CO2      C 4412   6.628   1.068   5.810 -0.1063 -0.3730  0.1512
  894CO2     O1 4413   6.527   1.105   5.853 -0.3032 -0.5604 -0.1494
  894CO2     O2 4414   6.729   1.031   5.767  0.0906 -0.1856  0.4518
  895CO2     D1 4415   2.594   3.147   6.440 -0.2778  0.0063  0.1085
  895CO2     D2 4416   2.622   3.202   6.628 -0.0983  0.0177  0.0786
  895CO2      C 4417   2.608   3.175   6.534 -0.1880  0.0120  0.0935
  895CO2     O1 4418   2.625   3.207   6.644 -0.0827  0.0187  0.0760
  895CO2     O2 4419   2.592   3.143   6.424 -0.2933  0.0054  0.1111
  896CO2     D1 4420   7.446   2.938   5.515  0.2068  0.0602 -0.2623
  896CO2     D2 4421   7.345   2.769   5.530 -0.1169  0.2915  0.1767
  896CO2      C 4422   7.396   2.853   5.523  0.0450  0.1758 -0.0428
  896CO2     O1 4423   7.336   2.754   5.532 -0.1448  0.3114  0.2147
  896CO2     O2 4424   7.455   2.953   5.514  0.2348  0.0402 -0.3002
  897CO2     D1 4425   4.649   4.917   7.471 -0.0689  0.0573  0.2686
  897CO2     D2 4426   4.566   4.741   7.436 -0.2907  0.1846  0.1556
  897CO2      C 4427   4.608   4.829   7.453 -0.1798  0.1209  0.2121
  897CO2     O1 4428   4.559   4.726   7.433 -0.3098  0.1956  0.1458
  897CO2     O2 4429   4.656   4.933   7.474 -0.0498  0.0463  0.2784
  898CO2     D1 4430   1.613   4.114   5.604  0.0920  0.2688 -0.7196
  898CO2     D2 4431   1.474   3.975   5.619  0.4075  0.0453  0.1407
  898CO2      C 4432   1.544   4.044   5.612  0.2497  0.1570 -0.2895
  898CO2     O1 4433   1.462   3.963   5.621  0.4347  0.0260  0.2150
  898CO2     O2 4434   1.625   4.126   5.603  0.0647  0.2881 -0.7939
  899CO2     D1 4435   1.022   7.241   7.662 -0.4165  0.5477  0.4759
  899CO2     D2 4436   0.860   7.151   7.732 -0.3085 -0.0305 -0.0139
  899CO2      C 4437   0.941   7.196   7.697 -0.3625  0.2586  0.2310
  899CO2     O1 4438   0.846   7.144   7.738 -0.2991 -0.0805 -0.0562
  899CO2     O2 4439   1.036   7.249   7.656 -0.4258  0.5976  0.5183
  900CO2     D1 4440   7.576   3.713   7.170  0.1044  0.1634  0.0888
  900CO2     D2 4441   7.635   3.807   7.007  0.0865  0.0158 -0.0036
  900CO2      C 4442   7.606   3.760   7.089  0.0955  0.0896  0.0426
  900CO2     O1 4443   7.640   3.815   6.993  0.0850  0.0030 -0.0116
  900CO2     O2 4444   7.571   3.705   7.185  0.1059  0.1762  0.0967
  901CO2     D1 4445   4.666   1.873   4.712  0.1461 -0.2066 -0.0939
  901CO2     D2 4446   4.521   1.744   4.747 -0.3850  0.2135 -0.7183
  901CO2      C 4447   4.593   1.809   4.729 -0.1195  0.0035 -0.4061
  901CO2     O1 4448   4.508   1.733   4.750 -0.4309  0.2498 -0.7723
  901CO2     O2 4449   4.679   1.885   4.708  0.1919 -0.2428 -0.0399
  902CO2     D1 4450   7.383   5.727   6.621  0.0314 -0.1572 -0.2088
  902CO2     D2 4451   7.247   5.659   6.495 -0.6933  0.6125  0.1526
  902CO2      C 4452   7.315   5.693   6.558 -0.3309  0.2276 -0.0281
  902CO2     O1 4453   7.235   5.653   6.484 -0.7559  0.6790  0.1838
  902CO2     O2 4454   7.395   5.733   6.632  0.0940 -0.2237 -0.2400
  903CO2     D1 4455   0.801   6.924   2.378 -0.4338 -0.0026  0.2168
  903CO2     D2 4456   0.807   6.743   2.298  0.0204 -0.1604  0.6021
  903CO2      C 4457   0.804   6.834   2.338 -0.2067 -0.0815  0.4095
  903CO2     O1 4458   0.807   6.728   2.291  0.0596 -0.1741  0.6354
  903CO2     O2 4459   0.800   6.940   2.385 -0.4731  0.0111  0.1835
  904CO2     D1 4460   7.667   6.708   6.395  0.0876  0.0121  0.1124
  904CO2     D2 4461   7.561   6.594   6.273  0.1512 -0.4895  0.5173
  904CO2      C 4462   7.614   6.651   6.334  0.1194 -0.2387  0.3148
  904CO2     O1 4463   7.552   6.585   6.262  0.1567 -0.5328  0.5523
  904CO2     O2 4464   7.677   6.717   6.406  0.0821  0.0554  0.0774
  905CO2     D1 4465   5.706   2.106   4.826 -0.4754  0.2238  0.1139
  905CO2     D2 4466   5.622   1.958   4.726 -0.4000  0.1689  0.1309
  905CO2      C 4467   5.664   2.032   4.776 -0.4377  0.1964  0.1224
  905CO2     O1 4468   5.615   1.945   4.717 -0.3935  0.1641  0.1324
  905CO2     O2 4469   5.714   2.119   4.835 -0.4819  0.2286  0.1124
  906CO2     D1 4470   1.689   6.423   0.216  0.0351  0.0750 -0.2774
  906CO2     D2 4471   1.776   6.274   0.313 -0.0947 -0.0773 -0.3949
  906CO2      C 4472   1.732   6.349   0.265 -0.0298 -0.0011 -0.3361
  906CO2     O1 4473   1.783   6.262   0.322 -0.1059 -0.0905 -0.4050
  906CO2     O2 4474   1.682   6.436   0.207  0.0463  0.0882 -0.2672
  907CO2     D1 4475   5.183   5.304   7.125 -0.5003  0.2307 -0.4756
  907CO2     D2 4476   5.061   5.392   7.254 -0.0747  0.3076 -0.1262
  907CO2      C 4477   5.122   5.348   7.190 -0.2875  0.2691 -0.3009
  907CO2     O1 4478   5.051   5.399   7.265 -0.0380  0.3142 -0.0960
  907CO2     O2 4479   5.193   5.296   7.114 -0.5370  0.2240 -0.5057
  908CO2     D1 4480   5.931   5.331   6.525 -0.1977 -0.1081 -0.2159
  908CO2     D2 4481   5.954   5.384   6.714  0.1211  0.3736 -0.3893
  908CO2      C 4482   5.942   5.357   6.619 -0.0383  0.1327 -0.3026
  908CO2     O1 4483   5.956   5.389   6.730  0.1486  0.4152 -0.4043
  908CO2     O2 4484   5.929   5.326   6.509 -0.2252 -0.1497 -0.2010
  909CO2     D1 4485   3.598   6.029   3.563 -0.1233 -0.4084 -0.1071
  909CO2     D2 4486   3.731   6.003   3.707 -0.1031  0.0257 -0.0486
  909CO2      C 4487   3.665   6.016   3.635 -0.1132 -0.1913 -0.0778
  909CO2     O1 4488   3.743   6.001   3.719 -0.1014  0.0632 -0.0435
  909CO2     O2 4489   3.586   6.031   3.551 -0.1251 -0.4459 -0.1122
  910CO2     D1 4490   7.581   5.832   0.350  0.3754 -0.0808 -0.3962
  910CO2     D2 4491   7.556   6.011   0.269  0.2387  0.1529  0.1599
  910CO2      C 4492   7.569   5.921   0.309  0.3071  0.0360 -0.1181
  910CO2     O1 4493   7.554   6.026   0.262  0.2269  0.1730  0.2080
  910CO2     O2 4494   7.583   5.816   0.357  0.3873 -0.1010 -0.4442
  911CO2     D1 4495   1.244   3.482   6.783 -0.1539 -0.1591 -0.3288
  911CO2     D2 4496   1.153   3.467   6.608 -0.1972  0.0101 -0.3216
  911CO2      C 4497   1.199   3.474   6.696 -0.1755 -0.0745 -0.3252
  911CO2     O1 4498   1.145   3.465   6.593 -0.2009  0.0247 -0.3210
  911CO2     O2 4499   1.252   3.484   6.798 -0.1502 -0.1738 -0.3294
  912CO2     D1 4500   6.004   2.618   2.287 -0.4100  0.1952 -0.2097
  912CO2     D2 4501   6.119   2.717   2.415  0.1717 -0.1126 -0.4887
  912CO2      C 4502   6.062   2.668   2.351 -0.1192  0.0413 -0.3492
  912CO2     O1 4503   6.128   2.726   2.426  0.2219 -0.1392 -0.5128
  912CO2     O2 4504   5.995   2.610   2.276 -0.4602  0.2218 -0.1855
  913CO2     D1 4505   4.320   2.402   4.269  0.3293  0.1900 -0.1172
  913CO2     D2 4506   4.310   2.327   4.086  0.5145  0.0412 -0.0658
  913CO2      C 4507   4.315   2.364   4.178  0.4219  0.1156 -0.0915
  913CO2     O1 4508   4.309   2.320   4.071  0.5305  0.0284 -0.0614
  913CO2     O2 4509   4.321   2.409   4.285  0.3133  0.2029 -0.1217
  914CO2     D1 4510   1.264   6.731   2.719 -0.1925 -0.1890 -0.1461
  914CO2     D2 4511   1.451   6.675   2.687 -0.0337  0.0547  0.3650
  914CO2      C 4512   1.358   6.703   2.703 -0.1131 -0.0672  0.1094
  914CO2     O1 4513   1.467   6.670   2.685 -0.0200  0.0757  0.4091
  914CO2     O2 4514   1.248   6.736   2.721 -0.2062 -0.2100 -0.1903
  915CO2     D1 4515   7.674   2.341   6.397 -0.1140  0.2850  0.0265
  915CO2     D2 4516   7.672   2.440   6.568 -0.4187  0.4831 -0.0915
  915CO2      C 4517   7.673   2.390   6.482 -0.2664  0.3840 -0.0325
  915CO2     O1 4518   7.671   2.448   6.583 -0.4451  0.5002 -0.1017
  915CO2     O2 4519   7.674   2.332   6.382 -0.0877  0.2679  0.0367
  916CO2     D1 4520   0.941   6.674   7.469  0.5578 -0.3749  0.2195
  916CO2     D2 4521   0.909   6.846   7.561 -0.0375 -0.3277 -0.0737
  916CO2      C 4522   0.925   6.760   7.515  0.2602 -0.3513  0.0729
  916CO2     O1 4523   0.906   6.861   7.569 -0.0889 -0.3236 -0.0990
  916CO2     O2 4524   0.943   6.659   7.461  0.6092 -0.3790  0.2448
  917CO2     D1 4525   4.560   1.631   2.883  0.1003 -0.1238  0.1161
  917CO2     D2 4526   4.456   1.507   2.996 -0.3346 -0.0566 -0.2099
  917CO2      C 4527   4.508   1.569   2.939 -0.1171 -0.0902 -0.0469
  917CO2     O1 4528   4.447   1.496   3.006 -0.3722 -0.0508 -0.2380
  917CO2     O2 4529   4.569   1.642   2.873  0.1379 -0.1296  0.1443
  918CO2     D1 4530   3.600   5.137   6.081  0.4500 -0.1806  0.3970
  918CO2     D2 4531   3.600   5.210   5.897  0.3135 -0.0769  0.4383
  918CO2      C 4532   3.600   5.173   5.989  0.3817 -0.1287  0.4177
  918CO2     O1 4533   3.600   5.216   5.881  0.3017 -0.0679  0.4419
  918CO2     O2 4534   3.600   5.131   6.097  0.4618 -0.1896  0.3934
  919CO2     D1 4535   4.665   4.089   4.197  0.2995 -0.2851  0.0835
  919CO2     D2 4536   4.743   4.123   4.019  0.1165  0.3944  0.1316
  919CO2      C 4537   4.704   4.106   4.108  0.2080  0.0547  0.1076
  919CO2     O1 4538   4.750   4.126   4.004  0.1007  0.4531  0.1358
  919CO2     O2 4539   4.658   4.086   4.213  0.3153 -0.3438  0.0793
  920CO2     D1 4540   5.462   2.376   0.503  0.2084  0.1910  0.4498
  920CO2     D2 4541   5.448   2.480   0.335 -0.2305 -0.1121  0.3003
  920CO2      C 4542   5.455   2.428   0.419 -0.0111  0.0394  0.3751
  920CO2     O1 4543   5.446   2.488   0.320 -0.2684 -0.1383  0.2873
  920CO2     O2 4544   5.463   2.367   0.518  0.2463  0.2172  0.4628
  921CO2     D1 4545   2.403   4.672   1.698  0.0260  0.5988 -0.4182
  921CO2     D2 4546   2.447   4.538   1.560  0.5619  0.2242  0.1157
  921CO2      C 4547   2.425   4.605   1.629  0.2940  0.4115 -0.1513
  921CO2     O1 4548   2.451   4.526   1.548  0.6082  0.1918  0.1618
  921CO2     O2 4549   2.400   4.684   1.710 -0.0203  0.6312 -0.4643
  922CO2     D1 4550   5.018   3.187   1.786  0.0825 -0.1199  0.1363
  922CO2     D2 4551   4.915   3.030   1.723  0.1652 -0.2927  0.4303
  922CO2      C 4552   4.966   3.108   1.754  0.1239 -0.2063  0.2833
  922CO2     O1 4553   4.906   3.017   1.717  0.1724 -0.3077  0.4557
  922CO2     O2 4554   5.027   3.200   1.791  0.0753 -0.1050  0.1109
  923CO2     D1 4555   2.473   5.684   5.482  0.1795  0.0594  0.2683
  923CO2     D2 4556   2.586   5.530   5.431  0.1826  0.3098 -0.4882
  923CO2      C 4557   2.530   5.607   5.457  0.1810  0.1846 -0.1099
  923CO2     O1 4558   2.596   5.516   5.427  0.1828  0.3315 -0.5535
  923CO2     O2 4559   2.463   5.697   5.487  0.1793  0.0378  0.3337
  924CO2     D1 4560   7.578   7.311   6.088 -0.0332 -0.0620  0.6641
  924CO2     D2 4561   7.486   7.136   6.086 -0.1310 -0.0028 -0.1654
  924CO2      C 4562   7.532   7.224   6.087 -0.0821 -0.0324  0.2493
  924CO2     O1 4563   7.478   7.121   6.086 -0.1395  0.0023 -0.2371
  924CO2     O2 4564   7.586   7.327   6.088 -0.0247 -0.0671  0.7357
  925CO2     D1 4565   7.616   5.147   7.483  0.0453 -0.2676 -0.2607
  925CO2     D2 4566   7.471   5.262   7.411 -0.1797 -0.4425 -0.0850
  925CO2      C 4567   7.544   5.204   7.447 -0.0672 -0.3551 -0.1728
  925CO2     O1 4568   7.459   5.272   7.405 -0.1991 -0.4576 -0.0698
  925CO2     O2 4569   7.628   5.137   7.489  0.0647 -0.2525 -0.2758
  926CO2     D1 4570   8.020   3.625   2.015  0.4903 -0.1974  0.0095
  926CO2     D2 4571   7.853   3.554   2.092  0.2657 -0.0666 -0.3526
  926CO2      C 4572   7.937   3.590   2.053  0.3780 -0.1320 -0.1716
  926CO2     O1 4573   7.839   3.548   2.099  0.2463 -0.0553 -0.3839
  926CO2     O2 4574   8.035   3.632   2.008  0.5097 -0.2087  0.0408
  927CO2     D1 4575   4.269   2.872   4.353  0.3139 -0.0933  0.0804
  927CO2     D2 4576   4.368   2.772   4.215  0.1257  0.0824 -0.1819
  927CO2      C 4577   4.319   2.822   4.284  0.2198 -0.0054 -0.0507
  927CO2     O1 4578   4.377   2.763   4.203  0.1094  0.0976 -0.2045
  927CO2     O2 4579   4.260   2.880   4.365  0.3301 -0.1084  0.1030
  928CO2     D1 4580   6.473   1.415   7.472  0.0534 -0.1331  0.0069
  928CO2     D2 4581   6.478   1.218   7.460  0.0874 -0.1327  0.0209
  928CO2      C 4582   6.476   1.316   7.466  0.0704 -0.1329  0.0139
  928CO2     O1 4583   6.479   1.201   7.459  0.0904 -0.1327  0.0221
  928CO2     O2 4584   6.472   1.432   7.473  0.0505 -0.1331  0.0056
  929CO2     D1 4585   2.307   6.514   0.650 -0.0585  0.0970  0.5102
  929CO2     D2 4586   2.202   6.351   0.689 -0.4079  0.3546  0.6442
  929CO2      C 4587   2.254   6.433   0.670 -0.2332  0.2258  0.5772
  929CO2     O1 4588   2.193   6.337   0.693 -0.4380  0.3768  0.6558
  929CO2     O2 4589   2.316   6.528   0.646 -0.0283  0.0748  0.4986
  930CO2     D1 4590   6.975   7.844   2.889  0.3471  0.0752  0.0517
  930CO2     D2 4591   7.034   7.662   2.940 -0.1346 -0.0146  0.2983
  930CO2      C 4592   7.005   7.753   2.914  0.1063  0.0303  0.1750
  930CO2     O1 4593   7.040   7.646   2.944 -0.1762 -0.0224  0.3196
  930CO2     O2 4594   6.969   7.859   2.884  0.3887  0.0830  0.0304
  931CO2     D1 4595   0.561   7.871   4.674  0.3684  0.3929 -0.2852
  931CO2     D2 4596   0.528   7.768   4.508 -0.2119  0.0603  0.0329
  931CO2      C 4597   0.544   7.820   4.591  0.0782  0.2266 -0.1262
  931CO2     O1 4598   0.525   7.760   4.494 -0.2620  0.0316  0.0604
  931CO2     O2 4599   0.564   7.879   4.689  0.4185  0.4217 -0.3127
  932CO2     D1 4600   1.939   2.885   2.399 -0.2589 -0.0079 -0.3701
  932CO2     D2 4601   1.895   2.999   2.244  0.2623  0.3440 -0.2598
  932CO2      C 4602   1.917   2.942   2.322  0.0017  0.1681 -0.3150
  932CO2     O1 4603   1.892   3.009   2.230  0.3074  0.3744 -0.2503
  932CO2     O2 4604   1.943   2.875   2.413 -0.3039 -0.0383 -0.3796
  933CO2     D1 4605   3.534   5.065   2.055 -0.2433 -0.3757 -0.1687
  933CO2     D2 4606   3.552   5.254   2.000  0.0610 -0.3295  0.0891
  933CO2      C 4607   3.543   5.159   2.028 -0.0911 -0.3526 -0.0398
  933CO2     O1 4608   3.553   5.270   1.995  0.0873 -0.3255  0.1114
  933CO2     O2 4609   3.532   5.048   2.060 -0.2695 -0.3796 -0.1909
  934CO2     D1 4610   4.947   3.352   5.526  0.4684  0.4387  0.2280
  934CO2     D2 4611   4.976   3.185   5.424 -0.2394  0.5139 -0.1021
  934CO2      C 4612   4.962   3.269   5.475  0.1145  0.4763  0.0629
  934CO2     O1 4613   4.979   3.171   5.416 -0.3005  0.5204 -0.1307
  934CO2     O2 4614   4.945   3.367   5.535  0.5295  0.4322  0.2565
  935CO2     D1 4615   2.605   4.174   1.352  0.3591  0.1151 -0.1422
  935CO2     D2 4616   2.676   4.094   1.518  0.2528  0.2068 -0.0525
  935CO2      C 4617   2.640   4.134   1.435  0.3060  0.1609 -0.0974
  935CO2     O1 4618   2.682   4.087   1.532  0.2437  0.2147 -0.0447
  935CO2     O2 4619   2.599   4.181   1.337  0.3683  0.1071 -0.1500
  936CO2     D1 4620   1.592   0.959   6.800  0.2891 -0.1365  0.2894
  936CO2     D2 4621   1.537   0.909   6.984  0.5084 -0.5582  0.2397
  936CO2      C 4622   1.564   0.934   6.892  0.3988 -0.3473  0.2646
  936CO2     O1 4623   1.532   0.904   7.000  0.5274 -0.5946  0.2354
  936CO2     O2 4624   1.596   0.963   6.785  0.2702 -0.1001  0.2937
  937CO2     D1 4625   4.974   3.349   6.667 -0.0836  0.0047 -0.2399
  937CO2     D2 4626   5.028   3.178   6.584 -0.8171 -0.1786 -0.3433
  937CO2      C 4627   5.001   3.263   6.625 -0.4504 -0.0870 -0.2916
  937CO2     O1 4628   5.033   3.163   6.576 -0.8805 -0.1944 -0.3522
  937CO2     O2 4629   4.969   3.364   6.674 -0.0203  0.0205 -0.2310
  938CO2     D1 4630   0.290   2.095   5.882  0.1785  0.0997  0.3869
  938CO2     D2 4631   0.316   2.082   6.078 -0.3443 -0.2526  0.4327
  938CO2      C 4632   0.303   2.089   5.980 -0.0829 -0.0764  0.4098
  938CO2     O1 4633   0.318   2.081   6.095 -0.3894 -0.2830  0.4367
  938CO2     O2 4634   0.288   2.096   5.865  0.2237  0.1301  0.3830
  939CO2     D1 4635   3.701   1.986   3.947  0.2324  0.3466 -0.1903
  939CO2     D2 4636   3.663   1.976   3.753  0.4662 -0.5344 -0.1929
  939CO2      C 4637   3.682   1.981   3.850  0.3493 -0.0939 -0.1916
  939CO2     O1 4638   3.660   1.975   3.737  0.4864 -0.6105 -0.1931
  939CO2     O2 4639   3.705   1.986   3.964  0.2122  0.4227 -0.1900
  940CO2     D1 4640   5.904   7.287   0.859 -0.0313  0.2889  0.3601
  940CO2     D2 4641   6.079   7.246   0.944 -0.0915 -0.0496  0.3212
  940CO2      C 4642   5.992   7.266   0.901 -0.0614  0.1197  0.3407
  940CO2     O1 4643   6.094   7.243   0.951 -0.0967 -0.0788  0.3179
  940CO2     O2 4644   5.889   7.290   0.852 -0.0261  0.3182  0.3635
  941CO2     D1 4645   7.638   4.254   1.206 -0.1791  0.5874  0.4319
  941CO2     D2 4646   7.497   4.355   1.111 -0.6197  0.1154  0.5810
  941CO2      C 4647   7.567   4.305   1.158 -0.3994  0.3514  0.5064
  941CO2     O1 4648   7.485   4.364   1.102 -0.6577  0.0746  0.5938
  941CO2     O2 4649   7.650   4.246   1.214 -0.1411  0.6281  0.4190
  942CO2     D1 4650   5.248   4.766   5.046  0.0842  0.1971 -0.0258
  942CO2     D2 4651   5.300   4.754   5.236  0.0300  0.2099 -0.0101
  942CO2      C 4652   5.274   4.760   5.141  0.0571  0.2035 -0.0180
  942CO2     O1 4653   5.305   4.753   5.253  0.0253  0.2110 -0.0087
  942CO2     O2 4654   5.243   4.767   5.030  0.0889  0.1960 -0.0272
  943CO2     D1 4655   4.186   3.608   3.552 -0.7457 -0.4882 -0.0682
  943CO2     D2 4656   4.146   3.762   3.434 -0.0763  0.0267  0.3735
  943CO2      C 4657   4.166   3.685   3.493 -0.4110 -0.2308  0.1526
  943CO2     O1 4658   4.143   3.775   3.424 -0.0184  0.0712  0.4116
  943CO2     O2 4659   4.189   3.595   3.563 -0.8035 -0.5327 -0.1064
  944CO2     D1 4660   1.654   1.196   7.994 -0.4173 -0.5118 -0.3005
  944CO2     D2 4661   1.613   1.126   7.813 -0.3077 -0.9764 -0.1455
  944CO2      C 4662   1.633   1.161   7.903 -0.3625 -0.7441 -0.2230
  944CO2     O1 4663   1.610   1.120   7.798 -0.2982 -1.0166 -0.1321
  944CO2     O2 4664   1.657   1.202   8.009 -0.4267 -0.4717 -0.3139
  945CO2     D1 4665   8.026   5.499   4.306 -0.0790  0.4200 -0.0484
  945CO2     D2 4666   7.884   5.636   4.309  0.1536  0.6658 -0.2998
  945CO2      C 4667   7.955   5.567   4.308  0.0373  0.5429 -0.1741
  945CO2     O1 4668   7.872   5.648   4.310  0.1736  0.6870 -0.3215
  945CO2     O2 4669   8.039   5.487   4.306 -0.0991  0.3988 -0.0267
  946CO2     D1 4670   6.409   7.569   1.362  0.0689  0.3076  0.3429
  946CO2     D2 4671   6.351   7.574   1.173  0.5365 -0.1416  0.1855
  946CO2      C 4672   6.380   7.571   1.268  0.3027  0.0830  0.2642
  946CO2     O1 4673   6.346   7.574   1.157  0.5769 -0.1804  0.1719
  946CO2     O2 4674   6.414   7.568   1.379  0.0285  0.3464  0.3565
  947CO2     D1 4675   6.762   3.161   1.872 -0.1527  0.5634  0.0528
  947CO2     D2 4676   6.882   3.251   2.001  0.2334 -0.0134  0.0961
  947CO2      C 4677   6.822   3.206   1.936  0.0403  0.2750  0.0744
  947CO2     O1 4678   6.893   3.259   2.012  0.2667 -0.0632  0.0999
  947CO2     O2 4679   6.751   3.153   1.861 -0.1861  0.6132  0.0490
  948CO2     D1 4680   0.788   1.382   3.659  0.1321 -0.1812  0.1204
  948CO2     D2 4681   0.771   1.413   3.854 -0.5426 -0.1222  0.0544
  948CO2      C 4682   0.780   1.398   3.757 -0.2053 -0.1517  0.0874
  948CO2     O1 4683   0.770   1.416   3.871 -0.6009 -0.1171  0.0488
  948CO2     O2 4684   0.790   1.379   3.643  0.1904 -0.1863  0.1260
  949CO2     D1 4685   5.323   0.542   6.675  0.3381 -0.4221 -0.0656
  949CO2     D2 4686   5.317   0.508   6.869 -0.5360  0.1173  0.0043
  949CO2      C 4687   5.320   0.525   6.772 -0.0990 -0.1524 -0.0306
  949CO2     O1 4688   5.316   0.505   6.886 -0.6115  0.1639  0.0103
  949CO2     O2 4689   5.324   0.545   6.658  0.4136 -0.4687 -0.0716
  950CO2     D1 4690   1.223   7.978   6.176 -0.2555  0.0832  0.0394
  950CO2     D2 4691   1.206   7.880   6.347  0.2284  0.0850  0.0883
  950CO2      C 4692   1.214   7.929   6.261 -0.0135  0.0841  0.0639
  950CO2     O1 4693   1.205   7.871   6.362  0.2702  0.0851  0.0925
  950CO2     O2 4694   1.224   7.986   6.161 -0.2973  0.0830  0.0352
  951CO2     D1 4695   1.840   6.649   2.791  0.2723  0.1444  0.0813
  951CO2     D2 4696   1.754   6.817   2.731 -0.4252 -0.2208  0.0540
  951CO2      C 4697   1.797   6.733   2.761 -0.0765 -0.0382  0.0677
  951CO2     O1 4698   1.746   6.831   2.726 -0.4855 -0.2524  0.0516
  951CO2     O2 4699   1.847   6.634   2.797  0.3325  0.1759  0.0837
  952CO2     D1 4700   2.198   6.927   2.346  0.1293  0.2580 -0.0596
  952CO2     D2 4701   2.210   6.738   2.404  0.0279  0.3802  0.3592
  952CO2      C 4702   2.204   6.832   2.375  0.0786  0.3191  0.1498
  952CO2     O1 4703   2.211   6.722   2.409  0.0191  0.3907  0.3954
  952CO2     O2 4704   2.197   6.943   2.340  0.1380  0.2474 -0.0958
  953CO2     D1 4705   6.143   2.231   6.905  0.4258 -0.0261  0.6106
  953CO2     D2 4706   6.145   2.064   6.800 -0.2733  0.2074  0.2236
  953CO2      C 4707   6.144   2.148   6.852  0.0762  0.0906  0.4171
  953CO2     O1 4708   6.145   2.049   6.791 -0.3337  0.2275  0.1901
  953CO2     O2 4709   6.143   2.246   6.914  0.4862 -0.0462  0.6440
  954CO2     D1 4710   2.971   6.888   0.245  0.2399 -0.0777 -0.3420
  954CO2     D2 4711   2.871   6.749   0.147 -0.3930  0.1686 -0.0522
  954CO2      C 4712   2.921   6.819   0.196 -0.0765  0.0454 -0.1971
  954CO2     O1 4713   2.862   6.737   0.138 -0.4476  0.1899 -0.0271
  954CO2     O2 4714   2.979   6.900   0.254  0.2946 -0.0990 -0.3671
  955CO2     D1 4715   1.206   6.223   0.653  0.4278 -0.6214 -0.2172
  955CO2     D2 4716   1.403   6.210   0.666  0.4170 -0.4501  0.1186
  955CO2      C 4717   1.305   6.216   0.660  0.4224 -0.5358 -0.0493
  955CO2     O1 4718   1.420   6.209   0.667  0.4160 -0.4354  0.1476
  955CO2     O2 4719   1.189   6.224   0.652  0.4287 -0.6362 -0.2462
  956CO2     D1 4720   7.387   2.165   0.991 -0.1145  0.1336 -0.4407
  956CO2     D2 4721   7.330   2.327   1.089 -0.3074 -0.1854 -0.0240
  956CO2      C 4722   7.359   2.246   1.040 -0.2110 -0.0259 -0.2324
  956CO2     O1 4723   7.325   2.341   1.098 -0.3241 -0.2130  0.0119
  956CO2     O2 4724   7.392   2.151   0.983 -0.0978  0.1612 -0.4767
  957CO2     D1 4725   3.996   0.402   0.669  0.0742 -0.0722  0.2041
  957CO2     D2 4726   4.156   0.479   0.582  0.0624  0.1280  0.3600
  957CO2      C 4727   4.076   0.440   0.626  0.0683  0.0279  0.2821
  957CO2     O1 4728   4.170   0.486   0.575  0.0614  0.1453  0.3735
  957CO2     O2 4729   3.982   0.395   0.677  0.0752 -0.0895  0.1907
  958CO2     D1 4730   3.017   6.213   4.919  0.3530  0.5260  0.0292
  958CO2     D2 4731   3.191   6.119   4.905 -0.0451 -0.2358  0.1525
  958CO2      C 4732   3.104   6.166   4.912  0.1540  0.1451  0.0909
  958CO2     O1 4733   3.206   6.111   4.904 -0.0795 -0.3016  0.1632
  958CO2     O2 4734   3.002   6.221   4.920  0.3874  0.5918  0.0186
  959CO2     D1 4735   0.030   2.310   8.060  0.2627 -0.4062 -0.3724
  959CO2     D2 4736  -0.110   2.195   7.980 -0.0427 -0.0663 -0.3281
  959CO2      C 4737  -0.040   2.253   8.020  0.1100 -0.2363 -0.3503
  959CO2     O1 4738  -0.122   2.185   7.973 -0.0691 -0.0370 -0.3243
  959CO2     O2 4739   0.042   2.320   8.067  0.2891 -0.4355 -0.3763
  960CO2     D1 4740   4.638   0.749   5.623 -0.1364 -0.2138 -0.1371
  960CO2     D2 4741   4.460   0.811   5.684  0.1141  0.5758 -0.1960
  960CO2      C 4742   4.549   0.780   5.654 -0.0111  0.1810 -0.1665
  960CO2     O1 4743   4.445   0.816   5.690  0.1357  0.6441 -0.2011
  960CO2     O2 4744   4.653   0.744   5.618 -0.1580 -0.2820 -0.1320
  961CO2     D1 4745   0.084   3.221   5.261 -0.2486 -0.0461  0.1742
  961CO2     D2 4746   0.040   3.276   5.445 -0.4889 -0.0137  0.1074
  961CO2      C 4747   0.062   3.249   5.353 -0.3688 -0.0299  0.1408
  961CO2     O1 4748   0.036   3.281   5.461 -0.5097 -0.0109  0.1016
  961CO2     O2 4749   0.088   3.216   5.245 -0.2279 -0.0489  0.1800
  962CO2     D1 4750   4.209   4.462   2.489 -0.3512 -0.0395  0.2690
  962CO2     D2 4751   4.303   4.298   2.546 -0.2658 -0.0885 -0.0129
  962CO2      C 4752   4.256   4.380   2.518 -0.3085 -0.0640  0.1281
  962CO2     O1 4753   4.311   4.283   2.551 -0.2584 -0.0927 -0.0372
  962CO2     O2 4754   4.201   4.476   2.484 -0.3586 -0.0353  0.2934
  963CO2     D1 4755   6.728   2.005   1.131 -0.0156 -0.9000  0.1559
  963CO2     D2 4756   6.576   1.919   1.223 -0.0227 -0.7874  0.2491
  963CO2      C 4757   6.652   1.962   1.177 -0.0192 -0.8437  0.2025
  963CO2     O1 4758   6.563   1.912   1.231 -0.0234 -0.7777  0.2571
  963CO2     O2 4759   6.742   2.012   1.123 -0.0150 -0.9098  0.1479
  964CO2     D1 4760   0.061   3.244   1.266  0.1138  0.1857 -0.1162
  964CO2     D2 4761  -0.011   3.253   1.450  0.1027 -0.3710 -0.0923
  964CO2      C 4762   0.025   3.249   1.358  0.1082 -0.0927 -0.1043
  964CO2     O1 4763  -0.017   3.254   1.466  0.1017 -0.4191 -0.0903
  964CO2     O2 4764   0.067   3.243   1.250  0.1147  0.2338 -0.1182
  965CO2     D1 4765   0.427   0.393   5.965 -0.2815 -0.4092 -0.4161
  965CO2     D2 4766   0.482   0.318   6.140 -0.1792 -0.0029 -0.2743
  965CO2      C 4767   0.454   0.355   6.053 -0.2304 -0.2060 -0.3452
  965CO2     O1 4768   0.486   0.312   6.155 -0.1704  0.0322 -0.2621
  965CO2     O2 4769   0.422   0.399   5.950 -0.2904 -0.4443 -0.4283
  966CO2     D1 4770   1.663   1.530   3.190 -0.5900  0.5256  0.2746
  966CO2     D2 4771   1.756   1.694   3.130  0.3891 -0.1967 -0.2008
  966CO2      C 4772   1.710   1.612   3.160 -0.1005  0.1645  0.0369
  966CO2     O1 4773   1.764   1.708   3.125  0.4736 -0.2591 -0.2418
  966CO2     O2 4774   1.655   1.516   3.195 -0.6746  0.5880  0.3157
  967CO2     D1 4775   4.025   0.590   6.413 -0.2063  0.4266  0.1356
  967CO2     D2 4776   4.133   0.449   6.500 -0.0617  0.6017  0.2408
  967CO2      C 4777   4.079   0.519   6.456 -0.1340  0.5141  0.1882
  967CO2     O1 4778   4.142   0.437   6.507 -0.0492  0.6168  0.2498
  967CO2     O2 4779   4.016   0.602   6.405 -0.2188  0.4114  0.1265
  968CO2     D1 4780   3.929   2.552   1.632 -0.2706 -0.3341 -0.7557
  968CO2     D2 4781   4.024   2.694   1.531 -0.1908  0.2869  0.1869
  968CO2      C 4782   3.977   2.623   1.582 -0.2307 -0.0236 -0.2844
  968CO2     O1 4783   4.032   2.706   1.523 -0.1839  0.3405  0.2683
  968CO2     O2 4784   3.921   2.540   1.641 -0.2775 -0.3877 -0.8371
  969CO2     D1 4785   3.897   7.823   2.753  0.2143 -0.1601 -0.0664
  969CO2     D2 4786   4.016   7.981   2.757 -0.1410  0.1162 -0.4064
  969CO2      C 4787   3.957   7.902   2.755  0.0366 -0.0219 -0.2364
  969CO2     O1 4788   4.026   7.995   2.757 -0.1717  0.1401 -0.4357
  969CO2     O2 4789   3.887   7.809   2.753  0.2450 -0.1840 -0.0370
  970CO2     D1 4790   7.927   2.329   3.943 -0.0792  0.3513  0.5907
  970CO2     D2 4791   7.926   2.517   3.882 -0.1397  0.1520 -0.0267
  970CO2      C 4792   7.927   2.423   3.912 -0.1095  0.2516  0.2820
  970CO2     O1 4793   7.926   2.533   3.877 -0.1450  0.1348 -0.0800
  970CO2     O2 4794   7.927   2.312   3.948 -0.0740  0.3685  0.6440
  971CO2     D1 4795   0.398   7.705   3.298  0.5348  0.1396  0.1376
  971CO2     D2 4796   0.213   7.689   3.230  0.4311 -0.1120  0.4787
  971CO2      C 4797   0.306   7.697   3.264  0.4830  0.0138  0.3082
  971CO2     O1 4798   0.197   7.688   3.224  0.4222 -0.1337  0.5081
  971CO2     O2 4799   0.414   7.707   3.304  0.5438  0.1613  0.1082
  972CO2     D1 4800   6.713   0.874   7.274  0.2157 -0.5173 -0.1338
  972CO2     D2 4801   6.575   0.991   7.194  0.4693 -0.4511 -0.4746
  972CO2      C 4802   6.644   0.932   7.234  0.3425 -0.4842 -0.3042
  972CO2     O1 4803   6.563   1.001   7.187  0.4912 -0.4453 -0.5040
  972CO2     O2 4804   6.725   0.864   7.281  0.1938 -0.5230 -0.1044
  973CO2     D1 4805   3.434   2.255   3.538  0.2881 -0.1639 -0.1654
  973CO2     D2 4806   3.401   2.164   3.710 -0.2950 -0.2424 -0.3191
  973CO2      C 4807   3.417   2.209   3.624 -0.0035 -0.2031 -0.2423
  973CO2     O1 4808   3.398   2.156   3.725 -0.3454 -0.2492 -0.3324
  973CO2     O2 4809   3.437   2.262   3.523  0.3384 -0.1571 -0.1522
  974CO2     D1 4810   3.669   1.523   2.214 -0.3294  0.1053 -0.0432
  974CO2     D2 4811   3.806   1.445   2.334 -0.7012 -0.0179  0.3017
  974CO2      C 4812   3.738   1.484   2.274 -0.5153  0.0437  0.1292
  974CO2     O1 4813   3.818   1.438   2.345 -0.7333 -0.0285  0.3315
  974CO2     O2 4814   3.657   1.530   2.204 -0.2973  0.1159 -0.0730
  975CO2     D1 4815   6.279   2.352   3.723  0.0131 -0.4697 -0.2063
  975CO2     D2 4816   6.384   2.504   3.653 -0.4308 -0.0769 -0.0260
  975CO2      C 4817   6.332   2.428   3.688 -0.2088 -0.2733 -0.1162
  975CO2     O1 4818   6.394   2.517   3.647 -0.4691 -0.0430 -0.0105
  975CO2     O2 4819   6.270   2.339   3.729  0.0515 -0.5036 -0.2219
  976CO2     D1 4820   5.478   0.793   6.877  0.0870 -0.1751  0.4456
  976CO2     D2 4821   5.438   0.984   6.910  0.1520 -0.1097  0.1490
  976CO2      C 4822   5.458   0.889   6.894  0.1195 -0.1424  0.2973
  976CO2     O1 4823   5.434   1.001   6.913  0.1577 -0.1040  0.1234
  976CO2     O2 4824   5.481   0.777   6.874  0.0814 -0.1807  0.4712
  977CO2     D1 4825   5.733   4.038   6.399 -0.0752  0.1271 -0.2306
  977CO2     D2 4826   5.559   4.082   6.482  0.1361 -0.0448  0.3056
  977CO2      C 4827   5.646   4.060   6.441  0.0305  0.0411  0.0375
  977CO2     O1 4828   5.544   4.086   6.490  0.1543 -0.0597  0.3519
  977CO2     O2 4829   5.748   4.034   6.392 -0.0934  0.1419 -0.2770
  978CO2     D1 4830   2.345   7.100   6.722  0.0048  0.0854  0.0112
  978CO2     D2 4831   2.308   7.229   6.577  0.4687 -0.0012 -0.1845
  978CO2      C 4832   2.326   7.165   6.649  0.2367  0.0421 -0.0867
  978CO2     O1 4833   2.305   7.241   6.564  0.5088 -0.0087 -0.2014
  978CO2     O2 4834   2.348   7.088   6.734 -0.0353  0.0928  0.0281
  979CO2     D1 4835   6.639   4.415   2.686 -0.2804  0.0848  0.2213
  979CO2     D2 4836   6.496   4.439   2.552  0.7011  0.1676 -0.8200
  979CO2      C 4837   6.567   4.427   2.619  0.2103  0.1262 -0.2993
  979CO2     O1 4838   6.483   4.441   2.540  0.7859  0.1748 -0.9099
  979CO2     O2 4839   6.652   4.413   2.698 -0.3652  0.0776  0.3113
  980CO2     D1 4840   4.922   5.359   0.348 -0.3852  0.3387  0.0818
  980CO2     D2 4841   4.735   5.300   0.322 -0.1191 -0.3887 -0.1994
  980CO2      C 4842   4.828   5.330   0.335 -0.2522 -0.0250 -0.0588
  980CO2     O1 4843   4.718   5.295   0.319 -0.0961 -0.4515 -0.2237
  980CO2     O2 4844   4.938   5.364   0.351 -0.4082  0.4016  0.1061
  981CO2     D1 4845   4.541   2.229   3.242 -0.0313 -0.0333  0.2175
  981CO2     D2 4846   4.544   2.417   3.181  0.2052 -0.0723  0.1087
  981CO2      C 4847   4.542   2.323   3.212  0.0870 -0.0528  0.1631
  981CO2     O1 4848   4.544   2.433   3.176  0.2257 -0.0756  0.0993
  981CO2     O2 4849   4.541   2.213   3.248 -0.0517 -0.0300  0.2269
  982CO2     D1 4850   6.801   5.891   5.684 -0.0439 -0.2887 -0.2670
  982CO2     D2 4851   6.934   6.035   5.657 -0.1903 -0.2764 -0.9367
  982CO2      C 4852   6.867   5.963   5.671 -0.1171 -0.2825 -0.6018
  982CO2     O1 4853   6.945   6.048   5.655 -0.2030 -0.2753 -0.9945
  982CO2     O2 4854   6.789   5.879   5.686 -0.0313 -0.2897 -0.2092
  983CO2     D1 4855   3.989   0.724   0.191 -0.0582 -0.4401  0.1663
  983CO2     D2 4856   4.180   0.707   0.142 -0.0991  0.0173 -0.1492
  983CO2      C 4857   4.084   0.716   0.166 -0.0786 -0.2114  0.0085
  983CO2     O1 4858   4.196   0.706   0.137 -0.1027  0.0568 -0.1765
  983CO2     O2 4859   3.972   0.725   0.195 -0.0546 -0.4796  0.1935
  984CO2     D1 4860   0.300   5.836   1.699  0.0688  0.5173  0.3218
  984CO2     D2 4861   0.103   5.828   1.717  0.0454  0.0826 -0.1145
  984CO2      C 4862   0.201   5.832   1.708  0.0571  0.3000  0.1037
  984CO2     O1 4863   0.086   5.827   1.719  0.0433  0.0451 -0.1521
  984CO2     O2 4864   0.317   5.836   1.698  0.0708  0.5549  0.3595
  985CO2     D1 4865   2.783   1.844   4.360 -0.2562  0.3054 -0.4446
  985CO2     D2 4866   2.610   1.908   4.432 -0.1068  0.1245  0.0790
  985CO2      C 4867   2.696   1.876   4.396 -0.1815  0.2150 -0.1828
  985CO2     O1 4868   2.595   1.913   4.438 -0.0939  0.1089  0.1242
  985CO2     O2 4869   2.798   1.839   4.354 -0.2691  0.3210 -0.4898
  986CO2     D1 4870   2.482   6.584   5.213 -0.1651  0.0773  0.2705
  986CO2     D2 4871   2.442   6.539   5.025  0.1051 -0.0578  0.2457
  986CO2      C 4872   2.462   6.561   5.119 -0.0300  0.0097  0.2581
  986CO2     O1 4873   2.439   6.535   5.008  0.1284 -0.0695  0.2436
  986CO2     O2 4874   2.486   6.588   5.229 -0.1884  0.0889  0.2726
  987CO2     D1 4875   4.605   0.688   3.195  0.4512  0.0911  0.3607
  987CO2     D2 4876   4.723   0.631   3.344  0.4675 -0.0601  0.2901
  987CO2      C 4877   4.664   0.659   3.269  0.4593  0.0155  0.3254
  987CO2     O1 4878   4.733   0.626   3.356  0.4689 -0.0731  0.2840
  987CO2     O2 4879   4.595   0.693   3.182  0.4498  0.1041  0.3667
  988CO2     D1 4880   4.245   2.336   3.166  0.2786 -0.2061 -0.1894
  988CO2     D2 4881   4.085   2.422   3.245  0.3106 -0.3356  0.0141
  988CO2      C 4882   4.165   2.379   3.205  0.2946 -0.2709 -0.0877
  988CO2     O1 4883   4.072   2.429   3.252  0.3134 -0.3468  0.0317
  988CO2     O2 4884   4.259   2.329   3.159  0.2758 -0.1949 -0.2070
  989CO2     D1 4885   0.238   1.823   5.445  0.5270 -0.1271  0.0228
  989CO2     D2 4886   0.257   1.854   5.251  0.0047 -0.1637 -0.0353
  989CO2      C 4887   0.248   1.839   5.348  0.2658 -0.1454 -0.0062
  989CO2     O1 4888   0.259   1.857   5.234 -0.0405 -0.1668 -0.0403
  989CO2     O2 4889   0.237   1.820   5.462  0.5721 -0.1240  0.0278
  990CO2     D1 4890   3.812   1.849   3.531 -0.8054  0.0798  0.2656
  990CO2     D2 4891   3.825   1.978   3.382  0.8589  0.0250  0.3538
  990CO2      C 4892   3.818   1.914   3.456  0.0268  0.0524  0.3097
  990CO2     O1 4893   3.826   1.990   3.369  1.0027  0.0203  0.3614
  990CO2     O2 4894   3.811   1.838   3.544 -0.9492  0.0845  0.2580
  991CO2     D1 4895   7.536   5.762   5.104 -0.1192  0.4798  0.1673
  991CO2     D2 4896   7.362   5.802   5.189  0.0187  0.3069  0.5308
  991CO2      C 4897   7.449   5.782   5.147 -0.0502  0.3933  0.3490
  991CO2     O1 4898   7.347   5.805   5.197  0.0307  0.2920  0.5622
  991CO2     O2 4899   7.551   5.759   5.097 -0.1311  0.4947  0.1359
  992CO2     D1 4900   0.463   6.228   3.514 -0.1275  0.5083  0.0278
  992CO2     D2 4901   0.293   6.230   3.615 -0.2429 -0.0130 -0.1540
  992CO2      C 4902   0.378   6.229   3.565 -0.1852  0.2477 -0.0631
  992CO2     O1 4903   0.278   6.230   3.624 -0.2529 -0.0580 -0.1697
  992CO2     O2 4904   0.477   6.228   3.505 -0.1175  0.5533  0.0436
  993CO2     D1 4905   2.861   4.547   3.577 -0.8140  0.0883 -0.4872
  993CO2     D2 4906   2.703   4.467   3.665 -0.2875 -0.3659  0.0551
  993CO2      C 4907   2.782   4.507   3.621 -0.5508 -0.1388 -0.2161
  993CO2     O1 4908   2.689   4.461   3.673 -0.2420 -0.4051  0.1019
  993CO2     O2 4909   2.875   4.554   3.570 -0.8595  0.1275 -0.5340
  994CO2     D1 4910   4.156   1.523   4.455 -0.1432 -0.2626 -0.2255
  994CO2     D2 4911   4.101   1.672   4.338 -0.0958 -0.0311  0.0462
  994CO2      C 4912   4.128   1.598   4.396 -0.1195 -0.1469 -0.0897
  994CO2     O1 4913   4.096   1.685   4.327 -0.0917 -0.0111  0.0696
  994CO2     O2 4914   4.161   1.510   4.465 -0.1473 -0.2826 -0.2490
  995CO2     D1 4915   0.037   2.648   2.326 -0.2097  0.2625 -0.2090
  995CO2     D2 4916   0.193   2.698   2.437  0.0083 -0.0398 -0.3802
  995CO2      C 4917   0.115   2.673   2.382 -0.1007  0.1113 -0.2946
  995CO2     O1 4918   0.207   2.703   2.446  0.0272 -0.0660 -0.3950
  995CO2     O2 4919   0.023   2.644   2.317 -0.2285  0.2886 -0.1942
  996CO2     D1 4920   1.616   7.684   6.259 -0.1502  0.3653  0.5644
  996CO2     D2 4921   1.565   7.504   6.323 -0.5732  0.0541 -0.6252
  996CO2      C 4922   1.590   7.594   6.291 -0.3617  0.2097 -0.0304
  996CO2     O1 4923   1.560   7.489   6.329 -0.6097  0.0272 -0.7279
  996CO2     O2 4924   1.620   7.700   6.253 -0.1137  0.3922  0.6672
  997CO2     D1 4925   7.035   6.577   7.254 -0.0042 -0.0249  0.2728
  997CO2     D2 4926   6.894   6.713   7.282  0.0446  0.0121  0.3446
  997CO2      C 4927   6.964   6.645   7.268  0.0202 -0.0064  0.3087
  997CO2     O1 4928   6.882   6.725   7.285  0.0489  0.0153  0.3508
  997CO2     O2 4929   7.047   6.566   7.251 -0.0085 -0.0281  0.2666
  998CO2     D1 4930   5.902   4.743   7.037 -0.3865  0.2513  0.0016
  998CO2     D2 4931   5.872   4.911   6.937  0.1375  0.3337 -0.0170
  998CO2      C 4932   5.887   4.827   6.987 -0.1245  0.2925 -0.0077
  998CO2     O1 4933   5.870   4.925   6.929  0.1827  0.3408 -0.0187
  998CO2     O2 4934   5.904   4.728   7.046 -0.4317  0.2441  0.0032
  999CO2     D1 4935   3.441   2.149   2.098 -0.1228  0.1229 -0.5957
  999CO2     D2 4936   3.478   2.335   2.041 -0.0581  0.1746 -0.3826
  999CO2      C 4937   3.460   2.242   2.069 -0.0904  0.1488 -0.4892
  999CO2     O1 4938   3.482   2.351   2.036 -0.0525  0.1791 -0.3642
  999CO2     O2 4939   3.438   2.133   2.102 -0.1284  0.1185 -0.6141
 1000CO2     D1 4940   5.822   4.572   1.411  0.1432 -0.1441  0.0291
 1000CO2     D2 4941   5.662   4.665   1.480 -0.0076 -0.2692 -0.1533
 1000CO2      C 4942   5.742   4.619   1.445  0.0678 -0.2067 -0.0621
 1000CO2     O1 4943   5.648   4.674   1.486 -0.0207 -0.2800 -0.1691
 1000CO2     O2 4944   5.836   4.564   1.405  0.1563 -0.1333  0.0449
 1001CO2     D1 4945   3.272   1.885   0.219  0.9080 -0.6786  0.3524
 1001CO2     D2 4946   3.317   2.032   0.343  0.2744  0.0086 -0.2268
 1001CO2      C 4947   3.294   1.959   0.281  0.5912 -0.3350  0.0628
 1001CO2     O1 4948   3.321   2.045   0.354  0.2197  0.0679 -0.2768
 1001CO2     O2 4949   3.268   1.872   0.208  0.9627 -0.7380  0.4024
 1002CO2     D1 4950   0.736   0.742   1.118  0.3041  0.2823  0.1979
 1002CO2     D2 4951   0.590   0.853   1.045  0.2520 -0.1953 -0.4263
 1002CO2      C 4952   0.663   0.797   1.081  0.2781  0.0435 -0.1142
 1002CO2     O1 4953   0.577   0.862   1.038  0.2476 -0.2365 -0.4802
 1002CO2     O2 4954   0.749   0.732   1.124  0.3086  0.3236  0.2518
 1003CO2     D1 4955   1.600   6.447   1.957 -0.5835  0.1533 -0.3020
 1003CO2     D2 4956   1.746   6.498   1.834 -0.3277 -0.0040 -0.0633
 1003CO2      C 4957   1.673   6.473   1.895 -0.4556  0.0746 -0.1827
 1003CO2     O1 4958   1.759   6.502   1.823 -0.3056 -0.0176 -0.0427
 1003CO2     O2 4959   1.587   6.443   1.968 -0.6055  0.1669 -0.3227
 1004CO2     D1 4960   0.747   4.558   3.289 -0.4473 -0.7370  0.0556
 1004CO2     D2 4961   0.625   4.545   3.445 -0.4648 -0.0144  0.1016
 1004CO2      C 4962   0.686   4.551   3.367 -0.4561 -0.3757  0.0786
 1004CO2     O1 4963   0.614   4.544   3.458 -0.4664  0.0480  0.1055
 1004CO2     O2 4964   0.757   4.559   3.276 -0.4458 -0.7994  0.0517
 1005CO2     D1 4965   1.167   6.580   3.761  0.2666 -0.3396 -0.2627
 1005CO2     D2 4966   1.155   6.723   3.625 -0.0616 -0.0116  0.1079
 1005CO2      C 4967   1.161   6.651   3.693  0.1025 -0.1756 -0.0774
 1005CO2     O1 4968   1.154   6.735   3.614 -0.0900  0.0167  0.1400
 1005CO2     O2 4969   1.167   6.567   3.773  0.2949 -0.3679 -0.2947
 1006CO2     D1 4970   6.684   3.099   3.717  0.8086 -0.0371 -0.8140
 1006CO2     D2 4971   6.832   3.143   3.840  0.2380 -0.2386 -0.0510
 1006CO2      C 4972   6.758   3.121   3.779  0.5233 -0.1378 -0.4325
 1006CO2     O1 4973   6.845   3.147   3.851  0.1887 -0.2560  0.0149
 1006CO2     O2 4974   6.671   3.095   3.706  0.8578 -0.0196 -0.8800
 1007CO2     D1 4975   6.094   8.013   2.336 -0.4414  0.3593 -0.0073
 1007CO2     D2 4976   5.963   7.923   2.454 -0.2700  0.4924  0.2853
 1007CO2      C 4977   6.029   7.968   2.395 -0.3557  0.4258  0.1390
 1007CO2     O1 4978   5.952   7.915   2.464 -0.2552  0.5039  0.3105
 1007CO2     O2 4979   6.105   8.021   2.326 -0.4562  0.3478 -0.0326
 1008CO2     D1 4980   6.508   1.579   2.167 -0.0219  0.0031  0.0445
 1008CO2     D2 4981   6.561   1.769   2.167  0.4485 -0.1254 -0.5805
 1008CO2      C 4982   6.535   1.674   2.167  0.2133 -0.0611 -0.2680
 1008CO2     O1 4983   6.566   1.786   2.167  0.4891 -0.1365 -0.6345
 1008CO2     O2 4984   6.504   1.562   2.167 -0.0626  0.0142  0.0985
 1009CO2     D1 4985   4.060   2.701   2.770  0.1632  0.3664  0.1487
 1009CO2     D2 4986   4.200   2.563   2.754  0.0283  0.1845  0.5425
 1009CO2      C 4987   4.130   2.632   2.762  0.0958  0.2755  0.3456
 1009CO2     O1 4988   4.212   2.551   2.753  0.0166  0.1688  0.5765
 1009CO2     O2 4989   4.048   2.713   2.772  0.1749  0.3821  0.1147
 1010CO2     D1 4990   5.231   6.518   2.726 -0.2727 -0.0878 -0.3487
 1010CO2     D2 4991   5.053   6.576   2.790 -0.2763 -0.1015 -0.3467
 1010CO2      C 4992   5.142   6.547   2.758 -0.2745 -0.0946 -0.3477
 1010CO2     O1 4993   5.037   6.581   2.795 -0.2766 -0.1026 -0.3465
 1010CO2     O2 4994   5.246   6.513   2.720 -0.2724 -0.0866 -0.3489
 1011CO2     D1 4995   1.127   7.816   4.326 -0.2754 -0.0815 -0.0835
 1011CO2     D2 4996   1.055   7.966   4.434 -0.3352  0.2324 -0.5537
 1011CO2      C 4997   1.091   7.891   4.380 -0.3053  0.0754 -0.3186
 1011CO2     O1 4998   1.049   7.978   4.444 -0.3403  0.2595 -0.5944
 1011CO2     O2 4999   1.133   7.804   4.317 -0.2702 -0.1086 -0.0429
 1012CO2     D1 5000   6.248   2.213   4.905  0.2917 -0.1287  0.0287
 1012CO2     D2 5001   6.282   2.066   5.033  0.3862 -0.2378 -0.1211
 1012CO2      C 5002   6.265   2.140   4.969  0.3390 -0.1833 -0.0462
 1012CO2     O1 5003   6.284   2.054   5.044  0.3944 -0.2473 -0.1340
 1012CO2     O2 5004   6.245   2.226   4.894  0.2836 -0.1193  0.0416
 1013CO2     D1 5005   7.201   1.943   6.469 -0.4671  0.5220 -0.6037
 1013CO2     D2 5006   7.397   1.955   6.444 -0.3957  0.4840 -0.0690
 1013CO2      C 5007   7.299   1.949   6.457 -0.4314  0.5030 -0.3363
 1013CO2     O1 5008   7.414   1.956   6.442 -0.3896  0.4807 -0.0228
 1013CO2     O2 5009   7.184   1.942   6.471 -0.4733  0.5253 -0.6498
 1014CO2     D1 5010   5.993   5.796   6.640  0.1389 -0.8889 -0.1887
 1014CO2     D2 5011   6.093   5.780   6.470  0.2579 -0.1140 -0.1957
 1014CO2      C 5012   6.043   5.788   6.555  0.1984 -0.5014 -0.1922
 1014CO2     O1 5013   6.101   5.779   6.455  0.2682 -0.0471 -0.1963
 1014CO2     O2 5014   5.984   5.798   6.655  0.1286 -0.9558 -0.1881
 1015CO2     D1 5015   5.140   5.202   2.257 -0.0086  0.1765  0.4105
 1015CO2     D2 5016   5.087   5.313   2.413  0.0585  0.0809  0.5014
 1015CO2      C 5017   5.113   5.258   2.335  0.0249  0.1287  0.4559
 1015CO2     O1 5018   5.082   5.323   2.426  0.0643  0.0727  0.5092
 1015CO2     O2 5019   5.144   5.193   2.244 -0.0144  0.1848  0.4026
 1016CO2     D1 5020   6.558   0.748   2.470 -0.0291 -0.0408 -0.0695
 1016CO2     D2 5021   6.519   0.858   2.311  0.2415 -0.0591 -0.1494
 1016CO2      C 5022   6.539   0.803   2.390  0.1062 -0.0499 -0.1094
 1016CO2     O1 5023   6.515   0.868   2.297  0.2648 -0.0607 -0.1563
 1016CO2     O2 5024   6.562   0.738   2.484 -0.0525 -0.0392 -0.0626
 1017CO2     D1 5025   2.989   3.464   1.845 -0.2669 -0.5336  0.6012
 1017CO2     D2 5026   2.946   3.563   2.011  0.1629  0.2331  0.2577
 1017CO2      C 5027   2.967   3.514   1.928 -0.0520 -0.1502  0.4294
 1017CO2     O1 5028   2.942   3.572   2.025  0.2000  0.2994  0.2280
 1017CO2     O2 5029   2.993   3.456   1.831 -0.3040 -0.5998  0.6308
 1018CO2     D1 5030   7.697   7.864   3.972  0.0265 -0.0868  0.3549
 1018CO2     D2 5031   7.864   7.763   3.942 -0.1348 -0.4135  0.5487
 1018CO2      C 5032   7.780   7.813   3.957 -0.0541 -0.2502  0.4518
 1018CO2     O1 5033   7.879   7.754   3.939 -0.1487 -0.4417  0.5654
 1018CO2     O2 5034   7.682   7.872   3.975  0.0405 -0.0586  0.3382
 1019CO2     D1 5035   4.932   5.324   6.623 -0.0863 -0.1736  0.0337
 1019CO2     D2 5036   4.763   5.222   6.610 -0.3244  0.2317 -0.0442
 1019CO2      C 5037   4.848   5.273   6.616 -0.2053  0.0290 -0.0052
 1019CO2     O1 5038   4.748   5.213   6.609 -0.3449  0.2667 -0.0509
 1019CO2     O2 5039   4.947   5.332   6.624 -0.0657 -0.2086  0.0404
 1020CO2     D1 5040   4.218   3.334   0.693 -0.0856  0.6165 -0.4258
 1020CO2     D2 5041   4.319   3.429   0.552 -0.2040  0.3505 -0.6908
 1020CO2      C 5042   4.269   3.382   0.623 -0.1448  0.4835 -0.5583
 1020CO2     O1 5043   4.328   3.437   0.540 -0.2142  0.3276 -0.7137
 1020CO2     O2 5044   4.209   3.326   0.705 -0.0754  0.6395 -0.4029
 1021CO2     D1 5045   5.715   6.955   4.812  0.0058  0.0089  0.1068
 1021CO2     D2 5046   5.769   6.947   4.622 -0.0792 -0.0245  0.0845
 1021CO2      C 5047   5.742   6.951   4.717 -0.0367 -0.0078  0.0957
 1021CO2     O1 5048   5.774   6.946   4.606 -0.0865 -0.0274  0.0825
 1021CO2     O2 5049   5.710   6.956   4.829  0.0132  0.0118  0.1088
 1022CO2     D1 5050   5.939   6.085   2.543  0.0349 -0.6050 -0.1233
 1022CO2     D2 5051   6.089   6.214   2.537 -0.3747 -0.1446 -0.5265
 1022CO2      C 5052   6.014   6.149   2.540 -0.1699 -0.3748 -0.3249
 1022CO2     O1 5053   6.102   6.225   2.537 -0.4101 -0.1048 -0.5613
 1022CO2     O2 5054   5.926   6.074   2.543  0.0703 -0.6448 -0.0885
 1023CO2     D1 5055   0.356   7.769   3.870 -0.1850 -0.3121 -0.2511
 1023CO2     D2 5056   0.306   7.737   3.681 -0.2256  0.2772 -0.3411
 1023CO2      C 5057   0.331   7.753   3.776 -0.2053 -0.0174 -0.2961
 1023CO2     O1 5058   0.301   7.734   3.665 -0.2291  0.3281 -0.3488
 1023CO2     O2 5059   0.361   7.771   3.886 -0.1814 -0.3630 -0.2433
 1024CO2     D1 5060   0.431   2.169   1.847 -0.2492  0.0693 -0.0651
 1024CO2     D2 5061   0.413   1.972   1.835  0.1540  0.0325 -0.0643
 1024CO2      C 5062   0.422   2.070   1.841 -0.0476  0.0509 -0.0647
 1024CO2     O1 5063   0.412   1.955   1.834  0.1888  0.0294 -0.0642
 1024CO2     O2 5064   0.433   2.186   1.848 -0.2840  0.0725 -0.0651
 1025CO2     D1 5065   7.780   5.756   6.916 -0.5126  0.3031  0.1347
 1025CO2     D2 5066   7.808   5.562   6.943  0.4642  0.4548  0.2365
 1025CO2      C 5067   7.794   5.659   6.929 -0.0242  0.3789  0.1856
 1025CO2     O1 5068   7.810   5.545   6.945  0.5485  0.4679  0.2453
 1025CO2     O2 5069   7.778   5.772   6.914 -0.5969  0.2900  0.1259
 1026CO2     D1 5070   6.421   2.662   4.713 -0.0562  0.0706 -0.6991
 1026CO2     D2 5071   6.558   2.533   4.654 -0.2776 -0.4636 -0.0620
 1026CO2      C 5072   6.489   2.598   4.683 -0.1669 -0.1965 -0.3805
 1026CO2     O1 5073   6.570   2.522   4.648 -0.2967 -0.5098 -0.0069
 1026CO2     O2 5074   6.409   2.673   4.719 -0.0370  0.1168 -0.7541
 1027CO2     D1 5075   5.262   2.398   3.663  0.4958 -0.3188 -0.0413
 1027CO2     D2 5076   5.311   2.210   3.701  0.3521 -0.3549 -0.0318
 1027CO2      C 5077   5.286   2.304   3.682  0.4240 -0.3369 -0.0366
 1027CO2     O1 5078   5.315   2.194   3.704  0.3397 -0.3580 -0.0310
 1027CO2     O2 5079   5.257   2.414   3.660  0.5082 -0.3157 -0.0422
 1028CO2     D1 5080   0.916   5.571   1.617 -0.6135  0.3244  0.2837
 1028CO2     D2 5081   0.906   5.760   1.560 -0.0225  0.2565 -0.0406
 1028CO2      C 5082   0.911   5.666   1.589 -0.3180  0.2905  0.1216
 1028CO2     O1 5083   0.906   5.777   1.555  0.0286  0.2507 -0.0686
 1028CO2     O2 5084   0.917   5.555   1.622 -0.6646  0.3303  0.3117
 1029CO2     D1 5085   3.882   3.018   4.719  0.4694 -0.0588  0.7375
 1029CO2     D2 5086   4.012   2.940   4.592 -0.5418 -0.2224 -0.1963
 1029CO2      C 5087   3.947   2.979   4.655 -0.0362 -0.1406  0.2706
 1029CO2     O1 5088   4.023   2.933   4.581 -0.6292 -0.2365 -0.2770
 1029CO2     O2 5089   3.871   3.024   4.730  0.5568 -0.0446  0.8181
 1030CO2     D1 5090   4.851   1.676   2.906 -0.0626 -0.0159  0.0504
 1030CO2     D2 5091   4.778   1.783   2.757  0.1882 -0.0210 -0.0755
 1030CO2      C 5092   4.814   1.729   2.831  0.0628 -0.0185 -0.0125
 1030CO2     O1 5093   4.771   1.792   2.744  0.2098 -0.0214 -0.0863
 1030CO2     O2 5094   4.857   1.666   2.919 -0.0842 -0.0155  0.0613
 1031CO2     D1 5095   7.888   3.044   3.338  0.5400  0.1550 -0.0052
 1031CO2     D2 5096   7.859   2.872   3.243  0.1409  0.2968 -0.1402
 1031CO2      C 5097   7.873   2.958   3.291  0.3405  0.2259 -0.0727
 1031CO2     O1 5098   7.856   2.857   3.235  0.1065  0.3091 -0.1519
 1031CO2     O2 5099   7.891   3.059   3.346  0.5744  0.1428  0.0065
 1032CO2     D1 5100   0.485   5.722   0.887  0.4606 -0.2146 -0.1677
 1032CO2     D2 5101   0.391   5.893   0.921 -0.1844 -0.5286 -0.3593
 1032CO2      C 5102   0.438   5.808   0.904  0.1381 -0.3716 -0.2635
 1032CO2     O1 5103   0.383   5.908   0.924 -0.2401 -0.5557 -0.3758
 1032CO2     O2 5104   0.493   5.707   0.884  0.5163 -0.1875 -0.1512
 1033CO2     D1 5105   2.868   7.232   7.512  0.3314  0.0228  0.1462
 1033CO2     D2 5106   2.837   7.158   7.693  0.3139 -0.1990  0.0516
 1033CO2      C 5107   2.852   7.195   7.602  0.3226 -0.0881  0.0989
 1033CO2     O1 5108   2.835   7.151   7.708  0.3124 -0.2182  0.0434
 1033CO2     O2 5109   2.870   7.239   7.496  0.3329  0.0419  0.1544
 1034CO2     D1 5110   7.425   7.093   3.106  0.4247 -0.7565 -0.2460
 1034CO2     D2 5111   7.564   7.211   3.184 -0.3612 -0.1300  0.2049
 1034CO2      C 5112   7.495   7.152   3.145  0.0318 -0.4432 -0.0206
 1034CO2     O1 5113   7.576   7.221   3.191 -0.4290 -0.0759  0.2438
 1034CO2     O2 5114   7.413   7.083   3.099  0.4925 -0.8106 -0.2849
 1035CO2     D1 5115   0.439   1.106   0.541 -0.4136 -0.4021 -0.0154
 1035CO2     D2 5116   0.277   1.034   0.628 -0.2472 -0.2819  0.3915
 1035CO2      C 5117   0.358   1.070   0.585 -0.3304 -0.3420  0.1880
 1035CO2     O1 5118   0.264   1.028   0.636 -0.2328 -0.2715  0.4267
 1035CO2     O2 5119   0.453   1.113   0.533 -0.4280 -0.4125 -0.0506
 1036CO2     D1 5120   2.346   4.419   6.716  0.0970 -0.3157 -0.3370
 1036CO2     D2 5121   2.205   4.405   6.577 -0.0299  0.0368 -0.2436
 1036CO2      C 5122   2.275   4.412   6.647  0.0336 -0.1395 -0.2903
 1036CO2     O1 5123   2.193   4.404   6.565 -0.0409  0.0672 -0.2355
 1036CO2     O2 5124   2.358   4.420   6.728  0.1080 -0.3462 -0.3451
 1037CO2     D1 5125   3.945   5.002   6.915  0.6907 -0.4600 -0.0161
 1037CO2     D2 5126   3.824   4.884   7.017  0.2060  0.1656  0.1323
 1037CO2      C 5127   3.884   4.943   6.966  0.4484 -0.1472  0.0581
 1037CO2     O1 5128   3.813   4.873   7.025  0.1641  0.2196  0.1451
 1037CO2     O2 5129   3.956   5.012   6.906  0.7326 -0.5140 -0.0289
 1038CO2     D1 5130   3.726   4.871   6.531 -0.7801 -0.1240 -0.1450
 1038CO2     D2 5131   3.894   4.810   6.447 -0.3206  0.3348  0.4373
 1038CO2      C 5132   3.810   4.841   6.489 -0.5503  0.1054  0.1462
 1038CO2     O1 5133   3.909   4.805   6.440 -0.2809  0.3745  0.4876
 1038CO2     O2 5134   3.711   4.877   6.538 -0.8198 -0.1637 -0.1953
 1039CO2     D1 5135   3.782   3.193   4.991 -0.2006  0.0518 -0.3268
 1039CO2     D2 5136   3.897   3.237   5.145  0.0600 -0.1404 -0.4677
 1039CO2      C 5137   3.839   3.215   5.068 -0.0703 -0.0443 -0.3972
 1039CO2     O1 5138   3.907   3.241   5.158  0.0825 -0.1570 -0.4798
 1039CO2     O2 5139   3.772   3.190   4.977 -0.2231  0.0684 -0.3147
 1040CO2     D1 5140   5.720   4.233   4.053  0.1920 -0.0096 -0.0326
 1040CO2     D2 5141   5.607   4.382   4.118  0.1658 -0.0632  0.0441
 1040CO2      C 5142   5.663   4.307   4.086  0.1789 -0.0364  0.0057
 1040CO2     O1 5143   5.597   4.395   4.124  0.1635 -0.0678  0.0507
 1040CO2     O2 5144   5.730   4.220   4.048  0.1943 -0.0050 -0.0392
 1041CO2     D1 5145   4.624   2.445   0.451 -0.1407 -0.7355 -0.3180
 1041CO2     D2 5146   4.537   2.563   0.318  0.4288 -0.0417 -0.0752
 1041CO2      C 5147   4.580   2.504   0.384  0.1441 -0.3886 -0.1966
 1041CO2     O1 5148   4.530   2.573   0.306  0.4780  0.0182 -0.0543
 1041CO2     O2 5149   4.631   2.435   0.462 -0.1899 -0.7954 -0.3389
 1042CO2     D1 5150   3.512   0.424   0.490 -0.0462 -0.2704 -0.1997
 1042CO2     D2 5151   3.556   0.255   0.397 -0.0596 -0.3879  0.0074
 1042CO2      C 5152   3.534   0.339   0.443 -0.0529 -0.3292 -0.0962
 1042CO2     O1 5153   3.560   0.240   0.389 -0.0608 -0.3981  0.0252
 1042CO2     O2 5154   3.508   0.439   0.498 -0.0450 -0.2603 -0.2176
 1043CO2     D1 5155   4.477   5.514   3.191  0.1013  0.2901 -0.4338
 1043CO2     D2 5156   4.674   5.501   3.180  0.0955  0.3404 -0.5823
 1043CO2      C 5157   4.576   5.507   3.185  0.0984  0.3152 -0.5080
 1043CO2     O1 5158   4.691   5.500   3.179  0.0950  0.3447 -0.5951
 1043CO2     O2 5159   4.460   5.515   3.192  0.1018  0.2857 -0.4210
 1044CO2     D1 5160   4.081   7.600   7.556 -0.3812  0.1730  0.0207
 1044CO2     D2 5161   3.922   7.641   7.666 -0.3634  0.0065  0.1070
 1044CO2      C 5162   4.001   7.620   7.611 -0.3723  0.0897  0.0638
 1044CO2     O1 5163   3.908   7.644   7.676 -0.3619 -0.0079  0.1144
 1044CO2     O2 5164   4.095   7.597   7.546 -0.3827  0.1874  0.0132
 1045CO2     D1 5165   5.757   7.589   4.824  0.4194  0.7419  0.2402
 1045CO2     D2 5166   5.583   7.659   4.761 -0.0196 -0.6082 -0.0678
 1045CO2      C 5167   5.670   7.624   4.792  0.1999  0.0668  0.0862
 1045CO2     O1 5168   5.568   7.665   4.755 -0.0576 -0.7248 -0.0944
 1045CO2     O2 5169   5.772   7.583   4.829  0.4574  0.8585  0.2668
 1046CO2     D1 5170   4.159   1.422   4.916  0.3247  0.4918 -0.0637
 1046CO2     D2 5171   4.257   1.352   5.074 -0.1939  0.1835  0.1205
 1046CO2      C 5172   4.208   1.387   4.995  0.0654  0.3376  0.0284
 1046CO2     O1 5173   4.265   1.346   5.087 -0.2387  0.1569  0.1364
 1046CO2     O2 5174   4.151   1.428   4.903  0.3695  0.5184 -0.0796
 1047CO2     D1 5175   0.381   3.724   3.262 -0.3764  0.1292 -0.0129
 1047CO2     D2 5176   0.490   3.617   3.387  0.2112  0.4465 -0.2494
 1047CO2      C 5177   0.436   3.670   3.324 -0.0826  0.2879 -0.1311
 1047CO2     O1 5178   0.499   3.607   3.398  0.2619  0.4740 -0.2698
 1047CO2     O2 5179   0.372   3.734   3.251 -0.4272  0.1018  0.0075
 1048CO2     D1 5180   8.077   6.160   3.944 -0.0367 -0.1372  0.0579
 1048CO2     D2 5181   8.089   6.154   3.747  0.1568 -0.4261  0.0788
 1048CO2      C 5182   8.083   6.157   3.846  0.0600 -0.2816  0.0683
 1048CO2     O1 5183   8.090   6.153   3.730  0.1735 -0.4510  0.0806
 1048CO2     O2 5184   8.076   6.161   3.961 -0.0534 -0.1122  0.0561
 1049CO2     D1 5185   1.700   5.949   7.850 -0.0253 -0.2366 -0.4706
 1049CO2     D2 5186   1.895   5.925   7.829 -0.0156 -0.0253 -0.6297
 1049CO2      C 5187   1.797   5.937   7.839 -0.0204 -0.1309 -0.5501
 1049CO2     O1 5188   1.912   5.923   7.827 -0.0148 -0.0070 -0.6434
 1049CO2     O2 5189   1.683   5.951   7.852 -0.0261 -0.2549 -0.4568
 1050CO2     D1 5190   0.592   3.013   2.846  0.1336  0.4205 -0.1319
 1050CO2     D2 5191   0.462   3.150   2.906 -0.1775  0.2573 -0.4340
 1050CO2      C 5192   0.527   3.082   2.876 -0.0220  0.3389 -0.2830
 1050CO2     O1 5193   0.451   3.162   2.911 -0.2044  0.2432 -0.4601
 1050CO2     O2 5194   0.603   3.002   2.841  0.1605  0.4346 -0.1058
 1051CO2     D1 5195   6.695   8.001   2.693 -0.1904  0.2084  0.1038
 1051CO2     D2 5196   6.611   8.079   2.854  0.1577  0.4614  0.1622
 1051CO2      C 5197   6.653   8.040   2.774 -0.0163  0.3349  0.1330
 1051CO2     O1 5198   6.604   8.086   2.868  0.1878  0.4833  0.1672
 1051CO2     O2 5199   6.702   7.994   2.680 -0.2205  0.1865  0.0988
 1052CO2     D1 5200   4.504   2.471   0.742  0.2338 -0.0452  0.5071
 1052CO2     D2 5201   4.678   2.564   0.756  0.4154 -0.3071  0.0361
 1052CO2      C 5202   4.591   2.518   0.749  0.3246 -0.1762  0.2716
 1052CO2     O1 5203   4.693   2.573   0.758  0.4311 -0.3297 -0.0045
 1052CO2     O2 5204   4.489   2.462   0.741  0.2181 -0.0226  0.5478
 1053CO2     D1 5205   6.774   7.867   6.691 -0.2139 -0.0207 -0.4862
 1053CO2     D2 5206   6.707   7.682   6.666 -0.4213  0.0502 -0.4605
 1053CO2      C 5207   6.740   7.775   6.678 -0.3176  0.0147 -0.4734
 1053CO2     O1 5208   6.701   7.666   6.664 -0.4392  0.0563 -0.4583
 1053CO2     O2 5209   6.779   7.883   6.693 -0.1960 -0.0268 -0.4884
 1054CO2     D1 5210   5.098   4.226   0.091  0.0517  0.4179 -0.2685
 1054CO2     D2 5211   4.904   4.257   0.068  0.0420  0.2659 -0.3904
 1054CO2      C 5212   5.001   4.241   0.080  0.0468  0.3419 -0.3295
 1054CO2     O1 5213   4.888   4.260   0.066  0.0411  0.2528 -0.4009
 1054CO2     O2 5214   5.115   4.223   0.093  0.0526  0.4310 -0.2580
 1055CO2     D1 5215   7.123   4.892   2.124  0.1143  0.1355  0.5159
 1055CO2     D2 5216   7.252   4.938   1.982 -0.0550 -0.2548  0.2345
 1055CO2      C 5217   7.188   4.915   2.053  0.0297 -0.0597  0.3752
 1055CO2     O1 5218   7.264   4.942   1.970 -0.0696 -0.2885  0.2102
 1055CO2     O2 5219   7.112   4.888   2.137  0.1289  0.1692  0.5402
 1056CO2     D1 5220   8.097   5.416   5.509 -0.4070  0.1712  0.2835
 1056CO2     D2 5221   8.284   5.476   5.532 -0.3614  0.1001  0.0937
 1056CO2      C 5222   8.191   5.446   5.521 -0.3842  0.1356  0.1886
 1056CO2     O1 5223   8.300   5.481   5.534 -0.3575  0.0939  0.0773
 1056CO2     O2 5224   8.081   5.411   5.508 -0.4110  0.1774  0.2999
 1057CO2     D1 5225   4.526   5.579   7.850  0.1893 -0.1456  0.1563
 1057CO2     D2 5226   4.706   5.629   7.785 -0.1049  0.7081 -0.0174
 1057CO2      C 5227   4.616   5.604   7.817  0.0422  0.2813  0.0694
 1057CO2     O1 5228   4.722   5.633   7.779 -0.1303  0.7818 -0.0324
 1057CO2     O2 5229   4.510   5.575   7.855  0.2147 -0.2193  0.1713
 1058CO2     D1 5230   5.541   2.609   6.361  0.3838 -0.1747 -0.4333
 1058CO2     D2 5231   5.464   2.546   6.190 -0.0081 -0.1883 -0.2526
 1058CO2      C 5232   5.502   2.577   6.276  0.1878 -0.1815 -0.3430
 1058CO2     O1 5233   5.457   2.541   6.175 -0.0420 -0.1895 -0.2370
 1058CO2     O2 5234   5.547   2.614   6.376  0.4177 -0.1735 -0.4490
 1059CO2     D1 5235   3.362   7.129   4.180  0.2318 -0.0672 -0.0554
 1059CO2     D2 5236   3.360   7.255   4.332  0.3631 -0.0720 -0.0492
 1059CO2      C 5237   3.361   7.192   4.256  0.2974 -0.0696 -0.0523
 1059CO2     O1 5238   3.360   7.266   4.345  0.3744 -0.0724 -0.0487
 1059CO2     O2 5239   3.362   7.118   4.167  0.2205 -0.0668 -0.0559
 1060CO2     D1 5240   2.474   2.735   0.991 -0.0274 -0.0480 -0.0995
 1060CO2     D2 5241   2.610   2.791   1.123 -0.2677  0.4285 -0.0516
 1060CO2      C 5242   2.542   2.763   1.057 -0.1476  0.1902 -0.0755
 1060CO2     O1 5243   2.622   2.795   1.135 -0.2885  0.4697 -0.0474
 1060CO2     O2 5244   2.462   2.730   0.980 -0.0067 -0.0892 -0.1036
 1061CO2     D1 5245   5.208   3.062   0.902 -0.0942  0.5439  0.0082
 1061CO2     D2 5246   5.072   3.160   0.798  0.0221 -0.0637 -0.7184
 1061CO2      C 5247   5.140   3.111   0.850 -0.0361  0.2401 -0.3551
 1061CO2     O1 5248   5.060   3.168   0.789  0.0322 -0.1162 -0.7812
 1061CO2     O2 5249   5.220   3.053   0.911 -0.1043  0.5963  0.0709
 1062CO2     D1 5250   2.401   7.150   4.731  0.2389  0.0676  0.2491
 1062CO2     D2 5251   2.373   6.968   4.658  0.3008  0.0960  0.1528
 1062CO2      C 5252   2.387   7.059   4.694  0.2699  0.0818  0.2009
 1062CO2     O1 5253   2.371   6.953   4.652  0.3062  0.0985  0.1445
 1062CO2     O2 5254   2.403   7.166   4.737  0.2335  0.0651  0.2574
 1063CO2     D1 5255   0.877   6.971   3.192 -0.2126 -0.0382 -0.3605
 1063CO2     D2 5256   1.009   6.867   3.086  0.0480 -0.2822  0.1995
 1063CO2      C 5257   0.943   6.919   3.139 -0.0823 -0.1602 -0.0805
 1063CO2     O1 5258   1.020   6.858   3.077  0.0705 -0.3032  0.2479
 1063CO2     O2 5259   0.866   6.980   3.201 -0.2351 -0.0171 -0.4089
 1064CO2     D1 5260   3.957   4.814   0.743 -0.1315 -0.1131  0.4334
 1064CO2     D2 5261   3.797   4.930   0.730  0.2414  0.3533  0.0184
 1064CO2      C 5262   3.877   4.872   0.736  0.0550  0.1201  0.2259
 1064CO2     O1 5263   3.784   4.941   0.728  0.2736  0.3936 -0.0174
 1064CO2     O2 5264   3.971   4.804   0.744 -0.1637 -0.1534  0.4692
 1065CO2     D1 5265   6.638   6.700   4.783 -0.0251  0.2813  0.4510
 1065CO2     D2 5266   6.764   6.632   4.646 -0.1038  0.4805  0.2799
 1065CO2      C 5267   6.701   6.666   4.714 -0.0644  0.3809  0.3654
 1065CO2     O1 5268   6.775   6.626   4.634 -0.1106  0.4977  0.2651
 1065CO2     O2 5269   6.627   6.706   4.794 -0.0183  0.2641  0.4658
 1066CO2     D1 5270   7.242   0.453   5.966  0.4119 -0.3651  0.2266
 1066CO2     D2 5271   7.339   0.563   5.834 -0.2078 -0.2964 -0.1748
 1066CO2      C 5272   7.290   0.508   5.900  0.1021 -0.3308  0.0259
 1066CO2     O1 5273   7.347   0.572   5.822 -0.2614 -0.2905 -0.2094
 1066CO2     O2 5274   7.233   0.444   5.978  0.4655 -0.3711  0.2613
 1067CO2     D1 5275   1.011   0.033   0.347  0.0994  0.0628 -0.5497
 1067CO2     D2 5276   1.057   0.176   0.475  0.2411 -0.1698 -0.3412
 1067CO2      C 5277   1.034   0.105   0.411  0.1703 -0.0535 -0.4454
 1067CO2     O1 5278   1.061   0.189   0.486  0.2534 -0.1899 -0.3232
 1067CO2     O2 5279   1.007   0.021   0.336  0.0872  0.0829 -0.5677
 1068CO2     D1 5280   2.697   5.322   3.552  0.0273 -0.2394  0.2237
 1068CO2     D2 5281   2.681   5.263   3.364  0.0750  0.3689  0.0266
 1068CO2      C 5282   2.689   5.293   3.458  0.0512  0.0647  0.1251
 1068CO2     O1 5283   2.680   5.258   3.347  0.0792  0.4214  0.0095
 1068CO2     O2 5284   2.698   5.328   3.568  0.0232 -0.2919  0.2407
 1069CO2     D1 5285   5.609   6.187   2.055 -0.5554  0.0061 -0.0146
 1069CO2     D2 5286   5.754   6.083   1.970 -0.3972  0.4513 -0.2926
 1069CO2      C 5287   5.681   6.135   2.013 -0.4763  0.2287 -0.1536
 1069CO2     O1 5288   5.766   6.074   1.963 -0.3836  0.4897 -0.3166
 1069CO2     O2 5289   5.596   6.196   2.063 -0.5691 -0.0324  0.0094
 1070CO2     D1 5290   3.116   7.592   6.139  0.1517  0.1270 -0.3052
 1070CO2     D2 5291   3.128   7.477   5.978 -0.1989 -0.2872 -0.0346
 1070CO2      C 5292   3.122   7.535   6.058 -0.0236 -0.0801 -0.1699
 1070CO2     O1 5293   3.129   7.467   5.965 -0.2292 -0.3230 -0.0113
 1070CO2     O2 5294   3.115   7.602   6.152  0.1820  0.1628 -0.3285
 1071CO2     D1 5295   1.245   5.319   1.775  0.3411  0.3253  0.5064
 1071CO2     D2 5296   1.407   5.212   1.739 -0.0526 -0.0400 -0.1962
 1071CO2      C 5297   1.326   5.265   1.757  0.1442  0.1427  0.1551
 1071CO2     O1 5298   1.421   5.202   1.736 -0.0866 -0.0715 -0.2569
 1071CO2     O2 5299   1.231   5.328   1.778  0.3751  0.3569  0.5671
 1072CO2     D1 5300   0.656   5.881   7.306 -0.1859 -0.2168 -0.3344
 1072CO2     D2 5301   0.574   5.714   7.374  0.2200  0.0064  0.7145
 1072CO2      C 5302   0.615   5.798   7.340  0.0170 -0.1052  0.1901
 1072CO2     O1 5303   0.567   5.700   7.379  0.2550  0.0257  0.8051
 1072CO2     O2 5304   0.663   5.896   7.300 -0.2209 -0.2361 -0.4250
 1073CO2     D1 5305   2.838   6.012   4.132 -0.1018 -0.1967  0.2080
 1073CO2     D2 5306   2.901   6.193   4.181 -0.0286 -0.1187 -0.1740
 1073CO2      C 5307   2.870   6.102   4.156 -0.0652 -0.1577  0.0170
 1073CO2     O1 5308   2.906   6.209   4.185 -0.0223 -0.1120 -0.2070
 1073CO2     O2 5309   2.833   5.996   4.128 -0.1081 -0.2034  0.2410
 1074CO2     D1 5310   5.911   6.912   3.590 -0.0647 -0.1384  0.0876
 1074CO2     D2 5311   5.841   6.868   3.769 -0.0367  0.0210  0.1377
 1074CO2      C 5312   5.876   6.890   3.679 -0.0507 -0.0587  0.1127
 1074CO2     O1 5313   5.835   6.864   3.785 -0.0343  0.0347  0.1421
 1074CO2     O2 5314   5.917   6.915   3.574 -0.0671 -0.1522  0.0833
 1075CO2     D1 5315   6.629   0.416   7.963 -0.0075 -0.3161 -0.1268
 1075CO2     D2 5316   6.484   0.385   8.093  0.4862 -0.0986  0.4807
 1075CO2      C 5317   6.557   0.400   8.028  0.2393 -0.2074  0.1770
 1075CO2     O1 5318   6.471   0.382   8.105  0.5288 -0.0798  0.5332
 1075CO2     O2 5319   6.642   0.419   7.952 -0.0501 -0.3349 -0.1792
 1076CO2     D1 5320   4.046   6.938   7.799 -0.2335  0.2692  0.1557
 1076CO2     D2 5321   4.061   6.789   7.928  0.2233 -0.0582 -0.2716
 1076CO2      C 5322   4.054   6.863   7.863 -0.0051  0.1055 -0.0579
 1076CO2     O1 5323   4.062   6.776   7.939  0.2628 -0.0865 -0.3085
 1076CO2     O2 5324   4.045   6.950   7.787 -0.2729  0.2975  0.1926
 1077CO2     D1 5325   7.772   0.386   1.495 -0.2591  0.2309 -0.4090
 1077CO2     D2 5326   7.575   0.381   1.514 -0.2212  0.0877 -0.0490
 1077CO2      C 5327   7.674   0.383   1.504 -0.2402  0.1593 -0.2290
 1077CO2     O1 5328   7.558   0.381   1.515 -0.2179  0.0754 -0.0179
 1077CO2     O2 5329   7.789   0.386   1.493 -0.2624  0.2432 -0.4401
 1078CO2     D1 5330   5.237   2.775   0.760 -0.1790 -0.2675  0.1056
 1078CO2     D2 5331   5.419   2.707   0.795 -0.2154 -0.3426  0.1456
 1078CO2      C 5332   5.328   2.741   0.777 -0.1972 -0.3051  0.1256
 1078CO2     O1 5333   5.435   2.701   0.798 -0.2186 -0.3491  0.1490
 1078CO2     O2 5334   5.221   2.781   0.757 -0.1758 -0.2610  0.1022
 1079CO2     D1 5335   7.103   1.754   0.594  0.0090 -0.0870  0.0622
 1079CO2     D2 5336   7.021   1.606   0.492 -0.8504  0.2047  0.3232
 1079CO2      C 5337   7.062   1.680   0.543 -0.4207  0.0588  0.1927
 1079CO2     O1 5338   7.014   1.593   0.483 -0.9246  0.2299  0.3457
 1079CO2     O2 5339   7.110   1.767   0.603  0.0833 -0.1122  0.0397
 1080CO2     D1 5340   7.746   1.555   4.933 -0.1148 -0.0701  0.2567
 1080CO2     D2 5341   7.679   1.404   4.824  0.0012  0.1344 -0.1003
 1080CO2      C 5342   7.712   1.480   4.878 -0.0568  0.0321  0.0782
 1080CO2     O1 5343   7.673   1.391   4.815  0.0112  0.1521 -0.1311
 1080CO2     O2 5344   7.751   1.569   4.942 -0.1249 -0.0878  0.2876
 1081CO2     D1 5345   1.362   7.971   3.393 -0.4922 -0.2675  0.4895
 1081CO2     D2 5346   1.395   8.096   3.543 -0.0834 -0.3514  0.4680
 1081CO2      C 5347   1.379   8.034   3.468 -0.2878 -0.3094  0.4787
 1081CO2     O1 5348   1.398   8.107   3.556 -0.0481 -0.3586  0.4661
 1081CO2     O2 5349   1.359   7.961   3.380 -0.5275 -0.2602  0.4914
 1082CO2     D1 5350   4.219   0.045   2.287  0.0816  0.2584  0.5009
 1082CO2     D2 5351   4.263   0.182   2.422  0.3936  0.1496  0.5101
 1082CO2      C 5352   4.241   0.113   2.354  0.2376  0.2040  0.5055
 1082CO2     O1 5353   4.267   0.194   2.433  0.4205  0.1402  0.5109
 1082CO2     O2 5354   4.215   0.033   2.275  0.0547  0.2678  0.5001
 1083CO2     D1 5355   6.441   2.261   3.214 -0.1467 -0.0516  0.1895
 1083CO2     D2 5356   6.614   2.198   3.140  0.1167  0.2090  0.5816
 1083CO2      C 5357   6.527   2.229   3.177 -0.0150  0.0787  0.3856
 1083CO2     O1 5358   6.629   2.192   3.133  0.1394  0.2315  0.6155
 1083CO2     O2 5359   6.426   2.266   3.220 -0.1694 -0.0741  0.1556
 1084CO2     D1 5360   0.396   6.391   6.531 -0.0034 -0.0862  0.4035
 1084CO2     D2 5361   0.270   6.541   6.558  0.2242  0.2956 -0.6146
 1084CO2      C 5362   0.333   6.466   6.545  0.1104  0.1047 -0.1055
 1084CO2     O1 5363   0.260   6.554   6.561  0.2438  0.3285 -0.7025
 1084CO2     O2 5364   0.406   6.378   6.528 -0.0230 -0.1192  0.4915
 1085CO2     D1 5365   6.675   7.883   0.085 -0.4033 -0.3741  0.7394
 1085CO2     D2 5366   6.599   7.734  -0.021 -0.0314  0.0245 -0.0932
 1085CO2      C 5367   6.637   7.808   0.032 -0.2174 -0.1748  0.3231
 1085CO2     O1 5368   6.593   7.721  -0.030  0.0007  0.0590 -0.1651
 1085CO2     O2 5369   6.681   7.896   0.094 -0.4354 -0.4085  0.8114
 1086CO2     D1 5370   6.341   1.403   3.316 -0.0658 -0.3641 -0.0750
 1086CO2     D2 5371   6.154   1.467   3.310  0.1472  0.2803  0.1178
 1086CO2      C 5372   6.247   1.435   3.313  0.0407 -0.0419  0.0214
 1086CO2     O1 5373   6.138   1.472   3.309  0.1656  0.3360  0.1345
 1086CO2     O2 5374   6.357   1.397   3.317 -0.0842 -0.4197 -0.0916
 1087CO2     D1 5375   2.885   2.945   1.118  0.1519  0.1595  0.4482
 1087CO2     D2 5376   2.769   3.067   1.015  0.0192 -0.3508 -0.0119
 1087CO2      C 5377   2.827   3.006   1.067  0.0856 -0.0957  0.2181
 1087CO2     O1 5378   2.759   3.078   1.006  0.0078 -0.3949 -0.0516
 1087CO2     O2 5379   2.895   2.934   1.127  0.1633  0.2036  0.4879
 1088CO2     D1 5380   7.809   1.181   4.492 -0.5458 -0.1292 -0.1123
 1088CO2     D2 5381   7.661   1.123   4.374 -0.4149 -0.0423 -0.3209
 1088CO2      C 5382   7.735   1.152   4.433 -0.4804 -0.0857 -0.2166
 1088CO2     O1 5383   7.648   1.118   4.364 -0.4037 -0.0347 -0.3390
 1088CO2     O2 5384   7.822   1.186   4.502 -0.5571 -0.1367 -0.0943
 1089CO2     D1 5385   3.173   2.942   6.016 -0.4505  0.2304 -0.0271
 1089CO2     D2 5386   3.013   2.971   6.129 -0.4391 -0.0377  0.0581
 1089CO2      C 5387   3.093   2.956   6.073 -0.4448  0.0963  0.0155
 1089CO2     O1 5388   2.999   2.973   6.139 -0.4382 -0.0609  0.0655
 1089CO2     O2 5389   3.187   2.939   6.007 -0.4515  0.2536 -0.0344
 1090CO2     D1 5390   7.892   0.014   2.637  0.4267  0.1562  0.1822
 1090CO2     D2 5391   7.871   0.099   2.815 -0.2107 -0.0459  0.2012
 1090CO2      C 5392   7.882   0.057   2.726  0.1080  0.0552  0.1917
 1090CO2     O1 5393   7.869   0.106   2.830 -0.2658 -0.0633  0.2028
 1090CO2     O2 5394   7.894   0.007   2.622  0.4817  0.1737  0.1806
 1091CO2     D1 5395   0.002   7.347   5.857 -0.0463 -0.4416 -0.0768
 1091CO2     D2 5396   0.135   7.210   5.907  0.1081 -0.0827  0.5010
 1091CO2      C 5397   0.069   7.279   5.882  0.0309 -0.2622  0.2121
 1091CO2     O1 5398   0.147   7.198   5.912  0.1215 -0.0517  0.5509
 1091CO2     O2 5399  -0.009   7.359   5.853 -0.0596 -0.4726 -0.1267
 1092CO2     D1 5400   0.346   5.808   4.898 -0.2111  0.1846  0.3997
 1092CO2     D2 5401   0.224   5.818   4.742 -0.2424  0.1399  0.4208
 1092CO2      C 5402   0.285   5.813   4.820 -0.2267  0.1622  0.4103
 1092CO2     O1 5403   0.214   5.819   4.728 -0.2451  0.1360  0.4227
 1092CO2     O2 5404   0.356   5.807   4.911 -0.2084  0.1885  0.3978
 1093CO2     D1 5405   6.680   3.847   1.257 -0.0464 -0.0265 -0.0811
 1093CO2     D2 5406   6.750   4.028   1.297 -0.4330  0.1354 -0.1358
 1093CO2      C 5407   6.715   3.938   1.277 -0.2397  0.0544 -0.1084
 1093CO2     O1 5408   6.756   4.044   1.300 -0.4664  0.1494 -0.1405
 1093CO2     O2 5409   6.674   3.832   1.254 -0.0130 -0.0405 -0.0763
 1094CO2     D1 5410   2.958   4.591   2.031 -0.2025  0.1647 -0.2036
 1094CO2     D2 5411   2.946   4.419   1.934  0.3361  0.1709 -0.2863
 1094CO2      C 5412   2.952   4.505   1.982  0.0668  0.1678 -0.2449
 1094CO2     O1 5413   2.944   4.404   1.926  0.3826  0.1714 -0.2934
 1094CO2     O2 5414   2.960   4.606   2.039 -0.2491  0.1641 -0.1965
 1095CO2     D1 5415   3.656   0.311   3.367  0.5710 -0.1069  0.1924
 1095CO2     D2 5416   3.571   0.139   3.319  0.0286  0.1697  0.1609
 1095CO2      C 5417   3.613   0.225   3.343  0.2998  0.0314  0.1766
 1095CO2     O1 5418   3.563   0.124   3.315 -0.0182  0.1936  0.1582
 1095CO2     O2 5419   3.663   0.326   3.371  0.6178 -0.1308  0.1951
 1096CO2     D1 5420   2.317   7.390   1.070 -0.0036 -0.5072 -0.4771
 1096CO2     D2 5421   2.468   7.409   0.944  0.6029 -0.0071  0.3175
 1096CO2      C 5422   2.392   7.399   1.007  0.2996 -0.2572 -0.0798
 1096CO2     O1 5423   2.481   7.410   0.933  0.6553  0.0361  0.3862
 1096CO2     O2 5424   2.304   7.389   1.081 -0.0560 -0.5504 -0.5457
 1097CO2     D1 5425   0.171   0.461   0.529  0.1768 -0.0034 -0.3562
 1097CO2     D2 5426   0.281   0.368   0.664 -0.0701 -0.1013 -0.2214
 1097CO2      C 5427   0.226   0.414   0.596  0.0533 -0.0523 -0.2888
 1097CO2     O1 5428   0.291   0.360   0.675 -0.0915 -0.1097 -0.2098
 1097CO2     O2 5429   0.161   0.469   0.517  0.1981  0.0051 -0.3679
 1098CO2     D1 5430   3.695   5.907   0.018 -0.4599  0.1180  0.2781
 1098CO2     D2 5431   3.717   5.731  -0.071 -0.2177  0.0475  0.4756
 1098CO2      C 5432   3.706   5.819  -0.027 -0.3388  0.0828  0.3768
 1098CO2     O1 5433   3.718   5.716  -0.079 -0.1968  0.0414  0.4926
 1098CO2     O2 5434   3.694   5.922   0.025 -0.4809  0.1241  0.2610
 1099CO2     D1 5435   2.127   4.193   2.949  0.0782 -0.1934 -0.2985
 1099CO2     D2 5436   2.292   4.299   2.924  0.0471 -0.1208 -0.1943
 1099CO2      C 5437   2.210   4.246   2.937  0.0627 -0.1571 -0.2464
 1099CO2     O1 5438   2.307   4.308   2.922  0.0444 -0.1145 -0.1853
 1099CO2     O2 5439   2.113   4.184   2.951  0.0809 -0.1997 -0.3075
 1100CO2     D1 5440   5.231   1.845   2.047  0.0409 -0.3749  0.1457
 1100CO2     D2 5441   5.225   2.043   2.058 -0.1386 -0.3686 -0.0627
 1100CO2      C 5442   5.228   1.944   2.052 -0.0488 -0.3718  0.0415
 1100CO2     O1 5443   5.225   2.060   2.059 -0.1541 -0.3680 -0.0807
 1100CO2     O2 5444   5.231   1.828   2.046  0.0564 -0.3755  0.1637
 1101CO2     D1 5445   4.741   4.371   4.982 -0.0872  0.3536 -0.0472
 1101CO2     D2 5446   4.834   4.405   5.153 -0.1778 -0.0614  0.0832
 1101CO2      C 5447   4.788   4.388   5.067 -0.1325  0.1461  0.0180
 1101CO2     O1 5448   4.842   4.408   5.168 -0.1857 -0.0973  0.0945
 1101CO2     O2 5449   4.733   4.368   4.967 -0.0793  0.3895 -0.0585
 1102CO2     D1 5450   5.648   4.947   2.975  0.6236 -0.4050  0.1848
 1102CO2     D2 5451   5.697   4.869   2.800 -0.0137  0.4532 -0.3773
 1102CO2      C 5452   5.672   4.908   2.887  0.3049  0.0241 -0.0963
 1102CO2     O1 5453   5.701   4.863   2.785 -0.0688  0.5273 -0.4259
 1102CO2     O2 5454   5.644   4.953   2.990  0.6786 -0.4791  0.2333
 1103CO2     D1 5455   2.532   3.104   2.076  0.4219  0.2326  0.2639
 1103CO2     D2 5456   2.485   2.912   2.082  0.7401  0.1434 -0.0706
 1103CO2      C 5457   2.509   3.008   2.079  0.5810  0.1880  0.0967
 1103CO2     O1 5458   2.481   2.895   2.083  0.7675  0.1357 -0.0995
 1103CO2     O2 5459   2.536   3.120   2.075  0.3945  0.2403  0.2928
 1104CO2     D1 5460   0.601   3.869   3.042  0.0911  0.4616  0.0387
 1104CO2     D2 5461   0.448   3.868   2.916 -0.0130 -0.1607  0.1647
 1104CO2      C 5462   0.524   3.868   2.979  0.0391  0.1504  0.1017
 1104CO2     O1 5463   0.435   3.868   2.905 -0.0220 -0.2144  0.1756
 1104CO2     O2 5464   0.614   3.869   3.052  0.1001  0.5153  0.0278
 1105CO2     D1 5465   3.500   2.372   7.998  0.4494  0.2501  0.3243
 1105CO2     D2 5466   3.575   2.526   8.097  0.3335  0.0883  0.6634
 1105CO2      C 5467   3.537   2.449   8.047  0.3914  0.1692  0.4939
 1105CO2     O1 5468   3.581   2.539   8.106  0.3235  0.0743  0.6927
 1105CO2     O2 5469   3.494   2.358   7.989  0.4594  0.2641  0.2951
 1106CO2     D1 5470   5.318   1.264   0.004 -0.1758 -0.2526 -0.1965
 1106CO2     D2 5471   5.480   1.339  -0.081 -0.1572 -0.0516  0.0163
 1106CO2      C 5472   5.399   1.301  -0.038 -0.1665 -0.1521 -0.0901
 1106CO2     O1 5473   5.494   1.346  -0.088 -0.1556 -0.0342  0.0346
 1106CO2     O2 5474   5.304   1.257   0.012 -0.1774 -0.2699 -0.2149
 1107CO2     D1 5475   7.303   1.837   1.389 -0.3628 -0.0170  0.6196
 1107CO2     D2 5476   7.215   1.968   1.270  0.1606 -0.0915  0.1457
 1107CO2      C 5477   7.259   1.903   1.330 -0.1011 -0.0543  0.3826
 1107CO2     O1 5478   7.207   1.979   1.260  0.2059 -0.0979  0.1047
 1107CO2     O2 5479   7.311   1.826   1.399 -0.4081 -0.0106  0.6606
 1108CO2     D1 5480   2.983   0.067   3.450 -0.2029 -0.0810 -0.3029
 1108CO2     D2 5481   2.807  -0.012   3.407  0.0210 -0.7975  0.0929
 1108CO2      C 5482   2.895   0.028   3.428 -0.0909 -0.4392 -0.1050
 1108CO2     O1 5483   2.792  -0.019   3.403  0.0404 -0.8594  0.1271
 1108CO2     O2 5484   2.998   0.074   3.454 -0.2222 -0.0191 -0.3371
 1109CO2     D1 5485   7.481   3.502   2.181  0.1545  0.4004 -0.3167
 1109CO2     D2 5486   7.387   3.642   2.078 -0.3272  0.4174  0.1499
 1109CO2      C 5487   7.434   3.572   2.129 -0.0863  0.4089 -0.0834
 1109CO2     O1 5488   7.378   3.654   2.069 -0.3688  0.4188  0.1902
 1109CO2     O2 5489   7.490   3.490   2.190  0.1961  0.3990 -0.3570
 1110CO2     D1 5490   4.373   4.819   7.679 -0.5453  0.0739  0.5788
 1110CO2     D2 5491   4.178   4.848   7.696 -0.6045 -0.2293  0.4260
 1110CO2      C 5492   4.275   4.833   7.688 -0.5749 -0.0777  0.5024
 1110CO2     O1 5493   4.161   4.851   7.697 -0.6096 -0.2555  0.4128
 1110CO2     O2 5494   4.390   4.816   7.678 -0.5402  0.1001  0.5920
 1111CO2     D1 5495   3.635   2.575   1.025  0.6149  0.2959 -0.5636
 1111CO2     D2 5496   3.501   2.648   0.899  0.0080  0.2893  0.0712
 1111CO2      C 5497   3.568   2.612   0.962  0.3115  0.2926 -0.2462
 1111CO2     O1 5498   3.490   2.655   0.888 -0.0444  0.2887  0.1261
 1111CO2     O2 5499   3.646   2.568   1.036  0.6673  0.2965 -0.6184
 1112CO2     D1 5500   6.893   2.518   2.085  0.2502  0.0262  0.6214
 1112CO2     D2 5501   7.081   2.522   2.148  0.5030  0.0094 -0.1317
 1112CO2      C 5502   6.987   2.520   2.117  0.3766  0.0178  0.2448
 1112CO2     O1 5503   7.097   2.523   2.153  0.5249  0.0080 -0.1968
 1112CO2     O2 5504   6.877   2.518   2.080  0.2284  0.0277  0.6864
 1113CO2     D1 5505   2.433   6.871   5.880  0.0980  0.2098 -0.1527
 1113CO2     D2 5506   2.418   6.721   5.752  0.3834 -0.1733  0.2640
 1113CO2      C 5507   2.425   6.796   5.816  0.2407  0.0182  0.0556
 1113CO2     O1 5508   2.417   6.708   5.741  0.4081 -0.2064  0.3000
 1113CO2     O2 5509   2.434   6.884   5.891  0.0734  0.2429 -0.1887
 1114CO2     D1 5510   5.083   5.532   6.076 -0.4163  0.4740  0.6560
 1114CO2     D2 5511   4.951   5.494   5.934  0.1455  0.2392  0.1935
 1114CO2      C 5512   5.017   5.513   6.005 -0.1354  0.3566  0.4247
 1114CO2     O1 5513   4.939   5.490   5.922  0.1941  0.2189  0.1535
 1114CO2     O2 5514   5.095   5.535   6.088 -0.4649  0.4943  0.6959
 1115CO2     D1 5515   3.950   8.038   0.098  0.2687  0.3876  0.0171
 1115CO2     D2 5516   3.948   7.896   0.235 -0.5169  0.0583 -0.3345
 1115CO2      C 5517   3.949   7.967   0.167 -0.1241  0.2230 -0.1587
 1115CO2     O1 5518   3.948   7.883   0.247 -0.5847  0.0299 -0.3648
 1115CO2     O2 5519   3.950   8.051   0.086  0.3366  0.4160  0.0474
 1116CO2     D1 5520   7.784   5.892   4.852  0.0929 -0.4466 -0.0010
 1116CO2     D2 5521   7.934   5.983   4.944  0.1289 -0.1171 -0.3860
 1116CO2      C 5522   7.859   5.937   4.898  0.1109 -0.2819 -0.1935
 1116CO2     O1 5523   7.947   5.990   4.951  0.1320 -0.0887 -0.4193
 1116CO2     O2 5524   7.771   5.884   4.844  0.0898 -0.4751  0.0323
 1117CO2     D1 5525   0.265   1.035   0.233 -0.4245  0.1532  0.4976
 1117CO2     D2 5526   0.215   1.203   0.142 -0.4209 -0.2341 -0.2195
 1117CO2      C 5527   0.240   1.119   0.188 -0.4227 -0.0405  0.1391
 1117CO2     O1 5528   0.210   1.218   0.134 -0.4206 -0.2676 -0.2814
 1117CO2     O2 5529   0.270   1.021   0.241 -0.4248  0.1866  0.5595
 1118CO2     D1 5530   6.722   1.695   4.842  0.2424  0.3392  0.1285
 1118CO2     D2 5531   6.631   1.842   4.939  0.1086  0.1376  0.3098
 1118CO2      C 5532   6.676   1.768   4.890  0.1755  0.2384  0.2191
 1118CO2     O1 5533   6.623   1.854   4.947  0.0970  0.1202  0.3255
 1118CO2     O2 5534   6.729   1.682   4.834  0.2540  0.3566  0.1128
 1119CO2     D1 5535   3.037   2.899   5.729 -0.0449  0.1615 -0.3877
 1119CO2     D2 5536   2.995   2.729   5.636  0.1115 -0.3314  0.4409
 1119CO2      C 5537   3.016   2.814   5.682  0.0333 -0.0849  0.0266
 1119CO2     O1 5538   2.991   2.715   5.628  0.1250 -0.3740  0.5125
 1119CO2     O2 5539   3.041   2.914   5.737 -0.0584  0.2041 -0.4593
 1120CO2     D1 5540   0.820   4.844   3.430  0.0098 -0.0834  0.2022
 1120CO2     D2 5541   0.698   5.000   3.445 -0.0036 -0.0812  0.0705
 1120CO2      C 5542   0.759   4.922   3.438  0.0031 -0.0823  0.1363
 1120CO2     O1 5543   0.688   5.013   3.446 -0.0048 -0.0810  0.0591
 1120CO2     O2 5544   0.830   4.831   3.429  0.0109 -0.0836  0.2135
 1121CO2     D1 5545   1.115   1.700   3.773  0.1231  0.5509  0.1058
 1121CO2     D2 5546   1.224   1.833   3.675  0.7263 -0.1241 -0.1446
 1121CO2      C 5547   1.169   1.766   3.724  0.4247  0.2134 -0.0194
 1121CO2     O1 5548   1.233   1.844   3.667  0.7784 -0.1824 -0.1662
 1121CO2     O2 5549   1.106   1.688   3.782  0.0710  0.6092  0.1274
 1122CO2     D1 5550   0.455   7.030   2.157  0.3996  0.1092  0.4923
 1122CO2     D2 5551   0.280   7.079   2.235  0.0469  0.1504 -0.3280
 1122CO2      C 5552   0.367   7.055   2.196  0.2233  0.1298  0.0821
 1122CO2     O1 5553   0.265   7.084   2.241  0.0165  0.1539 -0.3989
 1122CO2     O2 5554   0.470   7.026   2.151  0.4301  0.1057  0.5632
 1123CO2     D1 5555   7.445   4.762   1.138  0.2309  0.1998 -0.1521
 1123CO2     D2 5556   7.464   4.636   1.289 -0.0703 -0.0949 -0.3617
 1123CO2      C 5557   7.455   4.699   1.214  0.0803  0.0524 -0.2569
 1123CO2     O1 5558   7.466   4.625   1.302 -0.0963 -0.1203 -0.3798
 1123CO2     O2 5559   7.444   4.773   1.125  0.2569  0.2252 -0.1340
 1124CO2     D1 5560   6.851   4.984   2.367 -0.1058 -0.3229 -0.5983
 1124CO2     D2 5561   6.924   4.965   2.550 -0.2467 -0.2127 -0.5307
 1124CO2      C 5562   6.887   4.974   2.458 -0.1763 -0.2678 -0.5645
 1124CO2     O1 5563   6.930   4.964   2.565 -0.2589 -0.2032 -0.5249
 1124CO2     O2 5564   6.844   4.985   2.351 -0.0936 -0.3324 -0.6042
 1125CO2     D1 5565   5.598   1.229   0.146 -0.3317  0.3062 -0.5353
 1125CO2     D2 5566   5.681   1.402   0.196 -0.1225  0.0548 -0.0087
 1125CO2      C 5567   5.639   1.316   0.171 -0.2271  0.1805 -0.2720
 1125CO2     O1 5568   5.688   1.417   0.200 -0.1044  0.0330  0.0368
 1125CO2     O2 5569   5.591   1.214   0.142 -0.3497  0.3279 -0.5808
 1126CO2     D1 5570   1.214   1.206   1.653  0.1509 -0.1642  0.0388
 1126CO2     D2 5571   1.162   1.067   1.783  0.7269 -0.6478 -0.2431
 1126CO2      C 5572   1.188   1.137   1.718  0.4389 -0.4060 -0.1021
 1126CO2     O1 5573   1.157   1.055   1.795  0.7766 -0.6896 -0.2675
 1126CO2     O2 5574   1.219   1.218   1.642  0.1012 -0.1225  0.0632
 1127CO2     D1 5575   7.398   6.071   2.547 -0.4533  0.1280  0.2313
 1127CO2     D2 5576   7.428   6.185   2.388 -0.0672 -0.1923  0.0726
 1127CO2      C 5577   7.413   6.128   2.467 -0.2602 -0.0321  0.1519
 1127CO2     O1 5578   7.431   6.195   2.374 -0.0338 -0.2200  0.0589
 1127CO2     O2 5579   7.396   6.061   2.560 -0.4867  0.1557  0.2450
 1128CO2     D1 5580   1.798   5.599   3.811 -0.1654 -0.1727  0.1641
 1128CO2     D2 5581   1.642   5.478   3.809  0.0704 -0.4730 -0.0770
 1128CO2      C 5582   1.720   5.539   3.810 -0.0475 -0.3229  0.0435
 1128CO2     O1 5583   1.628   5.468   3.808  0.0907 -0.4990 -0.0978
 1128CO2     O2 5584   1.812   5.610   3.811 -0.1857 -0.1467  0.1849
 1129CO2     D1 5585   3.334   2.543   0.668 -0.2875  0.2732  0.5579
 1129CO2     D2 5586   3.504   2.443   0.672 -0.4491 -0.0281 -0.0952
 1129CO2      C 5587   3.419   2.493   0.670 -0.3683  0.1226  0.2313
 1129CO2     O1 5588   3.519   2.434   0.673 -0.4630 -0.0541 -0.1517
 1129CO2     O2 5589   3.319   2.552   0.668 -0.2736  0.2992  0.6143
 1130CO2     D1 5590   0.660   6.547   6.999 -0.0781 -0.0296  0.1391
 1130CO2     D2 5591   0.490   6.456   7.045 -0.0873 -0.1702 -0.1741
 1130CO2      C 5592   0.575   6.502   7.022 -0.0827 -0.0999 -0.0175
 1130CO2     O1 5593   0.476   6.448   7.049 -0.0881 -0.1823 -0.2012
 1130CO2     O2 5594   0.674   6.555   6.995 -0.0773 -0.0175  0.1662
 1131CO2     D1 5595   4.352   4.047   0.770  0.4245  0.1917 -0.7036
 1131CO2     D2 5596   4.300   4.233   0.812 -0.1847 -0.1881  0.2349
 1131CO2      C 5597   4.326   4.140   0.791  0.1199  0.0018 -0.2343
 1131CO2     O1 5598   4.295   4.249   0.815 -0.2373 -0.2209  0.3159
 1131CO2     O2 5599   4.356   4.030   0.766  0.4771  0.2245 -0.7846
 1132CO2     D1 5600   4.101   1.967   0.124  0.4996 -0.0202  0.3749
 1132CO2     D2 5601   4.092   2.164   0.113  0.4661 -0.0460 -0.0798
 1132CO2      C 5602   4.096   2.066   0.119  0.4829 -0.0331  0.1476
 1132CO2     O1 5603   4.091   2.182   0.112  0.4632 -0.0482 -0.1190
 1132CO2     O2 5604   4.102   1.950   0.125  0.5025 -0.0180  0.4142
 1133CO2     D1 5605   0.401   7.409   3.552  0.2104 -0.1239 -0.1273
 1133CO2     D2 5606   0.418   7.250   3.669  0.0108  0.1668  0.2991
 1133CO2      C 5607   0.409   7.330   3.611  0.1106  0.0215  0.0859
 1133CO2     O1 5608   0.419   7.237   3.679 -0.0064  0.1919  0.3359
 1133CO2     O2 5609   0.399   7.423   3.542  0.2276 -0.1490 -0.1641
 1134CO2     D1 5610   6.867   4.876   6.819 -0.2175  0.2980  0.2516
 1134CO2     D2 5611   6.748   4.864   6.977 -0.0728 -0.2434  0.3219
 1134CO2      C 5612   6.808   4.870   6.898 -0.1452  0.0273  0.2868
 1134CO2     O1 5613   6.738   4.863   6.990 -0.0603 -0.2902  0.3280
 1134CO2     O2 5614   6.877   4.877   6.805 -0.2300  0.3448  0.2455
 1135CO2     D1 5615   7.900   6.056   0.256 -0.0120 -0.1435  0.1284
 1135CO2     D2 5616   8.032   6.112   0.119  0.1326 -0.2631  0.2191
 1135CO2      C 5617   7.966   6.084   0.187  0.0603 -0.2033  0.1738
 1135CO2     O1 5618   8.043   6.117   0.107  0.1451 -0.2735  0.2270
 1135CO2     O2 5619   7.889   6.052   0.267 -0.0245 -0.1331  0.1205
 1136CO2     D1 5620   8.106   0.747   5.078 -0.2532  0.1913 -0.3369
 1136CO2     D2 5621   8.301   0.775   5.080 -0.2534  0.1487  0.4290
 1136CO2      C 5622   8.204   0.761   5.079 -0.2533  0.1700  0.0460
 1136CO2     O1 5623   8.318   0.777   5.080 -0.2534  0.1450  0.4952
 1136CO2     O2 5624   8.089   0.744   5.078 -0.2532  0.1950 -0.4031
 1137CO2     D1 5625   4.811   7.527   1.696 -0.6186  0.6848 -0.4151
 1137CO2     D2 5626   4.708   7.459   1.850 -0.1486 -0.3551 -0.5516
 1137CO2      C 5627   4.760   7.493   1.773 -0.3836  0.1649 -0.4834
 1137CO2     O1 5628   4.699   7.453   1.864 -0.1080 -0.4449 -0.5634
 1137CO2     O2 5629   4.820   7.533   1.683 -0.6592  0.7746 -0.4034
 1138CO2     D1 5630   5.318   1.271   0.844  0.0200  0.0972 -0.5440
 1138CO2     D2 5631   5.325   1.112   0.961 -0.1841  0.0892 -0.5419
 1138CO2      C 5632   5.321   1.191   0.903 -0.0821  0.0932 -0.5429
 1138CO2     O1 5633   5.326   1.098   0.971 -0.2018  0.0885 -0.5417
 1138CO2     O2 5634   5.317   1.285   0.834  0.0377  0.0979 -0.5441
 1139CO2     D1 5635   4.247   4.952   0.875 -0.1326 -0.4499  0.2084
 1139CO2     D2 5636   4.396   4.883   0.764 -0.5299 -0.3979 -0.3579
 1139CO2      C 5637   4.321   4.917   0.819 -0.3313 -0.4239 -0.0747
 1139CO2     O1 5638   4.408   4.877   0.754 -0.5642 -0.3934 -0.4068
 1139CO2     O2 5639   4.234   4.958   0.884 -0.0983 -0.4544  0.2574
 1140CO2     D1 5640   7.138   7.486   5.716 -0.0362 -0.1449 -0.0039
 1140CO2     D2 5641   6.943   7.470   5.748 -0.0218 -0.1417  0.0849
 1140CO2      C 5642   7.040   7.478   5.732 -0.0290 -0.1433  0.0405
 1140CO2     O1 5643   6.926   7.469   5.750 -0.0205 -0.1414  0.0925
 1140CO2     O2 5644   7.154   7.487   5.713 -0.0375 -0.1452 -0.0116
 1141CO2     D1 5645   1.190   1.298   7.326 -0.2760 -0.0291 -0.1251
 1141CO2     D2 5646   1.374   1.303   7.252 -0.3836  0.3697 -0.3654
 1141CO2      C 5647   1.282   1.301   7.289 -0.3298  0.1703 -0.2452
 1141CO2     O1 5648   1.390   1.304   7.245 -0.3929  0.4042 -0.3861
 1141CO2     O2 5649   1.175   1.298   7.332 -0.2666 -0.0635 -0.1044
 1142CO2     D1 5650   6.687   3.379   7.596  0.1967 -0.2705 -0.5371
 1142CO2     D2 5651   6.865   3.457   7.631 -0.1042  0.2475 -0.1442
 1142CO2      C 5652   6.776   3.418   7.614  0.0462 -0.0115 -0.3407
 1142CO2     O1 5653   6.881   3.463   7.634 -0.1302  0.2922 -0.1103
 1142CO2     O2 5654   6.671   3.372   7.593  0.2226 -0.3152 -0.5711
 1143CO2     D1 5655   1.691   1.060   6.211 -0.3245  0.1065  0.2950
 1143CO2     D2 5656   1.507   1.068   6.139 -0.0246 -0.0104 -0.4873
 1143CO2      C 5657   1.599   1.064   6.175 -0.1746  0.0480 -0.0961
 1143CO2     O1 5658   1.491   1.069   6.133  0.0013 -0.0205 -0.5548
 1143CO2     O2 5659   1.707   1.059   6.218 -0.3505  0.1166  0.3625
 1144CO2     D1 5660   1.559   2.017   7.939 -0.0265 -0.6470  0.1520
 1144CO2     D2 5661   1.421   2.030   8.080  0.2038  0.1100  0.3080
 1144CO2      C 5662   1.490   2.024   8.010  0.0887 -0.2685  0.2300
 1144CO2     O1 5663   1.409   2.032   8.093  0.2237  0.1754  0.3215
 1144CO2     O2 5664   1.571   2.016   7.927 -0.0463 -0.7124  0.1385
 1145CO2     D1 5665   4.437   1.165   2.659 -0.6030 -0.1530 -0.1414
 1145CO2     D2 5666   4.502   1.274   2.508  0.0245  0.1418  0.3387
 1145CO2      C 5667   4.469   1.219   2.584 -0.2892 -0.0056  0.0987
 1145CO2     O1 5668   4.508   1.283   2.495  0.0788  0.1673  0.3802
 1145CO2     O2 5669   4.431   1.155   2.672 -0.6572 -0.1785 -0.1828
 1146CO2     D1 5670   3.330   4.374   3.966 -0.3070  0.2565 -0.3819
 1146CO2     D2 5671   3.220   4.276   4.097  0.4128  0.1377  0.1328
 1146CO2      C 5672   3.275   4.325   4.032  0.0529  0.1971 -0.1245
 1146CO2     O1 5673   3.210   4.267   4.109  0.4750  0.1274  0.1773
 1146CO2     O2 5674   3.339   4.383   3.954 -0.3692  0.2667 -0.4264
 1147CO2     D1 5675   3.352   6.100   1.219  0.3033 -0.2045  0.0656
 1147CO2     D2 5676   3.437   6.260   1.138 -0.2256  0.1268  0.1599
 1147CO2      C 5677   3.395   6.180   1.179  0.0388 -0.0388  0.1127
 1147CO2     O1 5678   3.444   6.273   1.131 -0.2713  0.1555  0.1680
 1147CO2     O2 5679   3.345   6.087   1.226  0.3490 -0.2331  0.0574
 1148CO2     D1 5680   0.266   5.144   1.902 -0.0509 -0.3517 -0.2194
 1148CO2     D2 5681   0.435   5.075   1.977  0.1343 -0.1324 -0.4342
 1148CO2      C 5682   0.350   5.109   1.939  0.0417 -0.2420 -0.3268
 1148CO2     O1 5683   0.450   5.069   1.983  0.1502 -0.1134 -0.4527
 1148CO2     O2 5684   0.251   5.150   1.895 -0.0669 -0.3707 -0.2009
 1149CO2     D1 5685   4.969   4.834   7.346 -0.2712  0.1084  0.5423
 1149CO2     D2 5686   5.012   5.013   7.276 -0.1426 -0.2384 -0.2632
 1149CO2      C 5687   4.991   4.924   7.311 -0.2069 -0.0650  0.1395
 1149CO2     O1 5688   5.016   5.029   7.269 -0.1315 -0.2684 -0.3327
 1149CO2     O2 5689   4.965   4.818   7.352 -0.2823  0.1383  0.6118
 1150CO2     D1 5690   2.958   6.438   4.646  0.1721 -0.0360  0.1731
 1150CO2     D2 5691   2.891   6.623   4.666  0.2703  0.0268 -0.0741
 1150CO2      C 5692   2.924   6.531   4.656  0.2212 -0.0046  0.0495
 1150CO2     O1 5693   2.885   6.639   4.668  0.2788  0.0322 -0.0955
 1150CO2     O2 5694   2.964   6.422   4.644  0.1637 -0.0415  0.1945
 1151CO2     D1 5695   6.450   7.052   6.636 -0.0599 -0.4080 -0.0022
 1151CO2     D2 5696   6.322   7.154   6.525  0.2031  0.2605  0.3084
 1151CO2      C 5697   6.386   7.103   6.581  0.0716 -0.0738  0.1531
 1151CO2     O1 5698   6.311   7.163   6.516  0.2258  0.3182  0.3352
 1151CO2     O2 5699   6.461   7.043   6.646 -0.0826 -0.4657 -0.0290
 1152CO2     D1 5700   7.449   3.411   0.569  0.2624 -0.2240 -0.0900
 1152CO2     D2 5701   7.492   3.562   0.690 -0.4445 -0.4709  0.4682
 1152CO2      C 5702   7.470   3.487   0.630 -0.0911 -0.3474  0.1891
 1152CO2     O1 5703   7.495   3.575   0.701 -0.5055 -0.4922  0.5164
 1152CO2     O2 5704   7.446   3.398   0.559  0.3234 -0.2027 -0.1382
 1153CO2     D1 5705   6.354   0.024   6.796  0.3742  0.5264 -0.3146
 1153CO2     D2 5706   6.195   0.108   6.879 -0.0709 -0.0913 -0.5398
 1153CO2      C 5707   6.275   0.066   6.838  0.1517  0.2176 -0.4272
 1153CO2     O1 5708   6.182   0.115   6.886 -0.1093 -0.1446 -0.5593
 1153CO2     O2 5709   6.368   0.016   6.789  0.4127  0.5797 -0.2951
 1154CO2     D1 5710   6.821   1.203   2.719  0.2547  0.1651 -0.1119
 1154CO2     D2 5711   6.805   1.360   2.838  0.1757 -0.1145  0.2450
 1154CO2      C 5712   6.813   1.281   2.779  0.2152  0.0253  0.0666
 1154CO2     O1 5713   6.804   1.373   2.849  0.1689 -0.1386  0.2758
 1154CO2     O2 5714   6.822   1.189   2.708  0.2615  0.1893 -0.1427
 1155CO2     D1 5715   0.340   1.395   5.410  0.0062  0.0874 -0.5954
 1155CO2     D2 5716   0.230   1.537   5.325 -0.3408  0.2344  0.0959
 1155CO2      C 5717   0.285   1.466   5.368 -0.1673  0.1609 -0.2498
 1155CO2     O1 5718   0.221   1.549   5.318 -0.3708  0.2471  0.1556
 1155CO2     O2 5719   0.349   1.383   5.417  0.0361  0.0747 -0.6551
 1156CO2     D1 5720   0.369   6.787   6.078 -0.0545  0.0828  0.0615
 1156CO2     D2 5721   0.371   6.973   6.013 -0.0352  0.1708  0.3117
 1156CO2      C 5722   0.370   6.880   6.046 -0.0449  0.1268  0.1866
 1156CO2     O1 5723   0.371   6.989   6.007 -0.0336  0.1784  0.3333
 1156CO2     O2 5724   0.369   6.770   6.084 -0.0561  0.0752  0.0399
 1157CO2     D1 5725   7.184   3.557   4.489 -0.0227 -0.1927 -0.7500
 1157CO2     D2 5726   7.024   3.443   4.507  0.0437 -0.2063 -0.2420
 1157CO2      C 5727   7.104   3.500   4.498  0.0105 -0.1995 -0.4960
 1157CO2     O1 5728   7.010   3.434   4.509  0.0495 -0.2075 -0.1981
 1157CO2     O2 5729   7.198   3.567   4.488 -0.0285 -0.1915 -0.7939
 1158CO2     D1 5730   4.645   1.032   6.732  0.0394 -0.4026 -0.0119
 1158CO2     D2 5731   4.530   0.880   6.678  0.2861 -0.7578  0.4528
 1158CO2      C 5732   4.588   0.956   6.705  0.1627 -0.5802  0.2204
 1158CO2     O1 5733   4.520   0.867   6.673  0.3074 -0.7884  0.4929
 1158CO2     O2 5734   4.655   1.045   6.737  0.0180 -0.3720 -0.0521
 1159CO2     D1 5735   5.723   2.312   4.275 -0.1076  0.2067 -0.1050
 1159CO2     D2 5736   5.543   2.373   4.330 -0.0291  0.2472  0.1050
 1159CO2      C 5737   5.633   2.343   4.303 -0.0683  0.2270  0.0000
 1159CO2     O1 5738   5.527   2.378   4.335 -0.0223  0.2507  0.1232
 1159CO2     O2 5739   5.738   2.307   4.270 -0.1143  0.2032 -0.1231
 1160CO2     D1 5740   4.358   5.828   7.655 -0.1865 -0.3785 -0.0705
 1160CO2     D2 5741   4.294   5.994   7.568  0.0029  0.0010  0.5086
 1160CO2      C 5742   4.326   5.911   7.612 -0.0918 -0.1888  0.2190
 1160CO2     O1 5743   4.288   6.008   7.561  0.0193  0.0337  0.5586
 1160CO2     O2 5744   4.364   5.814   7.662 -0.2028 -0.4113 -0.1205
 1161CO2     D1 5745   3.920   2.028   5.755  0.1044  0.2708 -0.2399
 1161CO2     D2 5746   3.824   2.163   5.863  0.0010 -0.1824  0.2340
 1161CO2      C 5747   3.872   2.096   5.809  0.0527  0.0442 -0.0030
 1161CO2     O1 5748   3.815   2.175   5.873 -0.0079 -0.2215  0.2749
 1161CO2     O2 5749   3.928   2.017   5.746  0.1133  0.3100 -0.2809
 1162CO2     D1 5750   2.394   4.678   3.320  0.7731 -0.0370 -0.0792
 1162CO2     D2 5751   2.457   4.596   3.488  0.6456  0.2436  0.1060
 1162CO2      C 5752   2.425   4.637   3.404  0.7094  0.1033  0.0134
 1162CO2     O1 5753   2.463   4.589   3.503  0.6346  0.2678  0.1220
 1162CO2     O2 5754   2.388   4.685   3.305  0.7841 -0.0613 -0.0952
 1163CO2     D1 5755   3.486   0.804   7.321 -0.1603 -0.1080  0.0259
 1163CO2     D2 5756   3.678   0.773   7.359 -0.1951 -0.0531  0.2509
 1163CO2      C 5757   3.582   0.789   7.340 -0.1777 -0.0805  0.1384
 1163CO2     O1 5758   3.694   0.771   7.362 -0.1981 -0.0484  0.2703
 1163CO2     O2 5759   3.469   0.806   7.318 -0.1573 -0.1127  0.0065
 1164CO2     D1 5760   0.196   1.583   6.468 -0.0893 -0.2765  0.4205
 1164CO2     D2 5761   0.038   1.684   6.532 -0.0147  0.0782  0.0498
 1164CO2      C 5762   0.117   1.633   6.500 -0.0520 -0.0991  0.2352
 1164CO2     O1 5763   0.025   1.692   6.538 -0.0083  0.1089  0.0178
 1164CO2     O2 5764   0.209   1.574   6.462 -0.0957 -0.3071  0.4526
 1165CO2     D1 5765   6.351   5.158   4.852 -0.1403 -0.0839 -0.4195
 1165CO2     D2 5766   6.443   5.047   4.987 -0.6873 -0.0731 -0.0343
 1165CO2      C 5767   6.397   5.102   4.919 -0.4138 -0.0785 -0.2269
 1165CO2     O1 5768   6.451   5.037   4.998 -0.7346 -0.0722 -0.0010
 1165CO2     O2 5769   6.343   5.168   4.840 -0.0930 -0.0848 -0.4528
 1166CO2     D1 5770   7.737   2.198   4.170 -0.5032  0.1852 -0.2569
 1166CO2     D2 5771   7.719   2.051   4.039  0.1977  0.4855 -0.6954
 1166CO2      C 5772   7.728   2.125   4.104 -0.1527  0.3354 -0.4761
 1166CO2     O1 5773   7.717   2.038   4.028  0.2583  0.5114 -0.7333
 1166CO2     O2 5774   7.738   2.211   4.181 -0.5637  0.1593 -0.2190
 1167CO2     D1 5775   2.997   6.499   6.268 -0.3224 -0.2733 -0.4855
 1167CO2     D2 5776   3.099   6.379   6.388 -0.5680 -0.1282 -0.1338
 1167CO2      C 5777   3.048   6.439   6.328 -0.4452 -0.2007 -0.3096
 1167CO2     O1 5778   3.107   6.369   6.399 -0.5892 -0.1156 -0.1034
 1167CO2     O2 5779   2.988   6.509   6.258 -0.3012 -0.2858 -0.5158
 1168CO2     D1 5780   5.581   2.742   1.091 -0.2039 -0.1979  0.2559
 1168CO2     D2 5781   5.458   2.726   1.245 -0.3136 -0.4153  0.1455
 1168CO2      C 5782   5.519   2.734   1.168 -0.2587 -0.3066  0.2007
 1168CO2     O1 5783   5.448   2.724   1.258 -0.3231 -0.4341  0.1359
 1168CO2     O2 5784   5.591   2.744   1.077 -0.1944 -0.1791  0.2654
 1169CO2     D1 5785   7.044   0.027   7.004 -0.0126  0.2089  0.3874
 1169CO2     D2 5786   7.169   0.041   7.156 -0.2969 -0.2564  0.6644
 1169CO2      C 5787   7.107   0.034   7.080 -0.1547 -0.0238  0.5259
 1169CO2     O1 5788   7.180   0.042   7.169 -0.3215 -0.2966  0.6883
 1169CO2     O2 5789   7.033   0.026   6.990  0.0120  0.2491  0.3634
 1170CO2     D1 5790   2.255   2.723   2.320  0.4218 -0.0506 -0.1191
 1170CO2     D2 5791   2.262   2.780   2.509  0.3120  0.7332 -0.3467
 1170CO2      C 5792   2.258   2.752   2.414  0.3669  0.3413 -0.2329
 1170CO2     O1 5793   2.263   2.785   2.525  0.3025  0.8009 -0.3663
 1170CO2     O2 5794   2.254   2.718   2.303  0.4312 -0.1183 -0.0995
 1171CO2     D1 5795   7.565   0.909   5.994 -0.2370 -0.6353  0.7042
 1171CO2     D2 5796   7.729   0.911   6.105  0.3058 -0.3586 -0.0929
[truncated: 57,164 more chars]
