# Supplementary material for: Economically viable geological CO2 storage from direct air capture has critical threshold of 70% CO2 concentration
Source: Commun Eng. 2025 Jul 15;4:127. doi: 10.1038/s44172-025-00468-5 (PMC12264126; doi:10.1038/s44172-025-00468-5)
Supplement: Supplementary file 4 — Supplementary Data 1 [file 44172_2025_468_MOESM4_ESM.zip › Critical-Threshold-of-70-CO2-Concentration-for-Economically-Viable-Geological-Storage-from-DAC-main/90percent_293.15K-60bar-initial.gro]

S  C  A  M  O  R  G
 6624
    1O2      O1    1   5.311   5.622   6.056
    1O2      O2    2   5.333   5.722   5.990
    1O2      MW    3   5.322   5.672   6.023
    2O2      O1    4   0.640   7.490   1.654
    2O2      O2    5   0.655   7.589   1.722
    2O2      MW    6   0.647   7.540   1.688
    3O2      O1    7   1.986   3.105   8.191
    3O2      O2    8   1.923   3.194   8.244
    3O2      MW    9   1.954   3.150   8.217
    4O2      O1   10   7.205   7.971   9.014
    4O2      O2   11   7.171   7.908   9.111
    4O2      MW   12   7.188   7.940   9.062
    5O2      O1   13   9.608   2.652   0.314
    5O2      O2   14   9.714   2.662   0.258
    5O2      MW   15   9.661   2.657   0.286
    6O2      O1   16   1.335   8.845   6.541
    6O2      O2   17   1.389   8.953   6.553
    6O2      MW   18   1.362   8.899   6.547
    7O2      O1   19   6.179   7.427   9.573
    7O2      O2   20   6.258   7.448   9.484
    7O2      MW   21   6.219   7.438   9.529
    8O2      O1   22   0.118   0.206   3.909
    8O2      O2   23   0.180   0.176   3.809
    8O2      MW   24   0.149   0.191   3.859
    9O2      O1   25   0.153   3.460   0.060
    9O2      O2   26   0.194   3.484   0.171
    9O2      MW   27   0.173   3.472   0.116
   10O2      O1   28   5.570   8.087   4.088
   10O2      O2   29   5.577   8.003   4.001
   10O2      MW   30   5.573   8.045   4.044
   11O2      O1   31   4.946   1.144   2.629
   11O2      O2   32   4.944   1.023   2.639
   11O2      MW   33   4.945   1.083   2.634
   12O2      O1   34   5.420   4.660   9.192
   12O2      O2   35   5.468   4.756   9.136
   12O2      MW   36   5.444   4.708   9.164
   13O2      O1   37   5.451   4.058   4.421
   13O2      O2   38   5.497   3.956   4.373
   13O2      MW   39   5.474   4.007   4.397
   14O2      O1   40   6.838   0.986   1.317
   14O2      O2   41   6.721   1.012   1.332
   14O2      MW   42   6.780   0.999   1.324
   15O2      O1   43   3.756   4.109   0.228
   15O2      O2   44   3.754   4.212   0.165
   15O2      MW   45   3.755   4.161   0.197
   16O2      O1   46   0.159   2.461   1.339
   16O2      O2   47   0.058   2.511   1.384
   16O2      MW   48   0.108   2.486   1.361
   17O2      O1   49   9.778   2.778   6.148
   17O2      O2   50   9.809   2.693   6.228
   17O2      MW   51   9.794   2.735   6.188
   18O2      O1   52   8.712   3.681   1.829
   18O2      O2   53   8.814   3.620   1.856
   18O2      MW   54   8.763   3.651   1.843
   19O2      O1   55   6.683   1.839   2.038
   19O2      O2   56   6.643   1.770   1.947
   19O2      MW   57   6.663   1.804   1.993
   20O2      O1   58   5.959   4.054   8.493
   20O2      O2   59   6.029   3.998   8.412
   20O2      MW   60   5.994   4.026   8.452
   21O2      O1   61   5.841   1.368   6.269
   21O2      O2   62   5.759   1.409   6.190
   21O2      MW   63   5.800   1.388   6.230
   22O2      O1   64   1.310   4.866   4.320
   22O2      O2   65   1.265   4.842   4.210
   22O2      MW   66   1.287   4.854   4.265
   23O2      O1   67   6.215   6.665   5.105
   23O2      O2   68   6.228   6.587   5.197
   23O2      MW   69   6.221   6.626   5.151
   24O2      O1   70   8.216   5.307   4.351
   24O2      O2   71   8.175   5.328   4.239
   24O2      MW   72   8.196   5.317   4.295
   25O2      O1   73   3.319   6.751   0.281
   25O2      O2   74   3.332   6.784   0.396
   25O2      MW   75   3.326   6.767   0.339
   26O2      O1   76   1.458   3.419   6.797
   26O2      O2   77   1.484   3.439   6.914
   26O2      MW   78   1.471   3.429   6.855
   27O2      O1   79   6.266   9.733   6.234
   27O2      O2   80   6.354   9.656   6.262
   27O2      MW   81   6.310   9.694   6.248
   28O2      O1   82   4.266   5.287   6.599
   28O2      O2   83   4.310   5.199   6.529
   28O2      MW   84   4.288   5.243   6.564
   29CO2     D1   85   3.349   6.995   2.460
   29CO2     D2   86   3.299   6.872   2.606
   29CO2      C   87   3.324   6.934   2.533
   29CO2     O1   88   3.354   7.006   2.447
   29CO2     O2   89   3.295   6.861   2.619
   30CO2     D1   90   2.746   0.607   6.105
   30CO2     D2   91   2.666   0.485   6.238
   30CO2      C   92   2.706   0.546   6.172
   30CO2     O1   93   2.753   0.618   6.094
   30CO2     O2   94   2.659   0.474   6.250
   31CO2     D1   95   3.909   5.655   3.851
   31CO2     D2   96   3.821   5.624   3.676
   31CO2      C   97   3.865   5.640   3.763
   31CO2     O1   98   3.917   5.658   3.866
   31CO2     O2   99   3.814   5.621   3.661
   32CO2     D1  100   1.304   2.676   4.640
   32CO2     D2  101   1.329   2.660   4.444
   32CO2      C  102   1.316   2.668   4.542
   32CO2     O1  103   1.301   2.677   4.657
   32CO2     O2  104   1.331   2.658   4.427
   33CO2     D1  105   3.944   1.680   7.051
   33CO2     D2  106   3.766   1.594   7.065
   33CO2      C  107   3.855   1.637   7.058
   33CO2     O1  108   3.959   1.688   7.049
   33CO2     O2  109   3.751   1.587   7.066
   34CO2     D1  110   8.411   8.042   3.719
   34CO2     D2  111   8.603   8.053   3.674
   34CO2      C  112   8.507   8.047   3.697
   34CO2     O1  113   8.394   8.041   3.723
   34CO2     O2  114   8.620   8.054   3.670
   35CO2     D1  115   4.568   7.475   8.586
   35CO2     D2  116   4.567   7.474   8.783
   35CO2      C  117   4.568   7.475   8.684
   35CO2     O1  118   4.569   7.475   8.568
   35CO2     O2  119   4.567   7.474   8.800
   36CO2     D1  120   7.858   1.196   0.250
   36CO2     D2  121   7.893   1.147   0.062
   36CO2      C  122   7.875   1.172   0.156
   36CO2     O1  123   7.855   1.200   0.266
   36CO2     O2  124   7.896   1.143   0.045
   37CO2     D1  125   3.047   4.672   1.387
   37CO2     D2  126   3.198   4.733   1.274
   37CO2      C  127   3.123   4.703   1.330
   37CO2     O1  128   3.035   4.667   1.397
   37CO2     O2  129   3.211   4.738   1.264
   38CO2     D1  130   5.206   7.734   8.177
   38CO2     D2  131   5.383   7.659   8.132
   38CO2      C  132   5.294   7.697   8.155
   38CO2     O1  133   5.190   7.741   8.181
   38CO2     O2  134   5.398   7.653   8.128
   39CO2     D1  135   6.696   9.154   6.177
   39CO2     D2  136   6.737   9.192   5.987
   39CO2      C  137   6.716   9.173   6.082
   39CO2     O1  138   6.692   9.151   6.193
   39CO2     O2  139   6.740   9.195   5.971
   40CO2     D1  140   8.830   0.845   9.372
   40CO2     D2  141   8.808   0.817   9.177
   40CO2      C  142   8.819   0.831   9.275
   40CO2     O1  143   8.832   0.848   9.389
   40CO2     O2  144   8.806   0.814   9.160
   41CO2     D1  145   3.407   8.407   3.274
   41CO2     D2  146   3.287   8.353   3.421
   41CO2      C  147   3.347   8.380   3.347
   41CO2     O1  148   3.418   8.411   3.261
   41CO2     O2  149   3.277   8.348   3.434
   42CO2     D1  150   8.896   8.792   4.123
   42CO2     D2  151   8.906   8.778   3.926
   42CO2      C  152   8.901   8.785   4.025
   42CO2     O1  153   8.895   8.793   4.140
   42CO2     O2  154   8.907   8.777   3.909
   43CO2     D1  155   4.142   1.007   0.121
   43CO2     D2  156   4.028   0.892   0.233
   43CO2      C  157   4.085   0.949   0.177
   43CO2     O1  158   4.152   1.017   0.111
   43CO2     O2  159   4.018   0.882   0.243
   44CO2     D1  160   5.400   6.882   1.910
   44CO2     D2  161   5.429   6.854   2.103
   44CO2      C  162   5.415   6.868   2.007
   44CO2     O1  163   5.397   6.884   1.893
   44CO2     O2  164   5.432   6.852   2.120
   45CO2     D1  165   2.172   0.192   5.479
   45CO2     D2  166   2.027   0.295   5.393
   45CO2      C  167   2.099   0.244   5.436
   45CO2     O1  168   2.184   0.183   5.486
   45CO2     O2  169   2.014   0.304   5.385
   46CO2     D1  170   6.310   0.172   7.858
   46CO2     D2  171   6.255   0.277   8.016
   46CO2      C  172   6.283   0.225   7.937
   46CO2     O1  173   6.314   0.163   7.844
   46CO2     O2  174   6.251   0.287   8.030
   47CO2     D1  175   8.982   6.109   6.294
   47CO2     D2  176   8.934   6.105   6.486
   47CO2      C  177   8.958   6.107   6.390
   47CO2     O1  178   8.986   6.110   6.277
   47CO2     O2  179   8.930   6.105   6.502
   48CO2     D1  180   2.738   7.975   4.915
   48CO2     D2  181   2.876   7.991   5.055
   48CO2      C  182   2.807   7.983   4.985
   48CO2     O1  183   2.726   7.973   4.902
   48CO2     O2  184   2.888   7.993   5.067
   49CO2     D1  185   6.306   8.987   7.535
   49CO2     D2  186   6.255   8.980   7.726
   49CO2      C  187   6.280   8.984   7.631
   49CO2     O1  188   6.310   8.988   7.519
   49CO2     O2  189   6.251   8.980   7.743
   50CO2     D1  190   5.063   0.658   1.175
   50CO2     D2  191   5.201   0.700   1.040
   50CO2      C  192   5.132   0.679   1.108
   50CO2     O1  193   5.051   0.654   1.187
   50CO2     O2  194   5.213   0.703   1.028
   51CO2     D1  195   8.572   4.154   8.381
   51CO2     D2  196   8.445   4.286   8.455
   51CO2      C  197   8.508   4.220   8.418
   51CO2     O1  198   8.583   4.143   8.374
   51CO2     O2  199   8.434   4.297   8.461
   52CO2     D1  200   0.610   1.935   7.643
   52CO2     D2  201   0.655   2.069   7.781
   52CO2      C  202   0.632   2.002   7.712
   52CO2     O1  203   0.606   1.923   7.631
   52CO2     O2  204   0.659   2.080   7.792
   53CO2     D1  205   4.609   4.151   6.241
   53CO2     D2  206   4.617   3.965   6.176
   53CO2      C  207   4.613   4.058   6.208
   53CO2     O1  208   4.608   4.167   6.247
   53CO2     O2  209   4.617   3.948   6.170
   54CO2     D1  210   0.661   5.156   5.490
   54CO2     D2  211   0.660   5.353   5.509
   54CO2      C  212   0.661   5.254   5.500
   54CO2     O1  213   0.661   5.139   5.488
   54CO2     O2  214   0.660   5.370   5.511
   55CO2     D1  215   9.323   9.255   7.378
   55CO2     D2  216   9.163   9.371   7.386
   55CO2      C  217   9.243   9.313   7.382
   55CO2     O1  218   9.337   9.245   7.377
   55CO2     O2  219   9.149   9.381   7.387
   56CO2     D1  220   7.854   4.265   1.474
   56CO2     D2  221   7.759   4.296   1.304
   56CO2      C  222   7.806   4.280   1.389
   56CO2     O1  223   7.862   4.262   1.489
   56CO2     O2  224   7.751   4.299   1.289
   57CO2     D1  225   3.946   0.366   1.692
   57CO2     D2  226   3.757   0.312   1.677
   57CO2      C  227   3.852   0.339   1.684
   57CO2     O1  228   3.963   0.371   1.693
   57CO2     O2  229   3.740   0.307   1.676
   58CO2     D1  230   2.190   2.360   2.290
   58CO2     D2  231   2.243   2.195   2.196
   58CO2      C  232   2.217   2.278   2.243
   58CO2     O1  233   2.186   2.375   2.298
   58CO2     O2  234   2.248   2.181   2.188
   59CO2     D1  235   3.771   3.899   0.967
   59CO2     D2  236   3.929   3.916   1.084
   59CO2      C  237   3.850   3.908   1.026
   59CO2     O1  238   3.757   3.898   0.957
   59CO2     O2  239   3.943   3.918   1.094
   60CO2     D1  240   1.845   7.828   8.782
   60CO2     D2  241   1.720   7.678   8.749
   60CO2      C  242   1.782   7.753   8.766
   60CO2     O1  243   1.855   7.841   8.785
   60CO2     O2  244   1.709   7.665   8.746
   61CO2     D1  245   9.848   5.255   3.584
   61CO2     D2  246   9.868   5.101   3.462
   61CO2      C  247   9.858   5.178   3.523
   61CO2     O1  248   9.846   5.268   3.595
   61CO2     O2  249   9.869   5.087   3.452
   62CO2     D1  250   9.220   4.831   2.762
   62CO2     D2  251   9.223   4.994   2.649
   62CO2      C  252   9.221   4.913   2.706
   62CO2     O1  253   9.220   4.817   2.772
   62CO2     O2  254   9.223   5.008   2.640
   63CO2     D1  255   6.520   9.654   8.369
   63CO2     D2  256   6.375   9.743   8.470
   63CO2      C  257   6.447   9.698   8.420
   63CO2     O1  258   6.532   9.646   8.360
   63CO2     O2  259   6.363   9.751   8.479
   64CO2     D1  260   4.758   7.700   1.011
   64CO2     D2  261   4.773   7.704   1.208
   64CO2      C  262   4.765   7.702   1.109
   64CO2     O1  263   4.756   7.699   0.994
   64CO2     O2  264   4.774   7.705   1.225
   65CO2     D1  265   9.409   6.346   2.476
   65CO2     D2  266   9.603   6.382   2.486
   65CO2      C  267   9.506   6.364   2.481
   65CO2     O1  268   9.393   6.342   2.475
   65CO2     O2  269   9.620   6.385   2.487
   66CO2     D1  270   6.631   9.719   4.281
   66CO2     D2  271   6.528   9.657   4.438
   66CO2      C  272   6.580   9.688   4.359
   66CO2     O1  273   6.640   9.725   4.268
   66CO2     O2  274   6.519   9.651   4.451
   67CO2     D1  275   8.982   9.152   9.051
   67CO2     D2  276   8.975   9.160   8.853
   67CO2      C  277   8.978   9.156   8.952
   67CO2     O1  278   8.982   9.151   9.068
   67CO2     O2  279   8.975   9.160   8.836
   68CO2     D1  280   0.097   8.118   7.979
   68CO2     D2  281   0.290   8.106   7.937
   68CO2      C  282   0.193   8.112   7.958
   68CO2     O1  283   0.080   8.119   7.983
   68CO2     O2  284   0.306   8.105   7.933
   69CO2     D1  285   9.520   4.774   2.159
   69CO2     D2  286   9.517   4.772   1.962
   69CO2      C  287   9.519   4.773   2.060
   69CO2     O1  288   9.520   4.774   2.176
   69CO2     O2  289   9.517   4.772   1.944
   70CO2     D1  290   7.040   9.785   7.063
   70CO2     D2  291   7.091   9.772   6.872
   70CO2      C  292   7.065   9.778   6.967
   70CO2     O1  293   7.035   9.786   7.079
   70CO2     O2  294   7.095   9.770   6.856
   71CO2     D1  295   4.988   6.950   4.822
   71CO2     D2  296   4.912   6.788   4.737
   71CO2      C  297   4.950   6.869   4.780
   71CO2     O1  298   4.994   6.964   4.829
   71CO2     O2  299   4.905   6.774   4.730
   72CO2     D1  300   5.399   7.995   4.630
   72CO2     D2  301   5.420   8.014   4.825
   72CO2      C  302   5.410   8.005   4.728
   72CO2     O1  303   5.398   7.994   4.613
   72CO2     O2  304   5.422   8.016   4.842
   73CO2     D1  305   8.989   4.822   3.913
   73CO2     D2  306   8.889   4.927   3.778
   73CO2      C  307   8.939   4.875   3.846
   73CO2     O1  308   8.997   4.813   3.925
   73CO2     O2  309   8.880   4.936   3.767
   74CO2     D1  310   4.459   8.668   5.665
   74CO2     D2  311   4.438   8.681   5.861
   74CO2      C  312   4.448   8.675   5.763
   74CO2     O1  313   4.461   8.667   5.648
   74CO2     O2  314   4.436   8.682   5.878
   75CO2     D1  315   2.290   8.692   4.679
   75CO2     D2  316   2.222   8.538   4.784
   75CO2      C  317   2.256   8.615   4.732
   75CO2     O1  318   2.296   8.705   4.670
   75CO2     O2  319   2.216   8.525   4.793
   76CO2     D1  320   6.921   8.684   8.564
   76CO2     D2  321   6.845   8.814   8.692
   76CO2      C  322   6.883   8.749   8.628
   76CO2     O1  323   6.927   8.673   8.553
   76CO2     O2  324   6.838   8.826   8.703
   77CO2     D1  325   3.632   3.532   9.960
   77CO2     D2  326   3.516   3.387  10.029
   77CO2      C  327   3.574   3.459   9.995
   77CO2     O1  328   3.642   3.544   9.954
   77CO2     O2  329   3.506   3.374  10.035
   78CO2     D1  330   9.405   9.071   4.439
   78CO2     D2  331   9.287   9.163   4.568
   78CO2      C  332   9.346   9.117   4.504
   78CO2     O1  333   9.416   9.063   4.428
   78CO2     O2  334   9.276   9.171   4.579
   79CO2     D1  335   5.280   8.752   4.645
   79CO2     D2  336   5.259   8.696   4.834
   79CO2      C  337   5.269   8.724   4.740
   79CO2     O1  338   5.282   8.757   4.629
   79CO2     O2  339   5.257   8.691   4.850
   80CO2     D1  340   0.337   7.088   0.879
   80CO2     D2  341   0.205   7.226   0.829
   80CO2      C  342   0.271   7.157   0.854
   80CO2     O1  343   0.348   7.076   0.884
   80CO2     O2  344   0.193   7.238   0.824
   81CO2     D1  345   2.104   9.893   0.731
   81CO2     D2  346   2.099   9.894   0.533
   81CO2      C  347   2.102   9.893   0.632
   81CO2     O1  348   2.105   9.893   0.748
   81CO2     O2  349   2.098   9.894   0.516
   82CO2     D1  350   5.937   9.937   0.256
   82CO2     D2  351   5.941   9.791   0.389
   82CO2      C  352   5.939   9.864   0.323
   82CO2     O1  353   5.936   9.949   0.244
   82CO2     O2  354   5.941   9.778   0.401
   83CO2     D1  355   8.413   8.611  -0.018
   83CO2     D2  356   8.522   8.509   0.112
   83CO2      C  357   8.467   8.560   0.047
   83CO2     O1  358   8.404   8.620  -0.029
   83CO2     O2  359   8.531   8.500   0.123
   84CO2     D1  360   7.337   2.850   3.528
   84CO2     D2  361   7.447   2.685   3.515
   84CO2      C  362   7.392   2.768   3.522
   84CO2     O1  363   7.328   2.864   3.529
   84CO2     O2  364   7.456   2.671   3.514
   85CO2     D1  365   4.877   0.972   5.277
   85CO2     D2  366   4.853   0.970   5.081
   85CO2      C  367   4.865   0.971   5.179
   85CO2     O1  368   4.880   0.973   5.294
   85CO2     O2  369   4.851   0.970   5.064
   86CO2     D1  370   9.103   2.368   1.556
   86CO2     D2  371   8.936   2.395   1.454
   86CO2      C  372   9.020   2.382   1.505
   86CO2     O1  373   9.118   2.366   1.565
   86CO2     O2  374   8.921   2.397   1.445
   87CO2     D1  375   4.462   6.631   7.328
   87CO2     D2  376   4.510   6.648   7.137
   87CO2      C  377   4.486   6.639   7.233
   87CO2     O1  378   4.458   6.629   7.345
   87CO2     O2  379   4.514   6.649   7.121
   88CO2     D1  380   6.498   8.315   8.571
   88CO2     D2  381   6.452   8.125   8.541
   88CO2      C  382   6.475   8.220   8.556
   88CO2     O1  383   6.502   8.331   8.574
   88CO2     O2  384   6.448   8.109   8.539
   89CO2     D1  385   6.117   9.901   9.294
   89CO2     D2  386   5.985   9.754   9.275
   89CO2      C  387   6.051   9.828   9.284
   89CO2     O1  388   6.128   9.913   9.296
   89CO2     O2  389   5.974   9.742   9.273
   90CO2     D1  390   8.223   8.435   7.238
   90CO2     D2  391   8.186   8.296   7.102
   90CO2      C  392   8.205   8.366   7.170
   90CO2     O1  393   8.226   8.447   7.250
   90CO2     O2  394   8.183   8.284   7.091
   91CO2     D1  395   8.338   5.989   4.632
   91CO2     D2  396   8.424   5.885   4.489
   91CO2      C  397   8.381   5.937   4.561
   91CO2     O1  398   8.330   5.998   4.645
   91CO2     O2  399   8.431   5.875   4.476
   92CO2     D1  400   3.694   2.400   5.468
   92CO2     D2  401   3.653   2.282   5.622
   92CO2      C  402   3.673   2.341   5.545
   92CO2     O1  403   3.697   2.410   5.455
   92CO2     O2  404   3.650   2.272   5.635
   93CO2     D1  405   5.028   7.000   3.325
   93CO2     D2  406   4.968   7.182   3.275
   93CO2      C  407   4.998   7.091   3.300
   93CO2     O1  408   5.033   6.985   3.329
   93CO2     O2  409   4.963   7.198   3.271
   94CO2     D1  410   5.222   3.510   4.971
   94CO2     D2  411   5.212   3.513   4.774
   94CO2      C  412   5.217   3.511   4.872
   94CO2     O1  413   5.222   3.509   4.988
   94CO2     O2  414   5.211   3.514   4.757
   95CO2     D1  415   5.947   5.193   4.924
   95CO2     D2  416   5.796   5.151   4.803
   95CO2      C  417   5.871   5.172   4.864
   95CO2     O1  418   5.960   5.197   4.935
   95CO2     O2  419   5.783   5.147   4.792
   96CO2     D1  420   5.167   7.789   5.359
   96CO2     D2  421   5.181   7.822   5.553
   96CO2      C  422   5.174   7.805   5.456
   96CO2     O1  423   5.165   7.786   5.342
   96CO2     O2  424   5.183   7.825   5.570
   97CO2     D1  425   9.597   3.311   9.084
   97CO2     D2  426   9.600   3.154   9.204
   97CO2      C  427   9.599   3.233   9.144
   97CO2     O1  428   9.597   3.325   9.073
   97CO2     O2  429   9.601   3.141   9.215
   98CO2     D1  430   1.278   5.295   6.622
   98CO2     D2  431   1.152   5.434   6.683
   98CO2      C  432   1.215   5.365   6.652
   98CO2     O1  433   1.289   5.283   6.616
   98CO2     O2  434   1.141   5.446   6.689
   99CO2     D1  435   4.586   5.692   4.047
   99CO2     D2  436   4.578   5.700   3.850
   99CO2      C  437   4.582   5.696   3.949
   99CO2     O1  438   4.587   5.691   4.064
   99CO2     O2  439   4.577   5.701   3.833
  100CO2     D1  440   6.369   3.072   2.286
  100CO2     D2  441   6.426   3.089   2.475
  100CO2      C  442   6.397   3.080   2.381
  100CO2     O1  443   6.364   3.070   2.270
  100CO2     O2  444   6.431   3.091   2.491
  101CO2     D1  445   5.905   0.959   7.937
  101CO2     D2  446   5.740   1.027   7.852
  101CO2      C  447   5.823   0.993   7.894
  101CO2     O1  448   5.919   0.953   7.944
  101CO2     O2  449   5.726   1.033   7.844
  102CO2     D1  450   4.079   6.271   1.418
  102CO2     D2  451   4.009   6.118   1.522
  102CO2      C  452   4.044   6.194   1.470
  102CO2     O1  453   4.085   6.284   1.409
  102CO2     O2  454   4.003   6.104   1.531
  103CO2     D1  455   5.348   5.372   8.471
  103CO2     D2  456   5.337   5.422   8.663
  103CO2      C  457   5.342   5.397   8.567
  103CO2     O1  458   5.349   5.368   8.455
  103CO2     O2  459   5.336   5.426   8.679
  104CO2     D1  460   7.171   1.420   3.276
  104CO2     D2  461   6.992   1.336   3.273
  104CO2      C  462   7.082   1.378   3.274
  104CO2     O1  463   7.187   1.427   3.276
  104CO2     O2  464   6.977   1.329   3.272
  105CO2     D1  465   0.156   0.389   2.494
  105CO2     D2  466  -0.022   0.391   2.407
  105CO2      C  467   0.067   0.390   2.451
  105CO2     O1  468   0.172   0.389   2.501
  105CO2     O2  469  -0.037   0.391   2.400
  106CO2     D1  470   3.977   8.048   2.381
  106CO2     D2  471   4.091   7.889   2.409
  106CO2      C  472   4.034   7.968   2.395
  106CO2     O1  473   3.967   8.061   2.378
  106CO2     O2  474   4.101   7.875   2.412
  107CO2     D1  475   2.474   4.157   7.164
  107CO2     D2  476   2.544   4.258   7.319
  107CO2      C  477   2.509   4.207   7.241
  107CO2     O1  478   2.467   4.149   7.150
  107CO2     O2  479   2.550   4.266   7.332
  108CO2     D1  480   0.473   8.130   4.730
  108CO2     D2  481   0.288   8.172   4.675
  108CO2      C  482   0.381   8.151   4.702
  108CO2     O1  483   0.489   8.127   4.735
  108CO2     O2  484   0.272   8.176   4.670
  109CO2     D1  485   1.669   3.625   7.590
  109CO2     D2  486   1.709   3.435   7.630
  109CO2      C  487   1.689   3.530   7.610
  109CO2     O1  488   1.666   3.641   7.586
  109CO2     O2  489   1.713   3.419   7.634
  110CO2     D1  490   6.891   1.921   5.131
  110CO2     D2  491   7.001   1.828   4.995
  110CO2      C  492   6.946   1.875   5.063
  110CO2     O1  493   6.881   1.928   5.143
  110CO2     O2  494   7.010   1.821   4.983
  111CO2     D1  495   4.659   6.153   1.892
  111CO2     D2  496   4.840   6.228   1.922
  111CO2      C  497   4.750   6.190   1.907
  111CO2     O1  498   4.644   6.146   1.889
  111CO2     O2  499   4.855   6.234   1.925
  112CO2     D1  500   4.511   7.628   3.035
  112CO2     D2  501   4.446   7.754   3.174
  112CO2      C  502   4.478   7.691   3.105
  112CO2     O1  503   4.516   7.618   3.023
  112CO2     O2  504   4.440   7.764   3.186
  113CO2     D1  505   9.244   6.276   2.943
  113CO2     D2  506   9.372   6.259   3.092
  113CO2      C  507   9.308   6.267   3.017
  113CO2     O1  508   9.233   6.277   2.930
  113CO2     O2  509   9.383   6.257   3.105
  114CO2     D1  510   0.503   2.730   5.929
  114CO2     D2  511   0.526   2.737   6.125
  114CO2      C  512   0.515   2.733   6.027
  114CO2     O1  513   0.502   2.729   5.912
  114CO2     O2  514   0.528   2.737   6.142
  115CO2     D1  515   4.378   2.075   9.702
  115CO2     D2  516   4.479   2.138   9.860
  115CO2      C  517   4.428   2.107   9.781
  115CO2     O1  518   4.369   2.070   9.688
  115CO2     O2  519   4.487   2.144   9.874
  116CO2     D1  520   4.591   6.634   3.245
  116CO2     D2  521   4.605   6.623   3.442
  116CO2      C  522   4.598   6.629   3.343
  116CO2     O1  523   4.589   6.635   3.228
  116CO2     O2  524   4.606   6.622   3.459
  117CO2     D1  525   2.500   4.263   7.557
  117CO2     D2  526   2.333   4.334   7.478
  117CO2      C  527   2.417   4.299   7.518
  117CO2     O1  528   2.515   4.257   7.564
  117CO2     O2  529   2.319   4.340   7.472
  118CO2     D1  530   4.072   5.963   9.228
  118CO2     D2  531   3.882   5.951   9.281
  118CO2      C  532   3.977   5.957   9.255
  118CO2     O1  533   4.088   5.964   9.224
  118CO2     O2  534   3.865   5.950   9.286
  119CO2     D1  535   8.117   7.283   3.518
  119CO2     D2  536   8.296   7.308   3.437
  119CO2      C  537   8.206   7.296   3.477
  119CO2     O1  538   8.101   7.281   3.525
  119CO2     O2  539   8.311   7.310   3.430
  120CO2     D1  540   5.452   4.270   8.530
  120CO2     D2  541   5.465   4.391   8.686
  120CO2      C  542   5.458   4.330   8.608
  120CO2     O1  543   5.451   4.259   8.516
  120CO2     O2  544   5.466   4.401   8.699
  121CO2     D1  545   1.862   8.312   9.841
  121CO2     D2  546   1.888   8.296  10.036
  121CO2      C  547   1.875   8.304   9.939
  121CO2     O1  548   1.860   8.313   9.824
  121CO2     O2  549   1.890   8.294  10.053
  122CO2     D1  550   1.832   9.371   6.326
  122CO2     D2  551   1.864   9.407   6.519
  122CO2      C  552   1.848   9.389   6.422
  122CO2     O1  553   1.830   9.368   6.310
  122CO2     O2  554   1.866   9.410   6.535
  123CO2     D1  555   8.940   7.269   4.444
  123CO2     D2  556   8.898   7.237   4.254
  123CO2      C  557   8.919   7.253   4.349
  123CO2     O1  558   8.944   7.272   4.461
  123CO2     O2  559   8.894   7.234   4.237
  124CO2     D1  560   1.404   6.154   5.089
  124CO2     D2  561   1.466   6.031   5.231
  124CO2      C  562   1.435   6.092   5.160
  124CO2     O1  563   1.399   6.165   5.077
  124CO2     O2  564   1.472   6.020   5.243
  125CO2     D1  565   5.596   2.704   9.400
  125CO2     D2  566   5.447   2.577   9.432
  125CO2      C  567   5.522   2.640   9.416
  125CO2     O1  568   5.609   2.715   9.397
  125CO2     O2  569   5.435   2.566   9.435
  126CO2     D1  570   3.722   9.901   0.541
  126CO2     D2  571   3.891   9.819   0.479
  126CO2      C  572   3.807   9.860   0.510
  126CO2     O1  573   3.708   9.908   0.546
  126CO2     O2  574   3.906   9.811   0.473
  127CO2     D1  575   7.918   9.240   3.829
  127CO2     D2  576   8.040   9.332   3.704
  127CO2      C  577   7.979   9.286   3.767
  127CO2     O1  578   7.907   9.232   3.840
  127CO2     O2  579   8.050   9.340   3.693
  128CO2     D1  580   5.238   4.361   3.041
  128CO2     D2  581   5.056   4.283   3.051
  128CO2      C  582   5.147   4.322   3.046
  128CO2     O1  583   5.254   4.368   3.040
  128CO2     O2  584   5.040   4.277   3.052
  129CO2     D1  585   8.096   9.274   8.530
  129CO2     D2  586   7.983   9.412   8.445
  129CO2      C  587   8.039   9.343   8.487
  129CO2     O1  588   8.106   9.262   8.537
  129CO2     O2  589   7.973   9.424   8.438
  130CO2     D1  590   7.899   7.603   7.356
  130CO2     D2  591   7.937   7.572   7.548
  130CO2      C  592   7.918   7.587   7.452
  130CO2     O1  593   7.896   7.605   7.340
  130CO2     O2  594   7.941   7.570   7.565
  131CO2     D1  595   9.678   2.124   8.212
  131CO2     D2  596   9.765   2.162   8.039
  131CO2      C  597   9.722   2.143   8.126
  131CO2     O1  598   9.670   2.121   8.227
  131CO2     O2  599   9.773   2.165   8.024
  132CO2     D1  600   5.770   7.214   4.447
  132CO2     D2  601   5.707   7.096   4.592
  132CO2      C  602   5.738   7.155   4.519
  132CO2     O1  603   5.775   7.224   4.434
  132CO2     O2  604   5.702   7.085   4.605
  133CO2     D1  605   1.148   7.415   4.340
  133CO2     D2  606   1.006   7.358   4.466
  133CO2      C  607   1.077   7.387   4.403
  133CO2     O1  608   1.160   7.420   4.329
  133CO2     O2  609   0.994   7.353   4.477
  134CO2     D1  610   0.039   7.852   1.392
  134CO2     D2  611   0.081   7.892   1.581
  134CO2      C  612   0.060   7.872   1.487
  134CO2     O1  613   0.035   7.849   1.376
  134CO2     O2  614   0.084   7.895   1.598
  135CO2     D1  615   8.840   0.595   1.457
  135CO2     D2  616   8.736   0.698   1.591
  135CO2      C  617   8.788   0.647   1.524
  135CO2     O1  618   8.849   0.587   1.445
  135CO2     O2  619   8.727   0.707   1.602
  136CO2     D1  620   8.007   6.422   6.258
  136CO2     D2  621   8.031   6.235   6.198
  136CO2      C  622   8.019   6.329   6.228
  136CO2     O1  623   8.005   6.438   6.264
  136CO2     O2  624   8.033   6.219   6.193
  137CO2     D1  625   1.198   3.311   4.101
  137CO2     D2  626   1.267   3.150   4.193
  137CO2      C  627   1.232   3.231   4.147
  137CO2     O1  628   1.192   3.325   4.093
  137CO2     O2  629   1.273   3.136   4.200
  138CO2     D1  630   2.758   1.935   3.546
  138CO2     D2  631   2.602   1.815   3.567
  138CO2      C  632   2.680   1.875   3.557
  138CO2     O1  633   2.771   1.946   3.544
  138CO2     O2  634   2.589   1.804   3.569
  139CO2     D1  635   6.102   8.841   8.567
  139CO2     D2  636   6.162   8.963   8.710
  139CO2      C  637   6.132   8.902   8.638
  139CO2     O1  638   6.096   8.831   8.554
  139CO2     O2  639   6.168   8.974   8.723
  140CO2     D1  640   3.059   6.327   1.307
  140CO2     D2  641   3.063   6.303   1.503
  140CO2      C  642   3.061   6.315   1.405
  140CO2     O1  643   3.058   6.329   1.290
  140CO2     O2  644   3.063   6.301   1.520
  141CO2     D1  645   7.186   8.175   1.689
  141CO2     D2  646   7.231   8.070   1.528
  141CO2      C  647   7.208   8.122   1.609
  141CO2     O1  648   7.182   8.184   1.703
  141CO2     O2  649   7.235   8.061   1.514
  142CO2     D1  650   4.343   9.445   4.749
  142CO2     D2  651   4.315   9.562   4.905
  142CO2      C  652   4.329   9.504   4.827
  142CO2     O1  653   4.345   9.435   4.735
  142CO2     O2  654   4.313   9.573   4.919
  143CO2     D1  655   1.280   0.267   8.101
  143CO2     D2  656   1.406   0.419   8.110
  143CO2      C  657   1.343   0.343   8.105
  143CO2     O1  658   1.269   0.254   8.101
  143CO2     O2  659   1.417   0.432   8.110
  144CO2     D1  660   7.753   6.457   5.271
  144CO2     D2  661   7.709   6.531   5.449
  144CO2      C  662   7.731   6.494   5.360
  144CO2     O1  663   7.757   6.451   5.256
  144CO2     O2  664   7.706   6.538   5.465
  145CO2     D1  665   6.091   8.797   0.749
  145CO2     D2  666   6.116   8.736   0.563
  145CO2      C  667   6.104   8.767   0.656
  145CO2     O1  668   6.089   8.802   0.766
  145CO2     O2  669   6.119   8.731   0.547
  146CO2     D1  670   7.759   6.168   3.050
  146CO2     D2  671   7.724   6.358   3.091
  146CO2      C  672   7.741   6.263   3.071
  146CO2     O1  673   7.762   6.151   3.046
  146CO2     O2  674   7.721   6.374   3.095
  147CO2     D1  675   7.622   7.074   0.148
  147CO2     D2  676   7.537   7.113   0.322
  147CO2      C  677   7.580   7.093   0.235
  147CO2     O1  678   7.629   7.070   0.133
  147CO2     O2  679   7.530   7.116   0.337
  148CO2     D1  680   6.608   7.657   2.301
  148CO2     D2  681   6.797   7.709   2.281
  148CO2      C  682   6.703   7.683   2.291
  148CO2     O1  683   6.591   7.653   2.303
  148CO2     O2  684   6.814   7.714   2.279
  149CO2     D1  685   3.206   1.303   5.327
  149CO2     D2  686   3.287   1.166   5.445
  149CO2      C  687   3.246   1.235   5.386
  149CO2     O1  688   3.199   1.315   5.317
  149CO2     O2  689   3.294   1.155   5.455
  150CO2     D1  690   1.146   3.454   6.556
  150CO2     D2  691   1.235   3.408   6.386
  150CO2      C  692   1.191   3.431   6.471
  150CO2     O1  693   1.138   3.458   6.571
  150CO2     O2  694   1.243   3.404   6.371
  151CO2     D1  695   5.940   6.985   0.812
  151CO2     D2  696   5.838   7.073   0.957
  151CO2      C  697   5.889   7.029   0.885
  151CO2     O1  698   5.948   6.978   0.800
  151CO2     O2  699   5.829   7.081   0.970
  152CO2     D1  700   9.187   6.543   1.578
  152CO2     D2  701   9.008   6.485   1.516
  152CO2      C  702   9.098   6.514   1.547
  152CO2     O1  703   9.203   6.548   1.583
  152CO2     O2  704   8.993   6.480   1.511
  153CO2     D1  705   0.513   8.922   0.225
  153CO2     D2  706   0.485   8.917   0.030
  153CO2      C  707   0.499   8.919   0.127
  153CO2     O1  708   0.516   8.922   0.242
  153CO2     O2  709   0.483   8.916   0.013
  154CO2     D1  710   8.599   5.366   3.828
  154CO2     D2  711   8.515   5.309   3.998
  154CO2      C  712   8.557   5.337   3.913
  154CO2     O1  713   8.606   5.371   3.814
  154CO2     O2  714   8.508   5.304   4.013
  155CO2     D1  715   7.250   9.480   9.380
  155CO2     D2  716   7.135   9.449   9.538
  155CO2      C  717   7.192   9.465   9.459
  155CO2     O1  718   7.260   9.483   9.367
  155CO2     O2  719   7.124   9.447   9.551
  156CO2     D1  720   5.969   6.345   0.555
  156CO2     D2  721   6.144   6.394   0.633
  156CO2      C  722   6.057   6.370   0.594
  156CO2     O1  723   5.954   6.340   0.548
  156CO2     O2  724   6.159   6.399   0.639
  157CO2     D1  725   8.115   0.410   6.946
  157CO2     D2  726   8.156   0.357   6.760
  157CO2      C  727   8.136   0.383   6.853
  157CO2     O1  728   8.112   0.414   6.962
  157CO2     O2  729   8.160   0.352   6.743
  158CO2     D1  730   6.707   4.100   5.423
  158CO2     D2  731   6.864   4.215   5.386
  158CO2      C  732   6.785   4.157   5.405
  158CO2     O1  733   6.693   4.090   5.427
  158CO2     O2  734   6.878   4.224   5.383
  159CO2     D1  735   1.229   7.812   9.273
  159CO2     D2  736   1.083   7.683   9.310
  159CO2      C  737   1.156   7.748   9.292
  159CO2     O1  738   1.241   7.823   9.270
  159CO2     O2  739   1.071   7.672   9.313
  160CO2     D1  740   8.899   6.865   5.478
  160CO2     D2  741   9.074   6.926   5.549
  160CO2      C  742   8.987   6.896   5.513
  160CO2     O1  743   8.884   6.860   5.472
  160CO2     O2  744   9.089   6.931   5.555
  161CO2     D1  745   3.778   0.705   8.584
  161CO2     D2  746   3.853   0.817   8.440
  161CO2      C  747   3.815   0.761   8.512
  161CO2     O1  748   3.771   0.695   8.597
  161CO2     O2  749   3.859   0.827   8.427
  162CO2     D1  750   3.500   8.330   7.801
  162CO2     D2  751   3.644   8.412   7.908
  162CO2      C  752   3.572   8.371   7.854
  162CO2     O1  753   3.487   8.323   7.791
  162CO2     O2  754   3.657   8.419   7.917
  163CO2     D1  755   2.193   1.136   6.612
  163CO2     D2  756   2.063   1.029   6.715
  163CO2      C  757   2.128   1.083   6.663
  163CO2     O1  758   2.205   1.146   6.603
  163CO2     O2  759   2.052   1.019   6.724
  164CO2     D1  760   5.084   6.840   1.313
  164CO2     D2  761   5.067   6.909   1.128
  164CO2      C  762   5.076   6.874   1.221
  164CO2     O1  763   5.085   6.834   1.329
  164CO2     O2  764   5.066   6.914   1.112
  165CO2     D1  765   4.336   9.324   1.847
  165CO2     D2  766   4.476   9.447   1.912
  165CO2      C  767   4.406   9.386   1.880
  165CO2     O1  768   4.324   9.313   1.841
  165CO2     O2  769   4.488   9.458   1.918
  166CO2     D1  770   2.109   6.884   7.270
  166CO2     D2  771   1.949   6.899   7.384
  166CO2      C  772   2.029   6.892   7.327
  166CO2     O1  773   2.123   6.883   7.260
  166CO2     O2  774   1.935   6.901   7.394
  167CO2     D1  775   0.101   3.671   2.633
  167CO2     D2  776  -0.001   3.552   2.754
  167CO2      C  777   0.050   3.611   2.694
  167CO2     O1  778   0.110   3.681   2.623
  167CO2     O2  779  -0.009   3.542   2.765
  168CO2     D1  780   8.161   4.473   0.596
  168CO2     D2  781   8.101   4.525   0.415
  168CO2      C  782   8.131   4.499   0.506
  168CO2     O1  783   8.166   4.469   0.612
  168CO2     O2  784   8.096   4.530   0.399
  169CO2     D1  785   9.089   2.169   6.369
  169CO2     D2  786   9.187   2.147   6.199
  169CO2      C  787   9.138   2.158   6.284
  169CO2     O1  788   9.081   2.171   6.384
  169CO2     O2  789   9.195   2.145   6.184
  170CO2     D1  790   2.030   5.180   8.833
  170CO2     D2  791   2.029   5.209   9.028
  170CO2      C  792   2.030   5.195   8.930
  170CO2     O1  793   2.031   5.178   8.816
  170CO2     O2  794   2.028   5.211   9.045
  171CO2     D1  795   9.770   6.899   0.299
  171CO2     D2  796   9.640   6.751   0.289
  171CO2      C  797   9.705   6.825   0.294
  171CO2     O1  798   9.782   6.912   0.300
  171CO2     O2  799   9.628   6.739   0.289
  172CO2     D1  800   0.012   9.924   9.711
  172CO2     D2  801   0.031  10.062   9.852
  172CO2      C  802   0.021   9.993   9.781
  172CO2     O1  803   0.011   9.912   9.699
  172CO2     O2  804   0.032  10.074   9.864
  173CO2     D1  805   7.082   7.913   5.285
  173CO2     D2  806   7.212   7.780   5.351
  173CO2      C  807   7.147   7.846   5.318
  173CO2     O1  808   7.070   7.924   5.279
  173CO2     O2  809   7.224   7.769   5.357
  174CO2     D1  810   3.089   2.106   0.253
  174CO2     D2  811   2.989   2.096   0.423
  174CO2      C  812   3.039   2.101   0.338
  174CO2     O1  813   3.098   2.106   0.238
  174CO2     O2  814   2.981   2.095   0.438
  175CO2     D1  815   8.080   8.951   2.858
  175CO2     D2  816   8.097   8.931   2.662
  175CO2      C  817   8.089   8.941   2.760
  175CO2     O1  818   8.079   8.953   2.875
  175CO2     O2  819   8.099   8.929   2.645
  176CO2     D1  820   2.457   8.721   4.136
  176CO2     D2  821   2.408   8.654   4.316
  176CO2      C  822   2.432   8.687   4.226
  176CO2     O1  823   2.461   8.726   4.121
  176CO2     O2  824   2.404   8.648   4.331
  177CO2     D1  825   4.423   5.031   5.180
  177CO2     D2  826   4.417   5.027   4.982
  177CO2      C  827   4.420   5.029   5.081
  177CO2     O1  828   4.423   5.031   5.197
  177CO2     O2  829   4.417   5.027   4.965
  178CO2     D1  830   1.714   2.918   7.557
  178CO2     D2  831   1.787   2.940   7.375
  178CO2      C  832   1.750   2.929   7.466
  178CO2     O1  833   1.707   2.916   7.573
  178CO2     O2  834   1.793   2.942   7.359
  179CO2     D1  835   2.763   3.327   3.499
  179CO2     D2  836   2.897   3.313   3.353
  179CO2      C  837   2.830   3.320   3.426
  179CO2     O1  838   2.752   3.328   3.511
  179CO2     O2  839   2.908   3.312   3.341
  180CO2     D1  840   8.759   3.703   6.552
  180CO2     D2  841   8.907   3.713   6.421
  180CO2      C  842   8.833   3.708   6.487
  180CO2     O1  843   8.746   3.702   6.563
  180CO2     O2  844   8.920   3.714   6.410
  181CO2     D1  845   1.088   8.152   7.418
  181CO2     D2  846   1.064   7.964   7.360
  181CO2      C  847   1.076   8.058   7.389
  181CO2     O1  848   1.090   8.168   7.423
  181CO2     O2  849   1.062   7.948   7.355
  182CO2     D1  850   3.926   1.013   1.780
  182CO2     D2  851   3.859   1.181   1.701
  182CO2      C  852   3.893   1.097   1.740
  182CO2     O1  853   3.932   0.998   1.787
  182CO2     O2  854   3.853   1.196   1.694
  183CO2     D1  855   4.818   0.732   2.541
  183CO2     D2  856   4.800   0.929   2.551
  183CO2      C  857   4.809   0.830   2.546
  183CO2     O1  858   4.820   0.715   2.540
  183CO2     O2  859   4.798   0.946   2.552
  184CO2     D1  860   8.377   8.939   4.325
  184CO2     D2  861   8.520   9.008   4.207
  184CO2      C  862   8.449   8.974   4.266
  184CO2     O1  863   8.365   8.933   4.335
  184CO2     O2  864   8.533   9.014   4.197
  185CO2     D1  865   8.508   2.953   5.299
  185CO2     D2  866   8.447   3.140   5.320
  185CO2      C  867   8.478   3.046   5.310
  185CO2     O1  868   8.513   2.937   5.297
  185CO2     O2  869   8.442   3.156   5.322
  186CO2     D1  870   5.288   7.209   1.493
  186CO2     D2  871   5.287   7.207   1.690
  186CO2      C  872   5.288   7.208   1.592
  186CO2     O1  873   5.288   7.209   1.476
  186CO2     O2  874   5.287   7.207   1.708
  187CO2     D1  875   2.348   2.847   1.444
  187CO2     D2  876   2.491   2.933   1.551
  187CO2      C  877   2.420   2.890   1.498
  187CO2     O1  878   2.336   2.839   1.435
  187CO2     O2  879   2.503   2.941   1.560
  188CO2     D1  880   2.482   2.594   8.288
  188CO2     D2  881   2.545   2.574   8.102
  188CO2      C  882   2.514   2.584   8.195
  188CO2     O1  883   2.476   2.596   8.304
  188CO2     O2  884   2.551   2.572   8.086
  189CO2     D1  885   3.732   9.241   0.399
  189CO2     D2  886   3.793   9.301   0.577
  189CO2      C  887   3.763   9.271   0.488
  189CO2     O1  888   3.727   9.236   0.383
  189CO2     O2  889   3.799   9.307   0.592
  190CO2     D1  890   0.916   5.399   2.560
  190CO2     D2  891   0.905   5.421   2.364
  190CO2      C  892   0.911   5.410   2.462
  190CO2     O1  893   0.917   5.397   2.577
  190CO2     O2  894   0.904   5.423   2.347
  191CO2     D1  895   4.549   6.408   7.691
  191CO2     D2  896   4.567   6.361   7.499
  191CO2      C  897   4.558   6.385   7.595
  191CO2     O1  898   4.547   6.412   7.707
  191CO2     O2  899   4.568   6.357   7.483
  192CO2     D1  900   0.023   2.309   5.376
  192CO2     D2  901   0.144   2.364   5.230
  192CO2      C  902   0.083   2.337   5.303
  192CO2     O1  903   0.012   2.305   5.389
  192CO2     O2  904   0.154   2.369   5.217
  193CO2     D1  905   1.145   8.651   8.431
  193CO2     D2  906   1.153   8.712   8.619
  193CO2      C  907   1.149   8.681   8.525
  193CO2     O1  908   1.145   8.645   8.415
  193CO2     O2  909   1.154   8.717   8.636
  194CO2     D1  910   6.519   8.082   9.485
  194CO2     D2  911   6.363   8.071   9.607
  194CO2      C  912   6.441   8.076   9.546
  194CO2     O1  913   6.532   8.083   9.475
  194CO2     O2  914   6.350   8.070   9.617
  195CO2     D1  915   4.344   0.559   1.761
  195CO2     D2  916   4.366   0.557   1.564
  195CO2      C  917   4.355   0.558   1.662
  195CO2     O1  918   4.342   0.559   1.778
  195CO2     O2  919   4.367   0.557   1.547
  196CO2     D1  920   6.351   1.579   7.197
  196CO2     D2  921   6.348   1.529   7.388
  196CO2      C  922   6.350   1.554   7.292
  196CO2     O1  923   6.352   1.584   7.180
  196CO2     O2  924   6.348   1.525   7.404
  197CO2     D1  925   0.713   1.502   2.648
  197CO2     D2  926   0.599   1.505   2.810
  197CO2      C  927   0.656   1.504   2.729
  197CO2     O1  928   0.722   1.502   2.634
  197CO2     O2  929   0.590   1.506   2.824
  198CO2     D1  930   5.503   7.978   3.792
  198CO2     D2  931   5.690   8.038   3.770
  198CO2      C  932   5.597   8.008   3.781
  198CO2     O1  933   5.487   7.973   3.794
  198CO2     O2  934   5.706   8.043   3.768
  199CO2     D1  935   9.115   3.466   6.421
  199CO2     D2  936   9.288   3.425   6.508
  199CO2      C  937   9.202   3.446   6.464
  199CO2     O1  938   9.100   3.469   6.413
  199CO2     O2  939   9.303   3.422   6.516
  200CO2     D1  940   7.653   6.270   5.351
  200CO2     D2  941   7.551   6.150   5.471
  200CO2      C  942   7.602   6.210   5.411
  200CO2     O1  943   7.662   6.281   5.341
  200CO2     O2  944   7.542   6.139   5.481
  201CO2     D1  945   4.934   2.129   4.346
  201CO2     D2  946   5.045   2.089   4.505
  201CO2      C  947   4.990   2.109   4.425
  201CO2     O1  948   4.925   2.132   4.332
  201CO2     O2  949   5.055   2.085   4.518
  202CO2     D1  950   4.942   3.914   6.838
  202CO2     D2  951   4.803   3.797   6.917
  202CO2      C  952   4.872   3.855   6.877
  202CO2     O1  953   4.954   3.924   6.831
  202CO2     O2  954   4.791   3.787   6.924
  203CO2     D1  955   2.420   8.606   1.161
  203CO2     D2  956   2.546   8.706   1.046
  203CO2      C  957   2.483   8.656   1.103
  203CO2     O1  958   2.409   8.597   1.171
  203CO2     O2  959   2.557   8.714   1.036
  204CO2     D1  960   8.863   4.528   5.672
  204CO2     D2  961   8.896   4.708   5.746
  204CO2      C  962   8.879   4.618   5.709
  204CO2     O1  963   8.860   4.513   5.665
  204CO2     O2  964   8.899   4.724   5.752
  205CO2     D1  965   8.480   0.776   6.315
  205CO2     D2  966   8.446   0.790   6.121
  205CO2      C  967   8.463   0.783   6.218
  205CO2     O1  968   8.483   0.775   6.332
  205CO2     O2  969   8.443   0.791   6.104
  206CO2     D1  970   7.271   0.646   7.339
  206CO2     D2  971   7.237   0.669   7.145
  206CO2      C  972   7.254   0.657   7.242
  206CO2     O1  973   7.274   0.644   7.356
  206CO2     O2  974   7.234   0.671   7.129
  207CO2     D1  975   1.219   5.667   6.242
  207CO2     D2  976   1.191   5.766   6.411
  207CO2      C  977   1.205   5.716   6.327
  207CO2     O1  978   1.222   5.658   6.228
  207CO2     O2  979   1.189   5.774   6.426
  208CO2     D1  980   9.445   0.412   5.828
  208CO2     D2  981   9.340   0.299   5.704
  208CO2      C  982   9.392   0.356   5.766
  208CO2     O1  983   9.454   0.422   5.838
  208CO2     O2  984   9.331   0.289   5.693
  209CO2     D1  985   8.602   0.148   4.180
  209CO2     D2  986   8.555   0.141   4.371
  209CO2      C  987   8.578   0.145   4.275
  209CO2     O1  988   8.606   0.149   4.163
  209CO2     O2  989   8.551   0.141   4.388
  210CO2     D1  990   9.649   6.091   1.081
  210CO2     D2  991   9.543   6.004   1.223
  210CO2      C  992   9.596   6.048   1.152
  210CO2     O1  993   9.658   6.099   1.069
  210CO2     O2  994   9.533   5.996   1.235
  211CO2     D1  995   0.258   8.861   6.173
  211CO2     D2  996   0.148   8.898   6.013
  211CO2      C  997   0.203   8.880   6.093
  211CO2     O1  998   0.267   8.858   6.187
  211CO2     O2  999   0.138   8.901   5.999
  212CO2     D1 1000   7.280   2.182   4.335
  212CO2     D2 1001   7.397   2.230   4.184
  212CO2      C 1002   7.338   2.206   4.260
  212CO2     O1 1003   7.269   2.178   4.348
  212CO2     O2 1004   7.407   2.234   4.171
  213CO2     D1 1005  10.002   9.911   7.518
  213CO2     D2 1006   9.818   9.881   7.452
  213CO2      C 1007   9.910   9.896   7.485
  213CO2     O1 1008  10.018   9.913   7.524
  213CO2     O2 1009   9.802   9.879   7.446
  214CO2     D1 1010   7.308   3.730   3.942
  214CO2     D2 1011   7.308   3.729   3.744
  214CO2      C 1012   7.308   3.730   3.843
  214CO2     O1 1013   7.308   3.731   3.959
  214CO2     O2 1014   7.308   3.729   3.727
  215CO2     D1 1015   2.566   6.727   4.081
  215CO2     D2 1016   2.546   6.703   3.886
  215CO2      C 1017   2.556   6.715   3.983
  215CO2     O1 1018   2.567   6.729   4.098
  215CO2     O2 1019   2.544   6.700   3.869
  216CO2     D1 1020   4.359   5.738   8.714
  216CO2     D2 1021   4.373   5.738   8.912
  216CO2      C 1022   4.366   5.738   8.813
  216CO2     O1 1023   4.358   5.738   8.697
  216CO2     O2 1024   4.374   5.738   8.929
  217CO2     D1 1025   9.093   2.167   8.814
  217CO2     D2 1026   9.013   2.300   8.692
  217CO2      C 1027   9.053   2.233   8.753
  217CO2     O1 1028   9.100   2.155   8.825
  217CO2     O2 1029   9.007   2.312   8.682
  218CO2     D1 1030   7.716   2.247   4.895
  218CO2     D2 1031   7.819   2.231   5.063
  218CO2      C 1032   7.767   2.239   4.979
  218CO2     O1 1033   7.707   2.249   4.880
  218CO2     O2 1034   7.828   2.230   5.077
  219CO2     D1 1035   2.798   5.882   2.222
  219CO2     D2 1036   2.697   6.048   2.188
  219CO2      C 1037   2.748   5.965   2.205
  219CO2     O1 1038   2.807   5.867   2.225
  219CO2     O2 1039   2.689   6.063   2.185
  220CO2     D1 1040   8.061   3.147   4.839
  220CO2     D2 1041   8.021   3.114   4.648
  220CO2      C 1042   8.041   3.130   4.743
  220CO2     O1 1043   8.065   3.150   4.855
  220CO2     O2 1044   8.018   3.111   4.631
  221CO2     D1 1045   9.220   3.763   6.870
  221CO2     D2 1046   9.185   3.740   6.677
  221CO2      C 1047   9.203   3.752   6.773
  221CO2     O1 1048   9.223   3.765   6.887
  221CO2     O2 1049   9.182   3.738   6.660
  222CO2     D1 1050   5.300   8.076   0.315
  222CO2     D2 1051   5.380   8.084   0.496
  222CO2      C 1052   5.340   8.080   0.406
  222CO2     O1 1053   5.293   8.075   0.300
  222CO2     O2 1054   5.387   8.085   0.512
  223CO2     D1 1055   8.332   2.859   7.280
  223CO2     D2 1056   8.211   2.705   7.302
  223CO2      C 1057   8.272   2.782   7.291
  223CO2     O1 1058   8.343   2.873   7.279
  223CO2     O2 1059   8.200   2.692   7.303
  224CO2     D1 1060   8.534   0.133   0.283
  224CO2     D2 1061   8.560   0.244   0.444
  224CO2      C 1062   8.547   0.188   0.363
  224CO2     O1 1063   8.531   0.123   0.269
  224CO2     O2 1064   8.562   0.253   0.458
  225CO2     D1 1065   0.569   1.151   9.975
  225CO2     D2 1066   0.509   0.967  10.017
  225CO2      C 1067   0.539   1.059   9.996
  225CO2     O1 1068   0.575   1.167   9.972
  225CO2     O2 1069   0.504   0.951  10.021
  226CO2     D1 1070   6.081   5.519   7.277
  226CO2     D2 1071   6.038   5.524   7.470
  226CO2      C 1072   6.059   5.522   7.374
  226CO2     O1 1073   6.084   5.519   7.261
  226CO2     O2 1074   6.034   5.524   7.487
  227CO2     D1 1075   1.054   4.579   6.400
  227CO2     D2 1076   1.236   4.634   6.345
  227CO2      C 1077   1.145   4.607   6.372
  227CO2     O1 1078   1.038   4.575   6.405
  227CO2     O2 1079   1.251   4.639   6.340
  228CO2     D1 1080   6.660   7.556   9.745
  228CO2     D2 1081   6.515   7.500   9.868
  228CO2      C 1082   6.587   7.528   9.806
  228CO2     O1 1083   6.672   7.560   9.734
  228CO2     O2 1084   6.502   7.495   9.878
  229CO2     D1 1085   1.753   1.626   5.491
  229CO2     D2 1086   1.851   1.458   5.530
  229CO2      C 1087   1.802   1.542   5.510
  229CO2     O1 1088   1.744   1.640   5.487
  229CO2     O2 1089   1.859   1.444   5.533
  230CO2     D1 1090   8.609   0.628   4.700
  230CO2     D2 1091   8.593   0.581   4.509
  230CO2      C 1092   8.601   0.604   4.604
  230CO2     O1 1093   8.610   0.632   4.717
  230CO2     O2 1094   8.592   0.576   4.492
  231CO2     D1 1095   2.783   2.540   0.640
  231CO2     D2 1096   2.668   2.380   0.663
  231CO2      C 1097   2.726   2.460   0.651
  231CO2     O1 1098   2.793   2.553   0.638
  231CO2     O2 1099   2.658   2.366   0.665
  232CO2     D1 1100   8.186   2.966   2.923
  232CO2     D2 1101   8.185   2.819   2.791
  232CO2      C 1102   8.185   2.892   2.857
  232CO2     O1 1103   8.186   2.979   2.935
  232CO2     O2 1104   8.185   2.806   2.780
  233CO2     D1 1105   6.046   8.128   9.522
  233CO2     D2 1106   6.172   8.277   9.552
  233CO2      C 1107   6.109   8.202   9.537
  233CO2     O1 1108   6.035   8.115   9.519
  233CO2     O2 1109   6.183   8.290   9.555
  234CO2     D1 1110   9.218   3.803   3.001
  234CO2     D2 1111   9.195   3.996   2.969
  234CO2      C 1112   9.207   3.899   2.985
  234CO2     O1 1113   9.220   3.786   3.004
  234CO2     O2 1114   9.193   4.013   2.966
  235CO2     D1 1115   7.352   6.408   3.988
  235CO2     D2 1116   7.358   6.351   3.798
  235CO2      C 1117   7.355   6.380   3.893
  235CO2     O1 1118   7.352   6.413   4.004
  235CO2     O2 1119   7.359   6.347   3.782
  236CO2     D1 1120   6.261   5.454   9.373
  236CO2     D2 1121   6.352   5.628   9.397
  236CO2      C 1122   6.306   5.541   9.385
  236CO2     O1 1123   6.253   5.439   9.371
  236CO2     O2 1124   6.360   5.643   9.399
  237CO2     D1 1125   5.457   0.957   7.182
  237CO2     D2 1126   5.333   1.058   7.065
  237CO2      C 1127   5.395   1.008   7.124
  237CO2     O1 1128   5.467   0.949   7.192
  237CO2     O2 1129   5.322   1.067   7.055
  238CO2     D1 1130   0.609   9.265   5.002
  238CO2     D2 1131   0.580   9.078   5.060
  238CO2      C 1132   0.594   9.171   5.031
  238CO2     O1 1133   0.611   9.281   4.997
  238CO2     O2 1134   0.577   9.062   5.065
  239CO2     D1 1135   7.690   0.927   8.360
  239CO2     D2 1136   7.581   0.804   8.250
  239CO2      C 1137   7.635   0.866   8.305
  239CO2     O1 1138   7.699   0.938   8.370
  239CO2     O2 1139   7.571   0.794   8.240
  240CO2     D1 1140   6.288   1.038   8.678
  240CO2     D2 1141   6.212   1.059   8.497
  240CO2      C 1142   6.250   1.049   8.587
  240CO2     O1 1143   6.294   1.036   8.694
  240CO2     O2 1144   6.205   1.061   8.481
  241CO2     D1 1145   8.841   1.849   8.570
  241CO2     D2 1146   8.773   1.804   8.750
  241CO2      C 1147   8.807   1.827   8.660
  241CO2     O1 1148   8.847   1.853   8.554
  241CO2     O2 1149   8.767   1.800   8.766
  242CO2     D1 1150   1.810   1.897   6.147
  242CO2     D2 1151   1.632   1.959   6.208
  242CO2      C 1152   1.721   1.928   6.177
  242CO2     O1 1153   1.825   1.891   6.142
  242CO2     O2 1154   1.617   1.964   6.213
  243CO2     D1 1155   6.174   0.340   4.505
  243CO2     D2 1156   6.159   0.339   4.308
  243CO2      C 1157   6.167   0.339   4.406
  243CO2     O1 1158   6.176   0.340   4.522
  243CO2     O2 1159   6.158   0.339   4.291
  244CO2     D1 1160   6.250   2.222   7.421
  244CO2     D2 1161   6.194   2.283   7.601
  244CO2      C 1162   6.222   2.253   7.511
  244CO2     O1 1163   6.255   2.216   7.406
  244CO2     O2 1164   6.189   2.289   7.616
  245CO2     D1 1165   0.014   3.264   5.911
  245CO2     D2 1166  -0.008   3.296   5.717
  245CO2      C 1167   0.003   3.280   5.814
  245CO2     O1 1168   0.015   3.261   5.928
  245CO2     O2 1169  -0.009   3.298   5.700
  246CO2     D1 1170   8.772   8.272   0.713
  246CO2     D2 1171   8.776   8.210   0.525
  246CO2      C 1172   8.774   8.241   0.619
  246CO2     O1 1173   8.772   8.278   0.729
  246CO2     O2 1174   8.777   8.205   0.509
  247CO2     D1 1175   4.268   6.718   3.097
  247CO2     D2 1176   4.251   6.706   3.294
  247CO2      C 1177   4.259   6.712   3.196
  247CO2     O1 1178   4.269   6.719   3.080
  247CO2     O2 1179   4.250   6.705   3.311
  248CO2     D1 1180   3.899   3.250   4.055
  248CO2     D2 1181   3.852   3.257   4.247
  248CO2      C 1182   3.876   3.254   4.151
  248CO2     O1 1183   3.904   3.250   4.039
  248CO2     O2 1184   3.848   3.257   4.264
  249CO2     D1 1185   6.022   0.397   3.799
  249CO2     D2 1186   5.973   0.567   3.710
  249CO2      C 1187   5.997   0.482   3.754
  249CO2     O1 1188   6.026   0.382   3.807
  249CO2     O2 1189   5.969   0.581   3.702
  250CO2     D1 1190   0.020   5.903   1.122
  250CO2     D2 1191   0.116   6.004   0.982
  250CO2      C 1192   0.068   5.953   1.052
  250CO2     O1 1193   0.011   5.894   1.134
  250CO2     O2 1194   0.124   6.012   0.970
  251CO2     D1 1195   0.768   9.884   8.351
  251CO2     D2 1196   0.929   9.768   8.341
  251CO2      C 1197   0.848   9.826   8.346
  251CO2     O1 1198   0.754   9.893   8.352
  251CO2     O2 1199   0.943   9.758   8.340
  252CO2     D1 1200   2.493   2.615   9.826
  252CO2     D2 1201   2.588   2.717   9.686
  252CO2      C 1202   2.541   2.666   9.756
  252CO2     O1 1203   2.485   2.607   9.838
  252CO2     O2 1204   2.596   2.726   9.674
  253CO2     D1 1205   8.027   1.173   5.148
  253CO2     D2 1206   7.910   1.132   4.993
  253CO2      C 1207   7.969   1.152   5.070
  253CO2     O1 1208   8.037   1.176   5.161
  253CO2     O2 1209   7.900   1.128   4.980
  254CO2     D1 1210   1.287   4.104   5.175
  254CO2     D2 1211   1.226   4.050   4.995
  254CO2      C 1212   1.256   4.077   5.085
  254CO2     O1 1213   1.292   4.109   5.191
  254CO2     O2 1214   1.220   4.046   4.979
  255CO2     D1 1215   0.628   1.901   4.943
  255CO2     D2 1216   0.608   1.791   5.107
  255CO2      C 1217   0.618   1.846   5.025
  255CO2     O1 1218   0.630   1.910   4.929
  255CO2     O2 1219   0.606   1.782   5.121
  256CO2     D1 1220   9.984   8.075   0.130
  256CO2     D2 1221   9.993   8.081   0.327
  256CO2      C 1222   9.989   8.078   0.228
  256CO2     O1 1223   9.984   8.074   0.112
  256CO2     O2 1224   9.994   8.081   0.344
  257CO2     D1 1225   7.457   9.692   2.049
  257CO2     D2 1226   7.470   9.679   2.246
  257CO2      C 1227   7.463   9.685   2.147
  257CO2     O1 1228   7.455   9.693   2.032
  257CO2     O2 1229   7.471   9.678   2.263
  258CO2     D1 1230   3.108   2.757   3.061
  258CO2     D2 1231   3.052   2.756   3.251
  258CO2      C 1232   3.080   2.756   3.156
  258CO2     O1 1233   3.113   2.757   3.045
  258CO2     O2 1234   3.047   2.756   3.267
  259CO2     D1 1235   2.843   3.142   4.055
  259CO2     D2 1236   2.840   3.130   3.858
  259CO2      C 1237   2.842   3.136   3.957
  259CO2     O1 1238   2.844   3.143   4.072
  259CO2     O2 1239   2.840   3.129   3.841
  260CO2     D1 1240   6.990   4.453   1.334
  260CO2     D2 1241   7.044   4.268   1.291
  260CO2      C 1242   7.017   4.360   1.313
  260CO2     O1 1243   6.985   4.469   1.338
  260CO2     O2 1244   7.049   4.252   1.287
  261CO2     D1 1245   7.782   3.489   2.154
  261CO2     D2 1246   7.784   3.433   1.964
  261CO2      C 1247   7.783   3.461   2.059
  261CO2     O1 1248   7.782   3.494   2.171
  261CO2     O2 1249   7.785   3.429   1.948
  262CO2     D1 1250   8.967   3.739   5.117
  262CO2     D2 1251   8.937   3.779   4.926
  262CO2      C 1252   8.952   3.759   5.022
  262CO2     O1 1253   8.969   3.736   5.134
  262CO2     O2 1254   8.934   3.783   4.909
  263CO2     D1 1255   3.516   2.351   3.048
  263CO2     D2 1256   3.700   2.281   3.058
  263CO2      C 1257   3.608   2.316   3.053
  263CO2     O1 1258   3.500   2.357   3.047
  263CO2     O2 1259   3.716   2.275   3.058
  264CO2     D1 1260   6.082   8.693   3.843
  264CO2     D2 1261   5.950   8.834   3.802
  264CO2      C 1262   6.016   8.763   3.823
  264CO2     O1 1263   6.093   8.681   3.847
  264CO2     O2 1264   5.938   8.846   3.798
  265CO2     D1 1265   7.282   9.429   1.922
  265CO2     D2 1266   7.433   9.399   1.798
  265CO2      C 1267   7.358   9.414   1.860
  265CO2     O1 1268   7.269   9.431   1.933
  265CO2     O2 1269   7.446   9.396   1.787
  266CO2     D1 1270   3.605   5.250   3.275
  266CO2     D2 1271   3.500   5.112   3.180
  266CO2      C 1272   3.553   5.181   3.227
  266CO2     O1 1273   3.614   5.262   3.283
  266CO2     O2 1274   3.491   5.100   3.171
  267CO2     D1 1275   4.288   2.480   5.654
  267CO2     D2 1276   4.300   2.516   5.460
  267CO2      C 1277   4.294   2.498   5.557
  267CO2     O1 1278   4.287   2.477   5.671
  267CO2     O2 1279   4.301   2.519   5.443
  268CO2     D1 1280   0.444   8.469   6.347
  268CO2     D2 1281   0.505   8.533   6.523
  268CO2      C 1282   0.475   8.501   6.435
  268CO2     O1 1283   0.439   8.463   6.331
  268CO2     O2 1284   0.511   8.538   6.539
  269CO2     D1 1285   4.929   6.719   5.530
  269CO2     D2 1286   4.927   6.727   5.728
  269CO2      C 1287   4.928   6.723   5.629
  269CO2     O1 1288   4.930   6.718   5.513
  269CO2     O2 1289   4.927   6.728   5.745
  270CO2     D1 1290   4.444   2.696   8.972
  270CO2     D2 1291   4.407   2.832   8.833
  270CO2      C 1292   4.425   2.764   8.903
  270CO2     O1 1293   4.447   2.685   8.984
  270CO2     O2 1294   4.404   2.844   8.821
  271CO2     D1 1295   2.521   2.643   3.345
  271CO2     D2 1296   2.656   2.749   3.247
  271CO2      C 1297   2.589   2.696   3.296
  271CO2     O1 1298   2.509   2.634   3.353
  271CO2     O2 1299   2.668   2.758   3.239
  272CO2     D1 1300   0.903   3.954  -0.013
  272CO2     D2 1301   0.905   3.958   0.185
  272CO2      C 1302   0.904   3.956   0.086
  272CO2     O1 1303   0.903   3.953  -0.030
  272CO2     O2 1304   0.905   3.958   0.202
  273CO2     D1 1305   4.603   3.952   6.415
  273CO2     D2 1306   4.689   4.036   6.572
  273CO2      C 1307   4.646   3.994   6.494
  273CO2     O1 1308   4.595   3.945   6.402
  273CO2     O2 1309   4.697   4.043   6.586
  274CO2     D1 1310   0.176   5.055   8.710
  274CO2     D2 1311   0.055   5.084   8.864
  274CO2      C 1312   0.115   5.070   8.787
  274CO2     O1 1313   0.186   5.053   8.697
  274CO2     O2 1314   0.045   5.087   8.877
  275CO2     D1 1315   0.727   2.502   5.192
  275CO2     D2 1316   0.615   2.415   5.054
  275CO2      C 1317   0.671   2.458   5.123
  275CO2     O1 1318   0.737   2.509   5.203
  275CO2     O2 1319   0.605   2.407   5.042
  276CO2     D1 1320   1.547   2.814   9.914
  276CO2     D2 1321   1.415   2.849  10.057
  276CO2      C 1322   1.481   2.831   9.986
  276CO2     O1 1323   1.558   2.811   9.901
  276CO2     O2 1324   1.404   2.852  10.070
  277CO2     D1 1325   7.917   3.907   7.797
  277CO2     D2 1326   7.881   4.030   7.948
  277CO2      C 1327   7.899   3.969   7.872
  277CO2     O1 1328   7.920   3.897   7.784
  277CO2     O2 1329   7.878   4.041   7.961
  278CO2     D1 1330   9.965   7.230   4.776
  278CO2     D2 1331   9.929   7.354   4.627
  278CO2      C 1332   9.947   7.292   4.701
  278CO2     O1 1333   9.968   7.219   4.789
  278CO2     O2 1334   9.926   7.365   4.614
  279CO2     D1 1335   8.781   9.456   7.057
  279CO2     D2 1336   8.971   9.457   7.000
  279CO2      C 1337   8.876   9.457   7.029
  279CO2     O1 1338   8.765   9.456   7.062
  279CO2     O2 1339   8.987   9.457   6.995
  280CO2     D1 1340   7.386   0.357   4.748
  280CO2     D2 1341   7.194   0.319   4.718
  280CO2      C 1342   7.290   0.338   4.733
  280CO2     O1 1343   7.402   0.360   4.751
  280CO2     O2 1344   7.177   0.316   4.716
  281CO2     D1 1345   3.732   6.699   0.228
  281CO2     D2 1346   3.718   6.724   0.032
  281CO2      C 1347   3.725   6.711   0.130
  281CO2     O1 1348   3.733   6.697   0.245
  281CO2     O2 1349   3.717   6.726   0.015
  282CO2     D1 1350   0.602   5.547   0.808
  282CO2     D2 1351   0.542   5.654   0.653
  282CO2      C 1352   0.572   5.600   0.730
  282CO2     O1 1353   0.607   5.538   0.821
  282CO2     O2 1354   0.537   5.663   0.639
  283CO2     D1 1355   7.271   1.608   0.457
  283CO2     D2 1356   7.178   1.631   0.630
  283CO2      C 1357   7.225   1.620   0.544
  283CO2     O1 1358   7.279   1.606   0.442
  283CO2     O2 1359   7.170   1.633   0.645
  284CO2     D1 1360   9.310   0.176   7.562
  284CO2     D2 1361   9.295   0.184   7.759
  284CO2      C 1362   9.303   0.180   7.661
  284CO2     O1 1363   9.311   0.176   7.545
  284CO2     O2 1364   9.294   0.185   7.777
  285CO2     D1 1365   2.930   7.939   0.454
  285CO2     D2 1366   2.831   7.777   0.398
  285CO2      C 1367   2.881   7.858   0.426
  285CO2     O1 1368   2.938   7.953   0.459
  285CO2     O2 1369   2.823   7.763   0.393
  286CO2     D1 1370   7.552   5.211   3.688
  286CO2     D2 1371   7.394   5.209   3.807
  286CO2      C 1372   7.473   5.210   3.747
  286CO2     O1 1373   7.566   5.211   3.678
  286CO2     O2 1374   7.380   5.209   3.817
  287CO2     D1 1375   4.327   9.208   6.422
  287CO2     D2 1376   4.331   9.187   6.226
  287CO2      C 1377   4.329   9.198   6.324
  287CO2     O1 1378   4.326   9.210   6.439
  287CO2     O2 1379   4.331   9.186   6.209
  288CO2     D1 1380   3.087   8.327   9.741
  288CO2     D2 1381   3.044   8.151   9.661
  288CO2      C 1382   3.066   8.239   9.701
  288CO2     O1 1383   3.090   8.342   9.748
  288CO2     O2 1384   3.041   8.136   9.654
  289CO2     D1 1385   7.611   6.655   2.261
  289CO2     D2 1386   7.624   6.830   2.170
  289CO2      C 1387   7.617   6.742   2.216
  289CO2     O1 1388   7.610   6.640   2.269
  289CO2     O2 1389   7.625   6.845   2.162
  290CO2     D1 1390   4.295   5.311   2.705
  290CO2     D2 1391   4.307   5.344   2.510
  290CO2      C 1392   4.301   5.327   2.607
  290CO2     O1 1393   4.293   5.308   2.722
  290CO2     O2 1394   4.309   5.346   2.493
  291CO2     D1 1395   5.652   0.171   3.926
  291CO2     D2 1396   5.571   0.138   3.749
  291CO2      C 1397   5.612   0.154   3.837
  291CO2     O1 1398   5.659   0.174   3.941
  291CO2     O2 1399   5.564   0.135   3.733
  292CO2     D1 1400   7.661   5.536   9.604
  292CO2     D2 1401   7.520   5.476   9.480
  292CO2      C 1402   7.590   5.506   9.542
  292CO2     O1 1403   7.673   5.541   9.615
  292CO2     O2 1404   7.507   5.471   9.469
  293CO2     D1 1405   9.357   2.699   0.483
  293CO2     D2 1406   9.257   2.652   0.319
  293CO2      C 1407   9.307   2.675   0.401
  293CO2     O1 1408   9.365   2.703   0.497
  293CO2     O2 1409   9.248   2.648   0.305
  294CO2     D1 1410   4.976   8.438   2.897
  294CO2     D2 1411   4.833   8.545   2.982
  294CO2      C 1412   4.904   8.492   2.940
  294CO2     O1 1413   4.988   8.429   2.890
  294CO2     O2 1414   4.821   8.555   2.990
  295CO2     D1 1415   1.411   0.906   3.471
  295CO2     D2 1416   1.574   0.797   3.498
  295CO2      C 1417   1.492   0.852   3.485
  295CO2     O1 1418   1.396   0.915   3.469
  295CO2     O2 1419   1.588   0.788   3.501
  296CO2     D1 1420   2.489   1.455   1.617
  296CO2     D2 1421   2.342   1.345   1.543
  296CO2      C 1422   2.416   1.400   1.580
  296CO2     O1 1423   2.502   1.464   1.623
  296CO2     O2 1424   2.329   1.336   1.536
  297CO2     D1 1425   7.691   4.434   5.497
  297CO2     D2 1426   7.666   4.266   5.599
  297CO2      C 1427   7.678   4.350   5.548
  297CO2     O1 1428   7.693   4.448   5.488
  297CO2     O2 1429   7.664   4.252   5.608
  298CO2     D1 1430   8.730   9.351   6.145
  298CO2     D2 1431   8.609   9.199   6.111
  298CO2      C 1432   8.670   9.275   6.128
  298CO2     O1 1433   8.741   9.364   6.148
  298CO2     O2 1434   8.598   9.186   6.108
  299CO2     D1 1435   6.171   0.488   6.605
  299CO2     D2 1436   6.176   0.497   6.803
  299CO2      C 1437   6.173   0.493   6.704
  299CO2     O1 1438   6.171   0.487   6.588
  299CO2     O2 1439   6.176   0.498   6.820
  300CO2     D1 1440   8.649   1.138   0.397
  300CO2     D2 1441   8.640   1.157   0.200
  300CO2      C 1442   8.645   1.147   0.298
  300CO2     O1 1443   8.650   1.136   0.414
  300CO2     O2 1444   8.640   1.158   0.183
  301CO2     D1 1445   6.119   9.431   1.657
  301CO2     D2 1446   5.925   9.404   1.682
  301CO2      C 1447   6.022   9.417   1.670
  301CO2     O1 1448   6.136   9.433   1.655
  301CO2     O2 1449   5.908   9.402   1.684
  302CO2     D1 1450   0.290   2.986   7.616
  302CO2     D2 1451   0.284   2.995   7.813
  302CO2      C 1452   0.287   2.990   7.715
  302CO2     O1 1453   0.291   2.985   7.599
  302CO2     O2 1454   0.283   2.996   7.830
  303CO2     D1 1455   4.979   9.900   8.783
  303CO2     D2 1456   4.942  10.068   8.684
  303CO2      C 1457   4.961   9.984   8.733
  303CO2     O1 1458   4.982   9.886   8.791
  303CO2     O2 1459   4.939  10.082   8.676
  304CO2     D1 1460   5.019   4.997   3.493
  304CO2     D2 1461   5.008   5.022   3.689
  304CO2      C 1462   5.013   5.009   3.591
  304CO2     O1 1463   5.020   4.995   3.476
  304CO2     O2 1464   5.007   5.024   3.706
  305CO2     D1 1465   3.443   0.955   4.068
  305CO2     D2 1466   3.478   1.001   3.879
  305CO2      C 1467   3.461   0.978   3.973
  305CO2     O1 1468   3.440   0.951   4.084
  305CO2     O2 1469   3.481   1.005   3.862
  306CO2     D1 1470   5.542   0.976   2.628
  306CO2     D2 1471   5.616   1.020   2.450
  306CO2      C 1472   5.579   0.998   2.539
  306CO2     O1 1473   5.536   0.972   2.644
  306CO2     O2 1474   5.623   1.023   2.435
  307CO2     D1 1475   8.227   6.111   2.096
  307CO2     D2 1476   8.385   6.075   1.982
  307CO2      C 1477   8.306   6.093   2.039
  307CO2     O1 1478   8.213   6.115   2.106
  307CO2     O2 1479   8.398   6.072   1.972
  308CO2     D1 1480   8.895   0.979   1.350
  308CO2     D2 1481   8.856   0.976   1.544
  308CO2      C 1482   8.875   0.978   1.447
  308CO2     O1 1483   8.898   0.979   1.333
  308CO2     O2 1484   8.853   0.976   1.561
  309CO2     D1 1485   6.585   5.388   6.735
  309CO2     D2 1486   6.660   5.329   6.562
  309CO2      C 1487   6.623   5.358   6.648
  309CO2     O1 1488   6.579   5.394   6.750
  309CO2     O2 1489   6.667   5.323   6.547
  310CO2     D1 1490   7.601   8.773   2.227
  310CO2     D2 1491   7.577   8.730   2.419
  310CO2      C 1492   7.589   8.752   2.323
  310CO2     O1 1493   7.603   8.777   2.211
  310CO2     O2 1494   7.575   8.726   2.436
  311CO2     D1 1495   3.795   1.578   0.684
  311CO2     D2 1496   3.808   1.464   0.523
  311CO2      C 1497   3.802   1.521   0.604
  311CO2     O1 1498   3.794   1.588   0.698
  311CO2     O2 1499   3.810   1.454   0.509
  312CO2     D1 1500   5.404   4.025   9.452
  312CO2     D2 1501   5.507   4.189   9.489
  312CO2      C 1502   5.456   4.107   9.471
  312CO2     O1 1503   5.395   4.010   9.448
  312CO2     O2 1504   5.516   4.204   9.493
  313CO2     D1 1505   6.643   3.837   7.797
  313CO2     D2 1506   6.649   3.832   7.994
  313CO2      C 1507   6.646   3.834   7.895
  313CO2     O1 1508   6.643   3.837   7.779
  313CO2     O2 1509   6.649   3.831   8.011
  314CO2     D1 1510   7.220   7.436   9.241
  314CO2     D2 1511   7.182   7.515   9.419
  314CO2      C 1512   7.201   7.476   9.330
  314CO2     O1 1513   7.224   7.430   9.226
  314CO2     O2 1514   7.179   7.522   9.434
  315CO2     D1 1515   8.395   9.440   4.968
  315CO2     D2 1516   8.224   9.340   4.971
  315CO2      C 1517   8.309   9.390   4.970
  315CO2     O1 1518   8.409   9.449   4.968
  315CO2     O2 1519   8.210   9.331   4.971
  316CO2     D1 1520   8.040   9.739   5.353
  316CO2     D2 1521   8.102   9.634   5.198
  316CO2      C 1522   8.071   9.686   5.275
  316CO2     O1 1523   8.035   9.748   5.367
  316CO2     O2 1524   8.108   9.625   5.184
  317CO2     D1 1525   0.379   3.081   7.272
  317CO2     D2 1526   0.465   2.914   7.334
  317CO2      C 1527   0.422   2.998   7.303
  317CO2     O1 1528   0.371   3.095   7.267
  317CO2     O2 1529   0.473   2.900   7.340
  318CO2     D1 1530   0.865   2.036   4.931
  318CO2     D2 1531   0.747   2.072   5.086
  318CO2      C 1532   0.806   2.054   5.008
  318CO2     O1 1533   0.875   2.033   4.918
  318CO2     O2 1534   0.737   2.075   5.099
  319CO2     D1 1535   1.744   3.573   0.121
  319CO2     D2 1536   1.768   3.465  -0.044
  319CO2      C 1537   1.756   3.519   0.039
  319CO2     O1 1538   1.742   3.582   0.135
  319CO2     O2 1539   1.770   3.456  -0.058
  320CO2     D1 1540   6.378   0.713   1.212
  320CO2     D2 1541   6.452   0.794   1.377
  320CO2      C 1542   6.415   0.754   1.294
  320CO2     O1 1543   6.372   0.706   1.197
  320CO2     O2 1544   6.458   0.801   1.391
  321CO2     D1 1545   3.074   5.897   0.643
  321CO2     D2 1546   2.959   5.778   0.752
  321CO2      C 1547   3.017   5.837   0.698
  321CO2     O1 1548   3.084   5.907   0.633
  321CO2     O2 1549   2.950   5.768   0.762
  322CO2     D1 1550   9.204  10.028   5.439
  322CO2     D2 1551   9.266   9.944   5.607
  322CO2      C 1552   9.235   9.986   5.523
  322CO2     O1 1553   9.199  10.035   5.425
  322CO2     O2 1554   9.272   9.937   5.622
  323CO2     D1 1555   7.591   9.345   2.351
  323CO2     D2 1556   7.636   9.350   2.158
  323CO2      C 1557   7.613   9.347   2.255
  323CO2     O1 1558   7.587   9.345   2.367
  323CO2     O2 1559   7.640   9.350   2.142
  324CO2     D1 1560   5.568   5.243   0.973
  324CO2     D2 1561   5.468   5.362   0.850
  324CO2      C 1562   5.518   5.302   0.912
  324CO2     O1 1563   5.576   5.233   0.983
  324CO2     O2 1564   5.459   5.372   0.840
  325CO2     D1 1565   8.525   6.249   7.640
  325CO2     D2 1566   8.603   6.354   7.788
  325CO2      C 1567   8.564   6.302   7.714
  325CO2     O1 1568   8.518   6.239   7.627
  325CO2     O2 1569   8.610   6.364   7.801
  326CO2     D1 1570   0.491   2.246   5.149
  326CO2     D2 1571   0.475   2.054   5.191
  326CO2      C 1572   0.483   2.150   5.170
  326CO2     O1 1573   0.492   2.263   5.146
  326CO2     O2 1574   0.474   2.037   5.194
  327CO2     D1 1575   8.826   4.466   2.219
  327CO2     D2 1576   8.695   4.473   2.368
  327CO2      C 1577   8.761   4.470   2.294
  327CO2     O1 1578   8.837   4.466   2.207
  327CO2     O2 1579   8.684   4.474   2.381
  328CO2     D1 1580   2.126   4.041   9.423
  328CO2     D2 1581   2.094   3.998   9.613
  328CO2      C 1582   2.110   4.019   9.518
  328CO2     O1 1583   2.129   4.045   9.407
  328CO2     O2 1584   2.092   3.994   9.630
  329CO2     D1 1585   4.489   6.556   1.387
  329CO2     D2 1586   4.320   6.505   1.477
  329CO2      C 1587   4.404   6.530   1.432
  329CO2     O1 1588   4.503   6.560   1.379
  329CO2     O2 1589   4.306   6.500   1.485
  330CO2     D1 1590   2.387   6.771   9.203
  330CO2     D2 1591   2.388   6.575   9.229
  330CO2      C 1592   2.388   6.673   9.216
  330CO2     O1 1593   2.387   6.788   9.201
  330CO2     O2 1594   2.389   6.558   9.231
  331CO2     D1 1595   6.444   6.425   8.561
  331CO2     D2 1596   6.641   6.421   8.554
  331CO2      C 1597   6.542   6.423   8.558
  331CO2     O1 1598   6.426   6.426   8.562
  331CO2     O2 1599   6.658   6.421   8.553
  332CO2     D1 1600   5.470   6.093   0.782
  332CO2     D2 1601   5.560   6.064   0.956
  332CO2      C 1602   5.515   6.078   0.869
  332CO2     O1 1603   5.462   6.095   0.767
  332CO2     O2 1604   5.568   6.062   0.971
  333CO2     D1 1605   8.663   1.827   7.034
  333CO2     D2 1606   8.695   1.798   6.841
  333CO2      C 1607   8.679   1.812   6.937
  333CO2     O1 1608   8.661   1.829   7.050
  333CO2     O2 1609   8.698   1.795   6.824
  334CO2     D1 1610   6.864   7.362   7.273
  334CO2     D2 1611   6.876   7.341   7.469
  334CO2      C 1612   6.870   7.352   7.371
  334CO2     O1 1613   6.863   7.364   7.256
  334CO2     O2 1614   6.877   7.339   7.486
  335CO2     D1 1615   0.738   3.643   1.367
  335CO2     D2 1616   0.689   3.834   1.351
  335CO2      C 1617   0.714   3.739   1.359
  335CO2     O1 1618   0.743   3.627   1.369
  335CO2     O2 1619   0.685   3.850   1.349
  336CO2     D1 1620   6.901   0.592   0.349
  336CO2     D2 1621   6.982   0.421   0.407
  336CO2      C 1622   6.942   0.506   0.378
  336CO2     O1 1623   6.894   0.606   0.344
  336CO2     O2 1624   6.989   0.406   0.412
  337CO2     D1 1625   1.121  10.033   4.947
  337CO2     D2 1626   1.215   9.863   4.985
  337CO2      C 1627   1.168   9.948   4.966
  337CO2     O1 1628   1.113  10.048   4.944
  337CO2     O2 1629   1.223   9.848   4.988
  338CO2     D1 1630   5.749   3.128   8.648
  338CO2     D2 1631   5.775   3.117   8.452
  338CO2      C 1632   5.762   3.123   8.550
  338CO2     O1 1633   5.747   3.129   8.665
  338CO2     O2 1634   5.777   3.116   8.436
  339CO2     D1 1635   2.594   4.849   8.452
  339CO2     D2 1636   2.574   4.767   8.631
  339CO2      C 1637   2.584   4.808   8.541
  339CO2     O1 1638   2.596   4.856   8.436
  339CO2     O2 1639   2.572   4.760   8.646
  340CO2     D1 1640   0.093   7.265   5.442
  340CO2     D2 1641   0.094   7.239   5.246
  340CO2      C 1642   0.094   7.252   5.344
  340CO2     O1 1643   0.093   7.267   5.459
  340CO2     O2 1644   0.094   7.237   5.229
  341CO2     D1 1645   1.611   2.264   8.684
  341CO2     D2 1646   1.716   2.273   8.852
  341CO2      C 1647   1.664   2.269   8.768
  341CO2     O1 1648   1.602   2.264   8.670
  341CO2     O2 1649   1.725   2.273   8.866
  342CO2     D1 1650   9.924   7.335   7.802
  342CO2     D2 1651   9.902   7.352   7.606
  342CO2      C 1652   9.913   7.343   7.704
  342CO2     O1 1653   9.926   7.333   7.818
  342CO2     O2 1654   9.900   7.354   7.589
  343CO2     D1 1655   4.371   4.123   0.622
  343CO2     D2 1656   4.265   4.084   0.460
  343CO2      C 1657   4.318   4.104   0.541
  343CO2     O1 1658   4.381   4.127   0.636
  343CO2     O2 1659   4.255   4.080   0.446
  344CO2     D1 1660   4.179   3.563   7.168
  344CO2     D2 1661   4.188   3.564   7.366
  344CO2      C 1662   4.183   3.564   7.267
  344CO2     O1 1663   4.178   3.563   7.151
  344CO2     O2 1664   4.189   3.564   7.383
  345CO2     D1 1665   3.308   8.335   1.341
  345CO2     D2 1666   3.352   8.323   1.534
  345CO2      C 1667   3.330   8.329   1.438
  345CO2     O1 1668   3.305   8.336   1.325
  345CO2     O2 1669   3.356   8.321   1.551
  346CO2     D1 1670   2.385   4.447   1.368
  346CO2     D2 1671   2.396   4.465   1.565
  346CO2      C 1672   2.391   4.456   1.467
  346CO2     O1 1673   2.384   4.446   1.351
  346CO2     O2 1674   2.397   4.467   1.582
  347CO2     D1 1675   4.872   7.211   5.304
  347CO2     D2 1676   4.860   7.239   5.108
  347CO2      C 1677   4.866   7.225   5.206
  347CO2     O1 1678   4.873   7.209   5.320
  347CO2     O2 1679   4.859   7.242   5.091
  348CO2     D1 1680   2.654   0.373   4.017
  348CO2     D2 1681   2.503   0.246   4.004
  348CO2      C 1682   2.578   0.310   4.011
  348CO2     O1 1683   2.667   0.384   4.018
  348CO2     O2 1684   2.490   0.235   4.003
  349CO2     D1 1685   4.383   8.469   1.671
  349CO2     D2 1686   4.267   8.467   1.510
  349CO2      C 1687   4.325   8.468   1.590
  349CO2     O1 1688   4.393   8.469   1.685
  349CO2     O2 1689   4.257   8.466   1.496
  350CO2     D1 1690   4.636   9.497   2.296
  350CO2     D2 1691   4.465   9.405   2.257
  350CO2      C 1692   4.550   9.451   2.276
  350CO2     O1 1693   4.650   9.505   2.299
  350CO2     O2 1694   4.450   9.397   2.253
  351CO2     D1 1695   6.049   5.878   9.193
  351CO2     D2 1696   5.976   6.059   9.222
  351CO2      C 1697   6.012   5.968   9.208
  351CO2     O1 1698   6.055   5.862   9.190
  351CO2     O2 1699   5.970   6.075   9.225
  352CO2     D1 1700   1.902   0.555  10.042
  352CO2     D2 1701   1.910   0.381   9.948
  352CO2      C 1702   1.906   0.468   9.995
  352CO2     O1 1703   1.902   0.570  10.051
  352CO2     O2 1704   1.911   0.366   9.940
  353CO2     D1 1705   8.594   7.689   7.197
  353CO2     D2 1706   8.676   7.765   7.033
  353CO2      C 1707   8.635   7.727   7.115
  353CO2     O1 1708   8.587   7.683   7.211
  353CO2     O2 1709   8.683   7.771   7.019
  354CO2     D1 1710   7.506   9.194   1.755
  354CO2     D2 1711   7.670   9.304   1.765
  354CO2      C 1712   7.588   9.249   1.760
  354CO2     O1 1713   7.492   9.185   1.755
  354CO2     O2 1714   7.684   9.314   1.766
  355CO2     D1 1715   0.586   6.930   6.983
  355CO2     D2 1716   0.604   6.949   7.179
  355CO2      C 1717   0.595   6.940   7.081
  355CO2     O1 1718   0.584   6.929   6.966
  355CO2     O2 1719   0.606   6.950   7.196
  356CO2     D1 1720   9.862   2.586   4.409
  356CO2     D2 1721   9.975   2.427   4.444
  356CO2      C 1722   9.918   2.506   4.427
  356CO2     O1 1723   9.852   2.599   4.406
  356CO2     O2 1724   9.984   2.413   4.447
  357CO2     D1 1725   9.751   1.798   5.218
  357CO2     D2 1726   9.749   1.795   5.416
  357CO2      C 1727   9.750   1.796   5.317
  357CO2     O1 1728   9.751   1.798   5.201
  357CO2     O2 1729   9.749   1.795   5.433
  358CO2     D1 1730   8.681   2.459   3.565
  358CO2     D2 1731   8.522   2.440   3.449
  358CO2      C 1732   8.601   2.450   3.507
  358CO2     O1 1733   8.695   2.461   3.575
  358CO2     O2 1734   8.508   2.439   3.439
  359CO2     D1 1735   4.181   8.080   7.989
  359CO2     D2 1736   4.216   8.017   7.805
  359CO2      C 1737   4.198   8.049   7.897
  359CO2     O1 1738   4.178   8.085   8.005
  359CO2     O2 1739   4.219   8.012   7.789
  360CO2     D1 1740   2.882   8.945   0.463
  360CO2     D2 1741   2.866   8.870   0.645
  360CO2      C 1742   2.874   8.908   0.554
  360CO2     O1 1743   2.884   8.951   0.447
  360CO2     O2 1744   2.864   8.864   0.661
  361CO2     D1 1745   0.799   0.706   1.807
  361CO2     D2 1746   0.885   0.530   1.838
  361CO2      C 1747   0.842   0.618   1.823
  361CO2     O1 1748   0.791   0.721   1.804
  361CO2     O2 1749   0.892   0.515   1.841
  362CO2     D1 1750   4.698   1.596   4.635
  362CO2     D2 1751   4.598   1.439   4.569
  362CO2      C 1752   4.648   1.518   4.602
  362CO2     O1 1753   4.707   1.610   4.641
  362CO2     O2 1754   4.589   1.425   4.564
  363CO2     D1 1755   3.399   4.942   5.605
  363CO2     D2 1756   3.589   4.915   5.557
  363CO2      C 1757   3.494   4.929   5.581
  363CO2     O1 1758   3.383   4.944   5.609
  363CO2     O2 1759   3.605   4.913   5.552
  364CO2     D1 1760   4.090   8.876   2.753
  364CO2     D2 1761   4.153   8.988   2.903
  364CO2      C 1762   4.121   8.932   2.828
  364CO2     O1 1763   4.084   8.866   2.740
  364CO2     O2 1764   4.158   8.998   2.916
  365CO2     D1 1765   7.555   4.093   9.160
  365CO2     D2 1766   7.539   4.094   9.357
  365CO2      C 1767   7.547   4.093   9.259
  365CO2     O1 1768   7.556   4.093   9.143
  365CO2     O2 1769   7.537   4.094   9.375
  366CO2     D1 1770   5.946   6.030   1.336
  366CO2     D2 1771   5.954   6.041   1.533
  366CO2      C 1772   5.950   6.036   1.434
  366CO2     O1 1773   5.945   6.029   1.319
  366CO2     O2 1774   5.954   6.042   1.550
  367CO2     D1 1775   5.132   7.912   4.642
  367CO2     D2 1776   5.153   8.001   4.817
  367CO2      C 1777   5.142   7.956   4.730
  367CO2     O1 1778   5.130   7.904   4.627
  367CO2     O2 1779   5.155   8.008   4.833
  368CO2     D1 1780   0.205   0.951   4.353
  368CO2     D2 1781   0.123   1.072   4.486
  368CO2      C 1782   0.164   1.011   4.420
  368CO2     O1 1783   0.212   0.940   4.342
  368CO2     O2 1784   0.115   1.082   4.498
  369CO2     D1 1785   5.333   1.494   5.857
  369CO2     D2 1786   5.312   1.503   6.054
  369CO2      C 1787   5.322   1.498   5.956
  369CO2     O1 1788   5.334   1.493   5.840
  369CO2     O2 1789   5.310   1.504   6.071
  370CO2     D1 1790   8.067   6.543   1.474
  370CO2     D2 1791   8.103   6.715   1.384
  370CO2      C 1792   8.085   6.629   1.429
  370CO2     O1 1793   8.063   6.528   1.482
  370CO2     O2 1794   8.106   6.730   1.376
  371CO2     D1 1795   8.115   4.421   8.601
  371CO2     D2 1796   8.232   4.477   8.452
  371CO2      C 1797   8.173   4.449   8.527
  371CO2     O1 1798   8.104   4.417   8.614
  371CO2     O2 1799   8.242   4.482   8.439
  372CO2     D1 1800   5.936   8.480   6.211
  372CO2     D2 1801   5.949   8.448   6.405
  372CO2      C 1802   5.943   8.464   6.308
  372CO2     O1 1803   5.935   8.483   6.194
  372CO2     O2 1804   5.950   8.445   6.422
  373CO2     D1 1805   2.065   2.512   9.835
  373CO2     D2 1806   2.065   2.517  10.033
  373CO2      C 1807   2.065   2.515   9.934
  373CO2     O1 1808   2.065   2.512   9.818
  373CO2     O2 1809   2.065   2.518  10.050
  374CO2     D1 1810   6.633   0.341   6.826
  374CO2     D2 1811   6.764   0.399   6.690
  374CO2      C 1812   6.698   0.370   6.758
  374CO2     O1 1813   6.621   0.336   6.837
  374CO2     O2 1814   6.775   0.405   6.678
  375CO2     D1 1815   6.812   4.206   7.350
  375CO2     D2 1816   6.794   4.154   7.160
  375CO2      C 1817   6.803   4.180   7.255
  375CO2     O1 1818   6.814   4.211   7.366
  375CO2     O2 1819   6.792   4.149   7.144
  376CO2     D1 1820   8.238   6.927   4.012
  376CO2     D2 1821   8.203   6.959   4.204
  376CO2      C 1822   8.220   6.943   4.108
  376CO2     O1 1823   8.241   6.924   3.995
  376CO2     O2 1824   8.200   6.961   4.221
  377CO2     D1 1825   9.635   5.593   3.359
  377CO2     D2 1826   9.670   5.788   3.363
  377CO2      C 1827   9.652   5.691   3.361
  377CO2     O1 1828   9.632   5.576   3.359
  377CO2     O2 1829   9.673   5.805   3.364
  378CO2     D1 1830   7.596   8.831   7.306
  378CO2     D2 1831   7.680   8.915   7.148
  378CO2      C 1832   7.638   8.873   7.227
  378CO2     O1 1833   7.589   8.823   7.319
  378CO2     O2 1834   7.688   8.922   7.134
  379CO2     D1 1835   0.176   3.683   1.979
  379CO2     D2 1836   0.019   3.803   1.993
  379CO2      C 1837   0.097   3.743   1.986
  379CO2     O1 1838   0.189   3.673   1.978
  379CO2     O2 1839   0.005   3.813   1.995
  380CO2     D1 1840   6.655   7.751   8.994
  380CO2     D2 1841   6.670   7.831   8.814
  380CO2      C 1842   6.662   7.791   8.904
  380CO2     O1 1843   6.654   7.744   9.010
  380CO2     O2 1844   6.671   7.838   8.798
  381CO2     D1 1845   6.487   4.553   3.638
  381CO2     D2 1846   6.426   4.507   3.456
  381CO2      C 1847   6.457   4.530   3.547
  381CO2     O1 1848   6.492   4.557   3.654
  381CO2     O2 1849   6.421   4.503   3.440
  382CO2     D1 1850   0.379   6.285   4.400
  382CO2     D2 1851   0.514   6.247   4.260
  382CO2      C 1852   0.446   6.266   4.330
  382CO2     O1 1853   0.367   6.289   4.412
  382CO2     O2 1854   0.526   6.244   4.248
  383CO2     D1 1855   2.832   4.007   5.784
  383CO2     D2 1856   2.886   4.144   5.651
  383CO2      C 1857   2.859   4.076   5.718
  383CO2     O1 1858   2.827   3.996   5.796
  383CO2     O2 1859   2.891   4.156   5.640
  384CO2     D1 1860   3.030   0.800   3.372
  384CO2     D2 1861   2.949   0.731   3.206
  384CO2      C 1862   2.990   0.765   3.289
  384CO2     O1 1863   3.037   0.806   3.387
  384CO2     O2 1864   2.942   0.725   3.192
  385CO2     D1 1865   5.575   2.199   7.985
  385CO2     D2 1866   5.421   2.076   7.999
  385CO2      C 1867   5.498   2.138   7.992
  385CO2     O1 1868   5.589   2.210   7.984
  385CO2     O2 1869   5.408   2.066   8.000
  386CO2     D1 1870   5.517   7.349   3.866
  386CO2     D2 1871   5.660   7.401   3.740
  386CO2      C 1872   5.589   7.375   3.803
  386CO2     O1 1873   5.505   7.344   3.877
  386CO2     O2 1874   5.672   7.406   3.729
  387CO2     D1 1875   9.910   0.099   2.358
  387CO2     D2 1876  10.085   0.151   2.279
  387CO2      C 1877   9.997   0.125   2.319
  387CO2     O1 1878   9.895   0.095   2.365
  387CO2     O2 1879  10.100   0.156   2.273
  388CO2     D1 1880   4.067   1.304   6.474
  388CO2     D2 1881   4.058   1.313   6.671
  388CO2      C 1882   4.063   1.308   6.572
  388CO2     O1 1883   4.068   1.303   6.457
  388CO2     O2 1884   4.057   1.314   6.688
  389CO2     D1 1885   8.909   0.814   4.056
  389CO2     D2 1886   8.915   0.855   4.250
  389CO2      C 1887   8.912   0.835   4.153
  389CO2     O1 1888   8.909   0.811   4.039
  389CO2     O2 1889   8.916   0.858   4.266
  390CO2     D1 1890   7.246   3.146   2.514
  390CO2     D2 1891   7.133   3.211   2.663
  390CO2      C 1892   7.189   3.178   2.588
  390CO2     O1 1893   7.255   3.140   2.501
  390CO2     O2 1894   7.123   3.217   2.675
  391CO2     D1 1895   9.590   7.950   0.458
  391CO2     D2 1896   9.600   8.003   0.648
  391CO2      C 1897   9.595   7.977   0.553
  391CO2     O1 1898   9.590   7.946   0.442
  391CO2     O2 1899   9.600   8.008   0.665
  392CO2     D1 1900   3.946   6.915   0.483
  392CO2     D2 1901   3.784   7.006   0.549
  392CO2      C 1902   3.865   6.960   0.516
  392CO2     O1 1903   3.960   6.907   0.477
  392CO2     O2 1904   3.769   7.014   0.554
  393CO2     D1 1905   5.388   8.055   7.560
  393CO2     D2 1906   5.580   8.075   7.600
  393CO2      C 1907   5.484   8.065   7.580
  393CO2     O1 1908   5.371   8.053   7.556
  393CO2     O2 1909   5.597   8.077   7.604
  394CO2     D1 1910   1.901   1.861   4.303
  394CO2     D2 1911   1.904   2.058   4.287
  394CO2      C 1912   1.903   1.959   4.295
  394CO2     O1 1913   1.901   1.844   4.304
  394CO2     O2 1914   1.905   2.075   4.285
  395CO2     D1 1915   7.794   9.494   4.201
  395CO2     D2 1916   7.698   9.606   4.333
  395CO2      C 1917   7.746   9.550   4.267
  395CO2     O1 1918   7.803   9.485   4.190
  395CO2     O2 1919   7.690   9.616   4.345
  396CO2     D1 1920   3.009   8.676   7.207
  396CO2     D2 1921   2.933   8.707   7.387
  396CO2      C 1922   2.971   8.692   7.297
  396CO2     O1 1923   3.016   8.674   7.191
  396CO2     O2 1924   2.926   8.710   7.402
  397CO2     D1 1925   5.706   1.828   9.467
  397CO2     D2 1926   5.776   1.800   9.649
  397CO2      C 1927   5.741   1.814   9.558
  397CO2     O1 1928   5.700   1.830   9.451
  397CO2     O2 1929   5.782   1.797   9.665
  398CO2     D1 1930   9.546   3.525   7.153
  398CO2     D2 1931   9.506   3.336   7.112
  398CO2      C 1932   9.526   3.430   7.133
  398CO2     O1 1933   9.549   3.541   7.157
  398CO2     O2 1934   9.502   3.319   7.108
  399CO2     D1 1935   3.901   5.721   3.419
  399CO2     D2 1936   4.035   5.865   3.399
  399CO2      C 1937   3.968   5.793   3.409
  399CO2     O1 1938   3.889   5.709   3.421
  399CO2     O2 1939   4.047   5.878   3.397
  400CO2     D1 1940   7.592   2.041   0.276
  400CO2     D2 1941   7.755   2.020   0.386
  400CO2      C 1942   7.673   2.031   0.331
  400CO2     O1 1943   7.578   2.043   0.267
  400CO2     O2 1944   7.769   2.018   0.396
  401CO2     D1 1945   1.432   2.844   5.620
  401CO2     D2 1946   1.564   2.988   5.596
  401CO2      C 1947   1.498   2.916   5.608
  401CO2     O1 1948   1.420   2.831   5.622
  401CO2     O2 1949   1.576   3.001   5.594
  402CO2     D1 1950   8.163   2.320   4.925
  402CO2     D2 1951   8.162   2.320   4.727
  402CO2      C 1952   8.162   2.320   4.826
  402CO2     O1 1953   8.163   2.320   4.942
  402CO2     O2 1954   8.162   2.320   4.710
  403CO2     D1 1955   1.483   1.916   4.854
  403CO2     D2 1956   1.429   1.970   5.036
  403CO2      C 1957   1.456   1.943   4.945
  403CO2     O1 1958   1.488   1.911   4.838
  403CO2     O2 1959   1.425   1.975   5.052
  404CO2     D1 1960   4.571   5.911   4.469
  404CO2     D2 1961   4.463   5.838   4.618
  404CO2      C 1962   4.517   5.875   4.543
  404CO2     O1 1963   4.581   5.917   4.456
  404CO2     O2 1964   4.454   5.832   4.630
  405CO2     D1 1965   6.069   7.838   7.555
  405CO2     D2 1966   5.978   7.892   7.388
  405CO2      C 1967   6.023   7.865   7.471
  405CO2     O1 1968   6.077   7.833   7.569
  405CO2     O2 1969   5.970   7.897   7.373
  406CO2     D1 1970   5.365   6.156   7.865
  406CO2     D2 1971   5.377   6.211   7.675
  406CO2      C 1972   5.371   6.183   7.770
  406CO2     O1 1973   5.364   6.151   7.881
  406CO2     O2 1974   5.378   6.216   7.659
  407CO2     D1 1975   2.043   7.821   3.670
  407CO2     D2 1976   1.898   7.846   3.538
  407CO2      C 1977   1.970   7.834   3.604
  407CO2     O1 1978   2.055   7.819   3.681
  407CO2     O2 1979   1.885   7.849   3.526
  408CO2     D1 1980   4.567   4.305   9.586
  408CO2     D2 1981   4.700   4.184   9.504
  408CO2      C 1982   4.633   4.245   9.545
  408CO2     O1 1983   4.555   4.316   9.593
  408CO2     O2 1984   4.712   4.174   9.497
  409CO2     D1 1985   3.153   7.399   5.912
  409CO2     D2 1986   3.042   7.347   5.757
  409CO2      C 1987   3.097   7.373   5.834
  409CO2     O1 1988   3.162   7.403   5.925
  409CO2     O2 1989   3.032   7.342   5.743
  410CO2     D1 1990   3.940   6.660   6.844
  410CO2     D2 1991   3.923   6.696   7.038
  410CO2      C 1992   3.932   6.678   6.941
  410CO2     O1 1993   3.942   6.657   6.827
  410CO2     O2 1994   3.922   6.700   7.055
  411CO2     D1 1995   0.113   2.899   0.940
  411CO2     D2 1996  -0.030   2.852   1.069
  411CO2      C 1997   0.042   2.875   1.005
  411CO2     O1 1998   0.125   2.903   0.929
  411CO2     O2 1999  -0.042   2.848   1.080
  412CO2     D1 2000   8.983   0.146   9.974
  412CO2     D2 2001   8.912   0.132   9.790
  412CO2      C 2002   8.947   0.139   9.882
  412CO2     O1 2003   8.989   0.147   9.990
  412CO2     O2 2004   8.906   0.131   9.774
  413CO2     D1 2005   4.389   3.439   6.326
  413CO2     D2 2006   4.302   3.346   6.478
  413CO2      C 2007   4.345   3.392   6.402
  413CO2     O1 2008   4.396   3.447   6.313
  413CO2     O2 2009   4.295   3.338   6.491
  414CO2     D1 2010   5.975   7.091   0.132
  414CO2     D2 2011   6.050   7.061   0.312
  414CO2      C 2012   6.012   7.076   0.222
  414CO2     O1 2013   5.968   7.094   0.116
  414CO2     O2 2014   6.057   7.058   0.327
  415CO2     D1 2015   3.111   0.123   4.857
  415CO2     D2 2016   3.166  -0.017   4.728
  415CO2      C 2017   3.139   0.053   4.793
  415CO2     O1 2018   3.106   0.135   4.868
  415CO2     O2 2019   3.171  -0.029   4.717
  416CO2     D1 2020   0.625   8.286   0.028
  416CO2     D2 2021   0.659   8.176   0.188
  416CO2      C 2022   0.642   8.231   0.108
  416CO2     O1 2023   0.623   8.296   0.014
  416CO2     O2 2024   0.662   8.167   0.202
  417CO2     D1 2025   0.300   6.241   2.246
  417CO2     D2 2026   0.464   6.254   2.356
  417CO2      C 2027   0.382   6.247   2.301
  417CO2     O1 2028   0.286   6.240   2.236
  417CO2     O2 2029   0.478   6.255   2.365
  418CO2     D1 2030   0.234   9.736   2.148
  418CO2     D2 2031   0.251   9.751   1.952
  418CO2      C 2032   0.242   9.744   2.050
  418CO2     O1 2033   0.232   9.735   2.165
  418CO2     O2 2034   0.252   9.753   1.935
  419CO2     D1 2035   8.745   6.859   8.092
  419CO2     D2 2036   8.647   6.741   7.968
  419CO2      C 2037   8.696   6.800   8.030
  419CO2     O1 2038   8.754   6.869   8.103
  419CO2     O2 2039   8.638   6.731   7.957
  420CO2     D1 2040   9.337   8.760   8.071
  420CO2     D2 2041   9.347   8.628   8.219
  420CO2      C 2042   9.342   8.694   8.145
  420CO2     O1 2043   9.337   8.771   8.059
  420CO2     O2 2044   9.348   8.617   8.231
  421CO2     D1 2045   8.898   7.339   0.957
  421CO2     D2 2046   8.946   7.341   0.765
  421CO2      C 2047   8.922   7.340   0.861
  421CO2     O1 2048   8.893   7.338   0.974
  421CO2     O2 2049   8.950   7.341   0.749
  422CO2     D1 2050   2.323   0.546   1.693
  422CO2     D2 2051   2.421   0.449   1.552
  422CO2      C 2052   2.372   0.497   1.623
  422CO2     O1 2053   2.314   0.554   1.706
  422CO2     O2 2054   2.429   0.440   1.540
  423CO2     D1 2055   7.348   0.235   7.128
  423CO2     D2 2056   7.303   0.220   7.320
  423CO2      C 2057   7.326   0.228   7.224
  423CO2     O1 2058   7.352   0.236   7.112
  423CO2     O2 2059   7.299   0.219   7.337
  424CO2     D1 2060   1.133   6.915   4.025
  424CO2     D2 2061   1.135   6.925   3.828
  424CO2      C 2062   1.134   6.920   3.927
  424CO2     O1 2063   1.133   6.914   4.042
  424CO2     O2 2064   1.135   6.925   3.811
  425CO2     D1 2065   6.801   0.140   0.999
  425CO2     D2 2066   6.715   0.122   1.177
  425CO2      C 2067   6.758   0.131   1.088
  425CO2     O1 2068   6.808   0.142   0.984
  425CO2     O2 2069   6.708   0.120   1.192
  426CO2     D1 2070   1.778   3.309   1.456
  426CO2     D2 2071   1.712   3.122   1.446
  426CO2      C 2072   1.745   3.215   1.451
  426CO2     O1 2073   1.783   3.325   1.457
  426CO2     O2 2074   1.706   3.106   1.445
  427CO2     D1 2075   2.020   6.991  -0.010
  427CO2     D2 2076   2.141   7.019   0.144
  427CO2      C 2077   2.080   7.005   0.067
  427CO2     O1 2078   2.009   6.988  -0.023
  427CO2     O2 2079   2.152   7.022   0.157
  428CO2     D1 2080   9.010   7.849   0.465
  428CO2     D2 2081   9.205   7.842   0.436
  428CO2      C 2082   9.107   7.846   0.450
  428CO2     O1 2083   8.993   7.850   0.467
  428CO2     O2 2084   9.222   7.841   0.433
  429CO2     D1 2085   6.099   8.483   8.776
  429CO2     D2 2086   6.181   8.399   8.935
  429CO2      C 2087   6.140   8.441   8.855
  429CO2     O1 2088   6.092   8.491   8.762
  429CO2     O2 2089   6.188   8.392   8.949
  430CO2     D1 2090   3.706   6.138   2.551
  430CO2     D2 2091   3.820   6.098   2.394
  430CO2      C 2092   3.763   6.118   2.473
  430CO2     O1 2093   3.696   6.141   2.565
  430CO2     O2 2094   3.830   6.095   2.381
  431CO2     D1 2095   5.487   6.513   6.083
  431CO2     D2 2096   5.614   6.363   6.105
  431CO2      C 2097   5.550   6.438   6.094
  431CO2     O1 2098   5.476   6.526   6.082
  431CO2     O2 2099   5.624   6.350   6.106
  432CO2     D1 2100   4.806   5.920   7.267
  432CO2     D2 2101   4.813   5.924   7.465
  432CO2      C 2102   4.809   5.922   7.366
  432CO2     O1 2103   4.805   5.920   7.250
  432CO2     O2 2104   4.814   5.924   7.482
  433CO2     D1 2105   9.465   7.356   8.228
  433CO2     D2 2106   9.456   7.333   8.424
  433CO2      C 2107   9.460   7.345   8.326
  433CO2     O1 2108   9.465   7.358   8.211
  433CO2     O2 2109   9.455   7.331   8.441
  434CO2     D1 2110   8.736   4.302   2.064
  434CO2     D2 2111   8.842   4.183   1.947
  434CO2      C 2112   8.789   4.243   2.006
  434CO2     O1 2113   8.727   4.313   2.074
  434CO2     O2 2114   8.851   4.173   1.937
  435CO2     D1 2115   2.271   7.360   0.942
  435CO2     D2 2116   2.215   7.304   0.761
  435CO2      C 2117   2.243   7.332   0.852
  435CO2     O1 2118   2.276   7.365   0.958
  435CO2     O2 2119   2.210   7.299   0.745
  436CO2     D1 2120   1.827   3.374   0.497
  436CO2     D2 2121   1.893   3.314   0.320
  436CO2      C 2122   1.860   3.344   0.409
  436CO2     O1 2123   1.822   3.380   0.512
  436CO2     O2 2124   1.898   3.308   0.305
  437CO2     D1 2125   8.951   9.277   6.171
  437CO2     D2 2126   9.020   9.308   5.988
  437CO2      C 2127   8.985   9.292   6.080
  437CO2     O1 2128   8.945   9.275   6.187
  437CO2     O2 2129   9.026   9.310   5.972
  438CO2     D1 2130   2.453   9.068   0.743
  438CO2     D2 2131   2.452   9.265   0.732
  438CO2      C 2132   2.452   9.167   0.738
  438CO2     O1 2133   2.453   9.051   0.744
  438CO2     O2 2134   2.451   9.282   0.732
  439CO2     D1 2135   6.507   1.348   2.329
  439CO2     D2 2136   6.373   1.253   2.439
  439CO2      C 2137   6.440   1.301   2.384
  439CO2     O1 2138   6.519   1.356   2.320
  439CO2     O2 2139   6.361   1.245   2.449
  440CO2     D1 2140   6.537   0.172   2.302
  440CO2     D2 2141   6.545   0.181   2.499
  440CO2      C 2142   6.541   0.177   2.401
  440CO2     O1 2143   6.536   0.172   2.285
  440CO2     O2 2144   6.546   0.182   2.516
  441CO2     D1 2145   5.621   8.756   0.800
  441CO2     D2 2146   5.439   8.759   0.722
  441CO2      C 2147   5.530   8.757   0.761
  441CO2     O1 2148   5.636   8.755   0.807
  441CO2     O2 2149   5.423   8.759   0.715
  442CO2     D1 2150   7.434   8.056   8.759
  442CO2     D2 2151   7.243   8.106   8.740
  442CO2      C 2152   7.338   8.081   8.750
  442CO2     O1 2153   7.450   8.052   8.760
  442CO2     O2 2154   7.227   8.110   8.739
  443CO2     D1 2155   1.143   7.013   1.756
  443CO2     D2 2156   1.189   6.822   1.783
  443CO2      C 2157   1.166   6.918   1.769
  443CO2     O1 2158   1.139   7.029   1.753
  443CO2     O2 2159   1.193   6.806   1.786
  444CO2     D1 2160   4.313   7.783   5.838
  444CO2     D2 2161   4.340   7.776   5.642
  444CO2      C 2162   4.327   7.779   5.740
  444CO2     O1 2163   4.311   7.784   5.855
  444CO2     O2 2164   4.343   7.775   5.625
  445CO2     D1 2165   1.571   2.434   5.703
  445CO2     D2 2166   1.671   2.354   5.552
  445CO2      C 2167   1.621   2.394   5.627
  445CO2     O1 2168   1.562   2.441   5.716
  445CO2     O2 2169   1.680   2.347   5.539
  446CO2     D1 2170   0.966   2.522   1.104
  446CO2     D2 2171   0.831   2.579   1.237
  446CO2      C 2172   0.899   2.551   1.170
  446CO2     O1 2173   0.977   2.517   1.092
  446CO2     O2 2174   0.820   2.584   1.249
  447CO2     D1 2175   9.493   4.571   1.642
  447CO2     D2 2176   9.362   4.460   1.740
  447CO2      C 2177   9.428   4.516   1.691
  447CO2     O1 2178   9.505   4.581   1.634
  447CO2     O2 2179   9.351   4.451   1.749
  448CO2     D1 2180   2.955   3.934   4.056
  448CO2     D2 2181   2.912   3.964   3.865
  448CO2      C 2182   2.933   3.949   3.961
  448CO2     O1 2183   2.958   3.931   4.072
  448CO2     O2 2184   2.908   3.966   3.849
  449CO2     D1 2185   8.837   1.415   3.884
  449CO2     D2 2186   8.869   1.429   4.078
  449CO2      C 2187   8.853   1.422   3.981
  449CO2     O1 2188   8.834   1.413   3.867
  449CO2     O2 2189   8.871   1.430   4.095
  450CO2     D1 2190   7.170   5.464   7.293
  450CO2     D2 2191   7.126   5.497   7.483
  450CO2      C 2192   7.148   5.481   7.388
  450CO2     O1 2193   7.174   5.462   7.277
  450CO2     O2 2194   7.122   5.500   7.500
  451CO2     D1 2195   1.005   2.816   5.060
  451CO2     D2 2196   1.108   2.652   5.024
  451CO2      C 2197   1.056   2.734   5.042
  451CO2     O1 2198   0.996   2.831   5.063
  451CO2     O2 2199   1.117   2.637   5.021
  452CO2     D1 2200   4.055   3.369   7.737
  452CO2     D2 2201   4.075   3.426   7.926
  452CO2      C 2202   4.065   3.398   7.831
  452CO2     O1 2203   4.053   3.365   7.721
  452CO2     O2 2204   4.077   3.431   7.942
  453CO2     D1 2205   6.758   6.264   9.492
  453CO2     D2 2206   6.723   6.275   9.297
  453CO2      C 2207   6.740   6.270   9.394
  453CO2     O1 2208   6.761   6.263   9.508
  453CO2     O2 2209   6.720   6.276   9.280
  454CO2     D1 2210   9.129   3.508   2.891
  454CO2     D2 2211   9.108   3.525   2.695
  454CO2      C 2212   9.118   3.517   2.793
  454CO2     O1 2213   9.130   3.507   2.908
  454CO2     O2 2214   9.106   3.527   2.678
  455CO2     D1 2215   3.832   7.471   1.008
  455CO2     D2 2216   3.825   7.493   0.812
  455CO2      C 2217   3.828   7.482   0.910
  455CO2     O1 2218   3.832   7.469   1.025
  455CO2     O2 2219   3.824   7.495   0.795
  456CO2     D1 2220   0.929   1.674   1.546
  456CO2     D2 2221   0.910   1.679   1.743
  456CO2      C 2222   0.920   1.676   1.645
  456CO2     O1 2223   0.930   1.674   1.529
  456CO2     O2 2224   0.909   1.679   1.760
  457CO2     D1 2225   7.515   1.409   7.895
  457CO2     D2 2226   7.377   1.459   8.028
  457CO2      C 2227   7.446   1.434   7.961
  457CO2     O1 2228   7.526   1.405   7.883
  457CO2     O2 2229   7.365   1.464   8.039
  458CO2     D1 2230   9.732   0.890   3.386
  458CO2     D2 2231   9.693   0.697   3.368
  458CO2      C 2232   9.712   0.793   3.377
  458CO2     O1 2233   9.736   0.907   3.388
  458CO2     O2 2234   9.689   0.680   3.366
  459CO2     D1 2235   1.971   1.286   5.462
  459CO2     D2 2236   1.988   1.316   5.267
  459CO2      C 2237   1.980   1.301   5.364
  459CO2     O1 2238   1.970   1.284   5.478
  459CO2     O2 2239   1.990   1.319   5.250
  460CO2     D1 2240   6.443   1.125   1.435
  460CO2     D2 2241   6.537   1.029   1.580
  460CO2      C 2242   6.490   1.077   1.508
  460CO2     O1 2243   6.435   1.133   1.423
  460CO2     O2 2244   6.546   1.021   1.593
  461CO2     D1 2245   5.063   1.990   7.542
  461CO2     D2 2246   4.932   1.858   7.610
  461CO2      C 2247   4.998   1.924   7.576
  461CO2     O1 2248   5.075   2.001   7.536
  461CO2     O2 2249   4.921   1.847   7.616
  462CO2     D1 2250   9.652   1.660   2.692
  462CO2     D2 2251   9.695   1.596   2.510
  462CO2      C 2252   9.674   1.628   2.601
  462CO2     O1 2253   9.649   1.665   2.708
  462CO2     O2 2254   9.698   1.590   2.494
  463CO2     D1 2255   0.722   6.969   0.487
  463CO2     D2 2256   0.652   7.071   0.332
  463CO2      C 2257   0.687   7.020   0.409
  463CO2     O1 2258   0.728   6.961   0.500
  463CO2     O2 2259   0.646   7.080   0.319
  464CO2     D1 2260   0.242   6.189   7.838
  464CO2     D2 2261   0.361   6.139   7.688
  464CO2      C 2262   0.301   6.164   7.763
  464CO2     O1 2263   0.231   6.193   7.851
  464CO2     O2 2264   0.371   6.135   7.675
  465CO2     D1 2265   0.868   2.601   8.245
  465CO2     D2 2266   0.778   2.653   8.077
  465CO2      C 2267   0.823   2.627   8.161
  465CO2     O1 2268   0.876   2.596   8.260
  465CO2     O2 2269   0.771   2.658   8.062
  466CO2     D1 2270   1.345   6.054   1.967
  466CO2     D2 2271   1.319   6.248   1.939
  466CO2      C 2272   1.332   6.151   1.953
  466CO2     O1 2273   1.348   6.037   1.970
  466CO2     O2 2274   1.317   6.264   1.936
  467CO2     D1 2275   6.311   6.697   6.764
  467CO2     D2 2276   6.486   6.729   6.678
  467CO2      C 2277   6.399   6.713   6.721
  467CO2     O1 2278   6.296   6.695   6.772
  467CO2     O2 2279   6.501   6.732   6.670
  468CO2     D1 2280   5.774   7.348   1.499
  468CO2     D2 2281   5.630   7.213   1.517
  468CO2      C 2282   5.702   7.280   1.508
  468CO2     O1 2283   5.787   7.359   1.498
  468CO2     O2 2284   5.618   7.202   1.519
  469CO2     D1 2285   6.175   8.755   4.722
  469CO2     D2 2286   6.119   8.858   4.563
  469CO2      C 2287   6.147   8.807   4.642
  469CO2     O1 2288   6.180   8.746   4.735
  469CO2     O2 2289   6.114   8.867   4.549
  470CO2     D1 2290   6.401   3.962   9.769
  470CO2     D2 2291   6.594   3.943   9.807
  470CO2      C 2292   6.498   3.953   9.788
  470CO2     O1 2293   6.384   3.964   9.766
  470CO2     O2 2294   6.611   3.942   9.810
  471CO2     D1 2295   0.186   1.845   2.909
  471CO2     D2 2296   0.207   1.852   3.106
  471CO2      C 2297   0.197   1.849   3.007
  471CO2     O1 2298   0.185   1.845   2.892
  471CO2     O2 2299   0.209   1.852   3.123
  472CO2     D1 2300   3.533   9.472   6.682
  472CO2     D2 2301   3.570   9.632   6.572
  472CO2      C 2302   3.552   9.552   6.627
  472CO2     O1 2303   3.530   9.458   6.691
  472CO2     O2 2304   3.574   9.646   6.563
  473CO2     D1 2305   6.542   3.824   6.229
  473CO2     D2 2306   6.456   3.988   6.299
  473CO2      C 2307   6.499   3.906   6.264
  473CO2     O1 2308   6.550   3.810   6.223
  473CO2     O2 2309   6.449   4.002   6.305
  474CO2     D1 2310   1.382   8.210   0.326
  474CO2     D2 2311   1.488   8.376   0.342
  474CO2      C 2312   1.435   8.293   0.334
  474CO2     O1 2313   1.373   8.196   0.324
  474CO2     O2 2314   1.497   8.391   0.344
  475CO2     D1 2315   1.199   3.563   2.505
  475CO2     D2 2316   1.240   3.430   2.365
  475CO2      C 2317   1.220   3.496   2.435
  475CO2     O1 2318   1.196   3.575   2.517
  475CO2     O2 2319   1.243   3.418   2.353
  476CO2     D1 2320   9.659   7.353   7.849
  476CO2     D2 2321   9.586   7.394   8.028
  476CO2      C 2322   9.622   7.374   7.938
  476CO2     O1 2323   9.665   7.350   7.833
  476CO2     O2 2324   9.580   7.398   8.043
  477CO2     D1 2325   0.454   7.380   1.358
  477CO2     D2 2326   0.465   7.440   1.546
  477CO2      C 2327   0.460   7.410   1.452
  477CO2     O1 2328   0.453   7.375   1.342
  477CO2     O2 2329   0.466   7.446   1.562
  478CO2     D1 2330   6.658   1.226   9.749
  478CO2     D2 2331   6.623   1.154   9.567
  478CO2      C 2332   6.640   1.190   9.658
  478CO2     O1 2333   6.661   1.232   9.764
  478CO2     O2 2334   6.620   1.148   9.552
  479CO2     D1 2335   5.957   8.793   9.527
  479CO2     D2 2336   6.139   8.815   9.455
  479CO2      C 2337   6.048   8.804   9.491
  479CO2     O1 2338   5.941   8.791   9.534
  479CO2     O2 2339   6.155   8.816   9.449
  480CO2     D1 2340   0.209   3.005   2.950
  480CO2     D2 2341   0.246   2.889   2.794
  480CO2      C 2342   0.227   2.947   2.872
  480CO2     O1 2343   0.206   3.015   2.964
  480CO2     O2 2344   0.249   2.879   2.781
  481CO2     D1 2345   5.962   3.542   0.203
  481CO2     D2 2346   6.053   3.413   0.322
  481CO2      C 2347   6.008   3.477   0.263
  481CO2     O1 2348   5.955   3.553   0.193
  481CO2     O2 2349   6.061   3.402   0.333
  482CO2     D1 2350   1.320   1.997   4.371
  482CO2     D2 2351   1.150   1.953   4.280
  482CO2      C 2352   1.235   1.975   4.326
  482CO2     O1 2353   1.335   2.001   4.379
  482CO2     O2 2354   1.136   1.949   4.272
  483CO2     D1 2355   4.851   6.506   5.988
  483CO2     D2 2356   4.830   6.482   6.184
  483CO2      C 2357   4.841   6.494   6.086
  483CO2     O1 2358   4.853   6.508   5.972
  483CO2     O2 2359   4.828   6.480   6.201
  484CO2     D1 2360   2.740   8.085   3.431
  484CO2     D2 2361   2.546   8.054   3.455
  484CO2      C 2362   2.643   8.070   3.443
  484CO2     O1 2363   2.757   8.088   3.429
  484CO2     O2 2364   2.529   8.051   3.457
  485CO2     D1 2365   9.678   1.655   6.525
  485CO2     D2 2366   9.767   1.534   6.653
  485CO2      C 2367   9.723   1.594   6.589
  485CO2     O1 2368   9.671   1.665   6.514
  485CO2     O2 2369   9.775   1.523   6.664
  486CO2     D1 2370   9.566   5.249   1.545
  486CO2     D2 2371   9.759   5.257   1.587
  486CO2      C 2372   9.663   5.253   1.566
  486CO2     O1 2373   9.549   5.248   1.541
  486CO2     O2 2374   9.776   5.258   1.590
  487CO2     D1 2375   7.690   4.030   6.774
  487CO2     D2 2376   7.640   4.154   6.629
  487CO2      C 2377   7.665   4.092   6.701
  487CO2     O1 2378   7.694   4.019   6.787
  487CO2     O2 2379   7.636   4.165   6.616
  488CO2     D1 2380   6.255   9.885   1.692
  488CO2     D2 2381   6.137   9.860   1.535
  488CO2      C 2382   6.196   9.872   1.613
  488CO2     O1 2383   6.265   9.887   1.705
  488CO2     O2 2384   6.126   9.858   1.521
  489CO2     D1 2385   2.477   5.637   8.762
  489CO2     D2 2386   2.485   5.614   8.566
  489CO2      C 2387   2.481   5.625   8.664
  489CO2     O1 2388   2.476   5.639   8.779
  489CO2     O2 2389   2.486   5.612   8.549
  490CO2     D1 2390   5.543   4.329   7.599
  490CO2     D2 2391   5.555   4.426   7.426
  490CO2      C 2392   5.549   4.377   7.513
  490CO2     O1 2393   5.542   4.321   7.614
  490CO2     O2 2394   5.556   4.434   7.412
  491CO2     D1 2395   4.088   1.611   8.435
  491CO2     D2 2396   4.020   1.530   8.267
  491CO2      C 2397   4.054   1.571   8.351
  491CO2     O1 2398   4.094   1.618   8.449
  491CO2     O2 2399   4.014   1.523   8.253
  492CO2     D1 2400   0.319   3.897   8.533
  492CO2     D2 2401   0.387   3.995   8.691
  492CO2      C 2402   0.353   3.946   8.612
  492CO2     O1 2403   0.314   3.889   8.519
  492CO2     O2 2404   0.393   4.003   8.704
  493CO2     D1 2405   4.445   2.444   4.318
  493CO2     D2 2406   4.464   2.614   4.418
  493CO2      C 2407   4.454   2.529   4.368
  493CO2     O1 2408   4.443   2.430   4.309
  493CO2     O2 2409   4.465   2.628   4.427
  494CO2     D1 2410   0.567   5.442   1.290
  494CO2     D2 2411   0.499   5.447   1.476
  494CO2      C 2412   0.533   5.445   1.383
  494CO2     O1 2413   0.573   5.442   1.274
  494CO2     O2 2414   0.493   5.448   1.492
  495CO2     D1 2415   0.819   3.398   6.209
  495CO2     D2 2416   0.953   3.486   6.094
  495CO2      C 2417   0.886   3.442   6.151
  495CO2     O1 2418   0.807   3.390   6.219
  495CO2     O2 2419   0.965   3.494   6.084
  496CO2     D1 2420   1.185   5.327   3.323
  496CO2     D2 2421   1.092   5.166   3.257
  496CO2      C 2422   1.138   5.247   3.290
  496CO2     O1 2423   1.193   5.341   3.329
  496CO2     O2 2424   1.084   5.152   3.251
  497CO2     D1 2425   2.799   1.380   7.344
  497CO2     D2 2426   2.900   1.249   7.452
  497CO2      C 2427   2.849   1.314   7.398
  497CO2     O1 2428   2.790   1.391   7.335
  497CO2     O2 2429   2.909   1.238   7.462
  498CO2     D1 2430   6.289   7.391   8.114
  498CO2     D2 2431   6.376   7.557   8.178
  498CO2      C 2432   6.333   7.474   8.146
  498CO2     O1 2433   6.282   7.377   8.109
  498CO2     O2 2434   6.383   7.571   8.184
  499CO2     D1 2435   1.607   4.320   3.888
  499CO2     D2 2436   1.427   4.324   3.806
  499CO2      C 2437   1.517   4.322   3.847
  499CO2     O1 2438   1.622   4.320   3.895
  499CO2     O2 2439   1.411   4.324   3.799
  500CO2     D1 2440   3.001   8.235   8.458
  500CO2     D2 2441   3.119   8.130   8.577
  500CO2      C 2442   3.060   8.182   8.517
  500CO2     O1 2443   2.991   8.244   8.448
  500CO2     O2 2444   3.129   8.121   8.587
  501CO2     D1 2445   3.203   8.847   2.968
  501CO2     D2 2446   3.319   8.837   2.809
  501CO2      C 2447   3.261   8.842   2.888
  501CO2     O1 2448   3.193   8.848   2.982
  501CO2     O2 2449   3.329   8.836   2.795
  502CO2     D1 2450   6.003   1.682   0.396
  502CO2     D2 2451   6.156   1.696   0.520
  502CO2      C 2452   6.080   1.689   0.458
  502CO2     O1 2453   5.990   1.681   0.385
  502CO2     O2 2454   6.170   1.698   0.531
  503CO2     D1 2455   9.289   9.229   6.234
  503CO2     D2 2456   9.324   9.152   6.413
  503CO2      C 2457   9.306   9.190   6.324
  503CO2     O1 2458   9.286   9.235   6.219
  503CO2     O2 2459   9.327   9.146   6.429
  504CO2     D1 2460   1.642   3.846   4.220
  504CO2     D2 2461   1.602   3.817   4.412
  504CO2      C 2462   1.622   3.831   4.316
  504CO2     O1 2463   1.645   3.848   4.204
  504CO2     O2 2464   1.598   3.814   4.428
  505CO2     D1 2465   9.945   4.497   0.965
  505CO2     D2 2466   9.857   4.665   1.019
  505CO2      C 2467   9.901   4.581   0.992
  505CO2     O1 2468   9.952   4.482   0.960
  505CO2     O2 2469   9.849   4.680   1.024
  506CO2     D1 2470   0.098   6.722   6.701
  506CO2     D2 2471   0.053   6.777   6.517
  506CO2      C 2472   0.075   6.749   6.609
  506CO2     O1 2473   0.102   6.717   6.717
  506CO2     O2 2474   0.049   6.782   6.501
  507CO2     D1 2475   9.306   0.128   2.461
  507CO2     D2 2476   9.173   0.174   2.322
  507CO2      C 2477   9.239   0.151   2.391
  507CO2     O1 2478   9.317   0.124   2.473
  507CO2     O2 2479   9.162   0.178   2.310
  508CO2     D1 2480   6.399   8.473   7.261
  508CO2     D2 2481   6.353   8.640   7.166
  508CO2      C 2482   6.376   8.556   7.214
  508CO2     O1 2483   6.403   8.459   7.270
  508CO2     O2 2484   6.349   8.654   7.157
  509CO2     D1 2485   2.346   5.620   6.947
  509CO2     D2 2486   2.385   5.796   7.028
  509CO2      C 2487   2.365   5.708   6.988
  509CO2     O1 2488   2.343   5.605   6.940
  509CO2     O2 2489   2.388   5.811   7.035
  510CO2     D1 2490   7.768   8.438   7.480
  510CO2     D2 2491   7.775   8.422   7.283
  510CO2      C 2492   7.772   8.430   7.382
  510CO2     O1 2493   7.768   8.439   7.498
  510CO2     O2 2494   7.776   8.421   7.266
  511CO2     D1 2495   3.877   1.845   5.089
  511CO2     D2 2496   3.898   1.868   4.894
  511CO2      C 2497   3.887   1.857   4.992
  511CO2     O1 2498   3.875   1.843   5.106
  511CO2     O2 2499   3.900   1.870   4.877
  512CO2     D1 2500   9.781   3.873   2.024
  512CO2     D2 2501   9.612   3.776   1.992
  512CO2      C 2502   9.696   3.824   2.008
  512CO2     O1 2503   9.795   3.882   2.027
  512CO2     O2 2504   9.597   3.767   1.989
  513CO2     D1 2505   3.597   5.456   0.921
  513CO2     D2 2506   3.440   5.565   0.871
  513CO2      C 2507   3.519   5.510   0.896
  513CO2     O1 2508   3.611   5.446   0.925
  513CO2     O2 2509   3.426   5.575   0.867
  514CO2     D1 2510   0.246   4.388   7.907
  514CO2     D2 2511   0.301   4.343   8.092
  514CO2      C 2512   0.274   4.365   8.000
  514CO2     O1 2513   0.241   4.392   7.892
  514CO2     O2 2514   0.306   4.339   8.108
  515CO2     D1 2515   3.668   3.600   7.775
  515CO2     D2 2516   3.727   3.420   7.720
  515CO2      C 2517   3.697   3.510   7.748
  515CO2     O1 2518   3.662   3.615   7.780
  515CO2     O2 2519   3.733   3.404   7.715
  516CO2     D1 2520   7.481   6.417   1.656
  516CO2     D2 2521   7.344   6.356   1.527
  516CO2      C 2522   7.413   6.386   1.591
  516CO2     O1 2523   7.493   6.422   1.667
  516CO2     O2 2524   7.332   6.351   1.516
  517CO2     D1 2525   5.204  10.070   5.880
  517CO2     D2 2526   5.135   9.888   5.917
  517CO2      C 2527   5.170   9.979   5.899
  517CO2     O1 2528   5.210  10.085   5.877
  517CO2     O2 2529   5.129   9.872   5.920
  518CO2     D1 2530   2.572   9.230   4.027
  518CO2     D2 2531   2.532   9.051   4.100
  518CO2      C 2532   2.552   9.141   4.064
  518CO2     O1 2533   2.575   9.246   4.021
  518CO2     O2 2534   2.528   9.036   4.107
  519CO2     D1 2535   7.727   7.810   6.005
  519CO2     D2 2536   7.794   7.929   6.147
  519CO2      C 2537   7.760   7.869   6.076
  519CO2     O1 2538   7.721   7.799   5.992
  519CO2     O2 2539   7.800   7.939   6.160
  520CO2     D1 2540   2.669   6.326   9.878
  520CO2     D2 2541   2.703   6.439   9.720
  520CO2      C 2542   2.686   6.382   9.799
  520CO2     O1 2543   2.666   6.316   9.892
  520CO2     O2 2544   2.706   6.449   9.706
  521CO2     D1 2545   3.770   5.866   8.556
  521CO2     D2 2546   3.714   5.886   8.368
  521CO2      C 2547   3.742   5.876   8.462
  521CO2     O1 2548   3.775   5.864   8.572
  521CO2     O2 2549   3.709   5.887   8.351
  522CO2     D1 2550   2.337   8.810   1.708
  522CO2     D2 2551   2.171   8.852   1.807
  522CO2      C 2552   2.254   8.831   1.758
  522CO2     O1 2553   2.351   8.806   1.700
  522CO2     O2 2554   2.157   8.856   1.816
  523CO2     D1 2555   1.356   6.594   4.494
  523CO2     D2 2556   1.310   6.782   4.534
  523CO2      C 2557   1.333   6.688   4.514
  523CO2     O1 2558   1.360   6.577   4.491
  523CO2     O2 2559   1.306   6.798   4.537
  524CO2     D1 2560   6.275   1.703   3.672
  524CO2     D2 2561   6.297   1.624   3.492
  524CO2      C 2562   6.286   1.663   3.582
  524CO2     O1 2563   6.273   1.710   3.688
  524CO2     O2 2564   6.299   1.617   3.476
  525CO2     D1 2565   6.357   3.234   9.504
  525CO2     D2 2566   6.455   3.258   9.675
  525CO2      C 2567   6.406   3.246   9.589
  525CO2     O1 2568   6.349   3.232   9.490
  525CO2     O2 2569   6.463   3.261   9.689
  526CO2     D1 2570   1.876   2.375   7.010
  526CO2     D2 2571   1.854   2.417   6.818
  526CO2      C 2572   1.865   2.396   6.914
  526CO2     O1 2573   1.878   2.371   7.027
  526CO2     O2 2574   1.852   2.420   6.802
  527CO2     D1 2575   0.648   1.334   7.454
  527CO2     D2 2576   0.714   1.156   7.510
  527CO2      C 2577   0.681   1.245   7.482
  527CO2     O1 2578   0.642   1.349   7.449
  527CO2     O2 2579   0.720   1.141   7.515
  528CO2     D1 2580   2.984   4.957   0.807
  528CO2     D2 2581   2.855   5.048   0.688
  528CO2      C 2582   2.919   5.003   0.748
  528CO2     O1 2583   2.995   4.949   0.817
  528CO2     O2 2584   2.843   5.056   0.678
  529CO2     D1 2585   3.107   3.774   2.953
  529CO2     D2 2586   2.938   3.676   2.984
  529CO2      C 2587   3.023   3.725   2.968
  529CO2     O1 2588   3.122   3.782   2.950
  529CO2     O2 2589   2.923   3.668   2.986
  530CO2     D1 2590   3.398   2.634   9.357
  530CO2     D2 2591   3.227   2.565   9.429
  530CO2      C 2592   3.312   2.600   9.393
  530CO2     O1 2593   3.413   2.641   9.351
  530CO2     O2 2594   3.212   2.559   9.435
  531CO2     D1 2595   4.644   4.196   8.260
  531CO2     D2 2596   4.710   4.375   8.311
  531CO2      C 2597   4.677   4.285   8.286
  531CO2     O1 2598   4.638   4.180   8.256
  531CO2     O2 2599   4.716   4.391   8.315
  532CO2     D1 2600   0.278  10.000   0.477
  532CO2     D2 2601   0.148   9.851   0.464
  532CO2      C 2602   0.213   9.925   0.471
  532CO2     O1 2603   0.289  10.012   0.478
  532CO2     O2 2604   0.137   9.838   0.463
  533CO2     D1 2605   9.181   2.981   1.610
  533CO2     D2 2606   9.243   3.026   1.427
  533CO2      C 2607   9.212   3.004   1.519
  533CO2     O1 2608   9.175   2.977   1.625
  533CO2     O2 2609   9.248   3.030   1.412
  534CO2     D1 2610   3.087   5.244   5.695
  534CO2     D2 2611   2.906   5.295   5.633
  534CO2      C 2612   2.996   5.270   5.664
  534CO2     O1 2613   3.102   5.239   5.701
  534CO2     O2 2614   2.890   5.300   5.628
  535CO2     D1 2615   5.075   9.719   1.120
  535CO2     D2 2616   5.052   9.536   1.049
  535CO2      C 2617   5.064   9.628   1.084
  535CO2     O1 2618   5.077   9.735   1.126
  535CO2     O2 2619   5.050   9.521   1.042
  536CO2     D1 2620   4.438   1.231   0.154
  536CO2     D2 2621   4.576   1.089   0.156
  536CO2      C 2622   4.507   1.160   0.155
  536CO2     O1 2623   4.426   1.243   0.154
  536CO2     O2 2624   4.588   1.076   0.156
  537CO2     D1 2625   0.355   8.157   6.220
  537CO2     D2 2626   0.525   8.246   6.268
  537CO2      C 2627   0.440   8.202   6.244
  537CO2     O1 2628   0.340   8.150   6.216
  537CO2     O2 2629   0.540   8.254   6.273
  538CO2     D1 2630   2.701   0.633   0.641
  538CO2     D2 2631   2.630   0.592   0.461
  538CO2      C 2632   2.665   0.613   0.551
  538CO2     O1 2633   2.707   0.637   0.657
  538CO2     O2 2634   2.624   0.589   0.446
  539CO2     D1 2635   3.119   8.308   6.279
  539CO2     D2 2636   3.040   8.126   6.273
  539CO2      C 2637   3.079   8.217   6.276
  539CO2     O1 2638   3.125   8.324   6.279
  539CO2     O2 2639   3.034   8.111   6.272
  540CO2     D1 2640   9.892   4.708   1.724
  540CO2     D2 2641   9.893   4.701   1.527
  540CO2      C 2642   9.892   4.705   1.626
  540CO2     O1 2643   9.891   4.709   1.741
  540CO2     O2 2644   9.893   4.701   1.510
  541CO2     D1 2645   8.187   7.282   9.040
  541CO2     D2 2646   8.045   7.330   8.912
  541CO2      C 2647   8.116   7.306   8.976
  541CO2     O1 2648   8.200   7.278   9.051
  541CO2     O2 2649   8.033   7.334   8.900
  542CO2     D1 2650   9.747   1.872   4.480
  542CO2     D2 2651   9.661   1.697   4.444
  542CO2      C 2652   9.704   1.784   4.462
  542CO2     O1 2653   9.755   1.887   4.483
  542CO2     O2 2654   9.653   1.682   4.441
  543CO2     D1 2655   4.694   1.423   2.227
  543CO2     D2 2656   4.716   1.423   2.031
  543CO2      C 2657   4.705   1.423   2.129
  543CO2     O1 2658   4.692   1.423   2.244
  543CO2     O2 2659   4.718   1.423   2.014
  544CO2     D1 2660   4.059   3.014   8.030
  544CO2     D2 2661   4.100   3.201   7.983
  544CO2      C 2662   4.080   3.107   8.006
  544CO2     O1 2663   4.055   2.997   8.034
  544CO2     O2 2664   4.104   3.218   7.979
  545CO2     D1 2665   7.889   2.345   1.876
  545CO2     D2 2666   7.968   2.200   1.767
  545CO2      C 2667   7.929   2.273   1.821
  545CO2     O1 2668   7.883   2.357   1.886
  545CO2     O2 2669   7.975   2.188   1.757
  546CO2     D1 2670   4.251   3.775   2.825
  546CO2     D2 2671   4.282   3.940   2.931
  546CO2      C 2672   4.266   3.857   2.878
  546CO2     O1 2673   4.248   3.761   2.816
  546CO2     O2 2674   4.284   3.954   2.940
  547CO2     D1 2675   5.052   9.571   7.986
  547CO2     D2 2676   4.964   9.643   7.824
  547CO2      C 2677   5.008   9.607   7.905
  547CO2     O1 2678   5.060   9.565   8.000
  547CO2     O2 2679   4.956   9.650   7.810
  548CO2     D1 2680   9.970   9.936   4.540
  548CO2     D2 2681   9.932   9.895   4.729
  548CO2      C 2682   9.951   9.915   4.635
  548CO2     O1 2683   9.973   9.939   4.523
  548CO2     O2 2684   9.929   9.891   4.746
  549CO2     D1 2685   4.389   6.606   8.313
  549CO2     D2 2686   4.395   6.614   8.511
  549CO2      C 2687   4.392   6.610   8.412
  549CO2     O1 2688   4.388   6.605   8.296
  549CO2     O2 2689   4.395   6.615   8.528
  550CO2     D1 2690   5.907   0.790   3.702
  550CO2     D2 2691   5.866   0.983   3.697
  550CO2      C 2692   5.886   0.886   3.700
  550CO2     O1 2693   5.911   0.773   3.703
  550CO2     O2 2694   5.862   1.000   3.696
  551CO2     D1 2695   9.401   4.362   7.296
  551CO2     D2 2696   9.325   4.538   7.246
  551CO2      C 2697   9.363   4.450   7.271
  551CO2     O1 2698   9.408   4.347   7.301
  551CO2     O2 2699   9.318   4.553   7.241
  552CO2     D1 2700   3.581   5.462   2.783
  552CO2     D2 2701   3.579   5.464   2.586
  552CO2      C 2702   3.580   5.463   2.685
  552CO2     O1 2703   3.581   5.462   2.801
  552CO2     O2 2704   3.579   5.464   2.569
  553CO2     D1 2705   6.626   4.395   1.848
  553CO2     D2 2706   6.823   4.393   1.826
  553CO2      C 2707   6.725   4.394   1.837
  553CO2     O1 2708   6.609   4.395   1.850
  553CO2     O2 2709   6.840   4.393   1.824
  554CO2     D1 2710   7.417   8.040   0.867
  554CO2     D2 2711   7.580   8.080   0.971
  554CO2      C 2712   7.499   8.060   0.919
  554CO2     O1 2713   7.403   8.037   0.858
  554CO2     O2 2714   7.595   8.083   0.980
  555CO2     D1 2715   0.342   7.068   2.214
  555CO2     D2 2716   0.338   7.090   2.018
  555CO2      C 2717   0.340   7.079   2.116
  555CO2     O1 2718   0.343   7.066   2.231
  555CO2     O2 2719   0.338   7.092   2.001
  556CO2     D1 2720   3.261   4.758   3.153
  556CO2     D2 2721   3.312   4.946   3.189
  556CO2      C 2722   3.287   4.852   3.171
  556CO2     O1 2723   3.257   4.742   3.149
  556CO2     O2 2724   3.316   4.962   3.192
  557CO2     D1 2725   5.223   7.278   2.639
  557CO2     D2 2726   5.232   7.265   2.442
  557CO2      C 2727   5.228   7.272   2.541
  557CO2     O1 2728   5.222   7.279   2.657
  557CO2     O2 2729   5.233   7.264   2.425
  558CO2     D1 2730   3.251   6.430   5.074
  558CO2     D2 2731   3.302   6.292   4.943
  558CO2      C 2732   3.277   6.361   5.009
  558CO2     O1 2733   3.246   6.442   5.086
  558CO2     O2 2734   3.307   6.280   4.932
  559CO2     D1 2735   7.718   1.515   1.869
  559CO2     D2 2736   7.604   1.622   1.749
  559CO2      C 2737   7.661   1.568   1.809
  559CO2     O1 2738   7.728   1.505   1.880
  559CO2     O2 2739   7.594   1.631   1.739
  560CO2     D1 2740   8.012   7.495   9.077
  560CO2     D2 2741   7.980   7.674   8.999
  560CO2      C 2742   7.996   7.584   9.038
  560CO2     O1 2743   8.015   7.480   9.084
  560CO2     O2 2744   7.977   7.689   8.993
  561CO2     D1 2745   3.970   8.063   6.756
  561CO2     D2 2746   3.836   8.188   6.681
  561CO2      C 2747   3.903   8.126   6.719
  561CO2     O1 2748   3.982   8.052   6.763
  561CO2     O2 2749   3.824   8.199   6.675
  562CO2     D1 2750   1.741   0.127   3.863
  562CO2     D2 2751   1.726  -0.067   3.833
  562CO2      C 2752   1.733   0.030   3.848
  562CO2     O1 2753   1.742   0.144   3.866
  562CO2     O2 2754   1.724  -0.084   3.831
  563CO2     D1 2755   3.083   5.207   4.932
  563CO2     D2 2756   2.980   5.254   5.094
  563CO2      C 2757   3.032   5.230   5.013
  563CO2     O1 2758   3.092   5.203   4.918
  563CO2     O2 2759   2.971   5.258   5.108
  564CO2     D1 2760   9.912   2.549   8.336
  564CO2     D2 2761   9.950   2.574   8.144
  564CO2      C 2762   9.931   2.562   8.240
  564CO2     O1 2763   9.909   2.547   8.353
  564CO2     O2 2764   9.953   2.577   8.127
  565CO2     D1 2765   4.639   6.846   5.598
  565CO2     D2 2766   4.651   6.856   5.400
  565CO2      C 2767   4.645   6.851   5.499
  565CO2     O1 2768   4.637   6.845   5.615
  565CO2     O2 2769   4.652   6.856   5.383
  566CO2     D1 2770   7.682   7.501   8.896
  566CO2     D2 2771   7.603   7.342   8.984
  566CO2      C 2772   7.643   7.422   8.940
  566CO2     O1 2773   7.689   7.515   8.889
  566CO2     O2 2774   7.596   7.328   8.991
  567CO2     D1 2775   3.164   5.500   3.976
  567CO2     D2 2776   3.055   5.614   3.857
  567CO2      C 2777   3.109   5.557   3.917
  567CO2     O1 2778   3.174   5.490   3.986
  567CO2     O2 2779   3.045   5.624   3.847
  568CO2     D1 2780   1.946   3.435   6.903
  568CO2     D2 2781   1.877   3.414   6.719
  568CO2      C 2782   1.911   3.424   6.811
  568CO2     O1 2783   1.952   3.437   6.919
  568CO2     O2 2784   1.871   3.412   6.703
  569CO2     D1 2785   2.237   6.353   7.894
  569CO2     D2 2786   2.055   6.414   7.941
  569CO2      C 2787   2.146   6.383   7.918
  569CO2     O1 2788   2.253   6.348   7.890
  569CO2     O2 2789   2.039   6.419   7.945
  570CO2     D1 2790   4.421   1.872   6.781
  570CO2     D2 2791   4.495   1.880   6.598
  570CO2      C 2792   4.458   1.876   6.690
  570CO2     O1 2793   4.415   1.872   6.797
  570CO2     O2 2794   4.502   1.881   6.582
  571CO2     D1 2795   2.869   8.836   8.127
  571CO2     D2 2796   2.902   8.977   8.262
  571CO2      C 2797   2.886   8.907   8.195
  571CO2     O1 2798   2.866   8.824   8.116
  571CO2     O2 2799   2.905   8.989   8.273
  572CO2     D1 2800   1.307   8.623   7.387
  572CO2     D2 2801   1.307   8.623   7.190
  572CO2      C 2802   1.307   8.623   7.288
  572CO2     O1 2803   1.307   8.623   7.404
  572CO2     O2 2804   1.307   8.623   7.172
  573CO2     D1 2805   2.626   9.859   8.458
  573CO2     D2 2806   2.616   9.989   8.607
  573CO2      C 2807   2.621   9.924   8.532
  573CO2     O1 2808   2.627   9.848   8.445
  573CO2     O2 2809   2.615  10.001   8.619
  574CO2     D1 2810   1.213   9.316   5.847
  574CO2     D2 2811   1.250   9.425   5.686
  574CO2      C 2812   1.231   9.370   5.766
  574CO2     O1 2813   1.210   9.307   5.861
  574CO2     O2 2814   1.253   9.434   5.672
  575CO2     D1 2815   0.976   6.566   6.673
  575CO2     D2 2816   0.975   6.568   6.870
  575CO2      C 2817   0.975   6.567   6.772
  575CO2     O1 2818   0.976   6.566   6.656
  575CO2     O2 2819   0.975   6.568   6.888
  576CO2     D1 2820   3.751   0.727   5.776
  576CO2     D2 2821   3.724   0.858   5.922
  576CO2      C 2822   3.737   0.792   5.849
  576CO2     O1 2823   3.753   0.716   5.763
  576CO2     O2 2824   3.721   0.869   5.935
  577CO2     D1 2825   4.952   2.054   6.343
  577CO2     D2 2826   4.764   2.112   6.321
  577CO2      C 2827   4.858   2.083   6.332
  577CO2     O1 2828   4.968   2.049   6.345
  577CO2     O2 2829   4.748   2.117   6.319
  578CO2     D1 2830   4.725   0.703   7.280
  578CO2     D2 2831   4.827   0.539   7.325
  578CO2      C 2832   4.776   0.621   7.303
  578CO2     O1 2833   4.717   0.717   7.277
  578CO2     O2 2834   4.836   0.525   7.329
  579CO2     D1 2835   2.172   3.009   6.869
  579CO2     D2 2836   2.361   3.063   6.846
  579CO2      C 2837   2.267   3.036   6.858
  579CO2     O1 2838   2.156   3.004   6.871
  579CO2     O2 2839   2.377   3.067   6.844
  580CO2     D1 2840   6.845   5.825   7.364
  580CO2     D2 2841   6.787   5.717   7.208
  580CO2      C 2842   6.816   5.771   7.286
  580CO2     O1 2843   6.850   5.834   7.377
  580CO2     O2 2844   6.782   5.708   7.195
  581CO2     D1 2845   7.988   3.425   2.759
  581CO2     D2 2846   7.994   3.423   2.956
  581CO2      C 2847   7.991   3.424   2.858
  581CO2     O1 2848   7.987   3.425   2.742
  581CO2     O2 2849   7.995   3.423   2.974
  582CO2     D1 2850   4.125   4.639   8.593
  582CO2     D2 2851   4.028   4.696   8.756
  582CO2      C 2852   4.077   4.668   8.674
  582CO2     O1 2853   4.134   4.634   8.579
  582CO2     O2 2854   4.020   4.701   8.770
  583CO2     D1 2855   2.298   3.712   2.485
  583CO2     D2 2856   2.291   3.698   2.682
  583CO2      C 2857   2.295   3.705   2.584
  583CO2     O1 2858   2.299   3.713   2.468
  583CO2     O2 2859   2.291   3.697   2.700
  584CO2     D1 2860   4.822   4.672   9.312
  584CO2     D2 2861   4.791   4.817   9.180
  584CO2      C 2862   4.806   4.744   9.246
  584CO2     O1 2863   4.824   4.659   9.323
  584CO2     O2 2864   4.789   4.829   9.169
  585CO2     D1 2865   7.885   3.591   4.482
  585CO2     D2 2866   7.931   3.436   4.367
  585CO2      C 2867   7.908   3.514   4.424
  585CO2     O1 2868   7.881   3.604   4.491
  585CO2     O2 2869   7.935   3.423   4.357
  586CO2     D1 2870   3.193   3.186   2.825
  586CO2     D2 2871   3.348   3.094   2.907
  586CO2      C 2872   3.271   3.140   2.866
  586CO2     O1 2873   3.180   3.193   2.818
  586CO2     O2 2874   3.362   3.086   2.915
  587CO2     D1 2875   5.011   9.238   7.147
  587CO2     D2 2876   5.144   9.303   7.277
  587CO2      C 2877   5.077   9.271   7.212
  587CO2     O1 2878   4.999   9.233   7.136
  587CO2     O2 2879   5.156   9.309   7.288
  588CO2     D1 2880   8.392   6.454   3.963
  588CO2     D2 2881   8.536   6.387   3.845
  588CO2      C 2882   8.464   6.420   3.904
  588CO2     O1 2883   8.380   6.460   3.973
  588CO2     O2 2884   8.549   6.381   3.835
  589CO2     D1 2885   1.178   6.658   0.200
  589CO2     D2 2886   1.087   6.581   0.357
  589CO2      C 2887   1.133   6.620   0.279
  589CO2     O1 2888   1.186   6.665   0.186
  589CO2     O2 2889   1.079   6.574   0.371
  590CO2     D1 2890   7.848   4.938   4.639
  590CO2     D2 2891   7.901   5.101   4.541
  590CO2      C 2892   7.874   5.020   4.590
  590CO2     O1 2893   7.843   4.924   4.648
  590CO2     O2 2894   7.905   5.115   4.533
  591CO2     D1 2895   9.392   2.880   5.967
  591CO2     D2 2896   9.493   2.794   6.114
  591CO2      C 2897   9.442   2.837   6.041
  591CO2     O1 2898   9.383   2.888   5.955
  591CO2     O2 2899   9.502   2.787   6.127
  592CO2     D1 2900   2.096   4.343   9.062
  592CO2     D2 2901   2.056   4.362   8.869
  592CO2      C 2902   2.076   4.353   8.965
  592CO2     O1 2903   2.099   4.342   9.078
  592CO2     O2 2904   2.052   4.364   8.852
  593CO2     D1 2905   2.502   6.700   8.436
  593CO2     D2 2906   2.568   6.686   8.251
  593CO2      C 2907   2.535   6.693   8.344
  593CO2     O1 2908   2.496   6.701   8.452
  593CO2     O2 2909   2.574   6.685   8.235
  594CO2     D1 2910   4.359   2.304   7.504
  594CO2     D2 2911   4.541   2.359   7.448
  594CO2      C 2912   4.450   2.332   7.476
  594CO2     O1 2913   4.343   2.300   7.509
  594CO2     O2 2914   4.556   2.364   7.443
  595CO2     D1 2915   4.735   1.221   3.919
  595CO2     D2 2916   4.615   1.071   3.965
  595CO2      C 2917   4.675   1.146   3.942
  595CO2     O1 2918   4.745   1.234   3.915
  595CO2     O2 2919   4.605   1.057   3.969
  596CO2     D1 2920   3.075   7.015   0.235
  596CO2     D2 2921   3.111   7.119   0.070
  596CO2      C 2922   3.093   7.067   0.153
  596CO2     O1 2923   3.072   7.006   0.249
  596CO2     O2 2924   3.114   7.128   0.056
  597CO2     D1 2925   0.276   9.570   3.249
  597CO2     D2 2926   0.374   9.629   3.410
  597CO2      C 2927   0.325   9.599   3.330
  597CO2     O1 2928   0.267   9.565   3.235
  597CO2     O2 2929   0.382   9.634   3.424
  598CO2     D1 2930   5.562   3.248   6.062
  598CO2     D2 2931   5.576   3.264   6.259
  598CO2      C 2932   5.569   3.256   6.160
  598CO2     O1 2933   5.561   3.246   6.045
  598CO2     O2 2934   5.577   3.265   6.276
  599CO2     D1 2935   7.685   3.679   7.257
  599CO2     D2 2936   7.632   3.844   7.351
  599CO2      C 2937   7.659   3.761   7.304
  599CO2     O1 2938   7.690   3.664   7.249
  599CO2     O2 2939   7.627   3.859   7.360
  600CO2     D1 2940   8.067   7.677   5.482
  600CO2     D2 2941   7.979   7.701   5.307
  600CO2      C 2942   8.023   7.689   5.394
  600CO2     O1 2943   8.075   7.675   5.497
  600CO2     O2 2944   7.971   7.703   5.291
  601CO2     D1 2945   9.254   9.922   2.370
  601CO2     D2 2946   9.283   9.894   2.176
  601CO2      C 2947   9.268   9.908   2.273
  601CO2     O1 2948   9.251   9.925   2.386
  601CO2     O2 2949   9.285   9.892   2.159
  602CO2     D1 2950   9.198   0.510   5.617
  602CO2     D2 2951   9.195   0.620   5.452
  602CO2      C 2952   9.197   0.565   5.535
  602CO2     O1 2953   9.199   0.500   5.631
  602CO2     O2 2954   9.195   0.629   5.438
  603CO2     D1 2955   4.385   5.068   7.304
  603CO2     D2 2956   4.368   5.115   7.113
  603CO2      C 2957   4.376   5.092   7.208
  603CO2     O1 2958   4.386   5.064   7.321
  603CO2     O2 2959   4.367   5.120   7.096
  604CO2     D1 2960   0.341   6.507   7.394
  604CO2     D2 2961   0.355   6.345   7.507
  604CO2      C 2962   0.348   6.426   7.451
  604CO2     O1 2963   0.340   6.521   7.384
  604CO2     O2 2964   0.356   6.331   7.517
  605CO2     D1 2965   6.910   2.735   7.909
  605CO2     D2 2966   6.887   2.745   7.713
  605CO2      C 2967   6.899   2.740   7.811
  605CO2     O1 2968   6.912   2.734   7.926
  605CO2     O2 2969   6.885   2.746   7.696
  606CO2     D1 2970   4.617   4.086   1.600
  606CO2     D2 2971   4.667   4.131   1.786
  606CO2      C 2972   4.642   4.109   1.693
  606CO2     O1 2973   4.612   4.082   1.584
  606CO2     O2 2974   4.671   4.135   1.802
  607CO2     D1 2975   4.174   4.438   3.559
  607CO2     D2 2976   3.984   4.476   3.519
  607CO2      C 2977   4.079   4.457   3.539
  607CO2     O1 2978   4.191   4.435   3.563
  607CO2     O2 2979   3.968   4.479   3.516
  608CO2     D1 2980   8.083   8.486   5.668
  608CO2     D2 2981   7.981   8.541   5.829
  608CO2      C 2982   8.032   8.513   5.749
  608CO2     O1 2983   8.092   8.481   5.655
  608CO2     O2 2984   7.973   8.545   5.843
  609CO2     D1 2985   9.442   9.811   1.836
  609CO2     D2 2986   9.434   9.970   1.953
  609CO2      C 2987   9.438   9.891   1.894
  609CO2     O1 2988   9.443   9.797   1.826
  609CO2     O2 2989   9.434   9.984   1.963
  610CO2     D1 2990   3.190   0.771   3.777
  610CO2     D2 2991   3.205   0.772   3.580
  610CO2      C 2992   3.197   0.772   3.679
  610CO2     O1 2993   3.189   0.771   3.794
  610CO2     O2 2994   3.206   0.772   3.563
  611CO2     D1 2995   4.982   3.469   9.160
  611CO2     D2 2996   4.936   3.591   9.309
  611CO2      C 2997   4.959   3.530   9.234
  611CO2     O1 2998   4.986   3.458   9.147
  611CO2     O2 2999   4.932   3.602   9.321
  612CO2     D1 3000   1.746   7.446   5.684
  612CO2     D2 3001   1.761   7.604   5.566
  612CO2      C 3002   1.754   7.525   5.625
  612CO2     O1 3003   1.745   7.432   5.695
  612CO2     O2 3004   1.762   7.617   5.556
  613CO2     D1 3005   0.842   8.631   5.498
  613CO2     D2 3006   0.853   8.623   5.695
  613CO2      C 3007   0.847   8.627   5.596
  613CO2     O1 3008   0.841   8.632   5.481
  613CO2     O2 3009   0.854   8.622   5.712
  614CO2     D1 3010   6.805   7.118   8.561
  614CO2     D2 3011   6.643   7.142   8.450
  614CO2      C 3012   6.724   7.130   8.505
  614CO2     O1 3013   6.819   7.116   8.570
  614CO2     O2 3014   6.629   7.144   8.440
  615CO2     D1 3015   7.771   6.442   6.578
  615CO2     D2 3016   7.731   6.495   6.764
  615CO2      C 3017   7.751   6.469   6.671
  615CO2     O1 3018   7.774   6.437   6.562
  615CO2     O2 3019   7.727   6.500   6.780
  616CO2     D1 3020   4.464   3.376   0.137
  616CO2     D2 3021   4.427   3.356   0.330
  616CO2      C 3022   4.445   3.366   0.234
  616CO2     O1 3023   4.467   3.378   0.120
  616CO2     O2 3024   4.423   3.355   0.347
  617CO2     D1 3025   1.313   4.545   1.905
  617CO2     D2 3026   1.185   4.648   1.795
  617CO2      C 3027   1.249   4.596   1.850
  617CO2     O1 3028   1.324   4.536   1.915
  617CO2     O2 3029   1.174   4.656   1.786
  618CO2     D1 3030   3.041   0.661   2.798
  618CO2     D2 3031   3.080   0.738   2.976
  618CO2      C 3032   3.060   0.700   2.887
  618CO2     O1 3033   3.037   0.655   2.783
  618CO2     O2 3034   3.084   0.744   2.992
  619CO2     D1 3035   3.615   9.284   5.393
  619CO2     D2 3036   3.561   9.380   5.557
  619CO2      C 3037   3.588   9.332   5.475
  619CO2     O1 3038   3.620   9.275   5.379
  619CO2     O2 3039   3.556   9.388   5.571
  620CO2     D1 3040   2.255   7.006   9.602
  620CO2     D2 3041   2.282   6.831   9.513
  620CO2      C 3042   2.268   6.919   9.557
  620CO2     O1 3043   2.253   7.021   9.609
  620CO2     O2 3044   2.284   6.816   9.506
  621CO2     D1 3045   6.079   5.872   9.678
  621CO2     D2 3046   5.885   5.854   9.713
  621CO2      C 3047   5.982   5.863   9.696
  621CO2     O1 3048   6.096   5.873   9.675
  621CO2     O2 3049   5.869   5.852   9.716
  622CO2     D1 3050   4.355   9.091   9.203
  622CO2     D2 3051   4.388   9.087   9.398
  622CO2      C 3052   4.371   9.089   9.301
  622CO2     O1 3053   4.352   9.091   9.186
  622CO2     O2 3054   4.391   9.087   9.415
  623CO2     D1 3055   1.591   3.695   2.001
  623CO2     D2 3056   1.591   3.690   2.199
  623CO2      C 3057   1.591   3.692   2.100
  623CO2     O1 3058   1.591   3.696   1.984
  623CO2     O2 3059   1.591   3.689   2.216
  624CO2     D1 3060   8.967   4.086   9.052
  624CO2     D2 3061   9.017   4.109   9.241
  624CO2      C 3062   8.992   4.098   9.146
  624CO2     O1 3063   8.963   4.084   9.035
  624CO2     O2 3064   9.021   4.111   9.258
  625CO2     D1 3065   0.226   8.009   0.619
  625CO2     D2 3066   0.203   8.201   0.576
  625CO2      C 3067   0.215   8.105   0.598
  625CO2     O1 3068   0.228   7.992   0.623
  625CO2     O2 3069   0.201   8.217   0.573
  626CO2     D1 3070   2.238   9.659   0.072
  626CO2     D2 3071   2.180   9.514  -0.049
  626CO2      C 3072   2.209   9.586   0.012
  626CO2     O1 3073   2.243   9.672   0.083
  626CO2     O2 3074   2.175   9.501  -0.059
  627CO2     D1 3075   3.551   1.636   5.752
  627CO2     D2 3076   3.558   1.680   5.945
  627CO2      C 3077   3.554   1.658   5.849
  627CO2     O1 3078   3.550   1.632   5.736
  627CO2     O2 3079   3.558   1.684   5.962
  628CO2     D1 3080   8.134   6.411   1.798
  628CO2     D2 3081   8.118   6.599   1.857
  628CO2      C 3082   8.126   6.505   1.827
  628CO2     O1 3083   8.136   6.395   1.793
  628CO2     O2 3084   8.117   6.615   1.862
  629CO2     D1 3085   5.325   1.132   8.166
  629CO2     D2 3086   5.418   0.993   8.271
  629CO2      C 3087   5.372   1.063   8.218
  629CO2     O1 3088   5.317   1.144   8.157
  629CO2     O2 3089   5.426   0.981   8.280
  630CO2     D1 3090   8.619   1.181   3.324
  630CO2     D2 3091   8.776   1.197   3.205
  630CO2      C 3092   8.698   1.189   3.264
  630CO2     O1 3093   8.606   1.180   3.334
  630CO2     O2 3094   8.790   1.198   3.195
  631CO2     D1 3095   8.535   0.806   4.324
  631CO2     D2 3096   8.531   0.892   4.147
  631CO2      C 3097   8.533   0.849   4.236
  631CO2     O1 3098   8.535   0.798   4.340
  631CO2     O2 3099   8.530   0.900   4.131
  632CO2     D1 3100   7.831   0.197   0.518
  632CO2     D2 3101   7.660   0.271   0.453
  632CO2      C 3102   7.746   0.234   0.485
  632CO2     O1 3103   7.846   0.190   0.524
  632CO2     O2 3104   7.646   0.278   0.447
  633CO2     D1 3105   3.922   1.086   0.993
  633CO2     D2 3106   3.785   1.061   1.133
  633CO2      C 3107   3.854   1.073   1.063
  633CO2     O1 3108   3.934   1.088   0.981
  633CO2     O2 3109   3.773   1.059   1.145
  634CO2     D1 3110   0.680   1.349   9.138
  634CO2     D2 3111   0.665   1.158   9.086
  634CO2      C 3112   0.673   1.254   9.112
  634CO2     O1 3113   0.682   1.365   9.142
  634CO2     O2 3114   0.664   1.142   9.081
  635CO2     D1 3115   8.720   2.693   0.377
  635CO2     D2 3116   8.633   2.607   0.222
  635CO2      C 3117   8.676   2.650   0.299
  635CO2     O1 3118   8.727   2.700   0.390
  635CO2     O2 3119   8.625   2.600   0.208
  636CO2     D1 3120   8.357   1.638   8.612
  636CO2     D2 3121   8.449   1.482   8.691
  636CO2      C 3122   8.403   1.560   8.651
  636CO2     O1 3123   8.349   1.652   8.605
  636CO2     O2 3124   8.457   1.469   8.698
  637CO2     D1 3125   2.026   8.027   7.547
  637CO2     D2 3126   2.034   8.117   7.371
  637CO2      C 3127   2.030   8.072   7.459
  637CO2     O1 3128   2.025   8.020   7.563
  637CO2     O2 3129   2.034   8.125   7.356
  638CO2     D1 3130   7.746   7.799   9.452
  638CO2     D2 3131   7.737   7.601   9.447
  638CO2      C 3132   7.741   7.700   9.449
  638CO2     O1 3133   7.746   7.816   9.452
  638CO2     O2 3134   7.736   7.584   9.447
  639CO2     D1 3135   0.145   6.131   0.340
  639CO2     D2 3136  -0.000   6.006   0.389
  639CO2      C 3137   0.072   6.069   0.364
  639CO2     O1 3138   0.158   6.141   0.335
  639CO2     O2 3139  -0.013   5.996   0.394
  640CO2     D1 3140   1.534   5.604   7.986
  640CO2     D2 3141   1.658   5.726   8.079
  640CO2      C 3142   1.596   5.665   8.032
  640CO2     O1 3143   1.523   5.593   7.977
  640CO2     O2 3144   1.669   5.736   8.087
  641CO2     D1 3145   3.366   2.453   7.312
  641CO2     D2 3146   3.517   2.557   7.387
  641CO2      C 3147   3.442   2.505   7.349
  641CO2     O1 3148   3.353   2.444   7.305
  641CO2     O2 3149   3.530   2.566   7.393
  642CO2     D1 3150   7.277   4.551   8.967
  642CO2     D2 3151   7.145   4.497   8.830
  642CO2      C 3152   7.211   4.524   8.899
  642CO2     O1 3153   7.289   4.556   8.979
  642CO2     O2 3154   7.134   4.492   8.818
  643CO2     D1 3155   8.205   3.811   8.508
  643CO2     D2 3156   8.202   3.912   8.338
  643CO2      C 3157   8.203   3.861   8.423
  643CO2     O1 3158   8.205   3.802   8.523
  643CO2     O2 3159   8.202   3.921   8.324
  644CO2     D1 3160   0.443   3.762   6.625
  644CO2     D2 3161   0.522   3.667   6.780
  644CO2      C 3162   0.483   3.714   6.702
  644CO2     O1 3163   0.436   3.770   6.612
  644CO2     O2 3164   0.529   3.658   6.793
  645CO2     D1 3165   1.526   0.513   9.557
  645CO2     D2 3166   1.713   0.567   9.596
  645CO2      C 3167   1.619   0.540   9.576
  645CO2     O1 3168   1.510   0.508   9.554
  645CO2     O2 3169   1.729   0.571   9.599
  646CO2     D1 3170   3.661   4.853   0.739
  646CO2     D2 3171   3.805   4.968   0.811
  646CO2      C 3172   3.733   4.911   0.775
  646CO2     O1 3173   3.648   4.843   0.733
  646CO2     O2 3174   3.817   4.978   0.818
  647CO2     D1 3175   8.769   1.145   5.187
  647CO2     D2 3176   8.855   1.093   5.357
  647CO2      C 3177   8.812   1.119   5.272
  647CO2     O1 3178   8.761   1.150   5.172
  647CO2     O2 3179   8.862   1.088   5.372
  648CO2     D1 3180   4.481   8.485   6.677
  648CO2     D2 3181   4.460   8.288   6.673
  648CO2      C 3182   4.470   8.387   6.675
  648CO2     O1 3183   4.483   8.502   6.677
  648CO2     O2 3184   4.458   8.271   6.673
  649CO2     D1 3185   4.897   6.320   9.787
  649CO2     D2 3186   4.882   6.362   9.595
  649CO2      C 3187   4.889   6.341   9.691
  649CO2     O1 3188   4.898   6.317   9.804
  649CO2     O2 3189   4.880   6.366   9.578
  650CO2     D1 3190   3.833   1.203   1.436
  650CO2     D2 3191   4.002   1.125   1.370
  650CO2      C 3192   3.918   1.164   1.403
  650CO2     O1 3193   3.818   1.210   1.442
  650CO2     O2 3194   4.017   1.118   1.364
  651CO2     D1 3195   4.229   9.941   7.217
  651CO2     D2 3196   4.229   9.940   7.020
  651CO2      C 3197   4.229   9.941   7.118
  651CO2     O1 3198   4.229   9.941   7.234
  651CO2     O2 3199   4.229   9.940   7.002
  652CO2     D1 3200   4.165   8.829   2.274
  652CO2     D2 3201   4.222   8.661   2.363
  652CO2      C 3202   4.194   8.745   2.319
  652CO2     O1 3203   4.160   8.843   2.267
  652CO2     O2 3204   4.227   8.647   2.371
  653CO2     D1 3205   7.092   0.781   2.721
  653CO2     D2 3206   7.159   0.730   2.900
  653CO2      C 3207   7.126   0.756   2.811
  653CO2     O1 3208   7.086   0.786   2.706
  653CO2     O2 3209   7.165   0.726   2.916
  654CO2     D1 3210   1.672   4.825   1.610
  654CO2     D2 3211   1.783   4.988   1.624
  654CO2      C 3212   1.727   4.906   1.617
  654CO2     O1 3213   1.662   4.811   1.608
  654CO2     O2 3214   1.792   5.002   1.625
  655CO2     D1 3215   2.836   9.906   4.309
  655CO2     D2 3216   2.803   9.956   4.120
  655CO2      C 3217   2.819   9.931   4.215
  655CO2     O1 3218   2.839   9.901   4.325
  655CO2     O2 3219   2.800   9.961   4.104
  656CO2     D1 3220   1.803   9.214   9.901
  656CO2     D2 3221   1.634   9.297   9.961
  656CO2      C 3222   1.719   9.256   9.931
  656CO2     O1 3223   1.818   9.207   9.896
  656CO2     O2 3224   1.619   9.304   9.966
  657CO2     D1 3225   5.945   5.400   3.060
  657CO2     D2 3226   5.765   5.479   3.051
  657CO2      C 3227   5.855   5.440   3.056
  657CO2     O1 3228   5.961   5.393   3.061
  657CO2     O2 3229   5.749   5.486   3.050
  658CO2     D1 3230   3.472   9.538   0.280
  658CO2     D2 3231   3.610   9.406   0.227
  658CO2      C 3232   3.541   9.472   0.254
  658CO2     O1 3233   3.460   9.549   0.285
  658CO2     O2 3234   3.621   9.394   0.223
  659CO2     D1 3235   9.058   5.944   2.395
  659CO2     D2 3236   9.010   5.963   2.205
  659CO2      C 3237   9.034   5.954   2.300
  659CO2     O1 3238   9.063   5.943   2.412
  659CO2     O2 3239   9.005   5.965   2.188
  660CO2     D1 3240   8.488   3.922   7.720
  660CO2     D2 3241   8.662   3.857   7.652
  660CO2      C 3242   8.575   3.890   7.686
  660CO2     O1 3243   8.473   3.928   7.726
  660CO2     O2 3244   8.677   3.851   7.646
  661CO2     D1 3245   9.809   9.821   9.128
  661CO2     D2 3246   9.944   9.958   9.176
  661CO2      C 3247   9.876   9.889   9.152
  661CO2     O1 3248   9.797   9.809   9.124
  661CO2     O2 3249   9.955   9.969   9.181
  662CO2     D1 3250  -0.014   1.582   0.357
  662CO2     D2 3251   0.122   1.682   0.253
  662CO2      C 3252   0.054   1.632   0.305
  662CO2     O1 3253  -0.026   1.574   0.366
  662CO2     O2 3254   0.133   1.691   0.244
  663CO2     D1 3255   0.307   8.595   5.021
  663CO2     D2 3256   0.383   8.618   5.203
  663CO2      C 3257   0.345   8.607   5.112
  663CO2     O1 3258   0.301   8.593   5.006
  663CO2     O2 3259   0.390   8.620   5.218
  664CO2     D1 3260   9.947   0.388   8.500
  664CO2     D2 3261   9.786   0.461   8.589
  664CO2      C 3262   9.866   0.425   8.544
  664CO2     O1 3263   9.960   0.382   8.492
  664CO2     O2 3264   9.772   0.468   8.596
  665CO2     D1 3265   7.439   4.165   9.889
  665CO2     D2 3266   7.409   4.243  10.068
  665CO2      C 3267   7.424   4.204   9.978
  665CO2     O1 3268   7.442   4.158   9.873
  665CO2     O2 3269   7.406   4.249  10.083
  666CO2     D1 3270   9.519   8.725   1.470
  666CO2     D2 3271   9.636   8.663   1.323
  666CO2      C 3272   9.577   8.694   1.397
  666CO2     O1 3273   9.509   8.730   1.483
  666CO2     O2 3274   9.646   8.657   1.311
  667CO2     D1 3275   7.460   2.145   8.230
  667CO2     D2 3276   7.299   2.172   8.118
  667CO2      C 3277   7.380   2.159   8.174
  667CO2     O1 3278   7.474   2.143   8.240
  667CO2     O2 3279   7.285   2.175   8.109
  668CO2     D1 3280   7.659   8.712   0.251
  668CO2     D2 3281   7.796   8.610   0.350
  668CO2      C 3282   7.727   8.661   0.301
  668CO2     O1 3283   7.647   8.721   0.243
  668CO2     O2 3284   7.808   8.601   0.359
  669CO2     D1 3285   3.890   5.336   4.342
  669CO2     D2 3286   3.849   5.221   4.497
  669CO2      C 3287   3.869   5.278   4.420
  669CO2     O1 3288   3.893   5.346   4.329
  669CO2     O2 3289   3.845   5.211   4.511
  670CO2     D1 3290   7.987   3.497   6.226
  670CO2     D2 3291   8.117   3.350   6.205
  670CO2      C 3292   8.052   3.424   6.215
  670CO2     O1 3293   7.975   3.510   6.227
  670CO2     O2 3294   8.129   3.338   6.203
  671CO2     D1 3295   4.478   5.558   8.184
  671CO2     D2 3296   4.478   5.691   8.331
  671CO2      C 3297   4.478   5.625   8.258
  671CO2     O1 3298   4.477   5.547   8.172
  671CO2     O2 3299   4.478   5.703   8.343
  672CO2     D1 3300   6.025   0.216   1.406
  672CO2     D2 3301   6.003   0.361   1.539
  672CO2      C 3302   6.014   0.288   1.473
  672CO2     O1 3303   6.027   0.203   1.395
  672CO2     O2 3304   6.001   0.374   1.550
  673CO2     D1 3305   3.879   9.601   0.025
  673CO2     D2 3306   3.685   9.635   0.040
  673CO2      C 3307   3.782   9.618   0.032
  673CO2     O1 3308   3.896   9.598   0.023
  673CO2     O2 3309   3.668   9.637   0.041
  674CO2     D1 3310   2.768   1.382   5.927
  674CO2     D2 3311   2.707   1.213   6.011
  674CO2      C 3312   2.738   1.298   5.969
  674CO2     O1 3313   2.773   1.396   5.920
  674CO2     O2 3314   2.702   1.199   6.018
  675CO2     D1 3315   5.927   9.928   4.470
  675CO2     D2 3316   6.073   9.835   4.567
  675CO2      C 3317   6.000   9.881   4.518
  675CO2     O1 3318   5.915   9.936   4.462
  675CO2     O2 3319   6.085   9.827   4.575
  676CO2     D1 3320   6.804   4.619   2.362
  676CO2     D2 3321   6.865   4.651   2.548
  676CO2      C 3322   6.834   4.635   2.455
  676CO2     O1 3323   6.799   4.617   2.346
  676CO2     O2 3324   6.870   4.653   2.564
  677CO2     D1 3325   3.678   2.933   5.652
  677CO2     D2 3326   3.581   2.939   5.480
  677CO2      C 3327   3.629   2.936   5.566
  677CO2     O1 3328   3.686   2.933   5.667
  677CO2     O2 3329   3.572   2.940   5.465
  678CO2     D1 3330   9.410   5.519   2.089
  678CO2     D2 3331   9.475   5.574   2.268
  678CO2      C 3332   9.442   5.547   2.178
  678CO2     O1 3333   9.404   5.514   2.074
  678CO2     O2 3334   9.481   5.579   2.283
  679CO2     D1 3335   7.218   7.142   1.316
  679CO2     D2 3336   7.099   7.081   1.461
  679CO2      C 3337   7.159   7.111   1.389
  679CO2     O1 3338   7.229   7.147   1.303
  679CO2     O2 3339   7.089   7.075   1.474
  680CO2     D1 3340   0.834   7.268   0.304
  680CO2     D2 3341   1.014   7.293   0.384
  680CO2      C 3342   0.924   7.280   0.344
  680CO2     O1 3343   0.819   7.265   0.298
  680CO2     O2 3344   1.029   7.295   0.391
  681CO2     D1 3345   1.507   9.196   6.008
  681CO2     D2 3346   1.547   9.347   5.886
  681CO2      C 3347   1.527   9.271   5.947
  681CO2     O1 3348   1.504   9.183   6.019
  681CO2     O2 3349   1.551   9.360   5.876
  682CO2     D1 3350   2.402   3.297   0.555
  682CO2     D2 3351   2.379   3.270   0.361
  682CO2      C 3352   2.390   3.284   0.458
  682CO2     O1 3353   2.404   3.300   0.572
  682CO2     O2 3354   2.377   3.268   0.344
  683CO2     D1 3355   6.142   0.090   8.380
  683CO2     D2 3356   6.277   0.042   8.516
  683CO2      C 3357   6.210   0.066   8.448
  683CO2     O1 3358   6.130   0.094   8.368
  683CO2     O2 3359   6.289   0.038   8.528
  684CO2     D1 3360   1.027   3.468   3.205
  684CO2     D2 3361   0.987   3.364   3.041
  684CO2      C 3362   1.007   3.416   3.123
  684CO2     O1 3363   1.030   3.477   3.219
  684CO2     O2 3364   0.983   3.356   3.027
  685CO2     D1 3365   8.275   1.422   7.806
  685CO2     D2 3366   8.082   1.450   7.835
  685CO2      C 3367   8.179   1.436   7.821
  685CO2     O1 3368   8.292   1.420   7.804
  685CO2     O2 3369   8.065   1.452   7.838
  686CO2     D1 3370   6.885   7.894   2.542
  686CO2     D2 3371   6.807   7.763   2.668
  686CO2      C 3372   6.846   7.829   2.605
  686CO2     O1 3373   6.891   7.905   2.531
  686CO2     O2 3374   6.801   7.752   2.679
  687CO2     D1 3375   2.256   0.390   6.641
  687CO2     D2 3376   2.288   0.393   6.446
  687CO2      C 3377   2.272   0.391   6.543
  687CO2     O1 3378   2.253   0.389   6.658
  687CO2     O2 3379   2.290   0.394   6.429
  688CO2     D1 3380   5.225   6.499   4.310
  688CO2     D2 3381   5.401   6.447   4.386
  688CO2      C 3382   5.313   6.473   4.348
  688CO2     O1 3383   5.210   6.503   4.303
  688CO2     O2 3384   5.416   6.443   4.392
  689CO2     D1 3385   5.587   3.680   3.120
  689CO2     D2 3386   5.402   3.614   3.097
  689CO2      C 3387   5.494   3.647   3.109
  689CO2     O1 3388   5.603   3.686   3.122
  689CO2     O2 3389   5.386   3.608   3.096
  690CO2     D1 3390   3.666   7.482   9.658
  690CO2     D2 3391   3.496   7.527   9.748
  690CO2      C 3392   3.581   7.504   9.703
  690CO2     O1 3393   3.681   7.478   9.650
  690CO2     O2 3394   3.482   7.531   9.756
  691CO2     D1 3395   3.534   4.472   8.364
  691CO2     D2 3396   3.337   4.463   8.352
  691CO2      C 3397   3.435   4.467   8.358
  691CO2     O1 3398   3.551   4.473   8.366
  691CO2     O2 3399   3.319   4.462   8.350
  692CO2     D1 3400   0.119   9.009   2.735
  692CO2     D2 3401   0.233   8.996   2.574
  692CO2      C 3402   0.176   9.003   2.655
  692CO2     O1 3403   0.109   9.010   2.749
  692CO2     O2 3404   0.243   8.995   2.560
  693CO2     D1 3405   5.504   8.555   1.143
  693CO2     D2 3406   5.510   8.357   1.133
  693CO2      C 3407   5.507   8.456   1.138
  693CO2     O1 3408   5.503   8.572   1.144
  693CO2     O2 3409   5.510   8.340   1.132
  694CO2     D1 3410   8.920   3.155   2.331
  694CO2     D2 3411   8.914   3.201   2.139
  694CO2      C 3412   8.917   3.178   2.235
  694CO2     O1 3413   8.921   3.151   2.347
  694CO2     O2 3414   8.914   3.205   2.122
  695CO2     D1 3415   8.060   9.695   1.604
  695CO2     D2 3416   8.037   9.745   1.414
  695CO2      C 3417   8.048   9.720   1.509
  695CO2     O1 3418   8.062   9.691   1.621
  695CO2     O2 3419   8.035   9.749   1.398
  696CO2     D1 3420   5.527   1.749   6.498
  696CO2     D2 3421   5.668   1.715   6.363
  696CO2      C 3422   5.598   1.732   6.431
  696CO2     O1 3423   5.515   1.752   6.510
  696CO2     O2 3424   5.680   1.712   6.351
  697CO2     D1 3425   7.171   3.742   7.384
  697CO2     D2 3426   7.101   3.692   7.562
  697CO2      C 3427   7.136   3.717   7.473
  697CO2     O1 3428   7.177   3.746   7.369
  697CO2     O2 3429   7.095   3.687   7.578
  698CO2     D1 3430   1.559   0.603   2.348
  698CO2     D2 3431   1.512   0.722   2.197
  698CO2      C 3432   1.536   0.663   2.272
  698CO2     O1 3433   1.563   0.593   2.361
  698CO2     O2 3434   1.508   0.732   2.183
  699CO2     D1 3435   0.004   0.731   4.663
  699CO2     D2 3436   0.194   0.784   4.644
  699CO2      C 3437   0.099   0.757   4.654
  699CO2     O1 3438  -0.012   0.726   4.665
  699CO2     O2 3439   0.211   0.788   4.642
  700CO2     D1 3440   7.667   2.555   1.205
  700CO2     D2 3441   7.555   2.571   1.042
  700CO2      C 3442   7.611   2.563   1.123
  700CO2     O1 3443   7.676   2.553   1.219
  700CO2     O2 3444   7.546   2.573   1.028
  701CO2     D1 3445   0.056   4.815   3.493
  701CO2     D2 3446   0.147   4.919   3.352
  701CO2      C 3447   0.101   4.867   3.422
  701CO2     O1 3448   0.048   4.806   3.505
  701CO2     O2 3449   0.155   4.928   3.339
  702CO2     D1 3450   7.121   4.007   5.944
  702CO2     D2 3451   7.157   4.193   5.886
  702CO2      C 3452   7.139   4.100   5.915
  702CO2     O1 3453   7.118   3.991   5.949
  702CO2     O2 3454   7.160   4.209   5.880
  703CO2     D1 3455   2.818   7.082   9.036
  703CO2     D2 3456   2.664   7.039   8.920
  703CO2      C 3457   2.741   7.060   8.978
  703CO2     O1 3458   2.832   7.085   9.046
  703CO2     O2 3459   2.650   7.035   8.910
  704CO2     D1 3460   5.848   0.415   2.385
  704CO2     D2 3461   5.866   0.611   2.372
  704CO2      C 3462   5.857   0.513   2.378
  704CO2     O1 3463   5.846   0.398   2.386
  704CO2     O2 3464   5.867   0.628   2.371
  705CO2     D1 3465   9.962   8.523   4.841
  705CO2     D2 3466   9.972   8.497   4.645
  705CO2      C 3467   9.967   8.510   4.743
  705CO2     O1 3468   9.961   8.526   4.858
  705CO2     O2 3469   9.973   8.495   4.628
  706CO2     D1 3470   7.373   2.365   6.749
  706CO2     D2 3471   7.392   2.239   6.901
  706CO2      C 3472   7.383   2.302   6.825
  706CO2     O1 3473   7.371   2.376   6.736
  706CO2     O2 3474   7.394   2.228   6.914
  707CO2     D1 3475   5.949   9.369   2.290
  707CO2     D2 3476   6.024   9.504   2.414
  707CO2      C 3477   5.987   9.436   2.352
  707CO2     O1 3478   5.943   9.357   2.280
  707CO2     O2 3479   6.030   9.516   2.425
  708CO2     D1 3480   6.934   9.570   1.618
  708CO2     D2 3481   7.071   9.580   1.760
  708CO2      C 3482   7.002   9.575   1.689
  708CO2     O1 3483   6.922   9.569   1.605
  708CO2     O2 3484   7.082   9.580   1.773
  709CO2     D1 3485   5.944   2.507   1.593
  709CO2     D2 3486   5.925   2.535   1.398
  709CO2      C 3487   5.934   2.521   1.496
  709CO2     O1 3488   5.946   2.505   1.610
  709CO2     O2 3489   5.923   2.537   1.381
  710CO2     D1 3490   7.760   3.063   3.958
  710CO2     D2 3491   7.831   3.148   3.794
  710CO2      C 3492   7.795   3.106   3.876
  710CO2     O1 3493   7.754   3.056   3.972
  710CO2     O2 3494   7.837   3.156   3.780
  711CO2     D1 3495   5.871   6.069   3.457
  711CO2     D2 3496   5.868   6.134   3.270
  711CO2      C 3497   5.869   6.101   3.364
  711CO2     O1 3498   5.871   6.064   3.473
  711CO2     O2 3499   5.868   6.139   3.254
  712CO2     D1 3500   6.238   9.628   9.143
  712CO2     D2 3501   6.215   9.646   8.947
  712CO2      C 3502   6.227   9.637   9.045
  712CO2     O1 3503   6.240   9.627   9.160
  712CO2     O2 3504   6.213   9.647   8.930
  713CO2     D1 3505   0.681   1.912   8.767
  713CO2     D2 3506   0.859   1.992   8.800
  713CO2      C 3507   0.770   1.952   8.783
  713CO2     O1 3508   0.666   1.905   8.764
  713CO2     O2 3509   0.875   1.999   8.803
  714CO2     D1 3510   9.728   8.525   0.941
  714CO2     D2 3511   9.792   8.545   1.127
  714CO2      C 3512   9.760   8.535   1.034
  714CO2     O1 3513   9.722   8.523   0.925
  714CO2     O2 3514   9.797   8.546   1.143
  715CO2     D1 3515   1.765   5.051   5.792
  715CO2     D2 3516   1.821   4.928   5.648
  715CO2      C 3517   1.793   4.990   5.720
  715CO2     O1 3518   1.760   5.062   5.804
  715CO2     O2 3519   1.826   4.918   5.635
  716CO2     D1 3520   2.808   1.075   1.219
  716CO2     D2 3521   2.758   1.071   1.410
  716CO2      C 3522   2.783   1.073   1.314
  716CO2     O1 3523   2.812   1.075   1.202
  716CO2     O2 3524   2.754   1.071   1.427
  717CO2     D1 3525   2.256   9.113   3.075
  717CO2     D2 3526   2.215   9.065   2.888
  717CO2      C 3527   2.235   9.089   2.982
  717CO2     O1 3528   2.259   9.117   3.091
  717CO2     O2 3529   2.211   9.061   2.872
  718CO2     D1 3530   2.638   8.144   3.216
  718CO2     D2 3531   2.551   8.236   3.064
  718CO2      C 3532   2.594   8.190   3.140
  718CO2     O1 3533   2.645   8.136   3.229
  718CO2     O2 3534   2.543   8.244   3.051
  719CO2     D1 3535   9.353   2.743   3.419
  719CO2     D2 3536   9.371   2.790   3.611
  719CO2      C 3537   9.362   2.766   3.515
  719CO2     O1 3538   9.351   2.739   3.403
  719CO2     O2 3539   9.373   2.794   3.627
  720CO2     D1 3540   9.227   4.834   5.178
  720CO2     D2 3541   9.200   5.011   5.094
  720CO2      C 3542   9.214   4.923   5.136
  720CO2     O1 3543   9.230   4.819   5.186
  720CO2     O2 3544   9.198   5.026   5.087
  721CO2     D1 3545   1.949   6.565   2.552
  721CO2     D2 3546   1.967   6.452   2.391
  721CO2      C 3547   1.958   6.508   2.471
  721CO2     O1 3548   1.948   6.575   2.566
  721CO2     O2 3549   1.969   6.442   2.377
  722CO2     D1 3550   3.756   8.871   5.265
  722CO2     D2 3551   3.775   8.880   5.461
  722CO2      C 3552   3.765   8.876   5.363
  722CO2     O1 3553   3.755   8.871   5.248
  722CO2     O2 3554   3.776   8.881   5.478
  723CO2     D1 3555   9.460   8.947   1.795
  723CO2     D2 3556   9.516   8.933   1.605
  723CO2      C 3557   9.488   8.940   1.700
  723CO2     O1 3558   9.456   8.948   1.811
  723CO2     O2 3559   9.520   8.932   1.589
  724CO2     D1 3560   9.445   6.050   2.566
  724CO2     D2 3561   9.435   6.046   2.368
  724CO2      C 3562   9.440   6.048   2.467
  724CO2     O1 3563   9.446   6.050   2.583
  724CO2     O2 3564   9.435   6.045   2.351
  725CO2     D1 3565   6.913   7.031   9.331
  725CO2     D2 3566   6.875   6.839   9.308
  725CO2      C 3567   6.894   6.935   9.319
  725CO2     O1 3568   6.916   7.048   9.332
  725CO2     O2 3569   6.871   6.822   9.306
  726CO2     D1 3570   9.070   9.536   6.729
  726CO2     D2 3571   9.141   9.716   6.684
  726CO2      C 3572   9.105   9.626   6.707
  726CO2     O1 3573   9.064   9.521   6.733
  726CO2     O2 3574   9.147   9.731   6.680
  727CO2     D1 3575   9.278   2.191   5.406
  727CO2     D2 3576   9.348   2.195   5.220
  727CO2      C 3577   9.313   2.193   5.313
  727CO2     O1 3578   9.272   2.191   5.422
  727CO2     O2 3579   9.354   2.195   5.204
  728CO2     D1 3580   1.880   6.987   0.263
  728CO2     D2 3581   1.833   6.807   0.330
  728CO2      C 3582   1.857   6.897   0.296
  728CO2     O1 3583   1.885   7.003   0.257
  728CO2     O2 3584   1.829   6.792   0.336
  729CO2     D1 3585   4.865   7.891   0.948
  729CO2     D2 3586   4.855   7.965   0.765
  729CO2      C 3587   4.860   7.928   0.857
  729CO2     O1 3588   4.866   7.885   0.964
  729CO2     O2 3589   4.854   7.971   0.749
  730CO2     D1 3590   0.138   3.183   7.843
  730CO2     D2 3591   0.160   3.379   7.867
  730CO2      C 3592   0.149   3.281   7.855
  730CO2     O1 3593   0.137   3.167   7.841
  730CO2     O2 3594   0.162   3.396   7.869
  731CO2     D1 3595   6.809   5.617   1.772
  731CO2     D2 3596   6.802   5.633   1.969
  731CO2      C 3597   6.805   5.625   1.871
  731CO2     O1 3598   6.809   5.616   1.755
  731CO2     O2 3599   6.801   5.635   1.986
  732CO2     D1 3600   8.569   7.785   8.047
  732CO2     D2 3601   8.505   7.600   8.017
  732CO2      C 3602   8.537   7.692   8.032
  732CO2     O1 3603   8.574   7.801   8.049
  732CO2     O2 3604   8.500   7.584   8.014
  733CO2     D1 3605   7.521   4.759   8.450
  733CO2     D2 3606   7.703   4.737   8.376
  733CO2      C 3607   7.612   4.748   8.413
  733CO2     O1 3608   7.506   4.761   8.457
  733CO2     O2 3609   7.719   4.735   8.370
  734CO2     D1 3610   5.689   4.736   4.324
  734CO2     D2 3611   5.696   4.701   4.129
  734CO2      C 3612   5.693   4.718   4.226
  734CO2     O1 3613   5.689   4.739   4.340
  734CO2     O2 3614   5.697   4.698   4.112
  735CO2     D1 3615   6.913   8.777   5.590
  735CO2     D2 3616   6.989   8.779   5.773
  735CO2      C 3617   6.951   8.778   5.682
  735CO2     O1 3618   6.907   8.777   5.574
  735CO2     O2 3619   6.996   8.779   5.789
  736CO2     D1 3620   6.349   4.965   5.589
  736CO2     D2 3621   6.321   4.851   5.430
  736CO2      C 3622   6.335   4.908   5.510
  736CO2     O1 3623   6.351   4.975   5.603
  736CO2     O2 3624   6.319   4.841   5.416
  737CO2     D1 3625   2.770   0.907   3.155
  737CO2     D2 3626   2.872   0.802   3.022
  737CO2      C 3627   2.821   0.855   3.089
  737CO2     O1 3628   2.761   0.916   3.167
  737CO2     O2 3629   2.881   0.793   3.011
  738CO2     D1 3630   4.122   6.091   6.614
  738CO2     D2 3631   3.977   6.018   6.503
  738CO2      C 3632   4.050   6.055   6.558
  738CO2     O1 3633   4.135   6.098   6.624
  738CO2     O2 3634   3.964   6.012   6.493
  739CO2     D1 3635   9.506   1.746   1.031
  739CO2     D2 3636   9.429   1.746   0.848
  739CO2      C 3637   9.468   1.746   0.940
  739CO2     O1 3638   9.513   1.746   1.046
  739CO2     O2 3639   9.423   1.746   0.833
  740CO2     D1 3640   3.499   3.181   8.628
  740CO2     D2 3641   3.496   3.181   8.826
  740CO2      C 3642   3.497   3.181   8.727
  740CO2     O1 3643   3.499   3.181   8.611
  740CO2     O2 3644   3.496   3.181   8.843
  741CO2     D1 3645   4.494   2.574   1.951
  741CO2     D2 3646   4.492   2.687   1.788
  741CO2      C 3647   4.493   2.630   1.869
  741CO2     O1 3648   4.494   2.564   1.965
  741CO2     O2 3649   4.492   2.696   1.774
  742CO2     D1 3650   0.348   7.317   2.851
  742CO2     D2 3651   0.221   7.465   2.818
  742CO2      C 3652   0.285   7.391   2.834
  742CO2     O1 3653   0.359   7.305   2.854
  742CO2     O2 3654   0.210   7.478   2.815
  743CO2     D1 3655   8.431   5.308   7.683
  743CO2     D2 3656   8.555   5.195   7.579
  743CO2      C 3657   8.493   5.251   7.631
  743CO2     O1 3658   8.420   5.318   7.692
  743CO2     O2 3659   8.566   5.185   7.570
  744CO2     D1 3660   4.770   0.256   7.881
  744CO2     D2 3661   4.947   0.302   7.805
  744CO2      C 3662   4.859   0.279   7.843
  744CO2     O1 3663   4.755   0.252   7.888
  744CO2     O2 3664   4.962   0.306   7.798
  745CO2     D1 3665   3.814   9.230   1.361
  745CO2     D2 3666   3.651   9.341   1.380
  745CO2      C 3667   3.733   9.286   1.371
  745CO2     O1 3668   3.829   9.221   1.360
  745CO2     O2 3669   3.637   9.350   1.382
  746CO2     D1 3670   6.856   7.164   2.833
  746CO2     D2 3671   6.730   7.051   2.935
  746CO2      C 3672   6.793   7.108   2.884
  746CO2     O1 3673   6.867   7.174   2.824
  746CO2     O2 3674   6.719   7.041   2.944
  747CO2     D1 3675   5.347   4.837   6.711
  747CO2     D2 3676   5.294   4.900   6.891
  747CO2      C 3677   5.320   4.868   6.801
  747CO2     O1 3678   5.352   4.831   6.696
  747CO2     O2 3679   5.289   4.905   6.907
  748CO2     D1 3680   7.556   6.123   3.210
  748CO2     D2 3681   7.526   6.147   3.404
  748CO2      C 3682   7.541   6.135   3.307
  748CO2     O1 3683   7.559   6.121   3.193
  748CO2     O2 3684   7.523   6.149   3.421
  749CO2     D1 3685   2.898   5.130   3.656
  749CO2     D2 3686   3.055   5.231   3.591
  749CO2      C 3687   2.977   5.181   3.623
  749CO2     O1 3688   2.884   5.122   3.661
  749CO2     O2 3689   3.069   5.240   3.586
  750CO2     D1 3690   0.778   9.631   6.415
  750CO2     D2 3691   0.779   9.622   6.217
  750CO2      C 3692   0.779   9.626   6.316
  750CO2     O1 3693   0.778   9.631   6.432
  750CO2     O2 3694   0.779   9.622   6.200
  751CO2     D1 3695   8.454   2.397   6.196
  751CO2     D2 3696   8.479   2.230   6.093
  751CO2      C 3697   8.466   2.314   6.144
  751CO2     O1 3698   8.451   2.412   6.204
  751CO2     O2 3699   8.481   2.216   6.084
  752CO2     D1 3700   0.778   4.050   6.267
  752CO2     D2 3701   0.798   4.043   6.463
  752CO2      C 3702   0.788   4.046   6.365
  752CO2     O1 3703   0.776   4.050   6.250
  752CO2     O2 3704   0.800   4.042   6.480
  753CO2     D1 3705   3.778   4.626   2.986
  753CO2     D2 3706   3.663   4.678   3.139
  753CO2      C 3707   3.721   4.652   3.063
  753CO2     O1 3708   3.788   4.621   2.973
  753CO2     O2 3709   3.653   4.683   3.152
  754CO2     D1 3710   1.919   7.180   1.287
  754CO2     D2 3711   1.940   7.157   1.091
  754CO2      C 3712   1.929   7.168   1.189
  754CO2     O1 3713   1.917   7.182   1.304
  754CO2     O2 3714   1.942   7.155   1.074
  755CO2     D1 3715   3.612   6.988   7.085
  755CO2     D2 3716   3.636   6.803   7.150
  755CO2      C 3717   3.624   6.895   7.117
  755CO2     O1 3718   3.610   7.004   7.079
  755CO2     O2 3719   3.639   6.787   7.156
  756CO2     D1 3720   9.201   5.486   6.999
  756CO2     D2 3721   9.197   5.479   7.196
  756CO2      C 3722   9.199   5.482   7.097
  756CO2     O1 3723   9.202   5.487   6.982
  756CO2     O2 3724   9.197   5.478   7.213
  757CO2     D1 3725   3.099   5.258   2.022
  757CO2     D2 3726   3.166   5.329   2.194
  757CO2      C 3727   3.133   5.293   2.108
  757CO2     O1 3728   3.094   5.252   2.007
  757CO2     O2 3729   3.172   5.335   2.209
  758CO2     D1 3730   0.156   8.110   7.264
  758CO2     D2 3731   0.145   8.096   7.067
  758CO2      C 3732   0.150   8.103   7.166
  758CO2     O1 3733   0.157   8.111   7.281
  758CO2     O2 3734   0.144   8.095   7.050
  759CO2     D1 3735   1.049   3.464   8.564
  759CO2     D2 3736   1.031   3.268   8.589
  759CO2      C 3737   1.040   3.366   8.577
  759CO2     O1 3738   1.051   3.481   8.562
  759CO2     O2 3739   1.030   3.252   8.591
  760CO2     D1 3740   4.000   4.048   8.964
  760CO2     D2 3741   3.813   4.106   8.937
  760CO2      C 3742   3.907   4.077   8.951
  760CO2     O1 3743   4.017   4.043   8.966
  760CO2     O2 3744   3.797   4.111   8.935
  761CO2     D1 3745   4.566   9.021   2.917
  761CO2     D2 3746   4.637   9.199   2.867
  761CO2      C 3747   4.601   9.110   2.892
  761CO2     O1 3748   4.560   9.005   2.921
  761CO2     O2 3749   4.643   9.214   2.863
  762CO2     D1 3750   9.470   6.067   1.670
  762CO2     D2 3751   9.645   5.978   1.645
  762CO2      C 3752   9.558   6.022   1.657
  762CO2     O1 3753   9.455   6.074   1.672
  762CO2     O2 3754   9.660   5.970   1.643
  763CO2     D1 3755   7.980   8.930   2.297
  763CO2     D2 3756   7.830   8.982   2.180
  763CO2      C 3757   7.905   8.956   2.239
  763CO2     O1 3758   7.993   8.926   2.307
  763CO2     O2 3759   7.817   8.987   2.170
  764CO2     D1 3760   5.485   6.283   5.868
  764CO2     D2 3761   5.465   6.124   5.753
  764CO2      C 3762   5.475   6.203   5.810
  764CO2     O1 3763   5.486   6.297   5.878
  764CO2     O2 3764   5.463   6.110   5.743
  765CO2     D1 3765   0.217   5.454   4.282
  765CO2     D2 3766   0.297   5.443   4.101
  765CO2      C 3767   0.257   5.449   4.192
  765CO2     O1 3768   0.211   5.455   4.298
  765CO2     O2 3769   0.304   5.442   4.086
  766CO2     D1 3770   8.296   0.902   2.439
  766CO2     D2 3771   8.336   0.858   2.250
  766CO2      C 3772   8.316   0.880   2.345
  766CO2     O1 3773   8.293   0.906   2.455
  766CO2     O2 3774   8.340   0.854   2.234
  767CO2     D1 3775   3.469   6.437   9.894
  767CO2     D2 3776   3.543   6.370   9.723
  767CO2      C 3777   3.506   6.404   9.809
  767CO2     O1 3778   3.462   6.443   9.909
  767CO2     O2 3779   3.550   6.365   9.709
  768CO2     D1 3780   8.252   7.109   7.944
  768CO2     D2 3781   8.100   7.070   8.065
  768CO2      C 3782   8.176   7.090   8.004
  768CO2     O1 3783   8.265   7.113   7.934
  768CO2     O2 3784   8.087   7.067   8.075
  769CO2     D1 3785   7.944   7.324   1.839
  769CO2     D2 3786   8.034   7.275   1.669
  769CO2      C 3787   7.989   7.300   1.754
  769CO2     O1 3788   7.936   7.328   1.853
  769CO2     O2 3789   8.042   7.271   1.655
  770CO2     D1 3790   7.268   4.718   1.965
  770CO2     D2 3791   7.284   4.701   2.162
  770CO2      C 3792   7.276   4.710   2.063
  770CO2     O1 3793   7.267   4.720   1.948
  770CO2     O2 3794   7.286   4.700   2.179
  771CO2     D1 3795   0.883   2.470   2.082
  771CO2     D2 3796   1.053   2.379   2.126
  771CO2      C 3797   0.968   2.425   2.104
  771CO2     O1 3798   0.868   2.478   2.078
  771CO2     O2 3799   1.067   2.371   2.129
  772CO2     D1 3800   1.253   3.384   1.247
  772CO2     D2 3801   1.231   3.512   1.099
  772CO2      C 3802   1.242   3.448   1.173
  772CO2     O1 3803   1.255   3.372   1.260
  772CO2     O2 3804   1.229   3.523   1.086
  773CO2     D1 3805   5.800   0.200   7.762
  773CO2     D2 3806   5.818   0.213   7.958
  773CO2      C 3807   5.809   0.207   7.860
  773CO2     O1 3808   5.798   0.199   7.745
  773CO2     O2 3809   5.820   0.214   7.975
  774CO2     D1 3810   5.495   2.191   8.640
  774CO2     D2 3811   5.386   2.206   8.804
  774CO2      C 3812   5.440   2.198   8.722
  774CO2     O1 3813   5.504   2.189   8.626
  774CO2     O2 3814   5.376   2.207   8.819
  775CO2     D1 3815   6.767   6.565   9.356
  775CO2     D2 3816   6.668   6.706   9.454
  775CO2      C 3817   6.718   6.636   9.405
  775CO2     O1 3818   6.776   6.553   9.348
  775CO2     O2 3819   6.660   6.718   9.462
  776CO2     D1 3820   6.534   1.654   7.688
  776CO2     D2 3821   6.376   1.703   7.796
  776CO2      C 3822   6.455   1.678   7.742
  776CO2     O1 3823   6.548   1.650   7.678
  776CO2     O2 3824   6.362   1.707   7.805
  777CO2     D1 3825   6.066   6.464   5.212
  777CO2     D2 3826   6.067   6.340   5.367
  777CO2      C 3827   6.066   6.402   5.290
  777CO2     O1 3828   6.066   6.475   5.199
  777CO2     O2 3829   6.067   6.330   5.380
  778CO2     D1 3830   5.679   3.172   9.754
  778CO2     D2 3831   5.782   3.070   9.619
  778CO2      C 3832   5.731   3.121   9.686
  778CO2     O1 3833   5.670   3.181   9.765
  778CO2     O2 3834   5.791   3.061   9.607
  779CO2     D1 3835   6.280   0.891   4.167
  779CO2     D2 3836   6.266   0.836   3.978
  779CO2      C 3837   6.273   0.864   4.072
  779CO2     O1 3838   6.281   0.896   4.184
  779CO2     O2 3839   6.265   0.832   3.961
  780CO2     D1 3840   2.929   0.228   8.031
  780CO2     D2 3841   2.920   0.407   8.116
  780CO2      C 3842   2.925   0.317   8.073
  780CO2     O1 3843   2.930   0.212   8.024
  780CO2     O2 3844   2.920   0.422   8.123
  781CO2     D1 3845   9.750   6.809   0.932
  781CO2     D2 3846   9.777   6.731   1.112
  781CO2      C 3847   9.764   6.770   1.022
  781CO2     O1 3848   9.748   6.816   0.917
  781CO2     O2 3849   9.780   6.725   1.128
  782CO2     D1 3850   8.718   9.718   3.928
  782CO2     D2 3851   8.536   9.663   3.980
  782CO2      C 3852   8.627   9.691   3.954
  782CO2     O1 3853   8.734   9.723   3.923
  782CO2     O2 3854   8.520   9.659   3.985
  783CO2     D1 3855   7.324   2.766   9.141
  783CO2     D2 3856   7.323   2.770   8.943
  783CO2      C 3857   7.324   2.768   9.042
  783CO2     O1 3858   7.324   2.766   9.158
  783CO2     O2 3859   7.323   2.771   8.926
  784CO2     D1 3860   6.002   5.156   1.113
  784CO2     D2 3861   5.953   5.199   1.299
  784CO2      C 3862   5.978   5.178   1.206
  784CO2     O1 3863   6.006   5.152   1.097
  784CO2     O2 3864   5.949   5.203   1.315
  785CO2     D1 3865   3.272   2.779   9.138
  785CO2     D2 3866   3.112   2.702   9.052
  785CO2      C 3867   3.192   2.741   9.095
  785CO2     O1 3868   3.286   2.786   9.145
  785CO2     O2 3869   3.098   2.696   9.045
  786CO2     D1 3870   3.033   5.997   4.139
  786CO2     D2 3871   2.974   5.852   4.018
  786CO2      C 3872   3.003   5.925   4.078
  786CO2     O1 3873   3.038   6.010   4.149
  786CO2     O2 3874   2.969   5.840   4.007
  787CO2     D1 3875   8.554   5.048   4.903
  787CO2     D2 3876   8.487   5.139   5.065
  787CO2      C 3877   8.521   5.094   4.984
  787CO2     O1 3878   8.560   5.040   4.889
  787CO2     O2 3879   8.481   5.147   5.079
  788CO2     D1 3880   7.905   4.167   2.162
  788CO2     D2 3881   7.857   4.137   1.972
  788CO2      C 3882   7.881   4.152   2.067
  788CO2     O1 3883   7.909   4.169   2.178
  788CO2     O2 3884   7.853   4.134   1.956
  789CO2     D1 3885   6.194   5.159   4.320
  789CO2     D2 3886   6.201   5.345   4.253
  789CO2      C 3887   6.197   5.252   4.287
  789CO2     O1 3888   6.193   5.143   4.326
  789CO2     O2 3889   6.202   5.361   4.247
  790CO2     D1 3890   3.506   2.865   4.803
  790CO2     D2 3891   3.428   2.886   4.623
  790CO2      C 3892   3.467   2.875   4.713
  790CO2     O1 3893   3.513   2.863   4.819
  790CO2     O2 3894   3.421   2.888   4.607
  791CO2     D1 3895   7.708   2.841   9.550
  791CO2     D2 3896   7.706   2.845   9.352
  791CO2      C 3897   7.707   2.843   9.451
  791CO2     O1 3898   7.709   2.841   9.567
  791CO2     O2 3899   7.706   2.846   9.335
  792CO2     D1 3900   7.033   8.608   1.717
  792CO2     D2 3901   7.179   8.683   1.827
  792CO2      C 3902   7.106   8.645   1.772
  792CO2     O1 3903   7.021   8.601   1.707
  792CO2     O2 3904   7.192   8.690   1.837
  793CO2     D1 3905   3.440   3.341   5.884
  793CO2     D2 3906   3.486   3.354   5.692
  793CO2      C 3907   3.463   3.348   5.788
  793CO2     O1 3908   3.436   3.340   5.901
  793CO2     O2 3909   3.490   3.356   5.676
  794CO2     D1 3910   0.826   2.027   6.587
  794CO2     D2 3911   0.695   2.172   6.619
  794CO2      C 3912   0.760   2.099   6.603
  794CO2     O1 3913   0.837   2.014   6.585
  794CO2     O2 3914   0.684   2.185   6.621
  795CO2     D1 3915   9.919   1.219   6.153
  795CO2     D2 3916  10.016   1.387   6.118
  795CO2      C 3917   9.967   1.303   6.135
  795CO2     O1 3918   9.910   1.204   6.156
  795CO2     O2 3919  10.024   1.402   6.114
  796CO2     D1 3920   3.024   7.562   3.794
  796CO2     D2 3921   2.857   7.459   3.771
  796CO2      C 3922   2.941   7.511   3.783
  796CO2     O1 3923   3.039   7.571   3.796
  796CO2     O2 3924   2.842   7.450   3.769
  797CO2     D1 3925   8.208   1.045   8.751
  797CO2     D2 3926   8.256   1.135   8.582
  797CO2      C 3927   8.232   1.090   8.666
  797CO2     O1 3928   8.204   1.037   8.766
  797CO2     O2 3929   8.260   1.143   8.567
  798CO2     D1 3930   2.070   7.470   9.271
  798CO2     D2 3931   1.962   7.506   9.109
  798CO2      C 3932   2.016   7.488   9.190
  798CO2     O1 3933   2.079   7.467   9.285
  798CO2     O2 3934   1.952   7.509   9.095
  799CO2     D1 3935   0.954   9.395   4.796
  799CO2     D2 3936   1.054   9.315   4.947
  799CO2      C 3937   1.004   9.355   4.871
  799CO2     O1 3938   0.945   9.402   4.783
  799CO2     O2 3939   1.063   9.308   4.960
  800CO2     D1 3940   8.295   0.454   5.739
  800CO2     D2 3941   8.297   0.433   5.936
  800CO2      C 3942   8.296   0.443   5.837
  800CO2     O1 3943   8.295   0.455   5.722
  800CO2     O2 3944   8.297   0.431   5.953
  801CO2     D1 3945   3.076   0.164   5.836
  801CO2     D2 3946   2.926   0.045   5.785
  801CO2      C 3947   3.001   0.104   5.810
  801CO2     O1 3948   3.089   0.174   5.840
  801CO2     O2 3949   2.913   0.035   5.781
  802CO2     D1 3950   3.952   2.489   8.918
  802CO2     D2 3951   3.874   2.498   9.100
  802CO2      C 3952   3.913   2.493   9.009
  802CO2     O1 3953   3.958   2.488   8.903
  802CO2     O2 3954   3.868   2.499   9.116
  803CO2     D1 3955   7.828   3.631   5.099
  803CO2     D2 3956   7.798   3.629   5.295
  803CO2      C 3957   7.813   3.630   5.197
  803CO2     O1 3958   7.830   3.631   5.082
  803CO2     O2 3959   7.795   3.628   5.312
  804CO2     D1 3960   1.951   1.811   8.603
  804CO2     D2 3961   1.909   1.750   8.786
  804CO2      C 3962   1.930   1.781   8.694
  804CO2     O1 3963   1.954   1.817   8.587
  804CO2     O2 3964   1.906   1.745   8.802
  805CO2     D1 3965   4.110   1.290   4.999
  805CO2     D2 3966   3.956   1.392   4.930
  805CO2      C 3967   4.033   1.341   4.965
  805CO2     O1 3968   4.124   1.281   5.005
  805CO2     O2 3969   3.942   1.401   4.924
  806CO2     D1 3970   8.542   9.522   6.882
  806CO2     D2 3971   8.525   9.530   6.685
  806CO2      C 3972   8.534   9.526   6.784
  806CO2     O1 3973   8.544   9.521   6.899
  806CO2     O2 3974   8.523   9.531   6.668
  807CO2     D1 3975   9.076   6.413   6.643
  807CO2     D2 3976   9.145   6.344   6.815
  807CO2      C 3977   9.111   6.379   6.729
  807CO2     O1 3978   9.070   6.419   6.628
  807CO2     O2 3979   9.151   6.338   6.830
  808CO2     D1 3980   1.197   0.456   3.496
  808CO2     D2 3981   1.129   0.514   3.320
  808CO2      C 3982   1.163   0.485   3.408
  808CO2     O1 3983   1.203   0.451   3.511
  808CO2     O2 3984   1.124   0.519   3.304
  809CO2     D1 3985   0.504   0.857   1.954
  809CO2     D2 3986   0.523   0.989   2.100
  809CO2      C 3987   0.514   0.923   2.027
  809CO2     O1 3988   0.502   0.845   1.942
  809CO2     O2 3989   0.525   1.001   2.112
  810CO2     D1 3990   2.665   4.607   7.922
  810CO2     D2 3991   2.764   4.648   8.088
  810CO2      C 3992   2.714   4.627   8.005
  810CO2     O1 3993   2.657   4.603   7.907
  810CO2     O2 3994   2.772   4.651   8.103
  811CO2     D1 3995   4.251   6.688   6.405
  811CO2     D2 3996   4.212   6.730   6.594
  811CO2      C 3997   4.231   6.709   6.499
  811CO2     O1 3998   4.254   6.684   6.389
  811CO2     O2 3999   4.208   6.734   6.610
  812CO2     D1 4000   5.938   3.759   5.502
  812CO2     D2 4001   5.830   3.710   5.660
  812CO2      C 4002   5.884   3.734   5.581
  812CO2     O1 4003   5.947   3.763   5.488
  812CO2     O2 4004   5.820   3.706   5.673
  813CO2     D1 4005   1.221   0.191   7.903
  813CO2     D2 4006   1.234   0.072   7.745
  813CO2      C 4007   1.228   0.131   7.824
  813CO2     O1 4008   1.220   0.201   7.917
  813CO2     O2 4009   1.235   0.061   7.732
  814CO2     D1 4010   8.127   0.692   1.355
  814CO2     D2 4011   8.212   0.560   1.235
  814CO2      C 4012   8.169   0.626   1.295
  814CO2     O1 4013   8.119   0.704   1.365
  814CO2     O2 4014   8.219   0.549   1.224
  815CO2     D1 4015   3.513   1.848   9.170
  815CO2     D2 4016   3.483   1.847   8.975
  815CO2      C 4017   3.498   1.848   9.073
  815CO2     O1 4018   3.515   1.848   9.187
  815CO2     O2 4019   3.481   1.847   8.958
  816CO2     D1 4020   3.977   5.933   6.248
  816CO2     D2 4021   3.907   6.116   6.273
  816CO2      C 4022   3.942   6.024   6.261
  816CO2     O1 4023   3.983   5.917   6.246
  816CO2     O2 4024   3.901   6.132   6.276
  817CO2     D1 4025   4.591   4.339   0.168
  817CO2     D2 4026   4.590   4.342  -0.030
  817CO2      C 4027   4.591   4.340   0.069
  817CO2     O1 4028   4.591   4.338   0.185
  817CO2     O2 4029   4.590   4.342  -0.047
  818CO2     D1 4030   3.798   8.743  10.054
  818CO2     D2 4031   3.834   8.756   9.860
  818CO2      C 4032   3.816   8.750   9.957
  818CO2     O1 4033   3.795   8.742  10.071
  818CO2     O2 4034   3.837   8.757   9.844
  819CO2     D1 4035   1.793   5.638   4.465
  819CO2     D2 4036   1.786   5.652   4.268
  819CO2      C 4037   1.789   5.645   4.366
  819CO2     O1 4038   1.793   5.637   4.482
  819CO2     O2 4039   1.786   5.653   4.250
  820CO2     D1 4040   4.880   5.959   3.302
  820CO2     D2 4041   4.880   5.961   3.499
  820CO2      C 4042   4.880   5.960   3.400
  820CO2     O1 4043   4.880   5.959   3.284
  820CO2     O2 4044   4.880   5.961   3.516
  821CO2     D1 4045   2.282   2.842   4.219
  821CO2     D2 4046   2.174   2.752   4.081
  821CO2      C 4047   2.228   2.797   4.150
  821CO2     O1 4048   2.292   2.850   4.231
  821CO2     O2 4049   2.165   2.744   4.069
  822CO2     D1 4050   8.999   2.761   9.509
  822CO2     D2 4051   8.999   2.741   9.706
  822CO2      C 4052   8.999   2.751   9.607
  822CO2     O1 4053   8.999   2.762   9.492
  822CO2     O2 4054   8.999   2.739   9.723
  823CO2     D1 4055   2.165   2.219   6.922
  823CO2     D2 4056   2.356   2.267   6.917
  823CO2      C 4057   2.261   2.243   6.919
  823CO2     O1 4058   2.148   2.215   6.922
  823CO2     O2 4059   2.373   2.272   6.916
  824CO2     D1 4060   3.261   3.661   2.490
  824CO2     D2 4061   3.137   3.580   2.359
  824CO2      C 4062   3.199   3.621   2.424
  824CO2     O1 4063   3.272   3.668   2.501
  824CO2     O2 4064   3.126   3.573   2.347
  825CO2     D1 4065   3.982   7.658   2.632
  825CO2     D2 4066   4.089   7.492   2.612
  825CO2      C 4067   4.035   7.575   2.622
  825CO2     O1 4068   3.973   7.672   2.633
  825CO2     O2 4069   4.098   7.478   2.610
  826CO2     D1 4070   0.106   8.879   6.986
  826CO2     D2 4071   0.197   8.888   6.811
  826CO2      C 4072   0.152   8.883   6.899
  826CO2     O1 4073   0.099   8.878   7.001
  826CO2     O2 4074   0.205   8.889   6.796
  827CO2     D1 4075   6.097   9.303   8.439
  827CO2     D2 4076   6.112   9.294   8.242
  827CO2      C 4077   6.105   9.299   8.340
  827CO2     O1 4078   6.096   9.304   8.456
  827CO2     O2 4079   6.113   9.293   8.225
  828CO2     D1 4080   2.018   7.561   9.886
  828CO2     D2 4081   2.004   7.553  10.083
  828CO2      C 4082   2.011   7.557   9.985
  828CO2     O1 4083   2.020   7.561   9.869
  828CO2     O2 4084   2.002   7.552  10.100
  829CO2     D1 4085   0.600   7.927   0.915
  829CO2     D2 4086   0.682   8.092   0.987
  829CO2      C 4087   0.641   8.010   0.951
  829CO2     O1 4088   0.593   7.913   0.908
  829CO2     O2 4089   0.689   8.106   0.994
  830CO2     D1 4090   0.071   5.989   7.418
  830CO2     D2 4091   0.060   6.149   7.534
  830CO2      C 4092   0.065   6.069   7.476
  830CO2     O1 4093   0.072   5.975   7.408
  830CO2     O2 4094   0.059   6.163   7.544
  831CO2     D1 4095   4.095   6.578   8.300
  831CO2     D2 4096   4.221   6.436   8.245
  831CO2      C 4097   4.158   6.507   8.273
  831CO2     O1 4098   4.084   6.590   8.305
  831CO2     O2 4099   4.232   6.424   8.240
  832CO2     D1 4100   7.681   7.051   6.146
  832CO2     D2 4101   7.694   7.024   5.951
  832CO2      C 4102   7.688   7.037   6.049
  832CO2     O1 4103   7.680   7.053   6.163
  832CO2     O2 4104   7.696   7.021   5.934
  833CO2     D1 4105   1.619   8.763   9.730
  833CO2     D2 4106   1.576   8.776   9.922
  833CO2      C 4107   1.597   8.770   9.826
  833CO2     O1 4108   1.623   8.762   9.713
  833CO2     O2 4109   1.572   8.777   9.939
  834CO2     D1 4110   3.894   5.063   7.133
  834CO2     D2 4111   3.853   4.973   7.304
  834CO2      C 4112   3.873   5.018   7.219
  834CO2     O1 4113   3.898   5.071   7.118
  834CO2     O2 4114   3.849   4.966   7.319
  835CO2     D1 4115   8.431   0.042   2.032
  835CO2     D2 4116   8.318  -0.026   1.885
  835CO2      C 4117   8.374   0.008   1.958
  835CO2     O1 4118   8.441   0.048   2.044
  835CO2     O2 4119   8.308  -0.032   1.872
  836CO2     D1 4120   3.250   8.050   3.596
  836CO2     D2 4121   3.277   8.049   3.400
  836CO2      C 4122   3.263   8.049   3.498
  836CO2     O1 4123   3.248   8.050   3.613
  836CO2     O2 4124   3.279   8.049   3.383
  837CO2     D1 4125   1.157   6.367   1.503
  837CO2     D2 4126   0.980   6.429   1.567
  837CO2      C 4127   1.069   6.398   1.535
  837CO2     O1 4128   1.172   6.362   1.498
  837CO2     O2 4129   0.965   6.435   1.572
  838CO2     D1 4130   9.854   4.180   7.722
  838CO2     D2 4131   9.791   4.242   7.899
  838CO2      C 4132   9.822   4.211   7.811
  838CO2     O1 4133   9.859   4.175   7.707
  838CO2     O2 4134   9.785   4.247   7.914
  839CO2     D1 4135   2.077   0.866   8.052
  839CO2     D2 4136   2.211   0.925   7.918
  839CO2      C 4137   2.144   0.895   7.985
  839CO2     O1 4138   2.066   0.860   8.063
  839CO2     O2 4139   2.222   0.930   7.907
  840CO2     D1 4140   9.171   6.457   9.687
  840CO2     D2 4141   9.220   6.347   9.530
  840CO2      C 4142   9.196   6.402   9.609
  840CO2     O1 4143   9.167   6.466   9.701
  840CO2     O2 4144   9.224   6.338   9.517
  841CO2     D1 4145   1.345   6.452   3.118
  841CO2     D2 4146   1.471   6.605   3.110
  841CO2      C 4147   1.408   6.528   3.114
  841CO2     O1 4148   1.334   6.439   3.119
  841CO2     O2 4149   1.482   6.618   3.110
  842CO2     D1 4150   1.468   9.228   9.399
  842CO2     D2 4151   1.414   9.194   9.586
  842CO2      C 4152   1.441   9.211   9.492
  842CO2     O1 4153   1.472   9.231   9.382
  842CO2     O2 4154   1.409   9.191   9.602
  843CO2     D1 4155   1.476   8.090   8.309
  843CO2     D2 4156   1.446   8.113   8.503
  843CO2      C 4157   1.461   8.102   8.406
  843CO2     O1 4158   1.479   8.088   8.292
  843CO2     O2 4159   1.443   8.116   8.519
  844CO2     D1 4160   8.920   2.554   8.867
  844CO2     D2 4161   9.005   2.618   9.033
  844CO2      C 4162   8.962   2.586   8.950
  844CO2     O1 4163   8.913   2.548   8.852
  844CO2     O2 4164   9.012   2.624   9.048
  845CO2     D1 4165   3.132   3.674   6.816
  845CO2     D2 4166   3.184   3.731   6.998
  845CO2      C 4167   3.158   3.702   6.907
  845CO2     O1 4168   3.128   3.669   6.800
  845CO2     O2 4169   3.189   3.736   7.014
  846CO2     D1 4170   6.496   9.147   0.221
  846CO2     D2 4171   6.343   9.055   0.134
  846CO2      C 4172   6.420   9.101   0.177
  846CO2     O1 4173   6.509   9.155   0.228
  846CO2     O2 4174   6.330   9.047   0.127
  847CO2     D1 4175   1.495   0.240   6.464
  847CO2     D2 4176   1.499   0.151   6.287
  847CO2      C 4177   1.497   0.196   6.375
  847CO2     O1 4178   1.494   0.248   6.479
  847CO2     O2 4179   1.500   0.144   6.272
  848CO2     D1 4180   5.212   0.175   4.464
  848CO2     D2 4181   5.285   0.045   4.335
  848CO2      C 4182   5.248   0.110   4.400
  848CO2     O1 4183   5.205   0.186   4.476
  848CO2     O2 4184   5.291   0.034   4.323
  849CO2     D1 4185   9.565   6.103   4.073
  849CO2     D2 4186   9.454   6.072   4.234
  849CO2      C 4187   9.509   6.087   4.153
  849CO2     O1 4188   9.574   6.105   4.059
  849CO2     O2 4189   9.444   6.069   4.247
  850CO2     D1 4190   7.020   0.681   5.813
  850CO2     D2 4191   6.965   0.819   5.944
  850CO2      C 4192   6.992   0.750   5.878
  850CO2     O1 4193   7.025   0.669   5.802
  850CO2     O2 4194   6.960   0.831   5.955
  851CO2     D1 4195   9.211   4.302   2.038
  851CO2     D2 4196   9.212   4.352   2.229
  851CO2      C 4197   9.211   4.327   2.134
  851CO2     O1 4198   9.211   4.297   2.022
  851CO2     O2 4199   9.212   4.357   2.246
  852CO2     D1 4200   0.611   8.115   2.113
  852CO2     D2 4201   0.584   7.991   2.264
  852CO2      C 4202   0.598   8.053   2.189
  852CO2     O1 4203   0.614   8.125   2.100
  852CO2     O2 4204   0.582   7.980   2.277
  853CO2     D1 4205   6.243   8.036   1.545
  853CO2     D2 4206   6.077   7.927   1.534
  853CO2      C 4207   6.160   7.982   1.540
  853CO2     O1 4208   6.257   8.045   1.546
  853CO2     O2 4209   6.063   7.918   1.534
  854CO2     D1 4210   5.007   9.559   2.578
  854CO2     D2 4211   4.933   9.561   2.761
  854CO2      C 4212   4.970   9.560   2.669
  854CO2     O1 4213   5.014   9.559   2.562
  854CO2     O2 4214   4.927   9.561   2.777
  855CO2     D1 4215   5.944   3.837   2.256
  855CO2     D2 4216   6.117   3.777   2.330
  855CO2      C 4217   6.030   3.807   2.293
  855CO2     O1 4218   5.929   3.842   2.249
  855CO2     O2 4219   6.132   3.771   2.337
  856CO2     D1 4220   3.943   1.839   0.095
  856CO2     D2 4221   4.061   1.977   0.016
  856CO2      C 4222   4.002   1.908   0.055
  856CO2     O1 4223   3.932   1.827   0.102
  856CO2     O2 4224   4.071   1.989   0.009
  857CO2     D1 4225   2.097   4.404   4.437
  857CO2     D2 4226   2.099   4.402   4.239
  857CO2      C 4227   2.098   4.403   4.338
  857CO2     O1 4228   2.096   4.404   4.454
  857CO2     O2 4229   2.100   4.402   4.222
  858CO2     D1 4230   0.581   9.296   7.967
  858CO2     D2 4231   0.579   9.315   7.770
  858CO2      C 4232   0.580   9.306   7.868
  858CO2     O1 4233   0.582   9.295   7.984
  858CO2     O2 4234   0.579   9.317   7.753
  859CO2     D1 4235   5.365   6.203   6.687
  859CO2     D2 4236   5.402   6.154   6.875
  859CO2      C 4237   5.383   6.179   6.781
  859CO2     O1 4238   5.361   6.207   6.671
  859CO2     O2 4239   5.405   6.150   6.892
  860CO2     D1 4240   1.923   0.957   7.000
  860CO2     D2 4241   1.980   0.802   7.108
  860CO2      C 4242   1.952   0.880   7.054
  860CO2     O1 4243   1.918   0.971   6.991
  860CO2     O2 4244   1.985   0.788   7.118
  861CO2     D1 4245   7.267   5.576   2.542
  861CO2     D2 4246   7.375   5.632   2.699
  861CO2      C 4247   7.321   5.604   2.620
  861CO2     O1 4248   7.258   5.571   2.529
  861CO2     O2 4249   7.384   5.636   2.712
  862CO2     D1 4250   5.181   5.847   3.187
  862CO2     D2 4251   5.225   5.947   3.352
  862CO2      C 4252   5.203   5.897   3.269
  862CO2     O1 4253   5.178   5.838   3.173
  862CO2     O2 4254   5.228   5.956   3.366
  863CO2     D1 4255   7.469   5.744   3.231
  863CO2     D2 4256   7.466   5.571   3.135
  863CO2      C 4257   7.468   5.658   3.183
  863CO2     O1 4258   7.470   5.759   3.239
  863CO2     O2 4259   7.466   5.556   3.127
  864CO2     D1 4260   7.236   6.111   7.635
  864CO2     D2 4261   7.081   6.060   7.747
  864CO2      C 4262   7.158   6.086   7.691
  864CO2     O1 4263   7.249   6.115   7.625
  864CO2     O2 4264   7.067   6.056   7.756
  865CO2     D1 4265   5.134   8.575   6.188
  865CO2     D2 4266   5.196   8.403   6.112
  865CO2      C 4267   5.165   8.489   6.150
  865CO2     O1 4268   5.129   8.590   6.195
  865CO2     O2 4269   5.201   8.389   6.106
  866CO2     D1 4270   5.394   4.476   0.419
  866CO2     D2 4271   5.422   4.633   0.536
  866CO2      C 4272   5.408   4.554   0.477
  866CO2     O1 4273   5.392   4.462   0.409
  866CO2     O2 4274   5.424   4.646   0.546
  867CO2     D1 4275   6.107   9.538   5.139
  867CO2     D2 4276   6.029   9.596   5.311
  867CO2      C 4277   6.068   9.567   5.225
  867CO2     O1 4278   6.114   9.533   5.124
  867CO2     O2 4279   6.022   9.601   5.326
  868CO2     D1 4280   0.988   8.495   8.356
  868CO2     D2 4281   1.004   8.499   8.553
  868CO2      C 4282   0.996   8.497   8.455
  868CO2     O1 4283   0.986   8.495   8.339
  868CO2     O2 4284   1.005   8.499   8.570
  869CO2     D1 4285   7.431   4.330   2.920
  869CO2     D2 4286   7.353   4.227   3.070
  869CO2      C 4287   7.392   4.278   2.995
  869CO2     O1 4288   7.438   4.338   2.907
  869CO2     O2 4289   7.346   4.218   3.083
  870CO2     D1 4290   0.500   4.826   9.595
  870CO2     D2 4291   0.452   5.013   9.640
  870CO2      C 4292   0.476   4.920   9.617
  870CO2     O1 4293   0.505   4.810   9.591
  870CO2     O2 4294   0.448   5.029   9.644
  871CO2     D1 4295   7.226   0.574   6.118
  871CO2     D2 4296   7.137   0.747   6.154
  871CO2      C 4297   7.182   0.660   6.136
  871CO2     O1 4298   7.234   0.559   6.115
  871CO2     O2 4299   7.129   0.762   6.157
  872CO2     D1 4300   3.479   0.183   2.484
  872CO2     D2 4301   3.613   0.102   2.605
  872CO2      C 4302   3.546   0.143   2.544
  872CO2     O1 4303   3.468   0.190   2.473
  872CO2     O2 4304   3.624   0.095   2.616
  873CO2     D1 4305   1.931   9.111   7.852
  873CO2     D2 4306   2.031   9.183   8.006
  873CO2      C 4307   1.981   9.147   7.929
  873CO2     O1 4308   1.922   9.104   7.838
  873CO2     O2 4309   2.039   9.190   8.019
  874CO2     D1 4310   7.524   8.995   3.046
  874CO2     D2 4311   7.527   8.798   3.040
  874CO2      C 4312   7.525   8.896   3.043
  874CO2     O1 4313   7.524   9.012   3.046
  874CO2     O2 4314   7.527   8.781   3.039
  875CO2     D1 4315   3.975   2.901   5.932
  875CO2     D2 4316   3.785   2.908   5.876
  875CO2      C 4317   3.880   2.904   5.904
  875CO2     O1 4318   3.991   2.900   5.936
  875CO2     O2 4319   3.769   2.908   5.871
  876CO2     D1 4320   4.527   0.354   0.390
  876CO2     D2 4321   4.522   0.272   0.211
  876CO2      C 4322   4.525   0.313   0.300
  876CO2     O1 4323   4.527   0.362   0.406
  876CO2     O2 4324   4.522   0.264   0.195
  877CO2     D1 4325   3.794   8.367   0.948
  877CO2     D2 4326   3.901   8.304   0.794
  877CO2      C 4327   3.848   8.336   0.871
  877CO2     O1 4328   3.785   8.373   0.961
  877CO2     O2 4329   3.911   8.299   0.781
  878CO2     D1 4330   1.941   1.376   9.670
  878CO2     D2 4331   1.940   1.395   9.473
  878CO2      C 4332   1.940   1.385   9.572
  878CO2     O1 4333   1.941   1.374   9.687
  878CO2     O2 4334   1.940   1.396   9.456
  879CO2     D1 4335   6.494   5.737   1.739
  879CO2     D2 4336   6.486   5.745   1.937
  879CO2      C 4337   6.490   5.741   1.838
  879CO2     O1 4338   6.495   5.736   1.722
  879CO2     O2 4339   6.486   5.746   1.954
  880CO2     D1 4340   2.397   2.515   3.149
  880CO2     D2 4341   2.337   2.663   3.033
  880CO2      C 4342   2.367   2.589   3.091
  880CO2     O1 4343   2.403   2.502   3.159
  880CO2     O2 4344   2.332   2.676   3.023
  881CO2     D1 4345   5.352   2.222   6.946
  881CO2     D2 4346   5.349   2.243   6.750
  881CO2      C 4347   5.351   2.233   6.848
  881CO2     O1 4348   5.353   2.221   6.963
  881CO2     O2 4349   5.349   2.245   6.733
  882CO2     D1 4350   0.675   0.794   3.137
  882CO2     D2 4351   0.680   0.792   2.939
  882CO2      C 4352   0.677   0.793   3.038
  882CO2     O1 4353   0.674   0.794   3.154
  882CO2     O2 4354   0.680   0.792   2.922
  883CO2     D1 4355   1.952   2.324   1.717
  883CO2     D2 4356   1.929   2.207   1.559
  883CO2      C 4357   1.940   2.266   1.638
  883CO2     O1 4358   1.954   2.335   1.730
  883CO2     O2 4359   1.927   2.197   1.546
  884CO2     D1 4360   8.746   3.610   4.710
  884CO2     D2 4361   8.913   3.713   4.684
  884CO2      C 4362   8.830   3.662   4.697
  884CO2     O1 4363   8.731   3.601   4.712
  884CO2     O2 4364   8.928   3.722   4.682
  885CO2     D1 4365   6.555   8.395   9.960
  885CO2     D2 4366   6.627   8.270   9.824
  885CO2      C 4367   6.591   8.333   9.892
  885CO2     O1 4368   6.549   8.406   9.972
  885CO2     O2 4369   6.633   8.260   9.813
  886CO2     D1 4370   8.385   7.461   3.226
  886CO2     D2 4371   8.368   7.379   3.047
  886CO2      C 4372   8.377   7.420   3.137
  886CO2     O1 4373   8.387   7.468   3.242
  886CO2     O2 4374   8.367   7.372   3.032
  887CO2     D1 4375   5.396   6.985   5.291
  887CO2     D2 4376   5.303   6.825   5.360
  887CO2      C 4377   5.350   6.905   5.326
  887CO2     O1 4378   5.404   6.999   5.285
  887CO2     O2 4379   5.295   6.811   5.366
  888CO2     D1 4380   0.005   4.010   4.447
  888CO2     D2 4381   0.083   4.192   4.437
  888CO2      C 4382   0.044   4.101   4.442
  888CO2     O1 4383  -0.002   3.995   4.448
  888CO2     O2 4384   0.090   4.208   4.436
  889CO2     D1 4385   1.244   0.819   2.509
  889CO2     D2 4386   1.322   0.717   2.358
  889CO2      C 4387   1.283   0.768   2.433
  889CO2     O1 4388   1.238   0.827   2.522
  889CO2     O2 4389   1.328   0.708   2.345
  890CO2     D1 4390   8.389   3.439   7.233
  890CO2     D2 4391   8.282   3.474   7.071
  890CO2      C 4392   8.336   3.457   7.152
  890CO2     O1 4393   8.399   3.436   7.247
  890CO2     O2 4394   8.273   3.477   7.057
  891CO2     D1 4395   9.190   4.802   8.378
  891CO2     D2 4396   9.256   4.879   8.548
  891CO2      C 4397   9.223   4.841   8.463
  891CO2     O1 4398   9.184   4.796   8.363
  891CO2     O2 4399   9.261   4.885   8.563
  892CO2     D1 4400   7.317   2.440   2.302
  892CO2     D2 4401   7.315   2.493   2.493
  892CO2      C 4402   7.316   2.467   2.398
  892CO2     O1 4403   7.317   2.436   2.286
  892CO2     O2 4404   7.315   2.498   2.509
  893CO2     D1 4405   4.601   2.440   5.905
  893CO2     D2 4406   4.632   2.330   5.743
  893CO2      C 4407   4.617   2.385   5.824
  893CO2     O1 4408   4.599   2.449   5.919
  893CO2     O2 4409   4.635   2.321   5.729
  894CO2     D1 4410   6.929   5.278   0.050
  894CO2     D2 4411   7.047   5.219   0.197
  894CO2      C 4412   6.988   5.249   0.123
  894CO2     O1 4413   6.919   5.283   0.037
  894CO2     O2 4414   7.057   5.214   0.210
  895CO2     D1 4415   0.854   1.763   3.699
  895CO2     D2 4416   0.992   1.864   3.797
  895CO2      C 4417   0.923   1.814   3.748
  895CO2     O1 4418   0.842   1.754   3.690
  895CO2     O2 4419   1.004   1.873   3.805
  896CO2     D1 4420  10.012   1.770   3.584
  896CO2     D2 4421   9.846   1.756   3.477
  896CO2      C 4422   9.929   1.763   3.531
  896CO2     O1 4423  10.026   1.771   3.593
  896CO2     O2 4424   9.832   1.755   3.468
  897CO2     D1 4425   5.239   8.384   1.621
  897CO2     D2 4426   5.096   8.312   1.504
  897CO2      C 4427   5.167   8.348   1.562
  897CO2     O1 4428   5.251   8.390   1.631
  897CO2     O2 4429   5.084   8.306   1.494
  898CO2     D1 4430   0.953   7.766   6.648
  898CO2     D2 4431   1.126   7.759   6.744
  898CO2      C 4432   1.039   7.763   6.696
  898CO2     O1 4433   0.938   7.767   6.639
  898CO2     O2 4434   1.140   7.759   6.753
  899CO2     D1 4435   8.988   9.755   5.169
  899CO2     D2 4436   9.113   9.719   5.020
  899CO2      C 4437   9.051   9.737   5.094
  899CO2     O1 4438   8.977   9.759   5.181
  899CO2     O2 4439   9.124   9.716   5.007
  900CO2     D1 4440   2.601   3.891   9.455
  900CO2     D2 4441   2.531   3.813   9.623
  900CO2      C 4442   2.566   3.852   9.539
  900CO2     O1 4443   2.607   3.897   9.440
  900CO2     O2 4444   2.525   3.806   9.638
  901CO2     D1 4445   7.395   0.877   4.852
  901CO2     D2 4446   7.472   0.899   4.671
  901CO2      C 4447   7.433   0.888   4.761
  901CO2     O1 4448   7.388   0.875   4.867
  901CO2     O2 4449   7.479   0.901   4.655
  902CO2     D1 4450   6.465   3.741   6.932
  902CO2     D2 4451   6.316   3.757   7.061
  902CO2      C 4452   6.390   3.749   6.996
  902CO2     O1 4453   6.478   3.740   6.921
  902CO2     O2 4454   6.303   3.758   7.072
  903CO2     D1 4455   5.958   9.267   4.516
  903CO2     D2 4456   5.955   9.253   4.713
  903CO2      C 4457   5.957   9.260   4.614
  903CO2     O1 4458   5.959   9.268   4.499
  903CO2     O2 4459   5.955   9.252   4.730
  904CO2     D1 4460   1.089   8.062   6.602
  904CO2     D2 4461   1.090   8.045   6.799
  904CO2      C 4462   1.090   8.053   6.700
  904CO2     O1 4463   1.089   8.063   6.585
  904CO2     O2 4464   1.090   8.043   6.816
  905CO2     D1 4465   8.315   7.472   5.516
  905CO2     D2 4466   8.405   7.469   5.692
  905CO2      C 4467   8.360   7.470   5.604
  905CO2     O1 4468   8.307   7.472   5.501
  905CO2     O2 4469   8.413   7.468   5.707
  906CO2     D1 4470   8.547   9.364   6.354
  906CO2     D2 4471   8.491   9.225   6.482
  906CO2      C 4472   8.519   9.294   6.418
  906CO2     O1 4473   8.552   9.376   6.342
  906CO2     O2 4474   8.486   9.213   6.493
  907CO2     D1 4475   8.401   8.149   8.709
  907CO2     D2 4476   8.477   8.207   8.883
  907CO2      C 4477   8.439   8.178   8.796
  907CO2     O1 4478   8.394   8.144   8.694
  907CO2     O2 4479   8.484   8.212   8.898
  908CO2     D1 4480   3.276   8.998   5.668
  908CO2     D2 4481   3.222   8.921   5.842
  908CO2      C 4482   3.249   8.960   5.755
  908CO2     O1 4483   3.281   9.005   5.653
  908CO2     O2 4484   3.217   8.914   5.857
  909CO2     D1 4485   2.960   7.385   7.266
  909CO2     D2 4486   2.970   7.300   7.088
  909CO2      C 4487   2.965   7.342   7.177
  909CO2     O1 4488   2.959   7.392   7.281
  909CO2     O2 4489   2.971   7.292   7.072
  910CO2     D1 4490   2.332   5.425   4.932
  910CO2     D2 4491   2.446   5.436   4.771
  910CO2      C 4492   2.389   5.430   4.851
  910CO2     O1 4493   2.322   5.424   4.946
  910CO2     O2 4494   2.456   5.437   4.757
  911CO2     D1 4495   5.569   4.625   1.649
  911CO2     D2 4496   5.675   4.526   1.515
  911CO2      C 4497   5.622   4.575   1.582
  911CO2     O1 4498   5.560   4.633   1.661
  911CO2     O2 4499   5.684   4.517   1.503
  912CO2     D1 4500   8.265   1.285   1.140
  912CO2     D2 4501   8.343   1.219   0.971
  912CO2      C 4502   8.304   1.252   1.056
  912CO2     O1 4503   8.258   1.291   1.155
  912CO2     O2 4504   8.349   1.213   0.956
  913CO2     D1 4505   9.821   9.124   3.346
  913CO2     D2 4506   9.712   9.193   3.196
  913CO2      C 4507   9.766   9.159   3.271
  913CO2     O1 4508   9.830   9.119   3.359
  913CO2     O2 4509   9.702   9.199   3.183
  914CO2     D1 4510   9.222   5.419   5.000
  914CO2     D2 4511   9.409   5.363   4.965
  914CO2      C 4512   9.315   5.391   4.983
  914CO2     O1 4513   9.206   5.423   5.003
  914CO2     O2 4514   9.425   5.358   4.962
  915CO2     D1 4515   6.092   6.028   6.584
  915CO2     D2 4516   6.125   6.003   6.390
  915CO2      C 4517   6.109   6.016   6.487
  915CO2     O1 4518   6.090   6.030   6.600
  915CO2     O2 4519   6.128   6.001   6.373
  916CO2     D1 4520   8.260   3.261   9.346
  916CO2     D2 4521   8.300   3.313   9.532
  916CO2      C 4522   8.280   3.287   9.439
  916CO2     O1 4523   8.256   3.256   9.330
  916CO2     O2 4524   8.304   3.318   9.548
  917CO2     D1 4525   9.108   5.828   4.022
  917CO2     D2 4526   9.112   5.855   3.826
  917CO2      C 4527   9.110   5.842   3.924
  917CO2     O1 4528   9.107   5.826   4.039
  917CO2     O2 4529   9.112   5.857   3.809
  918CO2     D1 4530   3.665   1.148   9.501
  918CO2     D2 4531   3.470   1.174   9.482
  918CO2      C 4532   3.567   1.161   9.492
  918CO2     O1 4533   3.682   1.145   9.502
  918CO2     O2 4534   3.453   1.176   9.481
  919CO2     D1 4535   7.121   2.184   9.821
  919CO2     D2 4536   7.295   2.102   9.773
  919CO2      C 4537   7.208   2.143   9.797
  919CO2     O1 4538   7.106   2.191   9.825
  919CO2     O2 4539   7.310   2.094   9.769
  920CO2     D1 4540   6.184   9.212   9.502
  920CO2     D2 4541   6.159   9.392   9.579
  920CO2      C 4542   6.171   9.302   9.541
  920CO2     O1 4543   6.186   9.196   9.495
  920CO2     O2 4544   6.157   9.408   9.586
  921CO2     D1 4545   6.271   5.274   7.499
  921CO2     D2 4546   6.304   5.357   7.322
  921CO2      C 4547   6.287   5.315   7.411
  921CO2     O1 4548   6.268   5.267   7.514
  921CO2     O2 4549   6.307   5.364   7.307
  922CO2     D1 4550   9.533   5.377   7.658
  922CO2     D2 4551   9.671   5.387   7.800
  922CO2      C 4552   9.602   5.382   7.729
  922CO2     O1 4553   9.521   5.376   7.646
  922CO2     O2 4554   9.683   5.388   7.812
  923CO2     D1 4555   2.779   5.779   4.975
  923CO2     D2 4556   2.601   5.746   5.056
  923CO2      C 4557   2.690   5.763   5.015
  923CO2     O1 4558   2.794   5.782   4.968
  923CO2     O2 4559   2.586   5.744   5.062
  924CO2     D1 4560   9.138   7.227   6.915
  924CO2     D2 4561   9.130   7.323   6.742
  924CO2      C 4562   9.134   7.275   6.828
  924CO2     O1 4563   9.138   7.219   6.930
  924CO2     O2 4564   9.129   7.331   6.727
  925CO2     D1 4565   9.462  -0.006   9.761
  925CO2     D2 4566   9.550   0.020   9.586
  925CO2      C 4567   9.506   0.007   9.673
  925CO2     O1 4568   9.454  -0.009   9.776
  925CO2     O2 4569   9.558   0.022   9.571
  926CO2     D1 4570   4.907   4.444   0.882
  926CO2     D2 4571   5.024   4.415   1.039
  926CO2      C 4572   4.966   4.429   0.960
  926CO2     O1 4573   4.897   4.446   0.868
  926CO2     O2 4574   5.034   4.413   1.052
  927CO2     D1 4575   0.499   7.508   9.913
  927CO2     D2 4576   0.507   7.683   9.820
  927CO2      C 4577   0.503   7.596   9.866
  927CO2     O1 4578   0.499   7.493   9.921
  927CO2     O2 4579   0.507   7.698   9.812
  928CO2     D1 4580   4.273   5.299   5.596
  928CO2     D2 4581   4.089   5.306   5.525
  928CO2      C 4582   4.181   5.303   5.561
  928CO2     O1 4583   4.289   5.298   5.602
  928CO2     O2 4584   4.073   5.307   5.519
  929CO2     D1 4585   6.847   3.256  10.018
  929CO2     D2 4586   6.944   3.101   9.944
  929CO2      C 4587   6.895   3.179   9.981
  929CO2     O1 4588   6.838   3.270  10.024
  929CO2     O2 4589   6.953   3.088   9.937
  930CO2     D1 4590   9.226   2.702   7.621
  930CO2     D2 4591   9.250   2.877   7.708
  930CO2      C 4592   9.238   2.789   7.664
  930CO2     O1 4593   9.224   2.686   7.613
  930CO2     O2 4594   9.253   2.892   7.716
  931CO2     D1 4595   9.367   8.752   3.735
  931CO2     D2 4596   9.395   8.933   3.659
  931CO2      C 4597   9.381   8.842   3.697
  931CO2     O1 4598   9.365   8.736   3.741
  931CO2     O2 4599   9.397   8.948   3.653
  932CO2     D1 4600   1.124   1.172   2.169
  932CO2     D2 4601   0.983   1.215   2.038
  932CO2      C 4602   1.053   1.194   2.104
  932CO2     O1 4603   1.137   1.168   2.181
  932CO2     O2 4604   0.970   1.219   2.027
  933CO2     D1 4605   4.344   1.758   3.476
  933CO2     D2 4606   4.365   1.881   3.323
  933CO2      C 4607   4.354   1.820   3.399
  933CO2     O1 4608   4.342   1.747   3.489
  933CO2     O2 4609   4.367   1.892   3.309
  934CO2     D1 4610   6.018   4.427   7.289
  934CO2     D2 4611   6.015   4.620   7.247
  934CO2      C 4612   6.017   4.524   7.268
  934CO2     O1 4613   6.018   4.410   7.293
  934CO2     O2 4614   6.015   4.637   7.243
  935CO2     D1 4615   3.416   2.980   6.784
  935CO2     D2 4616   3.273   2.848   6.748
  935CO2      C 4617   3.344   2.914   6.766
  935CO2     O1 4618   3.428   2.992   6.787
  935CO2     O2 4619   3.261   2.837   6.745
  936CO2     D1 4620   4.954   1.849   9.370
  936CO2     D2 4621   5.005   1.892   9.556
  936CO2      C 4622   4.980   1.871   9.463
  936CO2     O1 4623   4.949   1.845   9.354
  936CO2     O2 4624   5.010   1.896   9.572
  937CO2     D1 4625   1.410   7.999   4.329
  937CO2     D2 4626   1.523   7.838   4.309
  937CO2      C 4627   1.466   7.919   4.319
  937CO2     O1 4628   1.400   8.013   4.330
  937CO2     O2 4629   1.533   7.824   4.307
  938CO2     D1 4630   7.757   2.551   8.643
  938CO2     D2 4631   7.627   2.418   8.710
  938CO2      C 4632   7.692   2.485   8.677
  938CO2     O1 4633   7.768   2.563   8.637
  938CO2     O2 4634   7.616   2.407   8.716
  939CO2     D1 4635   5.189   3.349   8.945
  939CO2     D2 4636   5.263   3.190   8.852
  939CO2      C 4637   5.226   3.269   8.898
  939CO2     O1 4638   5.183   3.363   8.953
  939CO2     O2 4639   5.269   3.176   8.844
  940CO2     D1 4640   1.303   9.112   0.560
  940CO2     D2 4641   1.312   9.196   0.738
  940CO2      C 4642   1.308   9.154   0.649
  940CO2     O1 4643   1.302   9.105   0.544
  940CO2     O2 4644   1.313   9.203   0.754
  941CO2     D1 4645   2.024   4.706   0.740
  941CO2     D2 4646   2.163   4.601   0.647
  941CO2      C 4647   2.093   4.654   0.693
  941CO2     O1 4648   2.011   4.715   0.748
  941CO2     O2 4649   2.175   4.592   0.639
  942CO2     D1 4650   2.433   0.497   8.936
  942CO2     D2 4651   2.392   0.576   8.759
  942CO2      C 4652   2.413   0.537   8.847
  942CO2     O1 4653   2.436   0.490   8.951
  942CO2     O2 4654   2.389   0.583   8.744
  943CO2     D1 4655   9.944   3.123   8.928
  943CO2     D2 4656   9.999   2.957   9.021
  943CO2      C 4657   9.971   3.040   8.974
  943CO2     O1 4658   9.939   3.137   8.920
  943CO2     O2 4659  10.004   2.943   9.029
  944CO2     D1 4660   6.872   7.704   3.075
  944CO2     D2 4661   6.931   7.524   3.132
  944CO2      C 4662   6.901   7.614   3.103
  944CO2     O1 4663   6.866   7.720   3.070
  944CO2     O2 4664   6.936   7.509   3.137
  945CO2     D1 4665   9.080   9.366   1.774
  945CO2     D2 4666   9.275   9.362   1.739
  945CO2      C 4667   9.177   9.364   1.756
  945CO2     O1 4668   9.063   9.367   1.777
  945CO2     O2 4669   9.291   9.361   1.736
  946CO2     D1 4670   1.668   2.917   4.627
  946CO2     D2 4671   1.545   3.071   4.642
  946CO2      C 4672   1.606   2.994   4.635
  946CO2     O1 4673   1.679   2.904   4.626
  946CO2     O2 4674   1.534   3.084   4.644
  947CO2     D1 4675   1.900   3.300   2.683
  947CO2     D2 4676   1.901   3.293   2.486
  947CO2      C 4677   1.900   3.296   2.584
  947CO2     O1 4678   1.900   3.300   2.700
  947CO2     O2 4679   1.901   3.292   2.469
  948CO2     D1 4680   6.112   8.541   4.204
  948CO2     D2 4681   6.193   8.709   4.267
  948CO2      C 4682   6.153   8.625   4.236
  948CO2     O1 4683   6.105   8.526   4.199
  948CO2     O2 4684   6.200   8.724   4.273
  949CO2     D1 4685   5.115   6.727   6.329
  949CO2     D2 4686   5.266   6.676   6.211
  949CO2      C 4687   5.191   6.702   6.270
  949CO2     O1 4688   5.102   6.732   6.339
  949CO2     O2 4689   5.279   6.672   6.201
  950CO2     D1 4690   9.514   4.422   0.437
  950CO2     D2 4691   9.597   4.343   0.598
  950CO2      C 4692   9.555   4.383   0.517
  950CO2     O1 4693   9.507   4.429   0.423
  950CO2     O2 4694   9.604   4.336   0.612
  951CO2     D1 4695   5.780   0.203   6.477
  951CO2     D2 4696   5.685   0.284   6.631
  951CO2      C 4697   5.732   0.244   6.554
  951CO2     O1 4698   5.788   0.196   6.464
  951CO2     O2 4699   5.677   0.291   6.644
  952CO2     D1 4700   8.745   7.521   9.442
  952CO2     D2 4701   8.761   7.591   9.258
  952CO2      C 4702   8.753   7.556   9.350
  952CO2     O1 4703   8.743   7.514   9.458
  952CO2     O2 4704   8.763   7.597   9.242
  953CO2     D1 4705   8.615   5.352   6.058
  953CO2     D2 4706   8.773   5.324   5.943
  953CO2      C 4707   8.694   5.338   6.001
  953CO2     O1 4708   8.601   5.355   6.068
  953CO2     O2 4709   8.787   5.321   5.933
  954CO2     D1 4710   7.750   0.978   9.127
  954CO2     D2 4711   7.946   0.955   9.107
  954CO2      C 4712   7.848   0.967   9.117
  954CO2     O1 4713   7.733   0.980   9.128
  954CO2     O2 4714   7.963   0.953   9.106
  955CO2     D1 4715   5.421   7.191   6.539
  955CO2     D2 4716   5.323   7.207   6.368
  955CO2      C 4717   5.372   7.199   6.454
  955CO2     O1 4718   5.430   7.189   6.554
  955CO2     O2 4719   5.315   7.209   6.353
  956CO2     D1 4720   4.003   2.531   4.354
  956CO2     D2 4721   3.972   2.544   4.159
  956CO2      C 4722   3.987   2.538   4.257
  956CO2     O1 4723   4.005   2.529   4.371
  956CO2     O2 4724   3.969   2.546   4.142
  957CO2     D1 4725   4.067   6.402   1.856
  957CO2     D2 4726   4.142   6.326   2.023
  957CO2      C 4727   4.105   6.364   1.939
  957CO2     O1 4728   4.060   6.408   1.842
  957CO2     O2 4729   4.149   6.320   2.037
  958CO2     D1 4730   0.343   8.498   1.593
  958CO2     D2 4731   0.341   8.556   1.404
  958CO2      C 4732   0.342   8.527   1.499
  958CO2     O1 4733   0.344   8.493   1.609
  958CO2     O2 4734   0.341   8.561   1.388
  959CO2     D1 4735   9.712   0.261   9.388
  959CO2     D2 4736   9.786   0.381   9.526
  959CO2      C 4737   9.749   0.321   9.457
  959CO2     O1 4738   9.705   0.251   9.376
  959CO2     O2 4739   9.792   0.391   9.538
  960CO2     D1 4740   2.655   1.802   4.073
  960CO2     D2 4741   2.729   1.971   4.145
  960CO2      C 4742   2.692   1.887   4.109
  960CO2     O1 4743   2.649   1.788   4.067
  960CO2     O2 4744   2.736   1.986   4.151
  961CO2     D1 4745   8.928   3.880   2.178
  961CO2     D2 4746   8.930   3.886   1.980
  961CO2      C 4747   8.929   3.883   2.079
  961CO2     O1 4748   8.928   3.880   2.195
  961CO2     O2 4749   8.930   3.886   1.963
  962CO2     D1 4750   7.790   2.966   5.419
  962CO2     D2 4751   7.804   2.784   5.343
  962CO2      C 4752   7.797   2.875   5.381
  962CO2     O1 4753   7.789   2.982   5.425
  962CO2     O2 4754   7.805   2.768   5.337
  963CO2     D1 4755   2.960   0.965   5.013
  963CO2     D2 4756   2.959   0.989   5.210
  963CO2      C 4757   2.959   0.977   5.111
  963CO2     O1 4758   2.960   0.963   4.996
  963CO2     O2 4759   2.959   0.991   5.227
  964CO2     D1 4760   5.378   3.684   5.984
  964CO2     D2 4761   5.212   3.789   5.964
  964CO2      C 4762   5.295   3.737   5.974
  964CO2     O1 4763   5.393   3.675   5.986
  964CO2     O2 4764   5.197   3.799   5.963
  965CO2     D1 4765   4.780   2.715   5.978
  965CO2     D2 4766   4.888   2.811   6.113
  965CO2      C 4767   4.834   2.763   6.045
  965CO2     O1 4768   4.771   2.707   5.966
  965CO2     O2 4769   4.898   2.819   6.124
  966CO2     D1 4770   3.038   3.950   1.046
  966CO2     D2 4771   2.871   3.885   0.961
  966CO2      C 4772   2.954   3.917   1.004
  966CO2     O1 4773   3.052   3.955   1.053
  966CO2     O2 4774   2.857   3.879   0.954
  967CO2     D1 4775   9.694   0.328   3.267
  967CO2     D2 4776   9.701   0.348   3.463
  967CO2      C 4777   9.698   0.338   3.365
  967CO2     O1 4778   9.693   0.327   3.250
  967CO2     O2 4779   9.702   0.350   3.480
  968CO2     D1 4780   9.897   5.715   7.952
  968CO2     D2 4781   9.964   5.750   7.769
  968CO2      C 4782   9.931   5.732   7.860
  968CO2     O1 4783   9.891   5.712   7.967
  968CO2     O2 4784   9.970   5.753   7.753
  969CO2     D1 4785   1.606   9.553   8.120
  969CO2     D2 4786   1.627   9.612   8.308
  969CO2      C 4787   1.617   9.582   8.214
  969CO2     O1 4788   1.604   9.548   8.104
  969CO2     O2 4789   1.629   9.617   8.324
  970CO2     D1 4790   2.119   6.895   6.081
  970CO2     D2 4791   2.113   6.740   6.203
  970CO2      C 4792   2.116   6.817   6.142
  970CO2     O1 4793   2.119   6.908   6.070
  970CO2     O2 4794   2.112   6.726   6.214
  971CO2     D1 4795   2.929   9.317   5.207
  971CO2     D2 4796   2.905   9.475   5.325
  971CO2      C 4797   2.917   9.396   5.266
  971CO2     O1 4798   2.931   9.304   5.197
  971CO2     O2 4799   2.903   9.488   5.335
  972CO2     D1 4800   8.744   7.091   9.714
  972CO2     D2 4801   8.736   7.161   9.529
  972CO2      C 4802   8.740   7.126   9.621
  972CO2     O1 4803   8.745   7.085   9.730
  972CO2     O2 4804   8.735   7.167   9.513
  973CO2     D1 4805   7.132   3.755   8.117
  973CO2     D2 4806   6.953   3.819   8.170
  973CO2      C 4807   7.043   3.787   8.144
  973CO2     O1 4808   7.148   3.749   8.113
  973CO2     O2 4809   6.937   3.825   8.175
  974CO2     D1 4810   4.886   8.184   4.040
  974CO2     D2 4811   4.714   8.086   4.044
  974CO2      C 4812   4.800   8.135   4.042
  974CO2     O1 4813   4.900   8.192   4.040
  974CO2     O2 4814   4.699   8.077   4.044
  975CO2     D1 4815   9.912   1.262   4.149
  975CO2     D2 4816   9.776   1.405   4.134
  975CO2      C 4817   9.844   1.334   4.141
  975CO2     O1 4818   9.924   1.250   4.150
  975CO2     O2 4819   9.764   1.418   4.132
  976CO2     D1 4820   1.090   1.811   1.956
  976CO2     D2 4821   1.238   1.748   2.071
  976CO2      C 4822   1.164   1.779   2.013
  976CO2     O1 4823   1.077   1.817   1.947
  976CO2     O2 4824   1.251   1.742   2.080
  977CO2     D1 4825   8.227   0.435   3.044
  977CO2     D2 4826   8.293   0.464   3.228
  977CO2      C 4827   8.260   0.449   3.136
  977CO2     O1 4828   8.221   0.432   3.028
  977CO2     O2 4829   8.298   0.467   3.244
  978CO2     D1 4830   5.758   1.171   0.876
  978CO2     D2 4831   5.773   1.365   0.910
  978CO2      C 4832   5.766   1.268   0.893
  978CO2     O1 4833   5.756   1.154   0.873
  978CO2     O2 4834   5.775   1.382   0.913
  979CO2     D1 4835   5.459   5.507   3.593
  979CO2     D2 4836   5.452   5.660   3.718
  979CO2      C 4837   5.455   5.583   3.655
  979CO2     O1 4838   5.460   5.494   3.582
  979CO2     O2 4839   5.451   5.673   3.729
  980CO2     D1 4840   2.279   7.914   2.296
  980CO2     D2 4841   2.089   7.932   2.244
  980CO2      C 4842   2.184   7.923   2.270
  980CO2     O1 4843   2.295   7.912   2.300
  980CO2     O2 4844   2.072   7.933   2.239
  981CO2     D1 4845   4.477   2.074   1.520
  981CO2     D2 4846   4.500   2.105   1.714
  981CO2      C 4847   4.488   2.090   1.617
  981CO2     O1 4848   4.475   2.072   1.503
  981CO2     O2 4849   4.502   2.108   1.731
  982CO2     D1 4850   2.216   6.850   0.865
  982CO2     D2 4851   2.360   6.745   0.779
  982CO2      C 4852   2.288   6.798   0.822
  982CO2     O1 4853   2.203   6.859   0.872
  982CO2     O2 4854   2.373   6.736   0.772
  983CO2     D1 4855   2.732   4.468   1.269
  983CO2     D2 4856   2.636   4.321   1.179
  983CO2      C 4857   2.684   4.394   1.224
  983CO2     O1 4858   2.740   4.481   1.277
  983CO2     O2 4859   2.627   4.308   1.171
  984CO2     D1 4860   9.772   6.877   7.902
  984CO2     D2 4861   9.812   6.882   8.096
  984CO2      C 4862   9.792   6.880   7.999
  984CO2     O1 4863   9.769   6.877   7.885
  984CO2     O2 4864   9.816   6.883   8.112
  985CO2     D1 4865   1.670   9.548   2.923
  985CO2     D2 4866   1.790   9.470   3.060
  985CO2      C 4867   1.730   9.509   2.992
  985CO2     O1 4868   1.659   9.555   2.912
  985CO2     O2 4869   1.800   9.463   3.072
  986CO2     D1 4870   2.085   3.434   4.007
  986CO2     D2 4871   2.143   3.245   3.993
  986CO2      C 4872   2.114   3.340   4.000
  986CO2     O1 4873   2.080   3.450   4.008
  986CO2     O2 4874   2.148   3.229   3.992
  987CO2     D1 4875   2.928   9.740   6.628
  987CO2     D2 4876   2.769   9.661   6.541
  987CO2      C 4877   2.848   9.700   6.585
  987CO2     O1 4878   2.941   9.747   6.636
  987CO2     O2 4879   2.755   9.654   6.534
  988CO2     D1 4880   4.325   4.842   7.713
  988CO2     D2 4881   4.474   4.965   7.753
  988CO2      C 4882   4.400   4.904   7.733
  988CO2     O1 4883   4.312   4.832   7.709
  988CO2     O2 4884   4.487   4.976   7.757
  989CO2     D1 4885   1.349   8.730   0.142
  989CO2     D2 4886   1.506   8.615   0.174
  989CO2      C 4887   1.427   8.672   0.158
  989CO2     O1 4888   1.335   8.740   0.139
  989CO2     O2 4889   1.520   8.605   0.177
  990CO2     D1 4890   0.770   0.047   6.544
  990CO2     D2 4891   0.951   0.123   6.569
  990CO2      C 4892   0.861   0.085   6.556
  990CO2     O1 4893   0.755   0.041   6.541
  990CO2     O2 4894   0.967   0.129   6.571
  991CO2     D1 4895   7.087   0.148   0.199
  991CO2     D2 4896   7.232   0.233   0.094
  991CO2      C 4897   7.159   0.190   0.147
  991CO2     O1 4898   7.074   0.140   0.208
  991CO2     O2 4899   7.244   0.240   0.085
  992CO2     D1 4900   6.367   7.864   4.867
  992CO2     D2 4901   6.419   7.682   4.810
  992CO2      C 4902   6.393   7.773   4.839
  992CO2     O1 4903   6.363   7.880   4.872
  992CO2     O2 4904   6.423   7.666   4.806
  993CO2     D1 4905   7.824   4.201   7.326
  993CO2     D2 4906   7.714   4.124   7.471
  993CO2      C 4907   7.769   4.163   7.399
  993CO2     O1 4908   7.833   4.208   7.314
  993CO2     O2 4909   7.704   4.117   7.484
  994CO2     D1 4910   2.374   5.739   0.700
  994CO2     D2 4911   2.547   5.792   0.779
  994CO2      C 4912   2.460   5.765   0.739
  994CO2     O1 4913   2.359   5.734   0.693
  994CO2     O2 4914   2.562   5.796   0.786
  995CO2     D1 4915  10.016   2.297   0.135
  995CO2     D2 4916   9.870   2.430   0.127
  995CO2      C 4917   9.943   2.363   0.131
  995CO2     O1 4918  10.029   2.286   0.136
  995CO2     O2 4919   9.857   2.441   0.126
  996CO2     D1 4920   2.384   9.112   5.179
  996CO2     D2 4921   2.267   9.203   5.048
  996CO2      C 4922   2.325   9.158   5.114
  996CO2     O1 4923   2.394   9.104   5.190
  996CO2     O2 4924   2.256   9.211   5.037
  997CO2     D1 4925   8.743   4.946   3.335
  997CO2     D2 4926   8.731   5.143   3.322
  997CO2      C 4927   8.737   5.045   3.329
  997CO2     O1 4928   8.744   4.929   3.336
  997CO2     O2 4929   8.730   5.160   3.321
  998CO2     D1 4930   4.650   9.395   8.485
  998CO2     D2 4931   4.534   9.341   8.334
  998CO2      C 4932   4.592   9.368   8.410
  998CO2     O1 4933   4.660   9.400   8.498
  998CO2     O2 4934   4.524   9.337   8.321
  999CO2     D1 4935   8.133   2.439   6.340
  999CO2     D2 4936   8.096   2.500   6.155
  999CO2      C 4937   8.115   2.469   6.247
  999CO2     O1 4938   8.136   2.433   6.355
  999CO2     O2 4939   8.093   2.505   6.139
 1000CO2     D1 4940   4.456   8.127   4.065
 1000CO2     D2 4941   4.431   8.299   3.971
 1000CO2      C 4942   4.444   8.213   4.018
 1000CO2     O1 4943   4.459   8.112   4.073
 1000CO2     O2 4944   4.428   8.313   3.963
 1001CO2     D1 4945   1.906   1.401   3.929
 1001CO2     D2 4946   1.969   1.569   3.846
 1001CO2      C 4947   1.938   1.485   3.887
 1001CO2     O1 4948   1.901   1.387   3.936
 1001CO2     O2 4949   1.975   1.584   3.839
 1002CO2     D1 4950   3.338   9.378   3.754
 1002CO2     D2 4951   3.243   9.206   3.768
 1002CO2      C 4952   3.290   9.292   3.761
 1002CO2     O1 4953   3.347   9.393   3.753
 1002CO2     O2 4954   3.234   9.191   3.769
 1003CO2     D1 4955   6.658   4.837   4.538
 1003CO2     D2 4956   6.700   4.894   4.723
 1003CO2      C 4957   6.679   4.865   4.630
 1003CO2     O1 4958   6.654   4.832   4.522
 1003CO2     O2 4959   6.704   4.899   4.739
 1004CO2     D1 4960   8.456   1.363   0.465
 1004CO2     D2 4961   8.324   1.458   0.353
 1004CO2      C 4962   8.390   1.410   0.409
 1004CO2     O1 4963   8.467   1.355   0.475
 1004CO2     O2 4964   8.312   1.466   0.343
 1005CO2     D1 4965   1.426   5.617   5.171
 1005CO2     D2 4966   1.438   5.517   5.341
 1005CO2      C 4967   1.432   5.567   5.256
 1005CO2     O1 4968   1.424   5.626   5.157
 1005CO2     O2 4969   1.439   5.508   5.356
 1006CO2     D1 4970   2.253   5.705   2.491
 1006CO2     D2 4971   2.295   5.682   2.683
 1006CO2      C 4972   2.274   5.694   2.587
 1006CO2     O1 4973   2.250   5.707   2.475
 1006CO2     O2 4974   2.299   5.680   2.700
 1007CO2     D1 4975   4.131   2.763   9.350
 1007CO2     D2 4976   3.981   2.645   9.300
 1007CO2      C 4977   4.056   2.704   9.325
 1007CO2     O1 4978   4.144   2.774   9.354
 1007CO2     O2 4979   3.968   2.635   9.295
 1008CO2     D1 4980   9.448   5.358   5.619
 1008CO2     D2 4981   9.414   5.410   5.431
 1008CO2      C 4982   9.431   5.384   5.525
 1008CO2     O1 4983   9.450   5.354   5.635
 1008CO2     O2 4984   9.412   5.415   5.414
 1009CO2     D1 4985   7.363   1.056   5.714
 1009CO2     D2 4986   7.382   1.111   5.902
 1009CO2      C 4987   7.373   1.083   5.808
 1009CO2     O1 4988   7.361   1.051   5.697
 1009CO2     O2 4989   7.384   1.116   5.919
 1010CO2     D1 4990   3.936   3.936   7.949
 1010CO2     D2 4991   3.899   3.784   8.070
 1010CO2      C 4992   3.917   3.860   8.009
 1010CO2     O1 4993   3.939   3.949   7.939
 1010CO2     O2 4994   3.896   3.771   8.080
 1011CO2     D1 4995   6.641   4.142   8.779
 1011CO2     D2 4996   6.498   4.054   8.674
 1011CO2      C 4997   6.570   4.098   8.726
 1011CO2     O1 4998   6.653   4.149   8.789
 1011CO2     O2 4999   6.486   4.047   8.664
 1012CO2     D1 5000   6.892   2.479   0.795
 1012CO2     D2 5001   6.969   2.306   0.851
 1012CO2      C 5002   6.931   2.392   0.823
 1012CO2     O1 5003   6.885   2.494   0.790
 1012CO2     O2 5004   6.976   2.291   0.856
 1013CO2     D1 5005   6.472   0.330   8.327
 1013CO2     D2 5006   6.464   0.190   8.187
 1013CO2      C 5007   6.468   0.260   8.257
 1013CO2     O1 5008   6.473   0.342   8.339
 1013CO2     O2 5009   6.463   0.178   8.175
 1014CO2     D1 5010   2.348   7.908   5.477
 1014CO2     D2 5011   2.439   7.760   5.383
 1014CO2      C 5012   2.393   7.834   5.430
 1014CO2     O1 5013   2.340   7.920   5.485
 1014CO2     O2 5014   2.447   7.747   5.375
 1015CO2     D1 5015   0.035   1.838   2.539
 1015CO2     D2 5016   0.028   1.859   2.342
 1015CO2      C 5017   0.031   1.849   2.440
 1015CO2     O1 5018   0.035   1.836   2.556
 1015CO2     O2 5019   0.028   1.861   2.325
 1016CO2     D1 5020   5.785   9.954   0.779
 1016CO2     D2 5021   5.638  10.032   0.886
 1016CO2      C 5022   5.711   9.993   0.833
 1016CO2     O1 5023   5.798   9.947   0.770
 1016CO2     O2 5024   5.625  10.038   0.895
 1017CO2     D1 5025   8.873   7.346   0.041
 1017CO2     D2 5026   8.750   7.402   0.186
 1017CO2      C 5027   8.812   7.374   0.113
 1017CO2     O1 5028   8.884   7.341   0.029
 1017CO2     O2 5029   8.740   7.407   0.198
 1018CO2     D1 5030   6.890   8.633   1.998
 1018CO2     D2 5031   6.713   8.586   1.923
 1018CO2      C 5032   6.801   8.610   1.961
 1018CO2     O1 5033   6.905   8.637   2.005
 1018CO2     O2 5034   6.697   8.582   1.917
 1019CO2     D1 5035   7.984   4.161   6.807
 1019CO2     D2 5036   7.907   4.308   6.700
 1019CO2      C 5037   7.945   4.235   6.754
 1019CO2     O1 5038   7.991   4.148   6.816
 1019CO2     O2 5039   7.900   4.321   6.691
 1020CO2     D1 5040   5.806   4.042   1.228
 1020CO2     D2 5041   5.843   4.219   1.147
 1020CO2      C 5042   5.825   4.131   1.187
 1020CO2     O1 5043   5.803   4.027   1.235
 1020CO2     O2 5044   5.847   4.234   1.140
 1021CO2     D1 5045   7.390   1.974   5.819
 1021CO2     D2 5046   7.573   1.900   5.803
 1021CO2      C 5047   7.482   1.937   5.811
 1021CO2     O1 5048   7.375   1.980   5.821
 1021CO2     O2 5049   7.589   1.893   5.801
 1022CO2     D1 5050   6.430   5.719   8.093
 1022CO2     D2 5051   6.400   5.742   8.287
 1022CO2      C 5052   6.415   5.730   8.190
 1022CO2     O1 5053   6.432   5.717   8.076
 1022CO2     O2 5054   6.398   5.744   8.304
 1023CO2     D1 5055   3.047   7.136   6.035
 1023CO2     D2 5056   3.099   6.945   6.047
 1023CO2      C 5057   3.073   7.040   6.041
 1023CO2     O1 5058   3.043   7.152   6.034
 1023CO2     O2 5059   3.104   6.929   6.048
 1024CO2     D1 5060   6.392   9.668   6.761
 1024CO2     D2 5061   6.573   9.625   6.696
 1024CO2      C 5062   6.482   9.646   6.729
 1024CO2     O1 5063   6.376   9.671   6.767
 1024CO2     O2 5064   6.589   9.621   6.691
 1025CO2     D1 5065   1.800   1.452   1.880
 1025CO2     D2 5066   1.709   1.429   2.054
 1025CO2      C 5067   1.755   1.441   1.967
 1025CO2     O1 5068   1.808   1.454   1.865
 1025CO2     O2 5069   1.701   1.427   2.069
 1026CO2     D1 5070   9.400   5.332   3.715
 1026CO2     D2 5071   9.466   5.391   3.538
 1026CO2      C 5072   9.433   5.362   3.626
 1026CO2     O1 5073   9.394   5.327   3.730
 1026CO2     O2 5074   9.472   5.396   3.522
 1027CO2     D1 5075   5.520   0.305   0.892
 1027CO2     D2 5076   5.485   0.403   1.061
 1027CO2      C 5077   5.502   0.354   0.977
 1027CO2     O1 5078   5.523   0.297   0.878
 1027CO2     O2 5079   5.482   0.411   1.075
 1028CO2     D1 5080   8.829   7.047   8.574
 1028CO2     D2 5081   8.877   7.035   8.765
 1028CO2      C 5082   8.853   7.041   8.669
 1028CO2     O1 5083   8.824   7.048   8.557
 1028CO2     O2 5084   8.881   7.034   8.781
 1029CO2     D1 5085   6.236   6.481   9.769
 1029CO2     D2 5086   6.168   6.595   9.622
 1029CO2      C 5087   6.202   6.538   9.695
 1029CO2     O1 5088   6.242   6.471   9.781
 1029CO2     O2 5089   6.162   6.605   9.610
 1030CO2     D1 5090   3.033   0.093   8.780
 1030CO2     D2 5091   3.090   0.261   8.692
 1030CO2      C 5092   3.061   0.177   8.736
 1030CO2     O1 5093   3.028   0.078   8.787
 1030CO2     O2 5094   3.095   0.275   8.685
 1031CO2     D1 5095   1.273   6.685   5.814
 1031CO2     D2 5096   1.273   6.761   5.997
 1031CO2      C 5097   1.273   6.723   5.906
 1031CO2     O1 5098   1.273   6.679   5.799
 1031CO2     O2 5099   1.273   6.767   6.013
 1032CO2     D1 5100   9.616   4.961   4.285
 1032CO2     D2 5101   9.723   5.024   4.439
 1032CO2      C 5102   9.669   4.993   4.362
 1032CO2     O1 5103   9.606   4.955   4.272
 1032CO2     O2 5104   9.732   5.030   4.452
 1033CO2     D1 5105   0.728   9.562   5.019
 1033CO2     D2 5106   0.669   9.677   5.169
 1033CO2      C 5107   0.698   9.619   5.094
 1033CO2     O1 5108   0.733   9.552   5.006
 1033CO2     O2 5109   0.664   9.687   5.182
 1034CO2     D1 5110   9.577   3.869   6.084
 1034CO2     D2 5111   9.614   3.953   5.909
 1034CO2      C 5112   9.596   3.911   5.996
 1034CO2     O1 5113   9.574   3.862   6.099
 1034CO2     O2 5114   9.617   3.960   5.893
 1035CO2     D1 5115   5.811   1.508   8.845
 1035CO2     D2 5116   5.739   1.401   8.995
 1035CO2      C 5117   5.775   1.454   8.920
 1035CO2     O1 5118   5.817   1.517   8.832
 1035CO2     O2 5119   5.733   1.391   9.008
 1036CO2     D1 5120   4.793   2.210   1.294
 1036CO2     D2 5121   4.766   2.400   1.245
 1036CO2      C 5122   4.779   2.305   1.270
 1036CO2     O1 5123   4.795   2.194   1.298
 1036CO2     O2 5124   4.763   2.416   1.241
 1037CO2     D1 5125   9.574   7.328   7.545
 1037CO2     D2 5126   9.501   7.172   7.449
 1037CO2      C 5127   9.538   7.250   7.497
 1037CO2     O1 5128   9.581   7.342   7.554
 1037CO2     O2 5129   9.494   7.158   7.441
 1038CO2     D1 5130   5.267   1.580   7.531
 1038CO2     D2 5131   5.416   1.507   7.423
 1038CO2      C 5132   5.342   1.543   7.477
 1038CO2     O1 5133   5.255   1.586   7.540
 1038CO2     O2 5134   5.429   1.500   7.413
 1039CO2     D1 5135   5.721   9.851   9.080
 1039CO2     D2 5136   5.660   9.858   8.892
 1039CO2      C 5137   5.690   9.854   8.986
 1039CO2     O1 5138   5.726   9.850   9.096
 1039CO2     O2 5139   5.655   9.858   8.876
 1040CO2     D1 5140   5.657   9.015   1.779
 1040CO2     D2 5141   5.612   9.041   1.588
 1040CO2      C 5142   5.634   9.028   1.684
 1040CO2     O1 5143   5.661   9.013   1.796
 1040CO2     O2 5144   5.608   9.043   1.572
 1041CO2     D1 5145   8.442   0.895   0.794
 1041CO2     D2 5146   8.410   1.090   0.776
 1041CO2      C 5147   8.426   0.992   0.785
 1041CO2     O1 5148   8.445   0.878   0.795
 1041CO2     O2 5149   8.408   1.106   0.775
 1042CO2     D1 5150   5.731   6.649   1.077
 1042CO2     D2 5151   5.858   6.801   1.065
 1042CO2      C 5152   5.795   6.725   1.071
 1042CO2     O1 5153   5.721   6.636   1.078
 1042CO2     O2 5154   5.869   6.814   1.064
 1043CO2     D1 5155   8.049   0.786   7.612
 1043CO2     D2 5156   7.988   0.644   7.735
 1043CO2      C 5157   8.018   0.715   7.674
 1043CO2     O1 5158   8.054   0.798   7.602
 1043CO2     O2 5159   7.983   0.631   7.746
 1044CO2     D1 5160   3.244   6.661   8.668
 1044CO2     D2 5161   3.097   6.674   8.537
 1044CO2      C 5162   3.171   6.668   8.603
 1044CO2     O1 5163   3.257   6.660   8.680
 1044CO2     O2 5164   3.084   6.675   8.526
 1045CO2     D1 5165   7.895   9.876   1.222
 1045CO2     D2 5166   7.700   9.877   1.189
 1045CO2      C 5167   7.797   9.876   1.206
 1045CO2     O1 5168   7.911   9.875   1.225
 1045CO2     O2 5169   7.683   9.878   1.186
 1046CO2     D1 5170   3.964   1.177   9.518
 1046CO2     D2 5171   4.105   1.184   9.657
 1046CO2      C 5172   4.035   1.180   9.588
 1046CO2     O1 5173   3.952   1.176   9.507
 1046CO2     O2 5174   4.118   1.185   9.669
 1047CO2     D1 5175   4.661   6.443   9.066
 1047CO2     D2 5176   4.533   6.555   9.166
 1047CO2      C 5177   4.597   6.499   9.116
 1047CO2     O1 5178   4.672   6.433   9.057
 1047CO2     O2 5179   4.522   6.565   9.175
 1048CO2     D1 5180   4.879   3.819   0.946
 1048CO2     D2 5181   4.854   3.817   0.750
 1048CO2      C 5182   4.866   3.818   0.848
 1048CO2     O1 5183   4.881   3.819   0.963
 1048CO2     O2 5184   4.852   3.816   0.733
 1049CO2     D1 5185   0.685   4.811   7.125
 1049CO2     D2 5186   0.816   4.668   7.160
 1049CO2      C 5187   0.751   4.740   7.143
 1049CO2     O1 5188   0.674   4.824   7.122
 1049CO2     O2 5189   0.828   4.655   7.163
 1050CO2     D1 5190   9.132   6.891   2.134
 1050CO2     D2 5191   9.185   7.057   2.040
 1050CO2      C 5192   9.159   6.974   2.087
 1050CO2     O1 5193   9.128   6.877   2.142
 1050CO2     O2 5194   9.190   7.072   2.032
 1051CO2     D1 5195   9.334   0.056   1.486
 1051CO2     D2 5196   9.368  -0.040   1.655
 1051CO2      C 5197   9.351   0.008   1.570
 1051CO2     O1 5198   9.332   0.065   1.471
 1051CO2     O2 5199   9.371  -0.049   1.670
 1052CO2     D1 5200   4.934   8.086   3.261
 1052CO2     D2 5201   5.017   8.144   3.431
 1052CO2      C 5202   4.976   8.115   3.346
 1052CO2     O1 5203   4.927   8.081   3.246
 1052CO2     O2 5204   5.024   8.149   3.446
 1053CO2     D1 5205   4.698   1.946   2.124
 1053CO2     D2 5206   4.700   1.932   2.322
 1053CO2      C 5207   4.699   1.939   2.223
 1053CO2     O1 5208   4.698   1.947   2.107
 1053CO2     O2 5209   4.700   1.931   2.339
 1054CO2     D1 5210   3.398   2.732   8.244
 1054CO2     D2 5211   3.545   2.715   8.113
 1054CO2      C 5212   3.471   2.723   8.178
 1054CO2     O1 5213   3.385   2.734   8.255
 1054CO2     O2 5214   3.557   2.713   8.101
 1055CO2     D1 5215   6.076   9.898   5.782
 1055CO2     D2 5216   5.933   9.769   5.738
 1055CO2      C 5217   6.004   9.834   5.760
 1055CO2     O1 5218   6.088   9.910   5.785
 1055CO2     O2 5219   5.920   9.758   5.734
 1056CO2     D1 5220   5.879   3.537   6.023
 1056CO2     D2 5221   6.062   3.497   6.087
 1056CO2      C 5222   5.970   3.517   6.055
 1056CO2     O1 5223   5.863   3.540   6.017
 1056CO2     O2 5224   6.078   3.493   6.092
 1057CO2     D1 5225   8.712   7.387   8.073
 1057CO2     D2 5226   8.724   7.500   7.911
 1057CO2      C 5227   8.718   7.444   7.992
 1057CO2     O1 5228   8.711   7.377   8.087
 1057CO2     O2 5229   8.725   7.510   7.897
 1058CO2     D1 5230   1.115   8.939   8.068
 1058CO2     D2 5231   1.167   8.877   7.887
 1058CO2      C 5232   1.141   8.908   7.977
 1058CO2     O1 5233   1.110   8.944   8.083
 1058CO2     O2 5234   1.171   8.872   7.871
 1059CO2     D1 5235   6.071   2.649   0.851
 1059CO2     D2 5236   6.141   2.659   1.036
 1059CO2      C 5237   6.106   2.654   0.943
 1059CO2     O1 5238   6.065   2.648   0.835
 1059CO2     O2 5239   6.148   2.660   1.052
 1060CO2     D1 5240   5.668   9.646   7.031
 1060CO2     D2 5241   5.641   9.626   7.226
 1060CO2      C 5242   5.654   9.636   7.129
 1060CO2     O1 5243   5.670   9.648   7.014
 1060CO2     O2 5244   5.638   9.625   7.243
 1061CO2     D1 5245   7.735   1.799   2.342
 1061CO2     D2 5246   7.749   1.853   2.532
 1061CO2      C 5247   7.742   1.826   2.437
 1061CO2     O1 5248   7.734   1.795   2.326
 1061CO2     O2 5249   7.750   1.857   2.549
 1062CO2     D1 5250   2.248   5.255   7.694
 1062CO2     D2 5251   2.094   5.224   7.815
 1062CO2      C 5252   2.171   5.239   7.754
 1062CO2     O1 5253   2.261   5.258   7.684
 1062CO2     O2 5254   2.081   5.221   7.825
 1063CO2     D1 5255   4.912   2.526   9.460
 1063CO2     D2 5256   4.919   2.387   9.601
 1063CO2      C 5257   4.916   2.457   9.530
 1063CO2     O1 5258   4.912   2.538   9.448
 1063CO2     O2 5259   4.920   2.375   9.613
 1064CO2     D1 5260   5.288   0.529   1.778
 1064CO2     D2 5261   5.268   0.513   1.974
 1064CO2      C 5262   5.278   0.521   1.876
 1064CO2     O1 5263   5.290   0.531   1.761
 1064CO2     O2 5264   5.266   0.511   1.991
 1065CO2     D1 5265   5.938   3.500   1.337
 1065CO2     D2 5266   5.985   3.428   1.158
 1065CO2      C 5267   5.962   3.464   1.248
 1065CO2     O1 5268   5.934   3.506   1.352
 1065CO2     O2 5269   5.989   3.422   1.143
 1066CO2     D1 5270   4.037   0.758   3.234
 1066CO2     D2 5271   4.037   0.623   3.379
 1066CO2      C 5272   4.037   0.690   3.306
 1066CO2     O1 5273   4.037   0.769   3.221
 1066CO2     O2 5274   4.037   0.611   3.391
 1067CO2     D1 5275   1.102   3.490   1.678
 1067CO2     D2 5276   1.082   3.295   1.707
 1067CO2      C 5277   1.092   3.392   1.692
 1067CO2     O1 5278   1.104   3.506   1.675
 1067CO2     O2 5279   1.080   3.278   1.709
 1068CO2     D1 5280   7.555   9.950   2.433
 1068CO2     D2 5281   7.526   9.940   2.629
 1068CO2      C 5282   7.540   9.945   2.531
 1068CO2     O1 5283   7.557   9.951   2.416
 1068CO2     O2 5284   7.523   9.939   2.646
 1069CO2     D1 5285   1.341   2.283   0.606
 1069CO2     D2 5286   1.433   2.109   0.628
 1069CO2      C 5287   1.387   2.196   0.617
 1069CO2     O1 5288   1.333   2.298   0.604
 1069CO2     O2 5289   1.441   2.094   0.630
 1070CO2     D1 5290   7.902   6.124   8.975
 1070CO2     D2 5291   7.965   6.053   9.149
 1070CO2      C 5292   7.933   6.089   9.062
 1070CO2     O1 5293   7.897   6.131   8.960
 1070CO2     O2 5294   7.970   6.047   9.164
 1071CO2     D1 5295   8.274   5.049   0.565
 1071CO2     D2 5296   8.324   5.229   0.632
 1071CO2      C 5297   8.299   5.139   0.599
 1071CO2     O1 5298   8.270   5.034   0.560
 1071CO2     O2 5299   8.328   5.244   0.638
 1072CO2     D1 5300   1.202   1.245   5.837
 1072CO2     D2 5301   1.026   1.287   5.756
 1072CO2      C 5302   1.114   1.266   5.797
 1072CO2     O1 5303   1.217   1.241   5.844
 1072CO2     O2 5304   1.011   1.290   5.749
 1073CO2     D1 5305   1.980   0.924   5.797
 1073CO2     D2 5306   2.069   0.947   5.621
 1073CO2      C 5307   2.025   0.936   5.709
 1073CO2     O1 5308   1.973   0.922   5.812
 1073CO2     O2 5309   2.076   0.949   5.606
 1074CO2     D1 5310   1.747   9.890   5.839
 1074CO2     D2 5311   1.632   9.738   5.894
 1074CO2      C 5312   1.689   9.814   5.867
 1074CO2     O1 5313   1.756   9.903   5.834
 1074CO2     O2 5314   1.622   9.725   5.899
 1075CO2     D1 5315   6.224   7.352   8.825
 1075CO2     D2 5316   6.190   7.335   9.019
 1075CO2      C 5317   6.207   7.343   8.922
 1075CO2     O1 5318   6.227   7.353   8.808
 1075CO2     O2 5319   6.187   7.333   9.036
 1076CO2     D1 5320   3.439   4.166   1.340
 1076CO2     D2 5321   3.287   4.204   1.460
 1076CO2      C 5322   3.363   4.185   1.400
 1076CO2     O1 5323   3.453   4.163   1.330
 1076CO2     O2 5324   3.274   4.207   1.471
 1077CO2     D1 5325   2.348   1.646   1.152
 1077CO2     D2 5326   2.492   1.701   1.277
 1077CO2      C 5327   2.420   1.674   1.215
 1077CO2     O1 5328   2.336   1.641   1.142
 1077CO2     O2 5329   2.504   1.706   1.288
 1078CO2     D1 5330   6.846   2.193   5.346
 1078CO2     D2 5331   6.797   2.029   5.446
 1078CO2      C 5332   6.822   2.111   5.396
 1078CO2     O1 5333   6.851   2.207   5.338
 1078CO2     O2 5334   6.793   2.015   5.454
 1079CO2     D1 5335   9.082   1.544   0.308
 1079CO2     D2 5336   9.246   1.531   0.198
 1079CO2      C 5337   9.164   1.538   0.253
 1079CO2     O1 5338   9.068   1.546   0.318
 1079CO2     O2 5339   9.260   1.530   0.188
 1080CO2     D1 5340   4.862   8.407   1.282
 1080CO2     D2 5341   4.728   8.264   1.308
 1080CO2      C 5342   4.795   8.335   1.295
 1080CO2     O1 5343   4.873   8.419   1.280
 1080CO2     O2 5344   4.716   8.251   1.310
 1081CO2     D1 5345   4.557   0.338   9.853
 1081CO2     D2 5346   4.511   0.326   9.661
 1081CO2      C 5347   4.534   0.332   9.757
 1081CO2     O1 5348   4.561   0.339   9.870
 1081CO2     O2 5349   4.507   0.325   9.645
 1082CO2     D1 5350   8.542   9.601   0.563
 1082CO2     D2 5351   8.544   9.602   0.761
 1082CO2      C 5352   8.543   9.601   0.662
 1082CO2     O1 5353   8.542   9.600   0.546
 1082CO2     O2 5354   8.545   9.603   0.778
 1083CO2     D1 5355   9.019   5.099   4.230
 1083CO2     D2 5356   9.019   5.099   4.428
 1083CO2      C 5357   9.019   5.099   4.329
 1083CO2     O1 5358   9.019   5.099   4.213
 1083CO2     O2 5359   9.019   5.099   4.445
 1084CO2     D1 5360   4.133   0.836   7.964
 1084CO2     D2 5361   4.155   0.762   7.782
 1084CO2      C 5362   4.144   0.799   7.873
 1084CO2     O1 5363   4.132   0.843   7.979
 1084CO2     O2 5364   4.157   0.756   7.766
 1085CO2     D1 5365   6.980   2.430   9.832
 1085CO2     D2 5366   6.945   2.416   9.638
 1085CO2      C 5367   6.962   2.423   9.735
 1085CO2     O1 5368   6.983   2.431   9.849
 1085CO2     O2 5369   6.942   2.415   9.621
 1086CO2     D1 5370   3.484   5.673   3.106
 1086CO2     D2 5371   3.410   5.634   2.927
 1086CO2      C 5372   3.447   5.654   3.017
 1086CO2     O1 5373   3.490   5.676   3.122
 1086CO2     O2 5374   3.403   5.631   2.912
 1087CO2     D1 5375   7.031   5.755   2.841
 1087CO2     D2 5376   7.081   5.819   3.021
 1087CO2      C 5377   7.056   5.787   2.931
 1087CO2     O1 5378   7.027   5.750   2.825
 1087CO2     O2 5379   7.085   5.825   3.037
 1088CO2     D1 5380   8.280   0.715   3.883
 1088CO2     D2 5381   8.416   0.571   3.874
 1088CO2      C 5382   8.348   0.643   3.878
 1088CO2     O1 5383   8.269   0.728   3.884
 1088CO2     O2 5384   8.427   0.559   3.873
 1089CO2     D1 5385   2.062   0.152   3.457
 1089CO2     D2 5386   2.065   0.143   3.654
 1089CO2      C 5387   2.063   0.147   3.556
 1089CO2     O1 5388   2.062   0.153   3.440
 1089CO2     O2 5389   2.065   0.142   3.671
 1090CO2     D1 5390   3.000   4.690   5.934
 1090CO2     D2 5391   2.933   4.604   6.098
 1090CO2      C 5392   2.967   4.647   6.016
 1090CO2     O1 5393   3.006   4.698   5.920
 1090CO2     O2 5394   2.927   4.596   6.113
 1091CO2     D1 5395   5.928   0.465   4.423
 1091CO2     D2 5396   5.899   0.366   4.592
 1091CO2      C 5397   5.914   0.415   4.508
 1091CO2     O1 5398   5.930   0.473   4.409
 1091CO2     O2 5399   5.897   0.357   4.607
 1092CO2     D1 5400   3.833   9.683   9.643
 1092CO2     D2 5401   3.991   9.615   9.741
 1092CO2      C 5402   3.912   9.649   9.692
 1092CO2     O1 5403   3.820   9.689   9.634
 1092CO2     O2 5404   4.005   9.610   9.749
 1093CO2     D1 5405   8.372   3.358   1.415
 1093CO2     D2 5406   8.493   3.363   1.258
 1093CO2      C 5407   8.433   3.361   1.337
 1093CO2     O1 5408   8.361   3.358   1.428
 1093CO2     O2 5409   8.504   3.364   1.245
 1094CO2     D1 5410   5.781   8.549   4.296
 1094CO2     D2 5411   5.799   8.662   4.135
 1094CO2      C 5412   5.790   8.606   4.215
 1094CO2     O1 5413   5.780   8.540   4.310
 1094CO2     O2 5414   5.801   8.671   4.121
 1095CO2     D1 5415   7.436   7.332   8.013
 1095CO2     D2 5416   7.464   7.360   8.207
 1095CO2      C 5417   7.450   7.346   8.110
 1095CO2     O1 5418   7.433   7.330   7.997
 1095CO2     O2 5419   7.467   7.362   8.224
 1096CO2     D1 5420   0.151  -0.002   4.650
 1096CO2     D2 5421   0.133   0.013   4.847
 1096CO2      C 5422   0.142   0.005   4.748
 1096CO2     O1 5423   0.153  -0.004   4.633
 1096CO2     O2 5424   0.131   0.014   4.864
 1097CO2     D1 5425   5.663   1.191   4.122
 1097CO2     D2 5426   5.527   1.227   4.262
 1097CO2      C 5427   5.595   1.209   4.192
 1097CO2     O1 5428   5.675   1.188   4.110
 1097CO2     O2 5429   5.516   1.231   4.274
 1098CO2     D1 5430   4.120   7.456   5.261
 1098CO2     D2 5431   4.182   7.605   5.375
 1098CO2      C 5432   4.151   7.531   5.318
 1098CO2     O1 5433   4.115   7.443   5.251
 1098CO2     O2 5434   4.187   7.618   5.385
 1099CO2     D1 5435   8.360   8.244   3.561
 1099CO2     D2 5436   8.349   8.405   3.675
 1099CO2      C 5437   8.354   8.324   3.618
 1099CO2     O1 5438   8.361   8.230   3.551
 1099CO2     O2 5439   8.348   8.419   3.685
 1100CO2     D1 5440   2.800   4.017   9.133
 1100CO2     D2 5441   2.811   4.024   9.331
 1100CO2      C 5442   2.805   4.020   9.232
 1100CO2     O1 5443   2.799   4.016   9.116
 1100CO2     O2 5444   2.812   4.025   9.348
 1101CO2     D1 5445   5.340   7.811   4.901
 1101CO2     D2 5446   5.281   7.638   4.977
 1101CO2      C 5447   5.310   7.724   4.939
 1101CO2     O1 5448   5.345   7.826   4.895
 1101CO2     O2 5449   5.276   7.623   4.983
 1102CO2     D1 5450   8.781   6.114   0.315
 1102CO2     D2 5451   8.776   5.988   0.163
 1102CO2      C 5452   8.778   6.051   0.239
 1102CO2     O1 5453   8.782   6.125   0.329
 1102CO2     O2 5454   8.775   5.977   0.150
 1103CO2     D1 5455   6.504   2.737   9.789
 1103CO2     D2 5456   6.640   2.769   9.649
 1103CO2      C 5457   6.572   2.753   9.719
 1103CO2     O1 5458   6.492   2.735   9.801
 1103CO2     O2 5459   6.652   2.772   9.637
 1104CO2     D1 5460   6.185   1.277   6.091
 1104CO2     D2 5461   5.992   1.248   6.055
 1104CO2      C 5462   6.089   1.263   6.073
 1104CO2     O1 5463   6.201   1.280   6.094
 1104CO2     O2 5464   5.976   1.245   6.052
 1105CO2     D1 5465   7.840   0.039   2.114
 1105CO2     D2 5466   7.742  -0.014   1.951
 1105CO2      C 5467   7.791   0.013   2.032
 1105CO2     O1 5468   7.848   0.043   2.128
 1105CO2     O2 5469   7.733  -0.018   1.937
 1106CO2     D1 5470   0.877   9.829   2.192
 1106CO2     D2 5471   0.872   9.669   2.076
 1106CO2      C 5472   0.874   9.749   2.134
 1106CO2     O1 5473   0.877   9.843   2.202
 1106CO2     O2 5474   0.872   9.655   2.066
 1107CO2     D1 5475   4.838   9.874   0.017
 1107CO2     D2 5476   4.838   9.875   0.215
 1107CO2      C 5477   4.838   9.875   0.116
 1107CO2     O1 5478   4.838   9.874   0.000
 1107CO2     O2 5479   4.838   9.875   0.232
 1108CO2     D1 5480   5.392   1.507   8.832
 1108CO2     D2 5481   5.250   1.369   8.832
 1108CO2      C 5482   5.321   1.438   8.832
 1108CO2     O1 5483   5.404   1.519   8.833
 1108CO2     O2 5484   5.238   1.357   8.832
 1109CO2     D1 5485   8.626   6.384   1.279
 1109CO2     D2 5486   8.652   6.481   1.109
 1109CO2      C 5487   8.639   6.433   1.194
 1109CO2     O1 5488   8.624   6.376   1.294
 1109CO2     O2 5489   8.654   6.489   1.094
 1110CO2     D1 5490   8.801   4.752   7.269
 1110CO2     D2 5491   8.801   4.758   7.467
 1110CO2      C 5492   8.801   4.755   7.368
 1110CO2     O1 5493   8.801   4.751   7.252
 1110CO2     O2 5494   8.801   4.758   7.484
 1111CO2     D1 5495   9.365   1.697   3.570
 1111CO2     D2 5496   9.258   1.731   3.733
 1111CO2      C 5497   9.311   1.714   3.652
 1111CO2     O1 5498   9.374   1.694   3.556
 1111CO2     O2 5499   9.248   1.734   3.747
 1112CO2     D1 5500   6.921   1.078   6.040
 1112CO2     D2 5501   6.885   1.166   6.213
 1112CO2      C 5502   6.903   1.122   6.127
 1112CO2     O1 5503   6.924   1.070   6.025
 1112CO2     O2 5504   6.882   1.173   6.228
 1113CO2     D1 5505   3.659   3.760   6.656
 1113CO2     D2 5506   3.657   3.765   6.854
 1113CO2      C 5507   3.658   3.762   6.755
 1113CO2     O1 5508   3.659   3.759   6.639
 1113CO2     O2 5509   3.657   3.765   6.871
 1114CO2     D1 5510   8.047   3.453   9.513
 1114CO2     D2 5511   7.925   3.532   9.379
 1114CO2      C 5512   7.986   3.492   9.446
 1114CO2     O1 5513   8.058   3.446   9.525
 1114CO2     O2 5514   7.915   3.539   9.368
 1115CO2     D1 5515   3.752   7.498   0.281
 1115CO2     D2 5516   3.925   7.595   0.289
 1115CO2      C 5517   3.839   7.547   0.285
 1115CO2     O1 5518   3.737   7.490   0.281
 1115CO2     O2 5519   3.940   7.603   0.290
 1116CO2     D1 5520   6.869   6.190   8.120
 1116CO2     D2 5521   6.867   6.213   7.923
 1116CO2      C 5522   6.868   6.201   8.021
 1116CO2     O1 5523   6.869   6.188   8.137
 1116CO2     O2 5524   6.867   6.215   7.906
 1117CO2     D1 5525   6.832   8.981   7.717
 1117CO2     D2 5526   6.851   8.951   7.522
 1117CO2      C 5527   6.842   8.966   7.619
 1117CO2     O1 5528   6.830   8.983   7.734
 1117CO2     O2 5529   6.853   8.948   7.505
 1118CO2     D1 5530   9.609   8.609   7.504
 1118CO2     D2 5531   9.667   8.662   7.323
 1118CO2      C 5532   9.638   8.635   7.414
 1118CO2     O1 5533   9.604   8.604   7.520
 1118CO2     O2 5534   9.672   8.667   7.307
 1119CO2     D1 5535   6.521   0.759   0.474
 1119CO2     D2 5536   6.430   0.930   0.514
 1119CO2      C 5537   6.476   0.845   0.494
 1119CO2     O1 5538   6.529   0.745   0.470
 1119CO2     O2 5539   6.422   0.945   0.518
 1120CO2     D1 5540   3.640   2.003   3.501
 1120CO2     D2 5541   3.696   1.824   3.438
 1120CO2      C 5542   3.668   1.913   3.469
 1120CO2     O1 5543   3.636   2.018   3.506
 1120CO2     O2 5544   3.701   1.808   3.432
 1121CO2     D1 5545   9.614   1.278   2.107
 1121CO2     D2 5546   9.630   1.234   1.915
 1121CO2      C 5547   9.622   1.256   2.011
 1121CO2     O1 5548   9.612   1.282   2.124
 1121CO2     O2 5549   9.632   1.231   1.898
 1122CO2     D1 5550   2.972   0.335   2.883
 1122CO2     D2 5551   3.156   0.375   2.823
 1122CO2      C 5552   3.064   0.355   2.853
 1122CO2     O1 5553   2.956   0.332   2.888
 1122CO2     O2 5554   3.172   0.379   2.818
 1123CO2     D1 5555   4.995   0.753   3.062
 1123CO2     D2 5556   5.042   0.771   3.253
 1123CO2      C 5557   5.019   0.762   3.158
 1123CO2     O1 5558   4.991   0.751   3.046
 1123CO2     O2 5559   5.046   0.773   3.270
 1124CO2     D1 5560   9.825   9.573   0.510
 1124CO2     D2 5561   9.976   9.653   0.409
 1124CO2      C 5562   9.900   9.613   0.460
 1124CO2     O1 5563   9.812   9.567   0.519
 1124CO2     O2 5564   9.989   9.660   0.400
 1125CO2     D1 5565   2.126   5.017   3.135
 1125CO2     D2 5566   2.126   5.010   3.332
 1125CO2      C 5567   2.126   5.013   3.234
 1125CO2     O1 5568   2.126   5.018   3.118
 1125CO2     O2 5569   2.126   5.009   3.350
 1126CO2     D1 5570   2.309   2.535   2.785
 1126CO2     D2 5571   2.204   2.463   2.936
 1126CO2      C 5572   2.257   2.499   2.860
 1126CO2     O1 5573   2.319   2.541   2.772
 1126CO2     O2 5574   2.195   2.457   2.949
 1127CO2     D1 5575   6.279   0.611   9.684
 1127CO2     D2 5576   6.155   0.500   9.790
 1127CO2      C 5577   6.217   0.555   9.737
 1127CO2     O1 5578   6.290   0.621   9.674
 1127CO2     O2 5579   6.144   0.490   9.800
 1128CO2     D1 5580   3.459   6.479   3.446
 1128CO2     D2 5581   3.371   6.487   3.269
 1128CO2      C 5582   3.415   6.483   3.358
 1128CO2     O1 5583   3.467   6.479   3.461
 1128CO2     O2 5584   3.363   6.488   3.254
 1129CO2     D1 5585   6.726   3.019   4.990
 1129CO2     D2 5586   6.824   2.868   4.907
 1129CO2      C 5587   6.775   2.944   4.949
 1129CO2     O1 5588   6.718   3.032   4.997
 1129CO2     O2 5589   6.832   2.855   4.900
 1130CO2     D1 5590   7.775   5.620   0.637
 1130CO2     D2 5591   7.613   5.569   0.737
 1130CO2      C 5592   7.694   5.594   0.687
 1130CO2     O1 5593   7.789   5.624   0.628
 1130CO2     O2 5594   7.599   5.564   0.746
 1131CO2     D1 5595   0.631   2.058   1.963
 1131CO2     D2 5596   0.577   2.181   1.818
 1131CO2      C 5597   0.604   2.120   1.891
 1131CO2     O1 5598   0.635   2.047   1.976
 1131CO2     O2 5599   0.572   2.192   1.806
 1132CO2     D1 5600   6.829   9.501   1.148
 1132CO2     D2 5601   6.678   9.410   1.237
 1132CO2      C 5602   6.754   9.455   1.193
 1132CO2     O1 5603   6.843   9.509   1.140
 1132CO2     O2 5604   6.665   9.402   1.245
 1133CO2     D1 5605   1.236   5.818   5.423
 1133CO2     D2 5606   1.217   5.667   5.298
 1133CO2      C 5607   1.226   5.743   5.361
 1133CO2     O1 5608   1.238   5.832   5.434
 1133CO2     O2 5609   1.215   5.654   5.287
 1134CO2     D1 5610   0.136   6.356   9.626
 1134CO2     D2 5611   0.143   6.184   9.723
 1134CO2      C 5612   0.139   6.270   9.675
 1134CO2     O1 5613   0.135   6.371   9.618
 1134CO2     O2 5614   0.143   6.169   9.731
 1135CO2     D1 5615   9.574   8.129   3.438
 1135CO2     D2 5616   9.510   8.084   3.619
 1135CO2      C 5617   9.542   8.106   3.528
 1135CO2     O1 5618   9.580   8.133   3.422
 1135CO2     O2 5619   9.504   8.080   3.635
 1136CO2     D1 5620   6.912   1.341   4.980
 1136CO2     D2 5621   7.015   1.447   4.850
 1136CO2      C 5622   6.963   1.394   4.915
 1136CO2     O1 5623   6.903   1.332   4.992
 1136CO2     O2 5624   7.024   1.457   4.838
 1137CO2     D1 5625   6.516   7.083   5.072
 1137CO2     D2 5626   6.544   7.029   5.260
 1137CO2      C 5627   6.530   7.056   5.166
 1137CO2     O1 5628   6.514   7.088   5.055
 1137CO2     O2 5629   6.547   7.024   5.276
 1138CO2     D1 5630   9.411   7.651   0.411
 1138CO2     D2 5631   9.304   7.610   0.250
 1138CO2      C 5632   9.357   7.631   0.330
 1138CO2     O1 5633   9.420   7.655   0.425
 1138CO2     O2 5634   9.295   7.606   0.236
 1139CO2     D1 5635   6.580   3.656   1.995
 1139CO2     D2 5636   6.464   3.762   2.114
 1139CO2      C 5637   6.522   3.709   2.055
 1139CO2     O1 5638   6.590   3.646   1.985
 1139CO2     O2 5639   6.454   3.771   2.125
 1140CO2     D1 5640   6.340   6.986   7.713
 1140CO2     D2 5641   6.338   7.003   7.910
 1140CO2      C 5642   6.339   6.994   7.812
 1140CO2     O1 5643   6.340   6.984   7.696
 1140CO2     O2 5644   6.338   7.004   7.927
 1141CO2     D1 5645   1.528   7.170   0.624
 1141CO2     D2 5646   1.661   7.249   0.746
 1141CO2      C 5647   1.595   7.209   0.685
 1141CO2     O1 5648   1.516   7.163   0.613
 1141CO2     O2 5649   1.673   7.256   0.757
 1142CO2     D1 5650   6.531   7.470   0.695
 1142CO2     D2 5651   6.689   7.372   0.763
 1142CO2      C 5652   6.610   7.421   0.729
 1142CO2     O1 5653   6.517   7.478   0.689
 1142CO2     O2 5654   6.703   7.364   0.769
 1143CO2     D1 5655   2.559   9.975   1.878
 1143CO2     D2 5656   2.720   9.859   1.872
 1143CO2      C 5657   2.639   9.917   1.875
 1143CO2     O1 5658   2.545   9.985   1.879
 1143CO2     O2 5659   2.733   9.849   1.872
 1144CO2     D1 5660   7.939   0.224   7.856
 1144CO2     D2 5661   7.938   0.360   7.713
 1144CO2      C 5662   7.939   0.292   7.785
 1144CO2     O1 5663   7.939   0.212   7.869
 1144CO2     O2 5664   7.938   0.372   7.700
 1145CO2     D1 5665   6.781   6.065   1.859
 1145CO2     D2 5666   6.837   6.135   1.682
 1145CO2      C 5667   6.809   6.100   1.771
 1145CO2     O1 5668   6.777   6.059   1.874
 1145CO2     O2 5669   6.842   6.141   1.667
 1146CO2     D1 5670   4.058   9.906   4.017
 1146CO2     D2 5671   4.222   9.925   4.126
 1146CO2      C 5672   4.140   9.915   4.072
 1146CO2     O1 5673   4.044   9.904   4.008
 1146CO2     O2 5674   4.236   9.927   4.136
 1147CO2     D1 5675   2.307   0.815   8.870
 1147CO2     D2 5676   2.477   0.889   8.801
 1147CO2      C 5677   2.392   0.852   8.836
 1147CO2     O1 5678   2.292   0.809   8.876
 1147CO2     O2 5679   2.491   0.896   8.795
 1148CO2     D1 5680   4.362   8.434   9.610
 1148CO2     D2 5681   4.360   8.463   9.414
 1148CO2      C 5682   4.361   8.448   9.512
 1148CO2     O1 5683   4.362   8.431   9.627
 1148CO2     O2 5684   4.360   8.465   9.397
 1149CO2     D1 5685   8.801   6.628   9.677
 1149CO2     D2 5686   8.825   6.530   9.847
 1149CO2      C 5687   8.813   6.579   9.762
 1149CO2     O1 5688   8.799   6.637   9.662
 1149CO2     O2 5689   8.827   6.522   9.862
 1150CO2     D1 5690   0.866   3.125   8.441
 1150CO2     D2 5691   0.942   3.260   8.317
 1150CO2      C 5692   0.904   3.192   8.379
 1150CO2     O1 5693   0.860   3.113   8.452
 1150CO2     O2 5694   0.948   3.271   8.306
 1151CO2     D1 5695   2.479   8.452   8.567
 1151CO2     D2 5696   2.367   8.615   8.565
 1151CO2      C 5697   2.423   8.533   8.566
 1151CO2     O1 5698   2.488   8.438   8.568
 1151CO2     O2 5699   2.357   8.629   8.565
 1152CO2     D1 5700   4.944   3.757   2.513
 1152CO2     D2 5701   4.822   3.849   2.387
 1152CO2      C 5702   4.883   3.803   2.450
 1152CO2     O1 5703   4.955   3.749   2.524
 1152CO2     O2 5704   4.812   3.857   2.376
 1153CO2     D1 5705   8.771   4.848   8.055
 1153CO2     D2 5706   8.769   4.895   8.247
 1153CO2      C 5707   8.770   4.872   8.151
 1153CO2     O1 5708   8.771   4.844   8.039
 1153CO2     O2 5709   8.769   4.900   8.264
 1154CO2     D1 5710   7.070   9.272   7.610
 1154CO2     D2 5711   7.103   9.305   7.418
 1154CO2      C 5712   7.087   9.289   7.514
 1154CO2     O1 5713   7.068   9.269   7.627
 1154CO2     O2 5714   7.106   9.308   7.401
 1155CO2     D1 5715   0.788   3.847   3.543
 1155CO2     D2 5716   0.770   3.933   3.720
 1155CO2      C 5717   0.779   3.890   3.632
 1155CO2     O1 5718   0.790   3.839   3.528
 1155CO2     O2 5719   0.768   3.940   3.736
 1156CO2     D1 5720   2.632   0.153   3.697
 1156CO2     D2 5721   2.814   0.164   3.773
 1156CO2      C 5722   2.723   0.158   3.735
 1156CO2     O1 5723   2.616   0.152   3.691
 1156CO2     O2 5724   2.830   0.165   3.779
 1157CO2     D1 5725   9.739   3.046   0.754
 1157CO2     D2 5726   9.733   3.047   0.556
 1157CO2      C 5727   9.736   3.046   0.655
 1157CO2     O1 5728   9.740   3.046   0.771
 1157CO2     O2 5729   9.732   3.047   0.539
 1158CO2     D1 5730   2.654   4.265   9.428
 1158CO2     D2 5731   2.576   4.419   9.332
 1158CO2      C 5732   2.615   4.342   9.380
 1158CO2     O1 5733   2.661   4.252   9.437
 1158CO2     O2 5734   2.569   4.432   9.324
 1159CO2     D1 5735   1.718   7.575   1.421
 1159CO2     D2 5736   1.558   7.474   1.361
 1159CO2      C 5737   1.638   7.524   1.391
 1159CO2     O1 5738   1.731   7.584   1.426
 1159CO2     O2 5739   1.544   7.465   1.356
 1160CO2     D1 5740   8.985   6.185   4.150
 1160CO2     D2 5741   8.937   6.230   4.337
 1160CO2      C 5742   8.961   6.208   4.243
 1160CO2     O1 5743   8.989   6.181   4.134
 1160CO2     O2 5744   8.933   6.234   4.353
 1161CO2     D1 5745   4.030   2.763   4.353
 1161CO2     D2 5746   4.188   2.869   4.299
 1161CO2      C 5747   4.109   2.816   4.326
 1161CO2     O1 5748   4.016   2.754   4.358
 1161CO2     O2 5749   4.201   2.878   4.294
 1162CO2     D1 5750   4.900   9.931   1.707
 1162CO2     D2 5751   4.911   9.989   1.896
 1162CO2      C 5752   4.905   9.960   1.802
 1162CO2     O1 5753   4.899   9.926   1.691
 1162CO2     O2 5754   4.912   9.994   1.912
 1163CO2     D1 5755   3.646   1.407   3.315
 1163CO2     D2 5756   3.580   1.342   3.490
 1163CO2      C 5757   3.613   1.374   3.403
 1163CO2     O1 5758   3.651   1.412   3.300
 1163CO2     O2 5759   3.575   1.337   3.506
 1164CO2     D1 5760   7.368   8.105   8.288
 1164CO2     D2 5761   7.400   8.006   8.120
 1164CO2      C 5762   7.384   8.056   8.204
 1164CO2     O1 5763   7.365   8.114   8.302
 1164CO2     O2 5764   7.403   7.998   8.105
 1165CO2     D1 5765   2.377   3.383   6.095
 1165CO2     D2 5766   2.518   3.366   6.233
 1165CO2      C 5767   2.447   3.375   6.164
 1165CO2     O1 5768   2.365   3.385   6.084
 1165CO2     O2 5769   2.530   3.364   6.245
 1166CO2     D1 5770   8.316   9.171   5.622
 1166CO2     D2 5771   8.316   9.130   5.428
 1166CO2      C 5772   8.316   9.151   5.525
 1166CO2     O1 5773   8.316   9.175   5.638
 1166CO2     O2 5774   8.316   9.127   5.412
 1167CO2     D1 5775   5.826   4.073   0.369
 1167CO2     D2 5776   5.796   4.198   0.520
 1167CO2      C 5777   5.811   4.136   0.444
 1167CO2     O1 5778   5.828   4.063   0.356
 1167CO2     O2 5779   5.794   4.209   0.533
 1168CO2     D1 5780   4.572   9.551   3.364
 1168CO2     D2 5781   4.489   9.671   3.497
 1168CO2      C 5782   4.531   9.611   3.430
 1168CO2     O1 5783   4.580   9.540   3.352
 1168CO2     O2 5784   4.482   9.681   3.508
 1169CO2     D1 5785   1.678   9.410   2.217
 1169CO2     D2 5786   1.630   9.462   2.401
 1169CO2      C 5787   1.654   9.436   2.309
 1169CO2     O1 5788   1.683   9.405   2.201
 1169CO2     O2 5789   1.625   9.467   2.417
 1170CO2     D1 5790   0.980   1.895   2.879
 1170CO2     D2 5791   0.952   1.897   2.683
 1170CO2      C 5792   0.966   1.896   2.781
 1170CO2     O1 5793   0.982   1.894   2.896
 1170CO2     O2 5794   0.949   1.897   2.666
 1171CO2     D1 5795   2.110   2.819   6.723
 1171CO2     D2 5796   1.914   2.843   6.741
 1171CO2      C 5797   2.012   2.831   6.732
 1171CO2     O1 5798   2.126   2.817   6.721
 1171CO2     O2 5799   1.897   2.845   6.743
 1172CO2     D1 5800   0.832   6.830   7.313
 1172CO2     D2 5801   0.765   6.993   7.403
 1172CO2      C 5802   0.799   6.912   7.358
 1172CO2     O1 5803   0.838   6.816   7.305
 1172CO2     O2 5804   0.759   7.007   7.411
 1173CO2     D1 5805   1.201   8.517   3.359
 1173CO2     D2 5806   1.179   8.530   3.555
 1173CO2      C 5807   1.190   8.524   3.457
 1173CO2     O1 5808   1.203   8.516   3.342
 1173CO2     O2 5809   1.177   8.531   3.572
 1174CO2     D1 5810   0.175   4.865   4.922
 1174CO2     D2 5811   0.191   4.872   4.725
 1174CO2      C 5812   0.183   4.869   4.823
 1174CO2     O1 5813   0.174   4.865   4.939
 1174CO2     O2 5814   0.192   4.873   4.708
 1175CO2     D1 5815   4.940   1.625   4.735
 1175CO2     D2 5816   4.825   1.774   4.675
 1175CO2      C 5817   4.882   1.699   4.705
 1175CO2     O1 5818   4.950   1.612   4.740
 1175CO2     O2 5819   4.815   1.787   4.670
 1176CO2     D1 5820   3.149   1.583   0.377
 1176CO2     D2 5821   3.169   1.649   0.192
 1176CO2      C 5822   3.159   1.616   0.284
 1176CO2     O1 5823   3.147   1.578   0.393
 1176CO2     O2 5824   3.171   1.655   0.176
 1177CO2     D1 5825   9.228   6.916   7.968
 1177CO2     D2 5826   9.197   7.105   7.917
 1177CO2      C 5827   9.212   7.011   7.943
 1177CO2     O1 5828   9.230   6.900   7.973
 1177CO2     O2 5829   9.194   7.121   7.912
 1178CO2     D1 5830   2.112   1.603   5.814
 1178CO2     D2 5831   2.054   1.771   5.728
 1178CO2      C 5832   2.083   1.687   5.771
 1178CO2     O1 5833   2.117   1.588   5.821
 1178CO2     O2 5834   2.049   1.786   5.720
 1179CO2     D1 5835   0.585   9.572   8.508
 1179CO2     D2 5836   0.556   9.584   8.703
 1179CO2      C 5837   0.570   9.578   8.606
 1179CO2     O1 5838   0.587   9.571   8.491
 1179CO2     O2 5839   0.554   9.585   8.720
 1180CO2     D1 5840   5.451   8.307   0.664
 1180CO2     D2 5841   5.642   8.340   0.701
 1180CO2      C 5842   5.546   8.323   0.682
 1180CO2     O1 5843   5.434   8.304   0.661
 1180CO2     O2 5844   5.659   8.343   0.704
 1181CO2     D1 5845   6.163   9.283   0.102
 1181CO2     D2 5846   6.259   9.353   0.260
 1181CO2      C 5847   6.211   9.318   0.181
 1181CO2     O1 5848   6.155   9.277   0.088
 1181CO2     O2 5849   6.268   9.359   0.273
 1182CO2     D1 5850   7.146   6.973   4.475
 1182CO2     D2 5851   7.238   6.798   4.467
 1182CO2      C 5852   7.192   6.885   4.471
 1182CO2     O1 5853   7.138   6.988   4.476
 1182CO2     O2 5854   7.246   6.783   4.466
 1183CO2     D1 5855   6.044   3.320   9.193
 1183CO2     D2 5856   6.198   3.431   9.135
 1183CO2      C 5857   6.121   3.376   9.164
 1183CO2     O1 5858   6.031   3.311   9.198
 1183CO2     O2 5859   6.211   3.440   9.130
 1184CO2     D1 5860   7.152   4.599   4.383
 1184CO2     D2 5861   7.141   4.402   4.375
 1184CO2      C 5862   7.147   4.501   4.379
 1184CO2     O1 5863   7.153   4.616   4.383
 1184CO2     O2 5864   7.140   4.385   4.374
 1185CO2     D1 5865   3.300   6.633   8.357
 1185CO2     D2 5866   3.296   6.473   8.242
 1185CO2      C 5867   3.298   6.553   8.300
 1185CO2     O1 5868   3.301   6.647   8.367
 1185CO2     O2 5869   3.296   6.459   8.232
 1186CO2     D1 5870   3.214   5.201   6.585
 1186CO2     D2 5871   3.232   5.211   6.781
 1186CO2      C 5872   3.223   5.206   6.683
 1186CO2     O1 5873   3.212   5.200   6.568
 1186CO2     O2 5874   3.234   5.212   6.798
 1187CO2     D1 5875   3.263   5.674   8.352
 1187CO2     D2 5876   3.331   5.598   8.182
 1187CO2      C 5877   3.297   5.636   8.267
 1187CO2     O1 5878   3.257   5.681   8.367
 1187CO2     O2 5879   3.336   5.592   8.168
 1188CO2     D1 5880   5.100   6.456   6.049
 1188CO2     D2 5881   5.056   6.572   5.895
 1188CO2      C 5882   5.078   6.514   5.972
 1188CO2     O1 5883   5.104   6.446   6.062
 1188CO2     O2 5884   5.052   6.582   5.882
 1189CO2     D1 5885   6.613   5.081   9.421
 1189CO2     D2 5886   6.495   5.237   9.387
 1189CO2      C 5887   6.554   5.159   9.404
 1189CO2     O1 5888   6.623   5.068   9.424
 1189CO2     O2 5889   6.485   5.250   9.384
 1190CO2     D1 5890   2.610   4.056   8.964
 1190CO2     D2 5891   2.480   3.964   9.081
 1190CO2      C 5892   2.545   4.010   9.022
 1190CO2     O1 5893   2.622   4.064   8.954
 1190CO2     O2 5894   2.469   3.956   9.091
 1191CO2     D1 5895   5.595   5.001   7.233
 1191CO2     D2 5896   5.451   5.054   7.108
 1191CO2      C 5897   5.523   5.027   7.170
 1191CO2     O1 5898   5.607   4.996   7.243
 1191CO2     O2 5899   5.438   5.059   7.097
 1192CO2     D1 5900   6.265   2.817   3.088
 1192CO2     D2 5901   6.255   2.623   3.128
 1192CO2      C 5902   6.260   2.720   3.108
 1192CO2     O1 5903   6.266   2.834   3.085
 1192CO2     O2 5904   6.254   2.607   3.131
 1193CO2     D1 5905   5.600   3.442   6.959
 1193CO2     D2 5906   5.706   3.599   6.903
 1193CO2      C 5907   5.653   3.521   6.931
 1193CO2     O1 5908   5.591   3.428   6.964
 1193CO2     O2 5909   5.715   3.613   6.898
 1194CO2     D1 5910   6.516   4.815   2.422
 1194CO2     D2 5911   6.622   4.661   2.485
 1194CO2      C 5912   6.569   4.738   2.453
 1194CO2     O1 5913   6.506   4.829   2.416
 1194CO2     O2 5914   6.631   4.648   2.490
 1195CO2     D1 5915   2.852   8.868   4.148
 1195CO2     D2 5916   2.859   8.892   4.344
 1195CO2      C 5917   2.856   8.880   4.246
 1195CO2     O1 5918   2.852   8.866   4.131
 1195CO2     O2 5919   2.859   8.894   4.361
 1196CO2     D1 5920   5.098   4.473   7.166
 1196CO2     D2 5921   5.065   4.468   6.971
 1196CO2      C 5922   5.081   4.471   7.068
 1196CO2     O1 5923   5.101   4.474   7.182
 1196CO2     O2 5924   5.062   4.467   6.954
 1197CO2     D1 5925   6.452   2.066   7.198
 1197CO2     D2 5926   6.540   2.049   7.375
 1197CO2      C 5927   6.496   2.058   7.286
 1197CO2     O1 5928   6.444   2.068   7.183
 1197CO2     O2 5929   6.548   2.048   7.390
 1198CO2     D1 5930   8.995   0.704   3.898
 1198CO2     D2 5931   9.063   0.566   3.773
 1198CO2      C 5932   9.029   0.635   3.835
 1198CO2     O1 5933   8.989   0.716   3.908
 1198CO2     O2 5934   9.068   0.555   3.762
 1199CO2     D1 5935   7.237   4.413   6.024
 1199CO2     D2 5936   7.335   4.452   6.192
 1199CO2      C 5937   7.286   4.432   6.108
 1199CO2     O1 5938   7.229   4.410   6.010
 1199CO2     O2 5939   7.344   4.455   6.206
 1200CO2     D1 5940   0.716   9.342   9.117
 1200CO2     D2 5941   0.726   9.322   9.314
 1200CO2      C 5942   0.721   9.332   9.216
 1200CO2     O1 5943   0.716   9.344   9.100
 1200CO2     O2 5944   0.726   9.320   9.331
 1201CO2     D1 5945   6.447   4.527   0.422
 1201CO2     D2 5946   6.283   4.530   0.311
 1201CO2      C 5947   6.365   4.528   0.367
 1201CO2     O1 5948   6.461   4.526   0.431
 1201CO2     O2 5949   6.269   4.530   0.302
 1202CO2     D1 5950   2.723   8.942   0.083
 1202CO2     D2 5951   2.667   8.955   0.272
 1202CO2      C 5952   2.695   8.949   0.178
 1202CO2     O1 5953   2.727   8.941   0.066
 1202CO2     O2 5954   2.662   8.956   0.289
 1203CO2     D1 5955   5.672   3.798   1.549
 1203CO2     D2 5956   5.792   3.788   1.392
 1203CO2      C 5957   5.732   3.793   1.471
 1203CO2     O1 5958   5.662   3.799   1.563
 1203CO2     O2 5959   5.802   3.787   1.379
 1204CO2     D1 5960   9.291   0.607   7.556
 1204CO2     D2 5961   9.294   0.522   7.734
 1204CO2      C 5962   9.292   0.564   7.645
 1204CO2     O1 5963   9.291   0.614   7.540
 1204CO2     O2 5964   9.294   0.515   7.750
 1205CO2     D1 5965   2.076   8.536   6.092
 1205CO2     D2 5966   1.896   8.615   6.113
 1205CO2      C 5967   1.986   8.575   6.103
 1205CO2     O1 5968   2.092   8.529   6.090
 1205CO2     O2 5969   1.880   8.621   6.115
 1206CO2     D1 5970   6.462   4.024   9.129
 1206CO2     D2 5971   6.633   3.953   9.060
 1206CO2      C 5972   6.547   3.988   9.094
 1206CO2     O1 5973   6.447   4.030   9.134
 1206CO2     O2 5974   6.648   3.947   9.054
 1207CO2     D1 5975   8.940   7.964   1.986
 1207CO2     D2 5976   9.001   7.899   1.810
 1207CO2      C 5977   8.971   7.931   1.898
 1207CO2     O1 5978   8.935   7.969   2.002
 1207CO2     O2 5979   9.006   7.893   1.794
 1208CO2     D1 5980   2.614   8.568   8.228
 1208CO2     D2 5981   2.679   8.564   8.041
 1208CO2      C 5982   2.646   8.566   8.135
 1208CO2     O1 5983   2.608   8.568   8.244
 1208CO2     O2 5984   2.685   8.564   8.025
 1209CO2     D1 5985   2.507   0.207   2.609
 1209CO2     D2 5986   2.544   0.203   2.415
 1209CO2      C 5987   2.526   0.205   2.512
 1209CO2     O1 5988   2.504   0.207   2.626
 1209CO2     O2 5989   2.548   0.203   2.398
 1210CO2     D1 5990   7.825   1.952   9.774
 1210CO2     D2 5991   7.629   1.976   9.795
 1210CO2      C 5992   7.727   1.964   9.784
 1210CO2     O1 5993   7.841   1.950   9.772
 1210CO2     O2 5994   7.612   1.978   9.796
 1211CO2     D1 5995   0.064   7.922   7.903
 1211CO2     D2 5996   0.026   7.817   7.740
 1211CO2      C 5997   0.045   7.869   7.821
 1211CO2     O1 5998   0.067   7.931   7.917
 1211CO2     O2 5999   0.022   7.807   7.726
 1212CO2     D1 6000   9.351   8.546   2.918
 1212CO2     D2 6001   9.428   8.724   2.878
 1212CO2      C 6002   9.390   8.635   2.898
 1212CO2     O1 6003   9.345   8.531   2.921
 1212CO2     O2 6004   9.435   8.740   2.875
 1213CO2     D1 6005   6.947   2.093   7.370
 1213CO2     D2 6006   7.059   2.185   7.236
 1213CO2      C 6007   7.003   2.139   7.303
 1213CO2     O1 6008   6.937   2.085   7.382
 1213CO2     O2 6009   7.069   2.193   7.224
 1214CO2     D1 6010   4.810   1.155   0.823
 1214CO2     D2 6011   4.892   1.335   0.824
 1214CO2      C 6012   4.851   1.245   0.824
 1214CO2     O1 6013   4.803   1.139   0.823
 1214CO2     O2 6014   4.899   1.351   0.825
 1215CO2     D1 6015   1.511   5.884   8.672
 1215CO2     D2 6016   1.462   5.779   8.832
 1215CO2      C 6017   1.486   5.831   8.752
 1215CO2     O1 6018   1.515   5.893   8.658
 1215CO2     O2 6019   1.458   5.770   8.846
 1216CO2     D1 6020   4.306   7.221   9.894
 1216CO2     D2 6021   4.385   7.060   9.979
 1216CO2      C 6022   4.345   7.141   9.936
 1216CO2     O1 6023   4.299   7.235   9.886
 1216CO2     O2 6024   4.391   7.047   9.986
 1217CO2     D1 6025   0.184   8.740   3.859
 1217CO2     D2 6026   0.354   8.841   3.849
 1217CO2      C 6027   0.269   8.791   3.854
 1217CO2     O1 6028   0.169   8.732   3.860
 1217CO2     O2 6029   0.369   8.849   3.848
 1218CO2     D1 6030   1.602   6.192   1.948
 1218CO2     D2 6031   1.656   6.048   2.071
 1218CO2      C 6032   1.629   6.120   2.009
 1218CO2     O1 6033   1.597   6.205   1.937
 1218CO2     O2 6034   1.661   6.035   2.082
 1219CO2     D1 6035   8.048   6.198   8.555
 1219CO2     D2 6036   7.985   6.277   8.725
 1219CO2      C 6037   8.016   6.238   8.640
 1219CO2     O1 6038   8.053   6.192   8.540
 1219CO2     O2 6039   7.980   6.284   8.740
 1220CO2     D1 6040   8.925   0.736   5.042
 1220CO2     D2 6041   8.973   0.730   5.234
 1220CO2      C 6042   8.949   0.733   5.138
 1220CO2     O1 6043   8.921   0.737   5.026
 1220CO2     O2 6044   8.978   0.729   5.251
 1221CO2     D1 6045   2.106   0.631   3.733
 1221CO2     D2 6046   2.095   0.634   3.931
 1221CO2      C 6047   2.101   0.632   3.832
 1221CO2     O1 6048   2.107   0.630   3.716
 1221CO2     O2 6049   2.095   0.634   3.948
 1222CO2     D1 6050   2.954   6.858   7.037
 1222CO2     D2 6051   2.916   6.792   7.219
 1222CO2      C 6052   2.935   6.825   7.128
 1222CO2     O1 6053   2.957   6.864   7.021
 1222CO2     O2 6054   2.913   6.786   7.235
 1223CO2     D1 6055   8.434   2.205   0.288
 1223CO2     D2 6056   8.278   2.092   0.336
 1223CO2      C 6057   8.356   2.149   0.312
 1223CO2     O1 6058   8.447   2.215   0.284
 1223CO2     O2 6059   8.265   2.083   0.340
 1224CO2     D1 6060   9.721   8.461   7.131
 1224CO2     D2 6061   9.662   8.423   6.946
 1224CO2      C 6062   9.691   8.442   7.038
 1224CO2     O1 6063   9.726   8.464   7.147
 1224CO2     O2 6064   9.656   8.419   6.930
 1225CO2     D1 6065   9.548   7.236   1.171
 1225CO2     D2 6066   9.474   7.383   1.282
 1225CO2      C 6067   9.511   7.309   1.226
 1225CO2     O1 6068   9.554   7.223   1.162
 1225CO2     O2 6069   9.468   7.395   1.291
 1226CO2     D1 6070   3.194   2.654   6.568
 1226CO2     D2 6071   3.374   2.678   6.490
 1226CO2      C 6072   3.284   2.666   6.529
 1226CO2     O1 6073   3.178   2.651   6.575
 1226CO2     O2 6074   3.389   2.680   6.483
 1227CO2     D1 6075   6.292   8.772   2.592
 1227CO2     D2 6076   6.470   8.695   2.553
 1227CO2      C 6077   6.381   8.734   2.573
 1227CO2     O1 6078   6.277   8.779   2.595
 1227CO2     O2 6079   6.485   8.688   2.550
 1228CO2     D1 6080   3.411   9.450   2.796
 1228CO2     D2 6081   3.408   9.468   2.599
 1228CO2      C 6082   3.409   9.459   2.698
 1228CO2     O1 6083   3.411   9.448   2.813
 1228CO2     O2 6084   3.407   9.469   2.582
 1229CO2     D1 6085   2.811   6.050   1.589
 1229CO2     D2 6086   2.933   5.895   1.596
 1229CO2      C 6087   2.872   5.972   1.593
 1229CO2     O1 6088   2.800   6.063   1.589
 1229CO2     O2 6089   2.944   5.881   1.597
 1230CO2     D1 6090   3.765   0.947   3.948
 1230CO2     D2 6091   3.915   0.990   4.069
 1230CO2      C 6092   3.840   0.969   4.009
 1230CO2     O1 6093   3.752   0.943   3.938
 1230CO2     O2 6094   3.928   0.994   4.080
 1231CO2     D1 6095   6.510   6.805   9.063
 1231CO2     D2 6096   6.513   6.790   8.866
 1231CO2      C 6097   6.511   6.798   8.964
 1231CO2     O1 6098   6.510   6.806   9.080
 1231CO2     O2 6099   6.513   6.789   8.849
 1232CO2     D1 6100   2.637   7.121   1.651
 1232CO2     D2 6101   2.601   6.938   1.586
 1232CO2      C 6102   2.619   7.030   1.619
 1232CO2     O1 6103   2.640   7.137   1.657
 1232CO2     O2 6104   2.598   6.922   1.580
 1233CO2     D1 6105   7.662   7.265   6.348
 1233CO2     D2 6106   7.804   7.152   6.428
 1233CO2      C 6107   7.733   7.208   6.388
 1233CO2     O1 6108   7.650   7.274   6.341
 1233CO2     O2 6109   7.816   7.142   6.435
 1234CO2     D1 6110   9.578   4.465   2.962
 1234CO2     D2 6111   9.689   4.628   2.969
 1234CO2      C 6112   9.633   4.547   2.965
 1234CO2     O1 6113   9.568   4.451   2.961
 1234CO2     O2 6114   9.698   4.643   2.969
 1235CO2     D1 6115   5.638   4.335   8.173
 1235CO2     D2 6116   5.735   4.251   8.022
 1235CO2      C 6117   5.687   4.293   8.097
 1235CO2     O1 6118   5.630   4.342   8.186
 1235CO2     O2 6119   5.744   4.244   8.009
 1236CO2     D1 6120   6.682   1.127   5.713
 1236CO2     D2 6121   6.770   1.303   5.695
 1236CO2      C 6122   6.726   1.215   5.704
 1236CO2     O1 6123   6.674   1.112   5.715
 1236CO2     O2 6124   6.778   1.318   5.694
 1237CO2     D1 6125   0.752   1.794   6.434
 1237CO2     D2 6126   0.892   1.774   6.296
 1237CO2      C 6127   0.822   1.784   6.365
 1237CO2     O1 6128   0.740   1.796   6.446
 1237CO2     O2 6129   0.904   1.773   6.284
 1238CO2     D1 6130   4.679   6.202   0.861
 1238CO2     D2 6131   4.797   6.298   0.734
 1238CO2      C 6132   4.738   6.250   0.797
 1238CO2     O1 6133   4.669   6.194   0.872
 1238CO2     O2 6134   4.807   6.306   0.723
 1239CO2     D1 6135   5.796  10.056   2.184
 1239CO2     D2 6136   5.836   9.892   2.288
 1239CO2      C 6137   5.816   9.974   2.236
 1239CO2     O1 6138   5.792  10.070   2.175
 1239CO2     O2 6139   5.840   9.878   2.297
 1240CO2     D1 6140   3.406   9.952   6.017
 1240CO2     D2 6141   3.358   9.991   6.205
 1240CO2      C 6142   3.382   9.971   6.111
 1240CO2     O1 6143   3.410   9.948   6.001
 1240CO2     O2 6144   3.354   9.994   6.221
 1241CO2     D1 6145   6.932   2.421   7.596
 1241CO2     D2 6146   6.933   2.608   7.532
 1241CO2      C 6147   6.932   2.514   7.564
 1241CO2     O1 6148   6.932   2.405   7.601
 1241CO2     O2 6149   6.933   2.624   7.527
 1242CO2     D1 6150   4.555   1.521   9.309
 1242CO2     D2 6151   4.600   1.580   9.493
 1242CO2      C 6152   4.577   1.551   9.401
 1242CO2     O1 6153   4.552   1.516   9.293
 1242CO2     O2 6154   4.603   1.585   9.508
 1243CO2     D1 6155   3.093   4.531   3.158
 1243CO2     D2 6156   3.027   4.358   3.228
 1243CO2      C 6157   3.060   4.444   3.193
 1243CO2     O1 6158   3.099   4.546   3.152
 1243CO2     O2 6159   3.021   4.343   3.234
 1244CO2     D1 6160   5.747   6.083   6.660
 1244CO2     D2 6161   5.870   6.235   6.690
 1244CO2      C 6162   5.808   6.159   6.675
 1244CO2     O1 6163   5.736   6.070   6.657
 1244CO2     O2 6164   5.880   6.248   6.693
 1245CO2     D1 6165   0.409   1.951   9.167
 1245CO2     D2 6166   0.438   2.033   8.989
 1245CO2      C 6167   0.423   1.992   9.078
 1245CO2     O1 6168   0.406   1.944   9.183
 1245CO2     O2 6169   0.440   2.040   8.974
 1246CO2     D1 6170   0.510   7.251   6.221
 1246CO2     D2 6171   0.447   7.438   6.209
 1246CO2      C 6172   0.479   7.345   6.215
 1246CO2     O1 6173   0.516   7.235   6.222
 1246CO2     O2 6174   0.442   7.454   6.208
 1247CO2     D1 6175   4.027   4.728   9.688
 1247CO2     D2 6176   4.086   4.623   9.531
 1247CO2      C 6177   4.057   4.675   9.610
 1247CO2     O1 6178   4.022   4.737   9.702
 1247CO2     O2 6179   4.092   4.614   9.518
 1248CO2     D1 6180   1.688   3.546   8.910
 1248CO2     D2 6181   1.868   3.608   8.963
 1248CO2      C 6182   1.778   3.577   8.936
 1248CO2     O1 6183   1.672   3.541   8.905
 1248CO2     O2 6184   1.883   3.614   8.967
 1249CO2     D1 6185   2.587   6.148   3.133
 1249CO2     D2 6186   2.772   6.085   3.105
 1249CO2      C 6187   2.679   6.116   3.119
 1249CO2     O1 6188   2.571   6.153   3.136
 1249CO2     O2 6189   2.788   6.080   3.102
 1250CO2     D1 6190   1.590   5.376   3.728
 1250CO2     D2 6191   1.618   5.333   3.919
 1250CO2      C 6192   1.604   5.355   3.823
 1250CO2     O1 6193   1.588   5.380   3.711
 1250CO2     O2 6194   1.620   5.330   3.935
 1251CO2     D1 6195   7.865   4.407   8.987
 1251CO2     D2 6196   8.035   4.508   8.994
 1251CO2      C 6197   7.950   4.457   8.991
 1251CO2     O1 6198   7.851   4.398   8.987
 1251CO2     O2 6199   8.050   4.516   8.994
 1252CO2     D1 6200   0.984   7.219   2.149
 1252CO2     D2 6201   0.997   7.235   2.346
 1252CO2      C 6202   0.990   7.227   2.248
 1252CO2     O1 6203   0.983   7.218   2.132
 1252CO2     O2 6204   0.998   7.236   2.363
 1253CO2     D1 6205   6.181   1.896   3.914
 1253CO2     D2 6206   6.078   1.869   3.747
 1253CO2      C 6207   6.130   1.882   3.830
 1253CO2     O1 6208   6.190   1.898   3.928
 1253CO2     O2 6209   6.069   1.867   3.733
 1254CO2     D1 6210   8.729   1.589   6.921
 1254CO2     D2 6211   8.643   1.501   6.766
 1254CO2      C 6212   8.686   1.545   6.844
 1254CO2     O1 6213   8.736   1.597   6.935
 1254CO2     O2 6214   8.636   1.494   6.753
 1255CO2     D1 6215   6.911   7.862   7.042
 1255CO2     D2 6216   6.912   7.965   7.211
 1255CO2      C 6217   6.911   7.914   7.126
 1255CO2     O1 6218   6.911   7.853   7.027
 1255CO2     O2 6219   6.912   7.974   7.226
 1256CO2     D1 6220   4.066   9.418   5.787
 1256CO2     D2 6221   4.179   9.553   5.877
 1256CO2      C 6222   4.122   9.485   5.832
 1256CO2     O1 6223   4.056   9.406   5.779
 1256CO2     O2 6224   4.188   9.565   5.885
 1257CO2     D1 6225   4.797   7.828   4.588
 1257CO2     D2 6226   4.869   7.946   4.730
 1257CO2      C 6227   4.833   7.887   4.659
 1257CO2     O1 6228   4.791   7.818   4.576
 1257CO2     O2 6229   4.875   7.957   4.742
 1258CO2     D1 6230   8.568   3.473   0.103
 1258CO2     D2 6231   8.475   3.371  -0.038
 1258CO2      C 6232   8.522   3.422   0.032
 1258CO2     O1 6233   8.576   3.482   0.115
 1258CO2     O2 6234   8.467   3.362  -0.050
 1259CO2     D1 6235   6.540   3.438   8.345
 1259CO2     D2 6236   6.448   3.444   8.520
 1259CO2      C 6237   6.494   3.441   8.433
 1259CO2     O1 6238   6.548   3.437   8.330
 1259CO2     O2 6239   6.440   3.445   8.535
 1260CO2     D1 6240   2.847   9.526   7.974
 1260CO2     D2 6241   3.027   9.483   8.043
 1260CO2      C 6242   2.937   9.504   8.008
 1260CO2     O1 6243   2.831   9.530   7.968
 1260CO2     O2 6244   3.043   9.479   8.049
 1261CO2     D1 6245   9.116   8.722   0.073
 1261CO2     D2 6246   8.971   8.593   0.110
 1261CO2      C 6247   9.043   8.658   0.091
 1261CO2     O1 6248   9.128   8.733   0.070
 1261CO2     O2 6249   8.958   8.582   0.113
 1262CO2     D1 6250   0.514   7.334   8.322
 1262CO2     D2 6251   0.683   7.232   8.304
 1262CO2      C 6252   0.598   7.283   8.313
 1262CO2     O1 6253   0.500   7.342   8.324
 1262CO2     O2 6254   0.697   7.223   8.302
 1263CO2     D1 6255   7.997   7.080   5.502
 1263CO2     D2 6256   8.054   7.200   5.648
 1263CO2      C 6257   8.026   7.140   5.575
 1263CO2     O1 6258   7.992   7.070   5.489
 1263CO2     O2 6259   8.059   7.211   5.661
 1264CO2     D1 6260   9.029   5.913   1.314
 1264CO2     D2 6261   8.980   5.723   1.287
 1264CO2      C 6262   9.005   5.818   1.301
 1264CO2     O1 6263   9.033   5.929   1.317
 1264CO2     O2 6264   8.976   5.707   1.285
 1265CO2     D1 6265   7.515   1.359   6.791
 1265CO2     D2 6266   7.689   1.447   6.827
 1265CO2      C 6267   7.602   1.403   6.809
 1265CO2     O1 6268   7.500   1.351   6.788
 1265CO2     O2 6269   7.704   1.455   6.830
 1266CO2     D1 6270   4.194   8.057   2.089
 1266CO2     D2 6271   4.231   8.082   2.282
 1266CO2      C 6272   4.213   8.070   2.186
 1266CO2     O1 6273   4.191   8.055   2.073
 1266CO2     O2 6274   4.234   8.085   2.299
 1267CO2     D1 6275   2.262   4.216   9.513
 1267CO2     D2 6276   2.147   4.376   9.492
 1267CO2      C 6277   2.204   4.296   9.502
 1267CO2     O1 6278   2.272   4.203   9.515
 1267CO2     O2 6279   2.137   4.389   9.490
 1268CO2     D1 6280   5.720   5.334   9.328
 1268CO2     D2 6281   5.627   5.485   9.416
 1268CO2      C 6282   5.674   5.410   9.372
 1268CO2     O1 6283   5.728   5.321   9.320
 1268CO2     O2 6284   5.619   5.498   9.423
 1269CO2     D1 6285   7.666   5.377   2.531
 1269CO2     D2 6286   7.698   5.521   2.664
 1269CO2      C 6287   7.682   5.449   2.598
 1269CO2     O1 6288   7.664   5.365   2.520
 1269CO2     O2 6289   7.700   5.533   2.675
 1270CO2     D1 6290   8.237   5.051   7.241
 1270CO2     D2 6291   8.310   5.118   7.070
 1270CO2      C 6292   8.274   5.085   7.155
 1270CO2     O1 6293   8.231   5.045   7.256
 1270CO2     O2 6294   8.316   5.124   7.055
 1271N2      N1 6295   4.335   9.508   2.925
 1271N2      N2 6296   4.299   9.444   2.843
 1271N2      MW 6297   4.317   9.476   2.884
 1272N2      N1 6298   6.133   6.428   7.257
 1272N2      N2 6299   6.161   6.452   7.361
 1272N2      MW 6300   6.147   6.440   7.309
 1273N2      N1 6301   0.814   2.924   8.040
 1273N2      N2 6302   0.873   2.979   7.966
 1273N2      MW 6303   0.844   2.952   8.003
 1274N2      N1 6304   6.958   4.405   4.985
 1274N2      N2 6305   6.862   4.412   4.931
 1274N2      MW 6306   6.910   4.409   4.958
 1275N2      N1 6307   0.840   0.118   3.364
 1275N2      N2 6308   0.909   0.053   3.309
 1275N2      MW 6309   0.874   0.086   3.336
 1276N2      N1 6310   6.011   0.748   5.941
 1276N2      N2 6311   6.042   0.757   5.835
 1276N2      MW 6312   6.027   0.752   5.888
 1277N2      N1 6313   5.833   3.925   0.053
 1277N2      N2 6314   5.923   3.983   0.078
 1277N2      MW 6315   5.878   3.954   0.066
 1278N2      N1 6316   8.385   0.109   2.609
 1278N2      N2 6317   8.352   0.040   2.529
 1278N2      MW 6318   8.369   0.075   2.569
 1279N2      N1 6319   7.687   5.890   4.997
 1279N2      N2 6320   7.758   5.902   5.081
 1279N2      MW 6321   7.723   5.896   5.039
 1280N2      N1 6322   8.347   5.564   4.996
 1280N2      N2 6323   8.315   5.480   4.933
 1280N2      MW 6324   8.331   5.522   4.964
 1281N2      N1 6325   0.009   0.234   8.881
 1281N2      N2 6326   0.099   0.189   8.837
 1281N2      MW 6327   0.054   0.212   8.859
 1282N2      N1 6328   4.527   4.123   4.091
 1282N2      N2 6329   4.429   4.142   4.047
 1282N2      MW 6330   4.478   4.132   4.069
 1283N2      N1 6331   4.354   2.790   3.010
 1283N2      N2 6332   4.319   2.722   2.931
 1283N2      MW 6333   4.336   2.756   2.970
 1284N2      N1 6334   7.392   0.815   1.987
 1284N2      N2 6335   7.333   0.823   2.080
 1284N2      MW 6336   7.362   0.819   2.034
 1285N2      N1 6337   0.017   8.535   2.563
 1285N2      N2 6338   0.124   8.559   2.564
 1285N2      MW 6339   0.071   8.547   2.563
 1286N2      N1 6340   3.283   6.334   7.531
 1286N2      N2 6341   3.235   6.323   7.432
 1286N2      MW 6342   3.259   6.328   7.481
 1287N2      N1 6343   9.913   9.177   5.516
 1287N2      N2 6344   9.867   9.130   5.604
 1287N2      MW 6345   9.890   9.154   5.560
 1288N2      N1 6346   3.438   7.780   4.229
 1288N2      N2 6347   3.461   7.854   4.308
 1288N2      MW 6348   3.450   7.817   4.269
 1289N2      N1 6349   4.051   4.535   5.062
 1289N2      N2 6350   3.980   4.460   5.026
 1289N2      MW 6351   4.016   4.498   5.044
 1290N2      N1 6352   7.797   4.017   4.637
 1290N2      N2 6353   7.853   4.056   4.550
 1290N2      MW 6354   7.825   4.036   4.594
 1291N2      N1 6355   4.312   8.765   6.005
 1291N2      N2 6356   4.211   8.808   6.008
 1291N2      MW 6357   4.261   8.787   6.006
 1292N2      N1 6358   7.868   6.259   2.544
 1292N2      N2 6359   7.953   6.276   2.611
 1292N2      MW 6360   7.911   6.267   2.578
 1293N2      N1 6361   1.001   8.504   8.118
 1293N2      N2 6362   0.947   8.442   8.046
 1293N2      MW 6363   0.974   8.473   8.082
 1294N2      N1 6364   6.437   2.701   1.469
 1294N2      N2 6365   6.389   2.786   1.519
 1294N2      MW 6366   6.413   2.744   1.494
 1295N2      N1 6367   9.267   6.159   5.007
 1295N2      N2 6368   9.268   6.246   5.074
 1295N2      MW 6369   9.267   6.202   5.041
 1296N2      N1 6370   1.636   3.209   9.264
 1296N2      N2 6371   1.564   3.175   9.188
 1296N2      MW 6372   1.600   3.192   9.226
 1297N2      N1 6373   5.299   4.248   9.312
 1297N2      N2 6374   5.226   4.222   9.235
 1297N2      MW 6375   5.262   4.235   9.273
 1298N2      N1 6376   3.277   6.888   9.703
 1298N2      N2 6377   3.295   6.792   9.653
 1298N2      MW 6378   3.286   6.840   9.678
 1299N2      N1 6379   8.902   4.195   4.274
 1299N2      N2 6380   8.901   4.256   4.365
 1299N2      MW 6381   8.902   4.225   4.320
 1300N2      N1 6382   8.489   3.522   8.344
 1300N2      N2 6383   8.522   3.418   8.358
 1300N2      MW 6384   8.506   3.470   8.351
 1301N2      N1 6385   3.274   6.858   4.057
 1301N2      N2 6386   3.277   6.829   3.951
 1301N2      MW 6387   3.276   6.843   4.004
 1302N2      N1 6388   6.265   5.479   6.614
 1302N2      N2 6389   6.330   5.568   6.622
 1302N2      MW 6390   6.297   5.523   6.618
 1303N2      N1 6391   6.473   5.203   2.790
 1303N2      N2 6392   6.415   5.286   2.831
 1303N2      MW 6393   6.444   5.245   2.810
 1304N2      N1 6394   3.008   1.239   7.243
 1304N2      N2 6395   3.086   1.235   7.166
 1304N2      MW 6396   3.047   1.237   7.204
 1305N2      N1 6397   7.065   8.770   3.327
 1305N2      N2 6398   7.112   8.826   3.409
 1305N2      MW 6399   7.088   8.798   3.368
 1306N2      N1 6400   6.780   2.584   1.864
 1306N2      N2 6401   6.749   2.665   1.931
 1306N2      MW 6402   6.764   2.624   1.898
 1307N2      N1 6403   5.785   3.354   6.131
 1307N2      N2 6404   5.772   3.378   6.237
 1307N2      MW 6405   5.779   3.366   6.184
 1308N2      N1 6406   2.101   6.004   8.260
 1308N2      N2 6407   2.030   5.956   8.329
 1308N2      MW 6408   2.065   5.980   8.294
 1309N2      N1 6409   8.446   7.198   2.584
 1309N2      N2 6410   8.535   7.210   2.647
 1309N2      MW 6411   8.491   7.204   2.616
 1310N2      N1 6412   2.037   7.701   3.251
 1310N2      N2 6413   2.059   7.599   3.217
 1310N2      MW 6414   2.048   7.650   3.234
 1311N2      N1 6415   5.240   3.034   8.555
 1311N2      N2 6416   5.245   3.058   8.662
 1311N2      MW 6417   5.242   3.046   8.609
 1312N2      N1 6418   3.009   9.811   2.493
 1312N2      N2 6419   2.933   9.763   2.430
 1312N2      MW 6420   2.971   9.787   2.462
 1313N2      N1 6421   0.330   2.785   3.094
 1313N2      N2 6422   0.286   2.750   3.188
 1313N2      MW 6423   0.308   2.768   3.141
 1314N2      N1 6424   8.608   8.342   6.552
 1314N2      N2 6425   8.510   8.305   6.517
 1314N2      MW 6426   8.559   8.324   6.534
 1315N2      N1 6427   1.804   7.122   6.538
 1315N2      N2 6428   1.778   7.198   6.462
 1315N2      MW 6429   1.791   7.160   6.500
 1316N2      N1 6430   4.433   2.662   7.453
 1316N2      N2 6431   4.397   2.584   7.522
 1316N2      MW 6432   4.415   2.623   7.488
 1317N2      N1 6433   8.394   8.699   8.053
 1317N2      N2 6434   8.483   8.762   8.068
 1317N2      MW 6435   8.439   8.730   8.061
 1318N2      N1 6436  10.009   1.942   2.048
 1318N2      N2 6437   9.957   1.954   1.952
 1318N2      MW 6438   9.983   1.948   2.000
 1319N2      N1 6439   8.442   1.092   8.100
 1319N2      N2 6440   8.374   1.063   8.182
 1319N2      MW 6441   8.408   1.078   8.141
 1320N2      N1 6442   5.585   0.584   1.271
 1320N2      N2 6443   5.533   0.638   1.351
 1320N2      MW 6444   5.559   0.611   1.311
 1321N2      N1 6445   1.647   5.669   8.899
 1321N2      N2 6446   1.634   5.748   8.974
 1321N2      MW 6447   1.640   5.709   8.936
 1322N2      N1 6448   2.217   5.860   4.034
 1322N2      N2 6449   2.190   5.936   3.959
 1322N2      MW 6450   2.204   5.898   3.996
 1323N2      N1 6451   3.618   7.327   5.302
 1323N2      N2 6452   3.646   7.222   5.286
 1323N2      MW 6453   3.632   7.274   5.294
 1324N2      N1 6454   1.507   3.588   1.160
 1324N2      N2 6455   1.487   3.487   1.121
 1324N2      MW 6456   1.497   3.537   1.140
 1325N2      N1 6457   4.797   8.432   0.167
 1325N2      N2 6458   4.773   8.346   0.102
 1325N2      MW 6459   4.785   8.389   0.135
 1326N2      N1 6460   9.114   3.956   1.766
 1326N2      N2 6461   9.072   3.892   1.845
 1326N2      MW 6462   9.093   3.924   1.805
 1327N2      N1 6463   1.124   5.636   2.151
 1327N2      N2 6464   1.195   5.609   2.070
 1327N2      MW 6465   1.159   5.622   2.111
 1328N2      N1 6466   6.398   4.477   8.479
 1328N2      N2 6467   6.478   4.551   8.495
 1328N2      MW 6468   6.438   4.514   8.487
 1329N2      N1 6469   1.497   6.782   2.082
 1329N2      N2 6470   1.473   6.704   2.156
 1329N2      MW 6471   1.485   6.743   2.119
 1330N2      N1 6472   1.094   6.238   4.386
 1330N2      N2 6473   1.126   6.192   4.480
 1330N2      MW 6474   1.110   6.215   4.433
 1331N2      N1 6475   6.793   8.036   4.562
 1331N2      N2 6476   6.819   8.075   4.462
 1331N2      MW 6477   6.806   8.056   4.512
 1332N2      N1 6478   2.990   3.151   5.747
 1332N2      N2 6479   3.002   3.258   5.767
 1332N2      MW 6480   2.996   3.205   5.757
 1333N2      N1 6481   2.239   6.194   4.960
 1333N2      N2 6482   2.272   6.216   4.857
 1333N2      MW 6483   2.255   6.205   4.908
 1334N2      N1 6484   6.470   7.003   7.046
 1334N2      N2 6485   6.572   7.042   7.029
 1334N2      MW 6486   6.521   7.022   7.037
 1335N2      N1 6487   9.980   5.912   3.304
 1335N2      N2 6488   9.904   5.933   3.380
 1335N2      MW 6489   9.942   5.923   3.342
 1336N2      N1 6490   8.716   6.927   1.669
 1336N2      N2 6491   8.696   6.850   1.593
 1336N2      MW 6492   8.706   6.889   1.631
 1337N2      N1 6493   3.992   5.325   1.505
 1337N2      N2 6494   3.930   5.374   1.428
 1337N2      MW 6495   3.961   5.349   1.466
 1338N2      N1 6496   0.656   0.653   7.995
 1338N2      N2 6497   0.588   0.634   7.910
 1338N2      MW 6498   0.622   0.643   7.952
 1339N2      N1 6499   3.308   1.558   8.684
 1339N2      N2 6500   3.263   1.552   8.584
 1339N2      MW 6501   3.285   1.555   8.634
 1340N2      N1 6502   8.482   6.087   6.071
 1340N2      N2 6503   8.502   6.028   5.981
 1340N2      MW 6504   8.492   6.057   6.026
 1341N2      N1 6505   6.816   0.691   3.648
 1341N2      N2 6506   6.895   0.670   3.722
 1341N2      MW 6507   6.856   0.681   3.685
 1342N2      N1 6508   9.372   7.554   1.849
 1342N2      N2 6509   9.314   7.631   1.797
 1342N2      MW 6510   9.343   7.593   1.823
 1343N2      N1 6511   2.831   4.877   0.295
 1343N2      N2 6512   2.836   4.788   0.360
 1343N2      MW 6513   2.833   4.832   0.327
 1344N2      N1 6514   0.884   1.263   0.204
 1344N2      N2 6515   0.943   1.350   0.173
 1344N2      MW 6516   0.913   1.307   0.188
 1345N2      N1 6517   1.401   7.931  10.021
 1345N2      N2 6518   1.419   7.968   9.919
 1345N2      MW 6519   1.410   7.950   9.970
 1346N2      N1 6520   7.510   3.276   6.886
 1346N2      N2 6521   7.425   3.314   6.945
 1346N2      MW 6522   7.468   3.295   6.916
 1347N2      N1 6523   5.633   6.805   8.648
 1347N2      N2 6524   5.692   6.892   8.681
 1347N2      MW 6525   5.662   6.848   8.664
 1348N2      N1 6526   1.126   3.921   1.205
 1348N2      N2 6527   1.166   3.981   1.288
 1348N2      MW 6528   1.146   3.951   1.246
 1349N2      N1 6529   5.641   4.802   7.496
 1349N2      N2 6530   5.650   4.703   7.544
 1349N2      MW 6531   5.646   4.752   7.520
 1350N2      N1 6532   4.994   2.972   4.722
 1350N2      N2 6533   5.073   2.956   4.797
 1350N2      MW 6534   5.033   2.964   4.759
 1351N2      N1 6535   7.435   2.099   2.655
 1351N2      N2 6536   7.472   2.202   2.650
 1351N2      MW 6537   7.454   2.150   2.653
 1352N2      N1 6538   1.256   7.518   3.800
 1352N2      N2 6539   1.255   7.497   3.908
 1352N2      MW 6540   1.255   7.507   3.854
 1353N2      N1 6541   8.454   8.094   6.644
 1353N2      N2 6542   8.467   8.162   6.729
 1353N2      MW 6543   8.461   8.128   6.686
 1354N2      N1 6544   2.380   0.674   9.691
 1354N2      N2 6545   2.439   0.661   9.783
 1354N2      MW 6546   2.409   0.667   9.737
 1355N2      N1 6547   0.844   5.050   5.615
 1355N2      N2 6548   0.774   5.031   5.697
 1355N2      MW 6549   0.809   5.041   5.656
 1356N2      N1 6550   7.939   5.853   5.484
 1356N2      N2 6551   7.902   5.789   5.402
 1356N2      MW 6552   7.921   5.821   5.443
 1357N2      N1 6553   8.963   0.636   2.549
 1357N2      N2 6554   8.908   0.671   2.638
 1357N2      MW 6555   8.936   0.653   2.593
 1358N2      N1 6556   1.148   4.616   2.161
 1358N2      N2 6557   1.109   4.717   2.141
 1358N2      MW 6558   1.128   4.666   2.151
 1359N2      N1 6559   7.397   5.664   5.414
 1359N2      N2 6560   7.325   5.645   5.333
 1359N2      MW 6561   7.361   5.655   5.374
 1360N2      N1 6562   3.104   9.380   5.005
 1360N2      N2 6563   3.090   9.487   4.987
 1360N2      MW 6564   3.097   9.434   4.996
 1361N2      N1 6565   4.270   1.267   5.624
 1361N2      N2 6566   4.309   1.254   5.522
 1361N2      MW 6567   4.289   1.260   5.573
 1362N2      N1 6568   8.132   4.085   5.213
 1362N2      N2 6569   8.106   4.107   5.317
 1362N2      MW 6570   8.119   4.096   5.265
 1363N2      N1 6571   4.470   5.017   3.878
 1363N2      N2 6572   4.495   5.030   3.984
 1363N2      MW 6573   4.482   5.023   3.931
 1364N2      N1 6574   6.590   6.362   3.293
 1364N2      N2 6575   6.635   6.268   3.257
 1364N2      MW 6576   6.612   6.315   3.275
 1365N2      N1 6577   3.211   2.538   2.441
 1365N2      N2 6578   3.173   2.487   2.351
 1365N2      MW 6579   3.192   2.512   2.396
 1366N2      N1 6580   4.851   8.546   4.792
 1366N2      N2 6581   4.852   8.534   4.901
 1366N2      MW 6582   4.852   8.540   4.847
 1367N2      N1 6583   5.190   1.158   0.635
 1367N2      N2 6584   5.245   1.153   0.540
 1367N2      MW 6585   5.218   1.155   0.588
 1368N2      N1 6586   7.675   2.534   1.919
 1368N2      N2 6587   7.627   2.496   2.010
 1368N2      MW 6588   7.651   2.515   1.964
 1369N2      N1 6589   8.284   9.230   6.994
 1369N2      N2 6590   8.262   9.145   6.928
 1369N2      MW 6591   8.273   9.188   6.961
 1370N2      N1 6592   3.743   9.020   4.480
 1370N2      N2 6593   3.746   9.081   4.389
 1370N2      MW 6594   3.744   9.051   4.434
 1371N2      N1 6595   7.731   6.458   0.180
 1371N2      N2 6596   7.830   6.429   0.142
 1371N2      MW 6597   7.780   6.443   0.161
 1372N2      N1 6598   8.275   9.626   2.511
 1372N2      N2 6599   8.241   9.576   2.603
 1372N2      MW 6600   8.258   9.601   2.557
 1373N2      N1 6601   0.949   3.800   7.383
 1373N2      N2 6602   0.855   3.853   7.360
 1373N2      MW 6603   0.902   3.826   7.371
 1374N2      N1 6604   5.838   0.748   0.328
 1374N2      N2 6605   5.750   0.788   0.380
 1374N2      MW 6606   5.794   0.768   0.354
 1375N2      N1 6607   8.767   0.512   8.979
 1375N2      N2 6608   8.856   0.476   8.925
 1375N2      MW 6609   8.811   0.494   8.952
 1376N2      N1 6610   1.034   4.218   0.923
 1376N2      N2 6611   0.990   4.157   1.004
 1376N2      MW 6612   1.012   4.188   0.964
 1377N2      N1 6613   2.030   8.226   4.722
 1377N2      N2 6614   2.081   8.295   4.792
 1377N2      MW 6615   2.056   8.261   4.757
 1378N2      N1 6616   4.352   3.759   8.443
 1378N2      N2 6617   4.257   3.813   8.456
 1378N2      MW 6618   4.305   3.786   8.449
 1379N2      N1 6619   7.347   1.151   8.862
 1379N2      N2 6620   7.245   1.114   8.880
 1379N2      MW 6621   7.296   1.132   8.871
 1380N2      N1 6622   9.588   9.944   4.619
 1380N2      N2 6623   9.585  10.018   4.537
 1380N2      MW 6624   9.586   9.981   4.578
  10.00000  10.00000  10.00000
