# Supplementary material for: Economically viable geological CO2 storage from direct air capture has critical threshold of 70% CO2 concentration
Source: Commun Eng. 2025 Jul 15;4:127. doi: 10.1038/s44172-025-00468-5 (PMC12264126; doi:10.1038/s44172-025-00468-5)
Supplement: Supplementary file 4 — Supplementary Data 1 [file 44172_2025_468_MOESM4_ESM.zip › Critical-Threshold-of-70-CO2-Concentration-for-Economically-Viable-Geological-Storage-from-DAC-main/95percent_293.15K-60bar-final.gro]

impurities
 6762
    1O2      O1    1   0.607   0.128   7.902 -0.6748  0.0950 -0.1994
    1O2      O2    2   0.639   0.011   7.898  0.0437  0.2929 -0.2701
    1O2      MW    3   0.623   0.070   7.900 -0.3155  0.1939 -0.2348
    2O2      O1    4   3.388   0.894   0.577  0.1186 -0.9132 -0.5118
    2O2      O2    5   3.462   0.940   0.493  0.4744 -0.4475  0.0521
    2O2      MW    6   3.425   0.917   0.535  0.2965 -0.6804 -0.2298
    3O2      O1    7   3.831   2.386   2.160  0.3911  0.1784  0.0152
    3O2      O2    8   3.839   2.506   2.149  0.1905  0.2460  0.5573
    3O2      MW    9   3.835   2.446   2.154  0.2908  0.2122  0.2863
    4O2      O1   10   4.624   6.027   6.535  0.4405 -0.1054  0.1220
    4O2      O2   11   4.665   6.128   6.481  0.3990  0.0234  0.3328
    4O2      MW   12   4.645   6.078   6.508  0.4197 -0.0410  0.2274
    5O2      O1   13   2.902   7.937   7.838 -0.5947 -0.1581  0.2634
    5O2      O2   14   2.911   7.948   7.958 -0.2809 -0.0682  0.2331
    5O2      MW   15   2.907   7.943   7.898 -0.4378 -0.1131  0.2482
    6O2      O1   16   4.852   6.257   4.309 -0.2821 -0.1196 -0.1314
    6O2      O2   17   4.956   6.255   4.370 -0.3424  0.0646 -0.0233
    6O2      MW   18   4.904   6.256   4.339 -0.3122 -0.0275 -0.0774
    7O2      O1   19   1.739   5.168   1.588 -0.0348 -0.0016 -0.2231
    7O2      O2   20   1.812   5.084   1.637 -0.0442 -0.0391 -0.2729
    7O2      MW   21   1.776   5.126   1.612 -0.0395 -0.0204 -0.2480
    8O2      O1   22   7.077   3.014   5.531 -0.5941 -0.0811 -0.3444
    8O2      O2   23   7.174   2.964   5.479 -0.1230  0.2086  0.2473
    8O2      MW   24   7.126   2.989   5.505 -0.3586  0.0638 -0.0485
    9O2      O1   25   5.280   5.821   7.384 -0.0797  0.0223  0.7110
    9O2      O2   26   5.335   5.716   7.407  0.4504  0.0062 -0.5865
    9O2      MW   27   5.308   5.768   7.396  0.1853  0.0143  0.0622
   10O2      O1   28   0.688   1.382   0.649  0.6458 -0.1238  0.1738
   10O2      O2   29   0.699   1.441   0.543 -0.2227 -0.1430  0.0663
   10O2      MW   30   0.693   1.412   0.596  0.2116 -0.1334  0.1200
   11O2      O1   31   7.449   6.342   6.220  0.0841  0.1469  0.1074
   11O2      O2   32   7.409   6.341   6.334 -0.5943 -0.2079 -0.1278
   11O2      MW   33   7.429   6.342   6.277 -0.2551 -0.0305 -0.0102
   12O2      O1   34   6.734   0.858   3.663 -0.4199  0.2445 -0.2244
   12O2      O2   35   6.836   0.864   3.598  0.0122 -0.0374  0.4199
   12O2      MW   36   6.785   0.861   3.631 -0.2039  0.1035  0.0977
   13O2      O1   37   0.414   2.168   2.305 -0.0570 -0.2033 -0.3353
   13O2      O2   38   0.328   2.087   2.279 -0.5954  0.2692 -0.0452
   13O2      MW   39   0.371   2.127   2.292 -0.3262  0.0330 -0.1903
   14O2      O1   40   6.836   7.173   1.980  0.1815 -0.0289  0.0244
   14O2      O2   41   6.780   7.101   1.900  0.0700  0.0090  0.0688
   14O2      MW   42   6.808   7.137   1.940  0.1258 -0.0099  0.0466
   15CO2     D1   43   5.414   5.568   3.935  0.4690  0.0499 -0.4131
   15CO2     D2   44   5.506   5.441   4.056 -0.1572 -0.4890 -0.5041
   15CO2      C   45   5.460   5.504   3.996  0.1559 -0.2196 -0.4586
   15CO2     O1   46   5.513   5.430   4.066 -0.2113 -0.5355 -0.5119
   15CO2     O2   47   5.406   5.579   3.925  0.5231  0.0964 -0.4053
   16CO2     D1   48   5.490   1.249   3.100  0.0847  0.3654  0.3536
   16CO2     D2   49   5.421   1.420   3.171  0.2943  0.7185 -0.2837
   16CO2      C   50   5.455   1.334   3.136  0.1895  0.5420  0.0350
   16CO2     O1   51   5.415   1.435   3.178  0.3124  0.7490 -0.3388
   16CO2     O2   52   5.496   1.234   3.094  0.0666  0.3349  0.4087
   17CO2     D1   53   3.862   7.126   6.433  0.3004 -0.0988 -0.2136
   17CO2     D2   54   3.911   6.941   6.382 -0.1741 -0.3576  0.2554
   17CO2      C   55   3.886   7.033   6.407  0.0632 -0.2282  0.0209
   17CO2     O1   56   3.915   6.925   6.377 -0.2151 -0.3800  0.2959
   17CO2     O2   57   3.858   7.142   6.438  0.3414 -0.0764 -0.2541
   18CO2     D1   58   8.248   3.323   0.026 -0.0138  0.0406  0.2996
   18CO2     D2   59   8.384   3.182  -0.001 -0.3486 -0.2951  0.3762
   18CO2      C   60   8.316   3.252   0.012 -0.1812 -0.1272  0.3379
   18CO2     O1   61   8.395   3.169  -0.004 -0.3775 -0.3241  0.3828
   18CO2     O2   62   8.236   3.335   0.028  0.0151  0.0696  0.2930
   19CO2     D1   63   4.534   7.054   0.592 -0.1758 -0.5162 -0.6563
   19CO2     D2   64   4.727   7.080   0.557 -0.0716 -0.1181  0.1841
   19CO2      C   65   4.631   7.067   0.575 -0.1237 -0.3171 -0.2361
   19CO2     O1   66   4.744   7.082   0.554 -0.0627 -0.0837  0.2567
   19CO2     O2   67   4.518   7.051   0.596 -0.1848 -0.5506 -0.7289
   20CO2     D1   68   6.245   6.214   5.339 -0.1667  0.1140 -0.3100
   20CO2     D2   69   6.434   6.259   5.307 -0.0438 -0.0769  0.1455
   20CO2      C   70   6.340   6.237   5.323 -0.1052  0.0186 -0.0823
   20CO2     O1   71   6.451   6.263   5.304 -0.0332 -0.0934  0.1848
   20CO2     O2   72   6.228   6.210   5.341 -0.1773  0.1305 -0.3493
   21CO2     D1   73   3.393   6.466   1.825  0.0296 -0.2716  0.1897
   21CO2     D2   74   3.459   6.518   2.004  0.5507 -0.0520 -0.0674
   21CO2      C   75   3.426   6.492   1.914  0.2902 -0.1618  0.0611
   21CO2     O1   76   3.465   6.523   2.019  0.5958 -0.0330 -0.0896
   21CO2     O2   77   3.387   6.461   1.809 -0.0155 -0.2906  0.2119
   22CO2     D1   78   6.954   1.214   8.025 -0.0245 -0.5294 -0.2718
   22CO2     D2   79   6.992   1.047   8.123  0.1910 -0.1182  0.3495
   22CO2      C   80   6.973   1.131   8.074  0.0833 -0.3238  0.0389
   22CO2     O1   81   6.995   1.032   8.132  0.2096 -0.0827  0.4032
   22CO2     O2   82   6.951   1.229   8.016 -0.0431 -0.5649 -0.3254
   23CO2     D1   83   5.347   1.238   5.214  0.1210 -0.2670 -0.0033
   23CO2     D2   84   5.500   1.126   5.159  0.3604 -0.0214  0.1582
   23CO2      C   85   5.424   1.182   5.187  0.2407 -0.1442  0.0775
   23CO2     O1   86   5.513   1.116   5.154  0.3811 -0.0002  0.1721
   23CO2     O2   87   5.334   1.248   5.219  0.1004 -0.2883 -0.0172
   24CO2     D1   88   0.173   3.092   6.628 -0.2838 -0.1457 -0.0359
   24CO2     D2   89   0.246   3.242   6.523 -0.2959 -0.1793 -0.0913
   24CO2      C   90   0.209   3.167   6.576 -0.2898 -0.1625 -0.0636
   24CO2     O1   91   0.252   3.255   6.514 -0.2969 -0.1822 -0.0961
   24CO2     O2   92   0.166   3.079   6.637 -0.2828 -0.1428 -0.0311
   25CO2     D1   93   3.231   6.574   2.519  0.1705 -0.1354 -0.5014
   25CO2     D2   94   3.110   6.464   2.408 -0.2784 -0.1308 -0.0167
   25CO2      C   95   3.170   6.519   2.463 -0.0540 -0.1331 -0.2591
   25CO2     O1   96   3.099   6.455   2.398 -0.3172 -0.1304  0.0251
   25CO2     O2   97   3.242   6.583   2.528  0.2092 -0.1358 -0.5433
   26CO2     D1   98   5.588   0.780   2.437 -0.3125 -0.5763 -0.1260
   26CO2     D2   99   5.425   0.891   2.457  0.3911  0.4198  0.1020
   26CO2      C  100   5.507   0.836   2.447  0.0393 -0.0783 -0.0120
   26CO2     O1  101   5.411   0.901   2.458  0.4519  0.5058  0.1217
   26CO2     O2  102   5.602   0.770   2.435 -0.3732 -0.6623 -0.1457
   27CO2     D1  103   4.506   0.983   2.284  0.1626 -0.1916 -0.1933
   27CO2     D2  104   4.407   0.975   2.455  0.2131  0.0684 -0.1526
   27CO2      C  105   4.457   0.979   2.370  0.1878 -0.0616 -0.1729
   27CO2     O1  106   4.398   0.975   2.470  0.2175  0.0908 -0.1491
   27CO2     O2  107   4.515   0.983   2.269  0.1582 -0.2141 -0.1968
   28CO2     D1  108   2.421   5.054   4.838  0.1531  0.3934  0.0524
   28CO2     D2  109   2.313   4.958   4.703  0.6515 -0.5173  0.2947
   28CO2      C  110   2.367   5.006   4.771  0.4023 -0.0620  0.1736
   28CO2     O1  111   2.304   4.950   4.692  0.6945 -0.5960  0.3157
   28CO2     O2  112   2.431   5.062   4.850  0.1101  0.4720  0.0315
   29CO2     D1  113   0.890   1.049   4.519  0.6515 -0.1552 -0.1584
   29CO2     D2  114   0.906   0.860   4.576  0.2530  0.0235  0.5505
   29CO2      C  115   0.898   0.955   4.548  0.4522 -0.0658  0.1960
   29CO2     O1  116   0.907   0.844   4.581  0.2186  0.0390  0.6117
   29CO2     O2  117   0.889   1.066   4.514  0.6859 -0.1706 -0.2197
   30CO2     D1  118   5.767   1.695   3.685 -0.1313  0.5695 -0.4761
   30CO2     D2  119   5.590   1.727   3.605 -0.3669  0.3597 -0.0391
   30CO2      C  120   5.678   1.711   3.645 -0.2491  0.4646 -0.2576
   30CO2     O1  121   5.574   1.730   3.598 -0.3872  0.3415 -0.0013
   30CO2     O2  122   5.783   1.692   3.692 -0.1109  0.5877 -0.5138
   31CO2     D1  123   1.274   5.292   3.128  0.3395  0.0390 -0.2165
   31CO2     D2  124   1.410   5.162   3.189 -0.2548 -0.3427  0.2909
   31CO2      C  125   1.342   5.227   3.158  0.0424 -0.1519  0.0372
   31CO2     O1  126   1.421   5.150   3.195 -0.3061 -0.3757  0.3347
   31CO2     O2  127   1.262   5.303   3.122  0.3909  0.0719 -0.2603
   32CO2     D1  128   2.983   5.175   6.871  0.3622 -0.0440 -0.0865
   32CO2     D2  129   2.976   5.016   6.988 -0.1607 -0.0029 -0.0592
   32CO2      C  130   2.980   5.095   6.929  0.1008 -0.0234 -0.0728
   32CO2     O1  131   2.976   5.002   6.998 -0.2058  0.0007 -0.0569
   32CO2     O2  132   2.983   5.189   6.860  0.4074 -0.0475 -0.0888
   33CO2     D1  133   1.719   5.055   5.318 -0.9966 -0.0878  0.5130
   33CO2     D2  134   1.661   5.015   5.133  0.0051  0.4415  0.0839
   33CO2      C  135   1.690   5.035   5.225 -0.4958  0.1769  0.2985
   33CO2     O1  136   1.656   5.012   5.117  0.0916  0.4872  0.0469
   33CO2     O2  137   1.724   5.058   5.334 -1.0832 -0.1335  0.5501
   34CO2     D1  138   5.561   2.616   3.964  0.1897  0.1707 -0.1741
   34CO2     D2  139   5.703   2.743   4.017 -0.0870  0.1636  0.5957
   34CO2      C  140   5.632   2.679   3.990  0.0513  0.1672  0.2108
   34CO2     O1  141   5.715   2.754   4.021 -0.1109  0.1630  0.6622
   34CO2     O2  142   5.549   2.605   3.959  0.2136  0.1713 -0.2406
   35CO2     D1  143   8.286   2.807   4.122 -0.0077  0.0452  0.2764
   35CO2     D2  144   8.469   2.782   4.050 -0.2061  0.1451 -0.2604
   35CO2      C  145   8.378   2.794   4.086 -0.1069  0.0952  0.0080
   35CO2     O1  146   8.485   2.780   4.044 -0.2233  0.1538 -0.3068
   35CO2     O2  147   8.271   2.809   4.129  0.0094  0.0366  0.3227
   36CO2     D1  148   1.861   2.211   8.102  0.4028  0.4410 -0.4635
   36CO2     D2  149   1.773   2.363   8.010  0.2629  0.4824 -0.2623
   36CO2      C  150   1.817   2.287   8.056  0.3329  0.4617 -0.3629
   36CO2     O1  151   1.766   2.376   8.002  0.2509  0.4859 -0.2449
   36CO2     O2  152   1.868   2.198   8.109  0.4149  0.4374 -0.4809
   37CO2     D1  153   5.782   6.447   3.077  0.2771  0.3067  0.1726
   37CO2     D2  154   5.958   6.400   3.000  0.0435 -0.5130  0.1360
   37CO2      C  155   5.870   6.423   3.039  0.1603 -0.1032  0.1543
   37CO2     O1  156   5.973   6.396   2.993  0.0234 -0.5838  0.1329
   37CO2     O2  157   5.767   6.451   3.084  0.2973  0.3775  0.1757
   38CO2     D1  158   5.188   2.990   1.965  0.0079  0.1016  0.1667
   38CO2     D2  159   5.026   3.002   2.078 -0.0538 -0.1152  0.1003
   38CO2      C  160   5.107   2.996   2.021 -0.0229 -0.0068  0.1335
   38CO2     O1  161   5.012   3.003   2.088 -0.0591 -0.1340  0.0946
   38CO2     O2  162   5.202   2.989   1.955  0.0132  0.1204  0.1724
   39CO2     D1  163   4.210   1.421   3.015  0.1585 -0.1659 -0.2587
   39CO2     D2  164   4.089   1.300   3.115  0.6542 -0.5629 -0.1394
   39CO2      C  165   4.149   1.361   3.065  0.4063 -0.3644 -0.1991
   39CO2     O1  166   4.079   1.289   3.124  0.6970 -0.5972 -0.1291
   39CO2     O2  167   4.220   1.432   3.007  0.1157 -0.1316 -0.2690
   40CO2     D1  168   1.268   6.223   3.958  0.2728 -0.0232 -0.4384
   40CO2     D2  169   1.120   6.141   3.855 -0.0547  0.4585 -0.3515
   40CO2      C  170   1.194   6.182   3.906  0.1091  0.2176 -0.3950
   40CO2     O1  171   1.107   6.134   3.846 -0.0830  0.5001 -0.3440
   40CO2     O2  172   1.281   6.230   3.967  0.3011 -0.0648 -0.4459
   41CO2     D1  173   3.265   4.260   3.417  0.2034 -0.0076 -0.1197
   41CO2     D2  174   3.069   4.244   3.398  0.2511 -0.2775 -0.3915
   41CO2      C  175   3.167   4.252   3.408  0.2272 -0.1426 -0.2556
   41CO2     O1  176   3.052   4.243   3.396  0.2553 -0.3009 -0.4150
   41CO2     O2  177   3.282   4.261   3.419  0.1992  0.0157 -0.0963
   42CO2     D1  178   2.168   3.947   5.678  0.6473  0.5614 -0.0130
   42CO2     D2  179   2.083   4.099   5.772  0.1747  0.2362  0.0894
   42CO2      C  180   2.125   4.023   5.725  0.4110  0.3988  0.0382
   42CO2     O1  181   2.076   4.113   5.780  0.1339  0.2081  0.0983
   42CO2     O2  182   2.175   3.934   5.670  0.6881  0.5895 -0.0219
   43CO2     D1  183   8.253   0.921   7.986 -0.3390  0.2257  0.4839
   43CO2     D2  184   8.193   1.107   8.018 -0.3540  0.2161  0.5107
   43CO2      C  185   8.223   1.014   8.002 -0.3465  0.2209  0.4973
   43CO2     O1  186   8.188   1.123   8.020 -0.3553  0.2153  0.5130
   43CO2     O2  187   8.259   0.905   7.983 -0.3377  0.2265  0.4816
   44CO2     D1  188   2.142   8.162   2.642 -0.5697 -0.2688  0.2649
   44CO2     D2  189   2.009   8.163   2.788 -0.3895  0.4339  0.4266
   44CO2      C  190   2.076   8.162   2.715 -0.4796  0.0825  0.3458
   44CO2     O1  191   1.998   8.163   2.801 -0.3739  0.4946  0.4406
   44CO2     O2  192   2.154   8.162   2.629 -0.5853 -0.3295  0.2509
   45CO2     D1  193   7.887   4.111   1.016  0.2663 -0.0729  0.3474
   45CO2     D2  194   7.825   4.299   1.008  0.0153 -0.1644  0.1416
   45CO2      C  195   7.856   4.205   1.012  0.1408 -0.1186  0.2445
   45CO2     O1  196   7.819   4.315   1.008 -0.0063 -0.1723  0.1238
   45CO2     O2  197   7.892   4.095   1.017  0.2879 -0.0650  0.3652
   46CO2     D1  198   0.720   4.568   4.645  0.2168  0.3613  0.0506
   46CO2     D2  199   0.855   4.672   4.546  0.2447  0.2830  0.0061
   46CO2      C  200   0.788   4.620   4.596  0.2307  0.3221  0.0283
   46CO2     O1  201   0.867   4.681   4.537  0.2471  0.2762  0.0022
   46CO2     O2  202   0.708   4.559   4.654  0.2144  0.3680  0.0545
   47CO2     D1  203   4.842   2.483   2.364 -0.4381  0.4243  0.2267
   47CO2     D2  204   4.958   2.519   2.520  0.0604 -0.5923  0.0887
   47CO2      C  205   4.900   2.501   2.442 -0.1888 -0.0840  0.1577
   47CO2     O1  206   4.968   2.522   2.534  0.1034 -0.6801  0.0768
   47CO2     O2  207   4.831   2.480   2.351 -0.4811  0.5121  0.2386
   48CO2     D1  208   3.880   6.933   4.055  0.1467 -0.1254 -0.0635
   48CO2     D2  209   3.685   6.910   4.031  0.1557 -0.0551 -0.2043
   48CO2      C  210   3.782   6.922   4.043  0.1512 -0.0903 -0.1339
   48CO2     O1  211   3.668   6.909   4.029  0.1565 -0.0491 -0.2165
   48CO2     O2  212   3.897   6.935   4.057  0.1459 -0.1314 -0.0513
   49CO2     D1  213   1.160   5.912   0.939 -0.3015  0.3481 -0.6716
   49CO2     D2  214   1.272   6.075   0.935  0.6953 -0.3344 -0.5978
   49CO2      C  215   1.216   5.994   0.937  0.1969  0.0068 -0.6347
   49CO2     O1  216   1.282   6.089   0.934  0.7814 -0.3933 -0.5914
   49CO2     O2  217   1.150   5.898   0.939 -0.3876  0.4070 -0.6780
   50CO2     D1  218   8.203   4.652   6.775 -0.5278  0.1856  0.1030
   50CO2     D2  219   8.313   4.697   6.933  0.0191  0.5026 -0.3662
   50CO2      C  220   8.258   4.675   6.854 -0.2543  0.3441 -0.1316
   50CO2     O1  221   8.323   4.701   6.947  0.0664  0.5300 -0.4067
   50CO2     O2  222   8.194   4.648   6.762 -0.5751  0.1582  0.1435
   51CO2     D1  223   5.664   8.422   4.870 -0.0248  0.1296  0.3627
   51CO2     D2  224   5.482   8.426   4.947 -0.3119 -0.1727 -0.2944
   51CO2      C  225   5.573   8.424   4.909 -0.1683 -0.0216  0.0342
   51CO2     O1  226   5.466   8.426   4.954 -0.3367 -0.1988 -0.3511
   51CO2     O2  227   5.680   8.422   4.863 -0.0000  0.1557  0.4195
   52CO2     D1  228   4.964   7.535   6.368 -0.2296  0.1877  0.0916
   52CO2     D2  229   4.879   7.709   6.327 -0.0547  0.3790  0.5370
   52CO2      C  230   4.922   7.622   6.347 -0.1422  0.2834  0.3143
   52CO2     O1  231   4.872   7.724   6.323 -0.0396  0.3955  0.5755
   52CO2     O2  232   4.972   7.520   6.371 -0.2448  0.1712  0.0531
   53CO2     D1  233   2.278   7.599   6.287 -0.3119 -0.2451 -0.4303
   53CO2     D2  234   2.268   7.696   6.115 -0.2350  0.5227 -0.0030
   53CO2      C  235   2.273   7.648   6.201 -0.2735  0.1388 -0.2167
   53CO2     O1  236   2.267   7.705   6.100 -0.2284  0.5890  0.0339
   53CO2     O2  237   2.279   7.591   6.301 -0.3185 -0.3114 -0.4672
   54CO2     D1  238   6.678   4.604   1.095 -0.1086 -0.4264  0.2217
   54CO2     D2  239   6.845   4.622   0.991 -0.3906 -0.1816 -0.1911
   54CO2      C  240   6.762   4.613   1.043 -0.2496 -0.3040  0.0153
   54CO2     O1  241   6.860   4.623   0.982 -0.4149 -0.1605 -0.2268
   54CO2     O2  242   6.664   4.603   1.104 -0.0842 -0.4475  0.2574
   55CO2     D1  243   4.681   7.505   7.925  0.2957  0.1517 -0.5485
   55CO2     D2  244   4.742   7.444   7.747  0.0301 -0.1665 -0.5308
   55CO2      C  245   4.711   7.474   7.836  0.1629 -0.0074 -0.5397
   55CO2     O1  246   4.747   7.439   7.732  0.0071 -0.1939 -0.5293
   55CO2     O2  247   4.676   7.510   7.941  0.3187  0.1792 -0.5500
   56CO2     D1  248   3.298   6.306   1.327  0.5409  0.1275  0.1934
   56CO2     D2  249   3.401   6.472   1.294 -0.1171  0.4669 -0.1656
   56CO2      C  250   3.350   6.389   1.310  0.2119  0.2972  0.0139
   56CO2     O1  251   3.410   6.486   1.291 -0.1740  0.4962 -0.1966
   56CO2     O2  252   3.289   6.291   1.329  0.5978  0.0982  0.2244
   57CO2     D1  253   2.023   3.449   7.211  0.8923  0.4239  0.0225
   57CO2     D2  254   2.061   3.262   7.265 -0.5192  0.2127  0.2980
   57CO2      C  255   2.042   3.355   7.238  0.1866  0.3183  0.1602
   57CO2     O1  256   2.064   3.246   7.270 -0.6411  0.1944  0.3218
   57CO2     O2  257   2.020   3.465   7.206  1.0142  0.4421 -0.0013
   58CO2     D1  258   1.644   0.288   4.207 -0.0484 -0.4555 -0.1879
   58CO2     D2  259   1.504   0.259   4.070 -0.0265 -0.2373 -0.2574
   58CO2      C  260   1.574   0.274   4.139 -0.0374 -0.3464 -0.2226
   58CO2     O1  261   1.492   0.257   4.058 -0.0246 -0.2184 -0.2634
   58CO2     O2  262   1.656   0.291   4.219 -0.0503 -0.4744 -0.1819
   59CO2     D1  263   0.647   1.921   0.101  0.0612  0.2368  0.1174
   59CO2     D2  264   0.815   1.974   0.011  0.1391  0.5781  0.4630
   59CO2      C  265   0.731   1.947   0.056  0.1002  0.4074  0.2902
   59CO2     O1  266   0.829   1.979   0.004  0.1459  0.6076  0.4929
   59CO2     O2  267   0.632   1.916   0.109  0.0545  0.2073  0.0875
   60CO2     D1  268   3.683   2.506   4.975  0.1995  0.0090  0.4723
   60CO2     D2  269   3.820   2.648   4.967 -0.2272  0.4010  0.1158
   60CO2      C  270   3.751   2.577   4.971 -0.0139  0.2050  0.2941
   60CO2     O1  271   3.832   2.661   4.967 -0.2640  0.4348  0.0851
   60CO2     O2  272   3.671   2.494   4.976  0.2363 -0.0249  0.5031
   61CO2     D1  273   3.220   3.335   7.843 -0.2636  0.1585  0.4673
   61CO2     D2  274   3.375   3.457   7.825  0.2061 -0.3852  0.7843
   61CO2      C  275   3.297   3.396   7.834 -0.0288 -0.1134  0.6258
   61CO2     O1  276   3.388   3.468   7.823  0.2467 -0.4322  0.8116
   61CO2     O2  277   3.207   3.325   7.845 -0.3042  0.2055  0.4400
   62CO2     D1  278   3.268   1.332   2.294  0.7753  0.3520 -0.3331
   62CO2     D2  279   3.399   1.347   2.441  0.2256 -0.1067  0.2035
   62CO2      C  280   3.333   1.340   2.368  0.5005  0.1227 -0.0648
   62CO2     O1  281   3.410   1.348   2.454  0.1782 -0.1463  0.2499
   62CO2     O2  282   3.256   1.331   2.281  0.8228  0.3917 -0.3794
   63CO2     D1  283   3.805   5.118   0.597 -0.0385  0.5675 -0.5694
   63CO2     D2  284   3.768   4.924   0.610  0.3891  0.5038 -0.3088
   63CO2      C  285   3.787   5.021   0.603  0.1753  0.5357 -0.4391
   63CO2     O1  286   3.765   4.907   0.611  0.4260  0.4983 -0.2863
   63CO2     O2  287   3.808   5.134   0.596 -0.0754  0.5730 -0.5919
   64CO2     D1  288   8.326   4.739   7.657 -0.1214 -0.2675  0.0231
   64CO2     D2  289   8.359   4.584   7.539 -0.3539  0.0908 -0.5168
   64CO2      C  290   8.342   4.662   7.598 -0.2377 -0.0883 -0.2469
   64CO2     O1  291   8.362   4.570   7.529 -0.3740  0.1217 -0.5635
   64CO2     O2  292   8.323   4.753   7.667 -0.1014 -0.2984  0.0697
   65CO2     D1  293   3.941   4.463   1.650  0.1010 -0.1608  0.1113
   65CO2     D2  294   3.853   4.640   1.648  0.3169 -0.0614 -0.6034
   65CO2      C  295   3.897   4.551   1.649  0.2090 -0.1111 -0.2461
   65CO2     O1  296   3.846   4.655   1.648  0.3356 -0.0528 -0.6652
   65CO2     O2  297   3.949   4.447   1.651  0.0823 -0.1694  0.1730
   66CO2     D1  298   4.732   4.768   0.169  0.2124 -0.2883  0.0077
   66CO2     D2  299   4.886   4.876   0.107  0.4815 -0.7866 -0.2002
   66CO2      C  300   4.809   4.822   0.138  0.3469 -0.5375 -0.0963
   66CO2     O1  301   4.899   4.885   0.102  0.5047 -0.8297 -0.2182
   66CO2     O2  302   4.719   4.758   0.174  0.1892 -0.2452  0.0256
   67CO2     D1  303   2.234   3.670   3.987  0.2629  0.0733 -0.1172
   67CO2     D2  304   2.179   3.486   4.032  0.1235  0.3133  0.7034
   67CO2      C  305   2.207   3.578   4.009  0.1932  0.1933  0.2931
   67CO2     O1  306   2.174   3.470   4.035  0.1115  0.3340  0.7743
   67CO2     O2  307   2.239   3.686   3.983  0.2750  0.0525 -0.1881
   68CO2     D1  308   6.412   7.323   3.368  0.6426 -0.7127 -0.0370
   68CO2     D2  309   6.493   7.492   3.433  0.0641 -0.2636 -0.4764
   68CO2      C  310   6.452   7.408   3.401  0.3533 -0.4881 -0.2567
   68CO2     O1  311   6.500   7.506   3.438  0.0141 -0.2248 -0.5143
   68CO2     O2  312   6.405   7.309   3.363  0.6925 -0.7515  0.0010
   69CO2     D1  313   7.549   5.727   2.743 -0.0650 -0.0097 -0.3971
   69CO2     D2  314   7.470   5.893   2.671 -0.3923  0.1590  0.3482
   69CO2      C  315   7.510   5.810   2.707 -0.2286  0.0747 -0.0245
   69CO2     O1  316   7.464   5.908   2.665 -0.4206  0.1735  0.4125
   69CO2     O2  317   7.556   5.712   2.749 -0.0367 -0.0242 -0.4615
   70CO2     D1  318   8.345   2.134   4.611 -0.4440 -0.0471 -0.0097
   70CO2     D2  319   8.357   2.251   4.451  0.6646  0.1133  0.1902
   70CO2      C  320   8.351   2.193   4.531  0.1103  0.0331  0.0902
   70CO2     O1  321   8.358   2.261   4.438  0.7604  0.1271  0.2074
   70CO2     O2  322   8.344   2.124   4.625 -0.5398 -0.0610 -0.0270
   71CO2     D1  323   8.293   2.784   6.532  0.3860 -0.1620  0.0522
   71CO2     D2  324   8.320   2.604   6.453 -0.2612 -0.0092 -0.5209
   71CO2      C  325   8.307   2.694   6.493  0.0624 -0.0856 -0.2343
   71CO2     O1  326   8.322   2.589   6.447 -0.3171  0.0040 -0.5704
   71CO2     O2  327   8.291   2.800   6.539  0.4419 -0.1752  0.1017
   72CO2     D1  328   3.334   7.295   4.422  0.4821  0.3012  0.5508
   72CO2     D2  329   3.382   7.112   4.478  0.1649  0.1830  0.4363
   72CO2      C  330   3.358   7.203   4.450  0.3235  0.2421  0.4936
   72CO2     O1  331   3.386   7.096   4.483  0.1375  0.1727  0.4264
   72CO2     O2  332   3.330   7.311   4.417  0.5095  0.3114  0.5607
   73CO2     D1  333   1.188   4.770   2.249  0.0497 -0.3805  0.1469
   73CO2     D2  334   1.281   4.596   2.250  0.2341 -0.2819  0.0935
   73CO2      C  335   1.235   4.683   2.249  0.1419 -0.3312  0.1202
   73CO2     O1  336   1.289   4.581   2.250  0.2500 -0.2734  0.0889
   73CO2     O2  337   1.180   4.785   2.249  0.0338 -0.3890  0.1515
   74CO2     D1  338   0.392   8.094   8.275  0.4817  0.1616 -0.2701
   74CO2     D2  339   0.479   7.943   8.370  0.4194  0.0574 -0.3797
   74CO2      C  340   0.435   8.018   8.323  0.4505  0.1095 -0.3249
   74CO2     O1  341   0.486   7.930   8.378  0.4140  0.0484 -0.3892
   74CO2     O2  342   0.385   8.107   8.267  0.4871  0.1706 -0.2607
   75CO2     D1  343   1.911   4.940   4.348 -0.0520  0.0940  0.1067
   75CO2     D2  344   1.841   5.035   4.506 -0.3002  0.7275 -0.3802
   75CO2      C  345   1.876   4.987   4.427 -0.1761  0.4107 -0.1367
   75CO2     O1  346   1.835   5.043   4.520 -0.3216  0.7822 -0.4222
   75CO2     O2  347   1.917   4.931   4.334 -0.0306  0.0392  0.1487
   76CO2     D1  348   3.901   0.645   5.300 -0.4548  0.9214  0.0808
   76CO2     D2  349   4.066   0.584   5.390 -0.3842  0.2457 -0.5021
   76CO2      C  350   3.983   0.615   5.345 -0.4195  0.5836 -0.2106
   76CO2     O1  351   4.080   0.579   5.398 -0.3781  0.1873 -0.5525
   76CO2     O2  352   3.886   0.651   5.293 -0.4609  0.9798  0.1312
   77CO2     D1  353   5.697   1.257   0.628 -0.1038  0.0501  0.3629
   77CO2     D2  354   5.766   1.122   0.501  0.3160  0.3172  0.3045
   77CO2      C  355   5.732   1.189   0.565  0.1061  0.1836  0.3337
   77CO2     O1  356   5.772   1.110   0.490  0.3523  0.3403  0.2995
   77CO2     O2  357   5.692   1.269   0.639 -0.1400  0.0270  0.3679
   78CO2     D1  358   0.678   1.941   6.150  0.0777 -0.2753 -0.6630
   78CO2     D2  359   0.826   2.020   6.254 -0.3759  0.0191 -0.2384
   78CO2      C  360   0.752   1.980   6.202 -0.1491 -0.1281 -0.4507
   78CO2     O1  361   0.839   2.027   6.263 -0.4151  0.0446 -0.2017
   78CO2     O2  362   0.665   1.934   6.141  0.1169 -0.3007 -0.6996
   79CO2     D1  363   5.265   4.575   1.802  0.2036  0.3103 -0.1651
   79CO2     D2  364   5.163   4.744   1.787  0.1438  0.2692 -0.2274
   79CO2      C  365   5.214   4.659   1.795  0.1737  0.2897 -0.1962
   79CO2     O1  366   5.155   4.759   1.786  0.1386  0.2656 -0.2327
   79CO2     O2  367   5.273   4.560   1.803  0.2088  0.3138 -0.1597
   80CO2     D1  368   3.148   5.041   8.448  0.2907 -0.6285 -0.3871
   80CO2     D2  369   3.194   4.908   8.587  0.0932 -0.1811  0.1094
   80CO2      C  370   3.171   4.975   8.518  0.1919 -0.4048 -0.1388
   80CO2     O1  371   3.198   4.896   8.599  0.0762 -0.1425  0.1523
   80CO2     O2  372   3.144   5.053   8.436  0.3077 -0.6671 -0.4299
   81CO2     D1  373   4.023   3.242   8.195  0.5563 -0.1857  0.1476
   81CO2     D2  374   4.088   3.383   8.318 -0.1213  0.0079  0.2866
   81CO2      C  375   4.055   3.312   8.256  0.2175 -0.0889  0.2171
   81CO2     O1  376   4.094   3.395   8.328 -0.1798  0.0246  0.2986
   81CO2     O2  377   4.017   3.229   8.185  0.6149 -0.2024  0.1356
   82CO2     D1  378   0.395   0.624   2.604 -0.2384  0.1229  0.0938
   82CO2     D2  379   0.336   0.650   2.791  0.4772  0.2364  0.3038
   82CO2      C  380   0.366   0.637   2.697  0.1194  0.1797  0.1988
   82CO2     O1  381   0.331   0.652   2.807  0.5390  0.2462  0.3219
   82CO2     O2  382   0.400   0.622   2.588 -0.3002  0.1131  0.0756
   83CO2     D1  383   0.240   4.124   2.483 -0.3774 -0.7088  0.0665
   83CO2     D2  384   0.216   4.279   2.603 -0.1455 -0.2092 -0.5285
   83CO2      C  385   0.228   4.201   2.543 -0.2615 -0.4590 -0.2310
   83CO2     O1  386   0.214   4.292   2.614 -0.1255 -0.1660 -0.5799
   83CO2     O2  387   0.242   4.110   2.472 -0.3974 -0.7520  0.1179
   84CO2     D1  388   4.693   7.477   7.365 -0.0323  0.0344  0.3558
   84CO2     D2  389   4.529   7.367   7.375  0.1564 -0.2814 -0.0053
   84CO2      C  390   4.611   7.422   7.370  0.0620 -0.1235  0.1752
   84CO2     O1  391   4.515   7.358   7.376  0.1727 -0.3087 -0.0365
   84CO2     O2  392   4.707   7.487   7.364 -0.0486  0.0617  0.3870
   85CO2     D1  393   6.716   7.666   3.794  0.4086  0.0427  0.1406
   85CO2     D2  394   6.601   7.810   3.867  0.0002 -0.0224 -0.3792
   85CO2      C  395   6.659   7.738   3.831  0.2044  0.0102 -0.1193
   85CO2     O1  396   6.591   7.822   3.873 -0.0351 -0.0281 -0.4240
   85CO2     O2  397   6.726   7.654   3.788  0.4439  0.0484  0.1855
   86CO2     D1  398   8.262   5.030   7.551 -0.6730  0.0136 -0.4361
   86CO2     D2  399   8.409   4.938   7.457 -0.4442 -0.2776  0.2002
   86CO2      C  400   8.336   4.984   7.504 -0.5586 -0.1320 -0.1179
   86CO2     O1  401   8.422   4.930   7.449 -0.4245 -0.3027  0.2551
   86CO2     O2  402   8.249   5.037   7.560 -0.6928  0.0388 -0.4910
   87CO2     D1  403   2.130   5.307   7.120  0.5547 -0.2385 -0.1145
   87CO2     D2  404   2.277   5.384   7.227  0.3622 -0.2375  0.1493
   87CO2      C  405   2.203   5.345   7.173  0.4585 -0.2380  0.0174
   87CO2     O1  406   2.290   5.390   7.236  0.3456 -0.2374  0.1721
   87CO2     O2  407   2.117   5.300   7.110  0.5714 -0.2386 -0.1373
   88CO2     D1  408   8.456   5.051   1.572  0.2724  0.6670 -0.2700
   88CO2     D2  409   8.268   5.048   1.511  0.1284 -0.3315  0.2105
   88CO2      C  410   8.362   5.050   1.541  0.2004  0.1677 -0.0298
   88CO2     O1  411   8.252   5.048   1.506  0.1159 -0.4177  0.2520
   88CO2     O2  412   8.473   5.052   1.577  0.2849  0.7532 -0.3115
   89CO2     D1  413   2.894   1.747   4.006 -0.2543 -0.4157 -0.3345
   89CO2     D2  414   3.013   1.905   3.989 -0.1132 -0.5112 -0.2388
   89CO2      C  415   2.954   1.826   3.998 -0.1838 -0.4635 -0.2866
   89CO2     O1  416   3.023   1.918   3.987 -0.1011 -0.5194 -0.2305
   89CO2     O2  417   2.884   1.734   4.008 -0.2665 -0.4075 -0.3428
   90CO2     D1  418   1.707   2.809   1.493  0.5001  0.4087 -0.1853
   90CO2     D2  419   1.725   2.859   1.683 -0.1721  0.4210 -0.1230
   90CO2      C  420   1.716   2.834   1.588  0.1640  0.4148 -0.1542
   90CO2     O1  421   1.726   2.864   1.700 -0.2301  0.4220 -0.1177
   90CO2     O2  422   1.705   2.804   1.477  0.5582  0.4076 -0.1907
   91CO2     D1  423   2.428   5.706   2.422 -0.3572 -0.3012 -0.3150
   91CO2     D2  424   2.358   5.624   2.588  0.1262  0.0247  0.0477
   91CO2      C  425   2.393   5.665   2.505 -0.1155 -0.1382 -0.1336
   91CO2     O1  426   2.352   5.617   2.602  0.1680  0.0529  0.0790
   91CO2     O2  427   2.434   5.713   2.407 -0.3990 -0.3293 -0.3463
   92CO2     D1  428   6.612   7.218   6.940  0.0011 -0.2690  0.1919
   92CO2     D2  429   6.644   7.382   7.047  0.3229  0.2961 -0.7724
   92CO2      C  430   6.628   7.300   6.993  0.1620  0.0135 -0.2902
   92CO2     O1  431   6.647   7.396   7.056  0.3507  0.3449 -0.8557
   92CO2     O2  432   6.609   7.204   6.931 -0.0267 -0.3178  0.2752
   93CO2     D1  433   5.697   0.949   4.107  0.3197 -0.4622  0.4046
   93CO2     D2  434   5.535   0.944   4.221 -0.4397 -0.3260 -0.6638
   93CO2      C  435   5.616   0.947   4.164 -0.0600 -0.3941 -0.1296
   93CO2     O1  436   5.521   0.944   4.231 -0.5053 -0.3142 -0.7561
   93CO2     O2  437   5.711   0.949   4.098  0.3853 -0.4740  0.4969
   94CO2     D1  438   5.721   0.976   5.533 -0.1832 -0.1987  0.0562
   94CO2     D2  439   5.593   1.082   5.641  0.1918  0.1755  0.1341
   94CO2      C  440   5.657   1.029   5.587  0.0043 -0.0116  0.0952
   94CO2     O1  441   5.582   1.091   5.651  0.2242  0.2078  0.1408
   94CO2     O2  442   5.732   0.967   5.524 -0.2156 -0.2310  0.0495
   95CO2     D1  443   6.375   0.474   1.859 -0.2181 -0.0424 -0.0359
   95CO2     D2  444   6.389   0.280   1.893 -0.0791 -0.0809 -0.3085
   95CO2      C  445   6.382   0.377   1.876 -0.1486 -0.0617 -0.1722
   95CO2     O1  446   6.390   0.263   1.896 -0.0671 -0.0843 -0.3320
   95CO2     O2  447   6.374   0.491   1.856 -0.2301 -0.0391 -0.0123
   96CO2     D1  448   5.881   4.293   4.815  0.1027 -0.0745 -0.4819
   96CO2     D2  449   5.949   4.168   4.952  0.1117  0.1989 -0.2349
   96CO2      C  450   5.915   4.230   4.883  0.1072  0.0622 -0.3584
   96CO2     O1  451   5.955   4.157   4.963  0.1125  0.2225 -0.2136
   96CO2     O2  452   5.875   4.304   4.803  0.1019 -0.0981 -0.5033
   97CO2     D1  453   2.566   6.338   6.670  0.1216  0.3185  0.1247
   97CO2     D2  454   2.586   6.348   6.867 -0.0185 -0.1946  0.1658
   97CO2      C  455   2.576   6.343   6.769  0.0515  0.0620  0.1452
   97CO2     O1  456   2.588   6.349   6.884 -0.0307 -0.2389  0.1693
   97CO2     O2  457   2.564   6.337   6.653  0.1337  0.3629  0.1212
   98CO2     D1  458   4.001   1.636   2.475 -0.2725 -0.1255  0.3024
   98CO2     D2  459   3.899   1.484   2.399 -0.0858 -0.0489 -0.1068
   98CO2      C  460   3.950   1.560   2.437 -0.1791 -0.0872  0.0978
   98CO2     O1  461   3.890   1.471   2.393 -0.0697 -0.0423 -0.1421
   98CO2     O2  462   4.010   1.649   2.481 -0.2886 -0.1322  0.3377
   99CO2     D1  463   0.295   4.802   3.356  0.0243 -0.3723 -0.0835
   99CO2     D2  464   0.150   4.716   3.462  0.1617 -0.0665  0.3546
   99CO2      C  465   0.223   4.759   3.409  0.0930 -0.2194  0.1356
   99CO2     O1  466   0.138   4.709   3.471  0.1736 -0.0400  0.3925
   99CO2     O2  467   0.307   4.809   3.347  0.0124 -0.3988 -0.1213
  100CO2     D1  468   4.377   2.049   2.773  0.2536  0.0336 -0.5083
  100CO2     D2  469   4.461   1.872   2.797  0.0110 -0.0330 -0.1398
  100CO2      C  470   4.419   1.961   2.785  0.1323  0.0003 -0.3240
  100CO2     O1  471   4.469   1.857   2.799 -0.0100 -0.0387 -0.1079
  100CO2     O2  472   4.370   2.065   2.771  0.2746  0.0393 -0.5402
  101CO2     D1  473   5.296   6.108   1.026 -0.3651 -0.0816  0.1590
  101CO2     D2  474   5.188   5.975   0.927 -0.5144  0.2767 -0.1615
  101CO2      C  475   5.242   6.041   0.976 -0.4397  0.0976 -0.0013
  101CO2     O1  476   5.179   5.963   0.918 -0.5273  0.3077 -0.1892
  101CO2     O2  477   5.305   6.119   1.035 -0.3521 -0.1125  0.1866
  102CO2     D1  478   1.704   2.810   8.146  0.5463 -0.0495  0.2557
  102CO2     D2  479   1.761   2.858   7.962  0.1107 -0.1778  0.0881
  102CO2      C  480   1.732   2.834   8.054  0.3285 -0.1137  0.1719
  102CO2     O1  481   1.766   2.862   7.947  0.0731 -0.1889  0.0736
  102CO2     O2  482   1.699   2.806   8.162  0.5839 -0.0385  0.2701
  103CO2     D1  483   2.174   0.629   1.785  0.4433  0.2181 -0.2419
  103CO2     D2  484   2.243   0.459   1.859  0.1914  0.1496 -0.1632
  103CO2      C  485   2.209   0.544   1.822  0.3173  0.1839 -0.2025
  103CO2     O1  486   2.249   0.444   1.865  0.1696  0.1437 -0.1564
  103CO2     O2  487   2.168   0.644   1.779  0.4650  0.2240 -0.2487
  104CO2     D1  488   5.445   3.818   6.292  0.0269  0.5120  0.1884
  104CO2     D2  489   5.281   3.792   6.399 -0.0756 -0.2796 -0.1564
  104CO2      C  490   5.363   3.805   6.346 -0.0244  0.1162  0.0160
  104CO2     O1  491   5.266   3.790   6.408 -0.0845 -0.3480 -0.1862
  104CO2     O2  492   5.459   3.820   6.283  0.0357  0.5804  0.2181
  105CO2     D1  493   6.022   0.896   1.292 -0.3722 -0.3203 -0.2169
  105CO2     D2  494   5.965   0.786   1.137  0.2749  0.0062 -0.6906
  105CO2      C  495   5.993   0.841   1.214 -0.0487 -0.1570 -0.4538
  105CO2     O1  496   5.960   0.776   1.124  0.3308  0.0344 -0.7315
  105CO2     O2  497   6.027   0.905   1.305 -0.4281 -0.3485 -0.1760
  106CO2     D1  498   3.340   3.468   1.897  0.4157 -0.4151  0.0806
  106CO2     D2  499   3.445   3.421   1.736 -0.0902 -0.4493 -0.2415
  106CO2      C  500   3.392   3.444   1.817  0.1628 -0.4322 -0.0805
  106CO2     O1  501   3.454   3.417   1.722 -0.1339 -0.4522 -0.2694
  106CO2     O2  502   3.331   3.472   1.911  0.4594 -0.4122  0.1084
  107CO2     D1  503   4.985   4.516   6.162 -0.5760  0.5827 -0.5775
  107CO2     D2  504   4.790   4.490   6.138 -0.4883 -0.2698 -0.3841
  107CO2      C  505   4.888   4.503   6.150 -0.5321  0.1565 -0.4808
  107CO2     O1  506   4.773   4.488   6.136 -0.4807 -0.3434 -0.3674
  107CO2     O2  507   5.002   4.518   6.164 -0.5835  0.6564 -0.5942
  108CO2     D1  508   4.976   1.582   7.469 -0.0591 -0.0363  0.2786
  108CO2     D2  509   4.783   1.563   7.510 -0.0167 -0.3779  0.3236
  108CO2      C  510   4.879   1.572   7.489 -0.0379 -0.2071  0.3011
  108CO2     O1  511   4.766   1.561   7.513 -0.0130 -0.4074  0.3275
  108CO2     O2  512   4.992   1.583   7.465 -0.0628 -0.0068  0.2748
  109CO2     D1  513   2.345   8.087   4.934 -0.4370 -0.4703  0.3614
  109CO2     D2  514   2.324   8.281   4.966  0.1389 -0.2755 -0.4185
  109CO2      C  515   2.335   8.184   4.950 -0.1490 -0.3729 -0.0286
  109CO2     O1  516   2.322   8.298   4.969  0.1886 -0.2587 -0.4859
  109CO2     O2  517   2.347   8.070   4.932 -0.4867 -0.4871  0.4288
  110CO2     D1  518   4.110   6.442   2.461 -0.2845 -0.4670 -0.1088
  110CO2     D2  519   4.001   6.309   2.558 -0.2791 -0.1672  0.3122
  110CO2      C  520   4.056   6.375   2.510 -0.2818 -0.3171  0.1017
  110CO2     O1  521   3.991   6.297   2.566 -0.2786 -0.1413  0.3485
  110CO2     O2  522   4.120   6.454   2.453 -0.2850 -0.4929 -0.1452
  111CO2     D1  523   2.499   4.613   3.963  0.2396  0.3077 -0.0450
  111CO2     D2  524   2.573   4.529   4.126  0.3218  0.1458 -0.1653
  111CO2      C  525   2.536   4.571   4.045  0.2807  0.2267 -0.1051
  111CO2     O1  526   2.579   4.522   4.140  0.3289  0.1318 -0.1757
  111CO2     O2  527   2.493   4.621   3.949  0.2325  0.3217 -0.0346
  112CO2     D1  528   3.804   3.082   5.172  0.4750  0.3970  0.4709
  112CO2     D2  529   3.673   3.130   5.031  0.4011 -0.1820  0.3402
  112CO2      C  530   3.738   3.106   5.102  0.4381  0.1075  0.4055
  112CO2     O1  531   3.662   3.134   5.019  0.3947 -0.2320  0.3289
  112CO2     O2  532   3.815   3.078   5.184  0.4814  0.4470  0.4822
  113CO2     D1  533   4.119   1.256   2.783  0.2810 -0.4834  0.3889
  113CO2     D2  534   4.076   1.409   2.665  0.1592 -0.5010  0.4102
  113CO2      C  535   4.098   1.332   2.724  0.2201 -0.4922  0.3995
  113CO2     O1  536   4.073   1.422   2.655  0.1486 -0.5025  0.4121
  113CO2     O2  537   4.123   1.243   2.794  0.2915 -0.4819  0.3870
  114CO2     D1  538   0.518   6.437   7.504  0.1173 -0.1688  0.3785
  114CO2     D2  539   0.700   6.363   7.481  0.0541 -0.1057 -0.3130
  114CO2      C  540   0.609   6.400   7.493  0.0857 -0.1373  0.0327
  114CO2     O1  541   0.715   6.357   7.479  0.0487 -0.1003 -0.3728
  114CO2     O2  542   0.502   6.443   7.507  0.1227 -0.1742  0.4382
  115CO2     D1  543   3.864   2.650   0.824  0.1040 -0.0186  0.2608
  115CO2     D2  544   3.826   2.456   0.826 -0.1506  0.0227 -0.3770
  115CO2      C  545   3.845   2.553   0.825 -0.0233  0.0021 -0.0581
  115CO2     O1  546   3.823   2.439   0.827 -0.1726  0.0263 -0.4321
  115CO2     O2  547   3.867   2.667   0.824  0.1260 -0.0221  0.3158
  116CO2     D1  548   3.683   3.685   4.601  0.1546  0.1891  0.2918
  116CO2     D2  549   3.703   3.849   4.494  0.6361 -0.0519  0.0127
  116CO2      C  550   3.693   3.767   4.547  0.3953  0.0686  0.1523
  116CO2     O1  551   3.705   3.863   4.484  0.6777 -0.0727 -0.0114
  116CO2     O2  552   3.681   3.670   4.611  0.1130  0.2100  0.3159
  117CO2     D1  553   6.539   1.470   0.818 -0.1018 -0.1914  0.1363
  117CO2     D2  554   6.683   1.522   0.943 -0.1190 -0.1454  0.1368
  117CO2      C  555   6.611   1.496   0.881 -0.1104 -0.1684  0.1365
  117CO2     O1  556   6.695   1.526   0.954 -0.1205 -0.1414  0.1369
  117CO2     O2  557   6.526   1.465   0.807 -0.1003 -0.1954  0.1362
  118CO2     D1  558   5.214   6.895   7.470  0.2805  0.1692 -0.4506
  118CO2     D2  559   5.298   6.792   7.323 -0.3412 -0.2842 -0.4900
  118CO2      C  560   5.256   6.844   7.396 -0.0304 -0.0575 -0.4703
  118CO2     O1  561   5.305   6.783   7.310 -0.3949 -0.3234 -0.4934
  118CO2     O2  562   5.207   6.904   7.482  0.3342  0.2083 -0.4471
  119CO2     D1  563   0.452   4.107   0.625 -0.3232 -0.3845  0.2611
  119CO2     D2  564   0.320   4.002   0.729 -0.4354 -0.7444 -0.2418
  119CO2      C  565   0.386   4.055   0.677 -0.3793 -0.5644  0.0096
  119CO2     O1  566   0.309   3.993   0.738 -0.4451 -0.7755 -0.2852
  119CO2     O2  567   0.463   4.116   0.616 -0.3135 -0.3534  0.3045
  120CO2     D1  568   2.598   1.989   4.593  0.5892  0.0159 -0.5711
  120CO2     D2  569   2.591   2.178   4.648 -0.1552 -0.0774 -0.3473
  120CO2      C  570   2.595   2.084   4.620  0.2170 -0.0308 -0.4592
  120CO2     O1  571   2.590   2.195   4.653 -0.2195 -0.0854 -0.3280
  120CO2     O2  572   2.599   1.972   4.588  0.6535  0.0239 -0.5905
  121CO2     D1  573   2.918   3.096   6.510  0.0628  0.6098  0.0526
  121CO2     D2  574   3.076   3.126   6.395  0.1736 -0.6213 -0.1143
  121CO2      C  575   2.997   3.111   6.453  0.1182 -0.0057 -0.0309
  121CO2     O1  576   3.090   3.128   6.386  0.1832 -0.7277 -0.1287
  121CO2     O2  577   2.904   3.094   6.520  0.0532  0.7162  0.0670
  122CO2     D1  578   3.441   1.452   3.507  0.6898  0.3461  0.2327
  122CO2     D2  579   3.513   1.364   3.669 -0.2046 -0.2134  0.3280
  122CO2      C  580   3.477   1.408   3.588  0.2426  0.0663  0.2804
  122CO2     O1  581   3.519   1.356   3.683 -0.2819 -0.2617  0.3362
  122CO2     O2  582   3.435   1.460   3.493  0.7670  0.3944  0.2245
  123CO2     D1  583   4.996   5.912   0.182 -0.3175  0.4799  0.3421
  123CO2     D2  584   5.158   5.917   0.295  0.0301 -0.3614 -0.1202
  123CO2      C  585   5.077   5.915   0.238 -0.1437  0.0592  0.1109
  123CO2     O1  586   5.172   5.917   0.305  0.0602 -0.4341 -0.1602
  123CO2     O2  587   4.982   5.912   0.172 -0.3476  0.5526  0.3821
  124CO2     D1  588   3.085   7.279   4.177 -0.3072 -0.0924  0.5793
  124CO2     D2  589   3.110   7.461   4.102 -0.3782 -0.4128 -0.2327
  124CO2      C  590   3.097   7.370   4.139 -0.3427 -0.2526  0.1733
  124CO2     O1  591   3.112   7.477   4.096 -0.3843 -0.4405 -0.3028
  124CO2     O2  592   3.083   7.264   4.183 -0.3010 -0.0647  0.6495
  125CO2     D1  593   4.525   1.515   2.969  0.1702  0.2510 -0.1033
  125CO2     D2  594   4.545   1.414   2.800  0.0086 -0.1665  0.1244
  125CO2      C  595   4.535   1.465   2.884  0.0894  0.0422  0.0105
  125CO2     O1  596   4.547   1.406   2.785 -0.0054 -0.2026  0.1441
  125CO2     O2  597   4.523   1.523   2.984  0.1842  0.2871 -0.1230
  126CO2     D1  598   6.621   4.307   1.286 -0.0190 -0.0990  0.0972
  126CO2     D2  599   6.542   4.448   1.399  0.0145 -0.1127  0.1381
  126CO2      C  600   6.582   4.377   1.343 -0.0023 -0.1058  0.1176
  126CO2     O1  601   6.535   4.460   1.409  0.0174 -0.1139  0.1417
  126CO2     O2  602   6.628   4.294   1.276 -0.0219 -0.0978  0.0936
  127CO2     D1  603   4.778   5.948   4.184 -0.1344 -0.1654 -0.1057
  127CO2     D2  604   4.592   5.913   4.128 -0.3542  0.2215  0.3789
  127CO2      C  605   4.685   5.930   4.156 -0.2443  0.0281  0.1366
  127CO2     O1  606   4.576   5.910   4.123 -0.3732  0.2549  0.4207
  127CO2     O2  607   4.794   5.951   4.189 -0.1155 -0.1988 -0.1476
  128CO2     D1  608   0.779   1.402   5.213 -0.1238  0.1660 -0.0930
  128CO2     D2  609   0.686   1.299   5.072 -0.4871 -0.2935  0.4783
  128CO2      C  610   0.732   1.351   5.142 -0.3055 -0.0638  0.1927
  128CO2     O1  611   0.678   1.290   5.060 -0.5185 -0.3332  0.5277
  128CO2     O2  612   0.787   1.411   5.225 -0.0924  0.2056 -0.1424
  129CO2     D1  613   4.315   0.857   2.009  0.0679  0.4717 -0.1749
  129CO2     D2  614   4.510   0.881   1.993  0.2363 -0.2897  0.7111
  129CO2      C  615   4.413   0.869   2.001  0.1521  0.0910  0.2681
  129CO2     O1  616   4.527   0.883   1.992  0.2509 -0.3555  0.7876
  129CO2     O2  617   4.298   0.854   2.010  0.0533  0.5375 -0.2515
  130CO2     D1  618   4.898   4.041   3.538  0.4034  0.0573 -0.3623
  130CO2     D2  619   4.894   3.899   3.676  0.0431  0.0861 -0.3439
  130CO2      C  620   4.896   3.970   3.607  0.2232  0.0717 -0.3531
  130CO2     O1  621   4.894   3.886   3.688  0.0119  0.0886 -0.3423
  130CO2     O2  622   4.899   4.053   3.527  0.4345  0.0548 -0.3638
  131CO2     D1  623   3.674   0.652   7.544  0.4819  0.1481  0.2772
  131CO2     D2  624   3.843   0.551   7.547  0.2799 -0.1788  0.6431
  131CO2      C  625   3.759   0.601   7.546  0.3809 -0.0153  0.4601
  131CO2     O1  626   3.858   0.542   7.548  0.2625 -0.2070  0.6747
  131CO2     O2  627   3.659   0.661   7.544  0.4994  0.1763  0.2456
  132CO2     D1  628   6.746   2.386   6.047 -0.5532  0.1858 -0.0287
  132CO2     D2  629   6.576   2.288   6.016 -0.3899 -0.2026  0.2858
  132CO2      C  630   6.661   2.337   6.032 -0.4716 -0.0084  0.1285
  132CO2     O1  631   6.561   2.280   6.014 -0.3758 -0.2361  0.3129
  132CO2     O2  632   6.760   2.394   6.050 -0.5673  0.2193 -0.0558
  133CO2     D1  633   5.040   4.697   0.343  0.0690 -0.2027 -0.0260
  133CO2     D2  634   5.135   4.871   0.349  0.1834 -0.2609 -0.1446
  133CO2      C  635   5.088   4.784   0.346  0.1262 -0.2318 -0.0853
  133CO2     O1  636   5.143   4.886   0.350  0.1933 -0.2659 -0.1548
  133CO2     O2  637   5.032   4.682   0.343  0.0591 -0.1977 -0.0158
  134CO2     D1  638   7.097   3.778   2.591  0.0793  0.0348  0.1353
  134CO2     D2  639   7.204   3.823   2.431  0.1302 -0.2748  0.0808
  134CO2      C  640   7.151   3.801   2.511  0.1048 -0.1200  0.1081
  134CO2     O1  641   7.214   3.827   2.417  0.1346 -0.3015  0.0761
  134CO2     O2  642   7.088   3.774   2.605  0.0749  0.0615  0.1400
  135CO2     D1  643   5.091   3.392   3.626 -0.0406  0.1742  0.1166
  135CO2     D2  644   5.000   3.487   3.478  0.0100 -0.0968 -0.0896
  135CO2      C  645   5.046   3.439   3.552 -0.0153  0.0387  0.0135
  135CO2     O1  646   4.992   3.495   3.466  0.0144 -0.1202 -0.1074
  135CO2     O2  647   5.099   3.384   3.639 -0.0450  0.1976  0.1345
  136CO2     D1  648   7.909   3.737   1.157 -0.1240  0.1189  0.3093
  136CO2     D2  649   7.736   3.830   1.186 -0.4240 -0.3525  0.0396
  136CO2      C  650   7.823   3.784   1.171 -0.2740 -0.1168  0.1745
  136CO2     O1  651   7.722   3.838   1.189 -0.4499 -0.3932  0.0163
  136CO2     O2  652   7.924   3.729   1.154 -0.0981  0.1596  0.3326
  137CO2     D1  653   8.341   6.969   5.521  0.1182  0.1567 -0.7852
  137CO2     D2  654   8.420   6.841   5.650 -0.1431  0.5432 -0.2374
  137CO2      C  655   8.381   6.905   5.586 -0.0125  0.3500 -0.5113
  137CO2     O1  656   8.427   6.830   5.661 -0.1657  0.5766 -0.1901
  137CO2     O2  657   8.334   6.980   5.510  0.1407  0.1233 -0.8325
  138CO2     D1  658   7.484   4.230   5.651  0.4946 -0.0719  0.2366
  138CO2     D2  659   7.465   4.122   5.815 -0.6051  0.1797  0.2770
  138CO2      C  660   7.475   4.176   5.733 -0.0552  0.0539  0.2568
  138CO2     O1  661   7.463   4.112   5.830 -0.7000  0.2014  0.2805
  138CO2     O2  662   7.486   4.239   5.637  0.5896 -0.0936  0.2331
  139CO2     D1  663   0.864   0.782   0.703  0.2535  0.2333 -0.1787
  139CO2     D2  664   0.909   0.892   0.545  0.2956  0.1172 -0.2472
  139CO2      C  665   0.886   0.837   0.624  0.2745  0.1752 -0.2130
  139CO2     O1  666   0.913   0.901   0.531  0.2992  0.1072 -0.2531
  139CO2     O2  667   0.860   0.773   0.717  0.2498  0.2433 -0.1728
  140CO2     D1  668   0.461   1.167   8.488 -0.0808 -0.2312  0.4118
  140CO2     D2  669   0.526   1.336   8.567 -0.4544  0.0757  0.0659
  140CO2      C  670   0.494   1.252   8.528 -0.2676 -0.0778  0.2388
  140CO2     O1  671   0.532   1.351   8.574 -0.4866  0.1022  0.0360
  140CO2     O2  672   0.455   1.153   8.481 -0.0486 -0.2577  0.4417
  141CO2     D1  673   0.834   7.790   4.224 -0.0579 -0.0799 -0.2283
  141CO2     D2  674   1.029   7.810   4.245 -0.0803 -0.0957 -0.0005
  141CO2      C  675   0.931   7.800   4.234 -0.0691 -0.0878 -0.1144
  141CO2     O1  676   1.046   7.812   4.246 -0.0823 -0.0970  0.0191
  141CO2     O2  677   0.817   7.788   4.222 -0.0560 -0.0785 -0.2480
  142CO2     D1  678   0.452   1.755   1.648 -0.0530 -0.2576  0.0635
  142CO2     D2  679   0.588   1.768   1.792 -0.2875  0.0861  0.2544
  142CO2      C  680   0.520   1.762   1.720 -0.1702 -0.0858  0.1590
  142CO2     O1  681   0.599   1.770   1.804 -0.3078  0.1158  0.2709
  142CO2     O2  682   0.440   1.754   1.636 -0.0327 -0.2873  0.0470
  143CO2     D1  683   7.651   6.615   8.103 -0.5494 -0.2585  0.3156
  143CO2     D2  684   7.516   6.661   7.965 -0.2599  0.1325  0.1629
  143CO2      C  685   7.584   6.638   8.034 -0.4047 -0.0630  0.2392
  143CO2     O1  686   7.505   6.664   7.953 -0.2349  0.1663  0.1497
  143CO2     O2  687   7.662   6.611   8.115 -0.5744 -0.2923  0.3288
  144CO2     D1  688   1.670   5.592   1.632 -0.0538  0.1449 -0.1600
  144CO2     D2  689   1.559   5.439   1.577  0.2987 -0.0355 -0.3721
  144CO2      C  690   1.615   5.515   1.604  0.1224  0.0547 -0.2660
  144CO2     O1  691   1.549   5.425   1.572  0.3291 -0.0511 -0.3904
  144CO2     O2  692   1.680   5.606   1.637 -0.0843  0.1604 -0.1417
  145CO2     D1  693   7.980   5.688   7.106 -0.2484 -0.6545 -0.2492
  145CO2     D2  694   7.809   5.708   7.204  0.3403 -0.3606  0.7266
  145CO2      C  695   7.894   5.698   7.155  0.0459 -0.5075  0.2387
  145CO2     O1  696   7.794   5.710   7.213  0.3911 -0.3352  0.8109
  145CO2     O2  697   7.994   5.687   7.098 -0.2992 -0.6799 -0.3335
  146CO2     D1  698   2.908   4.770   0.187 -0.1427  0.1127 -0.1778
  146CO2     D2  699   2.989   4.765   0.367 -0.1076  0.6250 -0.1809
  146CO2      C  700   2.949   4.768   0.277 -0.1252  0.3688 -0.1794
  146CO2     O1  701   2.997   4.765   0.382 -0.1046  0.6692 -0.1811
  146CO2     O2  702   2.901   4.770   0.171 -0.1457  0.0684 -0.1776
  147CO2     D1  703   4.891   1.879   8.107 -0.3271  0.0594  0.2841
  147CO2     D2  704   4.831   1.697   8.155 -0.1061 -0.0502  0.1442
  147CO2      C  705   4.861   1.788   8.131 -0.2166  0.0046  0.2142
  147CO2     O1  706   4.826   1.681   8.159 -0.0870 -0.0597  0.1322
  147CO2     O2  707   4.896   1.895   8.103 -0.3461  0.0689  0.2962
  148CO2     D1  708   5.594   7.834   8.173  0.0638  0.2269  0.0558
  148CO2     D2  709   5.490   7.809   8.339 -0.1335 -0.2963 -0.1464
  148CO2      C  710   5.542   7.821   8.256 -0.0348 -0.0347 -0.0453
  148CO2     O1  711   5.481   7.807   8.354 -0.1505 -0.3415 -0.1639
  148CO2     O2  712   5.603   7.836   8.159  0.0809  0.2721  0.0733
  149CO2     D1  713   2.169   0.938   1.016 -0.1471  0.3960  0.2682
  149CO2     D2  714   2.033   1.079   0.987 -0.6520 -0.1968 -0.2369
  149CO2      C  715   2.101   1.009   1.002 -0.3996  0.0996  0.0157
  149CO2     O1  716   2.021   1.091   0.984 -0.6956 -0.2480 -0.2805
  149CO2     O2  717   2.181   0.926   1.019 -0.1035  0.4472  0.3119
  150CO2     D1  718   4.956   3.402   8.234 -0.0245 -0.0662  0.0369
  150CO2     D2  719   5.032   3.282   8.097 -0.4158 -0.5057  0.1987
  150CO2      C  720   4.994   3.342   8.166 -0.2201 -0.2860  0.1178
  150CO2     O1  721   5.039   3.271   8.085 -0.4496 -0.5437  0.2127
  150CO2     O2  722   4.949   3.412   8.246  0.0093 -0.0282  0.0229
  151CO2     D1  723   0.018   6.459   7.612 -0.2862 -0.1460  0.2546
  151CO2     D2  724   0.133   6.319   7.690  0.0584 -0.2328 -0.4062
  151CO2      C  725   0.075   6.389   7.651 -0.1139 -0.1894 -0.0758
  151CO2     O1  726   0.143   6.306   7.697  0.0882 -0.2403 -0.4633
  151CO2     O2  727   0.008   6.472   7.605 -0.3160 -0.1385  0.3117
  152CO2     D1  728   3.949   7.824   2.949  0.2847 -0.2373  0.0003
  152CO2     D2  729   3.894   7.734   3.116 -0.1637 -0.4675 -0.2742
  152CO2      C  730   3.921   7.779   3.033  0.0605 -0.3524 -0.1370
  152CO2     O1  731   3.889   7.726   3.131 -0.2024 -0.4874 -0.2979
  152CO2     O2  732   3.954   7.832   2.935  0.3235 -0.2174  0.0240
  153CO2     D1  733   4.847   5.373   2.583 -0.2301  0.3542 -0.3832
  153CO2     D2  734   4.821   5.181   2.544  0.1218  0.2300 -0.0089
  153CO2      C  735   4.834   5.277   2.563 -0.0542  0.2921 -0.1961
  153CO2     O1  736   4.819   5.164   2.540  0.1522  0.2193  0.0234
  153CO2     O2  737   4.849   5.389   2.586 -0.2605  0.3649 -0.4155
  154CO2     D1  738   4.542   2.714   8.195 -0.1505  0.1381 -0.5488
  154CO2     D2  739   4.412   2.777   8.060 -0.0440  0.0251 -0.7048
  154CO2      C  740   4.477   2.745   8.128 -0.0973  0.0816 -0.6268
  154CO2     O1  741   4.400   2.782   8.049 -0.0348  0.0154 -0.7182
  154CO2     O2  742   4.554   2.708   8.207 -0.1597  0.1479 -0.5354
  155CO2     D1  743   3.429   5.674   7.175  0.4090  0.2322 -0.0402
  155CO2     D2  744   3.455   5.499   7.086  0.3785  0.0707  0.2692
  155CO2      C  745   3.442   5.587   7.131  0.3938  0.1514  0.1145
  155CO2     O1  746   3.458   5.484   7.079  0.3759  0.0567  0.2960
  155CO2     O2  747   3.426   5.689   7.183  0.4117  0.2461 -0.0669
  156CO2     D1  748   6.674   2.965   6.015 -0.5270 -0.2046  0.1373
  156CO2     D2  749   6.622   2.816   6.134 -0.5508 -0.0729  0.2927
  156CO2      C  750   6.648   2.890   6.074 -0.5389 -0.1388  0.2150
  156CO2     O1  751   6.617   2.803   6.144 -0.5529 -0.0616  0.3061
  156CO2     O2  752   6.679   2.977   6.004 -0.5250 -0.2160  0.1239
  157CO2     D1  753   3.526   5.370   2.943  0.0865 -0.1513  0.1885
  157CO2     D2  754   3.681   5.286   2.854  0.0538 -0.1103  0.0928
  157CO2      C  755   3.603   5.328   2.898  0.0701 -0.1308  0.1406
  157CO2     O1  756   3.694   5.278   2.846  0.0509 -0.1068  0.0845
  157CO2     O2  757   3.512   5.377   2.951  0.0893 -0.1548  0.1968
  158CO2     D1  758   6.450   7.139   3.111  0.0498 -0.6245  0.0013
  158CO2     D2  759   6.298   7.013   3.126 -0.4130 -0.0289  0.3089
  158CO2      C  760   6.374   7.076   3.119 -0.1816 -0.3267  0.1551
  158CO2     O1  761   6.285   7.002   3.127 -0.4530  0.0226  0.3355
  158CO2     O2  762   6.463   7.149   3.110  0.0897 -0.6760 -0.0252
  159CO2     D1  763   4.252   7.756   8.237  0.0177 -0.4931 -0.1920
  159CO2     D2  764   4.179   7.634   8.375  0.1103 -0.0870  0.2137
  159CO2      C  765   4.215   7.695   8.306  0.0640 -0.2901  0.0108
  159CO2     O1  766   4.173   7.624   8.387  0.1183 -0.0520  0.2487
  159CO2     O2  767   4.258   7.766   8.225  0.0097 -0.5282 -0.2270
  160CO2     D1  768   5.156   1.286   3.166  0.2961 -0.3362 -0.2838
  160CO2     D2  769   4.998   1.397   3.121  0.4962  0.2203  0.3828
  160CO2      C  770   5.077   1.341   3.144  0.3962 -0.0580  0.0495
  160CO2     O1  771   4.985   1.407   3.117  0.5135  0.2683  0.4403
  160CO2     O2  772   5.169   1.276   3.170  0.2789 -0.3843 -0.3413
  161CO2     D1  773   3.727   0.343   5.726  0.1828 -0.1920 -0.0211
  161CO2     D2  774   3.815   0.407   5.561 -0.2884  0.2575 -0.1005
  161CO2      C  775   3.771   0.375   5.643 -0.0528  0.0328 -0.0608
  161CO2     O1  776   3.823   0.412   5.546 -0.3291  0.2963 -0.1074
  161CO2     O2  777   3.719   0.337   5.740  0.2235 -0.2308 -0.0142
  162CO2     D1  778   8.457   6.530   3.122 -0.1294 -0.1310  0.0933
  162CO2     D2  779   8.578   6.491   2.970 -0.0973  0.2420  0.0232
  162CO2      C  780   8.518   6.510   3.046 -0.1133  0.0555  0.0583
  162CO2     O1  781   8.589   6.488   2.957 -0.0945  0.2743  0.0172
  162CO2     O2  782   8.447   6.533   3.135 -0.1322 -0.1632  0.0994
  163CO2     D1  783   7.808   6.410   1.706 -0.6486 -0.4314  0.6812
  163CO2     D2  784   7.824   6.569   1.822 -0.0533 -0.1972  0.2796
  163CO2      C  785   7.816   6.490   1.764 -0.3509 -0.3143  0.4804
  163CO2     O1  786   7.825   6.583   1.832 -0.0019 -0.1770  0.2449
  163CO2     O2  787   7.807   6.396   1.696 -0.7000 -0.4516  0.7159
  164CO2     D1  788   1.794   0.306   0.887  0.0295  0.3102 -0.7867
  164CO2     D2  789   1.990   0.278   0.891  0.0244  0.3585  0.0877
  164CO2      C  790   1.892   0.292   0.889  0.0270  0.3344 -0.3495
  164CO2     O1  791   2.007   0.275   0.891  0.0240  0.3627  0.1633
  164CO2     O2  792   1.777   0.308   0.887  0.0300  0.3061 -0.8623
  165CO2     D1  793   5.258   1.586   4.791 -0.2661 -0.2682 -0.1457
  165CO2     D2  794   5.149   1.728   4.874 -0.0591 -0.2523  0.0978
  165CO2      C  795   5.204   1.657   4.832 -0.1626 -0.2603 -0.0239
  165CO2     O1  796   5.140   1.741   4.881 -0.0412 -0.2509  0.1189
  165CO2     O2  797   5.268   1.573   4.784 -0.2840 -0.2696 -0.1668
  166CO2     D1  798   5.908   7.466   1.942 -0.2034 -0.4531 -0.1658
  166CO2     D2  799   5.836   7.614   1.832  0.0223 -0.4496 -0.3085
  166CO2      C  800   5.872   7.540   1.887 -0.0906 -0.4513 -0.2371
  166CO2     O1  801   5.830   7.626   1.822  0.0418 -0.4492 -0.3208
  166CO2     O2  802   5.914   7.453   1.952 -0.2229 -0.4534 -0.1534
  167CO2     D1  803   6.061   1.210   4.538  0.1131  0.4457  0.0620
  167CO2     D2  804   5.877   1.138   4.547  0.2662  0.1059  0.4610
  167CO2      C  805   5.969   1.174   4.542  0.1896  0.2758  0.2615
  167CO2     O1  806   5.861   1.131   4.548  0.2794  0.0766  0.4955
  167CO2     O2  807   6.077   1.216   4.537  0.0998  0.4750  0.0275
  168CO2     D1  808   1.578   4.299   4.829  0.0525  0.6141  0.1335
  168CO2     D2  809   1.561   4.322   4.633  0.2694  0.0911  0.0532
  168CO2      C  810   1.570   4.311   4.731  0.1610  0.3526  0.0933
  168CO2     O1  811   1.559   4.324   4.616  0.2881  0.0459  0.0462
  168CO2     O2  812   1.580   4.297   4.846  0.0338  0.6592  0.1404
  169CO2     D1  813   6.651   3.703   3.478  0.4057 -0.4877 -0.2286
  169CO2     D2  814   6.643   3.680   3.674 -0.0003  0.7860 -0.0885
  169CO2      C  815   6.647   3.692   3.576  0.2027  0.1491 -0.1586
  169CO2     O1  816   6.642   3.678   3.691 -0.0354  0.8960 -0.0764
  169CO2     O2  817   6.652   3.705   3.461  0.4408 -0.5978 -0.2407
  170CO2     D1  818   6.654   3.823   1.924 -0.1136  0.3894 -0.4840
  170CO2     D2  819   6.851   3.841   1.917 -0.0923  0.5210  0.3576
  170CO2      C  820   6.752   3.832   1.920 -0.1030  0.4552 -0.0632
  170CO2     O1  821   6.868   3.842   1.916 -0.0905  0.5324  0.4303
  170CO2     O2  822   6.637   3.822   1.925 -0.1155  0.3780 -0.5567
  171CO2     D1  823   3.111   1.935   2.078  0.3437  0.1488  0.0754
  171CO2     D2  824   3.128   1.999   1.891 -0.0332  0.6159  0.2032
  171CO2      C  825   3.120   1.967   1.984  0.1552  0.3823  0.1393
  171CO2     O1  826   3.129   2.005   1.875 -0.0658  0.6562  0.2143
  171CO2     O2  827   3.110   1.929   2.094  0.3763  0.1085  0.0644
  172CO2     D1  828   8.472   3.829   6.392 -0.1327  0.1079  0.0374
  172CO2     D2  829   8.596   3.964   6.321 -0.0393 -0.0423 -0.0860
  172CO2      C  830   8.534   3.896   6.357 -0.0860  0.0328 -0.0243
  172CO2     O1  831   8.607   3.976   6.315 -0.0312 -0.0553 -0.0967
  172CO2     O2  832   8.461   3.817   6.399 -0.1408  0.1208  0.0480
  173CO2     D1  833   0.457   3.748   0.885 -0.2624 -0.3736 -0.1340
  173CO2     D2  834   0.261   3.724   0.868 -0.2636 -0.3565 -0.1451
  173CO2      C  835   0.359   3.736   0.876 -0.2630 -0.3651 -0.1396
  173CO2     O1  836   0.244   3.721   0.867 -0.2637 -0.3550 -0.1461
  173CO2     O2  837   0.474   3.750   0.886 -0.2623 -0.3751 -0.1331
  174CO2     D1  838   2.088   0.171   2.719 -0.0309  0.3590  0.3663
  174CO2     D2  839   2.080   0.369   2.718  0.0303  0.3592 -0.3106
  174CO2      C  840   2.084   0.270   2.718 -0.0003  0.3591  0.0279
  174CO2     O1  841   2.079   0.386   2.718  0.0356  0.3593 -0.3691
  174CO2     O2  842   2.089   0.154   2.719 -0.0362  0.3589  0.4248
  175CO2     D1  843   3.956   5.224   1.561  0.0580 -0.0112  0.2072
  175CO2     D2  844   4.150   5.257   1.544  0.0753 -0.0028  0.4226
  175CO2      C  845   4.053   5.240   1.553  0.0666 -0.0070  0.3149
  175CO2     O1  846   4.167   5.259   1.543  0.0768 -0.0021  0.4412
  175CO2     O2  847   3.939   5.221   1.562  0.0565 -0.0119  0.1886
  176CO2     D1  848   3.744   6.875   2.069 -0.4960  0.4061  0.2079
  176CO2     D2  849   3.750   6.964   2.246 -0.2558  0.3593  0.2237
  176CO2      C  850   3.747   6.920   2.158 -0.3759  0.3827  0.2158
  176CO2     O1  851   3.750   6.972   2.261 -0.2351  0.3553  0.2251
  176CO2     O2  852   3.744   6.868   2.054 -0.5167  0.4102  0.2065
  177CO2     D1  853   8.487   7.409   8.300  0.0363  0.0407 -0.2792
  177CO2     D2  854   8.360   7.428   8.451  0.0797  0.2623 -0.2709
  177CO2      C  855   8.423   7.419   8.375  0.0580  0.1515 -0.2750
  177CO2     O1  856   8.349   7.429   8.464  0.0835  0.2814 -0.2702
  177CO2     O2  857   8.498   7.408   8.287  0.0326  0.0215 -0.2799
  178CO2     D1  858   0.480   0.635   7.537  0.0674 -0.5581  0.0867
  178CO2     D2  859   0.671   0.676   7.510 -0.0727 -0.0037 -0.0704
  178CO2      C  860   0.575   0.655   7.524 -0.0026 -0.2809  0.0082
  178CO2     O1  861   0.688   0.679   7.508 -0.0848  0.0441 -0.0840
  178CO2     O2  862   0.463   0.631   7.540  0.0795 -0.6059  0.1003
  179CO2     D1  863   4.261   4.705   4.120 -0.0374 -0.1558  0.0993
  179CO2     D2  864   4.436   4.795   4.139 -0.2222  0.2590 -0.1401
  179CO2      C  865   4.349   4.750   4.129 -0.1298  0.0516 -0.0204
  179CO2     O1  866   4.452   4.802   4.141 -0.2382  0.2948 -0.1608
  179CO2     O2  867   4.246   4.697   4.118 -0.0214 -0.1917  0.1200
  180CO2     D1  868   2.843   1.566   1.191  0.0416 -0.0703 -0.5020
  180CO2     D2  869   2.704   1.570   1.332  0.1572 -0.2303 -0.3837
  180CO2      C  870   2.774   1.568   1.261  0.0994 -0.1503 -0.4429
  180CO2     O1  871   2.692   1.570   1.344  0.1671 -0.2441 -0.3735
  180CO2     O2  872   2.855   1.566   1.179  0.0316 -0.0565 -0.5122
  181CO2     D1  873   1.163   1.919   6.673 -0.1362  0.0417 -0.1066
  181CO2     D2  874   1.018   1.855   6.792 -0.1654  0.7669  0.2517
  181CO2      C  875   1.091   1.887   6.733 -0.1508  0.4043  0.0725
  181CO2     O1  876   1.006   1.850   6.802 -0.1679  0.8296  0.2826
  181CO2     O2  877   1.176   1.925   6.663 -0.1337 -0.0209 -0.1376
  182CO2     D1  878   1.598   5.294   7.763 -0.3322  0.0781  0.1033
  182CO2     D2  879   1.769   5.320   7.860 -0.4307  0.1510  0.2568
  182CO2      C  880   1.683   5.307   7.811 -0.3815  0.1145  0.1800
  182CO2     O1  881   1.783   5.322   7.868 -0.4392  0.1573  0.2701
  182CO2     O2  882   1.583   5.292   7.754 -0.3237  0.0718  0.0900
  183CO2     D1  883   0.386   7.130   0.932  0.2411 -0.0878 -0.2710
  183CO2     D2  884   0.249   7.035   0.824 -0.2159  0.0222  0.2117
  183CO2      C  885   0.317   7.082   0.878  0.0126 -0.0328 -0.0296
  183CO2     O1  886   0.237   7.027   0.815 -0.2553  0.0317  0.2534
  183CO2     O2  887   0.398   7.138   0.941  0.2806 -0.0973 -0.3127
  184CO2     D1  888   4.711   8.230   3.320 -0.2443  0.2229  0.4659
  184CO2     D2  889   4.559   8.114   3.272 -0.1090  0.2286  0.0222
  184CO2      C  890   4.635   8.172   3.296 -0.1766  0.2257  0.2440
  184CO2     O1  891   4.545   8.104   3.268 -0.0973  0.2291 -0.0162
  184CO2     O2  892   4.725   8.240   3.324 -0.2560  0.2224  0.5042
  185CO2     D1  893   4.454   6.014   5.924  0.4236 -0.6276 -0.0641
  185CO2     D2  894   4.381   6.006   5.740  0.0323 -0.2027  0.0722
  185CO2      C  895   4.418   6.010   5.832  0.2280 -0.4151  0.0040
  185CO2     O1  896   4.375   6.006   5.724 -0.0015 -0.1660  0.0839
  185CO2     O2  897   4.461   6.015   5.940  0.4574 -0.6643 -0.0759
  186CO2     D1  898   1.264   3.842   3.865  0.3755  0.1212 -0.0201
  186CO2     D2  899   1.184   3.989   3.971 -0.2383  0.1596 -0.5321
  186CO2      C  900   1.224   3.916   3.918  0.0686  0.1404 -0.2761
  186CO2     O1  901   1.177   4.002   3.980 -0.2914  0.1629 -0.5763
  186CO2     O2  902   1.271   3.830   3.856  0.4285  0.1179  0.0241
  187CO2     D1  903   6.898   2.779   5.455  0.0967  0.0892 -0.1458
  187CO2     D2  904   6.794   2.611   5.472  0.1713  0.0266 -0.3038
  187CO2      C  905   6.846   2.695   5.464  0.1340  0.0579 -0.2248
  187CO2     O1  906   6.785   2.597   5.473  0.1777  0.0212 -0.3174
  187CO2     O2  907   6.907   2.793   5.454  0.0903  0.0946 -0.1322
  188CO2     D1  908   5.573   6.351   4.839  0.2402  0.6098  0.4769
  188CO2     D2  909   5.377   6.338   4.860  0.3003 -0.1079  0.5969
  188CO2      C  910   5.475   6.344   4.849  0.2703  0.2509  0.5369
  188CO2     O1  911   5.360   6.337   4.862  0.3055 -0.1699  0.6073
  188CO2     O2  912   5.590   6.352   4.837  0.2350  0.6718  0.4665
  189CO2     D1  913   1.884   1.346   1.014 -0.2824  0.1206 -0.0238
  189CO2     D2  914   1.790   1.297   0.847 -0.0977  0.1699 -0.1426
  189CO2      C  915   1.837   1.321   0.930 -0.1901  0.1452 -0.0832
  189CO2     O1  916   1.782   1.292   0.833 -0.0818  0.1741 -0.1528
  189CO2     O2  917   1.892   1.350   1.028 -0.2984  0.1163 -0.0136
  190CO2     D1  918   2.610   4.384   5.255 -0.1302 -0.0272 -0.0739
  190CO2     D2  919   2.583   4.576   5.295  0.4942  0.0650 -0.0939
  190CO2      C  920   2.597   4.480   5.275  0.1820  0.0189 -0.0839
  190CO2     O1  921   2.581   4.593   5.299  0.5481  0.0730 -0.0956
  190CO2     O2  922   2.613   4.368   5.251 -0.1841 -0.0351 -0.0722
  191CO2     D1  923   6.314   0.861   0.109  0.1562  0.5192 -0.4179
  191CO2     D2  924   6.260   0.791  -0.068  0.0845 -0.0873 -0.1558
  191CO2      C  925   6.287   0.826   0.021  0.1203  0.2160 -0.2869
  191CO2     O1  926   6.256   0.785  -0.083  0.0783 -0.1397 -0.1332
  191CO2     O2  927   6.319   0.867   0.125  0.1624  0.5716 -0.4405
  192CO2     D1  928   7.701   4.791   8.016  0.1883  0.5789  0.1613
  192CO2     D2  929   7.739   4.932   7.882  0.3779  0.0643 -0.3277
  192CO2      C  930   7.720   4.862   7.949  0.2831  0.3216 -0.0832
  192CO2     O1  931   7.743   4.944   7.871  0.3943  0.0198 -0.3699
  192CO2     O2  932   7.697   4.779   8.028  0.1719  0.6234  0.2036
  193CO2     D1  933   5.056   5.085   7.691 -0.1897  0.0029 -0.4686
  193CO2     D2  934   5.050   5.044   7.885  0.3078  0.2852 -0.3921
  193CO2      C  935   5.053   5.064   7.788  0.0591  0.1441 -0.4303
  193CO2     O1  936   5.049   5.040   7.902  0.3507  0.3096 -0.3855
  193CO2     O2  937   5.056   5.088   7.675 -0.2326 -0.0215 -0.4752
  194CO2     D1  938   2.995   6.601   0.474 -0.1066 -0.0417 -0.1173
  194CO2     D2  939   3.183   6.642   0.425  0.0517 -0.2741  0.2906
  194CO2      C  940   3.089   6.621   0.450 -0.0274 -0.1579  0.0867
  194CO2     O1  941   3.199   6.646   0.421  0.0654 -0.2942  0.3259
  194CO2     O2  942   2.979   6.597   0.478 -0.1203 -0.0216 -0.1525
  195CO2     D1  943   2.444   0.236   6.178 -0.1502  0.1587 -0.0652
  195CO2     D2  944   2.619   0.281   6.259 -0.3490  0.3820  0.2435
  195CO2      C  945   2.532   0.259   6.218 -0.2496  0.2703  0.0892
  195CO2     O1  946   2.634   0.285   6.266 -0.3661  0.4013  0.2702
  195CO2     O2  947   2.429   0.233   6.171 -0.1331  0.1394 -0.0918
  196CO2     D1  948   7.582   4.590   7.482  0.1341 -0.1506 -0.0687
  196CO2     D2  949   7.577   4.454   7.338  0.1234  0.2468 -0.4453
  196CO2      C  950   7.580   4.522   7.410  0.1288  0.0481 -0.2570
  196CO2     O1  951   7.577   4.443   7.326  0.1225  0.2811 -0.4779
  196CO2     O2  952   7.582   4.602   7.494  0.1350 -0.1849 -0.0362
  197CO2     D1  953   0.423   0.434   2.309  0.2198  0.2191 -0.0068
  197CO2     D2  954   0.226   0.451   2.296  0.1332 -0.7081  0.0827
  197CO2      C  955   0.324   0.442   2.302  0.1765 -0.2445  0.0380
  197CO2     O1  956   0.209   0.452   2.295  0.1257 -0.7882  0.0905
  197CO2     O2  957   0.440   0.433   2.310  0.2273  0.2992 -0.0145
  198CO2     D1  958   1.372   4.558   7.836  0.2394 -0.0598 -0.4541
  198CO2     D2  959   1.569   4.560   7.814  0.3048 -0.0817  0.1214
  198CO2      C  960   1.470   4.559   7.825  0.2721 -0.0708 -0.1664
  198CO2     O1  961   1.586   4.561   7.812  0.3105 -0.0836  0.1711
  198CO2     O2  962   1.355   4.558   7.837  0.2337 -0.0579 -0.5038
  199CO2     D1  963   0.897   4.662   2.019 -0.1196  0.2683 -0.2460
  199CO2     D2  964   0.761   4.593   1.893 -0.0864 -0.2998  0.0305
  199CO2      C  965   0.829   4.627   1.956 -0.1030 -0.0158 -0.1078
  199CO2     O1  966   0.750   4.587   1.882 -0.0835 -0.3489  0.0543
  199CO2     O2  967   0.909   4.668   2.030 -0.1225  0.3174 -0.2699
  200CO2     D1  968   6.097   2.048   1.663  0.1419 -0.9029  0.4334
  200CO2     D2  969   5.922   2.001   1.583  0.1841 -0.0878 -0.1450
  200CO2      C  970   6.010   2.024   1.623  0.1630 -0.4953  0.1442
  200CO2     O1  971   5.907   1.997   1.576  0.1878 -0.0174 -0.1950
  200CO2     O2  972   6.112   2.052   1.670  0.1383 -0.9733  0.4833
  201CO2     D1  973   4.453   5.636   4.467  0.3600  0.3880  0.3279
  201CO2     D2  974   4.369   5.816   4.471  0.3304  0.3844 -0.1177
  201CO2      C  975   4.411   5.726   4.469  0.3452  0.3862  0.1051
  201CO2     O1  976   4.362   5.831   4.471  0.3279  0.3841 -0.1562
  201CO2     O2  977   4.460   5.621   4.467  0.3626  0.3883  0.3664
  202CO2     D1  978   1.444   3.921   6.939 -0.0872 -0.1738 -0.0769
  202CO2     D2  979   1.598   4.019   7.015 -0.0654 -0.0914 -0.2274
  202CO2      C  980   1.521   3.970   6.977 -0.0763 -0.1326 -0.1522
  202CO2     O1  981   1.612   4.028   7.021 -0.0635 -0.0842 -0.2404
  202CO2     O2  982   1.431   3.913   6.932 -0.0891 -0.1809 -0.0639
  203CO2     D1  983   6.781   3.320   0.405  0.0712  0.4401 -0.4090
  203CO2     D2  984   6.654   3.228   0.526  0.7998  0.0873  0.0904
  203CO2      C  985   6.718   3.274   0.466  0.4355  0.2637 -0.1593
  203CO2     O1  986   6.643   3.220   0.537  0.8627  0.0568  0.1335
  203CO2     O2  987   6.792   3.328   0.395  0.0083  0.4705 -0.4521
  204CO2     D1  988   5.615   8.402   2.523  0.1508  0.0451 -0.1349
  204CO2     D2  989   5.479   8.545   2.533  0.2532  0.1588 -0.3764
  204CO2      C  990   5.547   8.473   2.528  0.2020  0.1019 -0.2557
  204CO2     O1  991   5.467   8.558   2.534  0.2621  0.1686 -0.3973
  204CO2     O2  992   5.626   8.389   2.522  0.1420  0.0352 -0.1141
  205CO2     D1  993   3.170   3.705   5.967 -0.0934  0.5136  0.2996
  205CO2     D2  994   3.345   3.670   6.051 -0.1674 -0.0727  0.2118
  205CO2      C  995   3.257   3.687   6.009 -0.1304  0.2204  0.2557
  205CO2     O1  996   3.360   3.667   6.058 -0.1737 -0.1234  0.2043
  205CO2     O2  997   3.154   3.708   5.959 -0.0870  0.5642  0.3072
  206CO2     D1  998   2.046   8.206   1.310  0.0803 -0.2847 -0.7052
  206CO2     D2  999   1.858   8.145   1.325  0.1117 -0.2803 -0.2807
  206CO2      C 1000   1.952   8.175   1.317  0.0960 -0.2825 -0.4929
  206CO2     O1 1001   1.842   8.139   1.326  0.1144 -0.2799 -0.2440
  206CO2     O2 1002   2.062   8.211   1.309  0.0776 -0.2851 -0.7418
  207CO2     D1 1003   1.855   5.595   1.381 -0.1749 -0.0542  0.2876
  207CO2     D2 1004   2.019   5.619   1.489 -0.6252  0.0038  0.9658
  207CO2      C 1005   1.937   5.607   1.435 -0.4000 -0.0252  0.6267
  207CO2     O1 1006   2.033   5.622   1.498 -0.6641  0.0088  1.0243
  207CO2     O2 1007   1.841   5.593   1.372 -0.1359 -0.0592  0.2291
  208CO2     D1 1008   6.432   0.572   7.669  0.0273 -0.1151  0.3341
  208CO2     D2 1009   6.547   0.622   7.516 -0.3118  0.1549  0.1642
  208CO2      C 1010   6.489   0.597   7.592 -0.1422  0.0199  0.2492
  208CO2     O1 1011   6.557   0.626   7.503 -0.3411  0.1782  0.1495
  208CO2     O2 1012   6.422   0.568   7.682  0.0566 -0.1384  0.3488
  209CO2     D1 1013   4.720   4.309   4.005  0.5609  0.0132 -0.4057
  209CO2     D2 1014   4.694   4.124   4.069  0.4442  0.2556  0.2561
  209CO2      C 1015   4.707   4.216   4.037  0.5026  0.1344 -0.0748
  209CO2     O1 1016   4.692   4.108   4.074  0.4341  0.2766  0.3133
  209CO2     O2 1017   4.722   4.325   4.000  0.5710 -0.0078 -0.4628
  210CO2     D1 1018   5.612   0.781   0.018  0.2611 -0.5422 -0.0955
  210CO2     D2 1019   5.694   0.725  -0.153  0.2257 -0.1408 -0.2440
  210CO2      C 1020   5.653   0.753  -0.067  0.2434 -0.3415 -0.1697
  210CO2     O1 1021   5.701   0.720  -0.168  0.2227 -0.1061 -0.2568
  210CO2     O2 1022   5.605   0.786   0.033  0.2642 -0.5769 -0.0826
  211CO2     D1 1023   1.136   5.038   2.504 -0.0161 -0.3157  0.4583
  211CO2     D2 1024   1.233   5.119   2.351 -0.1690 -0.2995  0.3697
  211CO2      C 1025   1.184   5.078   2.428 -0.0926 -0.3076  0.4140
  211CO2     O1 1026   1.241   5.126   2.338 -0.1822 -0.2982  0.3620
  211CO2     O2 1027   1.128   5.031   2.517 -0.0029 -0.3170  0.4659
  212CO2     D1 1028   4.028   6.902   4.542 -0.1415 -0.1708 -0.1660
  212CO2     D2 1029   4.174   7.024   4.599 -0.0195 -0.0949 -0.6361
  212CO2      C 1030   4.101   6.963   4.571 -0.0805 -0.1328 -0.4010
  212CO2     O1 1031   4.186   7.034   4.604 -0.0090 -0.0883 -0.6767
  212CO2     O2 1032   4.016   6.891   4.537 -0.1520 -0.1774 -0.1254
  213CO2     D1 1033   7.152   1.229   7.637 -0.0598 -0.2453  0.1145
  213CO2     D2 1034   7.121   1.033   7.641 -0.0328 -0.2448  0.3406
  213CO2      C 1035   7.137   1.131   7.639 -0.0463 -0.2450  0.2276
  213CO2     O1 1036   7.119   1.016   7.642 -0.0305 -0.2447  0.3602
  213CO2     O2 1037   7.154   1.246   7.637 -0.0621 -0.2454  0.0950
  214CO2     D1 1038   1.028   8.196   7.153 -0.0810 -0.0157  0.1679
  214CO2     D2 1039   0.926   8.354   7.091  0.3261  0.4213  0.6103
  214CO2      C 1040   0.977   8.275   7.122  0.1226  0.2028  0.3891
  214CO2     O1 1041   0.918   8.367   7.086  0.3613  0.4590  0.6486
  214CO2     O2 1042   1.036   8.182   7.158 -0.1161 -0.0534  0.1296
  215CO2     D1 1043   2.652   2.166   5.666  0.2675 -0.2305  0.2707
  215CO2     D2 1044   2.528   2.093   5.802  0.2539 -0.3166  0.2123
  215CO2      C 1045   2.590   2.129   5.734  0.2607 -0.2735  0.2415
  215CO2     O1 1046   2.517   2.087   5.813  0.2528 -0.3240  0.2072
  215CO2     O2 1047   2.663   2.172   5.655  0.2687 -0.2230  0.2758
  216CO2     D1 1048   1.865   2.805   1.093 -0.1352 -0.4673  0.0540
  216CO2     D2 1049   2.034   2.799   1.195  0.0968  0.0143 -0.2997
  216CO2      C 1050   1.950   2.802   1.144 -0.0192 -0.2265 -0.1228
  216CO2     O1 1051   2.049   2.798   1.204  0.1168  0.0559 -0.3303
  216CO2     O2 1052   1.850   2.805   1.084 -0.1553 -0.5088  0.0846
  217CO2     D1 1053   0.127   6.466   8.129  0.0840  0.1469  0.6971
  217CO2     D2 1054   0.289   6.568   8.080 -0.3177  0.5379  0.1665
  217CO2      C 1055   0.208   6.517   8.105 -0.1168  0.3424  0.4318
  217CO2     O1 1056   0.303   6.576   8.076 -0.3524  0.5716  0.1207
  217CO2     O2 1057   0.113   6.458   8.133  0.1187  0.1131  0.7430
  218CO2     D1 1058   3.236   5.414   4.961 -0.3116  0.0273  0.2523
  218CO2     D2 1059   3.052   5.343   4.945 -0.1993 -0.1546 -0.2490
  218CO2      C 1060   3.144   5.379   4.953 -0.2554 -0.0637  0.0017
  218CO2     O1 1061   3.036   5.337   4.943 -0.1896 -0.1703 -0.2923
  218CO2     O2 1062   3.252   5.420   4.962 -0.3213  0.0430  0.2956
  219CO2     D1 1063   4.890   4.450   2.623 -0.1622  0.1986 -0.1431
  219CO2     D2 1064   4.948   4.589   2.752  0.4376 -0.4084  0.2399
  219CO2      C 1065   4.919   4.519   2.688  0.1377 -0.1049  0.0484
  219CO2     O1 1066   4.953   4.600   2.763  0.4894 -0.4609  0.2729
  219CO2     O2 1067   4.885   4.438   2.612 -0.2140  0.2511 -0.1762
  220CO2     D1 1068   5.687   0.479   3.187 -0.0123  0.2662 -0.2097
  220CO2     D2 1069   5.524   0.529   3.088 -0.2376  0.0110  0.0294
  220CO2      C 1070   5.605   0.504   3.137 -0.1250  0.1386 -0.0901
  220CO2     O1 1071   5.510   0.533   3.079 -0.2571 -0.0111  0.0501
  220CO2     O2 1072   5.701   0.474   3.196  0.0071  0.2882 -0.2304
  221CO2     D1 1073   3.603   5.887   4.007 -0.1005 -0.1911  0.3703
  221CO2     D2 1074   3.725   5.740   3.953 -0.4759 -0.3391 -0.0811
  221CO2      C 1075   3.664   5.814   3.980 -0.2882 -0.2651  0.1446
  221CO2     O1 1076   3.735   5.728   3.949 -0.5083 -0.3518 -0.1201
  221CO2     O2 1077   3.593   5.900   4.011 -0.0681 -0.1783  0.4093
  222CO2     D1 1078   3.900   1.038   2.367  0.4578  0.2329  0.0391
  222CO2     D2 1079   3.796   0.940   2.231  0.0681  0.6631  0.0287
  222CO2      C 1080   3.848   0.989   2.299  0.2629  0.4480  0.0339
  222CO2     O1 1081   3.787   0.931   2.219  0.0344  0.7002  0.0278
  222CO2     O2 1082   3.909   1.046   2.379  0.4915  0.1957  0.0400
  223CO2     D1 1083   2.068   3.168   6.101 -0.4734  0.1533  0.6056
  223CO2     D2 1084   2.170   3.177   6.270  0.1985 -0.3223  0.2246
  223CO2      C 1085   2.119   3.173   6.186 -0.1375 -0.0845  0.4151
  223CO2     O1 1086   2.179   3.178   6.285  0.2565 -0.3634  0.1917
  223CO2     O2 1087   2.059   3.167   6.087 -0.5315  0.1943  0.6385
  224CO2     D1 1088   1.025   1.112   2.023  0.2446 -0.3806  0.1040
  224CO2     D2 1089   0.932   1.161   1.855  0.1569  0.1189  0.2998
  224CO2      C 1090   0.979   1.136   1.939  0.2008 -0.1309  0.2019
  224CO2     O1 1091   0.924   1.166   1.841  0.1493  0.1620  0.3167
  224CO2     O2 1092   1.033   1.107   2.037  0.2522 -0.4238  0.0871
  225CO2     D1 1093   8.279   1.472   3.676  0.5349  0.1432  0.4604
  225CO2     D2 1094   8.332   1.281   3.662 -0.2235 -0.0636  0.3843
  225CO2      C 1095   8.305   1.377   3.669  0.1557  0.0398  0.4224
  225CO2     O1 1096   8.336   1.265   3.661 -0.2890 -0.0814  0.3777
  225CO2     O2 1097   8.274   1.488   3.678  0.6004  0.1610  0.4670
  226CO2     D1 1098   2.543   2.184   2.429  0.5142 -0.4698 -0.1923
  226CO2     D2 1099   2.651   2.349   2.415  0.1110 -0.2074 -0.2215
  226CO2      C 1100   2.597   2.266   2.422  0.3126 -0.3386 -0.2069
  226CO2     O1 1101   2.660   2.363   2.413  0.0762 -0.1848 -0.2240
  226CO2     O2 1102   2.533   2.169   2.431  0.5490 -0.4925 -0.1898
  227CO2     D1 1103   2.722   3.226   5.097  0.1233  0.0388  0.2063
  227CO2     D2 1104   2.697   3.184   4.905  0.0651  0.2726  0.1624
  227CO2      C 1105   2.710   3.205   5.001  0.0942  0.1557  0.1844
  227CO2     O1 1106   2.695   3.181   4.888  0.0600  0.2928  0.1586
  227CO2     O2 1107   2.724   3.230   5.113  0.1284  0.0186  0.2101
  228CO2     D1 1108   0.729   0.489   6.900 -0.1613  0.0566  0.1053
  228CO2     D2 1109   0.852   0.455   6.749  0.0140 -0.0473  0.2717
  228CO2      C 1110   0.791   0.472   6.824 -0.0736  0.0046  0.1885
  228CO2     O1 1111   0.863   0.452   6.736  0.0291 -0.0563  0.2861
  228CO2     O2 1112   0.719   0.492   6.913 -0.1764  0.0656  0.0909
  229CO2     D1 1113   5.675   7.413   2.832  0.7063  0.1859 -0.2104
  229CO2     D2 1114   5.682   7.296   2.672  0.2164  0.2155 -0.2567
  229CO2      C 1115   5.678   7.354   2.752  0.4614  0.2007 -0.2336
  229CO2     O1 1116   5.683   7.286   2.658  0.1741  0.2181 -0.2607
  229CO2     O2 1117   5.674   7.423   2.846  0.7486  0.1833 -0.2064
  230CO2     D1 1118   0.651   5.033   8.428 -0.2682  0.1370 -0.2456
  230CO2     D2 1119   0.755   5.164   8.533  0.0856 -0.4251  0.1079
  230CO2      C 1120   0.703   5.099   8.481 -0.0913 -0.1440 -0.0688
  230CO2     O1 1121   0.764   5.176   8.543  0.1162 -0.4737  0.1384
  230CO2     O2 1122   0.642   5.022   8.419 -0.2987  0.1856 -0.2761
  231CO2     D1 1123   1.639   0.522   0.524  0.0293  0.0389  0.0631
  231CO2     D2 1124   1.473   0.561   0.625  0.0959  0.0909  0.1512
  231CO2      C 1125   1.556   0.542   0.575  0.0626  0.0649  0.1072
  231CO2     O1 1126   1.459   0.565   0.634  0.1016  0.0954  0.1588
  231CO2     O2 1127   1.653   0.519   0.515  0.0235  0.0344  0.0555
  232CO2     D1 1128   8.341   6.201   3.382 -0.0229  0.1726 -0.1457
  232CO2     D2 1129   8.477   6.265   3.253 -0.2657  0.1123 -0.4333
  232CO2      C 1130   8.409   6.233   3.318 -0.1443  0.1425 -0.2895
  232CO2     O1 1131   8.489   6.271   3.242 -0.2866  0.1071 -0.4582
  232CO2     O2 1132   8.330   6.196   3.393 -0.0020  0.1779 -0.1209
  233CO2     D1 1133   0.745   1.379   4.747 -0.2167  0.1486 -0.2133
  233CO2     D2 1134   0.826   1.213   4.819 -0.3120  0.2466  0.1205
  233CO2      C 1135   0.785   1.296   4.783 -0.2644  0.1976 -0.0464
  233CO2     O1 1136   0.833   1.199   4.825 -0.3203  0.2551  0.1493
  233CO2     O2 1137   0.738   1.393   4.741 -0.2085  0.1401 -0.2421
  234CO2     D1 1138   3.098   2.281   5.434  0.3570 -0.3538 -0.1929
  234CO2     D2 1139   3.165   2.113   5.515  0.8411 -0.0262  0.0867
  234CO2      C 1140   3.132   2.197   5.474  0.5990 -0.1900 -0.0531
  234CO2     O1 1141   3.171   2.099   5.522  0.8829  0.0021  0.1108
  234CO2     O2 1142   3.092   2.295   5.427  0.3152 -0.3821 -0.2171
  235CO2     D1 1143   3.276   7.395   1.345  0.0291  0.0376  0.2569
  235CO2     D2 1144   3.430   7.344   1.231  0.4523  0.3066  0.7059
  235CO2      C 1145   3.353   7.370   1.288  0.2407  0.1721  0.4814
  235CO2     O1 1146   3.443   7.340   1.221  0.4889  0.3298  0.7446
  235CO2     O2 1147   3.263   7.399   1.355 -0.0075  0.0144  0.2181
  236CO2     D1 1148   2.232   1.328   5.429 -0.0431  0.5244  0.0683
  236CO2     D2 1149   2.421   1.354   5.480  0.1455 -0.5823 -0.0712
  236CO2      C 1150   2.327   1.341   5.455  0.0512 -0.0289 -0.0014
  236CO2     O1 1151   2.438   1.356   5.485  0.1618 -0.6779 -0.0832
  236CO2     O2 1152   2.216   1.326   5.425 -0.0594  0.6200  0.0804
  237CO2     D1 1153   5.745   2.044   8.020 -0.0450 -0.3302 -0.2708
  237CO2     D2 1154   5.795   2.196   8.136 -0.2587 -0.3320 -0.1771
  237CO2      C 1155   5.770   2.120   8.078 -0.1518 -0.3311 -0.2240
  237CO2     O1 1156   5.799   2.209   8.147 -0.2771 -0.3321 -0.1690
  237CO2     O2 1157   5.740   2.031   8.010 -0.0266 -0.3301 -0.2789
  238CO2     D1 1158   5.974   0.600   2.291  0.0014 -0.3057  0.0127
  238CO2     D2 1159   5.851   0.679   2.158 -0.1005  0.0579  0.3211
  238CO2      C 1160   5.913   0.639   2.224 -0.0496 -0.1239  0.1669
  238CO2     O1 1161   5.841   0.686   2.146 -0.1093  0.0894  0.3477
  238CO2     O2 1162   5.985   0.593   2.302  0.0102 -0.3372 -0.0140
  239CO2     D1 1163   3.346   5.266   0.053  0.0235 -0.3630  0.5897
  239CO2     D2 1164   3.538   5.235   0.017 -0.1507 -0.4917 -0.2367
  239CO2      C 1165   3.442   5.250   0.035 -0.0636 -0.4274  0.1765
  239CO2     O1 1166   3.555   5.232   0.014 -0.1657 -0.5029 -0.3081
  239CO2     O2 1167   3.329   5.269   0.057  0.0386 -0.3519  0.6611
  240CO2     D1 1168   2.227   4.465   7.537 -0.2018 -0.0788  0.2843
  240CO2     D2 1169   2.353   4.605   7.597 -0.1835 -0.0946  0.2812
  240CO2      C 1170   2.290   4.535   7.567 -0.1926 -0.0867  0.2827
  240CO2     O1 1171   2.363   4.617   7.603 -0.1819 -0.0959  0.2809
  240CO2     O2 1172   2.216   4.453   7.532 -0.2034 -0.0774  0.2846
  241CO2     D1 1173   7.507   6.305   1.290  0.0850  0.0175 -0.1090
  241CO2     D2 1174   7.421   6.156   1.387  0.0682 -0.0166 -0.1776
  241CO2      C 1175   7.464   6.230   1.338  0.0766  0.0004 -0.1433
  241CO2     O1 1176   7.414   6.143   1.395  0.0667 -0.0196 -0.1835
  241CO2     O2 1177   7.515   6.318   1.282  0.0865  0.0205 -0.1031
  242CO2     D1 1178   6.598   0.327   0.356 -0.0126  0.5704  0.1276
  242CO2     D2 1179   6.591   0.524   0.378 -0.0712  0.4966  0.7707
  242CO2      C 1180   6.594   0.426   0.367 -0.0419  0.5335  0.4491
  242CO2     O1 1181   6.590   0.541   0.380 -0.0762  0.4902  0.8262
  242CO2     O2 1182   6.598   0.310   0.354 -0.0076  0.5768  0.0720
  243CO2     D1 1183   6.273   1.796   3.310  0.6894 -0.0442  0.2613
  243CO2     D2 1184   6.331   1.626   3.394 -0.0171 -0.5841 -0.3390
  243CO2      C 1185   6.302   1.711   3.352  0.3361 -0.3142 -0.0389
  243CO2     O1 1186   6.336   1.611   3.401 -0.0781 -0.6308 -0.3909
  243CO2     O2 1187   6.268   1.810   3.303  0.7504  0.0024  0.3132
  244CO2     D1 1188   0.448   0.378   2.948 -0.5057 -0.0531  0.3135
  244CO2     D2 1189   0.543   0.263   3.078 -0.0456  0.1602  0.1650
  244CO2      C 1190   0.496   0.321   3.013 -0.2756  0.0535  0.2393
  244CO2     O1 1191   0.552   0.253   3.089 -0.0058  0.1786  0.1522
  244CO2     O2 1192   0.440   0.388   2.937 -0.5454 -0.0716  0.3263
  245CO2     D1 1193   2.442   0.808   6.187  0.1004 -0.0814 -0.8665
  245CO2     D2 1194   2.587   0.911   6.100  0.2125  0.2716 -0.2597
  245CO2      C 1195   2.514   0.860   6.143  0.1564  0.0951 -0.5631
  245CO2     O1 1196   2.599   0.920   6.093  0.2222  0.3021 -0.2073
  245CO2     O2 1197   2.429   0.799   6.194  0.0907 -0.1119 -0.9190
  246CO2     D1 1198   6.367   2.634   4.692  0.4242 -0.4291  0.2264
  246CO2     D2 1199   6.447   2.567   4.860  0.5335 -0.3798  0.1939
  246CO2      C 1200   6.407   2.601   4.776  0.4789 -0.4044  0.2102
  246CO2     O1 1201   6.454   2.562   4.874  0.5430 -0.3756  0.1911
  246CO2     O2 1202   6.360   2.639   4.677  0.4148 -0.4333  0.2292
  247CO2     D1 1203   1.323   6.067   5.858  0.0300 -0.2958  0.0721
  247CO2     D2 1204   1.475   5.943   5.837  0.0377 -0.2275 -0.2737
  247CO2      C 1205   1.399   6.005   5.848  0.0339 -0.2617 -0.1008
  247CO2     O1 1206   1.488   5.932   5.835  0.0383 -0.2216 -0.3036
  247CO2     O2 1207   1.310   6.078   5.860  0.0294 -0.3018  0.1019
  248CO2     D1 1208   4.043   0.758   1.783  0.2136  0.4455 -0.4343
  248CO2     D2 1209   3.917   0.832   1.917  0.2625  0.0372 -0.1618
  248CO2      C 1210   3.980   0.795   1.850  0.2380  0.2414 -0.2981
  248CO2     O1 1211   3.906   0.838   1.928  0.2667  0.0020 -0.1383
  248CO2     O2 1212   4.054   0.752   1.771  0.2094  0.4807 -0.4578
  249CO2     D1 1213   6.838   1.393   1.315  0.3553 -0.0666 -0.0754
  249CO2     D2 1214   6.662   1.481   1.292  0.0292 -0.7718 -0.2896
  249CO2      C 1215   6.750   1.437   1.303  0.1923 -0.4192 -0.1825
  249CO2     O1 1216   6.647   1.489   1.290  0.0011 -0.8327 -0.3081
  249CO2     O2 1217   6.853   1.386   1.317  0.3834 -0.0057 -0.0569
  250CO2     D1 1218   2.341   1.803   2.152 -0.1146 -0.2206  0.3824
  250CO2     D2 1219   2.167   1.870   2.217  0.0200  0.2551  0.2530
  250CO2      C 1220   2.254   1.837   2.184 -0.0473  0.0172  0.3177
  250CO2     O1 1221   2.152   1.876   2.223  0.0316  0.2961  0.2418
  250CO2     O2 1222   2.356   1.797   2.146 -0.1262 -0.2617  0.3936
  251CO2     D1 1223   7.211   7.202   0.764 -0.0237 -0.0936 -0.4681
  251CO2     D2 1224   7.388   7.130   0.713  0.2621 -0.2375  0.7137
  251CO2      C 1225   7.300   7.166   0.738  0.1192 -0.1656  0.1228
  251CO2     O1 1226   7.403   7.124   0.709  0.2868 -0.2500  0.8158
  251CO2     O2 1227   7.196   7.209   0.768 -0.0484 -0.0812 -0.5702
  252CO2     D1 1228   3.849   7.312   3.575  0.4139  0.2038 -0.1018
  252CO2     D2 1229   3.884   7.127   3.636 -0.2313  0.1089 -0.0155
  252CO2      C 1230   3.867   7.219   3.605  0.0913  0.1563 -0.0586
  252CO2     O1 1231   3.887   7.111   3.641 -0.2870  0.1007 -0.0081
  252CO2     O2 1232   3.846   7.328   3.570  0.4696  0.2120 -0.1092
  253CO2     D1 1233   7.096   1.042   6.803 -0.1183  0.0625  0.0167
  253CO2     D2 1234   6.962   0.952   6.688 -0.0925 -0.3693  0.3238
  253CO2      C 1235   7.029   0.997   6.746 -0.1054 -0.1534  0.1703
  253CO2     O1 1236   6.951   0.944   6.678 -0.0902 -0.4066  0.3504
  253CO2     O2 1237   7.107   1.050   6.813 -0.1205  0.0998 -0.0098
  254CO2     D1 1238   4.506   0.393   0.147  0.5813  0.3345  0.2811
  254CO2     D2 1239   4.374   0.421   0.002  0.6259  0.0225  0.1811
  254CO2      C 1240   4.440   0.407   0.074  0.6036  0.1785  0.2311
  254CO2     O1 1241   4.363   0.424  -0.011  0.6297 -0.0045  0.1724
  254CO2     O2 1242   4.517   0.391   0.159  0.5775  0.3615  0.2897
  255CO2     D1 1243   7.096   7.370   3.203 -0.2171 -0.0997  0.1091
  255CO2     D2 1244   7.219   7.525   3.203 -0.2663 -0.0609 -0.0057
  255CO2      C 1245   7.158   7.448   3.203 -0.2417 -0.0803  0.0517
  255CO2     O1 1246   7.230   7.538   3.203 -0.2705 -0.0576 -0.0156
  255CO2     O2 1247   7.085   7.357   3.203 -0.2128 -0.1031  0.1190
  256CO2     D1 1248   6.370   7.321   5.286  0.1448 -0.4302 -0.1253
  256CO2     D2 1249   6.214   7.299   5.166 -0.0761  0.3705  0.0124
  256CO2      C 1250   6.292   7.310   5.226  0.0343 -0.0299 -0.0564
  256CO2     O1 1251   6.200   7.297   5.156 -0.0952  0.4396  0.0243
  256CO2     O2 1252   6.384   7.323   5.296  0.1639 -0.4994 -0.1372
  257CO2     D1 1253   1.180   8.174   5.909  0.1254 -0.0414 -0.0511
  257CO2     D2 1254   1.080   8.310   6.012  0.0641 -0.0469 -0.1037
  257CO2      C 1255   1.130   8.242   5.961  0.0947 -0.0441 -0.0774
  257CO2     O1 1256   1.072   8.322   6.021  0.0588 -0.0474 -0.1082
  257CO2     O2 1257   1.189   8.162   5.901  0.1307 -0.0409 -0.0465
  258CO2     D1 1258   7.340   6.566   8.456  0.4689 -0.0291 -0.3562
  258CO2     D2 1259   7.415   6.466   8.302 -0.0942 -0.4201 -0.3782
  258CO2      C 1260   7.378   6.516   8.379  0.1874 -0.2246 -0.3672
  258CO2     O1 1261   7.422   6.457   8.289 -0.1429 -0.4539 -0.3801
  258CO2     O2 1262   7.334   6.574   8.469  0.5176  0.0047 -0.3543
  259CO2     D1 1263   6.517   5.628   2.799 -0.2194 -0.1155 -0.1895
  259CO2     D2 1264   6.560   5.529   2.965 -0.1130  0.0592 -0.1117
  259CO2      C 1265   6.539   5.579   2.882 -0.1662 -0.0281 -0.1506
  259CO2     O1 1266   6.564   5.520   2.979 -0.1038  0.0743 -0.1050
  259CO2     O2 1267   6.513   5.637   2.785 -0.2286 -0.1305 -0.1962
  260CO2     D1 1268   0.970   4.906   6.787 -0.0657  0.1488  0.1688
  260CO2     D2 1269   0.811   4.923   6.670  0.4205 -0.1836 -0.5481
  260CO2      C 1270   0.890   4.915   6.729  0.1774 -0.0174 -0.1896
  260CO2     O1 1271   0.797   4.924   6.660  0.4625 -0.2123 -0.6100
  260CO2     O2 1272   0.984   4.905   6.797 -0.1076  0.1775  0.2308
  261CO2     D1 1273   4.284   5.741   4.041  0.3466 -0.1993 -0.3098
  261CO2     D2 1274   4.273   5.613   4.191  0.1458  0.4224  0.2070
  261CO2      C 1275   4.278   5.677   4.116  0.2462  0.1115 -0.0514
  261CO2     O1 1276   4.272   5.602   4.204  0.1284  0.4761  0.2517
  261CO2     O2 1277   4.285   5.752   4.028  0.3639 -0.2530 -0.3544
  262CO2     D1 1278   5.812   7.872   7.329  0.1859  0.0202 -0.1409
  262CO2     D2 1279   5.755   8.059   7.301 -0.1579 -0.0823 -0.1266
  262CO2      C 1280   5.784   7.965   7.315  0.0140 -0.0310 -0.1337
  262CO2     O1 1281   5.750   8.075   7.298 -0.1876 -0.0912 -0.1253
  262CO2     O2 1282   5.817   7.855   7.331  0.2156  0.0291 -0.1421
  263CO2     D1 1283   3.101   5.801   0.743  0.2142  0.0007 -0.6343
  263CO2     D2 1284   3.223   5.924   0.648  0.0850  0.6296  0.0080
  263CO2      C 1285   3.162   5.862   0.696  0.1496  0.3152 -0.3132
  263CO2     O1 1286   3.234   5.934   0.640  0.0738  0.6839  0.0634
  263CO2     O2 1287   3.090   5.790   0.751  0.2253 -0.0536 -0.6898
  264CO2     D1 1288   4.485   3.397   4.904 -0.2764  0.0625  0.3617
  264CO2     D2 1289   4.670   3.417   4.837 -0.2345  0.2335  0.5292
  264CO2      C 1290   4.577   3.407   4.871 -0.2554  0.1480  0.4454
  264CO2     O1 1291   4.686   3.419   4.831 -0.2309  0.2483  0.5437
  264CO2     O2 1292   4.469   3.395   4.910 -0.2800  0.0477  0.3472
  265CO2     D1 1293   0.881   3.430   7.990  0.1054  0.0001  0.4533
  265CO2     D2 1294   0.715   3.527   8.041  0.2686  0.3277  0.3636
  265CO2      C 1295   0.798   3.479   8.015  0.1870  0.1639  0.4085
  265CO2     O1 1296   0.701   3.535   8.045  0.2827  0.3560  0.3559
  265CO2     O2 1297   0.895   3.422   7.986  0.0913 -0.0282  0.4611
  266CO2     D1 1298   6.451   6.365   6.134 -0.3245 -0.2374  1.0236
  266CO2     D2 1299   6.307   6.239   6.183 -0.5718 -0.4560 -0.2514
  266CO2      C 1300   6.379   6.302   6.158 -0.4481 -0.3467  0.3861
  266CO2     O1 1301   6.295   6.228   6.187 -0.5931 -0.4748 -0.3615
  266CO2     O2 1302   6.464   6.376   6.130 -0.3031 -0.2185  1.1338
  267CO2     D1 1303   7.054   4.811   1.046 -0.3155  0.3803  0.4225
  267CO2     D2 1304   7.015   4.968   0.932  0.4066  0.1868 -0.0964
  267CO2      C 1305   7.034   4.889   0.989  0.0455  0.2836  0.1630
  267CO2     O1 1306   7.012   4.981   0.922  0.4689  0.1701 -0.1413
  267CO2     O2 1307   7.057   4.797   1.056 -0.3779  0.3971  0.4673
  268CO2     D1 1308   2.409   8.140   8.272 -0.4704 -0.1823 -0.4079
  268CO2     D2 1309   2.482   7.958   8.244  0.3205  0.0692  0.0024
  268CO2      C 1310   2.445   8.049   8.258 -0.0749 -0.0566 -0.2027
  268CO2     O1 1311   2.488   7.943   8.242  0.3889  0.0909  0.0379
  268CO2     O2 1312   2.402   8.156   8.275 -0.5387 -0.2041 -0.4434
  269CO2     D1 1313   4.003   5.605   0.166 -0.4872 -0.3584 -0.3528
  269CO2     D2 1314   3.918   5.511   0.318  0.4588  0.0351  0.4174
  269CO2      C 1315   3.961   5.558   0.242 -0.0142 -0.1617  0.0323
  269CO2     O1 1316   3.911   5.503   0.331  0.5405  0.0691  0.4839
  269CO2     O2 1317   4.010   5.613   0.152 -0.5689 -0.3924 -0.4194
  270CO2     D1 1318   8.250   0.484   2.693  0.0049 -0.1115  0.1167
  270CO2     D2 1319   8.365   0.365   2.800 -0.3358 -0.6241 -0.0881
  270CO2      C 1320   8.308   0.425   2.746 -0.1654 -0.3678  0.0143
  270CO2     O1 1321   8.375   0.354   2.809 -0.3652 -0.6684 -0.1058
  270CO2     O2 1322   8.240   0.495   2.683  0.0344 -0.0672  0.1343
  271CO2     D1 1323   0.231   5.729   3.514  0.0930  0.3916  0.8092
  271CO2     D2 1324   0.080   5.622   3.585 -0.0027 -0.0051  0.0195
  271CO2      C 1325   0.155   5.676   3.550  0.0452  0.1933  0.4144
  271CO2     O1 1326   0.067   5.613   3.591 -0.0110 -0.0394 -0.0487
  271CO2     O2 1327   0.244   5.738   3.508  0.1013  0.4259  0.8775
  272CO2     D1 1328   3.516   6.546   0.566 -0.2320 -0.4143  0.2861
  272CO2     D2 1329   3.538   6.741   0.591  0.0170 -0.3891 -0.1382
  272CO2      C 1330   3.527   6.644   0.579 -0.1075 -0.4017  0.0740
  272CO2     O1 1331   3.540   6.758   0.593  0.0386 -0.3869 -0.1748
  272CO2     O2 1332   3.514   6.529   0.564 -0.2536 -0.4165  0.3227
  273CO2     D1 1333   2.554   3.181   2.114  0.1552 -0.1960  0.0519
  273CO2     D2 1334   2.693   3.172   1.974  0.3453  0.2151  0.2157
  273CO2      C 1335   2.623   3.177   2.044  0.2503  0.0096  0.1338
  273CO2     O1 1336   2.705   3.172   1.962  0.3617  0.2506  0.2299
  273CO2     O2 1337   2.542   3.182   2.126  0.1388 -0.2315  0.0377
  274CO2     D1 1338   1.657   6.101   4.185 -0.4652  0.0093 -0.0402
  274CO2     D2 1339   1.723   6.240   4.061  0.3779 -0.1722  0.2004
  274CO2      C 1340   1.690   6.171   4.123 -0.0436 -0.0815  0.0801
  274CO2     O1 1341   1.729   6.252   4.050  0.4508 -0.1879  0.2211
  274CO2     O2 1342   1.651   6.089   4.196 -0.5381  0.0250 -0.0609
  275CO2     D1 1343   2.390   7.781   3.033  0.0849 -0.4664  0.0231
  275CO2     D2 1344   2.530   7.750   2.897  0.4509 -0.1461  0.3238
  275CO2      C 1345   2.460   7.765   2.965  0.2679 -0.3063  0.1734
  275CO2     O1 1346   2.542   7.747   2.885  0.4825 -0.1184  0.3498
  275CO2     O2 1347   2.378   7.783   3.045  0.0533 -0.4941 -0.0029
  276CO2     D1 1348   0.612   1.294   4.330  0.2561 -0.3873 -0.2381
  276CO2     D2 1349   0.547   1.130   4.240  0.0930 -0.4007 -0.0958
  276CO2      C 1350   0.580   1.212   4.285  0.1745 -0.3940 -0.1669
  276CO2     O1 1351   0.542   1.116   4.232  0.0789 -0.4019 -0.0835
  276CO2     O2 1352   0.618   1.308   4.338  0.2702 -0.3861 -0.2504
  277CO2     D1 1353   6.305   5.293   5.261  0.0317 -0.4801  0.0551
  277CO2     D2 1354   6.256   5.237   5.444 -0.0585 -0.2167  0.1120
  277CO2      C 1355   6.281   5.265   5.353 -0.0134 -0.3484  0.0836
  277CO2     O1 1356   6.252   5.232   5.460 -0.0663 -0.1940  0.1169
  277CO2     O2 1357   6.309   5.298   5.245  0.0395 -0.5029  0.0502
  278CO2     D1 1358   7.292   1.709   7.036 -0.0867 -0.1869 -0.4053
  278CO2     D2 1359   7.470   1.624   7.023 -0.0620 -0.2020  0.0037
  278CO2      C 1360   7.381   1.667   7.029 -0.0743 -0.1944 -0.2008
  278CO2     O1 1361   7.486   1.616   7.021 -0.0599 -0.2033  0.0390
  278CO2     O2 1362   7.277   1.717   7.037 -0.0888 -0.1856 -0.4406
  279CO2     D1 1363   7.093   3.879   7.427  0.2422 -0.2416  0.0272
  279CO2     D2 1364   7.045   3.927   7.612 -0.2737  0.0327 -0.1758
  279CO2      C 1365   7.069   3.903   7.519 -0.0158 -0.1045 -0.0743
  279CO2     O1 1366   7.040   3.931   7.628 -0.3183  0.0564 -0.1933
  279CO2     O2 1367   7.097   3.875   7.410  0.2867 -0.2653  0.0448
  280CO2     D1 1368   3.383   2.282   4.201 -0.6140 -0.4805 -0.0061
  280CO2     D2 1369   3.299   2.455   4.247 -0.2855 -0.3505  0.1060
  280CO2      C 1370   3.341   2.369   4.224 -0.4497 -0.4155  0.0499
  280CO2     O1 1371   3.291   2.470   4.251 -0.2571 -0.3392  0.1157
  280CO2     O2 1372   3.390   2.268   4.197 -0.6424 -0.4917 -0.0158
  281CO2     D1 1373   6.730   1.018   4.944  0.0473 -0.3286 -0.0623
  281CO2     D2 1374   6.885   1.141   4.942 -0.1564 -0.0731  0.1044
  281CO2      C 1375   6.807   1.079   4.943 -0.0545 -0.2008  0.0211
  281CO2     O1 1376   6.898   1.152   4.942 -0.1740 -0.0510  0.1188
  281CO2     O2 1377   6.717   1.007   4.944  0.0649 -0.3507 -0.0767
  282CO2     D1 1378   4.501   5.382   3.077 -0.1370  0.3835 -0.2486
  282CO2     D2 1379   4.339   5.383   3.190 -0.0844  0.1099 -0.1733
  282CO2      C 1380   4.420   5.382   3.134 -0.1107  0.2467 -0.2109
  282CO2     O1 1381   4.324   5.383   3.200 -0.0798  0.0863 -0.1668
  282CO2     O2 1382   4.515   5.382   3.068 -0.1415  0.4072 -0.2551
  283CO2     D1 1383   0.559   6.550   1.713 -0.2966 -0.4047 -0.1285
  283CO2     D2 1384   0.710   6.440   1.647  0.0313 -0.0093 -0.0371
  283CO2      C 1385   0.635   6.495   1.680 -0.1327 -0.2070 -0.0828
  283CO2     O1 1386   0.723   6.431   1.641  0.0596  0.0248 -0.0292
  283CO2     O2 1387   0.546   6.559   1.719 -0.3249 -0.4389 -0.1364
  284CO2     D1 1388   7.742   3.506   0.086 -0.4266  0.1158 -0.0140
  284CO2     D2 1389   7.700   3.563   0.271 -0.3562  0.0975  0.0076
  284CO2      C 1390   7.721   3.534   0.179 -0.3914  0.1066 -0.0032
  284CO2     O1 1391   7.696   3.568   0.287 -0.3501  0.0959  0.0095
  284CO2     O2 1392   7.746   3.501   0.070 -0.4327  0.1173 -0.0159
  285CO2     D1 1393   0.360   0.638   7.821  0.6172 -0.2059 -0.1263
  285CO2     D2 1394   0.529   0.734   7.857  0.4716  0.0457 -0.1066
  285CO2      C 1395   0.445   0.686   7.839  0.5444 -0.0801 -0.1164
  285CO2     O1 1396   0.544   0.742   7.861  0.4591  0.0674 -0.1049
  285CO2     O2 1397   0.345   0.630   7.818  0.6298 -0.2277 -0.1279
  286CO2     D1 1398   0.505   6.033   8.195 -0.8179  0.1563  0.1065
  286CO2     D2 1399   0.582   5.947   8.356 -0.6370 -0.4472 -0.3034
  286CO2      C 1400   0.544   5.990   8.276 -0.7275 -0.1455 -0.0984
  286CO2     O1 1401   0.589   5.939   8.370 -0.6214 -0.4993 -0.3388
  286CO2     O2 1402   0.499   6.040   8.182 -0.8335  0.2084  0.1419
  287CO2     D1 1403   5.530   6.154   3.898 -0.1954  0.4174  0.0333
  287CO2     D2 1404   5.531   6.307   4.023 -0.2679  0.3801  0.0792
  287CO2      C 1405   5.530   6.231   3.960 -0.2316  0.3988  0.0562
  287CO2     O1 1406   5.531   6.321   4.034 -0.2741  0.3769  0.0831
  287CO2     O2 1407   5.530   6.141   3.887 -0.1891  0.4207  0.0294
  288CO2     D1 1408   3.213   2.599   2.523  0.0237  0.4689 -0.0364
  288CO2     D2 1409   3.375   2.712   2.516  0.5898 -0.3181  0.2791
  288CO2      C 1410   3.294   2.655   2.520  0.3068  0.0754  0.1214
  288CO2     O1 1411   3.389   2.722   2.515  0.6387 -0.3861  0.3063
  288CO2     O2 1412   3.199   2.589   2.524 -0.0251  0.5369 -0.0636
  289CO2     D1 1413   7.682   7.850   6.806 -0.0094 -0.3953  0.1076
  289CO2     D2 1414   7.665   7.821   7.001  0.2983 -0.4796  0.1211
  289CO2      C 1415   7.674   7.836   6.903  0.1445 -0.4375  0.1143
  289CO2     O1 1416   7.664   7.818   7.018  0.3248 -0.4869  0.1223
  289CO2     O2 1417   7.683   7.853   6.789 -0.0359 -0.3880  0.1064
  290CO2     D1 1418   4.981   2.890   5.337  0.3622 -0.4666 -0.2346
  290CO2     D2 1419   5.043   2.798   5.173  0.1812 -0.5511 -0.2545
  290CO2      C 1420   5.012   2.844   5.255  0.2717 -0.5088 -0.2445
  290CO2     O1 1421   5.048   2.790   5.159  0.1656 -0.5584 -0.2562
  290CO2     O2 1422   4.976   2.898   5.351  0.3778 -0.4593 -0.2329
  291CO2     D1 1423   2.644   5.781   2.553 -0.1253 -0.4307 -0.4693
  291CO2     D2 1424   2.785   5.894   2.473  0.0994 -0.1773  0.2805
  291CO2      C 1425   2.715   5.837   2.513 -0.0129 -0.3040 -0.0944
  291CO2     O1 1426   2.798   5.903   2.466  0.1188 -0.1554  0.3453
  291CO2     O2 1427   2.632   5.771   2.560 -0.1447 -0.4526 -0.5340
  292CO2     D1 1428   7.424   8.356   5.702 -0.0132  0.1868 -0.0382
  292CO2     D2 1429   7.540   8.197   5.715  0.0373  0.2321  0.0937
  292CO2      C 1430   7.482   8.277   5.708  0.0120  0.2095  0.0277
  292CO2     O1 1431   7.550   8.183   5.716  0.0417  0.2360  0.1051
  292CO2     O2 1432   7.414   8.370   5.701 -0.0176  0.1829 -0.0496
  293CO2     D1 1433   0.540   3.641   3.387  0.3890  0.2695  0.5351
  293CO2     D2 1434   0.605   3.455   3.403  0.0245  0.0964 -0.0080
  293CO2      C 1435   0.572   3.548   3.395  0.2067  0.1829  0.2636
  293CO2     O1 1436   0.610   3.439   3.404 -0.0070  0.0814 -0.0549
  293CO2     O2 1437   0.534   3.657   3.386  0.4205  0.2844  0.5820
  294CO2     D1 1438   5.290   0.593   4.132  0.1245 -0.1522 -0.0426
  294CO2     D2 1439   5.443   0.691   4.056  0.0914 -0.1999 -0.1718
  294CO2      C 1440   5.367   0.642   4.094  0.1080 -0.1761 -0.1072
  294CO2     O1 1441   5.457   0.700   4.050  0.0886 -0.2041 -0.1830
  294CO2     O2 1442   5.277   0.584   4.139  0.1274 -0.1481 -0.0314
  295CO2     D1 1443   6.426   7.009   5.022 -0.2056  0.2167 -0.2306
  295CO2     D2 1444   6.448   6.905   4.855 -0.2216 -0.1253 -0.0195
  295CO2      C 1445   6.437   6.957   4.939 -0.2136  0.0457 -0.1251
  295CO2     O1 1446   6.450   6.896   4.841 -0.2230 -0.1548 -0.0013
  295CO2     O2 1447   6.424   7.018   5.036 -0.2042  0.2462 -0.2488
  296CO2     D1 1448   0.830   3.841   6.919 -0.3113 -0.0966 -0.0906
  296CO2     D2 1449   0.843   3.886   6.726  0.0635 -0.4248 -0.1418
  296CO2      C 1450   0.836   3.863   6.822 -0.1239 -0.2607 -0.1162
  296CO2     O1 1451   0.844   3.890   6.710  0.0959 -0.4531 -0.1462
  296CO2     O2 1452   0.829   3.837   6.935 -0.3437 -0.0682 -0.0861
  297CO2     D1 1453   4.625   6.845   0.349 -0.4753 -0.3988 -0.1071
  297CO2     D2 1454   4.617   6.784   0.160  0.2014  0.3729 -0.3861
  297CO2      C 1455   4.621   6.815   0.254 -0.1369 -0.0129 -0.2466
  297CO2     O1 1456   4.616   6.779   0.144  0.2599  0.4395 -0.4102
  297CO2     O2 1457   4.626   6.850   0.365 -0.5337 -0.4654 -0.0830
  298CO2     D1 1458   5.801   2.822   6.580  0.2930 -0.2814  0.3582
  298CO2     D2 1459   5.796   2.625   6.595  0.0491 -0.3070 -0.0598
  298CO2      C 1460   5.798   2.723   6.587  0.1711 -0.2942  0.1492
  298CO2     O1 1461   5.795   2.608   6.596  0.0281 -0.3092 -0.0959
  298CO2     O2 1462   5.802   2.839   6.578  0.3141 -0.2792  0.3943
  299CO2     D1 1463   3.945   0.173   0.063 -0.0793  0.1878 -0.2077
  299CO2     D2 1464   3.773   0.255   0.115 -0.1341  0.0608 -0.1876
  299CO2      C 1465   3.859   0.214   0.089 -0.1067  0.1243 -0.1976
  299CO2     O1 1466   3.758   0.262   0.120 -0.1389  0.0498 -0.1858
  299CO2     O2 1467   3.960   0.166   0.059 -0.0746  0.1988 -0.2094
  300CO2     D1 1468   2.128   3.760   3.010 -0.1097 -0.1692 -0.2854
  300CO2     D2 1469   2.297   3.852   3.054 -0.0456 -0.2022 -0.4654
  300CO2      C 1470   2.212   3.806   3.032 -0.0777 -0.1857 -0.3754
  300CO2     O1 1471   2.312   3.860   3.057 -0.0400 -0.2051 -0.4810
  300CO2     O2 1472   2.113   3.752   3.006 -0.1153 -0.1664 -0.2699
  301CO2     D1 1473   0.921   2.152   0.522 -0.1558  0.4199 -0.4766
  301CO2     D2 1474   0.966   2.326   0.605  0.5972 -0.2095  0.4411
  301CO2      C 1475   0.944   2.239   0.563  0.2207  0.1052 -0.0178
  301CO2     O1 1476   0.970   2.341   0.613  0.6622 -0.2639  0.5204
  301CO2     O2 1477   0.918   2.137   0.514 -0.2208  0.4743 -0.5559
  302CO2     D1 1478   2.495   1.409   4.680 -0.0754  0.5806 -0.3168
  302CO2     D2 1479   2.600   1.544   4.580  0.1700  0.3432 -0.3796
  302CO2      C 1480   2.548   1.476   4.630  0.0473  0.4619 -0.3482
  302CO2     O1 1481   2.609   1.555   4.571  0.1912  0.3227 -0.3850
  302CO2     O2 1482   2.486   1.397   4.689 -0.0966  0.6011 -0.3114
  303CO2     D1 1483   6.069   1.324   5.431 -0.2112  0.4299 -0.1129
  303CO2     D2 1484   5.973   1.223   5.290 -0.2722  0.1011  0.1621
  303CO2      C 1485   6.021   1.274   5.361 -0.2417  0.2655  0.0246
  303CO2     O1 1486   5.965   1.215   5.278 -0.2774  0.0727  0.1859
  303CO2     O2 1487   6.077   1.333   5.444 -0.2059  0.4583 -0.1366
  304CO2     D1 1488   0.469   1.706   5.130  0.4032 -0.1865  0.1961
  304CO2     D2 1489   0.383   1.870   5.201  0.1109 -0.3349  0.1840
  304CO2      C 1490   0.426   1.788   5.166  0.2570 -0.2607  0.1900
  304CO2     O1 1491   0.376   1.884   5.207  0.0857 -0.3478  0.1829
  304CO2     O2 1492   0.477   1.692   5.124  0.4284 -0.1737  0.1972
  305CO2     D1 1493   6.836   6.943   8.072 -0.3870  0.5107 -0.0161
  305CO2     D2 1494   6.864   7.113   7.975 -0.2183  0.4112 -0.1408
  305CO2      C 1495   6.850   7.028   8.023 -0.3027  0.4610 -0.0784
  305CO2     O1 1496   6.867   7.128   7.966 -0.2038  0.4026 -0.1516
  305CO2     O2 1497   6.833   6.929   8.080 -0.4016  0.5193 -0.0053
  306CO2     D1 1498   7.590   6.403   3.155 -0.0445  0.2517  0.1520
  306CO2     D2 1499   7.709   6.246   3.139 -0.1757  0.1772 -0.0954
  306CO2      C 1500   7.650   6.325   3.147 -0.1101  0.2144  0.0283
  306CO2     O1 1501   7.720   6.233   3.138 -0.1871  0.1708 -0.1167
  306CO2     O2 1502   7.580   6.417   3.156 -0.0331  0.2581  0.1734
  307CO2     D1 1503   6.622   5.345   7.449 -0.2619  0.3162 -0.0123
  307CO2     D2 1504   6.783   5.231   7.465  0.1169  0.8954  0.3162
  307CO2      C 1505   6.702   5.288   7.457 -0.0725  0.6058  0.1519
  307CO2     O1 1506   6.797   5.221   7.466  0.1497  0.9454  0.3445
  307CO2     O2 1507   6.608   5.355   7.447 -0.2946  0.2662 -0.0407
  308CO2     D1 1508   1.895   5.632   6.814 -0.2396  0.2177  0.0837
  308CO2     D2 1509   1.918   5.505   6.964  0.2043 -0.4410 -0.5396
  308CO2      C 1510   1.906   5.569   6.889 -0.0176 -0.1116 -0.2280
  308CO2     O1 1511   1.920   5.494   6.977  0.2427 -0.4978 -0.5934
  308CO2     O2 1512   1.893   5.643   6.801 -0.2780  0.2746  0.1375
  309CO2     D1 1513   1.771   7.239   5.450  0.2019 -0.1457  0.7052
  309CO2     D2 1514   1.796   7.050   5.504  0.0924 -0.2684  0.3307
  309CO2      C 1515   1.784   7.144   5.477  0.1472 -0.2071  0.5180
  309CO2     O1 1516   1.798   7.034   5.509  0.0830 -0.2790  0.2984
  309CO2     O2 1517   1.769   7.255   5.445  0.2114 -0.1351  0.7376
  310CO2     D1 1518   1.104   6.857   1.164  0.1240  0.2688  0.6169
  310CO2     D2 1519   1.247   6.865   1.027  0.0792  0.4135  0.5793
  310CO2      C 1520   1.176   6.861   1.095  0.1016  0.3411  0.5981
  310CO2     O1 1521   1.259   6.866   1.015  0.0754  0.4260  0.5760
  310CO2     O2 1522   1.092   6.856   1.176  0.1279  0.2563  0.6201
  311CO2     D1 1523   0.781   0.005   2.219 -0.0208  0.5158 -0.1395
  311CO2     D2 1524   0.795  -0.019   2.023  0.2997  0.6769 -0.1355
  311CO2      C 1525   0.788  -0.007   2.121  0.1394  0.5964 -0.1375
  311CO2     O1 1526   0.797  -0.021   2.006  0.3273  0.6909 -0.1351
  311CO2     O2 1527   0.780   0.007   2.235 -0.0484  0.5019 -0.1398
  312CO2     D1 1528   8.387   0.600   0.497  0.3511  0.8498  0.1092
  312CO2     D2 1529   8.370   0.595   0.300  0.2357 -0.7480  0.1530
  312CO2      C 1530   8.378   0.598   0.398  0.2934  0.0509  0.1311
  312CO2     O1 1531   8.368   0.595   0.283  0.2257 -0.8860  0.1567
  312CO2     O2 1532   8.389   0.601   0.514  0.3610  0.9878  0.1054
  313CO2     D1 1533   0.209   6.874   2.385 -0.2897 -0.1529  0.0822
  313CO2     D2 1534   0.285   6.909   2.564 -0.6912  0.0860  0.2064
  313CO2      C 1535   0.247   6.891   2.474 -0.4905 -0.0335  0.1443
  313CO2     O1 1536   0.291   6.912   2.579 -0.7259  0.1066  0.2171
  313CO2     O2 1537   0.202   6.871   2.369 -0.2550 -0.1735  0.0714
  314CO2     D1 1538   5.366   0.975   0.150 -0.4995  0.7986 -0.2806
  314CO2     D2 1539   5.249   0.821   0.109 -0.0882  0.4024  0.0360
  314CO2      C 1540   5.308   0.898   0.129 -0.2938  0.6005 -0.1223
  314CO2     O1 1541   5.239   0.807   0.105 -0.0526  0.3682  0.0634
  314CO2     O2 1542   5.376   0.989   0.153 -0.5350  0.8328 -0.3079
  315CO2     D1 1543   7.591   7.206   2.323  0.4180 -0.3817  0.3506
  315CO2     D2 1544   7.605   7.009   2.313 -0.0686 -0.4156  0.3117
  315CO2      C 1545   7.598   7.108   2.318  0.1747 -0.3987  0.3312
  315CO2     O1 1546   7.606   6.992   2.312 -0.1106 -0.4185  0.3083
  315CO2     O2 1547   7.589   7.223   2.324  0.4601 -0.3788  0.3540
  316CO2     D1 1548   0.209   2.454   4.505  0.4178  0.0852  0.1390
  316CO2     D2 1549   0.168   2.348   4.343  0.3270  0.2316  0.0659
  316CO2      C 1550   0.189   2.401   4.424  0.3724  0.1584  0.1025
  316CO2     O1 1551   0.165   2.339   4.329  0.3191  0.2443  0.0596
  316CO2     O2 1552   0.212   2.463   4.519  0.4257  0.0725  0.1453
  317CO2     D1 1553   3.204   1.430   7.107 -0.0258  0.0769 -0.1140
  317CO2     D2 1554   3.040   1.482   7.205 -0.2275 -0.7807  0.0125
  317CO2      C 1555   3.122   1.456   7.156 -0.1267 -0.3519 -0.0508
  317CO2     O1 1556   3.026   1.487   7.213 -0.2450 -0.8547  0.0234
  317CO2     O2 1557   3.218   1.425   7.099 -0.0084  0.1510 -0.1250
  318CO2     D1 1558   0.571   5.190   6.648 -0.1472 -0.2514  0.1469
  318CO2     D2 1559   0.664   5.242   6.814  0.4054 -0.3337 -0.1371
  318CO2      C 1560   0.617   5.216   6.731  0.1291 -0.2926  0.0049
  318CO2     O1 1561   0.672   5.247   6.828  0.4531 -0.3408 -0.1616
  318CO2     O2 1562   0.562   5.186   6.633 -0.1949 -0.2443  0.1714
  319CO2     D1 1563   1.560   2.483   4.082 -0.2383  0.1688 -0.2618
  319CO2     D2 1564   1.722   2.372   4.105 -0.3141  0.0946 -0.0916
  319CO2      C 1565   1.641   2.428   4.094 -0.2762  0.1317 -0.1767
  319CO2     O1 1566   1.736   2.362   4.107 -0.3206  0.0882 -0.0769
  319CO2     O2 1567   1.546   2.493   4.080 -0.2317  0.1752 -0.2765
  320CO2     D1 1568   4.937   7.949   2.019 -0.3267  0.1579  0.1483
  320CO2     D2 1569   5.096   7.872   1.929 -0.4636  0.0075  0.0351
  320CO2      C 1570   5.016   7.910   1.974 -0.3951  0.0827  0.0917
  320CO2     O1 1571   5.109   7.865   1.921 -0.4755 -0.0055  0.0254
  320CO2     O2 1572   4.923   7.955   2.027 -0.3148  0.1709  0.1580
  321CO2     D1 1573   4.439   3.231   2.644  0.5190 -0.2674  0.4130
  321CO2     D2 1574   4.520   3.260   2.466 -0.3478  0.3164  0.1085
  321CO2      C 1575   4.480   3.245   2.555  0.0856  0.0245  0.2607
  321CO2     O1 1576   4.527   3.262   2.451 -0.4226  0.3668  0.0821
  321CO2     O2 1577   4.432   3.228   2.660  0.5939 -0.3178  0.4393
  322CO2     D1 1578   7.959   8.126   4.477  0.3130 -0.0984  0.1892
  322CO2     D2 1579   7.785   8.139   4.571  0.0357  0.2397 -0.3708
  322CO2      C 1580   7.872   8.132   4.524  0.1743  0.0707 -0.0908
  322CO2     O1 1581   7.770   8.140   4.579  0.0117  0.2689 -0.4191
  322CO2     O2 1582   7.974   8.125   4.469  0.3369 -0.1276  0.2376
  323CO2     D1 1583   2.610   7.947   1.157 -0.1040  0.3321 -1.0967
  323CO2     D2 1584   2.655   8.139   1.180  0.1676  0.1294  0.1199
  323CO2      C 1585   2.633   8.043   1.169  0.0318  0.2307 -0.4884
  323CO2     O1 1586   2.659   8.155   1.182  0.1910  0.1119  0.2250
  323CO2     O2 1587   2.607   7.931   1.155 -0.1275  0.3496 -1.2018
  324CO2     D1 1588   0.312   5.173   2.711  0.3561 -0.0055  0.0023
  324CO2     D2 1589   0.320   5.343   2.812  0.0882  0.0970 -0.1497
  324CO2      C 1590   0.316   5.258   2.762  0.2221  0.0458 -0.0737
  324CO2     O1 1591   0.320   5.358   2.821  0.0651  0.1059 -0.1629
  324CO2     O2 1592   0.311   5.159   2.703  0.3792 -0.0143  0.0154
  325CO2     D1 1593   0.984   6.768   4.077 -0.0452 -0.0228  0.2073
  325CO2     D2 1594   0.794   6.731   4.114 -0.1226  0.3139  0.1430
  325CO2      C 1595   0.889   6.749   4.096 -0.0839  0.1456  0.1751
  325CO2     O1 1596   0.777   6.728   4.118 -0.1293  0.3430  0.1374
  325CO2     O2 1597   1.001   6.771   4.074 -0.0385 -0.0519  0.2129
  326CO2     D1 1598   8.136   6.143   5.942 -0.5151 -0.6066 -0.1980
  326CO2     D2 1599   8.026   6.308   5.940  0.1264 -0.1810 -0.7782
  326CO2      C 1600   8.081   6.225   5.941 -0.1943 -0.3938 -0.4881
  326CO2     O1 1601   8.016   6.322   5.940  0.1818 -0.1443 -0.8284
  326CO2     O2 1602   8.145   6.129   5.942 -0.5705 -0.6434 -0.1478
  327CO2     D1 1603   5.203   5.050   5.243  0.4175 -0.1215  0.4540
  327CO2     D2 1604   5.366   4.943   5.210  0.3337 -0.0737 -0.1253
  327CO2      C 1605   5.285   4.997   5.227  0.3756 -0.0976  0.1643
  327CO2     O1 1606   5.381   4.934   5.208  0.3264 -0.0696 -0.1753
  327CO2     O2 1607   5.189   5.060   5.246  0.4247 -0.1256  0.5040
  328CO2     D1 1608   2.799   4.603   5.653  0.0554  0.1548 -0.0136
  328CO2     D2 1609   2.638   4.714   5.684 -0.0988 -0.1910  0.4143
  328CO2      C 1610   2.719   4.659   5.668 -0.0217 -0.0181  0.2004
  328CO2     O1 1611   2.624   4.724   5.687 -0.1121 -0.2209  0.4513
  328CO2     O2 1612   2.813   4.594   5.650  0.0687  0.1847 -0.0506
  329CO2     D1 1613   1.277   7.537   1.670  0.0430  0.2409 -0.0001
  329CO2     D2 1614   1.117   7.512   1.782  0.2690 -0.0423  0.2606
  329CO2      C 1615   1.197   7.525   1.726  0.1560  0.0993  0.1302
  329CO2     O1 1616   1.103   7.510   1.792  0.2885 -0.0668  0.2831
  329CO2     O2 1617   1.291   7.539   1.660  0.0235  0.2653 -0.0227
  330CO2     D1 1618   4.266   6.306   3.641 -0.6067 -0.0479  0.0491
  330CO2     D2 1619   4.304   6.499   3.621  0.7050 -0.2960  0.0987
  330CO2      C 1620   4.285   6.402   3.631  0.0492 -0.1720  0.0739
  330CO2     O1 1621   4.307   6.516   3.619  0.8184 -0.3175  0.1030
  330CO2     O2 1622   4.263   6.289   3.643 -0.7200 -0.0265  0.0448
  331CO2     D1 1623   4.079   5.724   4.512  0.0022  0.1143  0.0140
  331CO2     D2 1624   3.988   5.678   4.343  0.4514  0.3232 -0.2866
  331CO2      C 1625   4.034   5.701   4.428  0.2268  0.2188 -0.1363
  331CO2     O1 1626   3.980   5.674   4.329  0.4902  0.3412 -0.3126
  331CO2     O2 1627   4.087   5.728   4.527 -0.0366  0.0963  0.0400
  332CO2     D1 1628   3.081   0.737   1.371  0.2292  0.1370 -0.0139
  332CO2     D2 1629   3.064   0.684   1.560 -0.3649 -0.3528 -0.2030
  332CO2      C 1630   3.072   0.710   1.465 -0.0679 -0.1079 -0.1085
  332CO2     O1 1631   3.063   0.679   1.577 -0.4163 -0.3951 -0.2194
  332CO2     O2 1632   3.082   0.742   1.354  0.2805  0.1793  0.0024
  333CO2     D1 1633   5.070   1.673   2.866 -0.0379  0.3721 -0.1186
  333CO2     D2 1634   5.025   1.551   2.717  0.6817  0.6530 -0.5636
  333CO2      C 1635   5.048   1.612   2.792  0.3219  0.5126 -0.3411
  333CO2     O1 1636   5.022   1.540   2.704  0.7439  0.6773 -0.6020
  333CO2     O2 1637   5.073   1.683   2.879 -0.1000  0.3478 -0.0802
  334CO2     D1 1638   5.096   1.494   0.976 -0.0694 -0.3229 -0.4585
  334CO2     D2 1639   4.957   1.529   0.839 -0.0057 -0.2834 -0.5134
  334CO2      C 1640   5.027   1.512   0.908 -0.0376 -0.3031 -0.4859
  334CO2     O1 1641   4.945   1.532   0.828 -0.0002 -0.2800 -0.5181
  334CO2     O2 1642   5.108   1.491   0.988 -0.0749 -0.3263 -0.4537
  335CO2     D1 1643   3.762   6.288   2.243 -0.3193  0.4441 -0.0444
  335CO2     D2 1644   3.901   6.316   2.105  0.0314 -0.5319  0.1136
  335CO2      C 1645   3.832   6.302   2.174 -0.1440 -0.0439  0.0346
  335CO2     O1 1646   3.913   6.318   2.093  0.0617 -0.6161  0.1272
  335CO2     O2 1647   3.750   6.286   2.255 -0.3496  0.5284 -0.0581
  336CO2     D1 1648   8.129   1.472   4.226 -0.2266  0.2519  0.3756
  336CO2     D2 1649   7.991   1.583   4.137 -0.3034 -0.1151  0.0365
  336CO2      C 1650   8.060   1.527   4.182 -0.2650  0.0684  0.2060
  336CO2     O1 1651   7.979   1.592   4.130 -0.3100 -0.1468  0.0072
  336CO2     O2 1652   8.140   1.462   4.234 -0.2200  0.2836  0.4049
  337CO2     D1 1653   6.379   1.297   1.036  0.0918 -0.1674 -0.1881
  337CO2     D2 1654   6.211   1.195   1.011  0.0522 -0.1601  0.0535
  337CO2      C 1655   6.295   1.246   1.024  0.0720 -0.1637 -0.0673
  337CO2     O1 1656   6.197   1.186   1.009  0.0488 -0.1595  0.0744
  337CO2     O2 1657   6.393   1.306   1.038  0.0952 -0.1680 -0.2089
  338CO2     D1 1658   4.508   8.074   4.802 -0.1828  0.0642  0.0003
  338CO2     D2 1659   4.498   8.212   4.661 -0.0348 -0.2194 -0.2894
  338CO2      C 1660   4.503   8.143   4.731 -0.1088 -0.0776 -0.1445
  338CO2     O1 1661   4.497   8.224   4.649 -0.0221 -0.2439 -0.3144
  338CO2     O2 1662   4.509   8.062   4.814 -0.1956  0.0887  0.0254
  339CO2     D1 1663   5.501   1.215   3.748  0.3153 -0.1213  0.1178
  339CO2     D2 1664   5.440   1.102   3.899 -0.0571  0.0539  0.0981
  339CO2      C 1665   5.470   1.159   3.824  0.1291 -0.0337  0.1079
  339CO2     O1 1666   5.434   1.092   3.912 -0.0893  0.0690  0.0964
  339CO2     O2 1667   5.506   1.225   3.735  0.3475 -0.1365  0.1194
  340CO2     D1 1668   7.637   1.633   4.061 -0.1586  0.1622  0.0247
  340CO2     D2 1669   7.602   1.514   3.907  0.4718 -0.1718  0.1373
  340CO2      C 1670   7.619   1.573   3.984  0.1566 -0.0048  0.0810
  340CO2     O1 1671   7.599   1.503   3.894  0.5263 -0.2007  0.1471
  340CO2     O2 1672   7.640   1.643   4.074 -0.2130  0.1911  0.0150
  341CO2     D1 1673   4.387   0.836   5.042 -0.0320 -0.1512 -0.2651
  341CO2     D2 1674   4.199   0.871   5.092  0.1565 -0.0156  0.3457
  341CO2      C 1675   4.293   0.854   5.067  0.0622 -0.0834  0.0403
  341CO2     O1 1676   4.183   0.874   5.096  0.1727 -0.0039  0.3985
  341CO2     O2 1677   4.403   0.833   5.037 -0.0483 -0.1629 -0.3179
  342CO2     D1 1678   7.632   7.925   4.710 -0.0128  0.2632  0.1874
  342CO2     D2 1679   7.706   7.855   4.880  0.0766  0.5523  0.2678
  342CO2      C 1680   7.669   7.890   4.795  0.0319  0.4078  0.2276
  342CO2     O1 1681   7.712   7.849   4.895  0.0843  0.5773  0.2748
  342CO2     O2 1682   7.626   7.931   4.696 -0.0205  0.2383  0.1804
  343CO2     D1 1683   4.482   0.602   8.122 -0.0981 -0.8017  0.4832
  343CO2     D2 1684   4.387   0.724   7.999  0.6684 -0.1628  0.5180
  343CO2      C 1685   4.434   0.663   8.061  0.2852 -0.4823  0.5006
  343CO2     O1 1686   4.378   0.735   7.989  0.7346 -0.1076  0.5210
  343CO2     O2 1687   4.490   0.592   8.133 -0.1643 -0.8569  0.4802
  344CO2     D1 1688   2.655   1.069   8.451  0.2144 -0.2286 -0.1989
  344CO2     D2 1689   2.819   1.078   8.340  0.3652  0.1336  0.0556
  344CO2      C 1690   2.737   1.074   8.396  0.2898 -0.0475 -0.0717
  344CO2     O1 1691   2.833   1.079   8.331  0.3782  0.1649  0.0775
  344CO2     O2 1692   2.641   1.068   8.460  0.2014 -0.2599 -0.2209
  345CO2     D1 1693   6.682   6.965   1.620 -0.4468 -0.0734  0.4977
  345CO2     D2 1694   6.586   7.076   1.487  0.1618  0.3590  0.4173
  345CO2      C 1695   6.634   7.020   1.554 -0.1425  0.1428  0.4575
  345CO2     O1 1696   6.578   7.085   1.476  0.2143  0.3964  0.4104
  345CO2     O2 1697   6.690   6.955   1.631 -0.4993 -0.1108  0.5046
  346CO2     D1 1698   1.198   6.987   1.773 -0.1414  0.0994  0.1680
  346CO2     D2 1699   1.054   6.910   1.662  0.4163 -0.2742 -0.2983
  346CO2      C 1700   1.126   6.949   1.717  0.1375 -0.0874 -0.0651
  346CO2     O1 1701   1.042   6.904   1.652  0.4645 -0.3064 -0.3386
  346CO2     O2 1702   1.211   6.994   1.783 -0.1895  0.1317  0.2083
  347CO2     D1 1703   1.638   2.557   4.541  0.0744  0.4323  0.2529
  347CO2     D2 1704   1.592   2.664   4.702  0.3630  0.0294  0.6021
  347CO2      C 1705   1.615   2.611   4.621  0.2187  0.2309  0.4275
  347CO2     O1 1706   1.588   2.673   4.716  0.3880 -0.0054  0.6323
  347CO2     O2 1707   1.642   2.548   4.527  0.0495  0.4671  0.2227
  348CO2     D1 1708   1.847   7.848   8.149 -0.1210 -0.1340 -0.1570
  348CO2     D2 1709   1.685   7.942   8.211  0.1358  0.2770 -0.1032
  348CO2      C 1710   1.766   7.895   8.180  0.0074  0.0715 -0.1301
  348CO2     O1 1711   1.671   7.950   8.216  0.1580  0.3125 -0.0986
  348CO2     O2 1712   1.861   7.840   8.144 -0.1432 -0.1695 -0.1616
  349CO2     D1 1713   3.314   1.720   2.033  0.2797 -0.8885 -0.1117
  349CO2     D2 1714   3.340   1.664   2.221  0.3716  0.1701  0.1933
  349CO2      C 1715   3.327   1.692   2.127  0.3256 -0.3592  0.0408
  349CO2     O1 1716   3.342   1.659   2.237  0.3795  0.2616  0.2197
  349CO2     O2 1717   3.311   1.725   2.017  0.2718 -0.9799 -0.1380
  350CO2     D1 1718   1.010   5.427   1.499 -0.1903 -0.1683  0.0762
  350CO2     D2 1719   1.103   5.369   1.664  0.2068  0.4952  0.0903
  350CO2      C 1720   1.056   5.398   1.582  0.0082  0.1634  0.0832
  350CO2     O1 1721   1.111   5.363   1.678  0.2410  0.5525  0.0916
  350CO2     O2 1722   1.002   5.432   1.485 -0.2246 -0.2256  0.0749
  351CO2     D1 1723   3.115   7.968   4.250 -0.3649  0.5193  0.1166
  351CO2     D2 1724   2.982   7.876   4.364 -0.1915  0.2044  0.0645
  351CO2      C 1725   3.048   7.922   4.307 -0.2782  0.3618  0.0905
  351CO2     O1 1726   2.970   7.868   4.374 -0.1765  0.1772  0.0600
  351CO2     O2 1727   3.126   7.976   4.240 -0.3798  0.5465  0.1211
  352CO2     D1 1728   6.207   3.558   7.972 -0.2465  0.2513  0.1867
  352CO2     D2 1729   6.032   3.472   7.939 -0.3755  0.4169  0.4428
  352CO2      C 1730   6.120   3.515   7.956 -0.3110  0.3341  0.3147
  352CO2     O1 1731   6.017   3.465   7.936 -0.3866  0.4312  0.4649
  352CO2     O2 1732   6.223   3.565   7.975 -0.2354  0.2370  0.1645
  353CO2     D1 1733   2.922   6.246   1.537 -0.0844 -0.1449  0.0584
  353CO2     D2 1734   3.005   6.158   1.694  0.1087  0.3624  0.2415
  353CO2      C 1735   2.963   6.202   1.615  0.0121  0.1087  0.1499
  353CO2     O1 1736   3.012   6.151   1.707  0.1253  0.4062  0.2573
  353CO2     O2 1737   2.915   6.254   1.523 -0.1011 -0.1887  0.0426
  354CO2     D1 1738   8.034   5.536   0.007 -0.3027 -0.1263 -0.2403
  354CO2     D2 1739   7.992   5.673  -0.130 -0.0022  0.2577  0.0533
  354CO2      C 1740   8.013   5.604  -0.062 -0.1525  0.0657 -0.0935
  354CO2     O1 1741   7.988   5.685  -0.141  0.0238  0.2909  0.0787
  354CO2     O2 1742   8.037   5.524   0.018 -0.3287 -0.1595 -0.2656
  355CO2     D1 1743   3.559   3.099   2.560  0.0488 -0.4139 -0.5011
  355CO2     D2 1744   3.537   3.286   2.499 -0.3423 -0.1836  0.3357
  355CO2      C 1745   3.548   3.193   2.530 -0.1468 -0.2987 -0.0827
  355CO2     O1 1746   3.536   3.302   2.494 -0.3761 -0.1637  0.4080
  355CO2     O2 1747   3.561   3.083   2.565  0.0826 -0.4338 -0.5734
  356CO2     D1 1748   3.441   6.953   1.253  0.2272 -0.3200 -0.1104
  356CO2     D2 1749   3.282   6.837   1.273  0.5861 -0.6939  0.6062
  356CO2      C 1750   3.362   6.895   1.263  0.4067 -0.5069  0.2479
  356CO2     O1 1751   3.268   6.827   1.275  0.6171 -0.7261  0.6680
  356CO2     O2 1752   3.455   6.963   1.252  0.1962 -0.2877 -0.1723
  357CO2     D1 1753   6.733   7.683   5.731  0.0888 -0.3084  0.3804
  357CO2     D2 1754   6.602   7.568   5.636 -0.0247  0.1662 -0.0452
  357CO2      C 1755   6.667   7.625   5.683  0.0321 -0.0711  0.1676
  357CO2     O1 1756   6.591   7.558   5.628 -0.0345  0.2072 -0.0819
  357CO2     O2 1757   6.744   7.693   5.739  0.0986 -0.3494  0.4171
  358CO2     D1 1758   3.820   4.775   3.802  0.3040 -0.1234  0.2727
  358CO2     D2 1759   3.794   4.674   3.970 -0.0757  0.0331  0.3104
  358CO2      C 1760   3.807   4.725   3.886  0.1141 -0.0452  0.2916
  358CO2     O1 1761   3.792   4.665   3.985 -0.1085  0.0466  0.3137
  358CO2     O2 1762   3.822   4.784   3.788  0.3368 -0.1370  0.2695
  359CO2     D1 1763   0.613   0.272   2.044 -0.1833 -0.0722  0.2896
  359CO2     D2 1764   0.516   0.184   1.897 -0.0006  0.0391  0.1025
  359CO2      C 1765   0.565   0.228   1.971 -0.0919 -0.0165  0.1960
  359CO2     O1 1766   0.508   0.176   1.884  0.0151  0.0487  0.0863
  359CO2     O2 1767   0.622   0.280   2.057 -0.1990 -0.0818  0.3057
  360CO2     D1 1768   3.520   7.922   1.149 -0.3359  1.0714  0.4939
  360CO2     D2 1769   3.649   8.038   1.055  0.3797  0.3914  0.6289
  360CO2      C 1770   3.584   7.980   1.102  0.0219  0.7314  0.5614
  360CO2     O1 1771   3.660   8.048   1.046  0.4415  0.3327  0.6405
  360CO2     O2 1772   3.508   7.912   1.157 -0.3977  1.1302  0.4823
  361CO2     D1 1773   6.553   4.698   0.725  0.1449 -0.3361 -0.0098
  361CO2     D2 1774   6.562   4.590   0.559  0.5016 -0.0932 -0.1496
  361CO2      C 1775   6.558   4.644   0.642  0.3233 -0.2146 -0.0797
  361CO2     O1 1776   6.563   4.581   0.545  0.5324 -0.0722 -0.1617
  361CO2     O2 1777   6.553   4.707   0.739  0.1141 -0.3571  0.0023
  362CO2     D1 1778   8.258   8.378   4.420 -0.3733 -0.0383 -0.0542
  362CO2     D2 1779   8.160   8.327   4.584 -0.1677  0.2498  0.1606
  362CO2      C 1780   8.209   8.352   4.502 -0.2705  0.1058  0.0532
  362CO2     O1 1781   8.152   8.322   4.598 -0.1499  0.2747  0.1791
  362CO2     O2 1782   8.267   8.383   4.406 -0.3911 -0.0632 -0.0728
  363CO2     D1 1783   0.879   3.757   5.235 -0.0754  0.0210 -0.2413
  363CO2     D2 1784   1.034   3.806   5.122 -0.1164  0.6157 -0.0437
  363CO2      C 1785   0.956   3.782   5.178 -0.0959  0.3184 -0.1425
  363CO2     O1 1786   1.047   3.810   5.112 -0.1199  0.6671 -0.0267
  363CO2     O2 1787   0.865   3.753   5.245 -0.0719 -0.0303 -0.2583
  364CO2     D1 1788   7.685   3.066   3.333  0.2089 -0.1806 -0.1620
  364CO2     D2 1789   7.662   3.214   3.463 -0.4120 -0.5615  0.1655
  364CO2      C 1790   7.674   3.140   3.398 -0.1016 -0.3711  0.0018
  364CO2     O1 1791   7.660   3.227   3.474 -0.4656 -0.5944  0.1938
  364CO2     O2 1792   7.687   3.054   3.322  0.2625 -0.1477 -0.1903
  365CO2     D1 1793   5.723   5.976   0.364  0.2848  0.2087 -0.1367
  365CO2     D2 1794   5.539   5.942   0.300  0.1347  0.4187  0.1807
  365CO2      C 1795   5.631   5.959   0.332  0.2098  0.3137  0.0220
  365CO2     O1 1796   5.523   5.939   0.294  0.1217  0.4368  0.2081
  365CO2     O2 1797   5.739   5.979   0.370  0.2978  0.1905 -0.1641
  366CO2     D1 1798   4.831   2.139   6.295 -0.0661 -0.5374 -0.2737
  366CO2     D2 1799   4.930   2.020   6.418  0.5694  0.1109 -0.1520
  366CO2      C 1800   4.880   2.079   6.356  0.2517 -0.2132 -0.2128
  366CO2     O1 1801   4.938   2.009   6.428  0.6243  0.1669 -0.1415
  366CO2     O2 1802   4.822   2.149   6.284 -0.1210 -0.5934 -0.2842
  367CO2     D1 1803   3.922   1.631   8.251 -0.2231 -0.3265  0.1596
  367CO2     D2 1804   4.051   1.727   8.135 -0.2014 -0.1327  0.3443
  367CO2      C 1805   3.987   1.679   8.193 -0.2122 -0.2296  0.2520
  367CO2     O1 1806   4.063   1.735   8.125 -0.1995 -0.1160  0.3602
  367CO2     O2 1807   3.911   1.623   8.261 -0.2249 -0.3432  0.1437
  368CO2     D1 1808   7.949   5.080   2.502 -0.3208 -0.0580 -0.0847
  368CO2     D2 1809   7.950   5.061   2.699 -0.2455 -0.8450 -0.1598
  368CO2      C 1810   7.949   5.071   2.601 -0.2831 -0.4515 -0.1223
  368CO2     O1 1811   7.950   5.060   2.716 -0.2390 -0.9130 -0.1663
  368CO2     O2 1812   7.949   5.082   2.485 -0.3273  0.0099 -0.0782
  369CO2     D1 1813   6.637   4.870   1.360  0.2035 -0.1582 -0.3273
  369CO2     D2 1814   6.703   4.706   1.448  0.5220  0.2151  0.1332
  369CO2      C 1815   6.670   4.788   1.404  0.3627  0.0284 -0.0971
  369CO2     O1 1816   6.709   4.691   1.456  0.5495  0.2473  0.1729
  369CO2     O2 1817   6.632   4.884   1.352  0.1760 -0.1905 -0.3670
  370CO2     D1 1818   5.017   5.251   5.798  0.1370 -0.2646  0.2145
  370CO2     D2 1819   5.153   5.346   5.691 -0.2623  0.2646  0.1755
  370CO2      C 1820   5.085   5.298   5.745 -0.0627  0.0000  0.1950
  370CO2     O1 1821   5.165   5.354   5.682 -0.2968  0.3103  0.1721
  370CO2     O2 1822   5.005   5.242   5.807  0.1715 -0.3103  0.2179
  371CO2     D1 1823   6.715   5.051   1.106  0.1381 -0.4053  0.2187
  371CO2     D2 1824   6.567   5.173   1.056  0.3779 -0.0214  0.4408
  371CO2      C 1825   6.641   5.112   1.081  0.2580 -0.2134  0.3298
  371CO2     O1 1826   6.554   5.183   1.052  0.3986  0.0117  0.4600
  371CO2     O2 1827   6.727   5.041   1.110  0.1174 -0.4384  0.1996
  372CO2     D1 1828   4.351   7.116   3.665 -0.4616  0.0687 -0.0515
  372CO2     D2 1829   4.495   7.232   3.734 -0.2614 -0.2579  0.0787
  372CO2      C 1830   4.423   7.174   3.700 -0.3615 -0.0946  0.0136
  372CO2     O1 1831   4.508   7.242   3.740 -0.2441 -0.2861  0.0900
  372CO2     O2 1832   4.339   7.106   3.659 -0.4789  0.0970 -0.0627
  373CO2     D1 1833   7.269   3.406   1.893  0.2436 -0.2115 -0.1041
  373CO2     D2 1834   7.161   3.324   1.749  0.0662  0.0675 -0.1300
  373CO2      C 1835   7.215   3.365   1.821  0.1549 -0.0720 -0.1171
  373CO2     O1 1836   7.152   3.317   1.737  0.0509  0.0916 -0.1323
  373CO2     O2 1837   7.278   3.413   1.905  0.2589 -0.2356 -0.1019
  374CO2     D1 1838   5.382   0.231   8.156  0.0463  0.2287 -0.0787
  374CO2     D2 1839   5.399   0.342   8.319 -0.6565  0.5247 -0.2058
  374CO2      C 1840   5.390   0.286   8.238 -0.3051  0.3767 -0.1422
  374CO2     O1 1841   5.400   0.352   8.333 -0.7172  0.5503 -0.2168
  374CO2     O2 1842   5.381   0.221   8.142  0.1070  0.2031 -0.0677
  375CO2     D1 1843   5.681   0.689   4.436 -0.2309 -0.2280 -0.2272
  375CO2     D2 1844   5.652   0.627   4.251 -0.6289  0.5270 -0.4178
  375CO2      C 1845   5.666   0.658   4.343 -0.4299  0.1495 -0.3225
  375CO2     O1 1846   5.649   0.622   4.234 -0.6633  0.5922 -0.4343
  375CO2     O2 1847   5.683   0.694   4.452 -0.1965 -0.2932 -0.2107
  376CO2     D1 1848   1.559   6.632   1.229 -0.0438 -0.1393 -0.1997
  376CO2     D2 1849   1.364   6.642   1.260 -0.0916  0.0394 -0.5604
  376CO2      C 1850   1.461   6.637   1.245 -0.0677 -0.0499 -0.3801
  376CO2     O1 1851   1.347   6.643   1.263 -0.0958  0.0548 -0.5915
  376CO2     O2 1852   1.576   6.631   1.227 -0.0397 -0.1547 -0.1686
  377CO2     D1 1853   6.244   5.971   3.190 -0.1915  0.6684  0.2663
  377CO2     D2 1854   6.105   6.071   3.289 -0.5183  0.1557  0.3262
  377CO2      C 1855   6.175   6.021   3.240 -0.3549  0.4120  0.2962
  377CO2     O1 1856   6.093   6.079   3.297 -0.5466  0.1114  0.3313
  377CO2     O2 1857   6.256   5.962   3.182 -0.1632  0.7127  0.2611
  378CO2     D1 1858   6.137   6.784   7.088  0.3669  0.1032  0.1961
  378CO2     D2 1859   5.943   6.749   7.099  0.3753  0.0628  0.2183
  378CO2      C 1860   6.040   6.767   7.093  0.3711  0.0830  0.2072
  378CO2     O1 1861   5.926   6.746   7.100  0.3760  0.0593  0.2203
  378CO2     O2 1862   6.154   6.787   7.087  0.3661  0.1067  0.1941
  379CO2     D1 1863   8.466   6.356   4.881 -0.1003  0.3467 -0.2140
  379CO2     D2 1864   8.311   6.386   4.762 -0.1357  0.2511 -0.1916
  379CO2      C 1865   8.388   6.371   4.822 -0.1180  0.2989 -0.2028
  379CO2     O1 1866   8.297   6.388   4.752 -0.1388  0.2428 -0.1897
  379CO2     O2 1867   8.479   6.354   4.892 -0.0972  0.3550 -0.2160
  380CO2     D1 1868   4.151   1.389   6.190 -0.4234 -0.2344  0.0429
  380CO2     D2 1869   4.013   1.469   6.307 -0.1242  0.5458 -0.1409
  380CO2      C 1870   4.082   1.429   6.249 -0.2738  0.1557 -0.0490
  380CO2     O1 1871   4.001   1.476   6.317 -0.0983  0.6132 -0.1568
  380CO2     O2 1872   4.163   1.382   6.180 -0.4492 -0.3018  0.0588
  381CO2     D1 1873   6.706   6.223   3.235 -0.1174 -0.1732  0.3830
  381CO2     D2 1874   6.619   6.381   3.154 -0.2956 -0.3568  0.2170
  381CO2      C 1875   6.663   6.302   3.194 -0.2065 -0.2650  0.3000
  381CO2     O1 1876   6.611   6.395   3.147 -0.3110 -0.3727  0.2027
  381CO2     O2 1877   6.714   6.210   3.242 -0.1020 -0.1573  0.3973
  382CO2     D1 1878   6.729   3.003   1.514 -0.6089 -0.1262  0.1683
  382CO2     D2 1879   6.640   2.936   1.678 -0.2734 -0.1675  0.3332
  382CO2      C 1880   6.684   2.970   1.596 -0.4412 -0.1469  0.2507
  382CO2     O1 1881   6.632   2.930   1.692 -0.2445 -0.1711  0.3474
  382CO2     O2 1882   6.736   3.009   1.500 -0.6379 -0.1226  0.1540
  383CO2     D1 1883   5.126   3.222   0.582 -0.0127  0.4462 -0.0771
  383CO2     D2 1884   5.121   3.321   0.410  0.5507 -0.1332 -0.4262
  383CO2      C 1885   5.123   3.272   0.496  0.2690  0.1565 -0.2516
  383CO2     O1 1886   5.120   3.329   0.395  0.5993 -0.1832 -0.4563
  383CO2     O2 1887   5.126   3.214   0.596 -0.0613  0.4962 -0.0469
  384CO2     D1 1888   1.874   6.502   0.095 -0.0752 -0.2658  0.0803
  384CO2     D2 1889   1.698   6.413   0.105  0.0839 -0.5955 -0.0299
  384CO2      C 1890   1.786   6.458   0.100  0.0044 -0.4306  0.0252
  384CO2     O1 1891   1.683   6.406   0.105  0.0977 -0.6239 -0.0395
  384CO2     O2 1892   1.890   6.510   0.094 -0.0889 -0.2373  0.0898
  385CO2     D1 1893   5.287   6.067   8.165  0.3101 -0.2925  0.1046
  385CO2     D2 1894   5.124   6.017   8.266 -0.0961  0.2693 -0.2703
  385CO2      C 1895   5.205   6.042   8.215  0.1070 -0.0116 -0.0829
  385CO2     O1 1896   5.110   6.013   8.274 -0.1312  0.3178 -0.3027
  385CO2     O2 1897   5.301   6.071   8.156  0.3452 -0.3411  0.1370
  386CO2     D1 1898   7.199   4.761   0.610  0.2507  0.0943  0.1147
  386CO2     D2 1899   7.368   4.676   0.668  0.1664 -0.0364  0.1718
  386CO2      C 1900   7.284   4.719   0.639  0.2086  0.0289  0.1432
  386CO2     O1 1901   7.383   4.669   0.673  0.1592 -0.0477  0.1767
  386CO2     O2 1902   7.184   4.768   0.605  0.2580  0.1056  0.1097
  387CO2     D1 1903   2.334   6.731   6.892 -0.2631  0.0524 -0.1262
  387CO2     D2 1904   2.394   6.915   6.933  0.1676 -0.1909  0.3405
  387CO2      C 1905   2.364   6.823   6.913 -0.0478 -0.0692  0.1072
  387CO2     O1 1906   2.399   6.930   6.937  0.2048 -0.2119  0.3809
  387CO2     O2 1907   2.329   6.715   6.888 -0.3003  0.0735 -0.1666
  388CO2     D1 1908   4.541   1.923   7.150  0.7343  0.2886 -0.4581
  388CO2     D2 1909   4.510   1.768   7.032  0.2933 -0.3508  0.4889
  388CO2      C 1910   4.525   1.846   7.091  0.5138 -0.0311  0.0154
  388CO2     O1 1911   4.507   1.754   7.021  0.2552 -0.4060  0.5707
  388CO2     O2 1912   4.543   1.937   7.160  0.7724  0.3438 -0.5398
  389CO2     D1 1913   5.244   2.298   3.681  0.0448  0.1643  0.4230
  389CO2     D2 1914   5.356   2.158   3.765  0.7131  0.5840  0.2364
  389CO2      C 1915   5.300   2.228   3.723  0.3789  0.3742  0.3297
  389CO2     O1 1916   5.365   2.146   3.772  0.7708  0.6203  0.2203
  389CO2     O2 1917   5.234   2.311   3.674 -0.0129  0.1280  0.4391
  390CO2     D1 1918   6.114   2.095   2.073 -0.5436  0.0420 -0.0605
  390CO2     D2 1919   5.984   2.005   2.192  0.0725 -0.5866  0.1440
  390CO2      C 1920   6.049   2.050   2.132 -0.2356 -0.2723  0.0418
  390CO2     O1 1921   5.972   1.998   2.202  0.1257 -0.6409  0.1617
  390CO2     O2 1922   6.125   2.102   2.062 -0.5969  0.0963 -0.0782
  391CO2     D1 1923   3.681   4.205   1.258  0.0316 -0.4249 -0.4402
  391CO2     D2 1924   3.738   4.120   1.427 -0.1468  0.5446  0.1113
  391CO2      C 1925   3.710   4.162   1.342 -0.0576  0.0598 -0.1645
  391CO2     O1 1926   3.743   4.113   1.441 -0.1623  0.6283  0.1589
  391CO2     O2 1927   3.676   4.212   1.243  0.0470 -0.5087 -0.4878
  392CO2     D1 1928   0.979   3.321   2.476 -0.1295  0.2173  0.0682
  392CO2     D2 1929   0.840   3.293   2.614  0.2792  0.2898  0.4927
  392CO2      C 1930   0.909   3.307   2.545  0.0748  0.2536  0.2804
  392CO2     O1 1931   0.828   3.291   2.626  0.3145  0.2961  0.5294
  392CO2     O2 1932   0.991   3.323   2.464 -0.1649  0.2111  0.0315
  393CO2     D1 1933   8.123   1.098   4.531  0.3151  0.8298  0.5853
  393CO2     D2 1934   8.123   1.182   4.352  0.2926 -0.1126  0.1407
  393CO2      C 1935   8.123   1.140   4.441  0.3038  0.3586  0.3630
  393CO2     O1 1936   8.123   1.189   4.336  0.2906 -0.1940  0.1023
  393CO2     O2 1937   8.123   1.091   4.547  0.3171  0.9112  0.6237
  394CO2     D1 1938   7.273   6.375   3.839  0.1361  0.1711  0.2292
  394CO2     D2 1939   7.277   6.537   3.727  0.0706  0.0843  0.1005
  394CO2      C 1940   7.275   6.456   3.783  0.1033  0.1277  0.1648
  394CO2     O1 1941   7.278   6.551   3.717  0.0649  0.0768  0.0894
  394CO2     O2 1942   7.272   6.360   3.849  0.1418  0.1786  0.2403
  395CO2     D1 1943   0.319   5.081   3.541 -0.2698  0.3858 -0.4240
  395CO2     D2 1944   0.464   5.200   3.604 -0.2605  0.1217  0.0553
  395CO2      C 1945   0.391   5.140   3.572 -0.2651  0.2537 -0.1843
  395CO2     O1 1946   0.476   5.210   3.609 -0.2597  0.0989  0.0967
  395CO2     O2 1947   0.306   5.071   3.535 -0.2706  0.4086 -0.4654
  396CO2     D1 1948   7.607   5.442   6.657  0.2934 -0.7469  0.0994
  396CO2     D2 1949   7.719   5.510   6.806  0.2136 -0.1019 -0.1331
  396CO2      C 1950   7.663   5.476   6.732  0.2535 -0.4244 -0.0169
  396CO2     O1 1951   7.728   5.516   6.819  0.2067 -0.0462 -0.1532
  396CO2     O2 1952   7.598   5.436   6.645  0.3003 -0.8026  0.1195
  397CO2     D1 1953   6.305   5.745   5.127  0.0624 -0.4167 -0.0672
  397CO2     D2 1954   6.477   5.662   5.077  0.3829  0.1423  0.0989
  397CO2      C 1955   6.391   5.703   5.102  0.2227 -0.1372  0.0159
  397CO2     O1 1956   6.492   5.654   5.072  0.4106  0.1905  0.1133
  397CO2     O2 1957   6.290   5.752   5.131  0.0348 -0.4650 -0.0815
  398CO2     D1 1958   0.761   4.970   2.784 -0.4069  0.2731  0.2012
  398CO2     D2 1959   0.738   5.070   2.614  0.5913 -0.3695 -0.3163
  398CO2      C 1960   0.749   5.020   2.699  0.0922 -0.0482 -0.0576
  398CO2     O1 1961   0.736   5.078   2.600  0.6776 -0.4250 -0.3610
  398CO2     O2 1962   0.763   4.962   2.798 -0.4931  0.3287  0.2459
  399CO2     D1 1963   6.168   0.303   2.816  0.2640 -0.1583  0.0993
  399CO2     D2 1964   6.189   0.500   2.809 -0.3445 -0.1088 -0.3396
  399CO2      C 1965   6.179   0.402   2.812 -0.0403 -0.1335 -0.1201
  399CO2     O1 1966   6.191   0.517   2.808 -0.3970 -0.1045 -0.3775
  399CO2     O2 1967   6.166   0.286   2.817  0.3165 -0.1625  0.1372
  400CO2     D1 1968   8.140   7.582   3.166  0.0175  0.4471  0.2448
  400CO2     D2 1969   8.159   7.624   2.973 -0.6083 -0.2439  0.0311
  400CO2      C 1970   8.150   7.603   3.070 -0.2954  0.1016  0.1380
  400CO2     O1 1971   8.160   7.627   2.957 -0.6623 -0.3036  0.0127
  400CO2     O2 1972   8.139   7.578   3.182  0.0715  0.5068  0.2633
  401CO2     D1 1973   3.382   6.115   2.382  0.0572  0.2957  0.0450
  401CO2     D2 1974   3.266   6.167   2.230  0.3050 -0.3030 -0.3486
  401CO2      C 1975   3.324   6.141   2.306  0.1811 -0.0037 -0.1518
  401CO2     O1 1976   3.256   6.171   2.217  0.3264 -0.3547 -0.3826
  401CO2     O2 1977   3.392   6.110   2.395  0.0358  0.3474  0.0790
  402CO2     D1 1978   6.219   3.719   8.344 -0.1206 -0.2706 -0.0381
  402CO2     D2 1979   6.185   3.851   8.487  0.0465 -0.0872 -0.1676
  402CO2      C 1980   6.202   3.785   8.416 -0.0371 -0.1789 -0.1028
  402CO2     O1 1981   6.182   3.863   8.500  0.0609 -0.0713 -0.1787
  402CO2     O2 1982   6.222   3.708   8.332 -0.1350 -0.2865 -0.0269
  403CO2     D1 1983   2.516   7.951   1.772  0.1248  0.3283 -0.2857
  403CO2     D2 1984   2.440   8.039   1.932 -0.2838 -0.4017 -0.0762
  403CO2      C 1985   2.478   7.995   1.852 -0.0795 -0.0367 -0.1809
  403CO2     O1 1986   2.434   8.046   1.946 -0.3191 -0.4648 -0.0581
  403CO2     O2 1987   2.523   7.943   1.758  0.1601  0.3914 -0.3038
  404CO2     D1 1988   6.857   4.494   0.627  0.0122  0.2197  0.1471
  404CO2     D2 1989   7.030   4.495   0.723 -0.0241  0.2932  0.2116
  404CO2      C 1990   6.944   4.495   0.675 -0.0060  0.2564  0.1793
  404CO2     O1 1991   7.045   4.495   0.731 -0.0273  0.2995  0.2171
  404CO2     O2 1992   6.842   4.494   0.618  0.0153  0.2133  0.1415
  405CO2     D1 1993   4.998   2.323   1.314  0.2602 -0.6048 -0.2402
  405CO2     D2 1994   5.021   2.493   1.216  0.4407 -0.6483 -0.2727
  405CO2      C 1995   5.009   2.408   1.265  0.3504 -0.6265 -0.2565
  405CO2     O1 1996   5.023   2.507   1.207  0.4562 -0.6521 -0.2755
  405CO2     O2 1997   4.996   2.308   1.322  0.2446 -0.6010 -0.2374
  406CO2     D1 1998   2.915   8.305   7.001  0.3761  0.2101  0.0551
  406CO2     D2 1999   3.101   8.273   6.940  0.3612  0.3237 -0.0472
  406CO2      C 2000   3.008   8.289   6.971  0.3687  0.2669  0.0040
  406CO2     O1 2001   3.117   8.271   6.935  0.3599  0.3335 -0.0560
  406CO2     O2 2002   2.899   8.308   7.007  0.3774  0.2003  0.0640
  407CO2     D1 2003   1.756   8.096   0.135 -0.1206  0.1142 -0.1300
  407CO2     D2 2004   1.942   8.032   0.116  0.0140  0.3986  0.2171
  407CO2      C 2005   1.849   8.064   0.126 -0.0533  0.2564  0.0436
  407CO2     O1 2006   1.958   8.027   0.115  0.0256  0.4232  0.2471
  407CO2     O2 2007   1.740   8.102   0.137 -0.1323  0.0896 -0.1599
  408CO2     D1 2008   5.354   0.297   4.382  0.2704  0.3535  0.4531
  408CO2     D2 2009   5.224   0.346   4.523 -0.3081  0.5751 -0.1544
  408CO2      C 2010   5.289   0.321   4.452 -0.0189  0.4643  0.1493
  408CO2     O1 2011   5.213   0.350   4.535 -0.3581  0.5943 -0.2069
  408CO2     O2 2012   5.366   0.293   4.369  0.3204  0.3344  0.5055
  409CO2     D1 2013   5.214   8.220   8.419 -0.0487 -0.3165  0.0554
  409CO2     D2 2014   5.326   8.330   8.298 -0.3661  0.1271  0.1659
  409CO2      C 2015   5.270   8.275   8.359 -0.2074 -0.0947  0.1107
  409CO2     O1 2016   5.336   8.339   8.288 -0.3935  0.1654  0.1755
  409CO2     O2 2017   5.205   8.211   8.429 -0.0213 -0.3548  0.0458
  410CO2     D1 2018   4.152   8.068   7.080 -0.0821 -0.1852  0.3830
  410CO2     D2 2019   4.052   8.048   6.911 -0.1017 -0.4233  0.4229
  410CO2      C 2020   4.102   8.058   6.995 -0.0919 -0.3043  0.4029
  410CO2     O1 2021   4.043   8.046   6.896 -0.1034 -0.4439  0.4264
  410CO2     O2 2022   4.161   8.070   7.094 -0.0804 -0.1646  0.3795
  411CO2     D1 2023   4.753   0.191   4.493 -0.3031 -0.5059 -0.4134
  411CO2     D2 2024   4.871   0.193   4.335  0.5516 -0.1296  0.2268
  411CO2      C 2025   4.812   0.192   4.414  0.1243 -0.3177 -0.0933
  411CO2     O1 2026   4.882   0.193   4.321  0.6255 -0.0970  0.2821
  411CO2     O2 2027   4.743   0.191   4.507 -0.3769 -0.5384 -0.4687
  412CO2     D1 2028   4.478   3.752   3.815 -0.5334  0.0691 -0.0832
  412CO2     D2 2029   4.506   3.828   3.995 -0.3774 -0.2387  0.0210
  412CO2      C 2030   4.492   3.790   3.905 -0.4554 -0.0848 -0.0311
  412CO2     O1 2031   4.508   3.834   4.011 -0.3639 -0.2653  0.0300
  412CO2     O2 2032   4.475   3.746   3.799 -0.5469  0.0957 -0.0922
  413CO2     D1 2033   3.609   2.288   5.674 -0.0578  0.2564  0.0103
  413CO2     D2 2034   3.612   2.091   5.654 -0.8408  0.2515 -0.0651
  413CO2      C 2035   3.610   2.189   5.664 -0.4493  0.2540 -0.0274
  413CO2     O1 2036   3.612   2.074   5.652 -0.9084  0.2511 -0.0716
  413CO2     O2 2037   3.609   2.305   5.675  0.0098  0.2568  0.0168
  414CO2     D1 2038   6.220   7.753   1.239 -0.3614 -0.5464  0.5150
  414CO2     D2 2039   6.317   7.623   1.352  0.7868 -0.2633 -0.1239
  414CO2      C 2040   6.268   7.688   1.296  0.2127 -0.4049  0.1955
  414CO2     O1 2041   6.325   7.611   1.362  0.8860 -0.2388 -0.1791
  414CO2     O2 2042   6.212   7.764   1.229 -0.4606 -0.5709  0.5702
  415CO2     D1 2043   4.491   5.528   6.695  0.4423  0.2307 -0.0528
  415CO2     D2 2044   4.548   5.419   6.540  0.2377 -0.2929  0.2420
  415CO2      C 2045   4.520   5.474   6.617  0.3400 -0.0311  0.0946
  415CO2     O1 2046   4.553   5.409   6.527  0.2200 -0.3381  0.2675
  415CO2     O2 2047   4.487   5.538   6.708  0.4599  0.2760 -0.0782
  416CO2     D1 2048   3.751   1.372   6.861  0.0004 -0.5381 -0.5005
  416CO2     D2 2049   3.929   1.355   6.776 -0.0313 -0.2057 -0.6320
  416CO2      C 2050   3.840   1.363   6.818 -0.0155 -0.3719 -0.5662
  416CO2     O1 2051   3.944   1.353   6.769 -0.0340 -0.1770 -0.6433
  416CO2     O2 2052   3.735   1.373   6.868  0.0031 -0.5668 -0.4891
  417CO2     D1 2053   6.353   8.113   0.485 -0.6551  0.2958  0.2836
  417CO2     D2 2054   6.354   8.188   0.668  0.4719  0.2837  0.2843
  417CO2      C 2055   6.354   8.151   0.577 -0.0916  0.2897  0.2839
  417CO2     O1 2056   6.354   8.195   0.684  0.5693  0.2826  0.2843
  417CO2     O2 2057   6.353   8.107   0.469 -0.7524  0.2969  0.2836
  418CO2     D1 2058   6.045   1.924   3.591 -0.1859  0.2424 -0.2668
  418CO2     D2 2059   5.896   1.990   3.703 -0.0699 -0.1868  0.1422
  418CO2      C 2060   5.970   1.957   3.647 -0.1279  0.0278 -0.0623
  418CO2     O1 2061   5.883   1.996   3.713 -0.0599 -0.2239  0.1776
  418CO2     O2 2062   6.058   1.918   3.582 -0.1960  0.2795 -0.3021
  419CO2     D1 2063   6.978   0.399   0.561  0.1576 -0.3985 -0.5466
  419CO2     D2 2064   6.909   0.430   0.378 -0.2591  0.7937 -0.1963
  419CO2      C 2065   6.943   0.415   0.469 -0.0508  0.1976 -0.3715
  419CO2     O1 2066   6.903   0.433   0.362 -0.2950  0.8967 -0.1661
  419CO2     O2 2067   6.983   0.397   0.576  0.1935 -0.5014 -0.5769
  420CO2     D1 2068   0.400   0.293   6.244 -0.0183 -0.2736 -0.0878
  420CO2     D2 2069   0.402   0.489   6.272  0.0451 -0.2985  0.0847
  420CO2      C 2070   0.401   0.391   6.258  0.0134 -0.2860 -0.0015
  420CO2     O1 2071   0.402   0.506   6.274  0.0506 -0.3006  0.0996
  420CO2     O2 2072   0.400   0.276   6.242 -0.0238 -0.2715 -0.1027
  421CO2     D1 2073   2.210   0.443   5.133  0.1205  0.1694 -0.0924
  421CO2     D2 2074   2.169   0.255   5.177 -0.4060  0.2142 -0.3877
  421CO2      C 2075   2.189   0.349   5.155 -0.1427  0.1918 -0.2401
  421CO2     O1 2076   2.165   0.239   5.181 -0.4515  0.2181 -0.4133
  421CO2     O2 2077   2.213   0.460   5.129  0.1660  0.1655 -0.0669
  422CO2     D1 2078   7.403   3.932   1.426  0.1051 -0.3676 -0.7986
  422CO2     D2 2079   7.493   3.775   1.507 -0.0571 -0.2882 -0.4660
  422CO2      C 2080   7.448   3.853   1.466  0.0240 -0.3279 -0.6323
  422CO2     O1 2081   7.500   3.762   1.514 -0.0711 -0.2814 -0.4373
  422CO2     O2 2082   7.396   3.945   1.419  0.1191 -0.3745 -0.8273
  423CO2     D1 2083   0.877   2.951   3.138 -0.2023 -0.7507  0.4178
  423CO2     D2 2084   1.060   3.012   3.099 -0.4125 -0.2374  0.2380
  423CO2      C 2085   0.969   2.981   3.119 -0.3074 -0.4940  0.3279
  423CO2     O1 2086   1.076   3.018   3.095 -0.4307 -0.1930  0.2225
  423CO2     O2 2087   0.861   2.945   3.142 -0.1841 -0.7950  0.4333
  424CO2     D1 2088   8.036   5.678   3.068 -0.5189  0.1596  0.1219
  424CO2     D2 2089   7.926   5.824   3.144  0.0008  0.3122  0.5832
  424CO2      C 2090   7.981   5.751   3.106 -0.2590  0.2359  0.3525
  424CO2     O1 2091   7.916   5.837   3.150  0.0457  0.3254  0.6231
  424CO2     O2 2092   8.045   5.666   3.061 -0.5638  0.1464  0.0820
  425CO2     D1 2093   0.667   5.048   7.948  0.1764  0.0794  0.0710
  425CO2     D2 2094   0.762   4.886   8.010  0.3755  0.2273  0.1507
  425CO2      C 2095   0.714   4.967   7.979  0.2759  0.1533  0.1108
  425CO2     O1 2096   0.770   4.872   8.015  0.3927  0.2400  0.1576
  425CO2     O2 2097   0.659   5.062   7.942  0.1592  0.0667  0.0641
  426CO2     D1 2098   7.082   5.074   7.291  0.7251  0.3924 -0.0106
  426CO2     D2 2099   7.150   4.893   7.334 -0.2841  0.1165  0.4384
  426CO2      C 2100   7.116   4.983   7.312  0.2205  0.2544  0.2139
  426CO2     O1 2101   7.156   4.877   7.338 -0.3712  0.0926  0.4772
  426CO2     O2 2102   7.076   5.089   7.287  0.8123  0.4162 -0.0494
  427CO2     D1 2103   3.574   1.458   2.881  0.0144 -0.4314 -0.1674
  427CO2     D2 2104   3.738   1.349   2.867  0.3247 -0.0078  0.1767
  427CO2      C 2105   3.656   1.403   2.874  0.1695 -0.2196  0.0047
  427CO2     O1 2106   3.753   1.340   2.866  0.3515  0.0288  0.2064
  427CO2     O2 2107   3.559   1.467   2.882 -0.0124 -0.4679 -0.1971
  428CO2     D1 2108   7.995   0.726   1.000 -0.5223  0.5320  0.4306
  428CO2     D2 2109   7.837   0.721   0.881 -0.1909  0.2552  0.0024
  428CO2      C 2110   7.916   0.724   0.941 -0.3566  0.3936  0.2165
  428CO2     O1 2111   7.824   0.720   0.871 -0.1623  0.2313 -0.0346
  428CO2     O2 2112   8.009   0.727   1.011 -0.5509  0.5559  0.4676
  429CO2     D1 2113   2.108   2.712   0.401 -0.2419  0.0958  0.6302
  429CO2     D2 2114   2.292   2.743   0.467  0.0142 -0.2012  0.0539
  429CO2      C 2115   2.200   2.727   0.434 -0.1139 -0.0527  0.3421
  429CO2     O1 2116   2.308   2.746   0.472  0.0363 -0.2269  0.0041
  429CO2     O2 2117   2.092   2.709   0.396 -0.2641  0.1214  0.6800
  430CO2     D1 2118   1.203   8.390   0.160 -0.1391 -0.2320 -0.0250
  430CO2     D2 2119   1.099   8.515   0.048  0.1054 -0.1034 -0.1095
  430CO2      C 2120   1.151   8.452   0.104 -0.0169 -0.1677 -0.0672
  430CO2     O1 2121   1.089   8.526   0.038  0.1265 -0.0923 -0.1168
  430CO2     O2 2122   1.212   8.379   0.169 -0.1602 -0.2431 -0.0177
  431CO2     D1 2123   2.132   5.364   7.755 -0.0313  0.2873 -0.0092
  431CO2     D2 2124   2.150   5.255   7.919 -0.0637  0.1668 -0.0867
  431CO2      C 2125   2.141   5.309   7.837 -0.0475  0.2271 -0.0480
  431CO2     O1 2126   2.152   5.245   7.933 -0.0665  0.1564 -0.0934
  431CO2     O2 2127   2.130   5.374   7.741 -0.0285  0.2977 -0.0025
  432CO2     D1 2128   6.395   1.828   2.991  0.0081  0.1531  0.3901
  432CO2     D2 2129   6.357   1.641   3.046 -0.2998  0.1667  0.2196
  432CO2      C 2130   6.376   1.735   3.018 -0.1459  0.1599  0.3048
  432CO2     O1 2131   6.353   1.625   3.050 -0.3264  0.1679  0.2049
  432CO2     O2 2132   6.399   1.844   2.986  0.0347  0.1520  0.4048
  433CO2     D1 2133   0.010   1.425   0.681  0.4887  0.0207 -0.2637
  433CO2     D2 2134   0.113   1.339   0.536  0.2586 -0.2764 -0.2497
  433CO2      C 2135   0.062   1.382   0.609  0.3736 -0.1278 -0.2567
  433CO2     O1 2136   0.122   1.332   0.523  0.2387 -0.3020 -0.2485
  433CO2     O2 2137   0.002   1.433   0.694  0.5086  0.0464 -0.2649
  434CO2     D1 2138   6.349   3.434   1.285 -0.1954 -0.2358 -0.4010
  434CO2     D2 2139   6.538   3.430   1.343 -0.2550 -0.0162 -0.1878
  434CO2      C 2140   6.444   3.432   1.314 -0.2252 -0.1260 -0.2944
  434CO2     O1 2141   6.555   3.430   1.348 -0.2602  0.0028 -0.1694
  434CO2     O2 2142   6.333   3.434   1.280 -0.1902 -0.2548 -0.4194
  435CO2     D1 2143   4.554   6.435   6.400 -0.3347 -0.1043 -0.0522
  435CO2     D2 2144   4.688   6.345   6.286 -0.1850 -0.0454  0.0771
  435CO2      C 2145   4.621   6.390   6.343 -0.2598 -0.0748  0.0125
  435CO2     O1 2146   4.700   6.337   6.276 -0.1721 -0.0403  0.0883
  435CO2     O2 2147   4.542   6.443   6.410 -0.3476 -0.1094 -0.0633
  436CO2     D1 2148   0.275   3.983   1.185  0.2252 -0.0937  0.1502
  436CO2     D2 2149   0.165   4.146   1.159 -0.1643 -0.4303 -0.3212
  436CO2      C 2150   0.220   4.064   1.172  0.0305 -0.2620 -0.0855
  436CO2     O1 2151   0.156   4.160   1.157 -0.1980 -0.4593 -0.3620
  436CO2     O2 2152   0.284   3.969   1.187  0.2589 -0.0646  0.1909
  437CO2     D1 2153   4.403   0.367   5.070 -0.1623 -0.0787  0.0424
  437CO2     D2 2154   4.338   0.542   5.137 -0.1883 -0.0537 -0.0481
  437CO2      C 2155   4.371   0.454   5.104 -0.1753 -0.0662 -0.0028
  437CO2     O1 2156   4.333   0.557   5.143 -0.1906 -0.0516 -0.0559
  437CO2     O2 2157   4.408   0.352   5.065 -0.1600 -0.0808  0.0502
  438CO2     D1 2158   4.195   7.148   4.014 -0.3230 -0.0508  0.4290
  438CO2     D2 2159   4.095   7.234   3.867 -0.2581 -0.0157  0.4048
  438CO2      C 2160   4.145   7.191   3.941 -0.2905 -0.0332  0.4169
  438CO2     O1 2161   4.086   7.241   3.854 -0.2525 -0.0126  0.4027
  438CO2     O2 2162   4.204   7.141   4.027 -0.3286 -0.0538  0.4310
  439CO2     D1 2163   3.681   6.027   1.830  0.5817  0.8221  0.2793
  439CO2     D2 2164   3.605   6.164   1.951 -0.1955  0.8012 -0.1830
  439CO2      C 2165   3.643   6.096   1.891  0.1931  0.8117  0.0482
  439CO2     O1 2166   3.599   6.176   1.962 -0.2627  0.7994 -0.2229
  439CO2     O2 2167   3.688   6.016   1.820  0.6489  0.8239  0.3193
  440CO2     D1 2168   5.358   8.276   2.384 -0.0440 -0.0844  0.3853
  440CO2     D2 2169   5.217   8.343   2.263  0.1418  0.1932  0.3221
  440CO2      C 2170   5.287   8.309   2.323  0.0489  0.0544  0.3537
  440CO2     O1 2171   5.205   8.348   2.252  0.1578  0.2172  0.3167
  440CO2     O2 2172   5.370   8.270   2.395 -0.0600 -0.1084  0.3908
  441CO2     D1 2173   6.453   7.364   7.938 -0.3793  0.0452 -0.3573
  441CO2     D2 2174   6.258   7.371   7.976 -0.3649  0.0838 -0.2910
  441CO2      C 2175   6.356   7.368   7.957 -0.3721  0.0645 -0.3242
  441CO2     O1 2176   6.242   7.372   7.979 -0.3636  0.0872 -0.2853
  441CO2     O2 2177   6.469   7.363   7.935 -0.3805  0.0419 -0.3630
  442CO2     D1 2178   1.425   8.188   6.692  0.2854  1.0224 -0.7013
  442CO2     D2 2179   1.446   8.029   6.577  0.1890  0.4738  0.0355
  442CO2      C 2180   1.435   8.108   6.634  0.2372  0.7481 -0.3329
  442CO2     O1 2181   1.448   8.015   6.567  0.1807  0.4264  0.0991
  442CO2     O2 2182   1.423   8.202   6.702  0.2937  1.0698 -0.7650
  443CO2     D1 2183   4.359   5.308   6.867 -0.2721  0.1618  0.2155
  443CO2     D2 2184   4.264   5.452   6.965 -0.3135  0.1872  0.1387
  443CO2      C 2185   4.311   5.380   6.916 -0.2928  0.1745  0.1771
  443CO2     O1 2186   4.256   5.465   6.973 -0.3171  0.1894  0.1320
  443CO2     O2 2187   4.367   5.296   6.859 -0.2686  0.1596  0.2221
  444CO2     D1 2188   3.779   2.649   7.083 -0.0551  0.1163  0.0398
  444CO2     D2 2189   3.865   2.485   7.015 -0.0070  0.1649 -0.0165
  444CO2      C 2190   3.822   2.567   7.049 -0.0310  0.1406  0.0117
  444CO2     O1 2191   3.873   2.471   7.009 -0.0028  0.1691 -0.0213
  444CO2     O2 2192   3.771   2.664   7.089 -0.0593  0.1121  0.0447
  445CO2     D1 2193   1.224   1.049   7.290  0.0179  0.2159 -0.0356
  445CO2     D2 2194   1.352   1.188   7.350 -0.0278  0.2858 -0.1005
  445CO2      C 2195   1.288   1.118   7.320 -0.0050  0.2508 -0.0680
  445CO2     O1 2196   1.362   1.200   7.356 -0.0318  0.2918 -0.1061
  445CO2     O2 2197   1.213   1.037   7.284  0.0219  0.2098 -0.0300
  446CO2     D1 2198   1.210   5.181   3.822  0.5413  0.3432  0.0731
  446CO2     D2 2199   1.334   5.073   3.712  0.7207 -0.0701  0.6816
  446CO2      C 2200   1.272   5.127   3.767  0.6310  0.1365  0.3774
  446CO2     O1 2201   1.345   5.064   3.703  0.7362 -0.1058  0.7342
  446CO2     O2 2202   1.199   5.191   3.831  0.5258  0.3789  0.0206
  447CO2     D1 2203   7.876   4.586   3.072 -0.3409  0.3596  0.3038
  447CO2     D2 2204   7.758   4.451   3.157 -0.3724  0.2518  0.0884
  447CO2      C 2205   7.817   4.518   3.115 -0.3567  0.3057  0.1961
  447CO2     O1 2206   7.748   4.439   3.164 -0.3752  0.2425  0.0698
  447CO2     O2 2207   7.886   4.597   3.065 -0.3382  0.3690  0.3224
  448CO2     D1 2208   4.717   5.554   4.624  0.2639  0.0700  0.1969
  448CO2     D2 2209   4.724   5.449   4.456  0.0867 -0.2669  0.4003
  448CO2      C 2210   4.720   5.502   4.540  0.1753 -0.0985  0.2986
  448CO2     O1 2211   4.724   5.440   4.442  0.0714 -0.2960  0.4178
  448CO2     O2 2212   4.717   5.563   4.638  0.2792  0.0991  0.1793
  449CO2     D1 2213   8.095   6.365   3.301  0.0235 -0.2302  0.3201
  449CO2     D2 2214   8.226   6.504   3.351 -0.1111 -0.0215  0.0870
  449CO2      C 2215   8.161   6.434   3.326 -0.0438 -0.1258  0.2035
  449CO2     O1 2216   8.238   6.516   3.355 -0.1228 -0.0034  0.0669
  449CO2     O2 2217   8.084   6.353   3.297  0.0351 -0.2482  0.3402
  450CO2     D1 2218   2.419   4.901   0.136 -0.6949 -0.1041  0.1065
  450CO2     D2 2219   2.510   5.076   0.116 -0.3268 -0.3122 -0.0444
  450CO2      C 2220   2.464   4.989   0.126 -0.5109 -0.2081  0.0311
  450CO2     O1 2221   2.518   5.091   0.114 -0.2950 -0.3301 -0.0575
  450CO2     O2 2222   2.411   4.886   0.138 -0.7267 -0.0861  0.1196
  451CO2     D1 2223   4.518   6.086   7.174 -0.0861  0.0022 -0.0401
  451CO2     D2 2224   4.505   6.155   6.989 -0.8111  0.0340  0.0184
  451CO2      C 2225   4.511   6.121   7.081 -0.4486  0.0181 -0.0108
  451CO2     O1 2226   4.504   6.161   6.973 -0.8737  0.0367  0.0235
  451CO2     O2 2227   4.519   6.080   7.190 -0.0235 -0.0006 -0.0451
  452CO2     D1 2228   8.142   5.936   8.239 -0.1362 -0.3137 -0.3914
  452CO2     D2 2229   8.112   6.130   8.217 -0.5230 -0.2778  0.4226
  452CO2      C 2230   8.127   6.033   8.228 -0.3296 -0.2958  0.0156
  452CO2     O1 2231   8.110   6.147   8.215 -0.5564 -0.2747  0.4929
  452CO2     O2 2232   8.145   5.919   8.241 -0.1028 -0.3168 -0.4617
  453CO2     D1 2233   7.842   7.326   7.101 -0.3404  0.1660 -0.0788
  453CO2     D2 2234   7.743   7.454   7.214 -0.0117 -0.0271  0.4289
  453CO2      C 2235   7.793   7.390   7.157 -0.1761  0.0694  0.1751
  453CO2     O1 2236   7.735   7.465   7.224  0.0166 -0.0438  0.4727
  453CO2     O2 2237   7.851   7.315   7.091 -0.3688  0.1826 -0.1226
  454CO2     D1 2238   6.288   2.016   3.812  0.0084 -0.0431  0.0304
  454CO2     D2 2239   6.471   1.960   3.861  0.0764  0.3328  0.2099
  454CO2      C 2240   6.380   1.988   3.836  0.0424  0.1448  0.1202
  454CO2     O1 2241   6.487   1.955   3.865  0.0822  0.3653  0.2254
  454CO2     O2 2242   6.272   2.021   3.808  0.0025 -0.0756  0.0149
  455CO2     D1 2243   1.999   4.316   5.007 -0.0781 -0.2801  0.4073
  455CO2     D2 2244   1.921   4.263   4.833 -0.1581  0.4893  0.2058
  455CO2      C 2245   1.960   4.290   4.920 -0.1181  0.1046  0.3065
  455CO2     O1 2246   1.915   4.258   4.818 -0.1650  0.5558  0.1885
  455CO2     O2 2247   2.006   4.321   5.022 -0.0712 -0.3466  0.4246
  456CO2     D1 2248   2.037   6.650   3.304  0.1175  0.2402  0.1138
  456CO2     D2 2249   2.065   6.516   3.447 -0.1540 -0.2727 -0.3105
  456CO2      C 2250   2.051   6.583   3.375 -0.0182 -0.0163 -0.0984
  456CO2     O1 2251   2.067   6.504   3.459 -0.1774 -0.3170 -0.3472
  456CO2     O2 2252   2.034   6.661   3.292  0.1409  0.2845  0.1505
  457CO2     D1 2253   5.103   2.670   6.960  0.2358  0.1643  0.2454
  457CO2     D2 2254   5.162   2.536   7.094 -0.1905 -0.1871  0.0829
  457CO2      C 2255   5.133   2.603   7.027  0.0227 -0.0114  0.1642
  457CO2     O1 2256   5.167   2.525   7.105 -0.2273 -0.2175  0.0689
  457CO2     O2 2257   5.098   2.681   6.949  0.2726  0.1947  0.2594
  458CO2     D1 2258   3.737   2.736   4.446  0.1729  0.1503  0.0363
  458CO2     D2 2259   3.840   2.616   4.565 -0.0998  0.1623  0.2862
  458CO2      C 2260   3.788   2.676   4.505  0.0366  0.1563  0.1613
  458CO2     O1 2261   3.849   2.606   4.575 -0.1233  0.1634  0.3078
  458CO2     O2 2262   3.728   2.747   4.436  0.1965  0.1493  0.0147
  459CO2     D1 2263   2.972   1.978   2.583 -0.0226 -0.1056 -0.1145
  459CO2     D2 2264   2.807   1.942   2.686  0.0876 -0.0165  0.0944
  459CO2      C 2265   2.889   1.960   2.634  0.0325 -0.0611 -0.0100
  459CO2     O1 2266   2.792   1.939   2.695  0.0972 -0.0088  0.1124
  459CO2     O2 2267   2.986   1.981   2.574 -0.0321 -0.1133 -0.1325
  460CO2     D1 2268   3.859   2.032   2.504  0.3140 -0.8361 -0.0736
  460CO2     D2 2269   3.794   1.890   2.383 -0.1622 -0.2773 -0.4748
  460CO2      C 2270   3.826   1.961   2.444  0.0759 -0.5567 -0.2742
  460CO2     O1 2271   3.788   1.877   2.373 -0.2033 -0.2290 -0.5095
  460CO2     O2 2272   3.865   2.044   2.515  0.3552 -0.8843 -0.0389
  461CO2     D1 2273   2.233   0.453   7.152 -0.0410  0.3050  0.2369
  461CO2     D2 2274   2.340   0.432   7.316  0.1150 -0.0264  0.0923
  461CO2      C 2275   2.287   0.442   7.234  0.0370  0.1393  0.1646
  461CO2     O1 2276   2.350   0.430   7.330  0.1285 -0.0550  0.0798
  461CO2     O2 2277   2.224   0.455   7.137 -0.0545  0.3336  0.2494
  462CO2     D1 2278   8.373   7.844   7.476  0.3323 -0.6353  0.2454
  462CO2     D2 2279   8.254   7.815   7.321  0.0466  0.0826  0.3273
  462CO2      C 2280   8.313   7.829   7.398  0.1895 -0.2764  0.2863
  462CO2     O1 2281   8.243   7.812   7.308  0.0220  0.1446  0.3344
  462CO2     O2 2282   8.383   7.847   7.489  0.3569 -0.6974  0.2383
  463CO2     D1 2283   5.324   7.436   0.850 -0.2359 -0.3916 -0.0424
  463CO2     D2 2284   5.351   7.247   0.901 -0.3630 -0.3256  0.2728
  463CO2      C 2285   5.337   7.342   0.876 -0.2994 -0.3586  0.1152
  463CO2     O1 2286   5.353   7.231   0.906 -0.3739 -0.3199  0.3000
  463CO2     O2 2287   5.321   7.453   0.846 -0.2249 -0.3973 -0.0696
  464CO2     D1 2288   3.281   6.261   0.787 -0.1896 -0.3285  0.2754
  464CO2     D2 2289   3.172   6.332   0.637  0.5196 -0.3154 -0.2344
  464CO2      C 2290   3.227   6.296   0.712  0.1650 -0.3220  0.0205
  464CO2     O1 2291   3.163   6.338   0.625  0.5809 -0.3143 -0.2784
  464CO2     O2 2292   3.290   6.255   0.800 -0.2509 -0.3297  0.3194
  465CO2     D1 2293   5.535   1.199   4.535 -0.1210  0.1722 -0.1866
  465CO2     D2 2294   5.607   1.019   4.577 -0.3994  0.1862  0.3465
  465CO2      C 2295   5.571   1.109   4.556 -0.2602  0.1792  0.0799
  465CO2     O1 2296   5.613   1.004   4.581 -0.4235  0.1874  0.3925
  465CO2     O2 2297   5.528   1.214   4.531 -0.0970  0.1710 -0.2327
  466CO2     D1 2298   8.079   8.145   3.338 -0.1175 -0.4111 -0.0591
  466CO2     D2 2299   8.183   8.284   3.244 -0.1839 -0.5559 -0.3454
  466CO2      C 2300   8.131   8.215   3.291 -0.1507 -0.4835 -0.2022
  466CO2     O1 2301   8.192   8.296   3.236 -0.1896 -0.5684 -0.3702
  466CO2     O2 2302   8.070   8.133   3.346 -0.1118 -0.3986 -0.0343
  467CO2     D1 2303   3.023   4.672   7.333  0.0015 -0.0164 -0.1069
  467CO2     D2 2304   3.090   4.671   7.519 -0.3600  0.2973  0.0244
  467CO2      C 2305   3.057   4.671   7.426 -0.1792  0.1405 -0.0412
  467CO2     O1 2306   3.096   4.671   7.535 -0.3912  0.3244  0.0358
  467CO2     O2 2307   3.018   4.672   7.317  0.0327 -0.0435 -0.1183
  468CO2     D1 2308   0.625   4.287   6.614 -0.6116  0.4549 -0.1646
  468CO2     D2 2309   0.685   4.381   6.778 -0.2566 -0.2697  0.1200
  468CO2      C 2310   0.655   4.334   6.696 -0.4341  0.0926 -0.0223
  468CO2     O1 2311   0.690   4.389   6.792 -0.2260 -0.3323  0.1445
  468CO2     O2 2312   0.620   4.279   6.600 -0.6422  0.5175 -0.1892
  469CO2     D1 2313   4.444   3.681   5.802 -0.1599  0.2844 -0.0353
  469CO2     D2 2314   4.532   3.849   5.860  0.2040  0.1949 -0.3238
  469CO2      C 2315   4.488   3.765   5.831  0.0221  0.2396 -0.1796
  469CO2     O1 2316   4.539   3.863   5.865  0.2355  0.1871 -0.3487
  469CO2     O2 2317   4.437   3.667   5.797 -0.1914  0.2921 -0.0104
  470CO2     D1 2318   5.205   4.924   2.797  0.0246 -0.5272 -0.0980
  470CO2     D2 2319   5.253   4.919   2.605 -0.0648 -0.1019 -0.1321
  470CO2      C 2320   5.229   4.921   2.701 -0.0201 -0.3146 -0.1151
  470CO2     O1 2321   5.257   4.918   2.589 -0.0726 -0.0652 -0.1351
  470CO2     O2 2322   5.201   4.924   2.814  0.0323 -0.5640 -0.0951
  471CO2     D1 2323   7.381   6.176   0.312  0.2463  0.3143 -0.1639
  471CO2     D2 2324   7.452   6.018   0.407  0.0262  0.1315 -0.3023
  471CO2      C 2325   7.416   6.097   0.360  0.1362  0.2229 -0.2331
  471CO2     O1 2326   7.458   6.004   0.416  0.0072  0.1157 -0.3143
  471CO2     O2 2327   7.374   6.190   0.304  0.2653  0.3301 -0.1520
  472CO2     D1 2328   5.304   6.001   4.837 -0.1889 -0.1412  0.0604
  472CO2     D2 2329   5.405   6.099   4.697 -0.1222 -0.1130  0.1299
  472CO2      C 2330   5.355   6.050   4.767 -0.1555 -0.1271  0.0951
  472CO2     O1 2331   5.414   6.107   4.685 -0.1164 -0.1106  0.1359
  472CO2     O2 2332   5.296   5.993   4.849 -0.1946 -0.1437  0.0544
  473CO2     D1 2333   2.557   5.279   5.947  0.1214 -0.3597 -0.2057
  473CO2     D2 2334   2.655   5.263   5.775 -0.2280 -0.0932 -0.4289
  473CO2      C 2335   2.606   5.271   5.861 -0.0533 -0.2264 -0.3173
  473CO2     O1 2336   2.663   5.262   5.761 -0.2582 -0.0702 -0.4482
  473CO2     O2 2337   2.549   5.280   5.962  0.1516 -0.3827 -0.1864
  474CO2     D1 2338   2.084   3.023   4.497 -0.0318  0.4648 -0.1909
  474CO2     D2 2339   2.256   3.110   4.450  0.0905  0.2194 -0.1962
  474CO2      C 2340   2.170   3.066   4.473  0.0293  0.3421 -0.1936
  474CO2     O1 2341   2.270   3.117   4.445  0.1010  0.1982 -0.1967
  474CO2     O2 2342   2.069   3.016   4.501 -0.0423  0.4860 -0.1904
  475CO2     D1 2343   5.705   5.345   3.688  0.4252 -0.0232  0.1730
  475CO2     D2 2344   5.766   5.390   3.505 -0.6537  0.5223 -0.0592
  475CO2      C 2345   5.736   5.368   3.597 -0.1143  0.2496  0.0569
  475CO2     O1 2346   5.771   5.394   3.490 -0.7469  0.5694 -0.0792
  475CO2     O2 2347   5.700   5.341   3.704  0.5184 -0.0703  0.1931
  476CO2     D1 2348   5.953   5.482   2.482 -0.2364 -0.1960 -0.0619
  476CO2     D2 2349   5.798   5.592   2.426 -0.1362 -0.0854 -0.1204
  476CO2      C 2350   5.876   5.537   2.454 -0.1863 -0.1407 -0.0911
  476CO2     O1 2351   5.785   5.602   2.421 -0.1275 -0.0758 -0.1254
  476CO2     O2 2352   5.966   5.473   2.487 -0.2450 -0.2056 -0.0569
  477CO2     D1 2353   5.455   3.758   0.242 -0.3946 -0.0479 -0.1150
  477CO2     D2 2354   5.623   3.698   0.155  0.0633  0.5266  0.3676
  477CO2      C 2355   5.539   3.728   0.199 -0.1657  0.2394  0.1263
  477CO2     O1 2356   5.637   3.692   0.148  0.1029  0.5762  0.4092
  477CO2     O2 2357   5.441   3.763   0.249 -0.4342 -0.0975 -0.1567
  478CO2     D1 2358   1.111   1.677   0.511 -0.1512  0.4647  0.0704
  478CO2     D2 2359   1.036   1.600   0.345 -0.4338 -0.0503  0.4360
  478CO2      C 2360   1.074   1.638   0.428 -0.2925  0.2072  0.2532
  478CO2     O1 2361   1.029   1.593   0.331 -0.4582 -0.0948  0.4676
  478CO2     O2 2362   1.118   1.683   0.526 -0.1268  0.5092  0.0388
  479CO2     D1 2363   3.109   5.432   0.940  0.1638  0.2868 -0.5384
  479CO2     D2 2364   3.052   5.437   0.750 -0.0386  0.3569 -0.4749
  479CO2      C 2365   3.080   5.435   0.845  0.0626  0.3219 -0.5067
  479CO2     O1 2366   3.047   5.438   0.734 -0.0561  0.3629 -0.4694
  479CO2     O2 2367   3.114   5.432   0.956  0.1813  0.2808 -0.5439
  480CO2     D1 2368   3.154   2.758   5.187  0.0093  0.0803  0.0496
  480CO2     D2 2369   3.181   2.940   5.114 -0.4745  0.2179  0.2151
  480CO2      C 2370   3.167   2.849   5.151 -0.2326  0.1491  0.1324
  480CO2     O1 2371   3.183   2.955   5.108 -0.5162  0.2298  0.2294
  480CO2     O2 2372   3.152   2.742   5.193  0.0511  0.0684  0.0353
  481CO2     D1 2373   4.186   5.700   2.904 -0.2847  0.1431  0.4158
  481CO2     D2 2374   4.348   5.810   2.874 -0.1264 -0.2209 -0.0658
  481CO2      C 2375   4.267   5.755   2.889 -0.2055 -0.0389  0.1750
  481CO2     O1 2376   4.362   5.820   2.871 -0.1127 -0.2523 -0.1074
  481CO2     O2 2377   4.172   5.691   2.907 -0.2983  0.1745  0.4573
  482CO2     D1 2378   7.710   5.634   5.956 -0.1553 -0.0441  0.1708
  482CO2     D2 2379   7.757   5.795   5.852 -0.0588 -0.1102  0.1116
  482CO2      C 2380   7.733   5.714   5.904 -0.1070 -0.0772  0.1412
  482CO2     O1 2381   7.761   5.809   5.843 -0.0505 -0.1159  0.1065
  482CO2     O2 2382   7.706   5.620   5.965 -0.1636 -0.0384  0.1759
  483CO2     D1 2383   4.612   1.368   2.193  0.3904 -0.0693  0.2183
  483CO2     D2 2384   4.472   1.311   2.065  0.2012 -0.3146  0.5353
  483CO2      C 2385   4.542   1.339   2.129  0.2958 -0.1919  0.3768
  483CO2     O1 2386   4.460   1.306   2.054  0.1848 -0.3358  0.5627
  483CO2     O2 2387   4.624   1.373   2.204  0.4068 -0.0481  0.1909
  484CO2     D1 2388   5.270   1.450   7.676 -0.2693 -0.1517  0.0403
  484CO2     D2 2389   5.459   1.435   7.734 -0.3061 -0.0853  0.1754
  484CO2      C 2390   5.365   1.442   7.705 -0.2877 -0.1185  0.1078
  484CO2     O1 2391   5.475   1.433   7.739 -0.3092 -0.0795  0.1870
  484CO2     O2 2392   5.254   1.451   7.671 -0.2662 -0.1575  0.0286
  485CO2     D1 2393   5.208   6.741   1.925 -0.0516 -0.3546  0.1821
  485CO2     D2 2394   5.075   6.598   1.890 -0.1996 -0.1969  0.0992
  485CO2      C 2395   5.141   6.670   1.908 -0.1256 -0.2758  0.1407
  485CO2     O1 2396   5.064   6.586   1.887 -0.2124 -0.1833  0.0920
  485CO2     O2 2397   5.219   6.753   1.928 -0.0388 -0.3682  0.1893
  486CO2     D1 2398   0.677   4.007   3.912 -0.0267  0.4388 -0.0872
  486CO2     D2 2399   0.828   3.907   3.833 -0.0864  0.3218 -0.0545
  486CO2      C 2400   0.752   3.957   3.872 -0.0565  0.3803 -0.0709
  486CO2     O1 2401   0.841   3.899   3.826 -0.0915  0.3117 -0.0517
  486CO2     O2 2402   0.664   4.015   3.919 -0.0215  0.4489 -0.0900
  487CO2     D1 2403   7.754   1.029   7.176  0.2035  0.5025 -0.3817
  487CO2     D2 2404   7.733   1.198   7.277  0.2787  0.3796 -0.1602
  487CO2      C 2405   7.744   1.114   7.227  0.2411  0.4410 -0.2709
  487CO2     O1 2406   7.732   1.213   7.286  0.2852  0.3689 -0.1410
  487CO2     O2 2407   7.755   1.015   7.168  0.1970  0.5131 -0.4008
  488CO2     D1 2408   0.355   8.215   4.125  0.0564 -0.4425 -0.3507
  488CO2     D2 2409   0.439   8.078   4.010  0.1635 -0.5017 -0.1992
  488CO2      C 2410   0.397   8.147   4.067  0.1099 -0.4721 -0.2750
  488CO2     O1 2411   0.446   8.066   4.000  0.1728 -0.5068 -0.1862
  488CO2     O2 2412   0.347   8.227   4.135  0.0471 -0.4374 -0.3638
  489CO2     D1 2413   1.802   0.844   4.949  0.1362 -0.3106 -0.0507
  489CO2     D2 2414   1.764   0.958   4.793 -0.5171  0.2617  0.5243
  489CO2      C 2415   1.783   0.901   4.871 -0.1905 -0.0245  0.2368
  489CO2     O1 2416   1.760   0.968   4.779 -0.5736  0.3111  0.5740
  489CO2     O2 2417   1.805   0.834   4.963  0.1927 -0.3601 -0.1004
  490CO2     D1 2418   6.493   2.658   5.929 -0.3430  0.0321  0.1172
  490CO2     D2 2419   6.313   2.734   5.960 -0.4193 -0.0298 -0.1735
  490CO2      C 2420   6.403   2.696   5.944 -0.3811  0.0012 -0.0282
  490CO2     O1 2421   6.297   2.740   5.962 -0.4259 -0.0352 -0.1986
  490CO2     O2 2422   6.508   2.651   5.926 -0.3364  0.0375  0.1423
  491CO2     D1 2423   0.047   1.095   8.044 -0.1011  0.0890 -0.0405
  491CO2     D2 2424   0.208   0.981   8.027 -0.1926 -0.1170  0.4834
  491CO2      C 2425   0.127   1.038   8.036 -0.1469 -0.0140  0.2215
  491CO2     O1 2426   0.221   0.971   8.026 -0.2005 -0.1348  0.5286
  491CO2     O2 2427   0.033   1.105   8.045 -0.0932  0.1068 -0.0857
  492CO2     D1 2428   1.767   5.464   3.565 -0.0838  0.7668 -0.1639
  492CO2     D2 2429   1.913   5.564   3.476  0.4949  0.1408  0.0778
  492CO2      C 2430   1.840   5.514   3.521  0.2055  0.4538 -0.0431
  492CO2     O1 2431   1.925   5.573   3.469  0.5449  0.0867  0.0986
  492CO2     O2 2432   1.755   5.456   3.573 -0.1338  0.8208 -0.1848
  493CO2     D1 2433   3.874   7.697   2.528  0.1570 -0.2192  0.1148
  493CO2     D2 2434   3.818   7.704   2.339  0.2615  0.6123  0.1135
  493CO2      C 2435   3.846   7.700   2.434  0.2092  0.1965  0.1142
  493CO2     O1 2436   3.813   7.704   2.322  0.2705  0.6841  0.1134
  493CO2     O2 2437   3.879   7.696   2.545  0.1480 -0.2910  0.1150
  494CO2     D1 2438   1.503   6.254   0.716 -0.3500 -0.2700 -0.1589
  494CO2     D2 2439   1.598   6.273   0.544 -0.0444 -0.1250  0.0246
  494CO2      C 2440   1.550   6.263   0.630 -0.1972 -0.1975 -0.0671
  494CO2     O1 2441   1.606   6.274   0.529 -0.0180 -0.1125  0.0405
  494CO2     O2 2442   1.495   6.252   0.731 -0.3764 -0.2825 -0.1747
  495CO2     D1 2443   2.613   6.574   8.232 -0.0351 -0.0374  0.1767
  495CO2     D2 2444   2.494   6.725   8.280 -0.0735  0.0898 -0.3211
  495CO2      C 2445   2.554   6.650   8.256 -0.0543  0.0262 -0.0722
  495CO2     O1 2446   2.484   6.738   8.284 -0.0768  0.1008 -0.3641
  495CO2     O2 2447   2.623   6.561   8.228 -0.0318 -0.0484  0.2197
  496CO2     D1 2448   1.671   4.947   7.607 -0.0264  0.0905  0.0153
  496CO2     D2 2449   1.716   4.795   7.488  0.0300  0.1044  0.0205
  496CO2      C 2450   1.693   4.871   7.547  0.0018  0.0975  0.0179
  496CO2     O1 2451   1.719   4.782   7.478  0.0349  0.1057  0.0210
  496CO2     O2 2452   1.667   4.960   7.617 -0.0313  0.0893  0.0148
  497CO2     D1 2453   1.911   2.650   6.806  0.2098 -0.2590 -0.3108
  497CO2     D2 2454   1.970   2.470   6.863  0.4097 -0.0014  0.2924
  497CO2      C 2455   1.941   2.560   6.834  0.3098 -0.1302 -0.0092
  497CO2     O1 2456   1.975   2.455   6.868  0.4270  0.0208  0.3445
  497CO2     O2 2457   1.906   2.666   6.801  0.1925 -0.2813 -0.3629
  498CO2     D1 2458   3.035   1.554   1.830 -0.3676  0.3871  0.0711
  498CO2     D2 2459   3.015   1.396   1.712  0.1739 -0.0229  0.5285
  498CO2      C 2460   3.025   1.475   1.771 -0.0969  0.1821  0.2998
  498CO2     O1 2461   3.014   1.382   1.702  0.2207 -0.0584  0.5680
  498CO2     O2 2462   3.036   1.567   1.840 -0.4144  0.4225  0.0316
  499CO2     D1 2463   7.732   1.298   0.512  0.1667  0.0407 -0.0774
  499CO2     D2 2464   7.537   1.267   0.521  0.1195  0.3968  0.1306
  499CO2      C 2465   7.635   1.283   0.517  0.1431  0.2187  0.0266
  499CO2     O1 2466   7.520   1.265   0.522  0.1154  0.4275  0.1485
  499CO2     O2 2467   7.749   1.301   0.511  0.1708  0.0099 -0.0954
  500CO2     D1 2468   2.901   5.101   1.226 -0.2945 -0.3323 -0.3204
  500CO2     D2 2469   2.988   5.264   1.298 -0.0191 -0.6348  0.0328
  500CO2      C 2470   2.944   5.182   1.262 -0.1568 -0.4836 -0.1438
  500CO2     O1 2471   2.995   5.278   1.304  0.0047 -0.6609  0.0633
  500CO2     O2 2472   2.894   5.087   1.219 -0.3183 -0.3062 -0.3509
  501CO2     D1 2473   0.946   2.487   6.211  0.4413  0.0740 -0.1771
  501CO2     D2 2474   1.024   2.314   6.155  0.0701  0.0393 -0.5882
  501CO2      C 2475   0.985   2.400   6.183  0.2557  0.0566 -0.3827
  501CO2     O1 2476   1.031   2.299   6.150  0.0380  0.0363 -0.6237
  501CO2     O2 2477   0.940   2.502   6.216  0.4734  0.0770 -0.1416
  502CO2     D1 2478   4.842   7.923   2.342  0.0986 -0.4279 -0.1900
  502CO2     D2 2479   4.665   7.836   2.326 -0.2592  0.3786 -0.6519
  502CO2      C 2480   4.754   7.879   2.334 -0.0803 -0.0246 -0.4210
  502CO2     O1 2481   4.650   7.828   2.325 -0.2901  0.4483 -0.6918
  502CO2     O2 2482   4.857   7.930   2.344  0.1295 -0.4975 -0.1501
  503CO2     D1 2483   4.974   5.329   1.865  0.1422 -0.2646  0.2769
  503CO2     D2 2484   4.997   5.136   1.899  0.2710 -0.2525  0.2588
  503CO2      C 2485   4.986   5.232   1.882  0.2066 -0.2585  0.2678
  503CO2     O1 2486   4.999   5.119   1.902  0.2821 -0.2514  0.2572
  503CO2     O2 2487   4.972   5.346   1.862  0.1311 -0.2656  0.2785
  504CO2     D1 2488   3.708   6.736   5.328  0.3672 -0.1745 -0.0654
  504CO2     D2 2489   3.827   6.584   5.370 -0.2878 -0.6836 -0.0562
  504CO2      C 2490   3.767   6.660   5.349  0.0397 -0.4290 -0.0608
  504CO2     O1 2491   3.837   6.571   5.373 -0.3444 -0.7276 -0.0554
  504CO2     O2 2492   3.697   6.750   5.325  0.4238 -0.1305 -0.0662
  505CO2     D1 2493   8.160   0.698   6.114 -0.5226 -0.0747 -0.3249
  505CO2     D2 2494   8.023   0.610   6.002 -0.1528 -0.5968 -0.3703
  505CO2      C 2495   8.092   0.654   6.058 -0.3377 -0.3358 -0.3476
  505CO2     O1 2496   8.011   0.603   5.993 -0.1209 -0.6419 -0.3742
  505CO2     O2 2497   8.172   0.706   6.123 -0.5546 -0.0296 -0.3209
  506CO2     D1 2498   3.771   1.966   6.307  0.0779  0.6570 -0.3409
  506CO2     D2 2499   3.779   1.955   6.110 -0.0530  0.0077 -0.3119
  506CO2      C 2500   3.775   1.961   6.208  0.0124  0.3323 -0.3264
  506CO2     O1 2501   3.780   1.954   6.093 -0.0644 -0.0484 -0.3094
  506CO2     O2 2502   3.770   1.967   6.324  0.0892  0.7131 -0.3434
  507CO2     D1 2503   6.365   4.908   1.113  0.5563 -0.5771  0.2704
  507CO2     D2 2504   6.222   4.795   1.036  0.0774  0.3536 -0.2220
  507CO2      C 2505   6.293   4.851   1.075  0.3168 -0.1117  0.0242
  507CO2     O1 2506   6.209   4.785   1.030  0.0360  0.4340 -0.2645
  507CO2     O2 2507   6.377   4.918   1.119  0.5977 -0.6575  0.3129
  508CO2     D1 2508   6.809   7.402   3.358  0.0161 -0.4972 -0.0399
  508CO2     D2 2509   6.753   7.578   3.285  0.3460 -0.3336  0.1006
  508CO2      C 2510   6.781   7.490   3.321  0.1810 -0.4154  0.0303
  508CO2     O1 2511   6.748   7.593   3.278  0.3745 -0.3195  0.1127
  508CO2     O2 2512   6.813   7.387   3.364 -0.0124 -0.5113 -0.0521
  509CO2     D1 2513   4.992   7.594   1.641 -0.3935 -0.5140  0.2343
  509CO2     D2 2514   5.190   7.582   1.649 -0.3605 -0.0451  0.1429
  509CO2      C 2515   5.091   7.588   1.645 -0.3770 -0.2795  0.1886
  509CO2     O1 2516   5.207   7.581   1.649 -0.3576 -0.0046  0.1350
  509CO2     O2 2517   4.975   7.595   1.640 -0.3963 -0.5545  0.2421
  510CO2     D1 2518   6.416   0.050   0.195  0.1806  0.1412 -0.1638
  510CO2     D2 2519   6.354   0.150   0.354 -0.1544 -0.2467 -0.0491
  510CO2      C 2520   6.385   0.100   0.275  0.0131 -0.0527 -0.1064
  510CO2     O1 2521   6.348   0.159   0.368 -0.1833 -0.2802 -0.0391
  510CO2     O2 2522   6.421   0.042   0.181  0.2095  0.1748 -0.1737
  511CO2     D1 2523   5.840   7.546   6.085 -0.1310 -0.1456 -0.5590
  511CO2     D2 2524   5.854   7.353   6.122 -0.3614 -0.0795 -0.1293
  511CO2      C 2525   5.847   7.450   6.104 -0.2462 -0.1126 -0.3442
  511CO2     O1 2526   5.855   7.336   6.126 -0.3814 -0.0738 -0.0922
  511CO2     O2 2527   5.839   7.563   6.082 -0.1111 -0.1513 -0.5961
  512CO2     D1 2528   3.436   6.044   1.227 -0.0306 -0.2881 -0.3493
  512CO2     D2 2529   3.394   5.887   1.339 -0.3556  0.3138  0.3763
  512CO2      C 2530   3.415   5.966   1.283 -0.1931  0.0129  0.0135
  512CO2     O1 2531   3.390   5.873   1.349 -0.3836  0.3658  0.4390
  512CO2     O2 2532   3.440   6.058   1.217 -0.0025 -0.3401 -0.4120
  513CO2     D1 2533   4.556   8.151   6.737 -0.2948  0.3789 -0.0114
  513CO2     D2 2534   4.628   8.335   6.734 -0.0765  0.2858 -0.3101
  513CO2      C 2535   4.592   8.243   6.736 -0.1856  0.3324 -0.1608
  513CO2     O1 2536   4.635   8.351   6.734 -0.0576  0.2778 -0.3359
  513CO2     O2 2537   4.550   8.135   6.737 -0.3136  0.3870  0.0144
  514CO2     D1 2538   2.706   4.762   4.503  0.0910  0.1834  0.2385
  514CO2     D2 2539   2.568   4.750   4.361 -0.0613  0.5868  0.3493
  514CO2      C 2540   2.637   4.756   4.432  0.0149  0.3851  0.2939
  514CO2     O1 2541   2.557   4.748   4.349 -0.0744  0.6216  0.3588
  514CO2     O2 2542   2.718   4.763   4.516  0.1042  0.1486  0.2290
  515CO2     D1 2543   7.475   0.928   7.519  0.4323  0.0035  0.2240
  515CO2     D2 2544   7.671   0.945   7.536  0.5065 -0.1785 -0.4328
  515CO2      C 2545   7.573   0.937   7.527  0.4694 -0.0875 -0.1044
  515CO2     O1 2546   7.688   0.946   7.537  0.5129 -0.1943 -0.4895
  515CO2     O2 2547   7.458   0.927   7.517  0.4259  0.0192  0.2808
  516CO2     D1 2548   3.161   6.235   0.274  0.2413 -0.4206  0.3967
  516CO2     D2 2549   3.133   6.046   0.221  0.3394 -0.3218 -0.0085
  516CO2      C 2550   3.147   6.140   0.248  0.2904 -0.3712  0.1941
  516CO2     O1 2551   3.131   6.030   0.216  0.3479 -0.3133 -0.0435
  516CO2     O2 2552   3.163   6.251   0.279  0.2329 -0.4291  0.4317
  517CO2     D1 2553   6.172   1.914   1.364 -0.4118 -0.2897  0.1032
  517CO2     D2 2554   6.246   1.931   1.181 -0.3826  0.1840  0.1578
  517CO2      C 2555   6.209   1.923   1.272 -0.3972 -0.0528  0.1305
  517CO2     O1 2556   6.253   1.932   1.165 -0.3801  0.2250  0.1625
  517CO2     O2 2557   6.166   1.913   1.380 -0.4143 -0.3306  0.0984
  518CO2     D1 2558   4.018   7.937   5.690  0.1935  0.2017 -0.0291
  518CO2     D2 2559   3.857   7.978   5.797  0.1422  0.2352 -0.1189
  518CO2      C 2560   3.937   7.957   5.743  0.1679  0.2185 -0.0740
  518CO2     O1 2561   3.843   7.981   5.806  0.1378  0.2381 -0.1267
  518CO2     O2 2562   4.032   7.934   5.680  0.1980  0.1988 -0.0213
  519CO2     D1 2563   2.028   5.278   4.890 -0.3316  0.0002 -0.5545
  519CO2     D2 2564   1.973   5.323   5.074  0.4340 -0.0059 -0.3196
  519CO2      C 2565   2.000   5.301   4.982  0.0512 -0.0028 -0.4370
  519CO2     O1 2566   1.968   5.327   5.090  0.5001 -0.0065 -0.2993
  519CO2     O2 2567   2.033   5.274   4.874 -0.3977  0.0008 -0.5747
  520CO2     D1 2568   5.378   7.283   2.843 -0.3411 -0.3031  0.0627
  520CO2     D2 2569   5.345   7.159   2.993  0.5631  0.2528  0.7310
  520CO2      C 2570   5.361   7.221   2.918  0.1110 -0.0252  0.3969
  520CO2     O1 2571   5.342   7.148   3.006  0.6412  0.3008  0.7888
  520CO2     O2 2572   5.381   7.294   2.830 -0.4192 -0.3511  0.0050
  521CO2     D1 2573   1.265   4.442   8.255  0.1569 -0.4647 -0.5645
  521CO2     D2 2574   1.375   4.605   8.273 -0.2683 -0.2670  0.2361
  521CO2      C 2575   1.320   4.524   8.264 -0.0557 -0.3658 -0.1642
  521CO2     O1 2576   1.384   4.619   8.275 -0.3051 -0.2499  0.3053
  521CO2     O2 2577   1.255   4.428   8.253  0.1937 -0.4818 -0.6336
  522CO2     D1 2578   5.978   0.811   7.212 -0.4569  0.0978  0.1284
  522CO2     D2 2579   6.009   0.682   7.358 -0.3585 -0.2230 -0.1759
  522CO2      C 2580   5.993   0.746   7.285 -0.4077 -0.0626 -0.0237
  522CO2     O1 2581   6.011   0.670   7.371 -0.3500 -0.2507 -0.2022
  522CO2     O2 2582   5.975   0.823   7.200 -0.4654  0.1255  0.1547
  523CO2     D1 2583   1.164   2.548   1.838 -0.3273 -0.3316 -0.3248
  523CO2     D2 2584   1.013   2.424   1.804 -0.0496 -0.6563 -0.3706
  523CO2      C 2585   1.089   2.486   1.821 -0.1885 -0.4939 -0.3477
  523CO2     O1 2586   1.000   2.414   1.801 -0.0256 -0.6844 -0.3745
  523CO2     O2 2587   1.177   2.559   1.841 -0.3513 -0.3035 -0.3208
  524CO2     D1 2588   3.745   4.289   6.585 -0.2089  0.2457 -0.1197
  524CO2     D2 2589   3.772   4.464   6.497 -0.4340  0.1304 -0.4210
  524CO2      C 2590   3.759   4.377   6.541 -0.3215  0.1880 -0.2704
  524CO2     O1 2591   3.775   4.479   6.490 -0.4535  0.1204 -0.4470
  524CO2     O2 2592   3.742   4.274   6.593 -0.1895  0.2556 -0.0937
  525CO2     D1 2593   5.163   1.018   8.308 -0.1540  0.1638  0.6051
  525CO2     D2 2594   4.968   1.054   8.304 -0.1180  0.2815 -0.4620
  525CO2      C 2595   5.066   1.036   8.306 -0.1360  0.2227  0.0715
  525CO2     O1 2596   4.952   1.057   8.304 -0.1149  0.2917 -0.5542
  525CO2     O2 2597   5.180   1.015   8.308 -0.1572  0.1536  0.6973
  526CO2     D1 2598   0.774   5.806   0.162 -0.0457 -0.0860 -0.0957
  526CO2     D2 2599   0.934   5.861   0.058  0.1112 -0.0271  0.1763
  526CO2      C 2600   0.854   5.834   0.110  0.0328 -0.0565  0.0403
  526CO2     O1 2601   0.947   5.866   0.049  0.1247 -0.0220  0.1998
  526CO2     O2 2602   0.761   5.801   0.171 -0.0592 -0.0911 -0.1192
  527CO2     D1 2603   3.862   5.208   8.422 -0.4369 -0.2189  0.0611
  527CO2     D2 2604   3.780   5.028   8.417 -0.5080 -0.1973  0.4606
  527CO2      C 2605   3.821   5.118   8.419 -0.4724 -0.2081  0.2609
  527CO2     O1 2606   3.773   5.013   8.417 -0.5141 -0.1954  0.4951
  527CO2     O2 2607   3.869   5.224   8.422 -0.4308 -0.2208  0.0266
  528CO2     D1 2608   3.553   6.048   0.284  0.0942 -0.0764 -0.1309
  528CO2     D2 2609   3.707   6.172   0.293 -0.1653  0.2434 -0.1021
  528CO2      C 2610   3.630   6.110   0.289 -0.0356  0.0835 -0.1165
  528CO2     O1 2611   3.720   6.183   0.294 -0.1878  0.2710 -0.0996
  528CO2     O2 2612   3.540   6.037   0.284  0.1166 -0.1040 -0.1334
  529CO2     D1 2613   4.737   7.977   1.427  0.0594  0.2632 -0.1438
  529CO2     D2 2614   4.839   7.820   1.365 -0.0075  0.1339  0.0737
  529CO2      C 2615   4.788   7.898   1.396  0.0260  0.1985 -0.0350
  529CO2     O1 2616   4.848   7.806   1.359 -0.0133  0.1227  0.0925
  529CO2     O2 2617   4.728   7.991   1.433  0.0652  0.2744 -0.1626
  530CO2     D1 2618   4.803   5.970   7.028  0.4415  0.0859  0.2425
  530CO2     D2 2619   4.790   6.024   6.838 -0.4305 -0.6344  0.0905
  530CO2      C 2620   4.796   5.997   6.933  0.0055 -0.2742  0.1665
  530CO2     O1 2621   4.789   6.029   6.822 -0.5058 -0.6966  0.0774
  530CO2     O2 2622   4.804   5.965   7.044  0.5168  0.1482  0.2556
  531CO2     D1 2623   4.773   7.192   2.275 -0.2427 -0.0495 -0.3029
  531CO2     D2 2624   4.845   7.336   2.391 -0.1602 -0.2296 -0.1307
  531CO2      C 2625   4.809   7.264   2.333 -0.2014 -0.1396 -0.2168
  531CO2     O1 2626   4.851   7.348   2.401 -0.1530 -0.2452 -0.1159
  531CO2     O2 2627   4.766   7.180   2.265 -0.2498 -0.0340 -0.3178
  532CO2     D1 2628   7.613   2.360   4.611  0.0108  0.1735 -0.2811
  532CO2     D2 2629   7.573   2.275   4.436 -0.6937 -0.0406 -0.0143
  532CO2      C 2630   7.593   2.317   4.523 -0.3415  0.0664 -0.1477
  532CO2     O1 2631   7.569   2.268   4.421 -0.7546 -0.0591  0.0087
  532CO2     O2 2632   7.617   2.367   4.626  0.0716  0.1920 -0.3042
  533CO2     D1 2633   5.432   5.394   1.575  0.0806 -0.1686  0.3572
  533CO2     D2 2634   5.293   5.469   1.455 -0.2386 -0.6631  0.4195
  533CO2      C 2635   5.362   5.431   1.515 -0.0790 -0.4159  0.3884
  533CO2     O1 2636   5.280   5.475   1.445 -0.2662 -0.7058  0.4249
  533CO2     O2 2637   5.444   5.388   1.585  0.1082 -0.1259  0.3519
  534CO2     D1 2638   3.673   4.877   4.229  0.1863 -0.2272 -0.0943
  534CO2     D2 2639   3.738   4.783   4.390 -0.2125 -0.3063  0.0217
  534CO2      C 2640   3.705   4.830   4.309 -0.0131 -0.2667 -0.0363
  534CO2     O1 2641   3.744   4.775   4.404 -0.2469 -0.3132  0.0317
  534CO2     O2 2642   3.667   4.885   4.215  0.2207 -0.2203 -0.1043
  535CO2     D1 2643   5.854   0.093   2.834 -0.2670 -0.5618 -0.2626
  535CO2     D2 2644   5.940   0.088   2.656 -0.2445  0.1376 -0.2732
  535CO2      C 2645   5.897   0.090   2.745 -0.2558 -0.2121 -0.2679
  535CO2     O1 2646   5.948   0.087   2.641 -0.2426  0.1980 -0.2741
  535CO2     O2 2647   5.846   0.093   2.850 -0.2690 -0.6222 -0.2617
  536CO2     D1 2648   1.294   4.835   3.902  0.1419  0.2104 -0.0147
  536CO2     D2 2649   1.331   4.865   4.094 -0.0946  0.1169  0.0454
  536CO2      C 2650   1.312   4.850   3.998  0.0237  0.1637  0.0154
  536CO2     O1 2651   1.334   4.868   4.110 -0.1150  0.1088  0.0506
  536CO2     O2 2652   1.290   4.833   3.885  0.1624  0.2185 -0.0199
  537CO2     D1 2653   6.819   6.211   2.880 -0.3536 -0.1249 -0.2312
  537CO2     D2 2654   6.983   6.218   2.770  0.0674  0.3580  0.4212
  537CO2      C 2655   6.901   6.214   2.825 -0.1431  0.1165  0.0950
  537CO2     O1 2656   6.997   6.218   2.760  0.1038  0.3997  0.4776
  537CO2     O2 2657   6.805   6.210   2.890 -0.3899 -0.1666 -0.2876
  538CO2     D1 2658   0.892   8.063   5.908  0.1239  0.5077  0.3140
  538CO2     D2 2659   0.918   8.071   5.712  0.2358 -0.4918  0.2831
  538CO2      C 2660   0.905   8.067   5.810  0.1799  0.0080  0.2986
  538CO2     O1 2661   0.920   8.072   5.695  0.2455 -0.5781  0.2804
  538CO2     O2 2662   0.890   8.062   5.925  0.1142  0.5940  0.3167
  539CO2     D1 2663   4.711   1.585   8.421  0.3947 -0.3834 -0.1241
  539CO2     D2 2664   4.698   1.761   8.510  0.0297 -0.4699 -0.0058
  539CO2      C 2665   4.704   1.673   8.465  0.2122 -0.4266 -0.0650
  539CO2     O1 2666   4.696   1.776   8.518 -0.0018 -0.4773  0.0044
  539CO2     O2 2667   4.712   1.570   8.413  0.4262 -0.3759 -0.1344
  540CO2     D1 2668   5.117   4.224   0.326  0.0012  0.3189 -0.2546
  540CO2     D2 2669   5.065   4.059   0.422  0.0144  0.3323 -0.2251
  540CO2      C 2670   5.091   4.142   0.374  0.0078  0.3256 -0.2398
  540CO2     O1 2671   5.061   4.045   0.430  0.0156  0.3335 -0.2226
  540CO2     O2 2672   5.121   4.239   0.318  0.0001  0.3178 -0.2571
  541CO2     D1 2673   2.026   4.928   7.788 -0.1423 -0.4744  0.1293
  541CO2     D2 2674   2.129   4.772   7.853  0.0380 -0.5836 -0.4209
  541CO2      C 2675   2.078   4.850   7.821 -0.0522 -0.5290 -0.1458
  541CO2     O1 2676   2.138   4.759   7.858  0.0536 -0.5931 -0.4684
  541CO2     O2 2677   2.017   4.942   7.783 -0.1579 -0.4650  0.1768
  542CO2     D1 2678   8.484   0.047   0.777  0.1238  0.0536 -0.1181
  542CO2     D2 2679   8.519   0.238   0.737 -0.4854  0.2616  0.3346
  542CO2      C 2680   8.502   0.143   0.757 -0.1808  0.1576  0.1082
  542CO2     O1 2681   8.522   0.254   0.733 -0.5380  0.2795  0.3737
  542CO2     O2 2682   8.481   0.031   0.780  0.1764  0.0356 -0.1572
  543CO2     D1 2683   5.830   7.642   4.084 -0.1567  0.0835 -0.2985
  543CO2     D2 2684   5.729   7.798   4.018 -0.0493  0.2988  0.0448
  543CO2      C 2685   5.780   7.720   4.051 -0.1030  0.1911 -0.1268
  543CO2     O1 2686   5.721   7.812   4.012 -0.0400  0.3173  0.0745
  543CO2     O2 2687   5.839   7.628   4.090 -0.1659  0.0649 -0.3282
  544CO2     D1 2688   0.803   5.840   0.984  0.1852 -0.1239 -0.0253
  544CO2     D2 2689   0.884   5.660   1.001 -0.0959 -0.2546 -0.0643
  544CO2      C 2690   0.843   5.750   0.992  0.0446 -0.1893 -0.0448
  544CO2     O1 2691   0.891   5.645   1.002 -0.1202 -0.2659 -0.0676
  544CO2     O2 2692   0.796   5.856   0.983  0.2095 -0.1127 -0.0220
  545CO2     D1 2693   4.233   3.329   6.920 -0.6583 -0.2476 -0.0261
  545CO2     D2 2694   4.164   3.417   7.083 -0.0111 -0.1341  0.1876
  545CO2      C 2695   4.198   3.373   7.002 -0.3347 -0.1908  0.0808
  545CO2     O1 2696   4.158   3.425   7.097  0.0448 -0.1243  0.2061
  545CO2     O2 2697   4.239   3.322   6.906 -0.7142 -0.2574 -0.0446
  546CO2     D1 2698   1.717   7.419   4.777 -0.6332  0.6531 -0.1808
  546CO2     D2 2699   1.635   7.239   4.779  0.5161  0.1227 -0.3119
  546CO2      C 2700   1.676   7.329   4.778 -0.0586  0.3879 -0.2464
  546CO2     O1 2701   1.628   7.224   4.779  0.6154  0.0768 -0.3232
  546CO2     O2 2702   1.724   7.435   4.777 -0.7325  0.6989 -0.1695
  547CO2     D1 2703   3.422   5.408   1.303  0.1132 -0.0108 -0.0123
  547CO2     D2 2704   3.554   5.555   1.309  0.0206  0.0623  0.2266
  547CO2      C 2705   3.488   5.481   1.306  0.0669  0.0258  0.1071
  547CO2     O1 2706   3.566   5.567   1.310  0.0126  0.0687  0.2472
  547CO2     O2 2707   3.410   5.395   1.303  0.1212 -0.0171 -0.0330
  548CO2     D1 2708   2.803   4.584   1.594  0.3545 -0.1986  0.1037
  548CO2     D2 2709   2.783   4.638   1.783 -0.0507 -0.1264  0.0395
  548CO2      C 2710   2.793   4.611   1.688  0.1519 -0.1625  0.0716
  548CO2     O1 2711   2.781   4.643   1.799 -0.0856 -0.1201  0.0339
  548CO2     O2 2712   2.805   4.579   1.578  0.3894 -0.2048  0.1093
  549CO2     D1 2713   6.402   1.345   6.954 -0.2640 -0.1922 -0.1654
  549CO2     D2 2714   6.326   1.354   7.136  0.0920  0.0873 -0.0281
  549CO2      C 2715   6.364   1.350   7.045 -0.0860 -0.0524 -0.0967
  549CO2     O1 2716   6.319   1.355   7.152  0.1228  0.1114 -0.0162
  549CO2     O2 2717   6.409   1.345   6.938 -0.2948 -0.2163 -0.1773
  550CO2     D1 2718   2.996   6.937   3.055 -0.5364 -0.0188  0.1214
  550CO2     D2 2719   2.906   7.050   2.921 -0.2944 -0.2204 -0.2120
  550CO2      C 2720   2.951   6.994   2.988 -0.4154 -0.1196 -0.0453
  550CO2     O1 2721   2.898   7.060   2.909 -0.2735 -0.2379 -0.2408
  550CO2     O2 2722   3.004   6.927   3.067 -0.5574 -0.0014  0.1502
  551CO2     D1 2723   1.123   6.036   0.599  0.1397  0.9400 -0.1330
  551CO2     D2 2724   1.082   5.982   0.413  0.2045 -0.0612  0.1385
  551CO2      C 2725   1.103   6.009   0.506  0.1721  0.4394  0.0027
  551CO2     O1 2726   1.078   5.978   0.397  0.2101 -0.1476  0.1619
  551CO2     O2 2727   1.127   6.041   0.615  0.1341  1.0265 -0.1565
  552CO2     D1 2728   7.159   2.671   6.009  0.1860  0.1271 -0.0398
  552CO2     D2 2729   6.978   2.685   5.932  0.0148 -0.2119  0.3007
  552CO2      C 2730   7.068   2.678   5.971  0.1004 -0.0424  0.1304
  552CO2     O1 2731   6.962   2.686   5.926  0.0001 -0.2412  0.3301
  552CO2     O2 2732   7.175   2.670   6.016  0.2008  0.1564 -0.0692
  553CO2     D1 2733   0.439   7.200   2.699 -0.1081 -0.0889  0.4977
  553CO2     D2 2734   0.307   7.141   2.834 -0.1737  0.1855  0.5529
  553CO2      C 2735   0.373   7.171   2.766 -0.1409  0.0483  0.5253
  553CO2     O1 2736   0.295   7.136   2.845 -0.1794  0.2092  0.5576
  553CO2     O2 2737   0.451   7.205   2.687 -0.1024 -0.1126  0.4929
  554CO2     D1 2738   2.310   4.826   6.248 -0.4682  0.0239  0.4159
  554CO2     D2 2739   2.408   4.686   6.348 -0.1373 -0.2567 -0.3041
  554CO2      C 2740   2.359   4.756   6.298 -0.3027 -0.1164  0.0559
  554CO2     O1 2741   2.416   4.673   6.356 -0.1087 -0.2809 -0.3662
  554CO2     O2 2742   2.301   4.838   6.240 -0.4968  0.0481  0.4781
  555CO2     D1 2743   1.895   5.365   5.704 -0.0831  0.2962 -0.1334
  555CO2     D2 2744   1.921   5.298   5.520 -0.2862  0.1407 -0.1053
  555CO2      C 2745   1.908   5.332   5.612 -0.1846  0.2185 -0.1193
  555CO2     O1 2746   1.924   5.292   5.504 -0.3037  0.1273 -0.1029
  555CO2     O2 2747   1.893   5.371   5.720 -0.0656  0.3096 -0.1358
  556CO2     D1 2748   3.092   5.590   2.815 -0.1081 -0.3629  0.3345
  556CO2     D2 2749   3.179   5.730   2.925 -0.3578  0.1274 -0.0891
  556CO2      C 2750   3.135   5.660   2.870 -0.2329 -0.1178  0.1227
  556CO2     O1 2751   3.186   5.742   2.934 -0.3793  0.1697 -0.1257
  556CO2     O2 2752   3.085   5.578   2.805 -0.0865 -0.4053  0.3711
  557CO2     D1 2753   6.287   0.749   2.979  0.1275 -0.1070 -0.3468
  557CO2     D2 2754   6.290   0.808   2.790  0.2653 -0.3117 -0.4083
  557CO2      C 2755   6.289   0.779   2.884  0.1964 -0.2094 -0.3775
  557CO2     O1 2756   6.291   0.813   2.774  0.2773 -0.3294 -0.4136
  557CO2     O2 2757   6.286   0.744   2.995  0.1156 -0.0893 -0.3415
  558CO2     D1 2758   5.524   7.158   5.958  0.2721 -0.5149 -0.1184
  558CO2     D2 2759   5.585   7.293   5.827 -0.2541 -0.2192 -0.0623
  558CO2      C 2760   5.555   7.226   5.893  0.0090 -0.3670 -0.0903
  558CO2     O1 2761   5.590   7.305   5.816 -0.2996 -0.1936 -0.0574
  558CO2     O2 2762   5.519   7.147   5.970  0.3175 -0.5404 -0.1233
  559CO2     D1 2763   1.529   3.672   4.974 -0.3311 -0.0231 -0.1070
  559CO2     D2 2764   1.706   3.759   4.965 -0.2928 -0.1330 -0.4503
  559CO2      C 2765   1.618   3.715   4.970 -0.3120 -0.0781 -0.2787
  559CO2     O1 2766   1.722   3.767   4.965 -0.2895 -0.1425 -0.4800
  559CO2     O2 2767   1.514   3.664   4.974 -0.3345 -0.0136 -0.0774
  560CO2     D1 2768   6.639   7.438   1.419 -0.0563  0.3525  0.4000
  560CO2     D2 2769   6.706   7.601   1.328 -0.1308  0.4147  0.4561
  560CO2      C 2770   6.672   7.520   1.374 -0.0936  0.3836  0.4280
  560CO2     O1 2771   6.711   7.615   1.320 -0.1373  0.4201  0.4609
  560CO2     O2 2772   6.633   7.424   1.427 -0.0499  0.3472  0.3951
  561CO2     D1 2773   6.008   0.993   3.470 -0.3506 -0.1398 -0.2277
  561CO2     D2 2774   6.166   0.885   3.418 -0.1133  0.3672 -0.5630
  561CO2      C 2775   6.087   0.939   3.444 -0.2319  0.1137 -0.3954
  561CO2     O1 2776   6.180   0.876   3.414 -0.0928  0.4110 -0.5920
  561CO2     O2 2777   5.994   1.002   3.474 -0.3711 -0.1836 -0.1988
  562CO2     D1 2778   5.959   3.156   8.088 -0.1110 -0.5611 -0.0044
  562CO2     D2 2779   5.814   3.089   7.972 -0.0104  0.2281 -0.5866
  562CO2      C 2780   5.887   3.122   8.030 -0.0607 -0.1665 -0.2955
  562CO2     O1 2781   5.801   3.083   7.961 -0.0017  0.2963 -0.6368
  562CO2     O2 2782   5.972   3.161   8.098 -0.1197 -0.6293  0.0458
  563CO2     D1 2783   4.548   8.421   5.156  0.3705 -0.0127  0.0983
  563CO2     D2 2784   4.403   8.524   5.243  0.2637  0.1474 -0.2677
  563CO2      C 2785   4.475   8.473   5.200  0.3171  0.0674 -0.0847
  563CO2     O1 2786   4.390   8.533   5.251  0.2544  0.1612 -0.2993
  563CO2     O2 2787   4.560   8.412   5.149  0.3797 -0.0265  0.1299
  564CO2     D1 2788   4.806   5.720   7.820  0.2375  0.2732  0.0748
  564CO2     D2 2789   4.615   5.759   7.784  0.0089 -0.6065  0.3263
  564CO2      C 2790   4.710   5.739   7.802  0.1232 -0.1666  0.2005
  564CO2     O1 2791   4.599   5.762   7.781 -0.0108 -0.6825  0.3480
  564CO2     O2 2792   4.822   5.717   7.823  0.2572  0.3492  0.0530
  565CO2     D1 2793   0.250   1.412   1.570  0.0024  0.0874 -0.0847
  565CO2     D2 2794   0.238   1.309   1.402  0.6248  0.1631 -0.1776
  565CO2      C 2795   0.244   1.360   1.486  0.3136  0.1252 -0.1311
  565CO2     O1 2796   0.237   1.300   1.387  0.6786  0.1696 -0.1856
  565CO2     O2 2797   0.251   1.421   1.585 -0.0513  0.0808 -0.0767
  566CO2     D1 2798   6.245   1.992   0.462 -0.1743 -0.1103 -0.2737
  566CO2     D2 2799   6.095   2.018   0.589 -0.2134 -0.1812 -0.3058
  566CO2      C 2800   6.170   2.005   0.526 -0.1939 -0.1458 -0.2898
  566CO2     O1 2801   6.082   2.020   0.600 -0.2168 -0.1873 -0.3086
  566CO2     O2 2802   6.258   1.989   0.452 -0.1709 -0.1042 -0.2709
  567CO2     D1 2803   6.943   0.908   0.334  0.0869 -0.0511 -0.0013
  567CO2     D2 2804   6.906   0.730   0.257 -0.2058 -0.0005  0.0222
  567CO2      C 2805   6.924   0.819   0.296 -0.0595 -0.0258  0.0104
  567CO2     O1 2806   6.903   0.714   0.251 -0.2311  0.0038  0.0242
  567CO2     O2 2807   6.946   0.924   0.340  0.1122 -0.0555 -0.0033
  568CO2     D1 2808   3.563   1.669   6.901  0.0925 -0.0039 -0.1751
  568CO2     D2 2809   3.383   1.588   6.900 -0.0368  0.2822 -0.0603
  568CO2      C 2810   3.473   1.628   6.900  0.0279  0.1391 -0.1177
  568CO2     O1 2811   3.367   1.581   6.899 -0.0479  0.3069 -0.0504
  568CO2     O2 2812   3.579   1.676   6.901  0.1037 -0.0286 -0.1850
  569CO2     D1 2813   3.064   7.976   6.236 -0.3934 -0.0663  0.0229
  569CO2     D2 2814   3.101   8.169   6.218 -0.6126 -0.0306 -0.0461
  569CO2      C 2815   3.083   8.072   6.227 -0.5030 -0.0485 -0.0116
  569CO2     O1 2816   3.105   8.186   6.216 -0.6316 -0.0275 -0.0521
  569CO2     O2 2817   3.061   7.959   6.238 -0.3744 -0.0694  0.0289
  570CO2     D1 2818   8.149   0.263   0.519 -0.1464 -0.1210 -0.1301
  570CO2     D2 2819   8.111   0.235   0.711 -0.1154 -0.4448 -0.1707
  570CO2      C 2820   8.130   0.249   0.615 -0.1309 -0.2829 -0.1504
  570CO2     O1 2821   8.107   0.233   0.728 -0.1127 -0.4728 -0.1742
  570CO2     O2 2822   8.153   0.266   0.503 -0.1491 -0.0930 -0.1266
  571CO2     D1 2823   6.226   1.173   3.109 -0.0543  0.1973 -0.5871
  571CO2     D2 2824   6.107   1.018   3.140  0.6726 -0.3878 -0.7216
  571CO2      C 2825   6.167   1.095   3.125  0.3092 -0.0953 -0.6543
  571CO2     O1 2826   6.097   1.004   3.142  0.7354 -0.4383 -0.7332
  571CO2     O2 2827   6.236   1.187   3.107 -0.1171  0.2478 -0.5755
  572CO2     D1 2828   7.840   6.413   8.367  0.0252 -0.3314 -0.2367
  572CO2     D2 2829   7.940   6.545   8.475 -0.3809 -0.1259 -0.1142
  572CO2      C 2830   7.890   6.479   8.421 -0.1778 -0.2286 -0.1754
  572CO2     O1 2831   7.949   6.557   8.484 -0.4160 -0.1082 -0.1036
  572CO2     O2 2832   7.832   6.402   8.357  0.0603 -0.3491 -0.2472
  573CO2     D1 2833   3.838   1.138   1.396  0.4256 -0.1782 -0.5016
  573CO2     D2 2834   3.748   1.016   1.268  0.1068 -0.2354 -0.2233
  573CO2      C 2835   3.793   1.077   1.332  0.2662 -0.2068 -0.3624
  573CO2     O1 2836   3.741   1.006   1.257  0.0793 -0.2403 -0.1992
  573CO2     O2 2837   3.846   1.148   1.407  0.4531 -0.1733 -0.5257
  574CO2     D1 2838   5.917   1.694   6.306  0.4781  0.0632  0.2683
  574CO2     D2 2839   5.921   1.640   6.116 -0.0175  0.1070  0.2463
  574CO2      C 2840   5.919   1.667   6.211  0.2303  0.0851  0.2573
  574CO2     O1 2841   5.921   1.636   6.099 -0.0603  0.1108  0.2444
  574CO2     O2 2842   5.917   1.698   6.323  0.5210  0.0594  0.2702
  575CO2     D1 2843   4.785   2.889   6.073  0.0980  0.1650  0.1040
  575CO2     D2 2844   4.623   2.975   5.998 -0.0157  0.1372  0.3167
  575CO2      C 2845   4.704   2.932   6.036  0.0411  0.1511  0.2104
  575CO2     O1 2846   4.609   2.982   5.992 -0.0255  0.1348  0.3351
  575CO2     O2 2847   4.799   2.882   6.080  0.1078  0.1674  0.0857
  576CO2     D1 2848   3.636   3.722   1.852 -0.3300 -0.2484  0.1950
  576CO2     D2 2849   3.743   3.781   2.008  0.3989 -0.3030 -0.2832
  576CO2      C 2850   3.690   3.752   1.930  0.0345 -0.2757 -0.0441
  576CO2     O1 2851   3.752   3.786   2.021  0.4619 -0.3077 -0.3245
  576CO2     O2 2852   3.627   3.717   1.839 -0.3930 -0.2437  0.2363
  577CO2     D1 2853   1.937   5.524   7.403 -0.0212  0.0092  0.3163
  577CO2     D2 2854   1.768   5.487   7.499 -0.1803 -0.3405 -0.0968
  577CO2      C 2855   1.852   5.505   7.451 -0.1008 -0.1657  0.1097
  577CO2     O1 2856   1.754   5.483   7.507 -0.1941 -0.3707 -0.1325
  577CO2     O2 2857   1.951   5.527   7.394 -0.0075  0.0394  0.3519
  578CO2     D1 2858   2.268   2.605   3.463 -0.5817 -0.3640  0.0009
  578CO2     D2 2859   2.320   2.618   3.654 -0.6051  0.0851 -0.0230
  578CO2      C 2860   2.294   2.612   3.559 -0.5934 -0.1394 -0.0110
  578CO2     O1 2861   2.324   2.619   3.670 -0.6071  0.1239 -0.0250
  578CO2     O2 2862   2.263   2.604   3.447 -0.5796 -0.4028  0.0030
  579CO2     D1 2863   6.746   7.465   4.555  0.4156 -0.5048 -0.3845
  579CO2     D2 2864   6.715   7.501   4.363 -0.1848 -0.0948 -0.2103
  579CO2      C 2865   6.731   7.483   4.459  0.1154 -0.2998 -0.2974
  579CO2     O1 2866   6.712   7.504   4.347 -0.2367 -0.0594 -0.1953
  579CO2     O2 2867   6.749   7.462   4.572  0.4674 -0.5402 -0.3996
  580CO2     D1 2868   7.237   6.576   5.985  0.1141 -0.0835 -0.2993
  580CO2     D2 2869   7.083   6.676   5.913 -0.4463 -0.6420  0.1197
  580CO2      C 2870   7.160   6.626   5.949 -0.1661 -0.3627 -0.0898
  580CO2     O1 2871   7.069   6.685   5.907 -0.4948 -0.6903  0.1559
  580CO2     O2 2872   7.251   6.568   5.992  0.1625 -0.0352 -0.3355
  581CO2     D1 2873   6.435   4.024   8.081  0.1461  0.1043 -0.2248
  581CO2     D2 2874   6.508   4.176   7.976  0.5743  0.0851  0.0452
  581CO2      C 2875   6.471   4.100   8.029  0.3602  0.0947 -0.0898
  581CO2     O1 2876   6.514   4.189   7.967  0.6112  0.0834  0.0685
  581CO2     O2 2877   6.428   4.011   8.090  0.1091  0.1060 -0.2482
  582CO2     D1 2878   5.051   6.319   0.092  0.1123 -0.0877 -0.0901
  582CO2     D2 2879   4.939   6.194   0.196 -0.3698  0.4049 -0.0161
  582CO2      C 2880   4.995   6.256   0.144 -0.1287  0.1586 -0.0531
  582CO2     O1 2881   4.929   6.183   0.205 -0.4114  0.4475 -0.0098
  582CO2     O2 2882   5.061   6.330   0.083  0.1539 -0.1303 -0.0965
  583CO2     D1 2883   7.024   4.524   1.203  0.1184 -0.2708 -0.2743
  583CO2     D2 2884   7.213   4.550   1.148  0.0308  0.3075 -0.3060
  583CO2      C 2885   7.118   4.537   1.176  0.0746  0.0183 -0.2902
  583CO2     O1 2886   7.229   4.552   1.144  0.0232  0.3575 -0.3087
  583CO2     O2 2887   7.008   4.522   1.208  0.1260 -0.3208 -0.2716
  584CO2     D1 2888   4.304   7.983   0.039  0.2997 -0.2099 -0.1985
  584CO2     D2 2889   4.330   8.177   0.008 -0.2292 -0.1002  0.0377
  584CO2      C 2890   4.317   8.080   0.023  0.0352 -0.1551 -0.0804
  584CO2     O1 2891   4.332   8.194   0.005 -0.2749 -0.0908  0.0581
  584CO2     O2 2892   4.302   7.967   0.042  0.3454 -0.2193 -0.2189
  585CO2     D1 2893   3.455   2.326   6.299  0.3625  0.6160  0.3609
  585CO2     D2 2894   3.460   2.298   6.103  0.2330  0.0801  0.4331
  585CO2      C 2895   3.458   2.312   6.201  0.2978  0.3481  0.3970
  585CO2     O1 2896   3.460   2.295   6.086  0.2218  0.0338  0.4393
  585CO2     O2 2897   3.455   2.328   6.316  0.3737  0.6623  0.3546
  586CO2     D1 2898   7.567   5.335   8.207  0.3314  0.3404 -0.1441
  586CO2     D2 2899   7.722   5.217   8.170  0.2845  0.3256 -0.2959
  586CO2      C 2900   7.645   5.276   8.188  0.3079  0.3330 -0.2200
  586CO2     O1 2901   7.735   5.207   8.167  0.2804  0.3243 -0.3090
  586CO2     O2 2902   7.554   5.345   8.210  0.3354  0.3416 -0.1310
  587CO2     D1 2903   7.605   6.098   6.646  0.1161  0.3996  0.0043
  587CO2     D2 2904   7.717   6.169   6.500 -0.2703  0.7151 -0.1365
  587CO2      C 2905   7.661   6.133   6.573 -0.0771  0.5573 -0.0661
  587CO2     O1 2906   7.726   6.175   6.487 -0.3037  0.7423 -0.1487
  587CO2     O2 2907   7.595   6.092   6.659  0.1495  0.3723  0.0164
  588CO2     D1 2908   4.140   0.375   0.240 -0.3159  0.0288 -0.0419
  588CO2     D2 2909   4.022   0.264   0.353 -0.2652 -0.2473 -0.2612
  588CO2      C 2910   4.081   0.319   0.297 -0.2906 -0.1092 -0.1516
  588CO2     O1 2911   4.012   0.254   0.363 -0.2608 -0.2711 -0.2801
  588CO2     O2 2912   4.150   0.385   0.230 -0.3203  0.0527 -0.0230
  589CO2     D1 2913   6.599   0.228   0.973 -0.3601  0.1469  0.2610
  589CO2     D2 2914   6.733   0.198   0.831 -0.4540 -0.0461  0.2137
  589CO2      C 2915   6.666   0.213   0.902 -0.4070  0.0504  0.2373
  589CO2     O1 2916   6.745   0.195   0.818 -0.4621 -0.0628  0.2096
  589CO2     O2 2917   6.588   0.231   0.985 -0.3520  0.1636  0.2650
  590CO2     D1 2918   2.825   5.539   2.182  0.2268 -0.3029 -0.5814
  590CO2     D2 2919   2.746   5.414   2.050  0.3690 -0.1453 -0.8161
  590CO2      C 2920   2.786   5.476   2.116  0.2979 -0.2241 -0.6987
  590CO2     O1 2921   2.739   5.403   2.039  0.3813 -0.1317 -0.8363
  590CO2     O2 2922   2.832   5.550   2.193  0.2145 -0.3165 -0.5611
  591CO2     D1 2923   7.502   3.627   0.871  0.2979 -0.4187 -0.0258
  591CO2     D2 2924   7.369   3.654   0.727 -0.0033  0.0091  0.3334
  591CO2      C 2925   7.435   3.641   0.799  0.1473 -0.2048  0.1538
  591CO2     O1 2926   7.357   3.657   0.715 -0.0293  0.0461  0.3644
  591CO2     O2 2927   7.513   3.625   0.883  0.3240 -0.4556 -0.0568
  592CO2     D1 2928   8.353   5.620   8.282 -0.3092  0.4358 -0.2020
  592CO2     D2 2929   8.229   5.494   8.193 -0.0002 -0.1436  0.1859
  592CO2      C 2930   8.291   5.557   8.238 -0.1547  0.1461 -0.0081
  592CO2     O1 2931   8.219   5.483   8.185  0.0265 -0.1936  0.2194
  592CO2     O2 2932   8.364   5.631   8.290 -0.3359  0.4858 -0.2355
  593CO2     D1 2933   2.958   0.606   5.237 -0.1312 -0.0406  0.0865
  593CO2     D2 2934   3.079   0.490   5.342 -0.3451 -0.4327 -0.0973
  593CO2      C 2935   3.018   0.548   5.290 -0.2382 -0.2367 -0.0054
  593CO2     O1 2936   3.090   0.480   5.351 -0.3636 -0.4666 -0.1131
  593CO2     O2 2937   2.947   0.616   5.228 -0.1127 -0.0067  0.1024
  594CO2     D1 2938   0.175   3.684   1.444  0.3356  0.7541  0.4712
  594CO2     D2 2939   0.029   3.811   1.402  0.0294  0.1111 -0.4176
  594CO2      C 2940   0.102   3.748   1.423  0.1825  0.4326  0.0268
  594CO2     O1 2941   0.017   3.822   1.398  0.0030  0.0556 -0.4943
  594CO2     O2 2942   0.187   3.673   1.448  0.3621  0.8096  0.5479
  595CO2     D1 2943   2.880   7.103   4.414  0.3283 -0.0938 -0.2816
  595CO2     D2 2944   3.038   7.002   4.351  0.2638 -0.4240  0.0889
  595CO2      C 2945   2.959   7.053   4.382  0.2961 -0.2589 -0.0963
  595CO2     O1 2946   3.052   6.993   4.346  0.2583 -0.4525  0.1210
  595CO2     O2 2947   2.867   7.112   4.419  0.3338 -0.0653 -0.3137
  596CO2     D1 2948   3.656   7.557   6.461 -0.1444  0.4184 -0.1429
  596CO2     D2 2949   3.847   7.575   6.411  0.0549 -0.3765  0.3347
  596CO2      C 2950   3.752   7.566   6.436 -0.0447  0.0210  0.0959
  596CO2     O1 2951   3.863   7.576   6.407  0.0721 -0.4452  0.3760
  596CO2     O2 2952   3.640   7.556   6.465 -0.1616  0.4871 -0.1841
  597CO2     D1 2953   5.669   0.889   3.201 -0.1242 -0.2102 -0.1044
  597CO2     D2 2954   5.536   0.864   3.345 -0.5046 -0.6306 -0.5269
  597CO2      C 2955   5.602   0.877   3.273 -0.3144 -0.4204 -0.3156
  597CO2     O1 2956   5.524   0.862   3.358 -0.5374 -0.6669 -0.5633
  597CO2     O2 2957   5.681   0.891   3.189 -0.0914 -0.1739 -0.0679
  598CO2     D1 2958   1.386   8.335   3.092  0.2440  0.1577 -0.0099
  598CO2     D2 2959   1.579   8.340   3.138  0.3319  0.4001 -0.4038
  598CO2      C 2960   1.482   8.338   3.115  0.2879  0.2789 -0.2069
  598CO2     O1 2961   1.595   8.340   3.142  0.3395  0.4210 -0.4379
  598CO2     O2 2962   1.370   8.335   3.088  0.2364  0.1367  0.0242
  599CO2     D1 2963   0.297   7.762   8.088  0.3813  0.4487  0.0845
  599CO2     D2 2964   0.158   7.715   8.221  0.3122  0.2677 -0.0531
  599CO2      C 2965   0.227   7.738   8.154  0.3468  0.3582  0.0157
  599CO2     O1 2966   0.146   7.711   8.232  0.3062  0.2520 -0.0649
  599CO2     O2 2967   0.309   7.766   8.076  0.3873  0.4644  0.0963
  600CO2     D1 2968   8.368   0.273   4.380  0.1412 -0.0194 -0.3180
  600CO2     D2 2969   8.504   0.250   4.239  0.3508  0.2902 -0.1650
  600CO2      C 2970   8.436   0.262   4.309  0.2460  0.1354 -0.2415
  600CO2     O1 2971   8.516   0.248   4.226  0.3690  0.3169 -0.1518
  600CO2     O2 2972   8.356   0.275   4.392  0.1231 -0.0462 -0.3312
  601CO2     D1 2973   6.995   3.652   5.604  0.4146 -0.1660  0.1555
  601CO2     D2 2974   7.008   3.718   5.790  0.8144 -0.3687  0.1983
  601CO2      C 2975   7.002   3.685   5.697  0.6145 -0.2673  0.1769
  601CO2     O1 2976   7.010   3.724   5.806  0.8489 -0.3862  0.2020
  601CO2     O2 2977   6.994   3.646   5.588  0.3800 -0.1485  0.1518
  602CO2     D1 2978   0.115   4.486   6.278  0.0436 -0.3635  0.2502
  602CO2     D2 2979   0.120   4.607   6.434  0.1333 -0.2612  0.1680
  602CO2      C 2980   0.117   4.546   6.356  0.0884 -0.3124  0.2091
  602CO2     O1 2981   0.120   4.617   6.448  0.1410 -0.2523  0.1609
  602CO2     O2 2982   0.114   4.475   6.265  0.0358 -0.3724  0.2573
  603CO2     D1 2983   6.654   8.361   1.628  0.2120 -0.4284 -0.8515
  603CO2     D2 2984   6.691   8.184   1.708 -0.1818 -0.0643  0.1406
  603CO2      C 2985   6.672   8.273   1.668  0.0151 -0.2464 -0.3555
  603CO2     O1 2986   6.694   8.169   1.715 -0.2158 -0.0328  0.2263
  603CO2     O2 2987   6.651   8.376   1.621  0.2460 -0.4599 -0.9372
  604CO2     D1 2988   0.189   1.924   7.689  0.6252  0.0587  0.7275
  604CO2     D2 2989   0.145   1.976   7.874 -0.0079 -0.0292  0.6012
  604CO2      C 2990   0.167   1.950   7.782  0.3087  0.0148  0.6644
  604CO2     O1 2991   0.141   1.980   7.890 -0.0626 -0.0368  0.5903
  604CO2     O2 2992   0.193   1.919   7.673  0.6799  0.0663  0.7384
  605CO2     D1 2993   0.962   4.533   6.754  0.8051  0.0090 -0.1184
  605CO2     D2 2994   0.996   4.384   6.880  0.1311 -0.2709 -0.2626
  605CO2      C 2995   0.979   4.458   6.817  0.4681 -0.1310 -0.1905
  605CO2     O1 2996   0.999   4.371   6.891  0.0729 -0.2951 -0.2750
  605CO2     O2 2997   0.959   4.546   6.743  0.8633  0.0331 -0.1059
  606CO2     D1 2998   5.614   7.439   3.720  0.4754 -0.5843  0.2177
  606CO2     D2 2999   5.732   7.517   3.582  0.1989 -0.5386  0.0079
  606CO2      C 3000   5.673   7.478   3.651  0.3372 -0.5614  0.1128
  606CO2     O1 3001   5.742   7.524   3.570  0.1750 -0.5346 -0.0103
  606CO2     O2 3002   5.604   7.432   3.732  0.4993 -0.5882  0.2358
  607CO2     D1 3003   1.520   2.177   1.836 -0.0340 -0.0386 -0.0525
  607CO2     D2 3004   1.620   2.202   1.667  0.3783  0.1530  0.2178
  607CO2      C 3005   1.570   2.190   1.752  0.1722  0.0572  0.0827
  607CO2     O1 3006   1.628   2.205   1.653  0.4139  0.1696  0.2412
  607CO2     O2 3007   1.512   2.174   1.851 -0.0696 -0.0552 -0.0758
  608CO2     D1 3008   3.455   1.950   2.552 -0.3508 -0.5218 -0.2794
  608CO2     D2 3009   3.436   1.973   2.357 -0.1779  0.5868 -0.1664
  608CO2      C 3010   3.446   1.962   2.455 -0.2643  0.0325 -0.2229
  608CO2     O1 3011   3.434   1.975   2.340 -0.1630  0.6825 -0.1567
  608CO2     O2 3012   3.457   1.948   2.569 -0.3657 -0.6176 -0.2892
  609CO2     D1 3013   0.253   0.765   0.612  0.0078  0.1536 -0.5991
  609CO2     D2 3014   0.324   0.913   0.502  0.7625  0.2357 -0.0045
  609CO2      C 3015   0.289   0.839   0.557  0.3851  0.1946 -0.3018
  609CO2     O1 3016   0.330   0.926   0.492  0.8277  0.2427  0.0468
  609CO2     O2 3017   0.247   0.752   0.621 -0.0574  0.1465 -0.6505
  610CO2     D1 3018   6.196   3.541   4.054  0.4345  0.3164  0.2610
  610CO2     D2 3019   6.166   3.605   3.869  0.0632  0.2687  0.3039
  610CO2      C 3020   6.181   3.573   3.962  0.2489  0.2925  0.2825
  610CO2     O1 3021   6.163   3.610   3.853  0.0312  0.2645  0.3076
  610CO2     O2 3022   6.198   3.535   4.070  0.4666  0.3205  0.2573
  611CO2     D1 3023   1.063   3.614   6.199  0.1261  0.1441  0.1672
  611CO2     D2 3024   0.872   3.653   6.162  0.2603  0.5103 -0.1423
  611CO2      C 3025   0.967   3.634   6.181  0.1932  0.3272  0.0124
  611CO2     O1 3026   0.856   3.656   6.159  0.2719  0.5419 -0.1690
  611CO2     O2 3027   1.079   3.611   6.203  0.1145  0.1124  0.1939
  612CO2     D1 3028   1.965   7.806   7.800 -0.1955  0.4277  0.0612
  612CO2     D2 3029   1.790   7.731   7.854  0.0382  0.0561  0.3076
  612CO2      C 3030   1.878   7.769   7.827 -0.0787  0.2419  0.1844
  612CO2     O1 3031   1.775   7.725   7.859  0.0583  0.0240  0.3289
  612CO2     O2 3032   1.980   7.812   7.795 -0.2157  0.4598  0.0399
  613CO2     D1 3033   5.628   6.072   5.266 -0.0335 -0.5113 -0.4092
  613CO2     D2 3034   5.530   5.991   5.114 -0.9872 -0.0608 -0.0407
  613CO2      C 3035   5.579   6.031   5.190 -0.5104 -0.2861 -0.2250
  613CO2     O1 3036   5.522   5.984   5.101 -1.0696 -0.0219 -0.0089
  613CO2     O2 3037   5.636   6.079   5.279  0.0489 -0.5502 -0.4411
  614CO2     D1 3038   3.442   4.461   6.647 -0.7649  0.3521 -0.2339
  614CO2     D2 3039   3.414   4.648   6.706 -0.9757  0.2545 -0.0246
  614CO2      C 3040   3.428   4.555   6.677 -0.8703  0.3033 -0.1293
  614CO2     O1 3041   3.412   4.664   6.711 -0.9939  0.2461 -0.0065
  614CO2     O2 3042   3.445   4.445   6.642 -0.7467  0.3605 -0.2520
  615CO2     D1 3043   3.349   4.208   5.918  0.0184  0.3912  0.0602
  615CO2     D2 3044   3.406   4.077   6.055  0.2332  0.3730 -0.0459
  615CO2      C 3045   3.377   4.143   5.987  0.1258  0.3821  0.0072
  615CO2     O1 3046   3.410   4.066   6.067  0.2518  0.3714 -0.0551
  615CO2     O2 3047   3.345   4.220   5.906 -0.0002  0.3928  0.0694
  616CO2     D1 3048   3.786   0.503   8.305 -0.2689 -0.0612  0.2264
  616CO2     D2 3049   3.812   0.658   8.185 -0.2186  0.1295  0.4832
  616CO2      C 3050   3.799   0.581   8.245 -0.2438  0.0341  0.3548
  616CO2     O1 3051   3.815   0.672   8.175 -0.2143  0.1459  0.5054
  616CO2     O2 3052   3.784   0.490   8.315 -0.2732 -0.0777  0.2042
  617CO2     D1 3053   3.103   3.504   6.735  0.0748  0.2987 -0.5197
  617CO2     D2 3054   3.261   3.447   6.838 -0.1360 -0.0461 -0.3896
  617CO2      C 3055   3.182   3.476   6.786 -0.0306  0.1263 -0.4547
  617CO2     O1 3056   3.275   3.442   6.847 -0.1542 -0.0759 -0.3784
  617CO2     O2 3057   3.089   3.509   6.726  0.0930  0.3285 -0.5310
  618CO2     D1 3058   3.635   4.280   4.387  0.5577  0.3101 -0.0722
  618CO2     D2 3059   3.823   4.228   4.419  0.4778  0.2447  0.3043
  618CO2      C 3060   3.729   4.254   4.403  0.5177  0.2774  0.1161
  618CO2     O1 3061   3.839   4.223   4.421  0.4709  0.2390  0.3368
  618CO2     O2 3062   3.618   4.285   4.385  0.5646  0.3158 -0.1047
  619CO2     D1 3063   3.844   4.277   1.916 -0.3758  0.1593  0.0135
  619CO2     D2 3064   3.737   4.143   1.817 -0.1209 -0.2433  0.2823
  619CO2      C 3065   3.791   4.210   1.866 -0.2483 -0.0420  0.1479
  619CO2     O1 3066   3.728   4.131   1.809 -0.0989 -0.2780  0.3056
  619CO2     O2 3067   3.854   4.289   1.924 -0.3978  0.1940 -0.0097
  620CO2     D1 3068   5.202   2.048   1.875  0.2927 -0.3803  0.1319
  620CO2     D2 3069   5.124   2.154   2.022 -0.3053 -0.7901  0.1161
  620CO2      C 3070   5.163   2.101   1.948 -0.0063 -0.5852  0.1240
  620CO2     O1 3071   5.118   2.164   2.035 -0.3570 -0.8255  0.1147
  620CO2     O2 3072   5.209   2.038   1.862  0.3444 -0.3449  0.1332
  621CO2     D1 3073   6.724   2.644   3.423  0.2839 -0.2236  0.2235
  621CO2     D2 3074   6.611   2.500   3.349 -0.1152  0.3908 -0.3760
  621CO2      C 3075   6.668   2.572   3.386  0.0843  0.0836 -0.0763
  621CO2     O1 3076   6.601   2.487   3.342 -0.1497  0.4438 -0.4278
  621CO2     O2 3077   6.734   2.657   3.429  0.3183 -0.2767  0.2753
  622CO2     D1 3078   6.798   7.480   0.946  0.0539 -0.1701  0.1850
  622CO2     D2 3079   6.817   7.327   0.822  0.3600  0.1083 -0.1123
  622CO2      C 3080   6.808   7.403   0.884  0.2070 -0.0309  0.0363
  622CO2     O1 3081   6.819   7.314   0.812  0.3865  0.1324 -0.1380
  622CO2     O2 3082   6.796   7.493   0.957  0.0274 -0.1942  0.2106
  623CO2     D1 3083   3.426   8.208   1.417  0.0738 -0.3720  0.5163
  623CO2     D2 3084   3.341   8.047   1.340 -0.3114  0.2775 -0.4282
  623CO2      C 3085   3.384   8.128   1.379 -0.1188 -0.0473  0.0441
  623CO2     O1 3086   3.334   8.033   1.333 -0.3446  0.3336 -0.5098
  623CO2     O2 3087   3.433   8.222   1.424  0.1070 -0.4281  0.5979
  624CO2     D1 3088   3.660   2.850   5.833 -0.3051  0.3239 -0.0087
  624CO2     D2 3089   3.478   2.804   5.772  0.0213 -0.1790 -0.6222
  624CO2      C 3090   3.569   2.827   5.802 -0.1419  0.0725 -0.3155
  624CO2     O1 3091   3.462   2.801   5.767  0.0495 -0.2224 -0.6752
  624CO2     O2 3092   3.676   2.854   5.838 -0.3333  0.3673  0.0443
  625CO2     D1 3093   2.203   7.173   6.608  0.5695  0.4629 -0.2059
  625CO2     D2 3094   2.296   7.256   6.762  0.1038  0.3175  0.1543
  625CO2      C 3095   2.249   7.214   6.685  0.3366  0.3902 -0.0258
  625CO2     O1 3096   2.304   7.263   6.776  0.0635  0.3050  0.1854
  625CO2     O2 3097   2.195   7.166   6.595  0.6097  0.4755 -0.2370
  626CO2     D1 3098   1.462   2.824   6.664  0.0063  0.0460 -0.2223
  626CO2     D2 3099   1.342   2.674   6.617 -0.3201  0.1696  0.2139
  626CO2      C 3100   1.402   2.749   6.640 -0.1569  0.1078 -0.0042
  626CO2     O1 3101   1.332   2.661   6.613 -0.3483  0.1803  0.2516
  626CO2     O2 3102   1.472   2.837   6.668  0.0345  0.0353 -0.2600
  627CO2     D1 3103   2.378   3.348   5.531 -0.7521  0.0259 -0.2234
  627CO2     D2 3104   2.335   3.200   5.407  0.0565  0.3874 -0.9419
  627CO2      C 3105   2.357   3.274   5.469 -0.3478  0.2066 -0.5826
  627CO2     O1 3106   2.331   3.187   5.397  0.1264  0.4186 -1.0040
  627CO2     O2 3107   2.382   3.360   5.542 -0.8219 -0.0053 -0.1613
  628CO2     D1 3108   2.820   1.784   0.847  0.3256 -0.2999 -0.0061
  628CO2     D2 3109   2.668   1.657   0.839  0.1090 -0.0129 -0.4645
  628CO2      C 3110   2.744   1.720   0.843  0.2173 -0.1564 -0.2353
  628CO2     O1 3111   2.655   1.646   0.839  0.0902  0.0119 -0.5041
  628CO2     O2 3112   2.833   1.795   0.848  0.3443 -0.3247  0.0335
  629CO2     D1 3113   1.868   1.348   7.316 -0.0923  0.3719  0.0991
  629CO2     D2 3114   1.902   1.516   7.219 -0.2287  0.4543  0.1921
  629CO2      C 3115   1.885   1.432   7.268 -0.1605  0.4131  0.1456
  629CO2     O1 3116   1.905   1.531   7.210 -0.2405  0.4614  0.2002
  629CO2     O2 3117   1.865   1.333   7.325 -0.0805  0.3648  0.0911
  630CO2     D1 3118   5.568   6.763   6.682 -0.0409  0.0724 -0.3498
  630CO2     D2 3119   5.760   6.810   6.667  0.0268 -0.0091  0.2747
  630CO2      C 3120   5.664   6.787   6.675 -0.0070  0.0317 -0.0376
  630CO2     O1 3121   5.776   6.814   6.666  0.0326 -0.0161  0.3286
  630CO2     O2 3122   5.551   6.759   6.683 -0.0467  0.0795 -0.4038
  631CO2     D1 3123   1.171   4.247   3.714  0.4464  0.2028 -0.1961
  631CO2     D2 3124   1.321   4.337   3.806  0.2533  0.0804  0.2388
  631CO2      C 3125   1.246   4.292   3.760  0.3498  0.1416  0.0214
  631CO2     O1 3126   1.334   4.345   3.814  0.2366  0.0698  0.2763
  631CO2     O2 3127   1.158   4.239   3.706  0.4631  0.2134 -0.2336
  632CO2     D1 3128   4.660   1.773   0.990 -0.8102 -0.5074  0.0309
  632CO2     D2 3129   4.679   1.593   1.069  0.1256 -0.4541 -0.0698
  632CO2      C 3130   4.669   1.683   1.030 -0.3423 -0.4807 -0.0195
  632CO2     O1 3131   4.680   1.577   1.076  0.2065 -0.4494 -0.0786
  632CO2     O2 3132   4.658   1.789   0.983 -0.8911 -0.5120  0.0396
  633CO2     D1 3133   1.022   2.628   4.249 -0.3180  0.1851 -0.2025
  633CO2     D2 3134   0.955   2.802   4.317 -0.0475  0.1453  0.1689
  633CO2      C 3135   0.988   2.715   4.283 -0.1828  0.1652 -0.0168
  633CO2     O1 3136   0.949   2.816   4.322 -0.0241  0.1418  0.2010
  633CO2     O2 3137   1.028   2.613   4.243 -0.3414  0.1885 -0.2346
  634CO2     D1 3138   3.087   4.105   6.419 -0.2054 -0.0329  0.9858
  634CO2     D2 3139   2.925   4.207   6.369 -0.0150 -0.3549 -0.3049
  634CO2      C 3140   3.006   4.156   6.394 -0.1102 -0.1939  0.3405
  634CO2     O1 3141   2.911   4.215   6.364  0.0014 -0.3827 -0.4164
  634CO2     O2 3142   3.101   4.096   6.423 -0.2218 -0.0051  1.0973
  635CO2     D1 3143   3.300   2.912   1.009 -0.2003 -0.1601  0.5159
  635CO2     D2 3144   3.194   3.079   1.004 -0.2382 -0.1885  0.3547
  635CO2      C 3145   3.247   2.995   1.007 -0.2192 -0.1743  0.4353
  635CO2     O1 3146   3.185   3.093   1.004 -0.2414 -0.1909  0.3407
  635CO2     O2 3147   3.309   2.897   1.009 -0.1971 -0.1577  0.5298
  636CO2     D1 3148   2.532   3.541   5.328 -0.1119  0.5529 -0.6308
  636CO2     D2 3149   2.387   3.584   5.200 -0.2720  0.8118 -0.3609
  636CO2      C 3150   2.459   3.563   5.264 -0.1919  0.6823 -0.4959
  636CO2     O1 3151   2.374   3.588   5.189 -0.2858  0.8341 -0.3376
  636CO2     O2 3152   2.545   3.537   5.338 -0.0981  0.5306 -0.6541
  637CO2     D1 3153   4.402   2.902   7.473 -0.0905 -0.0372 -0.4530
  637CO2     D2 3154   4.434   3.079   7.390 -0.3218  0.4206  0.4246
  637CO2      C 3155   4.418   2.991   7.432 -0.2061  0.1917 -0.0142
  637CO2     O1 3156   4.437   3.094   7.383 -0.3417  0.4602  0.5004
  637CO2     O2 3157   4.399   2.887   7.480 -0.0705 -0.0768 -0.5289
  638CO2     D1 3158   6.805   0.528   6.985 -0.7598  0.5913  0.1185
  638CO2     D2 3159   6.789   0.610   6.806 -0.2586  0.6051  0.0799
  638CO2      C 3160   6.797   0.569   6.896 -0.5092  0.5982  0.0992
  638CO2     O1 3161   6.787   0.617   6.791 -0.2153  0.6063  0.0765
  638CO2     O2 3162   6.806   0.520   7.001 -0.8031  0.5901  0.1219
  639CO2     D1 3163   3.720   3.333   5.563 -0.0376 -0.0782 -0.2032
  639CO2     D2 3164   3.714   3.523   5.616  0.1784 -0.1183 -0.0357
  639CO2      C 3165   3.717   3.428   5.589  0.0704 -0.0983 -0.1194
  639CO2     O1 3166   3.713   3.540   5.620  0.1970 -0.1218 -0.0212
  639CO2     O2 3167   3.720   3.317   5.558 -0.0562 -0.0748 -0.2177
  640CO2     D1 3168   6.656   1.208   6.297  0.1597  0.1925  0.1142
  640CO2     D2 3169   6.689   1.365   6.412 -0.3502  0.3347  0.0680
  640CO2      C 3170   6.673   1.286   6.354 -0.0953  0.2636  0.0911
  640CO2     O1 3171   6.692   1.379   6.422 -0.3943  0.3470  0.0640
  640CO2     O2 3172   6.653   1.194   6.287  0.2037  0.1802  0.1182
  641CO2     D1 3173   1.018   1.180   1.030 -0.4608  0.6814 -0.0696
  641CO2     D2 3174   1.001   1.092   0.853  0.2283 -0.3727  0.3858
  641CO2      C 3175   1.009   1.136   0.941 -0.1162  0.1543  0.1581
  641CO2     O1 3176   1.000   1.084   0.838  0.2878 -0.4638  0.4252
  641CO2     O2 3177   1.019   1.187   1.045 -0.5203  0.7724 -0.1089
  642CO2     D1 3178   5.892   2.574   4.563 -0.6281 -0.4436  0.6972
  642CO2     D2 3179   5.748   2.706   4.528 -0.0157  0.1144  0.2718
  642CO2      C 3180   5.820   2.640   4.545 -0.3219 -0.1646  0.4845
  642CO2     O1 3181   5.736   2.717   4.525  0.0372  0.1626  0.2351
  642CO2     O2 3182   5.904   2.563   4.566 -0.6810 -0.4918  0.7340
  643CO2     D1 3183   5.373   3.918   1.324 -0.2585  0.5322 -0.5788
  643CO2     D2 3184   5.453   3.737   1.330 -0.4510  0.4611 -0.2183
  643CO2      C 3185   5.413   3.827   1.327 -0.3547  0.4967 -0.3986
  643CO2     O1 3186   5.459   3.721   1.331 -0.4677  0.4550 -0.1872
  643CO2     O2 3187   5.367   3.934   1.323 -0.2418  0.5384 -0.6099
  644CO2     D1 3188   7.912   0.632   7.810  0.1991  0.1314 -0.2916
  644CO2     D2 3189   7.930   0.759   7.961  0.5333 -0.4680  0.1781
  644CO2      C 3190   7.921   0.695   7.885  0.3662 -0.1683 -0.0567
  644CO2     O1 3191   7.931   0.770   7.974  0.5622 -0.5197  0.2187
  644CO2     O2 3192   7.910   0.621   7.797  0.1702  0.1832 -0.3321
  645CO2     D1 3193   2.862   2.066   2.154 -0.0816 -0.0853 -0.1281
  645CO2     D2 3194   2.668   2.060   2.113 -0.1595 -0.4949  0.3088
  645CO2      C 3195   2.765   2.063   2.133 -0.1206 -0.2901  0.0904
  645CO2     O1 3196   2.651   2.059   2.110 -0.1663 -0.5303  0.3466
  645CO2     O2 3197   2.878   2.067   2.157 -0.0749 -0.0500 -0.1658
  646CO2     D1 3198   1.482   1.586   7.814 -0.2239  0.1743 -0.1229
  646CO2     D2 3199   1.316   1.632   7.911 -0.0590 -0.1280  0.3055
  646CO2      C 3200   1.399   1.609   7.863 -0.1414  0.0232  0.0913
  646CO2     O1 3201   1.302   1.636   7.920 -0.0448 -0.1541  0.3425
  646CO2     O2 3202   1.497   1.582   7.806 -0.2381  0.2005 -0.1599
  647CO2     D1 3203   6.877   2.123   2.328  0.0751 -0.0252  0.3584
  647CO2     D2 3204   6.762   2.270   2.261  0.2649 -0.1257 -0.1963
  647CO2      C 3205   6.819   2.197   2.294  0.1700 -0.0754  0.0811
  647CO2     O1 3206   6.752   2.283   2.255  0.2813 -0.1344 -0.2442
  647CO2     O2 3207   6.887   2.111   2.333  0.0587 -0.0165  0.4063
  648CO2     D1 3208   6.994   1.057   6.275 -0.0204 -0.0415  0.1831
  648CO2     D2 3209   7.074   1.166   6.419 -0.1006 -0.2879  0.4125
  648CO2      C 3210   7.034   1.112   6.347 -0.0605 -0.1647  0.2978
  648CO2     O1 3211   7.081   1.175   6.432 -0.1075 -0.3092  0.4324
  648CO2     O2 3212   6.987   1.048   6.262 -0.0135 -0.0202  0.1632
  649CO2     D1 3213   1.292   7.905   0.498  0.3382  0.0643 -0.4446
  649CO2     D2 3214   1.159   7.889   0.353  0.0726  0.1392 -0.2108
  649CO2      C 3215   1.226   7.897   0.425  0.2054  0.1018 -0.3277
  649CO2     O1 3216   1.148   7.887   0.340  0.0496  0.1457 -0.1906
  649CO2     O2 3217   1.304   7.906   0.511  0.3611  0.0579 -0.4648
  650CO2     D1 3218   6.393   0.916   0.534  0.1811  0.5926  0.2357
  650CO2     D2 3219   6.297   1.089   0.530 -0.2189  0.3671  0.0015
  650CO2      C 3220   6.345   1.002   0.532 -0.0189  0.4798  0.1186
  650CO2     O1 3221   6.289   1.104   0.529 -0.2535  0.3476 -0.0187
  650CO2     O2 3222   6.401   0.901   0.535  0.2156  0.6120  0.2559
  651CO2     D1 3223   1.701   0.964   1.193 -0.1450  0.2109 -0.0142
  651CO2     D2 3224   1.645   0.891   1.018 -0.0562  0.3113 -0.0847
  651CO2      C 3225   1.673   0.927   1.106 -0.1006  0.2611 -0.0494
  651CO2     O1 3226   1.640   0.884   1.003 -0.0486  0.3200 -0.0907
  651CO2     O2 3227   1.706   0.970   1.208 -0.1527  0.2022 -0.0081
  652CO2     D1 3228   8.367   8.175   6.412 -0.0696  0.6696 -0.2920
  652CO2     D2 3229   8.267   8.254   6.563 -0.3386 -0.0615 -0.0829
  652CO2      C 3230   8.317   8.215   6.487 -0.2041  0.3041 -0.1875
  652CO2     O1 3231   8.258   8.261   6.576 -0.3619 -0.1246 -0.0649
  652CO2     O2 3232   8.376   8.168   6.399 -0.0464  0.7327 -0.3101
  653CO2     D1 3233   5.873   4.892   2.995  0.2619 -0.4657  0.2745
  653CO2     D2 3234   5.895   4.733   2.879 -0.0724 -0.1873 -0.1725
  653CO2      C 3235   5.884   4.813   2.937  0.0947 -0.3265  0.0510
  653CO2     O1 3236   5.897   4.720   2.869 -0.1013 -0.1633 -0.2111
  653CO2     O2 3237   5.872   4.906   3.005  0.2908 -0.4897  0.3131
  654CO2     D1 3238   7.482   6.204   0.670 -0.2675 -0.5453  0.2593
  654CO2     D2 3239   7.359   6.339   0.747 -0.2024 -0.1150 -0.3885
  654CO2      C 3240   7.420   6.272   0.708 -0.2349 -0.3302 -0.0646
  654CO2     O1 3241   7.348   6.351   0.753 -0.1968 -0.0778 -0.4445
  654CO2     O2 3242   7.492   6.193   0.663 -0.2731 -0.5825  0.3152
  655CO2     D1 3243   2.478   8.210   1.466  0.0927 -0.0884 -0.1449
  655CO2     D2 3244   2.512   8.404   1.486  0.3352 -0.1628  0.1654
  655CO2      C 3245   2.495   8.307   1.476  0.2139 -0.1256  0.0102
  655CO2     O1 3246   2.515   8.421   1.488  0.3561 -0.1692  0.1922
  655CO2     O2 3247   2.475   8.194   1.464  0.0718 -0.0820 -0.1717
  656CO2     D1 3248   4.175   7.245   1.167  0.4109  0.0329  0.2303
  656CO2     D2 3249   4.328   7.358   1.114  0.0242  0.3935 -0.1239
  656CO2      C 3250   4.252   7.302   1.140  0.2176  0.2132  0.0532
  656CO2     O1 3251   4.342   7.368   1.109 -0.0092  0.4246 -0.1545
  656CO2     O2 3252   4.162   7.235   1.171  0.4443  0.0017  0.2609
  657CO2     D1 3253   6.451   1.477   5.191  0.7790 -0.1288  0.0129
  657CO2     D2 3254   6.450   1.294   5.116 -0.0559 -0.0424 -0.1952
  657CO2      C 3255   6.451   1.385   5.154  0.3616 -0.0856 -0.0912
  657CO2     O1 3256   6.450   1.278   5.110 -0.1280 -0.0349 -0.2132
  657CO2     O2 3257   6.451   1.493   5.198  0.8511 -0.1362  0.0309
  658CO2     D1 3258   0.197   2.948   3.407 -0.0435 -0.5060  0.1616
  658CO2     D2 3259   0.350   3.016   3.302 -0.0842 -0.3093  0.2298
  658CO2      C 3260   0.274   2.982   3.355 -0.0639 -0.4076  0.1957
  658CO2     O1 3261   0.364   3.022   3.293 -0.0878 -0.2923  0.2357
  658CO2     O2 3262   0.184   2.942   3.416 -0.0400 -0.5230  0.1557
  659CO2     D1 3263   6.516   1.860   8.133  0.0558  0.6441  0.1694
  659CO2     D2 3264   6.679   1.968   8.158  0.4349 -0.0853  0.8721
  659CO2      C 3265   6.598   1.914   8.146  0.2454  0.2794  0.5207
  659CO2     O1 3266   6.694   1.977   8.160  0.4677 -0.1483  0.9328
  659CO2     O2 3267   6.502   1.850   8.131  0.0230  0.7071  0.1087
  660CO2     D1 3268   5.626   6.712   7.997  0.0172  0.3469 -0.2516
  660CO2     D2 3269   5.524   6.810   8.136 -0.2791  0.0104 -0.2300
  660CO2      C 3270   5.575   6.761   8.066 -0.1309  0.1787 -0.2408
  660CO2     O1 3271   5.516   6.818   8.148 -0.3047 -0.0186 -0.2281
  660CO2     O2 3272   5.635   6.704   7.985  0.0428  0.3760 -0.2535
  661CO2     D1 3273   5.213   8.216   4.982 -0.1059  0.0043  0.1490
  661CO2     D2 3274   5.115   8.054   5.038  0.4562 -0.5023 -0.3248
  661CO2      C 3275   5.164   8.135   5.010  0.1752 -0.2490 -0.0879
  661CO2     O1 3276   5.107   8.040   5.043  0.5048 -0.5461 -0.3658
  661CO2     O2 3277   5.222   8.230   4.977 -0.1544  0.0480  0.1900
  662CO2     D1 3278   0.221   4.022   7.406  0.1218 -0.3085 -0.3049
  662CO2     D2 3279   0.037   4.036   7.476  0.1437 -0.4735 -0.2142
  662CO2      C 3280   0.129   4.029   7.441  0.1327 -0.3910 -0.2596
  662CO2     O1 3281   0.021   4.037   7.482  0.1456 -0.4878 -0.2064
  662CO2     O2 3282   0.237   4.021   7.400  0.1199 -0.2943 -0.3127
  663CO2     D1 3283   7.302   0.314   1.626 -0.0218  0.1059 -0.0572
  663CO2     D2 3284   7.427   0.161   1.615  0.0357  0.1668 -0.2407
  663CO2      C 3285   7.364   0.238   1.620  0.0069  0.1364 -0.1489
  663CO2     O1 3286   7.438   0.148   1.614  0.0407  0.1721 -0.2566
  663CO2     O2 3287   7.291   0.327   1.627 -0.0268  0.1007 -0.0413
  664CO2     D1 3288   4.822   6.869   8.190  0.0896 -0.1100 -0.1564
  664CO2     D2 3289   4.931   6.938   8.340  0.2083 -0.6459  0.0030
  664CO2      C 3290   4.876   6.903   8.265  0.1490 -0.3780 -0.0767
  664CO2     O1 3291   4.940   6.943   8.353  0.2186 -0.6922  0.0168
  664CO2     O2 3292   4.812   6.863   8.177  0.0794 -0.0637 -0.1702
  665CO2     D1 3293   7.643   3.459   3.826  0.2224 -0.1541  0.3274
  665CO2     D2 3294   7.478   3.361   3.875 -0.1295  0.1167 -0.2993
  665CO2      C 3295   7.560   3.410   3.850  0.0465 -0.0187  0.0141
  665CO2     O1 3296   7.464   3.352   3.879 -0.1599  0.1401 -0.3535
  665CO2     O2 3297   7.657   3.467   3.821  0.2528 -0.1775  0.3816
  666CO2     D1 3298   5.124   4.189   1.414 -0.3156  0.2866  0.2116
  666CO2     D2 3299   5.315   4.221   1.374 -0.3593  0.1283 -0.1202
  666CO2      C 3300   5.219   4.205   1.394 -0.3375  0.2075  0.0457
  666CO2     O1 3301   5.331   4.224   1.371 -0.3631  0.1147 -0.1489
  666CO2     O2 3302   5.107   4.187   1.418 -0.3119  0.3003  0.2403
  667CO2     D1 3303   3.287   0.962   1.325 -0.5010  0.1460 -0.3344
  667CO2     D2 3304   3.365   0.793   1.259 -0.7063 -0.0222 -0.1451
  667CO2      C 3305   3.326   0.877   1.292 -0.6037  0.0619 -0.2397
  667CO2     O1 3306   3.372   0.778   1.254 -0.7241 -0.0368 -0.1287
  667CO2     O2 3307   3.280   0.977   1.330 -0.4833  0.1605 -0.3508
  668CO2     D1 3308   1.085   5.790   1.380  0.1327 -0.6597  0.0828
  668CO2     D2 3309   0.916   5.701   1.329 -0.2630  0.1554 -0.0518
  668CO2      C 3310   1.001   5.745   1.355 -0.0651 -0.2522  0.0155
  668CO2     O1 3311   0.902   5.693   1.325 -0.2972  0.2258 -0.0634
  668CO2     O2 3312   1.100   5.798   1.384  0.1669 -0.7301  0.0944
  669CO2     D1 3313   7.355   7.410   2.877  0.6388  0.1119  0.2688
  669CO2     D2 3314   7.286   7.253   2.975 -0.0177  0.2556  0.0397
  669CO2      C 3315   7.321   7.331   2.926  0.3105  0.1838  0.1542
  669CO2     O1 3316   7.280   7.239   2.983 -0.0745  0.2680  0.0199
  669CO2     O2 3317   7.361   7.424   2.868  0.6955  0.0995  0.2886
  670CO2     D1 3318   3.851   7.200   4.387  0.1943  0.7425  0.4299
  670CO2     D2 3319   3.725   7.210   4.540  0.0104 -0.2171  0.3437
  670CO2      C 3320   3.788   7.205   4.463  0.1024  0.2627  0.3868
  670CO2     O1 3321   3.715   7.211   4.553 -0.0055 -0.3000  0.3363
  670CO2     O2 3322   3.861   7.200   4.374  0.2102  0.8254  0.4374
  671CO2     D1 3323   2.365   7.568   8.302 -0.1431  0.4272  0.1206
  671CO2     D2 3324   2.249   7.547   8.143  0.4641 -0.1094 -0.2537
  671CO2      C 3325   2.307   7.558   8.223  0.1605  0.1589 -0.0665
  671CO2     O1 3326   2.239   7.546   8.129  0.5166 -0.1558 -0.2860
  671CO2     O2 3327   2.375   7.570   8.316 -0.1956  0.4735  0.1530
  672CO2     D1 3328   0.431   8.316   2.055 -0.5541  0.1590 -0.3221
  672CO2     D2 3329   0.357   8.140   2.004  0.3326 -0.3547  0.1500
  672CO2      C 3330   0.394   8.228   2.030 -0.1108 -0.0979 -0.0861
  672CO2     O1 3331   0.351   8.125   2.000  0.4092 -0.3990  0.1907
  672CO2     O2 3332   0.438   8.332   2.059 -0.6307  0.2033 -0.3629
  673CO2     D1 3333   0.231   2.959   3.917  0.4718 -0.4371  0.1302
  673CO2     D2 3334   0.303   2.937   4.100  0.3493 -0.2632  0.1996
  673CO2      C 3335   0.267   2.948   4.009  0.4106 -0.3502  0.1649
  673CO2     O1 3336   0.309   2.935   4.116  0.3388 -0.2482  0.2056
  673CO2     O2 3337   0.225   2.960   3.901  0.4824 -0.4522  0.1242
  674CO2     D1 3338   1.843   4.341   2.690  0.1866  0.3319  0.4731
  674CO2     D2 3339   1.952   4.179   2.722 -0.1156  0.1211  0.4368
  674CO2      C 3340   1.898   4.260   2.706  0.0355  0.2265  0.4549
  674CO2     O1 3341   1.962   4.165   2.725 -0.1417  0.1029  0.4336
  674CO2     O2 3342   1.834   4.355   2.688  0.2127  0.3501  0.4762
  675CO2     D1 3343   0.846   4.481   0.074 -0.0852  0.0160 -0.1328
  675CO2     D2 3344   1.025   4.565   0.093  0.0647 -0.3159 -0.0673
  675CO2      C 3345   0.936   4.523   0.084 -0.0103 -0.1500 -0.1000
  675CO2     O1 3346   1.040   4.572   0.095  0.0777 -0.3446 -0.0616
  675CO2     O2 3347   0.831   4.474   0.073 -0.0982  0.0446 -0.1385
  676CO2     D1 3348   2.952   5.893   1.973  0.1003  0.2263  0.1670
  676CO2     D2 3349   3.116   5.843   2.071  0.0269 -0.1623  0.0908
  676CO2      C 3350   3.034   5.868   2.022  0.0636  0.0320  0.1289
  676CO2     O1 3351   3.131   5.839   2.080  0.0206 -0.1959  0.0842
  676CO2     O2 3352   2.938   5.898   1.965  0.1067  0.2599  0.1735
  677CO2     D1 3353   5.688   5.953   4.827 -0.0428  0.2468 -0.1180
  677CO2     D2 3354   5.678   5.762   4.776  0.3090  0.1265  0.2632
  677CO2      C 3355   5.683   5.857   4.802  0.1331  0.1867  0.0726
  677CO2     O1 3356   5.678   5.746   4.772  0.3394  0.1161  0.2961
  677CO2     O2 3357   5.689   5.969   4.832 -0.0732  0.2572 -0.1509
  678CO2     D1 3358   0.862   4.205   4.495 -0.2314  0.2199  0.0824
  678CO2     D2 3359   0.961   4.046   4.432 -0.0447  0.2412  0.3215
  678CO2      C 3360   0.911   4.126   4.463 -0.1380  0.2306  0.2020
  678CO2     O1 3361   0.970   4.033   4.426 -0.0285  0.2430  0.3421
  678CO2     O2 3362   0.853   4.219   4.501 -0.2476  0.2181  0.0618
  679CO2     D1 3363   2.750   0.966   5.173 -0.5517 -0.4630  0.0415
  679CO2     D2 3364   2.672   1.058   5.329  0.3732  0.6678 -0.1552
  679CO2      C 3365   2.711   1.012   5.251 -0.0893  0.1024 -0.0568
  679CO2     O1 3366   2.665   1.066   5.342  0.4531  0.7655 -0.1722
  679CO2     O2 3367   2.757   0.958   5.159 -0.6316 -0.5606  0.0585
  680CO2     D1 3368   0.643   0.140   0.706  0.1346  0.0698 -0.3502
  680CO2     D2 3369   0.737  -0.001   0.807 -0.1915  0.2792  0.2445
  680CO2      C 3370   0.690   0.069   0.756 -0.0284  0.1745 -0.0528
  680CO2     O1 3371   0.745  -0.014   0.816 -0.2197  0.2972  0.2959
  680CO2     O2 3372   0.635   0.152   0.697  0.1628  0.0517 -0.4016
  681CO2     D1 3373   3.170   8.164   4.937 -0.3106  0.1395  0.3063
  681CO2     D2 3374   3.184   8.284   5.094  0.3951  0.4614 -0.0001
  681CO2      C 3375   3.177   8.224   5.015  0.0422  0.3004  0.1531
  681CO2     O1 3376   3.185   8.294   5.107  0.4560  0.4892 -0.0266
  681CO2     O2 3377   3.169   8.154   4.923 -0.3716  0.1117  0.3327
  682CO2     D1 3378   5.546   2.453   4.447 -0.1629  0.2005  0.2493
  682CO2     D2 3379   5.509   2.552   4.279 -0.0604  0.2229  0.2394
  682CO2      C 3380   5.528   2.503   4.363 -0.1117  0.2117  0.2444
  682CO2     O1 3381   5.506   2.560   4.265 -0.0516  0.2249  0.2386
  682CO2     O2 3382   5.550   2.445   4.461 -0.1718  0.1986  0.2502
  683CO2     D1 3383   0.472   4.484   1.072 -0.0953 -0.2915  0.2833
  683CO2     D2 3384   0.516   4.651   1.168  0.2170  0.0782 -0.4979
  683CO2      C 3385   0.494   4.567   1.120  0.0608 -0.1067 -0.1073
  683CO2     O1 3386   0.520   4.665   1.177  0.2439  0.1101 -0.5654
  683CO2     O2 3387   0.468   4.469   1.064 -0.1223 -0.3235  0.3507
  684CO2     D1 3388   1.247   3.502   5.137  0.1605  0.0081  0.1692
  684CO2     D2 3389   1.414   3.397   5.124  0.1197 -0.0494  0.1046
  684CO2      C 3390   1.330   3.450   5.131  0.1401 -0.0207  0.1369
  684CO2     O1 3391   1.429   3.388   5.123  0.1162 -0.0544  0.0991
  684CO2     O2 3392   1.232   3.511   5.138  0.1640  0.0130  0.1748
  685CO2     D1 3393   6.131   1.243   3.758  0.2196 -0.1550  0.4395
  685CO2     D2 3394   6.139   1.261   3.561 -0.2998  1.0572  0.5220
  685CO2      C 3395   6.135   1.252   3.659 -0.0401  0.4511  0.4807
  685CO2     O1 3396   6.140   1.262   3.544 -0.3446  1.1619  0.5291
  685CO2     O2 3397   6.131   1.242   3.775  0.2644 -0.2597  0.4324
  686CO2     D1 3398   4.768   0.678   8.198  0.2670 -0.4313 -0.1118
  686CO2     D2 3399   4.728   0.714   8.388 -0.0743  0.2472 -0.3108
  686CO2      C 3400   4.748   0.696   8.293  0.0963 -0.0921 -0.2113
  686CO2     O1 3401   4.724   0.717   8.405 -0.1038  0.3058 -0.3279
  686CO2     O2 3402   4.771   0.675   8.181  0.2965 -0.4899 -0.0946
  687CO2     D1 3403   5.330   0.452   0.544 -0.1424 -0.0789 -0.2107
  687CO2     D2 3404   5.289   0.623   0.453 -0.0184 -0.2177 -0.5312
  687CO2      C 3405   5.310   0.537   0.498 -0.0804 -0.1483 -0.3710
  687CO2     O1 3406   5.286   0.638   0.446 -0.0077 -0.2297 -0.5589
  687CO2     O2 3407   5.334   0.437   0.551 -0.1531 -0.0669 -0.1831
  688CO2     D1 3408   6.486   0.802   2.374 -0.3922 -0.4107 -0.1239
  688CO2     D2 3409   6.645   0.916   2.404 -0.2936 -0.6002  0.0765
  688CO2      C 3410   6.565   0.859   2.389 -0.3429 -0.5055 -0.0237
  688CO2     O1 3411   6.658   0.926   2.406 -0.2851 -0.6166  0.0938
  688CO2     O2 3412   6.472   0.793   2.372 -0.4008 -0.3943 -0.1412
  689CO2     D1 3413   2.270   2.339   3.139  0.1957  0.0622  0.0810
  689CO2     D2 3414   2.124   2.384   3.264  0.2026 -0.0268  0.1205
  689CO2      C 3415   2.197   2.361   3.201  0.1992  0.0177  0.1008
  689CO2     O1 3416   2.111   2.388   3.275  0.2032 -0.0344  0.1239
  689CO2     O2 3417   2.283   2.335   3.128  0.1951  0.0699  0.0776
  690CO2     D1 3418   5.334   0.303   5.836  0.0650 -0.0074  0.2436
  690CO2     D2 3419   5.349   0.425   5.991  0.3243  0.6336 -0.2840
  690CO2      C 3420   5.342   0.364   5.914  0.1947  0.3131 -0.0202
  690CO2     O1 3421   5.350   0.436   6.005  0.3467  0.6890 -0.3295
  690CO2     O2 3422   5.333   0.293   5.823  0.0426 -0.0628  0.2892
  691CO2     D1 3423   8.295   4.536   6.200  0.5262  0.5312  0.4131
  691CO2     D2 3424   8.406   4.659   6.093  0.1843  0.5496  0.0818
  691CO2      C 3425   8.351   4.597   6.147  0.3553  0.5404  0.2474
  691CO2     O1 3426   8.416   4.670   6.084  0.1548  0.5512  0.0531
  691CO2     O2 3427   8.286   4.525   6.210  0.5558  0.5296  0.4417
  692CO2     D1 3428   5.926   3.531   4.615 -0.4843 -0.3885  0.2007
  692CO2     D2 3429   5.842   3.641   4.474  0.1632 -0.4321 -0.2189
  692CO2      C 3430   5.884   3.586   4.545 -0.1605 -0.4103 -0.0091
  692CO2     O1 3431   5.835   3.651   4.462  0.2192 -0.4359 -0.2551
  692CO2     O2 3432   5.933   3.522   4.628 -0.5402 -0.3847  0.2369
  693CO2     D1 3433   0.646   2.809   4.492  0.0921  0.2120  0.1194
  693CO2     D2 3434   0.581   2.733   4.321 -0.1285 -0.0195  0.3054
  693CO2      C 3435   0.613   2.771   4.406 -0.0182  0.0962  0.2124
  693CO2     O1 3436   0.575   2.727   4.306 -0.1475 -0.0395  0.3215
  693CO2     O2 3437   0.651   2.816   4.506  0.1112  0.2320  0.1033
  694CO2     D1 3438   4.305   0.967   1.694  0.0827  0.3664 -0.0144
  694CO2     D2 3439   4.137   1.065   1.727 -0.1254  0.0872 -0.2463
  694CO2      C 3440   4.221   1.016   1.710 -0.0213  0.2268 -0.1304
  694CO2     O1 3441   4.122   1.074   1.729 -0.1434  0.0631 -0.2663
  694CO2     O2 3442   4.320   0.959   1.691  0.1007  0.3905  0.0056
  695CO2     D1 3443   5.678   2.566   0.649 -0.0297  0.0556  0.3518
  695CO2     D2 3444   5.839   2.665   0.708  0.0298  0.4956 -0.5397
  695CO2      C 3445   5.758   2.616   0.678  0.0000  0.2756 -0.0939
  695CO2     O1 3446   5.853   2.674   0.713  0.0349  0.5336 -0.6167
  695CO2     O2 3447   5.664   2.558   0.643 -0.0348  0.0176  0.4288
  696CO2     D1 3448   3.313   0.468   5.831 -0.3406 -0.2834  0.1090
  696CO2     D2 3449   3.317   0.595   5.983  0.0833  0.0877 -0.2112
  696CO2      C 3450   3.315   0.531   5.907 -0.1287 -0.0979 -0.0511
  696CO2     O1 3451   3.318   0.606   5.996  0.1199  0.1197 -0.2389
  696CO2     O2 3452   3.312   0.457   5.818 -0.3772 -0.3154  0.1367
  697CO2     D1 3453   1.096   4.419   3.316  0.1607 -0.2885  0.1615
  697CO2     D2 3454   1.149   4.567   3.436 -0.2806  0.0874 -0.1099
  697CO2      C 3455   1.122   4.493   3.376 -0.0600 -0.1005  0.0258
  697CO2     O1 3456   1.153   4.580   3.446 -0.3188  0.1199 -0.1333
  697CO2     O2 3457   1.092   4.406   3.306  0.1988 -0.3209  0.1850
  698CO2     D1 3458   7.932   4.754   0.781 -0.8960 -0.2148 -0.1403
  698CO2     D2 3459   8.005   4.701   0.605 -0.1288  0.1206  0.0753
  698CO2      C 3460   7.968   4.727   0.693 -0.5124 -0.0471 -0.0325
  698CO2     O1 3461   8.011   4.696   0.590 -0.0625  0.1495  0.0939
  698CO2     O2 3462   7.925   4.758   0.796 -0.9623 -0.2438 -0.1589
  699CO2     D1 3463   7.389   4.678   5.791 -0.1169 -0.1294 -0.4880
  699CO2     D2 3464   7.281   4.839   5.754 -0.2444 -0.1734 -0.3094
  699CO2      C 3465   7.335   4.758   5.773 -0.1806 -0.1514 -0.3987
  699CO2     O1 3466   7.271   4.853   5.751 -0.2554 -0.1772 -0.2939
  699CO2     O2 3467   7.398   4.664   5.794 -0.1059 -0.1256 -0.5034
  700CO2     D1 3468   6.208   5.252   0.486  0.1854 -0.3559  0.5118
  700CO2     D2 3469   6.204   5.055   0.469 -0.1196 -0.2973 -0.0943
  700CO2      C 3470   6.206   5.153   0.478  0.0329 -0.3266  0.2087
  700CO2     O1 3471   6.204   5.038   0.467 -0.1460 -0.2923 -0.1467
  700CO2     O2 3472   6.208   5.269   0.488  0.2118 -0.3610  0.5641
  701CO2     D1 3473   6.866   1.261   6.697 -0.1118 -0.7213  0.1353
  701CO2     D2 3474   6.791   1.396   6.821  0.3901  0.1701 -0.5211
  701CO2      C 3475   6.829   1.329   6.759  0.1392 -0.2756 -0.1929
  701CO2     O1 3476   6.785   1.407   6.832  0.4335  0.2471 -0.5778
  701CO2     O2 3477   6.873   1.250   6.687 -0.1551 -0.7983  0.1920
  702CO2     D1 3478   3.567   2.906   1.202  0.1858 -0.0252 -0.0833
  702CO2     D2 3479   3.701   2.908   1.057  0.4377  0.0247  0.1505
  702CO2      C 3480   3.634   2.907   1.129  0.3118 -0.0003  0.0336
  702CO2     O1 3481   3.713   2.908   1.044  0.4595  0.0290  0.1707
  702CO2     O2 3482   3.555   2.905   1.215  0.1641 -0.0295 -0.1035
  703CO2     D1 3483   6.884   0.195   3.147 -0.1761  0.0035 -0.0843
  703CO2     D2 3484   6.785   0.358   3.092  0.2693  0.3047  0.0005
  703CO2      C 3485   6.834   0.277   3.120  0.0466  0.1541 -0.0419
  703CO2     O1 3486   6.776   0.372   3.088  0.3078  0.3308  0.0079
  703CO2     O2 3487   6.892   0.181   3.152 -0.2146 -0.0226 -0.0916
  704CO2     D1 3488   7.591   7.486   6.617 -0.4354 -0.2674 -0.1616
  704CO2     D2 3489   7.586   7.430   6.807 -0.0755 -0.1497 -0.1170
  704CO2      C 3490   7.589   7.458   6.712 -0.2555 -0.2085 -0.1393
  704CO2     O1 3491   7.586   7.426   6.823 -0.0444 -0.1395 -0.1132
  704CO2     O2 3492   7.592   7.491   6.601 -0.4665 -0.2775 -0.1654
  705CO2     D1 3493   1.373   3.918   3.558  0.2534 -0.2596 -0.2589
  705CO2     D2 3494   1.177   3.900   3.540  0.2581 -0.2852 -0.2873
  705CO2      C 3495   1.275   3.909   3.549  0.2558 -0.2724 -0.2731
  705CO2     O1 3496   1.160   3.899   3.538  0.2586 -0.2874 -0.2897
  705CO2     O2 3497   1.390   3.919   3.560  0.2530 -0.2574 -0.2565
  706CO2     D1 3498   0.749   6.474   1.363 -0.3091  0.1041 -0.2238
  706CO2     D2 3499   0.947   6.470   1.371 -0.3065  0.2828 -0.1948
  706CO2      C 3500   0.848   6.472   1.367 -0.3078  0.1934 -0.2093
  706CO2     O1 3501   0.964   6.469   1.372 -0.3062  0.2983 -0.1923
  706CO2     O2 3502   0.732   6.474   1.363 -0.3093  0.0886 -0.2263
  707CO2     D1 3503   0.892   4.531   7.537  0.1976 -0.2131  0.0335
  707CO2     D2 3504   0.772   4.390   7.469  0.1297 -0.2658  0.2633
  707CO2      C 3505   0.832   4.461   7.503  0.1636 -0.2395  0.1484
  707CO2     O1 3506   0.761   4.378   7.463  0.1238 -0.2704  0.2831
  707CO2     O2 3507   0.902   4.544   7.543  0.2035 -0.2085  0.0137
  708CO2     D1 3508   0.173   2.640   2.520 -0.3607  0.0966  0.6017
  708CO2     D2 3509   0.021   2.756   2.467  0.0604  0.4408  0.1429
  708CO2      C 3510   0.097   2.698   2.494 -0.1502  0.2687  0.3723
  708CO2     O1 3511   0.008   2.766   2.463  0.0967  0.4705  0.1032
  708CO2     O2 3512   0.186   2.630   2.524 -0.3971  0.0668  0.6413
  709CO2     D1 3513   5.730   7.161   6.394 -0.0488 -0.2822 -0.0818
  709CO2     D2 3514   5.680   7.351   6.374  0.4040 -0.1557 -0.0139
  709CO2      C 3515   5.705   7.256   6.384  0.1776 -0.2190 -0.0479
  709CO2     O1 3516   5.676   7.368   6.373  0.4432 -0.1448 -0.0081
  709CO2     O2 3517   5.734   7.144   6.396 -0.0880 -0.2932 -0.0877
  710CO2     D1 3518   1.900   8.462   0.838  0.4535 -0.4847 -0.2147
  710CO2     D2 3519   1.941   8.335   0.984  0.2172 -0.1556  0.1394
  710CO2      C 3520   1.920   8.398   0.911  0.3353 -0.3202 -0.0377
  710CO2     O1 3521   1.945   8.324   0.997  0.1968 -0.1272  0.1700
  710CO2     O2 3522   1.896   8.473   0.826  0.4739 -0.5131 -0.2453
  711CO2     D1 3523   5.021   1.259   0.360  0.6372  0.5390 -0.2935
  711CO2     D2 3524   5.012   1.457   0.351  0.0749  0.5134 -0.3290
  711CO2      C 3525   5.016   1.358   0.355  0.3560  0.5262 -0.3112
  711CO2     O1 3526   5.011   1.474   0.350  0.0263  0.5112 -0.3320
  711CO2     O2 3527   5.021   1.242   0.361  0.6857  0.5412 -0.2904
  712CO2     D1 3528   6.322   6.670   2.896  0.4151 -0.2969 -0.2003
  712CO2     D2 3529   6.221   6.626   2.732  0.1233  0.1457 -0.1389
  712CO2      C 3530   6.271   6.648   2.814  0.2692 -0.0756 -0.1696
  712CO2     O1 3531   6.212   6.622   2.717  0.0981  0.1839 -0.1336
  712CO2     O2 3532   6.331   6.674   2.910  0.4403 -0.3351 -0.2056
  713CO2     D1 3533   8.308   3.540   4.056  0.3866  0.0132  0.1286
  713CO2     D2 3534   8.215   3.443   4.201 -0.2871  0.2625 -0.1368
  713CO2      C 3535   8.261   3.492   4.128  0.0497  0.1379 -0.0041
  713CO2     O1 3536   8.207   3.435   4.214 -0.3453  0.2841 -0.1598
  713CO2     O2 3537   8.316   3.548   4.043  0.4448 -0.0083  0.1515
  714CO2     D1 3538   7.648   3.532   1.129  0.0683 -0.0059 -0.7534
  714CO2     D2 3539   7.465   3.458   1.120 -0.1537  0.5254 -0.6183
  714CO2      C 3540   7.557   3.495   1.125 -0.0427  0.2598 -0.6858
  714CO2     O1 3541   7.449   3.451   1.119 -0.1729  0.5713 -0.6066
  714CO2     O2 3542   7.664   3.538   1.130  0.0875 -0.0518 -0.7651
  715CO2     D1 3543   1.235   7.258   7.107 -0.1138  0.1837  0.3063
  715CO2     D2 3544   1.059   7.292   7.192 -0.3896 -0.2833 -0.0698
  715CO2      C 3545   1.147   7.275   7.150 -0.2517 -0.0498  0.1183
  715CO2     O1 3546   1.044   7.295   7.200 -0.4134 -0.3237 -0.1022
  715CO2     O2 3547   1.250   7.255   7.100 -0.0900  0.2241  0.3388
  716CO2     D1 3548   0.467   2.693   6.259 -0.2573  0.4820 -0.2719
  716CO2     D2 3549   0.437   2.773   6.437  0.3422 -0.1063  0.0954
  716CO2      C 3550   0.452   2.733   6.348  0.0424  0.1879 -0.0882
  716CO2     O1 3551   0.435   2.780   6.452  0.3940 -0.1571  0.1272
  716CO2     O2 3552   0.470   2.686   6.243 -0.3091  0.5328 -0.3036
  717CO2     D1 3553   4.534   5.744   5.286  0.2301  0.1382 -0.3623
  717CO2     D2 3554   4.392   5.772   5.421  0.6179 -0.0224  0.0808
  717CO2      C 3555   4.463   5.758   5.353  0.4240  0.0579 -0.1407
  717CO2     O1 3556   4.379   5.775   5.432  0.6514 -0.0363  0.1191
  717CO2     O2 3557   4.546   5.741   5.274  0.1966  0.1521 -0.4006
  718CO2     D1 3558   7.320   1.191   1.411 -0.4043  0.1056 -0.2629
  718CO2     D2 3559   7.189   1.088   1.306 -0.0478 -0.0405 -0.5662
  718CO2      C 3560   7.254   1.140   1.359 -0.2260  0.0326 -0.4145
  718CO2     O1 3561   7.177   1.079   1.297 -0.0170 -0.0531 -0.5924
  718CO2     O2 3562   7.332   1.200   1.421 -0.4351  0.1183 -0.2366
  719CO2     D1 3563   0.642   0.568   5.597  0.2090  0.0554  0.2340
  719CO2     D2 3564   0.479   0.615   5.494  0.4073 -0.2603 -0.2274
  719CO2      C 3565   0.560   0.592   5.546  0.3081 -0.1024  0.0033
  719CO2     O1 3566   0.465   0.619   5.485  0.4245 -0.2875 -0.2673
  719CO2     O2 3567   0.656   0.564   5.606  0.1918  0.0827  0.2739
  720CO2     D1 3568   8.127   3.863   1.359  0.1247 -0.1916  0.2317
  720CO2     D2 3569   8.244   3.873   1.199  0.1933  0.1119  0.3003
  720CO2      C 3570   8.185   3.868   1.279  0.1590 -0.0398  0.2660
  720CO2     O1 3571   8.254   3.874   1.185  0.1993  0.1381  0.3062
  720CO2     O2 3572   8.117   3.862   1.373  0.1187 -0.2178  0.2257
  721CO2     D1 3573   1.555   8.390   6.901  0.3774  0.1304  0.3572
  721CO2     D2 3574   1.436   8.539   6.848  0.5663  0.1431 -0.0291
  721CO2      C 3575   1.495   8.465   6.874  0.4719  0.1368  0.1641
  721CO2     O1 3576   1.426   8.552   6.843  0.5827  0.1442 -0.0624
  721CO2     O2 3577   1.565   8.377   6.905  0.3611  0.1293  0.3905
  722CO2     D1 3578   3.105   4.169   6.905 -0.3914  0.1179  0.3937
  722CO2     D2 3579   3.056   4.231   6.724  0.2898  0.0638  0.1891
  722CO2      C 3580   3.080   4.200   6.814 -0.0508  0.0908  0.2914
  722CO2     O1 3581   3.051   4.236   6.708  0.3487  0.0591  0.1715
  722CO2     O2 3582   3.109   4.163   6.921 -0.4503  0.1226  0.4113
  723CO2     D1 3583   2.743   4.207   6.612  0.0046  0.1375 -0.1729
  723CO2     D2 3584   2.545   4.217   6.611  0.0248  0.5043 -0.5894
  723CO2      C 3585   2.644   4.212   6.612  0.0147  0.3209 -0.3811
  723CO2     O1 3586   2.528   4.218   6.611  0.0266  0.5360 -0.6253
  723CO2     O2 3587   2.760   4.206   6.612  0.0028  0.1058 -0.1369
  724CO2     D1 3588   2.842   2.545   2.764  0.3028  0.0486 -0.4748
  724CO2     D2 3589   2.662   2.618   2.726  0.3753  0.3304 -0.2776
  724CO2      C 3590   2.752   2.582   2.745  0.3390  0.1895 -0.3762
  724CO2     O1 3591   2.646   2.625   2.723  0.3815  0.3547 -0.2605
  724CO2     O2 3592   2.857   2.539   2.767  0.2966  0.0243 -0.4918
  725CO2     D1 3593   0.417   8.157   7.737 -0.1128  0.1774  0.0666
  725CO2     D2 3594   0.593   8.079   7.782 -0.3937 -0.7263 -0.4044
  725CO2      C 3595   0.505   8.118   7.760 -0.2532 -0.2744 -0.1689
  725CO2     O1 3596   0.608   8.072   7.786 -0.4179 -0.8044 -0.4451
  725CO2     O2 3597   0.402   8.164   7.733 -0.0885  0.2555  0.1072
  726CO2     D1 3598   7.564   2.952   3.001  0.0083 -0.3916 -0.9507
  726CO2     D2 3599   7.650   3.121   3.058 -0.9074 -0.1044 -0.4172
  726CO2      C 3600   7.607   3.037   3.030 -0.4496 -0.2480 -0.6840
  726CO2     O1 3601   7.657   3.136   3.063 -0.9865 -0.0796 -0.3712
  726CO2     O2 3602   7.557   2.938   2.996  0.0874 -0.4164 -0.9968
  727CO2     D1 3603   6.337   1.666   1.024 -0.3148 -0.0898  0.2496
  727CO2     D2 3604   6.505   1.747   1.089 -0.1955  0.2100 -0.4271
  727CO2      C 3605   6.421   1.707   1.056 -0.2552  0.0601 -0.0888
  727CO2     O1 3606   6.520   1.754   1.095 -0.1852  0.2359 -0.4856
  727CO2     O2 3607   6.323   1.659   1.018 -0.3251 -0.1158  0.3080
  728CO2     D1 3608   0.194   3.079   2.523  0.0008  0.5011  0.2430
  728CO2     D2 3609   0.096   3.246   2.481  0.1219  0.5491  0.1504
  728CO2      C 3610   0.145   3.163   2.502  0.0614  0.5251  0.1967
  728CO2     O1 3611   0.087   3.260   2.477  0.1324  0.5532  0.1424
  728CO2     O2 3612   0.202   3.065   2.526 -0.0096  0.4970  0.2510
  729CO2     D1 3613   1.895   3.192   5.341  0.3121 -0.2966  0.2102
  729CO2     D2 3614   1.854   3.025   5.244  0.0771  0.0295 -0.2501
  729CO2      C 3615   1.875   3.109   5.293  0.1946 -0.1336 -0.0200
  729CO2     O1 3616   1.851   3.011   5.235  0.0568  0.0576 -0.2899
  729CO2     O2 3617   1.899   3.207   5.350  0.3324 -0.3248  0.2499
  730CO2     D1 3618   5.984   1.162   1.569 -0.1710  0.2287 -0.1724
  730CO2     D2 3619   6.035   1.271   1.412 -0.2861  0.1701 -0.2507
  730CO2      C 3620   6.009   1.216   1.491 -0.2286  0.1994 -0.2116
  730CO2     O1 3621   6.039   1.280   1.398 -0.2961  0.1650 -0.2574
  730CO2     O2 3622   5.979   1.153   1.583 -0.1611  0.2337 -0.1657
  731CO2     D1 3623   0.946   8.004   8.011  0.0865 -0.0644  0.0098
  731CO2     D2 3624   0.832   7.895   7.891  0.0958  0.2607 -0.2927
  731CO2      C 3625   0.889   7.950   7.951  0.0912  0.0982 -0.1414
  731CO2     O1 3626   0.822   7.886   7.881  0.0966  0.2888 -0.3189
  731CO2     O2 3627   0.956   8.013   8.021  0.0857 -0.0925  0.0360
  732CO2     D1 3628   0.554   3.945   7.184  0.2150 -0.0480  0.1789
  732CO2     D2 3629   0.601   3.756   7.215 -0.4562 -0.1462  0.5999
  732CO2      C 3630   0.578   3.850   7.199 -0.1206 -0.0971  0.3894
  732CO2     O1 3631   0.605   3.739   7.218 -0.5142 -0.1547  0.6362
  732CO2     O2 3632   0.550   3.962   7.181  0.2730 -0.0395  0.1425
  733CO2     D1 3633   6.929   1.271   1.034 -0.5989  0.1190  0.2376
  733CO2     D2 3634   6.750   1.186   1.024 -0.2560 -0.5413 -0.2872
  733CO2      C 3635   6.839   1.228   1.029 -0.4275 -0.2112 -0.0248
  733CO2     O1 3636   6.735   1.179   1.024 -0.2264 -0.5984 -0.3325
  733CO2     O2 3637   6.944   1.278   1.035 -0.6286  0.1760  0.2829
  734CO2     D1 3638   2.874   2.202   3.222  0.1945  0.1628 -0.4273
  734CO2     D2 3639   2.898   2.335   3.367  0.2358  0.1337 -0.4074
  734CO2      C 3640   2.886   2.268   3.295  0.2151  0.1482 -0.4173
  734CO2     O1 3641   2.901   2.346   3.379  0.2393  0.1312 -0.4057
  734CO2     O2 3642   2.872   2.190   3.210  0.1910  0.1653 -0.4290
  735CO2     D1 3643   4.546   4.672   0.895  0.9562 -0.2376 -0.3338
  735CO2     D2 3644   4.503   4.745   0.716 -0.0854 -0.4138 -0.1576
  735CO2      C 3645   4.525   4.708   0.805  0.4354 -0.3257 -0.2457
  735CO2     O1 3646   4.499   4.751   0.701 -0.1754 -0.4291 -0.1424
  735CO2     O2 3647   4.550   4.665   0.910  1.0461 -0.2224 -0.3490
  736CO2     D1 3648   2.831   1.167   0.229 -0.3227 -0.6405  0.3850
  736CO2     D2 3649   2.663   1.248   0.294 -0.3367 -0.1785 -0.2287
  736CO2      C 3650   2.747   1.208   0.262 -0.3297 -0.4095  0.0781
  736CO2     O1 3651   2.648   1.255   0.299 -0.3379 -0.1386 -0.2818
  736CO2     O2 3652   2.846   1.160   0.224 -0.3215 -0.6804  0.4381
  737CO2     D1 3653   7.224   6.309   3.414  0.0769  0.1959  0.2456
  737CO2     D2 3654   7.243   6.140   3.313 -0.1399  0.1513  0.2776
  737CO2      C 3655   7.233   6.224   3.364 -0.0315  0.1736  0.2616
  737CO2     O1 3656   7.245   6.125   3.305 -0.1586  0.1474  0.2804
  737CO2     O2 3657   7.222   6.323   3.423  0.0957  0.1997  0.2428
  738CO2     D1 3658   6.775   6.278   5.656  0.4594 -0.1922  0.0026
  738CO2     D2 3659   6.580   6.301   5.629  0.4667 -0.1904 -0.0501
  738CO2      C 3660   6.677   6.290   5.642  0.4631 -0.1913 -0.0238
  738CO2     O1 3661   6.563   6.303   5.627  0.4673 -0.1902 -0.0547
  738CO2     O2 3662   6.791   6.276   5.658  0.4588 -0.1924  0.0071
  739CO2     D1 3663   6.892   5.406   1.420 -0.0372  0.1803  0.5689
  739CO2     D2 3664   7.016   5.510   1.307  0.1432  0.0060  0.6053
  739CO2      C 3665   6.954   5.458   1.364  0.0530  0.0932  0.5871
  739CO2     O1 3666   7.026   5.519   1.297  0.1588 -0.0090  0.6084
  739CO2     O2 3667   6.881   5.397   1.430 -0.0528  0.1954  0.5658
  740CO2     D1 3668   2.640   4.686   0.043 -0.5998 -0.1668 -0.3098
  740CO2     D2 3669   2.612   4.626   0.230  0.3988 -0.3346 -0.2094
  740CO2      C 3670   2.626   4.656   0.137 -0.1005 -0.2507 -0.2596
  740CO2     O1 3671   2.610   4.621   0.246  0.4851 -0.3491 -0.2007
  740CO2     O2 3672   2.643   4.691   0.027 -0.6861 -0.1523 -0.3184
  741CO2     D1 3673   7.478   3.079   5.306  0.4582  0.1161 -0.1796
  741CO2     D2 3674   7.402   2.902   5.262  0.6751  0.0261 -0.1913
  741CO2      C 3675   7.440   2.990   5.284  0.5666  0.0711 -0.1855
  741CO2     O1 3676   7.396   2.886   5.258  0.6938  0.0183 -0.1923
  741CO2     O2 3677   7.485   3.094   5.310  0.4395  0.1239 -0.1786
  742CO2     D1 3678   6.184   7.572   4.072  0.2247  0.3086 -0.2658
  742CO2     D2 3679   6.089   7.622   3.906 -0.2434  0.3219  0.0051
  742CO2      C 3680   6.137   7.597   3.989 -0.0093  0.3153 -0.1303
  742CO2     O1 3681   6.081   7.626   3.892 -0.2838  0.3231  0.0285
  742CO2     O2 3682   6.192   7.568   4.087  0.2651  0.3074 -0.2892
  743CO2     D1 3683   7.439   2.187   4.021  0.3311 -0.3240 -0.0671
  743CO2     D2 3684   7.633   2.159   4.047  0.3303  0.1205  0.4474
  743CO2      C 3685   7.536   2.173   4.034  0.3307 -0.1017  0.1901
  743CO2     O1 3686   7.649   2.156   4.049  0.3302  0.1589  0.4918
  743CO2     O2 3687   7.422   2.190   4.018  0.3311 -0.3624 -0.1116
  744CO2     D1 3688   1.139   5.699   7.641 -0.2422 -0.4769 -0.0410
  744CO2     D2 3689   1.018   5.781   7.507  0.0217 -0.3500 -0.2004
  744CO2      C 3690   1.078   5.740   7.574 -0.1102 -0.4135 -0.1207
  744CO2     O1 3691   1.008   5.788   7.496  0.0445 -0.3391 -0.2141
  744CO2     O2 3692   1.149   5.692   7.653 -0.2650 -0.4879 -0.0272
  745CO2     D1 3693   8.358   6.508   3.844  0.2315  0.1412 -0.3669
  745CO2     D2 3694   8.192   6.402   3.856  0.1075  0.3624 -0.1116
  745CO2      C 3695   8.275   6.455   3.850  0.1695  0.2518 -0.2392
  745CO2     O1 3696   8.178   6.393   3.857  0.0968  0.3815 -0.0895
  745CO2     O2 3697   8.373   6.517   3.843  0.2422  0.1221 -0.3890
  746CO2     D1 3698   2.311   2.849   1.360 -0.0887  0.3514 -0.1619
  746CO2     D2 3699   2.279   2.895   1.550 -0.1175 -0.5206  0.0483
  746CO2      C 3700   2.295   2.872   1.455 -0.1031 -0.0846 -0.0568
  746CO2     O1 3701   2.276   2.899   1.566 -0.1200 -0.5959  0.0664
  746CO2     O2 3702   2.313   2.845   1.344 -0.0863  0.4267 -0.1801
  747CO2     D1 3703   2.401   2.463   2.039  0.3117  0.0284 -0.3353
  747CO2     D2 3704   2.294   2.407   1.882 -0.2523 -0.3768  0.1939
  747CO2      C 3705   2.348   2.435   1.961  0.0297 -0.1742 -0.0707
  747CO2     O1 3706   2.285   2.402   1.869 -0.3010 -0.4118  0.2397
  747CO2     O2 3707   2.411   2.468   2.052  0.3604  0.0634 -0.3810
  748CO2     D1 3708   7.481   6.044   7.097 -0.3262 -0.2348  0.3414
  748CO2     D2 3709   7.284   6.031   7.112 -0.3629  0.1255  0.1657
  748CO2      C 3710   7.382   6.037   7.105 -0.3446 -0.0547  0.2535
  748CO2     O1 3711   7.267   6.030   7.113 -0.3661  0.1566  0.1505
  748CO2     O2 3712   7.498   6.045   7.096 -0.3230 -0.2659  0.3565
  749CO2     D1 3713   5.589   6.773   7.113  0.2411  0.1449  0.1695
  749CO2     D2 3714   5.551   6.590   7.178  0.4373  0.1679  0.3445
  749CO2      C 3715   5.570   6.681   7.145  0.3392  0.1564  0.2570
  749CO2     O1 3716   5.548   6.574   7.184  0.4543  0.1698  0.3597
  749CO2     O2 3717   5.592   6.789   7.107  0.2242  0.1429  0.1544
  750CO2     D1 3718   0.238   0.322   5.751  0.8261  0.1375 -0.7966
  750CO2     D2 3719   0.228   0.517   5.784  0.3480 -0.0074 -0.0607
  750CO2      C 3720   0.233   0.420   5.767  0.5870  0.0651 -0.4287
  750CO2     O1 3721   0.227   0.534   5.786  0.3067 -0.0199  0.0029
  750CO2     O2 3722   0.239   0.305   5.748  0.8674  0.1501 -0.8602
  751CO2     D1 3723   7.081   5.594   5.360 -0.0152 -0.1147  0.0819
  751CO2     D2 3724   6.893   5.541   5.390 -0.1045  0.3529  0.3611
  751CO2      C 3725   6.987   5.568   5.375 -0.0599  0.1191  0.2215
  751CO2     O1 3726   6.877   5.536   5.393 -0.1122  0.3932  0.3852
  751CO2     O2 3727   7.097   5.599   5.358 -0.0075 -0.1551  0.0578
  752CO2     D1 3728   0.310   5.268   4.701 -0.1022  0.1371  0.5023
  752CO2     D2 3729   0.271   5.112   4.585 -0.1311  0.0284  0.6578
  752CO2      C 3730   0.290   5.190   4.643 -0.1167  0.0828  0.5801
  752CO2     O1 3731   0.267   5.099   4.575 -0.1336  0.0190  0.6713
  752CO2     O2 3732   0.313   5.282   4.711 -0.0997  0.1465  0.4889
  753CO2     D1 3733   1.486   8.265   1.872  0.3157  0.2151 -0.2540
  753CO2     D2 3734   1.291   8.268   1.840  0.2853 -0.2769 -0.1107
  753CO2      C 3735   1.388   8.266   1.856  0.3005 -0.0309 -0.1824
  753CO2     O1 3736   1.274   8.268   1.837  0.2827 -0.3194 -0.0983
  753CO2     O2 3737   1.503   8.265   1.874  0.3183  0.2577 -0.2664
  754CO2     D1 3738   5.149   8.381   0.742  0.0380  0.0816  0.1425
  754CO2     D2 3739   4.975   8.459   0.795  0.2674  0.8638 -0.2364
  754CO2      C 3740   5.062   8.420   0.768  0.1527  0.4727 -0.0469
  754CO2     O1 3741   4.960   8.465   0.800  0.2872  0.9313 -0.2692
  754CO2     O2 3742   5.164   8.375   0.737  0.0182  0.0140  0.1753
  755CO2     D1 3743   6.348   0.407   1.135 -0.0918  0.3273 -0.2440
  755CO2     D2 3744   6.200   0.356   1.014 -0.3422  0.0645  0.1668
  755CO2      C 3745   6.274   0.382   1.074 -0.2170  0.1959 -0.0386
  755CO2     O1 3746   6.187   0.352   1.003 -0.3638  0.0418  0.2023
  755CO2     O2 3747   6.361   0.411   1.146 -0.0701  0.3500 -0.2795
  756CO2     D1 3748   3.519   0.617   6.702 -0.3224  0.4064  0.2828
  756CO2     D2 3749   3.647   0.524   6.821 -0.1854  0.1309 -0.0815
  756CO2      C 3750   3.583   0.570   6.762 -0.2539  0.2686  0.1006
  756CO2     O1 3751   3.658   0.516   6.831 -0.1736  0.1071 -0.1130
  756CO2     O2 3752   3.508   0.625   6.692 -0.3342  0.4301  0.3142
  757CO2     D1 3753   0.928   1.561   7.753 -0.2947 -0.5596 -0.2293
  757CO2     D2 3754   1.101   1.547   7.657 -0.0925  0.0554  0.0466
  757CO2      C 3755   1.015   1.554   7.705 -0.1936 -0.2521 -0.0913
  757CO2     O1 3756   1.116   1.546   7.649 -0.0751  0.1086  0.0705
  757CO2     O2 3757   0.914   1.562   7.761 -0.3122 -0.6127 -0.2531
  758CO2     D1 3758   7.700   1.599   7.491 -0.2587  0.0437  0.0373
  758CO2     D2 3759   7.768   1.416   7.523  0.0257  0.1264 -0.0875
  758CO2      C 3760   7.734   1.507   7.507 -0.1165  0.0850 -0.0251
  758CO2     O1 3761   7.773   1.400   7.526  0.0503  0.1336 -0.0983
  758CO2     O2 3762   7.694   1.614   7.488 -0.2833  0.0365  0.0481
  759CO2     D1 3763   8.028   7.945   7.107  0.1047  0.1571 -0.4550
  759CO2     D2 3764   8.035   7.754   7.054  0.7908  0.3455 -1.0507
  759CO2      C 3765   8.032   7.849   7.080  0.4478  0.2513 -0.7528
  759CO2     O1 3766   8.036   7.738   7.049  0.8501  0.3618 -1.1021
  759CO2     O2 3767   8.028   7.961   7.111  0.0454  0.1408 -0.4035
  760CO2     D1 3768   3.622   0.799   5.935  0.2315  0.1823  0.2521
  760CO2     D2 3769   3.759   0.713   5.821 -0.0109 -0.1729  0.2284
  760CO2      C 3770   3.690   0.756   5.878  0.1103  0.0047  0.2402
  760CO2     O1 3771   3.771   0.705   5.811 -0.0318 -0.2036  0.2263
  760CO2     O2 3772   3.610   0.806   5.945  0.2524  0.2129  0.2541
  761CO2     D1 3773   5.213   5.850   0.661 -0.1037  0.3016  0.7539
  761CO2     D2 3774   5.338   6.003   0.670 -0.0764  0.3176  0.0986
  761CO2      C 3775   5.275   5.926   0.666 -0.0901  0.3096  0.4262
  761CO2     O1 3776   5.349   6.016   0.671 -0.0741  0.3190  0.0420
  761CO2     O2 3777   5.202   5.837   0.660 -0.1060  0.3003  0.8105
  762CO2     D1 3778   1.056   1.705   1.375 -0.2909  0.3779 -0.1107
  762CO2     D2 3779   0.910   1.808   1.460 -0.3744  0.0116  0.1890
  762CO2      C 3780   0.983   1.757   1.417 -0.3327  0.1947  0.0392
  762CO2     O1 3781   0.897   1.817   1.467 -0.3816 -0.0201  0.2149
  762CO2     O2 3782   1.069   1.696   1.367 -0.2837  0.4095 -0.1366
  763CO2     D1 3783   3.057   1.421   5.180  0.0658 -0.3968  0.3456
  763CO2     D2 3784   3.017   1.614   5.197  0.5306 -0.2631 -0.0613
  763CO2      C 3785   3.037   1.518   5.188  0.2982 -0.3300  0.1422
  763CO2     O1 3786   3.014   1.631   5.199  0.5708 -0.2516 -0.0964
  763CO2     O2 3787   3.060   1.405   5.178  0.0256 -0.4084  0.3807
  764CO2     D1 3788   6.428   7.702   4.570 -0.0004  0.2222 -0.0534
  764CO2     D2 3789   6.337   7.851   4.665  0.1824  0.1831  0.1817
  764CO2      C 3790   6.383   7.777   4.618  0.0910  0.2026  0.0641
  764CO2     O1 3791   6.330   7.864   4.673  0.1982  0.1797  0.2020
  764CO2     O2 3792   6.435   7.690   4.562 -0.0162  0.2255 -0.0737
  765CO2     D1 3793   2.805   2.144   1.649  0.3224  0.4482 -0.3157
  765CO2     D2 3794   2.780   2.043   1.818  0.0074  0.4704 -0.3500
  765CO2      C 3795   2.792   2.094   1.734  0.1649  0.4593 -0.3329
  765CO2     O1 3796   2.778   2.035   1.832 -0.0198  0.4723 -0.3530
  765CO2     O2 3797   2.807   2.153   1.635  0.3496  0.4463 -0.3128
  766CO2     D1 3798   4.579   3.062   8.019  0.7198 -0.0416 -0.4775
  766CO2     D2 3799   4.496   3.146   8.178 -0.2603 -0.0531 -0.9818
  766CO2      C 3800   4.538   3.104   8.099  0.2298 -0.0474 -0.7297
  766CO2     O1 3801   4.489   3.153   8.192 -0.3449 -0.0540 -1.0253
  766CO2     O2 3802   4.587   3.054   8.006  0.8045 -0.0407 -0.4340
  767CO2     D1 3803   7.417   4.299   0.904  0.0251 -0.1095  0.3900
  767CO2     D2 3804   7.449   4.363   0.719  0.0497 -0.0008  0.4314
  767CO2      C 3805   7.433   4.331   0.811  0.0374 -0.0551  0.4107
  767CO2     O1 3806   7.452   4.368   0.703  0.0518  0.0086  0.4350
  767CO2     O2 3807   7.414   4.294   0.920  0.0230 -0.1188  0.3864
  768CO2     D1 3808   6.173   6.099   5.626 -0.1868  0.3709 -0.0423
  768CO2     D2 3809   6.351   6.054   5.552 -0.1774  0.3195  0.0133
  768CO2      C 3810   6.262   6.077   5.589 -0.1821  0.3452 -0.0145
  768CO2     O1 3811   6.366   6.050   5.546 -0.1765  0.3150  0.0181
  768CO2     O2 3812   6.158   6.103   5.632 -0.1876  0.3753 -0.0471
  769CO2     D1 3813   7.351   3.716   2.052 -0.2297  0.5950  0.4211
  769CO2     D2 3814   7.157   3.735   2.086 -0.3668 -0.3136  0.1428
  769CO2      C 3815   7.254   3.726   2.069 -0.2982  0.1407  0.2819
  769CO2     O1 3816   7.141   3.736   2.089 -0.3786 -0.3920  0.1187
  769CO2     O2 3817   7.368   3.715   2.049 -0.2179  0.6735  0.4451
  770CO2     D1 3818   5.490   6.508   5.633  0.1062  0.2355 -0.2521
  770CO2     D2 3819   5.447   6.488   5.825  0.3111  0.1097 -0.2193
  770CO2      C 3820   5.469   6.498   5.729  0.2087  0.1726 -0.2357
  770CO2     O1 3821   5.444   6.486   5.842  0.3288  0.0988 -0.2164
  770CO2     O2 3822   5.493   6.509   5.616  0.0885  0.2463 -0.2550
  771CO2     D1 3823   7.240   4.923   2.442  0.5480  0.1456 -0.2830
  771CO2     D2 3824   7.058   4.925   2.365  0.2378 -0.8884  0.4128
  771CO2      C 3825   7.149   4.924   2.404  0.3929 -0.3714  0.0649
  771CO2     O1 3826   7.042   4.925   2.359  0.2110 -0.9777  0.4729
  771CO2     O2 3827   7.256   4.922   2.449  0.5748  0.2349 -0.3431
  772CO2     D1 3828   1.840   0.878   0.071  0.0936  0.3920 -0.1058
  772CO2     D2 3829   1.891   0.957  -0.104  0.3641  0.0652 -0.1738
  772CO2      C 3830   1.865   0.917  -0.016  0.2288  0.2286 -0.1398
  772CO2     O1 3831   1.895   0.963  -0.119  0.3874  0.0370 -0.1797
  772CO2     O2 3832   1.836   0.871   0.086  0.0702  0.4202 -0.0999
  773CO2     D1 3833   1.121   0.040   0.499  0.0811 -0.0343  0.1780
  773CO2     D2 3834   1.090  -0.105   0.630 -0.0431 -0.1919 -0.0272
  773CO2      C 3835   1.105  -0.033   0.564  0.0190 -0.1131  0.0754
  773CO2     O1 3836   1.087  -0.118   0.641 -0.0538 -0.2055 -0.0449
  773CO2     O2 3837   1.124   0.052   0.488  0.0918 -0.0207  0.1957
  774CO2     D1 3838   2.767   6.290   2.319  0.0663 -0.1401  0.0999
  774CO2     D2 3839   2.668   6.433   2.412 -0.0679 -0.1860  0.0271
  774CO2      C 3840   2.717   6.362   2.366 -0.0008 -0.1630  0.0635
  774CO2     O1 3841   2.659   6.446   2.420 -0.0795 -0.1900  0.0208
  774CO2     O2 3842   2.776   6.277   2.311  0.0779 -0.1361  0.1062
  775CO2     D1 3843   7.863   6.953   2.129  0.3378  0.4034  0.1122
  775CO2     D2 3844   7.961   6.830   2.009 -0.1061 -0.0021  0.1667
  775CO2      C 3845   7.912   6.892   2.069  0.1159  0.2007  0.1394
  775CO2     O1 3846   7.969   6.820   1.998 -0.1444 -0.0371  0.1714
  775CO2     O2 3847   7.855   6.964   2.140  0.3761  0.4385  0.1075
  776CO2     D1 3848   0.066   4.028   2.700 -0.0727  0.3037  0.0419
  776CO2     D2 3849  -0.105   3.936   2.739  0.2022  0.0056  0.5559
  776CO2      C 3850  -0.019   3.982   2.720  0.0647  0.1547  0.2989
  776CO2     O1 3851  -0.120   3.928   2.742  0.2259 -0.0201  0.6003
  776CO2     O2 3852   0.081   4.036   2.697 -0.0965  0.3294 -0.0025
  777CO2     D1 3853   3.030   0.553   7.435 -0.4410 -0.0688  0.1138
  777CO2     D2 3854   3.102   0.614   7.608  0.2953 -0.1012 -0.1800
  777CO2      C 3855   3.066   0.583   7.521 -0.0729 -0.0850 -0.0331
  777CO2     O1 3856   3.108   0.619   7.623  0.3589 -0.1040 -0.2054
  777CO2     O2 3857   3.023   0.547   7.420 -0.5046 -0.0660  0.1392
  778CO2     D1 3858   0.574   5.493   1.122 -0.0625 -0.0678 -0.1767
  778CO2     D2 3859   0.548   5.303   1.171 -0.0012  0.0890  0.4689
  778CO2      C 3860   0.561   5.398   1.146 -0.0318  0.0106  0.1461
  778CO2     O1 3861   0.546   5.287   1.175  0.0041  0.1025  0.5247
  778CO2     O2 3862   0.576   5.509   1.118 -0.0678 -0.0813 -0.2325
  779CO2     D1 3863   0.095   5.396   7.099  0.3715 -0.6325  0.3822
  779CO2     D2 3864  -0.019   5.325   6.954  0.7088 -0.1195 -0.1358
  779CO2      C 3865   0.038   5.360   7.026  0.5402 -0.3760  0.1232
  779CO2     O1 3866  -0.029   5.318   6.941  0.7380 -0.0752 -0.1805
  779CO2     O2 3867   0.105   5.402   7.111  0.3424 -0.6768  0.4270
  780CO2     D1 3868   8.315   1.233   0.067 -0.2633 -0.1913 -0.1711
  780CO2     D2 3869   8.302   1.037   0.044 -0.2761 -0.2516  0.3617
  780CO2      C 3870   8.308   1.135   0.055 -0.2697 -0.2215  0.0953
  780CO2     O1 3871   8.301   1.020   0.042 -0.2773 -0.2568  0.4077
  780CO2     O2 3872   8.316   1.250   0.068 -0.2622 -0.1861 -0.2171
  781CO2     D1 3873   2.138   6.797   8.165 -0.0377 -0.4453 -0.4288
  781CO2     D2 3874   2.229   6.661   8.054 -0.0070 -0.5028 -0.3328
  781CO2      C 3875   2.184   6.729   8.109 -0.0223 -0.4741 -0.3808
  781CO2     O1 3876   2.237   6.649   8.044 -0.0043 -0.5078 -0.3245
  781CO2     O2 3877   2.131   6.809   8.174 -0.0404 -0.4403 -0.4371
  782CO2     D1 3878   2.275   6.378   6.731  0.0745  0.3592  0.1273
  782CO2     D2 3879   2.245   6.279   6.563  0.3079 -0.1961  0.4111
  782CO2      C 3880   2.260   6.329   6.647  0.1912  0.0815  0.2692
  782CO2     O1 3881   2.242   6.270   6.549  0.3281 -0.2440  0.4356
  782CO2     O2 3882   2.278   6.387   6.746  0.0543  0.4071  0.1028
  783CO2     D1 3883   8.483   4.943   2.095  0.3373  0.6393  0.0678
  783CO2     D2 3884   8.293   4.935   2.149  0.3267 -0.2940 -0.1088
  783CO2      C 3885   8.388   4.939   2.122  0.3320  0.1727 -0.0205
  783CO2     O1 3886   8.277   4.934   2.153  0.3257 -0.3746 -0.1240
  783CO2     O2 3887   8.500   4.944   2.090  0.3382  0.7199  0.0830
  784CO2     D1 3888   0.804   6.121   1.604  0.1705  0.5773  0.2487
  784CO2     D2 3889   0.824   6.198   1.423  0.1529 -0.1323 -0.0605
  784CO2      C 3890   0.814   6.160   1.514  0.1617  0.2225  0.0941
  784CO2     O1 3891   0.826   6.205   1.408  0.1514 -0.1935 -0.0872
  784CO2     O2 3892   0.802   6.114   1.620  0.1720  0.6386  0.2754
  785CO2     D1 3893   1.780   3.217   2.719 -0.5912 -0.1090  0.2124
  785CO2     D2 3894   1.835   3.233   2.908 -0.8029 -0.3356  0.2927
  785CO2      C 3895   1.807   3.225   2.814 -0.6970 -0.2223  0.2526
  785CO2     O1 3896   1.840   3.234   2.925 -0.8212 -0.3551  0.2997
  785CO2     O2 3897   1.775   3.216   2.703 -0.5729 -0.0894  0.2055
  786CO2     D1 3898   8.029   4.564   5.231 -0.1044 -0.0863 -0.0348
  786CO2     D2 3899   8.100   4.471   5.391 -0.1144 -0.0576 -0.0144
  786CO2      C 3900   8.065   4.517   5.311 -0.1094 -0.0720 -0.0246
  786CO2     O1 3901   8.106   4.463   5.405 -0.1152 -0.0551 -0.0126
  786CO2     O2 3902   8.023   4.572   5.217 -0.1035 -0.0888 -0.0365
  787CO2     D1 3903   3.881   5.715   3.343 -0.1265  0.5584 -0.1706
  787CO2     D2 3904   4.058   5.767   3.413 -0.0315  0.0854 -0.0566
  787CO2      C 3905   3.970   5.741   3.378 -0.0790  0.3219 -0.1136
  787CO2     O1 3906   4.074   5.772   3.419 -0.0233  0.0446 -0.0467
  787CO2     O2 3907   3.866   5.711   3.337 -0.1347  0.5992 -0.1804
  788CO2     D1 3908   0.384   5.641   0.196 -0.1488  0.3137  0.1101
  788CO2     D2 3909   0.340   5.665   0.005  0.2946  0.0010 -0.0338
  788CO2      C 3910   0.362   5.653   0.101  0.0729  0.1573  0.0382
  788CO2     O1 3911   0.336   5.667  -0.011  0.3329 -0.0260 -0.0462
  788CO2     O2 3912   0.388   5.639   0.213 -0.1871  0.3407  0.1226
  789CO2     D1 3913   1.026   4.333   6.470 -0.2829  0.3673 -0.0921
  789CO2     D2 3914   0.884   4.394   6.346 -0.0165 -0.0394 -0.6001
  789CO2      C 3915   0.955   4.363   6.408 -0.1497  0.1639 -0.3461
  789CO2     O1 3916   0.872   4.399   6.335  0.0065 -0.0746 -0.6440
  789CO2     O2 3917   1.038   4.327   6.480 -0.3059  0.4024 -0.0482
  790CO2     D1 3918   8.219   0.497   6.404 -0.3242  0.1280 -0.0523
  790CO2     D2 3919   8.128   0.666   6.452  0.0845  0.3954 -0.2168
  790CO2      C 3920   8.173   0.581   6.428 -0.1198  0.2617 -0.1345
  790CO2     O1 3921   8.120   0.681   6.456  0.1198  0.4185 -0.2310
  790CO2     O2 3922   8.227   0.482   6.400 -0.3595  0.1049 -0.0381
  791CO2     D1 3923   1.594   5.241   3.946  0.5880  0.2353 -0.0884
  791CO2     D2 3924   1.683   5.404   3.878  0.2153  0.2341 -0.5771
  791CO2      C 3925   1.638   5.322   3.912  0.4016  0.2347 -0.3327
  791CO2     O1 3926   1.690   5.418   3.872  0.1831  0.2340 -0.6193
  791CO2     O2 3927   1.586   5.227   3.952  0.6202  0.2354 -0.0462
  792CO2     D1 3928   6.134   4.356   1.018 -0.3483 -0.0781  0.3113
  792CO2     D2 3929   6.329   4.363   1.053 -0.3205  0.3412  0.0645
  792CO2      C 3930   6.231   4.360   1.035 -0.3344  0.1316  0.1879
  792CO2     O1 3931   6.345   4.364   1.056 -0.3181  0.3774  0.0432
  792CO2     O2 3932   6.117   4.355   1.015 -0.3507 -0.1143  0.3327
  793CO2     D1 3933   7.907   4.525   1.443  0.1274  0.2390 -0.4228
  793CO2     D2 3934   8.070   4.635   1.468  0.2827 -0.1653  0.3585
  793CO2      C 3935   7.989   4.580   1.455  0.2050  0.0369 -0.0322
  793CO2     O1 3936   8.084   4.644   1.470  0.2962 -0.2002  0.4260
  793CO2     O2 3937   7.893   4.516   1.441  0.1139  0.2740 -0.4903
  794CO2     D1 3938   2.203   8.077   3.097  0.3449 -0.3742 -0.2320
  794CO2     D2 3939   2.354   8.113   3.220  0.1721 -0.5319  0.0249
  794CO2      C 3940   2.279   8.095   3.159  0.2585 -0.4531 -0.1035
  794CO2     O1 3941   2.367   8.116   3.231  0.1571 -0.5455  0.0471
  794CO2     O2 3942   2.190   8.074   3.086  0.3598 -0.3606 -0.2542
  795CO2     D1 3943   6.072   3.608   0.161  0.4928 -0.2244  0.3182
  795CO2     D2 3944   5.919   3.489   0.201  0.6409 -0.4074  0.3394
  795CO2      C 3945   5.995   3.548   0.181  0.5669 -0.3159  0.3288
  795CO2     O1 3946   5.906   3.479   0.204  0.6537 -0.4232  0.3413
  795CO2     O2 3947   6.085   3.618   0.157  0.4801 -0.2086  0.3164
  796CO2     D1 3948   5.101   6.142   7.374 -0.1941 -0.3903 -0.0040
  796CO2     D2 3949   5.014   6.221   7.533  0.2778  0.1035  0.0122
  796CO2      C 3950   5.057   6.182   7.453  0.0419 -0.1434  0.0041
  796CO2     O1 3951   5.006   6.228   7.546  0.3185  0.1462  0.0137
  796CO2     O2 3952   5.109   6.135   7.360 -0.2348 -0.4330 -0.0054
  797CO2     D1 3953   2.019   5.732   3.779  0.2975  0.3252 -0.7165
  797CO2     D2 3954   2.129   5.895   3.803  0.5855  0.0514 -0.1417
  797CO2      C 3955   2.074   5.814   3.791  0.4415  0.1883 -0.4291
  797CO2     O1 3956   2.138   5.909   3.805  0.6104  0.0277 -0.0920
  797CO2     O2 3957   2.010   5.718   3.777  0.2726  0.3488 -0.7662
  798CO2     D1 3958   1.180   6.156   1.482  0.0335  0.8532  0.5205
  798CO2     D2 3959   1.350   6.056   1.462 -0.4054  0.2213 -0.0536
  798CO2      C 3960   1.265   6.106   1.472 -0.1859  0.5372  0.2334
  798CO2     O1 3961   1.365   6.047   1.460 -0.4433  0.1667 -0.1032
  798CO2     O2 3962   1.166   6.164   1.484  0.0714  0.9078  0.5701
  799CO2     D1 3963   2.883   3.878   1.590  0.4977 -0.0054 -0.4020
  799CO2     D2 3964   2.902   3.730   1.719 -0.1166  0.5395  0.3155
  799CO2      C 3965   2.892   3.804   1.655  0.1906  0.2671 -0.0432
  799CO2     O1 3966   2.903   3.717   1.731 -0.1696  0.5865  0.3775
  799CO2     O2 3967   2.882   3.891   1.579  0.5507 -0.0524 -0.4639
  800CO2     D1 3968   6.837   0.724   6.357  0.2786 -0.0066  0.2060
  800CO2     D2 3969   6.693   0.689   6.488  0.1681 -0.0489  0.0745
  800CO2      C 3970   6.765   0.706   6.423  0.2233 -0.0277  0.1403
  800CO2     O1 3971   6.680   0.686   6.500  0.1586 -0.0525  0.0632
  800CO2     O2 3972   6.849   0.727   6.346  0.2881 -0.0030  0.2173
  801CO2     D1 3973   5.997   3.623   3.360 -0.0949 -0.1852 -0.3635
  801CO2     D2 3974   5.987   3.504   3.518 -0.0909  0.1061 -0.1444
  801CO2      C 3975   5.992   3.564   3.439 -0.0929 -0.0396 -0.2540
  801CO2     O1 3976   5.986   3.494   3.532 -0.0906  0.1312 -0.1255
  801CO2     O2 3977   5.997   3.633   3.347 -0.0953 -0.2103 -0.3824
  802CO2     D1 3978   2.596   5.563   7.440  0.4189 -0.0214  0.0905
  802CO2     D2 3979   2.420   5.641   7.396  0.4710  0.1810  0.2405
  802CO2      C 3980   2.508   5.602   7.418  0.4449  0.0798  0.1655
  802CO2     O1 3981   2.405   5.648   7.392  0.4755  0.1985  0.2535
  802CO2     O2 3982   2.612   5.556   7.443  0.4144 -0.0389  0.0776
  803CO2     D1 3983   4.708   0.163   8.239 -0.0221 -0.3848  0.5300
  803CO2     D2 3984   4.622  -0.015   8.244 -0.3572 -0.2362  0.0402
  803CO2      C 3985   4.665   0.074   8.241 -0.1896 -0.3105  0.2851
  803CO2     O1 3986   4.615  -0.031   8.244 -0.3862 -0.2233 -0.0021
  803CO2     O2 3987   4.716   0.178   8.239  0.0069 -0.3977  0.5723
  804CO2     D1 3988   1.934   1.187   4.628  0.4622  0.1389  0.2033
  804CO2     D2 3989   1.993   1.011   4.560 -0.4620 -0.1766  0.2101
  804CO2      C 3990   1.964   1.099   4.594  0.0001 -0.0189  0.2067
  804CO2     O1 3991   1.999   0.996   4.554 -0.5419 -0.2039  0.2106
  804CO2     O2 3992   1.929   1.203   4.633  0.5420  0.1661  0.2027
  805CO2     D1 3993   3.454   5.641   2.140  0.0350 -0.0700 -0.5361
  805CO2     D2 3994   3.453   5.569   1.955 -0.1656 -0.2656 -0.4596
  805CO2      C 3995   3.454   5.605   2.048 -0.0653 -0.1678 -0.4978
  805CO2     O1 3996   3.453   5.563   1.940 -0.1830 -0.2825 -0.4530
  805CO2     O2 3997   3.454   5.647   2.156  0.0524 -0.0531 -0.5427
  806CO2     D1 3998   2.095   6.158   6.962 -0.2105  0.0458  0.0266
  806CO2     D2 3999   1.980   6.025   7.052 -0.2869  0.0743 -0.0285
  806CO2      C 4000   2.037   6.092   7.007 -0.2487  0.0601 -0.0010
  806CO2     O1 4001   1.970   6.013   7.060 -0.2935  0.0767 -0.0333
  806CO2     O2 4002   2.105   6.170   6.954 -0.2039  0.0434  0.0313
  807CO2     D1 4003   4.832   1.836   6.188  0.2313  0.3191 -0.0908
  807CO2     D2 4004   4.650   1.890   6.131 -0.0198  0.0224  0.4246
  807CO2      C 4005   4.741   1.863   6.159  0.1058  0.1707  0.1669
  807CO2     O1 4006   4.634   1.895   6.126 -0.0415 -0.0033  0.4691
  807CO2     O2 4007   4.847   1.831   6.193  0.2530  0.3448 -0.1353
  808CO2     D1 4008   4.107   1.263   3.537  0.1223 -0.1688  0.0891
  808CO2     D2 4009   4.043   1.078   3.561 -0.1818 -0.0417  0.2713
  808CO2      C 4010   4.075   1.171   3.549 -0.0297 -0.1052  0.1802
  808CO2     O1 4011   4.037   1.062   3.563 -0.2080 -0.0307  0.2871
  808CO2     O2 4012   4.112   1.280   3.535  0.1486 -0.1798  0.0733
  809CO2     D1 4013   8.329   6.183   4.496 -0.4071  0.0795  0.6675
  809CO2     D2 4014   8.226   6.331   4.414  0.1109  0.1515  0.1475
  809CO2      C 4015   8.278   6.257   4.455 -0.1481  0.1155  0.4075
  809CO2     O1 4016   8.218   6.344   4.407  0.1557  0.1577  0.1026
  809CO2     O2 4017   8.338   6.170   4.503 -0.4519  0.0733  0.7124
  810CO2     D1 4018   8.060   0.728   8.381  0.1510 -0.4983  0.1499
  810CO2     D2 4019   8.239   0.669   8.439  0.2856  0.0202  0.2583
  810CO2      C 4020   8.150   0.698   8.410  0.2183 -0.2391  0.2041
  810CO2     O1 4021   8.255   0.664   8.444  0.2973  0.0650  0.2676
  810CO2     O2 4022   8.044   0.733   8.376  0.1393 -0.5431  0.1406
  811CO2     D1 4023   6.854   3.164   1.784 -0.1270  0.0097  0.2812
  811CO2     D2 4024   6.941   3.263   1.931 -0.2080  0.4367  0.0437
  811CO2      C 4025   6.897   3.213   1.858 -0.1675  0.2232  0.1625
  811CO2     O1 4026   6.949   3.271   1.944 -0.2150  0.4736  0.0232
  811CO2     O2 4027   6.846   3.155   1.771 -0.1200 -0.0272  0.3017
  812CO2     D1 4028   7.265   5.122   0.627 -0.0325 -0.4555  0.8144
  812CO2     D2 4029   7.072   5.107   0.666 -0.2338  0.4155  0.1736
  812CO2      C 4030   7.169   5.114   0.647 -0.1331 -0.0200  0.4940
  812CO2     O1 4031   7.055   5.106   0.670 -0.2512  0.4907  0.1182
  812CO2     O2 4032   7.282   5.123   0.624 -0.0151 -0.5307  0.8698
  813CO2     D1 4033   3.553   5.452   1.607  0.1761 -0.3296  0.7601
  813CO2     D2 4034   3.417   5.591   1.638 -0.0454 -0.3286 -0.2205
  813CO2      C 4035   3.485   5.522   1.623  0.0653 -0.3291  0.2698
  813CO2     O1 4036   3.405   5.604   1.640 -0.0645 -0.3285 -0.3052
  813CO2     O2 4037   3.565   5.439   1.605  0.1952 -0.3297  0.8448
  814CO2     D1 4038   5.597   0.279   2.753  0.3607  0.5549 -0.3537
  814CO2     D2 4039   5.701   0.433   2.822  0.4401 -0.1589  1.1371
  814CO2      C 4040   5.649   0.356   2.787  0.4004  0.1980  0.3917
  814CO2     O1 4041   5.709   0.447   2.828  0.4469 -0.2205  1.2659
  814CO2     O2 4042   5.588   0.266   2.747  0.3538  0.6166 -0.4825
  815CO2     D1 4043   8.205   0.129   4.666 -0.7391 -0.0569 -0.3910
  815CO2     D2 4044   8.140   0.270   4.788  0.0172  0.1348 -0.2027
  815CO2      C 4045   8.172   0.200   4.727 -0.3609  0.0390 -0.2969
  815CO2     O1 4046   8.134   0.283   4.798  0.0825  0.1514 -0.1864
  815CO2     O2 4047   8.211   0.117   4.655 -0.8044 -0.0735 -0.4073
  816CO2     D1 4048   5.938   1.413   6.767  0.1981  0.0948 -0.1797
  816CO2     D2 4049   5.935   1.248   6.878  0.1173  0.2606  0.0654
  816CO2      C 4050   5.936   1.331   6.823  0.1577  0.1777 -0.0572
  816CO2     O1 4051   5.935   1.234   6.887  0.1103  0.2749  0.0866
  816CO2     O2 4052   5.938   1.427   6.758  0.2050  0.0805 -0.2009
  817CO2     D1 4053   8.114   1.074   0.370  0.1694 -0.4035  0.2387
  817CO2     D2 4054   7.952   0.995   0.451 -0.2508 -0.3811 -0.5684
  817CO2      C 4055   8.033   1.034   0.411 -0.0407 -0.3923 -0.1648
  817CO2     O1 4056   7.938   0.988   0.458 -0.2871 -0.3792 -0.6381
  817CO2     O2 4057   8.128   1.080   0.363  0.2057 -0.4054  0.3085
  818CO2     D1 4058   2.093   1.073   5.866  0.1975 -0.3472  0.1954
  818CO2     D2 4059   2.129   1.235   5.974  0.3238 -0.2515  0.0101
  818CO2      C 4060   2.111   1.154   5.920  0.2606 -0.2993  0.1028
  818CO2     O1 4061   2.132   1.249   5.983  0.3347 -0.2432 -0.0059
  818CO2     O2 4062   2.090   1.059   5.857  0.1866 -0.3555  0.2114
  819CO2     D1 4063   0.984   8.017   3.922  0.4823 -0.4381 -0.2676
  819CO2     D2 4064   0.949   8.208   3.885  0.1067 -0.4813 -0.1366
  819CO2      C 4065   0.966   8.112   3.903  0.2945 -0.4597 -0.2021
  819CO2     O1 4066   0.946   8.224   3.881  0.0743 -0.4850 -0.1253
  819CO2     O2 4067   0.987   8.000   3.925  0.5147 -0.4344 -0.2789
  820CO2     D1 4068   6.403   7.120   4.395 -0.1537  0.0079  0.2132
  820CO2     D2 4069   6.552   7.238   4.452 -0.1653  0.1146  0.0199
  820CO2      C 4070   6.477   7.179   4.424 -0.1595  0.0612  0.1166
  820CO2     O1 4071   6.565   7.248   4.457 -0.1663  0.1238  0.0032
  820CO2     O2 4072   6.390   7.110   4.390 -0.1527 -0.0014  0.2299
  821CO2     D1 4073   1.898   6.451   1.533 -0.7410 -0.1754 -0.1103
  821CO2     D2 4074   1.836   6.452   1.345 -0.0717 -0.1470 -0.3359
  821CO2      C 4075   1.867   6.452   1.439 -0.4064 -0.1612 -0.2231
  821CO2     O1 4076   1.830   6.452   1.329 -0.0139 -0.1446 -0.3554
  821CO2     O2 4077   1.904   6.451   1.549 -0.7988 -0.1778 -0.0908
  822CO2     D1 4078   3.523   2.457   1.446 -0.5606  0.0243  0.3094
  822CO2     D2 4079   3.647   2.607   1.412 -0.2339 -0.3434 -0.1178
  822CO2      C 4080   3.585   2.532   1.429 -0.3973 -0.1595  0.0958
  822CO2     O1 4081   3.658   2.620   1.409 -0.2057 -0.3751 -0.1547
  822CO2     O2 4082   3.512   2.444   1.449 -0.5888  0.0560  0.3463
  823CO2     D1 4083   7.066   4.783   5.991 -0.0336 -0.1360 -0.2505
  823CO2     D2 4084   7.086   4.977   6.023  0.3036 -0.2285  0.1021
  823CO2      C 4085   7.076   4.880   6.007  0.1350 -0.1822 -0.0742
  823CO2     O1 4086   7.088   4.994   6.026  0.3328 -0.2365  0.1325
  823CO2     O2 4087   7.064   4.766   5.988 -0.0627 -0.1280 -0.2809
  824CO2     D1 4088   3.119   2.316   6.046 -0.5052 -0.1979 -0.4246
  824CO2     D2 4089   3.158   2.123   6.066  0.1096 -0.0826 -0.4978
  824CO2      C 4090   3.138   2.219   6.056 -0.1978 -0.1403 -0.4612
  824CO2     O1 4091   3.161   2.106   6.068  0.1627 -0.0727 -0.5042
  824CO2     O2 4092   3.115   2.333   6.045 -0.5583 -0.2079 -0.4183
  825CO2     D1 4093   6.832   2.551   1.296  0.1994  0.4873 -0.2453
  825CO2     D2 4094   6.645   2.571   1.236  0.0457 -0.3438 -0.0509
  825CO2      C 4095   6.738   2.561   1.266  0.1226  0.0718 -0.1481
  825CO2     O1 4096   6.629   2.573   1.230  0.0324 -0.4156 -0.0341
  825CO2     O2 4097   6.848   2.550   1.302  0.2127  0.5591 -0.2621
  826CO2     D1 4098   6.097   0.188   2.370 -0.1267 -0.0070 -0.0023
  826CO2     D2 4099   6.220   0.155   2.521 -0.1041 -0.1697 -0.0573
  826CO2      C 4100   6.159   0.172   2.446 -0.1154 -0.0884 -0.0298
  826CO2     O1 4101   6.231   0.152   2.534 -0.1021 -0.1838 -0.0620
  826CO2     O2 4102   6.086   0.191   2.357 -0.1287  0.0070  0.0025
  827CO2     D1 4103   8.346   5.622   0.572  0.0695  0.3268 -0.0742
  827CO2     D2 4104   8.236   5.734   0.453  0.2237  0.1128 -0.4172
  827CO2      C 4105   8.291   5.678   0.512  0.1466  0.2198 -0.2457
  827CO2     O1 4106   8.226   5.743   0.442  0.2371  0.0943 -0.4468
  827CO2     O2 4107   8.356   5.612   0.583  0.0561  0.3453 -0.0446
  828CO2     D1 4108   5.997   7.391   3.226  0.2200  0.1694  0.0232
  828CO2     D2 4109   6.041   7.345   3.413  0.0489 -0.1867 -0.0235
  828CO2      C 4110   6.019   7.368   3.319  0.1344 -0.0087 -0.0002
  828CO2     O1 4111   6.045   7.341   3.429  0.0341 -0.2174 -0.0275
  828CO2     O2 4112   5.994   7.395   3.210  0.2347  0.2001  0.0272
  829CO2     D1 4113   5.003   7.438   2.161  0.2459 -0.2214  0.3784
  829CO2     D2 4114   5.143   7.577   2.144  0.0702 -0.0844  0.0306
  829CO2      C 4115   5.073   7.508   2.152  0.1581 -0.1529  0.2045
  829CO2     O1 4116   5.155   7.589   2.143  0.0551 -0.0726  0.0006
  829CO2     O2 4117   4.991   7.426   2.162  0.2611 -0.2332  0.4085
  830CO2     D1 4118   4.119   7.277   4.846 -0.2282 -0.4317  0.1795
  830CO2     D2 4119   3.966   7.185   4.762 -0.1085 -0.0910 -0.4202
  830CO2      C 4120   4.043   7.231   4.804 -0.1683 -0.2613 -0.1204
  830CO2     O1 4121   3.953   7.177   4.755 -0.0982 -0.0615 -0.4721
  830CO2     O2 4122   4.133   7.285   4.853 -0.2385 -0.4611  0.2313
  831CO2     D1 4123   6.459   0.520   3.333 -0.7612  0.3116 -0.2160
  831CO2     D2 4124   6.448   0.624   3.500  0.3836  0.1381 -0.0289
  831CO2      C 4125   6.453   0.572   3.416 -0.1888  0.2249 -0.1225
  831CO2     O1 4126   6.447   0.633   3.515  0.4825  0.1231 -0.0127
  831CO2     O2 4127   6.459   0.510   3.318 -0.8601  0.3266 -0.2322
  832CO2     D1 4128   0.221   3.982   4.535  0.1354 -0.2849  0.0142
  832CO2     D2 4129   0.367   4.001   4.668 -0.2158  0.3820  0.3066
  832CO2      C 4130   0.294   3.991   4.601 -0.0402  0.0485  0.1604
  832CO2     O1 4131   0.380   4.002   4.679 -0.2462  0.4396  0.3319
  832CO2     O2 4132   0.209   3.980   4.524  0.1658 -0.3425 -0.0110
  833CO2     D1 4133   0.612   8.014   0.835  0.1343 -0.0444 -0.0310
  833CO2     D2 4134   0.541   8.180   0.753 -0.5838 -0.2595  0.1443
  833CO2      C 4135   0.576   8.097   0.794 -0.2247 -0.1519  0.0567
  833CO2     O1 4136   0.535   8.194   0.746 -0.6458 -0.2781  0.1594
  833CO2     O2 4137   0.618   8.000   0.842  0.1963 -0.0258 -0.0461
  834CO2     D1 4138   0.610   8.420   7.595 -0.0253 -0.5115 -0.3589
  834CO2     D2 4139   0.620   8.617   7.606 -0.1786 -0.5469  0.4827
  834CO2      C 4140   0.615   8.518   7.600 -0.1020 -0.5292  0.0619
  834CO2     O1 4141   0.621   8.634   7.607 -0.1919 -0.5500  0.5554
  834CO2     O2 4142   0.609   8.403   7.594 -0.0121 -0.5085 -0.4316
  835CO2     D1 4143   5.148   7.216   2.401 -0.1300  0.0865 -0.2661
  835CO2     D2 4144   5.270   7.161   2.547 -0.0854  0.0042 -0.3352
  835CO2      C 4145   5.209   7.189   2.474 -0.1077  0.0454 -0.3006
  835CO2     O1 4146   5.280   7.156   2.559 -0.0816 -0.0029 -0.3412
  835CO2     O2 4147   5.138   7.221   2.388 -0.1338  0.0936 -0.2601
  836CO2     D1 4148   1.132   6.130   7.351 -0.2222  0.2372 -0.3953
  836CO2     D2 4149   1.068   6.280   7.239 -0.3947  0.4017 -0.0769
  836CO2      C 4150   1.100   6.205   7.295 -0.3084  0.3194 -0.2361
  836CO2     O1 4151   1.063   6.293   7.230 -0.4096  0.4159 -0.0494
  836CO2     O2 4152   1.137   6.117   7.361 -0.2073  0.2230 -0.4228
  837CO2     D1 4153   6.983   0.098   8.245 -0.1712  0.3669 -0.2077
  837CO2     D2 4154   6.842   0.031   8.124 -0.3221 -0.5987  0.4944
  837CO2      C 4155   6.913   0.064   8.185 -0.2466 -0.1159  0.1433
  837CO2     O1 4156   6.830   0.025   8.114 -0.3351 -0.6821  0.5551
  837CO2     O2 4157   6.996   0.103   8.256 -0.1581  0.4503 -0.2684
  838CO2     D1 4158   5.219   1.762   5.605 -0.5464  0.3193  0.1402
  838CO2     D2 4159   5.376   1.825   5.503 -0.4283  0.3074  0.3127
  838CO2      C 4160   5.297   1.793   5.554 -0.4873  0.3134  0.2265
  838CO2     O1 4161   5.389   1.830   5.494 -0.4181  0.3064  0.3277
  838CO2     O2 4162   5.205   1.756   5.614 -0.5566  0.3203  0.1253
  839CO2     D1 4163   3.916   3.677   5.289 -0.1709  0.1834 -0.2316
  839CO2     D2 4164   4.077   3.565   5.315  0.2793  0.7073 -0.7137
  839CO2      C 4165   3.997   3.621   5.302  0.0542  0.4453 -0.4726
  839CO2     O1 4166   4.091   3.555   5.317  0.3182  0.7525 -0.7553
  839CO2     O2 4167   3.903   3.687   5.287 -0.2098  0.1382 -0.1900
  840CO2     D1 4168   7.608   1.251   8.009 -0.1971  0.5408 -0.0027
  840CO2     D2 4169   7.539   1.111   8.130 -0.2673  0.4505 -0.1466
  840CO2      C 4170   7.574   1.181   8.070 -0.2322  0.4956 -0.0746
  840CO2     O1 4171   7.533   1.099   8.141 -0.2733  0.4427 -0.1590
  840CO2     O2 4172   7.614   1.264   7.999 -0.1911  0.5486  0.0097
  841CO2     D1 4173   8.456   3.278   5.421  0.8010  0.0244 -0.0941
  841CO2     D2 4174   8.261   3.303   5.444  0.8121  0.3121 -0.3071
  841CO2      C 4175   8.359   3.291   5.433  0.8065  0.1682 -0.2006
  841CO2     O1 4176   8.245   3.305   5.446  0.8130  0.3369 -0.3255
  841CO2     O2 4177   8.473   3.276   5.419  0.8000 -0.0004 -0.0757
  842CO2     D1 4178   1.579   5.894   0.149 -0.0395 -0.1882  0.2533
  842CO2     D2 4179   1.708   5.993   0.036 -0.1638 -0.4586 -0.1254
  842CO2      C 4180   1.644   5.943   0.092 -0.1017 -0.3234  0.0639
  842CO2     O1 4181   1.719   6.001   0.026 -0.1746 -0.4819 -0.1581
  842CO2     O2 4182   1.568   5.885   0.159 -0.0287 -0.1649  0.2860
  843CO2     D1 4183   6.001   0.691   3.181 -0.4845  0.0578  0.0665
  843CO2     D2 4184   5.928   0.617   3.012  0.0993  0.5615 -0.4114
  843CO2      C 4185   5.964   0.654   3.097 -0.1926  0.3097 -0.1724
  843CO2     O1 4186   5.921   0.610   2.998  0.1497  0.6050 -0.4527
  843CO2     O2 4187   6.007   0.697   3.195 -0.5349  0.0143  0.1078
  844CO2     D1 4188   6.139   3.447   5.846  0.5929  0.0622 -0.4832
  844CO2     D2 4189   6.219   3.280   5.914 -0.0035 -0.0814 -0.1286
  844CO2      C 4190   6.179   3.363   5.880  0.2947 -0.0096 -0.3059
  844CO2     O1 4191   6.226   3.265   5.919 -0.0550 -0.0937 -0.0979
  844CO2     O2 4192   6.132   3.462   5.840  0.6445  0.0746 -0.5138
  845CO2     D1 4193   1.462   2.696   1.629  0.3991 -0.2890 -0.1479
  845CO2     D2 4194   1.334   2.582   1.530  0.2662 -0.1569 -0.1283
  845CO2      C 4195   1.398   2.639   1.580  0.3327 -0.2230 -0.1381
  845CO2     O1 4196   1.323   2.572   1.521  0.2548 -0.1455 -0.1266
  845CO2     O2 4197   1.473   2.706   1.638  0.4106 -0.3004 -0.1496
  846CO2     D1 4198   0.021   0.112   6.342  0.5226 -0.0748  0.3563
  846CO2     D2 4199   0.059   0.300   6.391 -0.1542  0.1173  0.1562
  846CO2      C 4200   0.040   0.206   6.367  0.1842  0.0213  0.2562
  846CO2     O1 4201   0.063   0.316   6.395 -0.2126  0.1338  0.1390
  846CO2     O2 4202   0.018   0.096   6.338  0.5810 -0.0913  0.3735
  847CO2     D1 4203   4.799   8.296   7.488 -0.4110 -0.3760  0.2761
  847CO2     D2 4204   4.794   8.107   7.548  0.3697 -0.3509  0.4326
  847CO2      C 4205   4.797   8.202   7.518 -0.0207 -0.3634  0.3544
  847CO2     O1 4206   4.794   8.091   7.553  0.4371 -0.3487  0.4461
  847CO2     O2 4207   4.800   8.312   7.483 -0.4785 -0.3781  0.2626
  848CO2     D1 4208   6.539   1.979   0.634 -0.0216 -0.2961  0.1101
  848CO2     D2 4209   6.455   1.881   0.784 -0.3096  0.3552  0.3796
  848CO2      C 4210   6.497   1.930   0.709 -0.1656  0.0295  0.2448
  848CO2     O1 4211   6.448   1.872   0.797 -0.3345  0.4114  0.4029
  848CO2     O2 4212   6.547   1.988   0.621  0.0032 -0.3524  0.0868
  849CO2     D1 4213   5.196   3.783   4.786  0.3305 -0.8002  0.0363
  849CO2     D2 4214   5.330   3.724   4.653  0.2858  0.0498 -0.3875
  849CO2      C 4215   5.263   3.754   4.720  0.3082 -0.3752 -0.1756
  849CO2     O1 4216   5.342   3.719   4.642  0.2820  0.1232 -0.4241
  849CO2     O2 4217   5.184   3.788   4.798  0.3343 -0.8736  0.0729
  850CO2     D1 4218   0.561   1.917   1.226  0.0351 -0.2715  0.3814
  850CO2     D2 4219   0.611   1.734   1.169  0.3466 -0.2115  0.4635
  850CO2      C 4220   0.586   1.825   1.197  0.1909 -0.2415  0.4224
  850CO2     O1 4221   0.616   1.718   1.164  0.3735 -0.2063  0.4706
  850CO2     O2 4222   0.556   1.932   1.231  0.0082 -0.2767  0.3743
  851CO2     D1 4223   4.649   6.295   6.716  0.3513 -0.2772 -0.1082
  851CO2     D2 4224   4.460   6.338   6.752  0.3372 -0.1929 -0.2794
  851CO2      C 4225   4.554   6.316   6.734  0.3442 -0.2351 -0.1938
  851CO2     O1 4226   4.443   6.342   6.755  0.3360 -0.1856 -0.2942
  851CO2     O2 4227   4.666   6.291   6.713  0.3525 -0.2845 -0.0934
  852CO2     D1 4228   7.643   2.656   1.317 -0.2347  0.2644  0.4908
  852CO2     D2 4229   7.687   2.464   1.294  0.3859  0.5048 -0.3540
  852CO2      C 4230   7.665   2.560   1.306  0.0756  0.3846  0.0684
  852CO2     O1 4231   7.691   2.448   1.293  0.4395  0.5256 -0.4270
  852CO2     O2 4232   7.639   2.672   1.319 -0.2883  0.2436  0.5638
  853CO2     D1 4233   2.978   2.479   3.846  0.7167  0.2883 -0.0295
  853CO2     D2 4234   2.997   2.568   4.021  0.1250  0.2108  0.0744
  853CO2      C 4235   2.988   2.524   3.933  0.4209  0.2495  0.0224
  853CO2     O1 4236   2.999   2.576   4.036  0.0739  0.2041  0.0833
  853CO2     O2 4237   2.977   2.471   3.830  0.7678  0.2950 -0.0384
  854CO2     D1 4238   2.744   6.131   0.894 -0.3127 -0.1166 -0.5271
  854CO2     D2 4239   2.851   6.271   0.804 -0.4704  0.2111 -0.2047
  854CO2      C 4240   2.798   6.201   0.849 -0.3915  0.0472 -0.3659
  854CO2     O1 4241   2.861   6.283   0.797 -0.4840  0.2394 -0.1769
  854CO2     O2 4242   2.734   6.119   0.901 -0.2991 -0.1449 -0.5550
  855CO2     D1 4243   7.104   5.855   1.391 -0.3086  0.1202 -0.2635
  855CO2     D2 4244   7.164   5.964   1.237  0.2120  0.0196 -0.1300
  855CO2      C 4245   7.134   5.910   1.314 -0.0483  0.0699 -0.1968
  855CO2     O1 4246   7.170   5.973   1.224  0.2570  0.0109 -0.1185
  855CO2     O2 4247   7.098   5.846   1.404 -0.3535  0.1289 -0.2750
  856CO2     D1 4248   0.896   4.819   2.497  0.1008 -0.1423  0.2756
  856CO2     D2 4249   0.837   4.673   2.378 -0.6201  0.4641 -0.1186
  856CO2      C 4250   0.867   4.746   2.437 -0.2597  0.1609  0.0785
  856CO2     O1 4251   0.832   4.660   2.368 -0.6824  0.5164 -0.1527
  856CO2     O2 4252   0.901   4.832   2.507  0.1630 -0.1947  0.3096
  857CO2     D1 4253   4.256   6.080   4.107  0.5580 -0.0987  0.0378
  857CO2     D2 4254   4.324   6.048   3.924  0.2372  0.6760 -0.2153
  857CO2      C 4255   4.290   6.064   4.015  0.3976  0.2887 -0.0888
  857CO2     O1 4256   4.330   6.045   3.908  0.2095  0.7429 -0.2372
  857CO2     O2 4257   4.250   6.082   4.123  0.5857 -0.1656  0.0597
  858CO2     D1 4258   5.557   6.416   1.964 -0.0246  0.1980 -0.0643
  858CO2     D2 4259   5.670   6.339   1.821 -0.1565  0.1075 -0.1200
  858CO2      C 4260   5.613   6.378   1.892 -0.0905  0.1527 -0.0921
  858CO2     O1 4261   5.680   6.332   1.809 -0.1679  0.0997 -0.1248
  858CO2     O2 4262   5.547   6.423   1.976 -0.0132  0.2058 -0.0595
  859CO2     D1 4263   1.729   6.330   3.347  0.2741 -0.0364 -0.0421
  859CO2     D2 4264   1.547   6.259   3.317  0.2022  0.0639  0.1547
  859CO2      C 4265   1.638   6.295   3.332  0.2381  0.0137  0.0563
  859CO2     O1 4266   1.531   6.253   3.314  0.1960  0.0726  0.1717
  859CO2     O2 4267   1.745   6.336   3.350  0.2803 -0.0451 -0.0591
  860CO2     D1 4268   4.885   3.370   7.409  0.0487 -0.5165 -0.0290
  860CO2     D2 4269   5.041   3.469   7.479  0.0159 -0.2276 -0.3661
  860CO2      C 4270   4.963   3.419   7.444  0.0323 -0.3721 -0.1976
  860CO2     O1 4271   5.054   3.478   7.485  0.0130 -0.2027 -0.3952
  860CO2     O2 4272   4.871   3.361   7.403  0.0515 -0.5415  0.0001
  861CO2     D1 4273   2.247   3.915   0.791  0.1860  0.3366  0.1252
  861CO2     D2 4274   2.106   4.053   0.776  0.0234  0.1107 -0.4367
  861CO2      C 4275   2.177   3.984   0.783  0.1047  0.2237 -0.1558
  861CO2     O1 4276   2.093   4.065   0.775  0.0093  0.0912 -0.4853
  861CO2     O2 4277   2.260   3.904   0.792  0.2001  0.3561  0.1737
  862CO2     D1 4278   4.047   2.277   1.186  0.0318  0.0313  0.4240
  862CO2     D2 4279   4.067   2.439   1.074 -0.0401 -0.0110  0.3502
  862CO2      C 4280   4.057   2.358   1.130 -0.0041  0.0101  0.3871
  862CO2     O1 4281   4.069   2.453   1.064 -0.0463 -0.0147  0.3439
  862CO2     O2 4282   4.045   2.263   1.195  0.0381  0.0349  0.4303
  863CO2     D1 4283   5.845   5.642   6.001 -0.2099 -0.0857 -0.5601
  863CO2     D2 4284   5.717   5.515   6.082 -0.3879  0.3087 -0.2218
  863CO2      C 4285   5.781   5.578   6.041 -0.2989  0.1115 -0.3910
  863CO2     O1 4286   5.706   5.504   6.089 -0.4033  0.3428 -0.1925
  863CO2     O2 4287   5.856   5.653   5.994 -0.1946 -0.1198 -0.5894
  864CO2     D1 4288   4.273   4.173   4.670 -0.5119  0.2550  0.1273
  864CO2     D2 4289   4.324   4.332   4.777  0.7932  0.2078 -0.4109
  864CO2      C 4290   4.299   4.252   4.723  0.1407  0.2314 -0.1418
  864CO2     O1 4291   4.328   4.345   4.786  0.9060  0.2037 -0.4574
  864CO2     O2 4292   4.269   4.159   4.661 -0.6247  0.2590  0.1737
  865CO2     D1 4293   5.806   8.177   2.933  0.2900  0.0517  0.1856
  865CO2     D2 4294   5.894   8.234   2.766 -0.3297  0.1199 -0.1183
  865CO2      C 4295   5.850   8.206   2.849 -0.0198  0.0858  0.0336
  865CO2     O1 4296   5.902   8.239   2.751 -0.3832  0.1258 -0.1446
  865CO2     O2 4297   5.798   8.173   2.948  0.3436  0.0458  0.2118
  866CO2     D1 4298   7.728   2.509   7.798  0.0306 -0.2638 -0.2248
  866CO2     D2 4299   7.648   2.341   7.731 -0.0684 -0.0824 -0.5648
  866CO2      C 4300   7.688   2.425   7.764 -0.0189 -0.1731 -0.3948
  866CO2     O1 4301   7.641   2.326   7.725 -0.0770 -0.0667 -0.5941
  866CO2     O2 4302   7.735   2.524   7.803  0.0391 -0.2795 -0.1954
  867CO2     D1 4303   2.598   7.673   6.968 -0.1770 -0.2423  0.4478
  867CO2     D2 4304   2.498   7.728   7.129 -0.3810  0.2165  0.1634
  867CO2      C 4305   2.548   7.701   7.048 -0.2790 -0.0129  0.3056
  867CO2     O1 4306   2.489   7.733   7.143 -0.3986  0.2561  0.1388
  867CO2     O2 4307   2.607   7.668   6.954 -0.1593 -0.2819  0.4723
  868CO2     D1 4308   6.101   1.282   4.171  0.1151 -0.4657  0.4324
  868CO2     D2 4309   6.293   1.328   4.168 -0.0932  0.3539 -0.6281
  868CO2      C 4310   6.197   1.305   4.170  0.0110 -0.0559 -0.0979
  868CO2     O1 4311   6.310   1.332   4.168 -0.1112  0.4247 -0.7197
  868CO2     O2 4312   6.084   1.278   4.171  0.1331 -0.5365  0.5240
  869CO2     D1 4313   4.538   5.498   1.459  0.1926  0.1025 -0.8049
  869CO2     D2 4314   4.620   5.323   1.414 -0.0672 -0.3173  0.3281
  869CO2      C 4315   4.579   5.411   1.436  0.0627 -0.1074 -0.2384
  869CO2     O1 4316   4.627   5.308   1.410 -0.0897 -0.3536  0.4259
  869CO2     O2 4317   4.531   5.513   1.463  0.2151  0.1387 -0.9027
  870CO2     D1 4318   8.430   0.396   6.742 -0.0809 -0.0134  0.1229
  870CO2     D2 4319   8.601   0.438   6.834 -0.1832  0.1879  0.2219
  870CO2      C 4320   8.516   0.417   6.788 -0.1321  0.0873  0.1724
  870CO2     O1 4321   8.616   0.441   6.842 -0.1920  0.2053  0.2304
  870CO2     O2 4322   8.416   0.393   6.734 -0.0721 -0.0307  0.1144
  871CO2     D1 4323   4.452   3.520   6.287 -0.3093 -0.2167 -0.3695
  871CO2     D2 4324   4.353   3.370   6.205 -0.0050 -0.4077 -0.3887
  871CO2      C 4325   4.403   3.445   6.246 -0.1572 -0.3122 -0.3791
  871CO2     O1 4326   4.345   3.357   6.198  0.0213 -0.4242 -0.3903
  871CO2     O2 4327   4.461   3.533   6.294 -0.3356 -0.2002 -0.3679
  872CO2     D1 4328   1.181   0.870   1.319 -0.2460  0.5302  0.3625
  872CO2     D2 4329   0.994   0.826   1.367 -0.1099 -0.3976  0.0533
  872CO2      C 4330   1.087   0.848   1.343 -0.1780  0.0663  0.2079
  872CO2     O1 4331   0.978   0.823   1.371 -0.0982 -0.4778  0.0266
  872CO2     O2 4332   1.197   0.874   1.315 -0.2578  0.6103  0.3893
  873CO2     D1 4333   2.769   6.362   7.727  0.2124  0.0771  0.4501
  873CO2     D2 4334   2.625   6.246   7.798  0.5598 -0.2571  0.6101
  873CO2      C 4335   2.697   6.304   7.762  0.3861 -0.0900  0.5301
  873CO2     O1 4336   2.612   6.236   7.804  0.5898 -0.2860  0.6240
  873CO2     O2 4337   2.781   6.372   7.721  0.1824  0.1059  0.4363
  874CO2     D1 4338   3.230   6.128   5.026 -0.0861 -0.2294  0.3570
  874CO2     D2 4339   3.320   6.248   5.154 -0.0670 -0.1887  0.3059
  874CO2      C 4340   3.275   6.188   5.090 -0.0765 -0.2090  0.3315
  874CO2     O1 4341   3.327   6.259   5.166 -0.0654 -0.1851  0.3015
  874CO2     O2 4342   3.222   6.117   5.015 -0.0877 -0.2329  0.3614
  875CO2     D1 4343   5.327   0.199   5.405 -0.4036 -0.0664 -0.3539
  875CO2     D2 4344   5.395   0.199   5.219 -0.0878 -0.3826 -0.2397
  875CO2      C 4345   5.361   0.199   5.312 -0.2457 -0.2245 -0.2968
  875CO2     O1 4346   5.401   0.199   5.203 -0.0606 -0.4099 -0.2299
  875CO2     O2 4347   5.322   0.199   5.421 -0.4308 -0.0391 -0.3637
  876CO2     D1 4348   0.068   5.578   2.659 -0.5429  0.0765  0.0864
  876CO2     D2 4349   0.096   5.768   2.704 -0.0075 -0.1341  0.6452
  876CO2      C 4350   0.082   5.673   2.681 -0.2752 -0.0288  0.3658
  876CO2     O1 4351   0.098   5.785   2.708  0.0387 -0.1523  0.6935
  876CO2     O2 4352   0.065   5.562   2.655 -0.5891  0.0947  0.0381
  877CO2     D1 4353   6.093   5.598   1.341  0.2599  0.2914  0.2253
  877CO2     D2 4354   5.943   5.496   1.262  0.4370  0.2513 -0.0556
  877CO2      C 4355   6.018   5.547   1.301  0.3485  0.2714  0.0848
  877CO2     O1 4356   5.930   5.487   1.255  0.4523  0.2478 -0.0799
  877CO2     O2 4357   6.106   5.607   1.348  0.2447  0.2949  0.2495
  878CO2     D1 4358   2.244   0.910   7.353 -0.3544 -0.1524 -0.0541
  878CO2     D2 4359   2.319   0.730   7.320  0.1627  0.0209  0.1718
  878CO2      C 4360   2.282   0.820   7.337 -0.0958 -0.0657  0.0588
  878CO2     O1 4361   2.326   0.715   7.317  0.2074  0.0359  0.1913
  878CO2     O2 4362   2.238   0.926   7.356 -0.3990 -0.1673 -0.0736
  879CO2     D1 4363   2.616   8.092   0.094 -0.0121  0.1514  0.3062
  879CO2     D2 4364   2.812   8.108   0.081 -0.0121 -0.2839 -0.2648
  879CO2      C 4365   2.714   8.100   0.088 -0.0121 -0.0663  0.0207
  879CO2     O1 4366   2.829   8.110   0.080 -0.0121 -0.3215 -0.3141
  879CO2     O2 4367   2.599   8.091   0.095 -0.0121  0.1890  0.3556
  880CO2     D1 4368   5.029   5.534   6.591  0.2784  0.3863  0.0370
  880CO2     D2 4369   4.872   5.591   6.699 -0.1345 -0.0242 -0.3442
  880CO2      C 4370   4.950   5.563   6.645  0.0719  0.1810 -0.1536
  880CO2     O1 4371   4.859   5.596   6.708 -0.1702 -0.0597 -0.3771
  880CO2     O2 4372   5.042   5.529   6.582  0.3141  0.4218  0.0700
  881CO2     D1 4373   3.282   7.121   0.749  0.0228 -0.0448  0.2775
  881CO2     D2 4374   3.325   6.930   0.774 -0.2827 -0.1394  0.0824
  881CO2      C 4375   3.303   7.025   0.762 -0.1300 -0.0921  0.1799
  881CO2     O1 4376   3.328   6.913   0.777 -0.3091 -0.1475  0.0655
  881CO2     O2 4377   3.279   7.138   0.746  0.0492 -0.0366  0.2943
  882CO2     D1 4378   6.304   0.672   5.476  0.0563  0.0745 -0.1799
  882CO2     D2 4379   6.433   0.678   5.327  0.0743 -0.3422 -0.1785
  882CO2      C 4380   6.369   0.675   5.402  0.0653 -0.1338 -0.1792
  882CO2     O1 4381   6.444   0.678   5.314  0.0759 -0.3782 -0.1784
  882CO2     O2 4382   6.293   0.672   5.489  0.0548  0.1105 -0.1800
  883CO2     D1 4383   1.504   4.726   5.050  0.2075 -0.1960 -0.0158
  883CO2     D2 4384   1.363   4.859   5.089  0.3478 -0.0642  0.0434
  883CO2      C 4385   1.433   4.792   5.070  0.2777 -0.1301  0.0138
  883CO2     O1 4386   1.350   4.870   5.093  0.3600 -0.0528  0.0485
  883CO2     O2 4387   1.516   4.714   5.047  0.1954 -0.2073 -0.0209
  884CO2     D1 4388   8.234   4.228   2.461 -0.2596  0.3832  0.0651
  884CO2     D2 4389   8.137   4.267   2.293  0.2868 -0.3133 -0.4139
  884CO2      C 4390   8.185   4.247   2.377  0.0136  0.0349 -0.1744
  884CO2     O1 4391   8.129   4.270   2.278  0.3340 -0.3735 -0.4553
  884CO2     O2 4392   8.242   4.225   2.475 -0.3068  0.4433  0.1065
  885CO2     D1 4393   4.234   0.342   8.176 -0.6030  0.2719  0.4714
  885CO2     D2 4394   4.394   0.244   8.239 -0.3264  0.4138 -0.0097
  885CO2      C 4395   4.314   0.293   8.208 -0.4647  0.3428  0.2308
  885CO2     O1 4396   4.408   0.236   8.245 -0.3025  0.4260 -0.0512
  885CO2     O2 4397   4.220   0.351   8.171 -0.6269  0.2596  0.5129
  886CO2     D1 4398   2.426   5.484   8.027  0.3790  0.0594 -0.4091
  886CO2     D2 4399   2.560   5.414   8.154  0.0242 -0.1367 -0.1416
  886CO2      C 4400   2.493   5.449   8.091  0.2016 -0.0387 -0.2754
  886CO2     O1 4401   2.572   5.408   8.165 -0.0065 -0.1536 -0.1185
  886CO2     O2 4402   2.414   5.490   8.016  0.4096  0.0763 -0.4323
  887CO2     D1 4403   1.708   4.464   2.225 -0.0458  0.7839 -0.1472
  887CO2     D2 4404   1.618   4.635   2.267 -0.4628  0.4115  0.4952
  887CO2      C 4405   1.663   4.549   2.246 -0.2543  0.5977  0.1740
  887CO2     O1 4406   1.611   4.650   2.270 -0.4988  0.3793  0.5507
  887CO2     O2 4407   1.716   4.449   2.222 -0.0098  0.8161 -0.2027
  888CO2     D1 4408   3.218   5.480   2.305 -0.1781  0.1031 -0.3503
  888CO2     D2 4409   3.083   5.408   2.180 -0.2620  0.4066 -0.4347
  888CO2      C 4410   3.151   5.444   2.242 -0.2201  0.2549 -0.3925
  888CO2     O1 4411   3.072   5.402   2.169 -0.2693  0.4328 -0.4420
  888CO2     O2 4412   3.230   5.486   2.316 -0.1709  0.0769 -0.3430
  889CO2     D1 4413   6.215   7.960   4.175  0.3085  0.3748  0.1376
  889CO2     D2 4414   6.253   7.936   4.368  0.3274  0.2781  0.1227
  889CO2      C 4415   6.234   7.948   4.272  0.3180  0.3264  0.1302
  889CO2     O1 4416   6.256   7.934   4.385  0.3290  0.2698  0.1214
  889CO2     O2 4417   6.212   7.962   4.159  0.3069  0.3831  0.1389
  890CO2     D1 4418   7.125   6.784   3.362 -0.0644  0.1595  0.3648
  890CO2     D2 4419   7.251   6.632   3.379 -0.3068  0.0232  0.9508
  890CO2      C 4420   7.188   6.708   3.370 -0.1856  0.0914  0.6578
  890CO2     O1 4421   7.262   6.619   3.380 -0.3278  0.0115  1.0014
  890CO2     O2 4422   7.115   6.797   3.360 -0.0434  0.1713  0.3142
  891CO2     D1 4423   3.993   3.934   4.552  0.0313 -0.2734  0.3205
  891CO2     D2 4424   4.031   4.009   4.373  0.2993  0.1616  0.5606
  891CO2      C 4425   4.012   3.971   4.463  0.1653 -0.0559  0.4405
  891CO2     O1 4426   4.034   4.015   4.358  0.3224  0.1992  0.5813
  891CO2     O2 4427   3.989   3.927   4.568  0.0082 -0.3109  0.2998
  892CO2     D1 4428   0.674   5.892   7.440  0.2004 -0.0783 -0.2614
  892CO2     D2 4429   0.775   5.926   7.273  0.4211 -0.3538 -0.1839
  892CO2      C 4430   0.725   5.909   7.356  0.3108 -0.2161 -0.2227
  892CO2     O1 4431   0.784   5.929   7.259  0.4402 -0.3776 -0.1772
  892CO2     O2 4432   0.666   5.889   7.454  0.1813 -0.0545 -0.2681
  893CO2     D1 4433   0.470   7.102   8.317  0.2206  0.0045  0.1632
  893CO2     D2 4434   0.421   6.932   8.405  0.2534  0.0015  0.1764
  893CO2      C 4435   0.445   7.017   8.361  0.2370  0.0030  0.1698
  893CO2     O1 4436   0.416   6.917   8.413  0.2563  0.0012  0.1776
  893CO2     O2 4437   0.475   7.116   8.309  0.2178  0.0048  0.1620
  894CO2     D1 4438   4.408   2.364   0.121 -0.3798 -0.2250 -0.0856
  894CO2     D2 4439   4.241   2.463   0.158 -0.1592  0.1728 -0.1419
  894CO2      C 4440   4.324   2.414   0.140 -0.2695 -0.0261 -0.1138
  894CO2     O1 4441   4.226   2.471   0.162 -0.1401  0.2072 -0.1468
  894CO2     O2 4442   4.422   2.356   0.118 -0.3988 -0.2594 -0.0807
  895CO2     D1 4443   6.370   1.051   3.934 -0.5185  0.2214 -0.4071
  895CO2     D2 4444   6.303   0.978   3.762 -0.2384 -0.2484 -0.3174
  895CO2      C 4445   6.336   1.015   3.848 -0.3785 -0.0135 -0.3623
  895CO2     O1 4446   6.297   0.972   3.748 -0.2142 -0.2890 -0.3097
  895CO2     O2 4447   6.376   1.057   3.948 -0.5427  0.2620 -0.4149
  896CO2     D1 4448   8.360   4.548   3.599 -0.1998  0.2974 -0.1552
  896CO2     D2 4449   8.227   4.649   3.705 -0.2695  0.4330 -0.3739
  896CO2      C 4450   8.293   4.599   3.652 -0.2347  0.3652 -0.2645
  896CO2     O1 4451   8.215   4.658   3.714 -0.2755  0.4447 -0.3928
  896CO2     O2 4452   8.371   4.539   3.590 -0.1938  0.2857 -0.1363
  897CO2     D1 4453   2.462   4.613   8.064  0.3240  0.1127  0.0067
  897CO2     D2 4454   2.494   4.696   8.241  0.1430  0.1945  0.0013
  897CO2      C 4455   2.478   4.655   8.152  0.2335  0.1536  0.0040
  897CO2     O1 4456   2.497   4.703   8.256  0.1273  0.2015  0.0009
  897CO2     O2 4457   2.459   4.606   8.049  0.3396  0.1057  0.0072
  898CO2     D1 4458   6.200   3.771   6.281 -0.2536 -0.0755  0.0632
  898CO2     D2 4459   6.164   3.580   6.242 -0.7489  0.0288  0.0224
  898CO2      C 4460   6.182   3.676   6.261 -0.5012 -0.0233  0.0428
  898CO2     O1 4461   6.160   3.564   6.238 -0.7917  0.0378  0.0189
  898CO2     O2 4462   6.204   3.787   6.285 -0.2108 -0.0845  0.0667
  899CO2     D1 4463   3.823   4.583   2.260  0.2543 -0.0917 -0.4177
  899CO2     D2 4464   3.647   4.665   2.294  0.6581  0.3945  0.5118
  899CO2      C 4465   3.735   4.624   2.277  0.4562  0.1514  0.0471
  899CO2     O1 4466   3.631   4.673   2.297  0.6929  0.4365  0.5921
  899CO2     O2 4467   3.838   4.576   2.257  0.2194 -0.1336 -0.4980
  900CO2     D1 4468   5.853   5.807   1.434  0.0068  0.1836 -0.0941
  900CO2     D2 4469   5.996   5.938   1.396  0.0413  0.0488 -0.4241
  900CO2      C 4470   5.925   5.873   1.415  0.0241  0.1162 -0.2591
  900CO2     O1 4471   6.008   5.950   1.392  0.0443  0.0371 -0.4526
  900CO2     O2 4472   5.841   5.796   1.438  0.0039  0.1952 -0.0656
  901CO2     D1 4473   6.211   0.290   3.175 -0.0413  0.2364 -0.9365
  901CO2     D2 4474   6.049   0.371   3.252  0.2487  0.0265 -0.1067
  901CO2      C 4475   6.130   0.331   3.213  0.1037  0.1315 -0.5216
  901CO2     O1 4476   6.035   0.379   3.259  0.2738  0.0084 -0.0350
  901CO2     O2 4477   6.225   0.283   3.168 -0.0664  0.2546 -1.0082
  902CO2     D1 4478   2.825   3.186   2.532 -0.3467 -0.2706 -0.5008
  902CO2     D2 4479   2.790   3.284   2.364  0.1318 -0.1551 -0.5357
  902CO2      C 4480   2.808   3.235   2.448 -0.1074 -0.2129 -0.5183
  902CO2     O1 4481   2.787   3.292   2.350  0.1731 -0.1452 -0.5387
  902CO2     O2 4482   2.829   3.177   2.547 -0.3880 -0.2806 -0.4978
  903CO2     D1 4483   0.204   8.450   6.818  0.1355 -0.2458  0.0529
  903CO2     D2 4484   0.023   8.527   6.840  0.3344  0.1362  0.3577
  903CO2      C 4485   0.113   8.489   6.829  0.2350 -0.0548  0.2053
  903CO2     O1 4486   0.007   8.533   6.842  0.3515  0.1692  0.3841
  903CO2     O2 4487   0.219   8.444   6.816  0.1184 -0.2788  0.0265
  904CO2     D1 4488   6.234   0.473   1.504 -0.1403 -0.2939 -0.4146
  904CO2     D2 4489   6.407   0.385   1.462 -0.0802 -0.3801  0.0073
  904CO2      C 4490   6.321   0.429   1.483 -0.1103 -0.3370 -0.2037
  904CO2     O1 4491   6.421   0.378   1.458 -0.0750 -0.3875  0.0438
  904CO2     O2 4492   6.220   0.481   1.508 -0.1455 -0.2865 -0.4511
  905CO2     D1 4493   0.459   1.059   1.264 -0.0285  0.0755 -0.4110
  905CO2     D2 4494   0.566   1.058   1.098  0.1688 -0.0555 -0.2832
  905CO2      C 4495   0.512   1.058   1.181  0.0701  0.0100 -0.3471
  905CO2     O1 4496   0.575   1.058   1.083  0.1858 -0.0668 -0.2722
  905CO2     O2 4497   0.449   1.059   1.278 -0.0455  0.0868 -0.4221
  906CO2     D1 4498   2.328   1.322   7.030  0.4094  0.1918  0.5800
  906CO2     D2 4499   2.145   1.276   7.089  0.2749 -0.1278 -0.0781
  906CO2      C 4500   2.236   1.299   7.060  0.3422  0.0320  0.2510
  906CO2     O1 4501   2.129   1.272   7.095  0.2633 -0.1554 -0.1350
  906CO2     O2 4502   2.343   1.326   7.025  0.4210  0.2194  0.6369
  907CO2     D1 4503   2.196   5.384   2.264 -0.2755 -0.4373  0.0494
  907CO2     D2 4504   2.243   5.222   2.162  0.5460 -0.0164 -0.2454
  907CO2      C 4505   2.220   5.303   2.213  0.1352 -0.2269 -0.0980
  907CO2     O1 4506   2.247   5.208   2.153  0.6169  0.0200 -0.2709
  907CO2     O2 4507   2.192   5.398   2.273 -0.3465 -0.4737  0.0749
  908CO2     D1 4508   0.740   2.274   6.413 -0.2091 -0.2516 -0.0118
  908CO2     D2 4509   0.654   2.140   6.531 -0.1513 -0.0636  0.2440
  908CO2      C 4510   0.697   2.207   6.472 -0.1802 -0.1576  0.1161
  908CO2     O1 4511   0.647   2.129   6.541 -0.1463 -0.0474  0.2661
  908CO2     O2 4512   0.747   2.285   6.403 -0.2141 -0.2678 -0.0339
  909CO2     D1 4513   5.733   0.476   7.004 -0.0825 -0.1432  0.2294
  909CO2     D2 4514   5.709   0.655   7.085 -0.0498 -0.1633  0.2832
  909CO2      C 4515   5.721   0.566   7.044 -0.0661 -0.1533  0.2563
  909CO2     O1 4516   5.707   0.670   7.092 -0.0470 -0.1651  0.2878
  909CO2     O2 4517   5.735   0.461   6.997 -0.0853 -0.1415  0.2248
  910CO2     D1 4518   1.044   3.449   0.395  0.5537 -0.0898  0.0474
  910CO2     D2 4519   1.015   3.490   0.586 -0.4411 -0.1419 -0.0935
  910CO2      C 4520   1.029   3.469   0.491  0.0563 -0.1159 -0.0230
  910CO2     O1 4521   1.012   3.493   0.603 -0.5270 -0.1464 -0.1057
  910CO2     O2 4522   1.047   3.446   0.379  0.6396 -0.0853  0.0596
  911CO2     D1 4523   6.846   7.284   2.405  0.0290 -0.0545  0.0236
  911CO2     D2 4524   6.974   7.189   2.522  0.2088  0.1313 -0.0237
  911CO2      C 4525   6.910   7.236   2.463  0.1189  0.0384 -0.0001
  911CO2     O1 4526   6.985   7.181   2.532  0.2243  0.1473 -0.0278
  911CO2     O2 4527   6.835   7.292   2.395  0.0135 -0.0706  0.0277
  912CO2     D1 4528   1.067   5.887   1.678 -0.0220  0.4336  0.1748
  912CO2     D2 4529   1.079   5.980   1.852  0.2705 -0.0249  0.4009
  912CO2      C 4530   1.073   5.933   1.765  0.1242  0.2044  0.2878
  912CO2     O1 4531   1.080   5.988   1.867  0.2957 -0.0645  0.4205
  912CO2     O2 4532   1.066   5.879   1.663 -0.0473  0.4732  0.1552
  913CO2     D1 4533   3.160   4.649   6.914  0.1869  0.1358 -0.3156
  913CO2     D2 4534   3.218   4.834   6.871  0.1874  0.1250 -0.3641
  913CO2      C 4535   3.189   4.741   6.893  0.1871  0.1304 -0.3399
  913CO2     O1 4536   3.223   4.850   6.868  0.1874  0.1241 -0.3683
  913CO2     O2 4537   3.155   4.633   6.917  0.1868  0.1367 -0.3115
  914CO2     D1 4538   4.978   1.677   2.205  0.1290  0.3951  0.5006
  914CO2     D2 4539   5.058   1.580   2.357  0.2837  0.0000  0.1660
  914CO2      C 4540   5.018   1.629   2.281  0.2063  0.1975  0.3333
  914CO2     O1 4541   5.065   1.571   2.370  0.2971 -0.0341  0.1371
  914CO2     O2 4542   4.971   1.686   2.192  0.1156  0.4292  0.5296
  915CO2     D1 4543   2.191   5.449   4.088 -0.8234 -0.1496  0.2858
  915CO2     D2 4544   2.284   5.301   4.179  0.2007 -0.2538 -0.9104
  915CO2      C 4545   2.238   5.375   4.133 -0.3113 -0.2017 -0.3123
  915CO2     O1 4546   2.292   5.288   4.187  0.2892 -0.2628 -1.0137
  915CO2     O2 4547   2.183   5.462   4.080 -0.9119 -0.1406  0.3891
  916CO2     D1 4548   5.201   6.718   4.475  0.0873  0.2875  0.2986
  916CO2     D2 4549   5.333   6.766   4.335 -0.2282  0.4659  0.0618
  916CO2      C 4550   5.267   6.742   4.405 -0.0705  0.3767  0.1802
  916CO2     O1 4551   5.344   6.770   4.323 -0.2555  0.4814  0.0413
  916CO2     O2 4552   5.190   6.714   4.487  0.1145  0.2721  0.3191
  917CO2     D1 4553   7.002   1.273   0.639  0.2334 -0.3854  0.4108
  917CO2     D2 4554   6.854   1.324   0.759  0.0284  0.0722 -0.0303
  917CO2      C 4555   6.928   1.298   0.699  0.1309 -0.1566  0.1903
  917CO2     O1 4556   6.841   1.328   0.770  0.0107  0.1117 -0.0684
  917CO2     O2 4557   7.015   1.269   0.628  0.2511 -0.4249  0.4489
  918CO2     D1 4558   3.725   0.287   7.402  0.0700  0.1322  0.3617
  918CO2     D2 4559   3.907   0.239   7.342 -0.1218 -0.3281  0.1431
  918CO2      C 4560   3.816   0.263   7.372 -0.0259 -0.0979  0.2524
  918CO2     O1 4561   3.923   0.235   7.337 -0.1383 -0.3678  0.1242
  918CO2     O2 4562   3.709   0.291   7.408  0.0866  0.1720  0.3806
  919CO2     D1 4563   4.166   8.428   4.732  0.2295  0.7980  0.0911
  919CO2     D2 4564   4.264   8.310   4.857 -0.5859  0.1816  0.1589
  919CO2      C 4565   4.215   8.369   4.795 -0.1782  0.4898  0.1250
  919CO2     O1 4566   4.273   8.300   4.868 -0.6563  0.1284  0.1648
  919CO2     O2 4567   4.157   8.438   4.722  0.2999  0.8513  0.0852
  920CO2     D1 4568   3.604   6.670   4.729 -0.1577  0.2217 -0.0242
  920CO2     D2 4569   3.733   6.552   4.822  0.1683  0.4108 -0.2389
  920CO2      C 4570   3.668   6.611   4.775  0.0053  0.3162 -0.1316
  920CO2     O1 4571   3.744   6.542   4.830  0.1965  0.4271 -0.2575
  920CO2     O2 4572   3.593   6.680   4.721 -0.1859  0.2053 -0.0057
  921CO2     D1 4573   1.673   6.791   3.216 -0.3497 -0.2100 -0.3706
  921CO2     D2 4574   1.645   6.595   3.220 -0.4487 -0.1883  0.0221
  921CO2      C 4575   1.659   6.693   3.218 -0.3992 -0.1991 -0.1743
  921CO2     O1 4576   1.642   6.578   3.220 -0.4573 -0.1864  0.0560
  921CO2     O2 4577   1.676   6.808   3.215 -0.3412 -0.2118 -0.4046
  922CO2     D1 4578   0.472   0.097   6.012  0.3281 -0.2052  0.2700
  922CO2     D2 4579   0.450   0.014   6.190 -0.0324  0.1013  0.3709
  922CO2      C 4580   0.461   0.055   6.101  0.1478 -0.0520  0.3204
  922CO2     O1 4581   0.448   0.006   6.205 -0.0636  0.1277  0.3796
  922CO2     O2 4582   0.474   0.105   5.997  0.3593 -0.2316  0.2613
  923CO2     D1 4583   1.872   3.200   7.620  0.1169 -0.0874  0.0184
  923CO2     D2 4584   1.814   3.011   7.621  0.1278 -0.0914 -0.1621
  923CO2      C 4585   1.843   3.106   7.620  0.1223 -0.0894 -0.0718
  923CO2     O1 4586   1.809   2.995   7.621  0.1288 -0.0918 -0.1777
  923CO2     O2 4587   1.877   3.217   7.620  0.1159 -0.0871  0.0340
  924CO2     D1 4588   1.870   1.325   2.014 -0.0622  0.2854 -0.0683
  924CO2     D2 4589   1.950   1.171   2.109 -0.4660  0.1331  0.0240
  924CO2      C 4590   1.910   1.248   2.061 -0.2641  0.2093 -0.0222
  924CO2     O1 4591   1.957   1.158   2.117 -0.5009  0.1200  0.0319
  924CO2     O2 4592   1.864   1.339   2.005 -0.0273  0.2985 -0.0763
  925CO2     D1 4593   8.342   0.291   5.041  0.0661  0.1112 -0.0937
  925CO2     D2 4594   8.321   0.344   5.230 -0.0975 -0.2254 -0.0175
  925CO2      C 4595   8.332   0.317   5.135 -0.0157 -0.0571 -0.0556
  925CO2     O1 4596   8.320   0.349   5.246 -0.1117 -0.2545 -0.0109
  925CO2     O2 4597   8.344   0.286   5.024  0.0802  0.1403 -0.1003
  926CO2     D1 4598   1.713   2.501   6.665 -0.8781 -0.0004  0.0276
  926CO2     D2 4599   1.825   2.441   6.514  0.2316  0.7894  0.5257
  926CO2      C 4600   1.769   2.471   6.590 -0.3233  0.3945  0.2767
  926CO2     O1 4601   1.835   2.436   6.501  0.3274  0.8576  0.5687
  926CO2     O2 4602   1.704   2.507   6.679 -0.9740 -0.0686 -0.0154
  927CO2     D1 4603   4.313   2.986   7.843  0.2749 -0.1369  0.3555
  927CO2     D2 4604   4.203   2.999   8.007  0.1550  0.0335  0.2624
  927CO2      C 4605   4.258   2.993   7.925  0.2150 -0.0517  0.3089
  927CO2     O1 4606   4.194   3.000   8.021  0.1446  0.0483  0.2543
  927CO2     O2 4607   4.322   2.985   7.829  0.2853 -0.1516  0.3635
  928CO2     D1 4608   4.799   2.991   7.583  0.5966  0.1644  0.9203
  928CO2     D2 4609   4.654   3.115   7.633  0.1573  0.0594 -0.0726
  928CO2      C 4610   4.727   3.053   7.608  0.3770  0.1119  0.4239
  928CO2     O1 4611   4.642   3.126   7.637  0.1194  0.0504 -0.1584
  928CO2     O2 4612   4.812   2.980   7.578  0.6345  0.1734  1.0061
  929CO2     D1 4613   7.664   6.175   3.916  0.1512 -0.1072  0.1118
  929CO2     D2 4614   7.669   6.372   3.912  0.0056 -0.1045  0.0601
  929CO2      C 4615   7.666   6.273   3.914  0.0784 -0.1059  0.0860
  929CO2     O1 4616   7.669   6.389   3.912 -0.0070 -0.1043  0.0557
  929CO2     O2 4617   7.663   6.157   3.916  0.1638 -0.1074  0.1163
  930CO2     D1 4618   7.285   4.855   7.648 -0.4058  0.0603 -0.0644
  930CO2     D2 4619   7.231   4.669   7.608 -0.2755 -0.0914  0.4579
  930CO2      C 4620   7.258   4.762   7.628 -0.3406 -0.0156  0.1968
  930CO2     O1 4621   7.226   4.653   7.604 -0.2642 -0.1045  0.5030
  930CO2     O2 4622   7.289   4.871   7.652 -0.4171  0.0734 -0.1095
  931CO2     D1 4623   4.068   7.676   0.189 -0.2545 -0.3571 -0.2345
  931CO2     D2 4624   4.016   7.489   0.227 -0.6221 -0.3232 -0.5691
  931CO2      C 4625   4.042   7.583   0.208 -0.4383 -0.3402 -0.4018
  931CO2     O1 4626   4.012   7.473   0.231 -0.6538 -0.3203 -0.5980
  931CO2     O2 4627   4.073   7.693   0.186 -0.2228 -0.3601 -0.2056
  932CO2     D1 4628   8.400   7.517   3.312 -0.1759  0.5456  0.1773
  932CO2     D2 4629   8.448   7.476   3.499 -0.2389  0.1926  0.1181
  932CO2      C 4630   8.424   7.496   3.405 -0.2074  0.3691  0.1477
  932CO2     O1 4631   8.452   7.473   3.516 -0.2444  0.1621  0.1130
  932CO2     O2 4632   8.396   7.520   3.295 -0.1705  0.5761  0.1824
  933CO2     D1 4633   5.270   8.112   5.544  0.3892 -0.0002  0.3309
  933CO2     D2 4634   5.379   7.948   5.532  0.4859  0.0944 -0.1241
  933CO2      C 4635   5.324   8.030   5.538  0.4376  0.0471  0.1034
  933CO2     O1 4636   5.388   7.933   5.531  0.4943  0.1025 -0.1634
  933CO2     O2 4637   5.260   8.127   5.545  0.3809 -0.0084  0.3702
  934CO2     D1 4638   6.233   2.465   6.180  0.0405 -0.3496  0.2409
  934CO2     D2 4639   6.062   2.454   6.081 -0.0017 -0.1433  0.2917
  934CO2      C 4640   6.147   2.460   6.130  0.0194 -0.2465  0.2663
  934CO2     O1 4641   6.047   2.453   6.072 -0.0054 -0.1255  0.2961
  934CO2     O2 4642   6.248   2.466   6.188  0.0442 -0.3674  0.2365
  935CO2     D1 4643   1.089   7.526   7.642  0.4443  0.1487  0.1673
  935CO2     D2 4644   1.282   7.498   7.612  0.4327  0.2819 -0.0262
  935CO2      C 4645   1.185   7.512   7.627  0.4385  0.2153  0.0705
  935CO2     O1 4646   1.299   7.496   7.609  0.4317  0.2934 -0.0430
  935CO2     O2 4647   1.072   7.528   7.645  0.4453  0.1372  0.1840
  936CO2     D1 4648   1.196   5.245   2.757  0.1087  0.0619  0.2862
  936CO2     D2 4649   1.135   5.136   2.911  0.0215  0.1230  0.2946
  936CO2      C 4650   1.166   5.191   2.834  0.0651  0.0925  0.2904
  936CO2     O1 4651   1.130   5.127   2.924  0.0140  0.1283  0.2954
  936CO2     O2 4652   1.201   5.254   2.744  0.1162  0.0566  0.2855
  937CO2     D1 4653   1.218   3.772   7.511  0.1384  0.1274 -0.0493
  937CO2     D2 4654   1.116   3.632   7.417 -0.1841  0.4095 -0.1177
  937CO2      C 4655   1.167   3.702   7.464 -0.0228  0.2684 -0.0835
  937CO2     O1 4656   1.107   3.620   7.408 -0.2119  0.4338 -0.1236
  937CO2     O2 4657   1.227   3.785   7.520  0.1663  0.1030 -0.0434
  938CO2     D1 4658   4.588   1.139   2.704  0.4650  0.2755  0.0627
  938CO2     D2 4659   4.514   1.223   2.540 -0.2295 -0.1108  0.1779
  938CO2      C 4660   4.551   1.181   2.622  0.1178  0.0824  0.1203
  938CO2     O1 4661   4.508   1.230   2.526 -0.2895 -0.1441  0.1878
  938CO2     O2 4662   4.595   1.132   2.718  0.5250  0.3089  0.0527
  939CO2     D1 4663   5.156   6.140   7.048  0.4094 -0.1201 -0.0190
  939CO2     D2 4664   5.334   6.167   6.965  0.3308 -0.0371 -0.1592
  939CO2      C 4665   5.245   6.153   7.006  0.3701 -0.0786 -0.0891
  939CO2     O1 4666   5.349   6.169   6.958  0.3240 -0.0299 -0.1713
  939CO2     O2 4667   5.141   6.137   7.055  0.4161 -0.1273 -0.0069
  940CO2     D1 4668   2.190   4.985   1.930  0.1610  0.0392  0.5494
  940CO2     D2 4669   2.017   4.909   1.871  0.3778  0.1233 -0.1907
  940CO2      C 4670   2.104   4.947   1.900  0.2694  0.0813  0.1793
  940CO2     O1 4671   2.002   4.903   1.866  0.3965  0.1305 -0.2546
  940CO2     O2 4672   2.205   4.991   1.935  0.1423  0.0320  0.6133
  941CO2     D1 4673   1.258   4.386   2.799 -0.6961  0.7637  0.2052
  941CO2     D2 4674   1.176   4.421   2.623 -0.0064 -0.1692 -0.3012
  941CO2      C 4675   1.217   4.404   2.711 -0.3513  0.2973 -0.0480
  941CO2     O1 4676   1.169   4.424   2.607  0.0532 -0.2498 -0.3449
  941CO2     O2 4677   1.265   4.383   2.815 -0.7557  0.8443  0.2490
  942CO2     D1 4678   4.800   5.490   8.304 -0.4767 -0.1670 -0.1730
  942CO2     D2 4679   4.752   5.591   8.141 -0.2962  0.4157  0.1359
  942CO2      C 4680   4.776   5.541   8.223 -0.3865  0.1243 -0.0185
  942CO2     O1 4681   4.748   5.600   8.127 -0.2806  0.4660  0.1626
  942CO2     O2 4682   4.804   5.481   8.318 -0.4923 -0.2174 -0.1997
  943CO2     D1 4683   2.992   5.605   3.310 -0.8486 -0.3806 -0.0928
  943CO2     D2 4684   3.109   5.462   3.240  0.0935  0.3920 -0.1064
  943CO2      C 4685   3.051   5.534   3.275 -0.3775  0.0057 -0.0996
  943CO2     O1 4686   3.120   5.450   3.234  0.1749  0.4588 -0.1076
  943CO2     O2 4687   2.982   5.618   3.316 -0.9300 -0.4473 -0.0917
  944CO2     D1 4688   6.357   0.669   7.113 -0.1449  0.1315 -0.1987
  944CO2     D2 4689   6.429   0.853   7.120 -0.0349  0.0884 -0.2107
  944CO2      C 4690   6.393   0.761   7.117 -0.0899  0.1099 -0.2047
  944CO2     O1 4691   6.436   0.869   7.121 -0.0254  0.0847 -0.2118
  944CO2     O2 4692   6.350   0.653   7.113 -0.1544  0.1352 -0.1976
  945CO2     D1 4693   6.192   4.565   6.280  0.0453 -0.1917 -0.0504
  945CO2     D2 4694   6.003   4.566   6.223  0.1911 -0.0871 -0.5348
  945CO2      C 4695   6.097   4.565   6.251  0.1182 -0.1394 -0.2926
  945CO2     O1 4696   5.986   4.566   6.218  0.2036 -0.0781 -0.5766
  945CO2     O2 4697   6.208   4.565   6.285  0.0327 -0.2007 -0.0085
  946CO2     D1 4698   1.186   5.599   0.358  0.1217 -0.2845 -0.3177
  946CO2     D2 4699   1.216   5.733   0.501 -0.0008 -0.1142 -0.4512
  946CO2      C 4700   1.201   5.666   0.430  0.0604 -0.1994 -0.3845
  946CO2     O1 4701   1.219   5.744   0.513 -0.0114 -0.0995 -0.4628
  946CO2     O2 4702   1.183   5.588   0.346  0.1323 -0.2992 -0.3061
  947CO2     D1 4703   3.140   5.990   2.487 -0.0485  0.0347 -0.1011
  947CO2     D2 4704   3.175   5.809   2.559 -0.1636  0.0173 -0.0861
  947CO2      C 4705   3.157   5.900   2.523 -0.1061  0.0260 -0.0936
  947CO2     O1 4706   3.178   5.794   2.565 -0.1736  0.0158 -0.0848
  947CO2     O2 4707   3.136   6.006   2.480 -0.0386  0.0362 -0.1024
  948CO2     D1 4708   5.597   6.738   2.640  0.3001 -0.1892 -0.2015
  948CO2     D2 4709   5.731   6.705   2.782  0.0611 -0.0509  0.0575
  948CO2      C 4710   5.664   6.721   2.711  0.1806 -0.1201 -0.0720
  948CO2     O1 4711   5.742   6.702   2.794  0.0405 -0.0390  0.0799
  948CO2     O2 4712   5.585   6.740   2.628  0.3207 -0.2012 -0.2239
  949CO2     D1 4713   3.511   0.528   2.528 -0.0217  0.0212  0.4514
  949CO2     D2 4714   3.472   0.702   2.443  0.0927 -0.1422  0.0656
  949CO2      C 4715   3.492   0.615   2.486  0.0355 -0.0605  0.2585
  949CO2     O1 4716   3.469   0.717   2.435  0.1025 -0.1563  0.0323
  949CO2     O2 4717   3.515   0.513   2.536 -0.0316  0.0353  0.4847
  950CO2     D1 4718   3.269   1.049   6.362  0.0630 -0.1578  0.0286
  950CO2     D2 4719   3.151   0.964   6.227 -0.1328  0.1452  0.0094
  950CO2      C 4720   3.210   1.006   6.294 -0.0349 -0.0063  0.0190
  950CO2     O1 4721   3.141   0.957   6.215 -0.1497  0.1713  0.0077
  950CO2     O2 4722   3.279   1.056   6.373  0.0799 -0.1839  0.0302
  951CO2     D1 4723   6.137   1.696   5.304  0.0906 -0.1699  0.0558
  951CO2     D2 4724   6.052   1.842   5.202  0.4389  0.0335  0.0580
  951CO2      C 4725   6.095   1.769   5.253  0.2648 -0.0682  0.0569
  951CO2     O1 4726   6.045   1.855   5.193  0.4690  0.0511  0.0582
  951CO2     O2 4727   6.144   1.683   5.313  0.0605 -0.1874  0.0556
  952CO2     D1 4728   0.997   3.218   3.344 -0.9294  0.7747 -0.0470
  952CO2     D2 4729   1.086   3.388   3.390 -0.1843  0.2693  0.3827
  952CO2      C 4730   1.042   3.303   3.367 -0.5569  0.5220  0.1679
  952CO2     O1 4731   1.094   3.403   3.395 -0.1199  0.2256  0.4199
  952CO2     O2 4732   0.989   3.203   3.339 -0.9938  0.8183 -0.0841
  953CO2     D1 4733   4.247   4.739   7.805 -0.3659  0.2411  0.2546
  953CO2     D2 4734   4.095   4.644   7.889  0.1883 -0.7732  0.1179
  953CO2      C 4735   4.171   4.692   7.847 -0.0888 -0.2661  0.1863
  953CO2     O1 4736   4.082   4.636   7.896  0.2362 -0.8608  0.1061
  953CO2     O2 4737   4.260   4.748   7.798 -0.4138  0.3287  0.2665
  954CO2     D1 4738   4.032   5.083   4.298 -0.0704 -0.0870 -0.0709
  954CO2     D2 4739   4.069   4.889   4.284  0.5675  0.0246  0.0680
  954CO2      C 4740   4.051   4.986   4.291  0.2485 -0.0312 -0.0015
  954CO2     O1 4741   4.073   4.873   4.283  0.6226  0.0342  0.0800
  954CO2     O2 4742   4.029   5.100   4.299 -0.1255 -0.0966 -0.0829
  955CO2     D1 4743   2.758   7.626   3.539 -0.1164 -0.4630 -0.5502
  955CO2     D2 4744   2.659   7.609   3.710 -0.2207  0.3428 -0.5292
  955CO2      C 4745   2.708   7.618   3.625 -0.1686 -0.0601 -0.5397
  955CO2     O1 4746   2.650   7.608   3.725 -0.2298  0.4125 -0.5274
  955CO2     O2 4747   2.766   7.628   3.525 -0.1074 -0.5326 -0.5520
  956CO2     D1 4748   4.872   7.191   0.042 -0.0758  0.3101  0.1270
  956CO2     D2 4749   4.988   7.082   0.159 -0.6393 -0.0241  0.3758
  956CO2      C 4750   4.930   7.136   0.100 -0.3576  0.1430  0.2514
  956CO2     O1 4751   4.998   7.072   0.169 -0.6880 -0.0529  0.3973
  956CO2     O2 4752   4.862   7.201   0.032 -0.0271  0.3390  0.1055
  957CO2     D1 4753   5.310   6.642   0.566  0.4157 -0.0349 -0.2354
  957CO2     D2 4754   5.412   6.808   0.534  0.3551  0.0291 -0.0957
  957CO2      C 4755   5.361   6.725   0.550  0.3854 -0.0029 -0.1656
  957CO2     O1 4756   5.421   6.823   0.531  0.3499  0.0346 -0.0836
  957CO2     O2 4757   5.301   6.628   0.569  0.4210 -0.0405 -0.2475
  958CO2     D1 4758   0.494   7.451   6.029 -0.5290 -0.3953  0.0694
  958CO2     D2 4759   0.319   7.377   6.084 -0.6824 -0.0053  0.1136
  958CO2      C 4760   0.407   7.414   6.057 -0.6057 -0.2003  0.0915
  958CO2     O1 4761   0.304   7.370   6.089 -0.6957  0.0284  0.1175
  958CO2     O2 4762   0.509   7.458   6.025 -0.5158 -0.4290  0.0656
  959CO2     D1 4763   0.088   0.422   5.507 -0.1213  0.4395 -0.6142
  959CO2     D2 4764  -0.045   0.496   5.634 -0.0223 -0.0360 -0.2295
  959CO2      C 4765   0.022   0.459   5.570 -0.0718  0.2017 -0.4219
  959CO2     O1 4766  -0.056   0.503   5.644 -0.0137 -0.0771 -0.1962
  959CO2     O2 4767   0.100   0.416   5.497 -0.1299  0.4806 -0.6475
  960CO2     D1 4768   1.792   5.714   4.084  0.3024 -0.1201  0.2023
  960CO2     D2 4769   1.648   5.777   3.964  0.2498  0.2506  0.4613
  960CO2      C 4770   1.720   5.746   4.024  0.2761  0.0652  0.3318
  960CO2     O1 4771   1.636   5.783   3.953  0.2453  0.2826  0.4837
  960CO2     O2 4772   1.804   5.708   4.094  0.3070 -0.1521  0.1799
  961CO2     D1 4773   6.268   3.720   7.618 -0.5094  0.0304  0.1774
  961CO2     D2 4774   6.160   3.584   7.523 -0.0249 -0.1714 -0.0867
  961CO2      C 4775   6.214   3.652   7.570 -0.2671 -0.0705  0.0454
  961CO2     O1 4776   6.151   3.573   7.515  0.0169 -0.1888 -0.1095
  961CO2     O2 4777   6.278   3.732   7.626 -0.5512  0.0478  0.2002
  962CO2     D1 4778   0.714   5.839   7.991  0.0800 -0.3590 -0.2818
  962CO2     D2 4779   0.819   5.820   8.158 -0.0260 -0.0663 -0.1819
  962CO2      C 4780   0.767   5.829   8.074  0.0270 -0.2127 -0.2319
  962CO2     O1 4781   0.828   5.818   8.172 -0.0351 -0.0410 -0.1733
  962CO2     O2 4782   0.705   5.841   7.977  0.0892 -0.3843 -0.2905
  963CO2     D1 4783   1.708   6.268   6.994  0.0191  0.3031 -0.1625
  963CO2     D2 4784   1.618   6.439   7.034 -0.2088  0.2396 -0.3987
  963CO2      C 4785   1.663   6.354   7.014 -0.0949  0.2714 -0.2806
  963CO2     O1 4786   1.610   6.454   7.038 -0.2285  0.2341 -0.4191
  963CO2     O2 4787   1.715   6.253   6.990  0.0388  0.3086 -0.1421
  964CO2     D1 4788   7.813   4.233   2.515 -0.1571 -0.0081 -0.0177
  964CO2     D2 4789   7.707   4.067   2.532  0.1934 -0.2457 -0.1346
  964CO2      C 4790   7.760   4.150   2.524  0.0182 -0.1269 -0.0761
  964CO2     O1 4791   7.697   4.053   2.534  0.2237 -0.2662 -0.1447
  964CO2     O2 4792   7.822   4.247   2.514 -0.1873  0.0124 -0.0076
  965CO2     D1 4793   3.443   1.312   6.748 -0.1476  0.5744  0.1993
  965CO2     D2 4794   3.301   1.404   6.644 -0.5473 -0.3211 -0.0472
  965CO2      C 4795   3.372   1.358   6.696 -0.3475  0.1267  0.0761
  965CO2     O1 4796   3.289   1.411   6.636 -0.5818 -0.3985 -0.0685
  965CO2     O2 4797   3.455   1.304   6.757 -0.1131  0.6518  0.2206
  966CO2     D1 4798   7.728   5.123   0.443 -0.5104  0.0144  0.1121
  966CO2     D2 4799   7.737   4.947   0.534  0.4599 -0.2258 -0.4436
  966CO2      C 4800   7.733   5.035   0.488 -0.0252 -0.1057 -0.1658
  966CO2     O1 4801   7.738   4.932   0.542  0.5437 -0.2465 -0.4916
  966CO2     O2 4802   7.727   5.138   0.435 -0.5942  0.0352  0.1601
  967CO2     D1 4803   5.226   6.361   5.367 -0.4811 -0.0081 -0.6280
  967CO2     D2 4804   5.377   6.299   5.255 -0.1664 -0.2432 -0.0739
  967CO2      C 4805   5.302   6.330   5.311 -0.3237 -0.1257 -0.3510
  967CO2     O1 4806   5.390   6.294   5.246 -0.1392 -0.2635 -0.0261
  967CO2     O2 4807   5.213   6.366   5.377 -0.5082  0.0122 -0.6759
  968CO2     D1 4808   5.015   2.991   0.204  0.1460  0.1086 -0.0636
  968CO2     D2 4809   5.131   2.910   0.066  0.0505 -0.0530 -0.0493
  968CO2      C 4810   5.073   2.951   0.135  0.0983  0.0278 -0.0565
  968CO2     O1 4811   5.141   2.903   0.054  0.0423 -0.0670 -0.0481
  968CO2     O2 4812   5.005   2.998   0.216  0.1542  0.1225 -0.0649
  969CO2     D1 4813   5.951   5.518   2.843  0.6559 -0.5523 -0.0154
  969CO2     D2 4814   6.086   5.386   2.901  0.4659 -0.6685  0.1618
  969CO2      C 4815   6.018   5.452   2.872  0.5609 -0.6104  0.0732
  969CO2     O1 4816   6.097   5.374   2.906  0.4495 -0.6785  0.1771
  969CO2     O2 4817   5.939   5.529   2.838  0.6723 -0.5423 -0.0307
  970CO2     D1 4818   6.647   2.153   3.291  0.0918 -0.3988 -0.2928
  970CO2     D2 4819   6.767   2.235   3.425 -0.4541 -0.1535  0.0458
  970CO2      C 4820   6.707   2.194   3.358 -0.1811 -0.2761 -0.1235
  970CO2     O1 4821   6.777   2.242   3.437 -0.5012 -0.1323  0.0751
  970CO2     O2 4822   6.637   2.146   3.280  0.1390 -0.4200 -0.3220
  971CO2     D1 4823   1.920   2.107   7.427  0.0379 -0.4104  0.3441
  971CO2     D2 4824   2.085   2.071   7.529  0.5664  0.2198 -0.2829
  971CO2      C 4825   2.003   2.089   7.478  0.3021 -0.0953  0.0306
  971CO2     O1 4826   2.100   2.068   7.538  0.6120  0.2742 -0.3370
  971CO2     O2 4827   1.906   2.110   7.418 -0.0078 -0.4649  0.3982
  972CO2     D1 4828   4.911   3.700   4.684  0.2932  0.1792 -0.1077
  972CO2     D2 4829   4.996   3.560   4.573  0.2078  0.1965 -0.1943
  972CO2      C 4830   4.954   3.630   4.628  0.2505  0.1878 -0.1510
  972CO2     O1 4831   5.003   3.548   4.563  0.2004  0.1980 -0.2018
  972CO2     O2 4832   4.904   3.712   4.693  0.3005  0.1777 -0.1002
  973CO2     D1 4833   5.878   6.674   7.774  0.0338 -0.0992 -0.2680
  973CO2     D2 4834   5.732   6.684   7.641 -0.3071 -0.0785  0.1055
  973CO2      C 4835   5.805   6.679   7.707 -0.1366 -0.0888 -0.0812
  973CO2     O1 4836   5.720   6.684   7.629 -0.3365 -0.0767  0.1378
  973CO2     O2 4837   5.891   6.673   7.785  0.0633 -0.1009 -0.3003
  974CO2     D1 4838   6.653   4.630   0.138 -0.2034  0.0058 -0.0287
  974CO2     D2 4839   6.603   4.443   0.102 -0.2223  0.0233 -0.0995
  974CO2      C 4840   6.628   4.536   0.120 -0.2128  0.0146 -0.0641
  974CO2     O1 4841   6.599   4.426   0.099 -0.2239  0.0249 -0.1056
  974CO2     O2 4842   6.657   4.647   0.141 -0.2017  0.0043 -0.0225
  975CO2     D1 4843   1.931   3.138   7.981  0.0540  0.1059 -0.2313
  975CO2     D2 4844   1.964   3.101   8.172 -0.6162 -0.1367 -0.1621
  975CO2      C 4845   1.947   3.120   8.077 -0.2811 -0.0154 -0.1967
  975CO2     O1 4846   1.967   3.098   8.189 -0.6741 -0.1577 -0.1561
  975CO2     O2 4847   1.928   3.141   7.964  0.1119  0.1268 -0.2373
  976CO2     D1 4848   3.686   6.258   0.999 -0.0100 -0.0138  0.1207
  976CO2     D2 4849   3.573   6.137   0.889  0.0277  0.2695 -0.2302
  976CO2      C 4850   3.629   6.197   0.944  0.0088  0.1278 -0.0547
  976CO2     O1 4851   3.563   6.127   0.880  0.0309  0.2940 -0.2605
  976CO2     O2 4852   3.695   6.268   1.008 -0.0132 -0.0383  0.1510
  977CO2     D1 4853   7.666   6.988   2.660  0.0943 -0.0778 -0.1572
  977CO2     D2 4854   7.538   6.848   2.717 -0.2642  0.1160 -0.4860
  977CO2      C 4855   7.602   6.918   2.688 -0.0850  0.0191 -0.3216
  977CO2     O1 4856   7.527   6.836   2.722 -0.2952  0.1328 -0.5144
  977CO2     O2 4857   7.677   7.000   2.655  0.1252 -0.0946 -0.1288
  978CO2     D1 4858   0.372   4.692   2.452  0.3056 -0.7028  0.0176
  978CO2     D2 4859   0.566   4.663   2.478  0.3948 -0.0833  0.0513
  978CO2      C 4860   0.469   4.677   2.465  0.3502 -0.3930  0.0344
  978CO2     O1 4861   0.582   4.660   2.480  0.4025 -0.0298  0.0542
  978CO2     O2 4862   0.355   4.694   2.449  0.2979 -0.7563  0.0146
  979CO2     D1 4863   6.920   7.479   2.974  0.0421 -0.1239  0.0762
  979CO2     D2 4864   6.779   7.445   2.838 -0.1393  0.1086  0.2072
  979CO2      C 4865   6.849   7.462   2.906 -0.0486 -0.0076  0.1417
  979CO2     O1 4866   6.767   7.443   2.827 -0.1550  0.1287  0.2185
  979CO2     O2 4867   6.932   7.482   2.985  0.0577 -0.1440  0.0649
  980CO2     D1 4868   2.006   8.384   4.025 -0.2593  0.0658  0.1654
  980CO2     D2 4869   1.925   8.203   4.034  0.1659 -0.1490 -0.3754
  980CO2      C 4870   1.965   8.294   4.029 -0.0467 -0.0416 -0.1050
  980CO2     O1 4871   1.918   8.188   4.034  0.2026 -0.1676 -0.4222
  980CO2     O2 4872   2.012   8.400   4.024 -0.2960  0.0843  0.2121
  981CO2     D1 4873   1.857   1.113   2.704  0.1374 -0.1835  0.2714
  981CO2     D2 4874   1.930   1.063   2.527  0.1436  0.6675  0.0331
  981CO2      C 4875   1.894   1.088   2.615  0.1405  0.2420  0.1522
  981CO2     O1 4876   1.936   1.059   2.511  0.1441  0.7410  0.0125
  981CO2     O2 4877   1.851   1.117   2.719  0.1368 -0.2570  0.2920
  982CO2     D1 4878   5.144   2.503   0.011  0.2805  0.0204 -0.2420
  982CO2     D2 4879   5.012   2.465   0.153  0.1637  0.2554 -0.2880
  982CO2      C 4880   5.078   2.484   0.082  0.2221  0.1379 -0.2650
  982CO2     O1 4881   5.000   2.462   0.165  0.1537  0.2757 -0.2920
  982CO2     O2 4882   5.156   2.506  -0.001  0.2905  0.0001 -0.2380
  983CO2     D1 4883   7.864   4.731   4.621  0.1203 -0.3606 -0.0978
  983CO2     D2 4884   7.942   4.860   4.749 -0.0438 -0.4459  0.0881
  983CO2      C 4885   7.903   4.795   4.685  0.0383 -0.4033 -0.0049
  983CO2     O1 4886   7.949   4.871   4.760 -0.0579 -0.4533  0.1041
  983CO2     O2 4887   7.858   4.720   4.610  0.1345 -0.3532 -0.1139
  984CO2     D1 4888   0.149   5.589   5.112 -0.0631 -0.1321 -0.5139
  984CO2     D2 4889   0.052   5.510   5.265 -0.2313  0.2741 -0.4089
  984CO2      C 4890   0.101   5.550   5.188 -0.1472  0.0710 -0.4614
  984CO2     O1 4891   0.044   5.503   5.278 -0.2458  0.3092 -0.3998
  984CO2     O2 4892   0.157   5.596   5.099 -0.0485 -0.1672 -0.5229
  985CO2     D1 4893   3.530   1.513   3.216 -0.3508 -0.0338  0.2967
  985CO2     D2 4894   3.599   1.337   3.274 -0.2980 -0.2384 -0.3861
  985CO2      C 4895   3.565   1.425   3.245 -0.3244 -0.1361 -0.0447
  985CO2     O1 4896   3.606   1.322   3.278 -0.2935 -0.2561 -0.4451
  985CO2     O2 4897   3.524   1.528   3.211 -0.3554 -0.0161  0.3557
  986CO2     D1 4898   5.671   2.281   3.985  0.3836  0.0712 -0.2818
  986CO2     D2 4899   5.480   2.331   3.987  0.1108 -0.9886  0.4201
  986CO2      C 4900   5.575   2.306   3.986  0.2472 -0.4587  0.0691
  986CO2     O1 4901   5.463   2.336   3.988  0.0872 -1.0802  0.4807
  986CO2     O2 4902   5.688   2.277   3.985  0.4071  0.1628 -0.3424
  987CO2     D1 4903   5.133   5.706   2.222  0.7086 -0.5626  0.1749
  987CO2     D2 4904   5.022   5.543   2.206 -0.1246 -0.0162  0.3468
  987CO2      C 4905   5.078   5.625   2.214  0.2920 -0.2894  0.2608
  987CO2     O1 4906   5.013   5.529   2.205 -0.1966  0.0310  0.3616
  987CO2     O2 4907   5.143   5.720   2.224  0.7806 -0.6098  0.1600
  988CO2     D1 4908   2.750   6.962   0.133 -0.0331 -0.4778 -0.2666
  988CO2     D2 4909   2.793   7.012  -0.054 -0.0815 -0.1919 -0.2016
  988CO2      C 4910   2.772   6.987   0.039 -0.0573 -0.3348 -0.2341
  988CO2     O1 4911   2.797   7.017  -0.070 -0.0856 -0.1672 -0.1960
  988CO2     O2 4912   2.746   6.958   0.149 -0.0289 -0.5025 -0.2722
  989CO2     D1 4913   7.232   1.449   1.136  0.0415  0.0169 -0.2154
  989CO2     D2 4914   7.210   1.501   0.947 -0.0997  0.4053 -0.0922
  989CO2      C 4915   7.221   1.475   1.042 -0.0291  0.2111 -0.1538
  989CO2     O1 4916   7.208   1.506   0.931 -0.1119  0.4388 -0.0816
  989CO2     O2 4917   7.234   1.444   1.153  0.0537 -0.0166 -0.2261
  990CO2     D1 4918   2.624   0.742   1.600  0.0540 -0.1749  0.4273
  990CO2     D2 4919   2.506   0.586   1.630 -0.0371 -0.1516  0.1931
  990CO2      C 4920   2.565   0.664   1.615  0.0085 -0.1632  0.3102
  990CO2     O1 4921   2.496   0.572   1.632 -0.0449 -0.1496  0.1729
  990CO2     O2 4922   2.634   0.755   1.597  0.0619 -0.1769  0.4475
  991CO2     D1 4923   5.594   3.500   1.869  0.2602 -0.1232  0.4390
  991CO2     D2 4924   5.788   3.469   1.849  0.2389 -0.0301  0.0879
  991CO2      C 4925   5.691   3.485   1.859  0.2496 -0.0766  0.2635
  991CO2     O1 4926   5.805   3.466   1.847  0.2371 -0.0220  0.0575
  991CO2     O2 4927   5.577   3.503   1.871  0.2620 -0.1312  0.4694
  992CO2     D1 4928   7.331   4.294   3.249 -0.1896  0.0877  0.3666
  992CO2     D2 4929   7.317   4.470   3.338 -0.4935  0.1919  0.1160
  992CO2      C 4930   7.324   4.382   3.293 -0.3416  0.1398  0.2413
  992CO2     O1 4931   7.316   4.485   3.346 -0.5197  0.2009  0.0944
  992CO2     O2 4932   7.332   4.279   3.241 -0.1634  0.0787  0.3883
  993CO2     D1 4933   0.913   5.433   8.319  0.1088  0.1674 -0.3061
  993CO2     D2 4934   0.974   5.548   8.467  0.4395 -0.1695 -0.1789
  993CO2      C 4935   0.944   5.490   8.393  0.2741 -0.0010 -0.2425
  993CO2     O1 4936   0.979   5.558   8.480  0.4680 -0.1986 -0.1679
  993CO2     O2 4937   0.908   5.423   8.306  0.0802  0.1965 -0.3171
  994CO2     D1 4938   2.130   0.585   0.731  0.1917 -0.1731 -0.2232
  994CO2     D2 4939   1.936   0.558   0.702  0.1130 -0.6116  0.6989
  994CO2      C 4940   2.033   0.571   0.716  0.1524 -0.3923  0.2379
  994CO2     O1 4941   1.919   0.555   0.699  0.1062 -0.6495  0.7786
  994CO2     O2 4942   2.147   0.587   0.733  0.1985 -0.1352 -0.3028
  995CO2     D1 4943   2.557   4.528   6.862 -0.2934 -0.2513  0.0899
  995CO2     D2 4944   2.464   4.647   6.990  0.3276  0.3202  0.0052
  995CO2      C 4945   2.510   4.588   6.926  0.0171  0.0344  0.0475
  995CO2     O1 4946   2.456   4.658   7.001  0.3812  0.3695 -0.0021
  995CO2     O2 4947   2.564   4.517   6.851 -0.3471 -0.3007  0.0972
  996CO2     D1 4948   5.098   6.311   0.420 -0.4359 -0.4218 -0.1588
  996CO2     D2 4949   5.291   6.355   0.421 -0.4373 -0.4154 -0.2920
  996CO2      C 4950   5.195   6.333   0.420 -0.4366 -0.4186 -0.2254
  996CO2     O1 4951   5.308   6.359   0.421 -0.4374 -0.4149 -0.3035
  996CO2     O2 4952   5.082   6.307   0.420 -0.4358 -0.4223 -0.1472
  997CO2     D1 4953   2.440   3.356   8.010  0.0606 -0.0745 -0.0290
  997CO2     D2 4954   2.279   3.272   8.089 -0.2214  0.7563  0.2859
  997CO2      C 4955   2.359   3.314   8.050 -0.0804  0.3409  0.1284
  997CO2     O1 4956   2.265   3.265   8.096 -0.2458  0.8281  0.3131
  997CO2     O2 4957   2.453   3.364   8.003  0.0849 -0.1462 -0.0562
  998CO2     D1 4958   5.404   3.129   4.633  0.4073 -0.1198  0.0803
  998CO2     D2 4959   5.343   3.315   4.659 -0.1082 -0.2652 -0.0897
  998CO2      C 4960   5.373   3.222   4.646  0.1496 -0.1925 -0.0047
  998CO2     O1 4961   5.337   3.331   4.661 -0.1527 -0.2778 -0.1044
  998CO2     O2 4962   5.409   3.113   4.631  0.4518 -0.1073  0.0950
  999CO2     D1 4963   2.698   1.215   7.035 -0.1927 -0.1683  0.0460
  999CO2     D2 4964   2.687   1.289   6.851  0.0590  0.1132  0.1427
  999CO2      C 4965   2.693   1.252   6.943 -0.0669 -0.0276  0.0944
  999CO2     O1 4966   2.686   1.295   6.836  0.0807  0.1375  0.1511
  999CO2     O2 4967   2.699   1.209   7.050 -0.2145 -0.1926  0.0376
 1000CO2     D1 4968   3.002   2.907   8.099  0.2090 -0.3464  0.0725
 1000CO2     D2 4969   3.069   3.039   8.231 -0.3734 -0.0054  0.0272
 1000CO2      C 4970   3.035   2.973   8.165 -0.0822 -0.1759  0.0498
 1000CO2     O1 4971   3.074   3.050   8.242 -0.4237  0.0241  0.0232
 1000CO2     O2 4972   2.997   2.896   8.088  0.2593 -0.3759  0.0764
 1001CO2     D1 4973   0.615   2.582   3.871  0.0465  0.1807 -0.3636
 1001CO2     D2 4974   0.782   2.581   3.765  0.1505  0.1414 -0.1999
 1001CO2      C 4975   0.699   2.581   3.818  0.0985  0.1610 -0.2818
 1001CO2     O1 4976   0.796   2.581   3.756  0.1594  0.1380 -0.1857
 1001CO2     O2 4977   0.601   2.582   3.880  0.0375  0.1841 -0.3778
 1002CO2     D1 4978   7.027   0.005   0.702 -0.0294  0.1566 -0.2100
 1002CO2     D2 4979   7.153   0.153   0.664 -0.1136  0.3239  0.1581
 1002CO2      C 4980   7.090   0.079   0.683 -0.0715  0.2402 -0.0260
 1002CO2     O1 4981   7.164   0.165   0.661 -0.1209  0.3383  0.1899
 1002CO2     O2 4982   7.016  -0.007   0.705 -0.0222  0.1421 -0.2418
 1003CO2     D1 4983   1.512   8.277   0.408 -0.1902  0.1281 -0.2257
 1003CO2     D2 4984   1.335   8.192   0.439 -0.2637  0.4130  0.1426
 1003CO2      C 4985   1.423   8.235   0.423 -0.2270  0.2705 -0.0415
 1003CO2     O1 4986   1.320   8.185   0.441 -0.2701  0.4376  0.1744
 1003CO2     O2 4987   1.527   8.284   0.406 -0.1838  0.1035 -0.2575
 1004CO2     D1 4988   4.737   0.047   6.520 -0.0487  0.4641  0.3875
 1004CO2     D2 4989   4.852   0.208   6.533  0.6660 -0.0420  0.3538
 1004CO2      C 4990   4.795   0.127   6.527  0.3086  0.2111  0.3706
 1004CO2     O1 4991   4.862   0.222   6.534  0.7278 -0.0857  0.3509
 1004CO2     O2 4992   4.727   0.033   6.519 -0.1105  0.5079  0.3904
 1005CO2     D1 4993   6.039   6.687   6.559 -0.5303 -0.4272  0.0772
 1005CO2     D2 4994   6.054   6.716   6.754  0.8320  0.2348 -0.1235
 1005CO2      C 4995   6.046   6.701   6.656  0.1509 -0.0962 -0.0231
 1005CO2     O1 4996   6.055   6.719   6.771  0.9497  0.2920 -0.1408
 1005CO2     O2 4997   6.037   6.684   6.542 -0.6479 -0.4844  0.0945
 1006CO2     D1 4998   5.511   4.020   4.979  0.2347 -0.0595  0.3678
 1006CO2     D2 4999   5.641   4.063   4.835 -0.7494 -0.2138 -0.5740
 1006CO2      C 5000   5.576   4.042   4.907 -0.2574 -0.1366 -0.1031
 1006CO2     O1 5001   5.652   4.067   4.823 -0.8344 -0.2271 -0.6554
 1006CO2     O2 5002   5.500   4.016   4.991  0.3197 -0.0462  0.4492
 1007CO2     D1 5003   1.464   2.799   3.550 -0.5314  0.0419 -0.2988
 1007CO2     D2 5004   1.483   2.713   3.373  0.0792  0.2163 -0.3160
 1007CO2      C 5005   1.473   2.756   3.461 -0.2261  0.1291 -0.3074
 1007CO2     O1 5006   1.485   2.706   3.357  0.1319  0.2314 -0.3175
 1007CO2     O2 5007   1.462   2.806   3.565 -0.5841  0.0269 -0.2973
 1008CO2     D1 5008   5.765   1.734   5.576 -0.4178 -0.2473 -0.6257
 1008CO2     D2 5009   5.847   1.862   5.450  0.0046  0.4334  0.3361
 1008CO2      C 5010   5.806   1.798   5.513 -0.2066  0.0930 -0.1448
 1008CO2     O1 5011   5.854   1.873   5.439  0.0411  0.4922  0.4192
 1008CO2     O2 5012   5.758   1.723   5.587 -0.4543 -0.3061 -0.7087
 1009CO2     D1 5013   6.669   1.146   1.422 -0.1769 -0.1349 -0.3084
 1009CO2     D2 5014   6.713   1.020   1.277  0.0604 -0.2536 -0.1336
 1009CO2      C 5015   6.691   1.083   1.350 -0.0582 -0.1942 -0.2210
 1009CO2     O1 5016   6.717   1.009   1.264  0.0809 -0.2638 -0.1185
 1009CO2     O2 5017   6.665   1.157   1.435 -0.1974 -0.1246 -0.3235
 1010CO2     D1 5018   0.734   3.032   2.231 -0.1943 -0.2005  0.3244
 1010CO2     D2 5019   0.609   3.129   2.349  0.0679  0.0570  0.3912
 1010CO2      C 5020   0.672   3.081   2.290 -0.0632 -0.0717  0.3578
 1010CO2     O1 5021   0.598   3.138   2.359  0.0905  0.0793  0.3970
 1010CO2     O2 5022   0.745   3.024   2.221 -0.2169 -0.2228  0.3186
 1011CO2     D1 5023   2.084   5.901   7.342 -0.2489 -0.5024 -0.0564
 1011CO2     D2 5024   2.230   6.022   7.283 -0.5992 -0.0963 -0.0968
 1011CO2      C 5025   2.157   5.962   7.313 -0.4240 -0.2993 -0.0766
 1011CO2     O1 5026   2.243   6.032   7.278 -0.6294 -0.0612 -0.1003
 1011CO2     O2 5027   2.071   5.891   7.347 -0.2186 -0.5375 -0.0529
 1012CO2     D1 5028   2.737   1.457   0.085  0.1758 -0.0403  0.0489
 1012CO2     D2 5029   2.878   1.560   0.178  0.0195 -0.1334  0.3891
 1012CO2      C 5030   2.808   1.508   0.132  0.0976 -0.0868  0.2190
 1012CO2     O1 5031   2.890   1.568   0.186  0.0059 -0.1414  0.4185
 1012CO2     O2 5032   2.725   1.448   0.077  0.1893 -0.0322  0.0195
 1013CO2     D1 5033   6.636   1.973   1.553  0.0399  0.2011  0.0472
 1013CO2     D2 5034   6.818   2.038   1.511 -0.0169  0.3231 -0.0083
 1013CO2      C 5035   6.727   2.005   1.532  0.0115  0.2621  0.0195
 1013CO2     O1 5036   6.834   2.043   1.508 -0.0218  0.3336 -0.0131
 1013CO2     O2 5037   6.621   1.967   1.557  0.0448  0.1906  0.0520
 1014CO2     D1 5038   2.914   4.697   4.705  0.0000 -0.3129  0.8475
 1014CO2     D2 5039   2.747   4.735   4.804 -0.3285 -0.3003  0.2892
 1014CO2      C 5040   2.830   4.716   4.755 -0.1642 -0.3066  0.5683
 1014CO2     O1 5041   2.732   4.738   4.813 -0.3569 -0.2992  0.2410
 1014CO2     O2 5042   2.928   4.694   4.697  0.0284 -0.3140  0.8957
 1015CO2     D1 5043   5.630   8.364   5.245 -0.0591  0.4128 -0.2307
 1015CO2     D2 5044   5.613   8.258   5.412  0.0715 -0.4579 -0.7673
 1015CO2      C 5045   5.622   8.311   5.328  0.0062 -0.0225 -0.4990
 1015CO2     O1 5046   5.612   8.249   5.426  0.0827 -0.5331 -0.8137
 1015CO2     O2 5047   5.631   8.373   5.231 -0.0704  0.4880 -0.1843
 1016CO2     D1 5048   7.972   3.846   4.096 -0.1320  0.4400 -0.2985
 1016CO2     D2 5049   8.095   3.983   4.023 -0.0637  0.5942  0.1063
 1016CO2      C 5050   8.034   3.915   4.059 -0.0979  0.5171 -0.0961
 1016CO2     O1 5051   8.106   3.995   4.016 -0.0578  0.6075  0.1413
 1016CO2     O2 5052   7.962   3.835   4.102 -0.1379  0.4267 -0.3335
 1017CO2     D1 5053   7.618   4.267   3.515  0.0169 -0.5089 -0.3142
 1017CO2     D2 5054   7.809   4.218   3.509 -0.0342 -0.7144 -0.2688
 1017CO2      C 5055   7.714   4.242   3.512 -0.0086 -0.6117 -0.2915
 1017CO2     O1 5056   7.826   4.213   3.508 -0.0386 -0.7321 -0.2649
 1017CO2     O2 5057   7.601   4.271   3.515  0.0213 -0.4912 -0.3181
 1018CO2     D1 5058   6.138   1.052   7.644 -0.5053 -0.1488  0.1633
 1018CO2     D2 5059   5.957   0.971   7.639 -0.5792  0.0137  0.2024
 1018CO2      C 5060   6.047   1.011   7.642 -0.5422 -0.0676  0.1829
 1018CO2     O1 5061   5.941   0.964   7.638 -0.5855  0.0277  0.2058
 1018CO2     O2 5062   6.153   1.058   7.645 -0.4989 -0.1628  0.1599
 1019CO2     D1 5063   2.842   3.846   2.532 -0.1903  0.3087  0.2805
 1019CO2     D2 5064   3.036   3.833   2.572  0.0278  0.7770 -0.6166
 1019CO2      C 5065   2.939   3.840   2.552 -0.0812  0.5429 -0.1681
 1019CO2     O1 5066   3.052   3.832   2.575  0.0467  0.8175 -0.6941
 1019CO2     O2 5067   2.825   3.847   2.528 -0.2091  0.2683  0.3580
 1020CO2     D1 5068   1.886   0.017   4.888 -0.4628 -0.1150 -0.2111
 1020CO2     D2 5069   1.859   0.163   4.757 -0.8327  0.0180  0.0123
 1020CO2      C 5070   1.873   0.090   4.822 -0.6477 -0.0485 -0.0994
 1020CO2     O1 5071   1.857   0.175   4.746 -0.8646  0.0295  0.0316
 1020CO2     O2 5072   1.888   0.004   4.899 -0.4308 -0.1265 -0.2304
 1021CO2     D1 5073   5.067   1.459   8.321 -0.0526 -0.1650  0.4101
 1021CO2     D2 5074   5.110   1.524   8.139 -0.1447 -0.1642  0.3877
 1021CO2      C 5075   5.089   1.491   8.230 -0.0986 -0.1646  0.3989
 1021CO2     O1 5076   5.114   1.529   8.123 -0.1527 -0.1641  0.3858
 1021CO2     O2 5077   5.063   1.453   8.337 -0.0446 -0.1651  0.4121
 1022CO2     D1 5078   7.394   4.535   1.451  0.2223  0.1096 -0.0682
 1022CO2     D2 5079   7.479   4.703   1.513 -0.0723  0.1648  0.1883
 1022CO2      C 5080   7.437   4.619   1.482  0.0750  0.1372  0.0600
 1022CO2     O1 5081   7.487   4.717   1.519 -0.0977  0.1696  0.2105
 1022CO2     O2 5082   7.386   4.521   1.446  0.2478  0.1049 -0.0904
 1023CO2     D1 5083   0.349   8.148   3.657  0.0555 -0.2666  0.3199
 1023CO2     D2 5084   0.510   8.155   3.542  0.0443  0.2968  0.3387
 1023CO2      C 5085   0.429   8.152   3.599  0.0499  0.0151  0.3293
 1023CO2     O1 5086   0.523   8.156   3.532  0.0434  0.3454  0.3403
 1023CO2     O2 5087   0.335   8.147   3.667  0.0565 -0.3152  0.3182
 1024CO2     D1 5088   7.228   0.647   8.258 -0.2628  0.1476  0.3901
 1024CO2     D2 5089   7.039   0.588   8.266 -0.2540  0.0869  0.1349
 1024CO2      C 5090   7.133   0.618   8.262 -0.2584  0.1173  0.2625
 1024CO2     O1 5091   7.023   0.583   8.266 -0.2532  0.0817  0.1129
 1024CO2     O2 5092   7.244   0.652   8.258 -0.2636  0.1529  0.4121
 1025CO2     D1 5093   4.397   6.113   2.643  0.2385  0.0392  0.1258
 1025CO2     D2 5094   4.424   6.306   2.606 -0.1118  0.0378 -0.1352
 1025CO2      C 5095   4.410   6.209   2.624  0.0633  0.0385 -0.0047
 1025CO2     O1 5096   4.426   6.322   2.602 -0.1420  0.0377 -0.1578
 1025CO2     O2 5097   4.395   6.097   2.646  0.2687  0.0394  0.1484
 1026CO2     D1 5098   2.705   0.439   7.051  0.1883  0.0117 -0.3818
 1026CO2     D2 5099   2.846   0.324   7.129 -0.0130  0.4087  0.5740
 1026CO2      C 5100   2.776   0.381   7.090  0.0876  0.2102  0.0961
 1026CO2     O1 5101   2.859   0.314   7.135 -0.0304  0.4430  0.6566
 1026CO2     O2 5102   2.693   0.449   7.044  0.2057 -0.0226 -0.4644
 1027CO2     D1 5103   6.970   0.730   0.736  0.3534  0.2883 -0.2435
 1027CO2     D2 5104   6.955   0.900   0.837 -0.1412 -0.2010  0.5141
 1027CO2      C 5105   6.963   0.815   0.787  0.1061  0.0436  0.1353
 1027CO2     O1 5106   6.954   0.914   0.846 -0.1839 -0.2433  0.5796
 1027CO2     O2 5107   6.971   0.715   0.728  0.3961  0.3306 -0.3090
 1028CO2     D1 5108   4.635   7.048   6.729 -0.3913 -0.0396  0.0390
 1028CO2     D2 5109   4.623   7.214   6.622 -0.3025 -0.0309  0.0401
 1028CO2      C 5110   4.629   7.131   6.675 -0.3469 -0.0352  0.0395
 1028CO2     O1 5111   4.621   7.228   6.612 -0.2949 -0.0301  0.0402
 1028CO2     O2 5112   4.636   7.034   6.738 -0.3990 -0.0403  0.0389
 1029CO2     D1 5113   5.825   6.611   5.633 -0.0799  0.0117  0.1168
 1029CO2     D2 5114   5.886   6.424   5.644 -0.0685  0.0085  0.0037
 1029CO2      C 5115   5.856   6.518   5.638 -0.0742  0.0101  0.0602
 1029CO2     O1 5116   5.892   6.408   5.645 -0.0675  0.0082 -0.0061
 1029CO2     O2 5117   5.820   6.628   5.632 -0.0809  0.0120  0.1266
 1030CO2     D1 5118   3.432   5.024   0.947 -0.0272 -0.8857  0.0589
 1030CO2     D2 5119   3.608   4.976   1.022  0.0475 -0.2599  0.2822
 1030CO2      C 5120   3.520   5.000   0.985  0.0102 -0.5728  0.1706
 1030CO2     O1 5121   3.623   4.972   1.029  0.0540 -0.2058  0.3015
 1030CO2     O2 5122   3.417   5.028   0.940 -0.0337 -0.9397  0.0396
 1031CO2     D1 5123   4.981   0.202   1.573  0.4050  0.2967 -0.5836
 1031CO2     D2 5124   4.937   0.067   1.435 -0.1891 -0.1184  0.0037
 1031CO2      C 5125   4.959   0.134   1.504  0.1079  0.0891 -0.2899
 1031CO2     O1 5126   4.934   0.055   1.423 -0.2405 -0.1543  0.0544
 1031CO2     O2 5127   4.985   0.213   1.585  0.4563  0.3325 -0.6343
 1032CO2     D1 5128   0.481   5.757   2.729 -0.1622  0.2612  0.3550
 1032CO2     D2 5129   0.371   5.805   2.571 -0.1066 -0.2206  0.1696
 1032CO2      C 5130   0.426   5.781   2.650 -0.1344  0.0203  0.2623
 1032CO2     O1 5131   0.362   5.809   2.558 -0.1018 -0.2622  0.1536
 1032CO2     O2 5132   0.490   5.753   2.743 -0.1670  0.3028  0.3710
 1033CO2     D1 5133   6.807   2.330   7.657 -0.1045  0.1428 -0.2621
 1033CO2     D2 5134   6.972   2.224   7.632 -0.4726 -0.5048  0.0609
 1033CO2      C 5135   6.889   2.277   7.644 -0.2886 -0.1810 -0.1006
 1033CO2     O1 5136   6.986   2.214   7.630 -0.5044 -0.5607  0.0888
 1033CO2     O2 5137   6.793   2.340   7.659 -0.0727  0.1987 -0.2900
 1034CO2     D1 5138   0.251   6.626   5.325  0.4536  0.2416 -0.1111
 1034CO2     D2 5139   0.381   6.706   5.451  0.0834 -0.1067  0.4959
 1034CO2      C 5140   0.316   6.666   5.388  0.2685  0.0675  0.1924
 1034CO2     O1 5141   0.392   6.713   5.462  0.0514 -0.1368  0.5483
 1034CO2     O2 5142   0.240   6.619   5.314  0.4856  0.2717 -0.1635
 1035CO2     D1 5143   4.585   3.957   4.328  0.1973  0.0293 -0.3339
 1035CO2     D2 5144   4.770   3.888   4.325  0.2135  0.0396  0.3047
 1035CO2      C 5145   4.678   3.922   4.326  0.2054  0.0344 -0.0146
 1035CO2     O1 5146   4.787   3.882   4.325  0.2149  0.0404  0.3599
 1035CO2     O2 5147   4.569   3.963   4.328  0.1959  0.0285 -0.3891
 1036CO2     D1 5148   3.089   4.727   2.603  0.1470  0.0291 -0.2217
 1036CO2     D2 5149   3.030   4.716   2.415 -0.2113 -0.4553 -0.0851
 1036CO2      C 5150   3.060   4.722   2.509 -0.0322 -0.2131 -0.1534
 1036CO2     O1 5151   3.025   4.716   2.398 -0.2422 -0.4971 -0.0733
 1036CO2     O2 5152   3.094   4.728   2.620  0.1779  0.0709 -0.2335
 1037CO2     D1 5153   3.223   1.679   2.886 -0.7055 -0.5534 -0.1752
 1037CO2     D2 5154   3.128   1.848   2.845  0.3094  0.1258  0.2549
 1037CO2      C 5155   3.176   1.763   2.866 -0.1981 -0.2138  0.0398
 1037CO2     O1 5156   3.120   1.862   2.842  0.3970  0.1845  0.2920
 1037CO2     O2 5157   3.231   1.665   2.890 -0.7931 -0.6120 -0.2124
 1038CO2     D1 5158   0.634   1.470   2.575 -0.5559  0.0807 -1.1748
 1038CO2     D2 5159   0.792   1.429   2.462  0.3342  0.0600  0.0673
 1038CO2      C 5160   0.713   1.449   2.518 -0.1108  0.0703 -0.5537
 1038CO2     O1 5161   0.805   1.426   2.452  0.4111  0.0582  0.1746
 1038CO2     O2 5162   0.621   1.473   2.584 -0.6328  0.0825 -1.2821
 1039CO2     D1 5163   5.302   6.673   6.549  0.3041  0.1948  0.0049
 1039CO2     D2 5164   5.200   6.762   6.693 -0.2133 -0.1631 -0.1375
 1039CO2      C 5165   5.251   6.718   6.621  0.0454  0.0159 -0.0663
 1039CO2     O1 5166   5.191   6.770   6.705 -0.2580 -0.1940 -0.1498
 1039CO2     O2 5167   5.311   6.665   6.537  0.3488  0.2257  0.0173
 1040CO2     D1 5168   7.596   1.177   5.150 -0.0373  0.0463 -0.3598
 1040CO2     D2 5169   7.530   0.991   5.133 -0.1144  0.0584 -0.1853
 1040CO2      C 5170   7.563   1.084   5.142 -0.0758  0.0524 -0.2726
 1040CO2     O1 5171   7.525   0.975   5.132 -0.1211  0.0595 -0.1702
 1040CO2     O2 5172   7.602   1.193   5.151 -0.0306  0.0453 -0.3749
 1041CO2     D1 5173   7.416   1.231   6.510  0.0501 -0.2379 -0.0697
 1041CO2     D2 5174   7.482   1.353   6.369 -0.4022 -0.0812 -0.1468
 1041CO2      C 5175   7.449   1.292   6.439 -0.1761 -0.1595 -0.1083
 1041CO2     O1 5176   7.488   1.364   6.357 -0.4412 -0.0677 -0.1535
 1041CO2     O2 5177   7.410   1.220   6.522  0.0891 -0.2514 -0.0631
 1042CO2     D1 5178   4.326   5.509   2.589  0.5878 -0.4682  0.0600
 1042CO2     D2 5179   4.367   5.403   2.428 -0.0306 -0.4001 -0.1438
 1042CO2      C 5180   4.346   5.456   2.509  0.2786 -0.4342 -0.0419
 1042CO2     O1 5181   4.370   5.393   2.414 -0.0840 -0.3942 -0.1614
 1042CO2     O2 5182   4.322   5.518   2.603  0.6412 -0.4741  0.0777
 1043CO2     D1 5183   4.431   5.483   5.487 -0.0376 -0.4994 -0.5754
 1043CO2     D2 5184   4.395   5.462   5.681  0.3384 -0.2315 -0.4757
 1043CO2      C 5185   4.413   5.473   5.584  0.1504 -0.3654 -0.5256
 1043CO2     O1 5186   4.392   5.460   5.697  0.3709 -0.2083 -0.4671
 1043CO2     O2 5187   4.434   5.485   5.471 -0.0700 -0.5225 -0.5840
 1044CO2     D1 5188   6.790   0.676   1.115 -0.0152 -0.4798 -0.2334
 1044CO2     D2 5189   6.923   0.665   1.260 -0.0270 -0.3649 -0.2144
 1044CO2      C 5190   6.857   0.670   1.187 -0.0211 -0.4223 -0.2239
 1044CO2     O1 5191   6.935   0.664   1.273 -0.0280 -0.3549 -0.2128
 1044CO2     O2 5192   6.778   0.677   1.102 -0.0142 -0.4897 -0.2350
 1045CO2     D1 5193   5.328   4.402   4.341  0.0802 -0.0613 -0.1637
 1045CO2     D2 5194   5.284   4.270   4.481  0.1174  0.0532 -0.0441
 1045CO2      C 5195   5.306   4.336   4.411  0.0988 -0.0041 -0.1039
 1045CO2     O1 5196   5.280   4.258   4.493  0.1206  0.0631 -0.0337
 1045CO2     O2 5197   5.331   4.414   4.328  0.0770 -0.0712 -0.1740
 1046CO2     D1 5198   6.674   3.009   7.883 -0.5026 -0.6241 -0.4432
 1046CO2     D2 5199   6.497   3.020   7.971 -0.0813 -0.5731  0.4024
 1046CO2      C 5200   6.585   3.015   7.927 -0.2920 -0.5986 -0.0204
 1046CO2     O1 5201   6.481   3.021   7.979 -0.0449 -0.5687  0.4755
 1046CO2     O2 5202   6.689   3.008   7.876 -0.5390 -0.6285 -0.5162
 1047CO2     D1 5203   5.857   4.349   6.577 -0.4909  0.1735  0.1742
 1047CO2     D2 5204   5.961   4.203   6.494 -0.0945  0.4369  0.2085
 1047CO2      C 5205   5.909   4.276   6.536 -0.2927  0.3052  0.1914
 1047CO2     O1 5206   5.970   4.190   6.487 -0.0603  0.4596  0.2115
 1047CO2     O2 5207   5.848   4.361   6.585 -0.5252  0.1507  0.1713
 1048CO2     D1 5208   6.389   5.751   3.915 -0.1401  0.3986 -0.0266
 1048CO2     D2 5209   6.551   5.861   3.892  0.0453  0.0577 -0.3555
 1048CO2      C 5210   6.470   5.806   3.903 -0.0474  0.2282 -0.1910
 1048CO2     O1 5211   6.565   5.871   3.890  0.0613  0.0283 -0.3839
 1048CO2     O2 5212   6.375   5.741   3.917 -0.1561  0.4281  0.0018
 1049CO2     D1 5213   6.375   0.907   1.361 -0.2172  0.2766  0.4302
 1049CO2     D2 5214   6.438   0.953   1.543 -0.1058  0.3242  0.3797
 1049CO2      C 5215   6.406   0.930   1.452 -0.1615  0.3004  0.4049
 1049CO2     O1 5216   6.444   0.956   1.558 -0.0962  0.3283  0.3753
 1049CO2     O2 5217   6.369   0.903   1.345 -0.2268  0.2725  0.4346
 1050CO2     D1 5218   7.443   6.067   1.025  0.1750  0.0486  0.2163
 1050CO2     D2 5219   7.631   6.031   0.973  0.2707  0.3057  0.3880
 1050CO2      C 5220   7.537   6.049   0.999  0.2228  0.1772  0.3022
 1050CO2     O1 5221   7.647   6.028   0.968  0.2790  0.3279  0.4029
 1050CO2     O2 5222   7.427   6.070   1.029  0.1667  0.0264  0.2015
 1051CO2     D1 5223   6.071   4.088   3.407  0.0518  0.3024  0.2800
 1051CO2     D2 5224   6.206   3.952   3.455  0.4947  0.5875 -0.1498
 1051CO2      C 5225   6.138   4.020   3.431  0.2732  0.4450  0.0651
 1051CO2     O1 5226   6.217   3.940   3.459  0.5329  0.6121 -0.1869
 1051CO2     O2 5227   6.059   4.100   3.403  0.0135  0.2778  0.3171
 1052CO2     D1 5228   2.917   5.236   2.535 -0.0038  0.0965 -0.1719
 1052CO2     D2 5229   2.984   5.103   2.666 -0.0881  0.2481  0.0252
 1052CO2      C 5230   2.950   5.169   2.601 -0.0460  0.1723 -0.0733
 1052CO2     O1 5231   2.990   5.091   2.677 -0.0954  0.2612  0.0423
 1052CO2     O2 5232   2.911   5.247   2.524  0.0035  0.0834 -0.1889
 1053CO2     D1 5233   5.589   7.430   2.360 -0.3280 -0.0696 -0.3031
 1053CO2     D2 5234   5.423   7.537   2.368 -0.3092 -0.0592 -0.0410
 1053CO2      C 5235   5.506   7.483   2.364 -0.3186 -0.0644 -0.1720
 1053CO2     O1 5236   5.408   7.546   2.369 -0.3076 -0.0583 -0.0184
 1053CO2     O2 5237   5.603   7.420   2.360 -0.3296 -0.0705 -0.3257
 1054CO2     D1 5238   0.691   5.560   7.746 -0.2896 -0.0920  0.3985
 1054CO2     D2 5239   0.557   5.661   7.640 -0.5267 -0.3752  0.4269
 1054CO2      C 5240   0.624   5.610   7.693 -0.4081 -0.2336  0.4127
 1054CO2     O1 5241   0.546   5.670   7.631 -0.5471 -0.3997  0.4293
 1054CO2     O2 5242   0.702   5.551   7.755 -0.2691 -0.0676  0.3961
 1055CO2     D1 5243   5.876   2.898   3.080 -0.4227 -0.1453  0.0143
 1055CO2     D2 5244   5.993   2.772   3.178 -0.1673  0.0954  0.0209
 1055CO2      C 5245   5.934   2.835   3.129 -0.2950 -0.0249  0.0176
 1055CO2     O1 5246   6.003   2.761   3.187 -0.1453  0.1162  0.0214
 1055CO2     O2 5247   5.866   2.909   3.072 -0.4447 -0.1661  0.0138
 1056CO2     D1 5248   4.979   5.506   2.882  0.3654  0.1668 -0.0450
 1056CO2     D2 5249   4.795   5.434   2.872  0.4436 -0.0228 -0.1168
 1056CO2      C 5250   4.887   5.470   2.877  0.4045  0.0720 -0.0809
 1056CO2     O1 5251   4.779   5.427   2.871  0.4504 -0.0392 -0.1230
 1056CO2     O2 5252   4.994   5.512   2.883  0.3586  0.1831 -0.0387
 1057CO2     D1 5253   3.148   0.927   6.626  0.1105 -0.0351 -0.0927
 1057CO2     D2 5254   3.270   1.077   6.671  0.0476  0.0522 -0.2122
 1057CO2      C 5255   3.209   1.002   6.648  0.0791  0.0085 -0.1525
 1057CO2     O1 5256   3.280   1.089   6.674  0.0422  0.0598 -0.2225
 1057CO2     O2 5257   3.137   0.914   6.622  0.1159 -0.0427 -0.0824
 1058CO2     D1 5258   5.687   6.500   6.809 -0.2636  0.0819 -0.1526
 1058CO2     D2 5259   5.799   6.517   6.646 -0.4425  0.7618 -0.2063
 1058CO2      C 5260   5.743   6.509   6.727 -0.3531  0.4219 -0.1794
 1058CO2     O1 5261   5.808   6.519   6.632 -0.4580  0.8205 -0.2110
 1058CO2     O2 5262   5.677   6.499   6.823 -0.2481  0.0232 -0.1479
 1059CO2     D1 5263   1.384   0.939   4.737  0.1508  0.6066 -0.3364
 1059CO2     D2 5264   1.194   0.953   4.687  0.0081  0.0373  0.0340
 1059CO2      C 5265   1.289   0.946   4.712  0.0795  0.3219 -0.1512
 1059CO2     O1 5266   1.177   0.955   4.682 -0.0042 -0.0119  0.0660
 1059CO2     O2 5267   1.401   0.937   4.741  0.1631  0.6558 -0.3683
 1060CO2     D1 5268   3.163   8.472   4.234 -0.4867  0.0208  0.0589
 1060CO2     D2 5269   3.235   8.462   4.050 -0.6711 -0.0988 -0.0075
 1060CO2      C 5270   3.199   8.467   4.142 -0.5789 -0.0390  0.0257
 1060CO2     O1 5271   3.241   8.461   4.034 -0.6870 -0.1091 -0.0132
 1060CO2     O2 5272   3.157   8.473   4.250 -0.4708  0.0312  0.0646
 1061CO2     D1 5273   5.187   3.615   0.360 -0.6482  0.1437  0.1647
 1061CO2     D2 5274   5.073   3.580   0.202 -0.1779  0.2395 -0.1983
 1061CO2      C 5275   5.130   3.597   0.281 -0.4131  0.1916 -0.0168
 1061CO2     O1 5276   5.063   3.576   0.188 -0.1373  0.2478 -0.2296
 1061CO2     O2 5277   5.197   3.618   0.373 -0.6889  0.1355  0.1960
 1062CO2     D1 5278   3.313   3.986   6.681 -0.1280  0.3696 -0.4416
 1062CO2     D2 5279   3.244   3.801   6.675 -0.1035  0.3438  0.0935
 1062CO2      C 5280   3.279   3.893   6.678 -0.1157  0.3567 -0.1740
 1062CO2     O1 5281   3.238   3.785   6.675 -0.1014  0.3416  0.1397
 1062CO2     O2 5282   3.320   4.002   6.681 -0.1301  0.3718 -0.4878
 1063CO2     D1 5283   8.434   6.794   6.962  0.6448 -0.1204 -0.1402
 1063CO2     D2 5284   8.371   6.943   7.076 -0.2690 -0.4670 -0.1877
 1063CO2      C 5285   8.403   6.868   7.019  0.1879 -0.2937 -0.1639
 1063CO2     O1 5286   8.366   6.956   7.086 -0.3479 -0.4969 -0.1918
 1063CO2     O2 5287   8.439   6.781   6.952  0.7238 -0.0905 -0.1361
 1064CO2     D1 5288   3.326   4.230   4.266 -0.2340 -0.0445 -0.4152
 1064CO2     D2 5289   3.384   4.367   4.136  0.0312  0.4913  0.2621
 1064CO2      C 5290   3.355   4.298   4.201 -0.1014  0.2234 -0.0765
 1064CO2     O1 5291   3.390   4.378   4.125  0.0542  0.5376  0.3206
 1064CO2     O2 5292   3.321   4.218   4.278 -0.2570 -0.0907 -0.4737
 1065CO2     D1 5293   5.446   6.965   1.734 -0.1186  0.2392 -0.0467
 1065CO2     D2 5294   5.364   7.102   1.850  0.0816  0.2259  0.1110
 1065CO2      C 5295   5.405   7.034   1.792 -0.0185  0.2325  0.0322
 1065CO2     O1 5296   5.357   7.114   1.861  0.0988  0.2247  0.1247
 1065CO2     O2 5297   5.453   6.954   1.724 -0.1359  0.2403 -0.0603
 1066CO2     D1 5298   3.251   5.012   2.060  0.3640 -0.0966  0.1723
 1066CO2     D2 5299   3.178   5.028   2.244 -0.0127  0.2901 -0.0088
 1066CO2      C 5300   3.214   5.020   2.152  0.1757  0.0967  0.0817
 1066CO2     O1 5301   3.172   5.029   2.259 -0.0452  0.3235 -0.0244
 1066CO2     O2 5302   3.257   5.011   2.044  0.3966 -0.1300  0.1879
 1067CO2     D1 5303   6.622   7.365   7.370 -0.3305 -0.2972 -0.1639
 1067CO2     D2 5304   6.530   7.539   7.391  0.5965  0.1585  0.1290
 1067CO2      C 5305   6.576   7.452   7.381  0.1330 -0.0693 -0.0175
 1067CO2     O1 5306   6.522   7.554   7.392  0.6766  0.1979  0.1543
 1067CO2     O2 5307   6.630   7.350   7.369 -0.4106 -0.3365 -0.1892
 1068CO2     D1 5308   5.137   6.674   4.983  0.1147  0.1203  0.2225
 1068CO2     D2 5309   5.229   6.589   5.137  0.8260 -0.3049 -0.4338
 1068CO2      C 5310   5.183   6.632   5.060  0.4704 -0.0923 -0.1056
 1068CO2     O1 5311   5.237   6.582   5.150  0.8874 -0.3417 -0.4905
 1068CO2     O2 5312   5.129   6.681   4.970  0.0533  0.1570  0.2792
 1069CO2     D1 5313   2.267   4.011   4.756  0.2864  0.0840  0.1490
 1069CO2     D2 5314   2.232   3.958   4.568 -0.3944  0.3961  0.1861
 1069CO2      C 5315   2.249   3.985   4.662 -0.0540  0.2400  0.1675
 1069CO2     O1 5316   2.229   3.954   4.552 -0.4532  0.4231  0.1893
 1069CO2     O2 5317   2.270   4.016   4.772  0.3452  0.0570  0.1458
 1070CO2     D1 5318   6.044   3.517   5.269 -0.3165 -0.2595 -0.2741
 1070CO2     D2 5319   6.046   3.564   5.077  0.0646  0.7513 -0.0276
 1070CO2      C 5320   6.045   3.540   5.173 -0.1259  0.2459 -0.1508
 1070CO2     O1 5321   6.046   3.568   5.060  0.0975  0.8386 -0.0063
 1070CO2     O2 5322   6.043   3.513   5.285 -0.3494 -0.3468 -0.2954
 1071CO2     D1 5323   1.481   8.375   0.098 -0.1046 -0.1148  0.2087
 1071CO2     D2 5324   1.521   8.532   0.211  0.0888  0.2441 -0.3612
 1071CO2      C 5325   1.501   8.454   0.154 -0.0079  0.0646 -0.0762
 1071CO2     O1 5326   1.525   8.546   0.221  0.1055  0.2751 -0.4104
 1071CO2     O2 5327   1.477   8.361   0.088 -0.1213 -0.1458  0.2579
 1072CO2     D1 5328   3.422   0.597   1.763  0.0560 -0.0167 -0.1317
 1072CO2     D2 5329   3.440   0.752   1.641 -0.2798  0.1557  0.0367
 1072CO2      C 5330   3.431   0.674   1.702 -0.1119  0.0695 -0.0475
 1072CO2     O1 5331   3.442   0.765   1.631 -0.3088  0.1706  0.0512
 1072CO2     O2 5332   3.421   0.584   1.774  0.0850 -0.0316 -0.1462
 1073CO2     D1 5333   5.834   2.466   4.272 -0.3694 -0.2330  0.1077
 1073CO2     D2 5334   6.016   2.397   4.306 -0.2368  0.1164  0.1127
 1073CO2      C 5335   5.925   2.431   4.289 -0.3031 -0.0583  0.1102
 1073CO2     O1 5336   6.032   2.391   4.309 -0.2253  0.1466  0.1131
 1073CO2     O2 5337   5.818   2.472   4.269 -0.3808 -0.2632  0.1073
 1074CO2     D1 5338   1.467   5.910   2.765  0.0558  0.2159  0.3670
 1074CO2     D2 5339   1.578   6.067   2.812  0.1040  0.3130 -0.0704
 1074CO2      C 5340   1.523   5.988   2.789  0.0799  0.2645  0.1483
 1074CO2     O1 5341   1.588   6.080   2.816  0.1081  0.3214 -0.1081
 1074CO2     O2 5342   1.458   5.896   2.761  0.0517  0.2076  0.4048
 1075CO2     D1 5343   7.689   3.312   5.997  0.3425  0.7339 -0.2788
 1075CO2     D2 5344   7.545   3.404   6.095  0.0703 -0.4501  0.4456
 1075CO2      C 5345   7.617   3.358   6.046  0.2064  0.1419  0.0834
 1075CO2     O1 5346   7.532   3.412   6.103  0.0467 -0.5524  0.5082
 1075CO2     O2 5347   7.702   3.304   5.988  0.3660  0.8362 -0.3414
 1076CO2     D1 5348   4.433   7.436   4.997 -0.0391 -0.4387 -0.5002
 1076CO2     D2 5349   4.298   7.519   4.879 -0.2651 -0.0889  0.0017
 1076CO2      C 5350   4.366   7.477   4.938 -0.1521 -0.2638 -0.2492
 1076CO2     O1 5351   4.287   7.527   4.869 -0.2847 -0.0587  0.0450
 1076CO2     O2 5352   4.445   7.428   5.007 -0.0196 -0.4689 -0.5435
 1077CO2     D1 5353   2.932   7.276   7.205  0.1606 -0.3334 -0.1685
 1077CO2     D2 5354   3.092   7.195   7.288  0.4995  0.7926  0.2959
 1077CO2      C 5355   3.012   7.235   7.247  0.3301  0.2296  0.0637
 1077CO2     O1 5356   3.106   7.188   7.295  0.5288  0.8898  0.3360
 1077CO2     O2 5357   2.919   7.283   7.198  0.1313 -0.4307 -0.2087
 1078CO2     D1 5358   6.277   3.618   2.470  0.2411 -0.1566  0.5644
 1078CO2     D2 5359   6.323   3.658   2.282 -0.4239 -0.2510  0.3822
 1078CO2      C 5360   6.300   3.638   2.376 -0.0914 -0.2038  0.4733
 1078CO2     O1 5361   6.327   3.662   2.266 -0.4814 -0.2591  0.3665
 1078CO2     O2 5362   6.273   3.615   2.487  0.2986 -0.1485  0.5801
 1079CO2     D1 5363   6.674   1.727   3.475  0.0555  0.5211 -0.2252
 1079CO2     D2 5364   6.508   1.773   3.572  0.2122  0.4512  0.0763
 1079CO2      C 5365   6.591   1.750   3.523  0.1339  0.4861 -0.0745
 1079CO2     O1 5366   6.494   1.777   3.580  0.2258  0.4452  0.1023
 1079CO2     O2 5367   6.688   1.723   3.466  0.0420  0.5271 -0.2513
 1080CO2     D1 5368   3.226   5.005   7.829 -0.2723  0.1262  0.1270
 1080CO2     D2 5369   3.261   4.946   8.014 -0.4218  0.6965  0.3381
 1080CO2      C 5370   3.244   4.975   7.921 -0.3471  0.4114  0.2325
 1080CO2     O1 5371   3.264   4.941   8.030 -0.4347  0.7457  0.3563
 1080CO2     O2 5372   3.223   5.010   7.813 -0.2594  0.0770  0.1087
 1081CO2     D1 5373   4.920   4.784   3.287 -0.2496 -0.6078  0.0717
 1081CO2     D2 5374   4.913   4.830   3.095  0.2602 -0.7478  0.0202
 1081CO2      C 5375   4.916   4.807   3.191  0.0053 -0.6778  0.0460
 1081CO2     O1 5376   4.913   4.834   3.078  0.3042 -0.7599  0.0158
 1081CO2     O2 5377   4.920   4.780   3.304 -0.2936 -0.5957  0.0761
 1082CO2     D1 5378   3.685   4.186   6.327  0.1616  0.1367  0.0241
 1082CO2     D2 5379   3.683   3.989   6.340 -0.1008  0.1264 -0.1632
 1082CO2      C 5380   3.684   4.087   6.333  0.0304  0.1316 -0.0695
 1082CO2     O1 5381   3.683   3.972   6.341 -0.1234  0.1255 -0.1794
 1082CO2     O2 5382   3.685   4.203   6.325  0.1843  0.1376  0.0403
 1083CO2     D1 5383   1.663   8.129   7.883  0.6234  0.0163 -0.2325
 1083CO2     D2 5384   1.543   8.285   7.868 -0.1829 -0.5771  0.0509
 1083CO2      C 5385   1.603   8.207   7.876  0.2202 -0.2804 -0.0908
 1083CO2     O1 5386   1.532   8.299   7.867 -0.2525 -0.6284  0.0754
 1083CO2     O2 5387   1.674   8.116   7.884  0.6930  0.0676 -0.2570
 1084CO2     D1 5388   7.846   4.802   1.160 -0.2390  0.0695  0.0449
 1084CO2     D2 5389   7.756   4.938   1.047  0.2233  0.4461  0.1302
 1084CO2      C 5390   7.801   4.870   1.104 -0.0078  0.2578  0.0875
 1084CO2     O1 5391   7.749   4.950   1.038  0.2632  0.4786  0.1376
 1084CO2     O2 5392   7.854   4.790   1.170 -0.2789  0.0370  0.0375
 1085CO2     D1 5393   2.697   5.604   2.893 -0.5579 -0.1757  0.1428
 1085CO2     D2 5394   2.823   5.747   2.942 -0.4345 -0.2103 -0.0684
 1085CO2      C 5395   2.760   5.676   2.918 -0.4962 -0.1930  0.0372
 1085CO2     O1 5396   2.834   5.760   2.947 -0.4239 -0.2133 -0.0867
 1085CO2     O2 5397   2.686   5.591   2.888 -0.5685 -0.1727  0.1610
 1086CO2     D1 5398   2.969   2.900   7.736 -0.5106  0.1173 -0.0164
 1086CO2     D2 5399   2.910   2.729   7.816  0.2445  0.0233  0.3398
 1086CO2      C 5400   2.940   2.815   7.776 -0.1330  0.0703  0.1617
 1086CO2     O1 5401   2.905   2.715   7.823  0.3098  0.0152  0.3706
 1086CO2     O2 5402   2.974   2.915   7.729 -0.5758  0.1254 -0.0472
 1087CO2     D1 5403   2.574   2.811   1.129 -0.4831 -0.2198  0.4909
 1087CO2     D2 5404   2.508   2.843   0.946  0.1610 -0.3808  0.2273
 1087CO2      C 5405   2.541   2.827   1.038 -0.1611 -0.3003  0.3591
 1087CO2     O1 5406   2.502   2.846   0.930  0.2166 -0.3947  0.2045
 1087CO2     O2 5407   2.580   2.808   1.145 -0.5387 -0.2059  0.5137
 1088CO2     D1 5408   4.163   3.114   5.725  0.0394  0.0058  0.2226
 1088CO2     D2 5409   4.156   3.232   5.566 -0.0688  0.0534  0.2618
 1088CO2      C 5410   4.159   3.173   5.645 -0.0147  0.0296  0.2422
 1088CO2     O1 5411   4.155   3.242   5.552 -0.0782  0.0575  0.2652
 1088CO2     O2 5412   4.163   3.104   5.738  0.0487  0.0017  0.2192
 1089CO2     D1 5413   2.667   0.330   7.675  0.3705  0.3126 -0.0317
 1089CO2     D2 5414   2.667   0.180   7.545  0.2408  0.0901  0.2244
 1089CO2      C 5415   2.667   0.255   7.610  0.3057  0.2013  0.0963
 1089CO2     O1 5416   2.667   0.167   7.534  0.2296  0.0709  0.2465
 1089CO2     O2 5417   2.667   0.343   7.686  0.3818  0.3318 -0.0539
 1090CO2     D1 5418   1.856   5.682   8.311  0.4183  0.0631  0.0060
 1090CO2     D2 5419   1.942   5.736   8.481  0.0797  0.0718  0.1754
 1090CO2      C 5420   1.899   5.709   8.396  0.2490  0.0675  0.0907
 1090CO2     O1 5421   1.950   5.741   8.495  0.0504  0.0725  0.1900
 1090CO2     O2 5422   1.849   5.677   8.296  0.4476  0.0624 -0.0087
 1091CO2     D1 5423   0.052   5.249   7.489  0.1859 -0.0849 -0.2992
 1091CO2     D2 5424   0.123   5.310   7.663 -0.0442 -0.5195 -0.0519
 1091CO2      C 5425   0.088   5.280   7.576  0.0708 -0.3022 -0.1756
 1091CO2     O1 5426   0.129   5.316   7.678 -0.0641 -0.5571 -0.0306
 1091CO2     O2 5427   0.046   5.244   7.474  0.2058 -0.0474 -0.3205
 1092CO2     D1 5428   2.463   1.145   1.670 -0.2594 -0.1800 -0.1971
 1092CO2     D2 5429   2.387   1.316   1.733 -0.0047 -0.0509 -0.2413
 1092CO2      C 5430   2.425   1.231   1.702 -0.1320 -0.1155 -0.2192
 1092CO2     O1 5431   2.381   1.331   1.739  0.0174 -0.0398 -0.2452
 1092CO2     O2 5432   2.470   1.130   1.665 -0.2814 -0.1911 -0.1932
 1093CO2     D1 5433   7.982   3.065   2.831 -0.4344  0.0327  0.1457
 1093CO2     D2 5434   8.060   3.204   2.713 -0.4813  0.2935  0.4223
 1093CO2      C 5435   8.021   3.135   2.772 -0.4579  0.1631  0.2840
 1093CO2     O1 5436   8.066   3.216   2.703 -0.4854  0.3161  0.4462
 1093CO2     O2 5437   7.975   3.053   2.841 -0.4304  0.0102  0.1218
 1094CO2     D1 5438   1.776   7.698   5.706 -0.2566  0.1765 -0.3113
 1094CO2     D2 5439   1.698   7.519   5.675 -0.2382  0.1243 -0.0585
 1094CO2      C 5440   1.737   7.608   5.691 -0.2474  0.1504 -0.1849
 1094CO2     O1 5441   1.691   7.504   5.673 -0.2366  0.1197 -0.0367
 1094CO2     O2 5442   1.783   7.713   5.709 -0.2582  0.1810 -0.3332
 1095CO2     D1 5443   0.248   6.513   3.279 -0.1586 -0.2290  0.0367
 1095CO2     D2 5444   0.367   6.356   3.270  0.2605  0.0702  0.3368
 1095CO2      C 5445   0.307   6.435   3.274  0.0510 -0.0794  0.1868
 1095CO2     O1 5446   0.377   6.342   3.269  0.2967  0.0961  0.3628
 1095CO2     O2 5447   0.238   6.527   3.279 -0.1948 -0.2548  0.0108
 1096CO2     D1 5448   4.230   0.150   5.590 -0.0641  0.5258 -0.5503
 1096CO2     D2 5449   4.178   0.322   5.672  0.1090  0.5597 -0.5127
 1096CO2      C 5450   4.204   0.236   5.631  0.0224  0.5428 -0.5315
 1096CO2     O1 5451   4.174   0.337   5.680  0.1239  0.5627 -0.5095
 1096CO2     O2 5452   4.235   0.135   5.583 -0.0791  0.5229 -0.5535
 1097CO2     D1 5453   7.827   6.122   7.294  0.2217 -0.2114  0.1318
 1097CO2     D2 5454   7.957   6.223   7.184 -0.6020  0.0378 -0.6127
 1097CO2      C 5455   7.892   6.172   7.239 -0.1901 -0.0868 -0.2405
 1097CO2     O1 5456   7.968   6.231   7.174 -0.6731  0.0593 -0.6770
 1097CO2     O2 5457   7.816   6.113   7.303  0.2928 -0.2329  0.1961
 1098CO2     D1 5458   8.359   5.834   0.103  0.0052  0.1033  0.6035
 1098CO2     D2 5459   8.411   5.949  -0.050  0.1338 -0.0355  0.5443
 1098CO2      C 5460   8.385   5.891   0.027  0.0695  0.0339  0.5739
 1098CO2     O1 5461   8.415   5.959  -0.063  0.1449 -0.0475  0.5392
 1098CO2     O2 5462   8.354   5.824   0.116 -0.0059  0.1153  0.6087
 1099CO2     D1 5463   3.942   5.373   4.815  0.1349 -0.3297  0.1965
 1099CO2     D2 5464   4.055   5.305   4.667  0.3954 -0.2936  0.3799
 1099CO2      C 5465   3.999   5.339   4.741  0.2651 -0.3117  0.2882
 1099CO2     O1 5466   4.065   5.299   4.654  0.4179 -0.2905  0.3957
 1099CO2     O2 5467   3.933   5.379   4.827  0.1124 -0.3328  0.1807
 1100CO2     D1 5468   0.684   6.105   3.754  0.0384  0.0235  0.3039
 1100CO2     D2 5469   0.795   6.163   3.907 -0.0375 -0.2437  0.4602
 1100CO2      C 5470   0.740   6.134   3.831  0.0004 -0.1101  0.3821
 1100CO2     O1 5471   0.805   6.167   3.921 -0.0441 -0.2668  0.4737
 1100CO2     O2 5472   0.674   6.100   3.741  0.0450  0.0466  0.2904
 1101CO2     D1 5473   2.842   3.402   5.622 -0.0117 -0.2149  0.1151
 1101CO2     D2 5474   2.976   3.547   5.636 -0.1307 -0.0608 -0.3204
 1101CO2      C 5475   2.909   3.474   5.629 -0.0712 -0.1378 -0.1026
 1101CO2     O1 5476   2.987   3.559   5.637 -0.1410 -0.0475 -0.3580
 1101CO2     O2 5477   2.830   3.389   5.621 -0.0014 -0.2282  0.1527
 1102CO2     D1 5478   4.811   1.710   7.115 -0.2410 -0.1610 -0.0326
 1102CO2     D2 5479   4.833   1.648   6.928  0.1669  0.2351 -0.1172
 1102CO2      C 5480   4.822   1.679   7.021 -0.0371  0.0371 -0.0749
 1102CO2     O1 5481   4.835   1.643   6.912  0.2021  0.2693 -0.1245
 1102CO2     O2 5482   4.809   1.716   7.131 -0.2763 -0.1952 -0.0253
 1103CO2     D1 5483   6.374   6.837   4.069 -0.1150 -0.1068  0.2574
 1103CO2     D2 5484   6.570   6.839   4.042 -0.0910 -0.4267  0.4035
 1103CO2      C 5485   6.472   6.838   4.055 -0.1030 -0.2667  0.3305
 1103CO2     O1 5486   6.587   6.839   4.039 -0.0890 -0.4543  0.4161
 1103CO2     O2 5487   6.357   6.836   4.072 -0.1171 -0.0791  0.2448
 1104CO2     D1 5488   0.667   6.947   2.357  0.3726  0.1539  0.4492
 1104CO2     D2 5489   0.581   6.878   2.521  0.3451  0.0267  0.3806
 1104CO2      C 5490   0.624   6.913   2.439  0.3589  0.0903  0.4149
 1104CO2     O1 5491   0.573   6.872   2.535  0.3428  0.0157  0.3747
 1104CO2     O2 5492   0.674   6.953   2.343  0.3750  0.1649  0.4551
 1105CO2     D1 5493   1.659   4.719   4.229  0.1046 -0.4103 -0.0201
 1105CO2     D2 5494   1.684   4.910   4.186  0.1497 -0.4141 -0.0093
 1105CO2      C 5495   1.671   4.814   4.207  0.1272 -0.4122 -0.0147
 1105CO2     O1 5496   1.686   4.927   4.182  0.1536 -0.4144 -0.0083
 1105CO2     O2 5497   1.657   4.702   4.233  0.1007 -0.4100 -0.0211
 1106CO2     D1 5498   3.579   6.916   6.656  0.1734  0.2901 -0.2610
 1106CO2     D2 5499   3.422   7.020   6.717  0.2374  0.0296  0.3474
 1106CO2      C 5500   3.500   6.968   6.686  0.2054  0.1598  0.0432
 1106CO2     O1 5501   3.409   7.029   6.723  0.2429  0.0070  0.3999
 1106CO2     O2 5502   3.592   6.906   6.650  0.1678  0.3126 -0.3136
 1107CO2     D1 5503   6.866   8.312   3.366 -0.1296 -0.1889  0.4758
 1107CO2     D2 5504   6.728   8.391   3.248  0.3351  0.0586  0.0941
 1107CO2      C 5505   6.797   8.352   3.307  0.1028 -0.0652  0.2849
 1107CO2     O1 5506   6.716   8.398   3.238  0.3753  0.0800  0.0611
 1107CO2     O2 5507   6.878   8.306   3.376 -0.1697 -0.2103  0.5088
 1108CO2     D1 5508   5.205   7.612   7.452 -0.3100  0.2598  0.5031
 1108CO2     D2 5509   5.199   7.536   7.635  0.3541  0.0013  0.4178
 1108CO2      C 5510   5.202   7.574   7.544  0.0221  0.1306  0.4604
 1108CO2     O1 5511   5.199   7.530   7.651  0.4115 -0.0210  0.4104
 1108CO2     O2 5512   5.206   7.619   7.437 -0.3673  0.2821  0.5104
 1109CO2     D1 5513   6.471   8.347   6.097 -0.4130  0.4778 -0.1413
 1109CO2     D2 5514   6.610   8.279   6.220  0.0111  0.3997 -0.6587
 1109CO2      C 5515   6.541   8.313   6.159 -0.2010  0.4387 -0.4000
 1109CO2     O1 5516   6.622   8.273   6.231  0.0477  0.3929 -0.7034
 1109CO2     O2 5517   6.459   8.353   6.086 -0.4497  0.4845 -0.0966
 1110CO2     D1 5518   1.601   2.149   0.940  0.5783  0.5361  0.2576
 1110CO2     D2 5519   1.797   2.124   0.921  0.5028  0.2017 -0.0792
 1110CO2      C 5520   1.699   2.136   0.930  0.5406  0.3689  0.0892
 1110CO2     O1 5521   1.814   2.122   0.919  0.4963  0.1728 -0.1082
 1110CO2     O2 5522   1.585   2.151   0.942  0.5848  0.5650  0.2867
 1111CO2     D1 5523   3.298   7.311   2.746 -0.2635  0.1578  0.0395
 1111CO2     D2 5524   3.342   7.504   2.763  0.2733  0.0328  0.0718
 1111CO2      C 5525   3.320   7.407   2.754  0.0049  0.0953  0.0557
 1111CO2     O1 5526   3.346   7.520   2.764  0.3197  0.0220  0.0746
 1111CO2     O2 5527   3.294   7.295   2.744 -0.3098  0.1686  0.0367
 1112CO2     D1 5528   6.445   0.579   0.880  0.3839  0.5281 -0.2741
 1112CO2     D2 5529   6.603   0.539   0.769  0.3466  0.2512 -0.2260
 1112CO2      C 5530   6.524   0.559   0.824  0.3652  0.3897 -0.2501
 1112CO2     O1 5531   6.617   0.536   0.759  0.3434  0.2273 -0.2219
 1112CO2     O2 5532   6.431   0.583   0.889  0.3871  0.5520 -0.2783
 1113CO2     D1 5533   1.403   7.617   8.144 -0.1275 -0.1489  0.6284
 1113CO2     D2 5534   1.598   7.587   8.151 -0.1898 -0.6362  0.3364
 1113CO2      C 5535   1.500   7.602   8.148 -0.1586 -0.3926  0.4824
 1113CO2     O1 5536   1.615   7.584   8.152 -0.1951 -0.6783  0.3112
 1113CO2     O2 5537   1.386   7.619   8.144 -0.1221 -0.1068  0.6537
 1114CO2     D1 5538   7.452   4.995   0.406 -0.2579  0.6114  0.0872
 1114CO2     D2 5539   7.286   5.019   0.301 -0.3538 -0.3154  0.0218
 1114CO2      C 5540   7.369   5.007   0.353 -0.3058  0.1480  0.0545
 1114CO2     O1 5541   7.272   5.021   0.292 -0.3620 -0.3954  0.0162
 1114CO2     O2 5542   7.466   4.993   0.415 -0.2496  0.6914  0.0929
 1115CO2     D1 5543   1.582   8.337   8.224  0.1329 -0.0372  0.2003
 1115CO2     D2 5544   1.402   8.266   8.264  0.1925 -0.1578  0.2544
 1115CO2      C 5545   1.492   8.301   8.244  0.1627 -0.0975  0.2274
 1115CO2     O1 5546   1.387   8.260   8.267  0.1977 -0.1682  0.2591
 1115CO2     O2 5547   1.598   8.343   8.221  0.1277 -0.0268  0.1956
 1116CO2     D1 5548   0.957   6.052   1.157  0.1534 -0.2133  0.1952
 1116CO2     D2 5549   0.869   6.207   1.071  0.3908 -0.2577 -0.1292
 1116CO2      C 5550   0.913   6.129   1.114  0.2721 -0.2355  0.0330
 1116CO2     O1 5551   0.862   6.220   1.063  0.4113 -0.2615 -0.1572
 1116CO2     O2 5552   0.964   6.038   1.164  0.1329 -0.2095  0.2233
 1117CO2     D1 5553   2.359   7.662   7.606 -0.5241 -0.2022  0.5787
 1117CO2     D2 5554   2.468   7.509   7.667 -0.0880 -0.1106  0.0367
 1117CO2      C 5555   2.413   7.586   7.637 -0.3061 -0.1564  0.3077
 1117CO2     O1 5556   2.477   7.496   7.673 -0.0504 -0.1027 -0.0101
 1117CO2     O2 5557   2.349   7.675   7.600 -0.5618 -0.2101  0.6255
 1118CO2     D1 5558   2.013   2.052   1.659  0.0862 -0.1040 -0.3659
 1118CO2     D2 5559   2.178   1.943   1.664 -0.0422 -0.2748  0.1890
 1118CO2      C 5560   2.096   1.997   1.661  0.0220 -0.1894 -0.0884
 1118CO2     O1 5561   2.192   1.934   1.664 -0.0533 -0.2895  0.2369
 1118CO2     O2 5562   1.999   2.061   1.658  0.0973 -0.0892 -0.4138
 1119CO2     D1 5563   2.469   2.470   6.098  0.0072  0.2172  0.5342
 1119CO2     D2 5564   2.344   2.317   6.098  0.0538  0.1794  0.3978
 1119CO2      C 5565   2.406   2.394   6.098  0.0305  0.1983  0.4660
 1119CO2     O1 5566   2.333   2.304   6.098  0.0579  0.1761  0.3860
 1119CO2     O2 5567   2.479   2.484   6.098  0.0032  0.2204  0.5460
 1120CO2     D1 5568   4.782   8.464   4.119 -0.5132 -0.1339  0.6347
 1120CO2     D2 5569   4.738   8.435   3.928  0.8093 -0.0478  0.3157
 1120CO2      C 5570   4.760   8.450   4.023  0.1481 -0.0908  0.4752
 1120CO2     O1 5571   4.735   8.433   3.911  0.9236 -0.0403  0.2882
 1120CO2     O2 5572   4.786   8.466   4.135 -0.6274 -0.1414  0.6623
 1121CO2     D1 5573   6.156   7.268   0.352  0.0581 -0.4530  0.4693
 1121CO2     D2 5574   6.088   7.448   0.398 -0.0491 -0.3238 -0.1807
 1121CO2      C 5575   6.122   7.358   0.375  0.0045 -0.3884  0.1443
 1121CO2     O1 5576   6.082   7.463   0.402 -0.0584 -0.3126 -0.2369
 1121CO2     O2 5577   6.162   7.252   0.348  0.0674 -0.4641  0.5254
 1122CO2     D1 5578   7.577   6.869   1.840 -0.0024 -0.2208  0.4286
 1122CO2     D2 5579   7.541   7.045   1.758 -0.1048 -0.3587  0.1756
 1122CO2      C 5580   7.559   6.957   1.799 -0.0536 -0.2897  0.3021
 1122CO2     O1 5581   7.538   7.060   1.751 -0.1137 -0.3706  0.1538
 1122CO2     O2 5582   7.580   6.854   1.847  0.0065 -0.2089  0.4505
 1123CO2     D1 5583   6.993   1.468   0.023  0.3235 -0.0054 -0.0086
 1123CO2     D2 5584   6.827   1.385   0.090  0.1248  0.1686 -0.2849
 1123CO2      C 5585   6.910   1.426   0.057  0.2241  0.0816 -0.1468
 1123CO2     O1 5586   6.813   1.377   0.096  0.1076  0.1837 -0.3088
 1123CO2     O2 5587   7.008   1.475   0.018  0.3407 -0.0205  0.0152
 1124CO2     D1 5588   4.081   1.086   7.330  0.0277 -0.1165 -0.1935
 1124CO2     D2 5589   3.990   1.096   7.154 -0.0491  0.2219 -0.1357
 1124CO2      C 5590   4.036   1.091   7.242 -0.0107  0.0527 -0.1646
 1124CO2     O1 5591   3.982   1.097   7.139 -0.0558  0.2511 -0.1307
 1124CO2     O2 5592   4.089   1.085   7.345  0.0344 -0.1457 -0.1985
 1125CO2     D1 5593   8.112   4.260   3.746 -0.5797  0.1994  0.1082
 1125CO2     D2 5594   8.115   4.359   3.575  0.2400  0.1545  0.0957
 1125CO2      C 5595   8.113   4.309   3.660 -0.1699  0.1770  0.1019
 1125CO2     O1 5596   8.115   4.367   3.560  0.3108  0.1506  0.0946
 1125CO2     O2 5597   8.112   4.252   3.761 -0.6505  0.2033  0.1093
 1126CO2     D1 5598   8.243   4.130   7.180  0.1181  0.2409  0.1978
 1126CO2     D2 5599   8.212   3.968   7.289  0.1127  0.1768  0.0997
 1126CO2      C 5600   8.227   4.049   7.235  0.1154  0.2088  0.1488
 1126CO2     O1 5601   8.209   3.954   7.298  0.1123  0.1712  0.0912
 1126CO2     O2 5602   8.245   4.144   7.171  0.1185  0.2465  0.2063
 1127CO2     D1 5603   3.348   6.770   4.379 -0.0214 -0.2661  0.0962
 1127CO2     D2 5604   3.420   6.863   4.220 -0.3026 -0.0551  0.0929
 1127CO2      C 5605   3.384   6.817   4.300 -0.1620 -0.1606  0.0946
 1127CO2     O1 5606   3.426   6.872   4.207 -0.3269 -0.0369  0.0926
 1127CO2     O2 5607   3.342   6.762   4.393  0.0029 -0.2844  0.0965
 1128CO2     D1 5608   6.441   7.190   3.984 -0.4681 -0.0207 -0.1617
 1128CO2     D2 5609   6.337   7.349   3.930 -0.0624  0.3698  0.1958
 1128CO2      C 5610   6.389   7.269   3.957 -0.2652  0.1745  0.0171
 1128CO2     O1 5611   6.328   7.363   3.925 -0.0273  0.4035  0.2267
 1128CO2     O2 5612   6.450   7.176   3.989 -0.5032 -0.0544 -0.1925
 1129CO2     D1 5613   6.719   4.355   3.165 -0.6041 -0.3888  0.3554
 1129CO2     D2 5614   6.881   4.242   3.151  0.1152  0.6642  0.1536
 1129CO2      C 5615   6.800   4.298   3.158 -0.2444  0.1377  0.2545
 1129CO2     O1 5616   6.895   4.232   3.150  0.1773  0.7551  0.1361
 1129CO2     O2 5617   6.705   4.364   3.166 -0.6662 -0.4797  0.3728
 1130CO2     D1 5618   3.204   6.197   4.011 -0.1153  0.4280 -0.1167
 1130CO2     D2 5619   3.150   6.181   4.200  0.3178  0.1017 -0.0203
 1130CO2      C 5620   3.177   6.189   4.105  0.1013  0.2648 -0.0685
 1130CO2     O1 5621   3.145   6.179   4.217  0.3552  0.0736 -0.0120
 1130CO2     O2 5622   3.208   6.198   3.994 -0.1527  0.4561 -0.1250
 1131CO2     D1 5623   0.380   6.664   7.803 -0.1323  0.1891  0.2320
 1131CO2     D2 5624   0.549   6.707   7.896 -0.0605 -0.0790  0.2271
 1131CO2      C 5625   0.464   6.685   7.849 -0.0964  0.0550  0.2296
 1131CO2     O1 5626   0.564   6.711   7.904 -0.0543 -0.1022  0.2267
 1131CO2     O2 5627   0.365   6.660   7.795 -0.1385  0.2122  0.2325
 1132CO2     D1 5628   1.743   5.261   0.527 -0.3424 -0.3109  0.1197
 1132CO2     D2 5629   1.681   5.442   0.579 -0.1496 -0.0156 -0.6756
 1132CO2      C 5630   1.712   5.352   0.553 -0.2460 -0.1633 -0.2779
 1132CO2     O1 5631   1.676   5.458   0.583 -0.1330  0.0099 -0.7443
 1132CO2     O2 5632   1.748   5.246   0.523 -0.3590 -0.3365  0.1884
 1133CO2     D1 5633   5.995   4.685   6.771 -0.2986 -0.0420 -0.2560
 1133CO2     D2 5634   6.137   4.809   6.828 -0.5088 -0.1920  0.6010
 1133CO2      C 5635   6.066   4.747   6.800 -0.4037 -0.1170  0.1725
 1133CO2     O1 5636   6.150   4.820   6.833 -0.5270 -0.2050  0.6750
 1133CO2     O2 5637   5.982   4.674   6.766 -0.2805 -0.0291 -0.3300
 1134CO2     D1 5638   2.449   6.770   0.112  0.3568 -0.1887  0.4739
 1134CO2     D2 5639   2.491   6.584   0.061  0.3455 -0.1569  0.3501
 1134CO2      C 5640   2.470   6.677   0.087  0.3512 -0.1728  0.4120
 1134CO2     O1 5641   2.495   6.568   0.056  0.3446 -0.1542  0.3395
 1134CO2     O2 5642   2.446   6.786   0.117  0.3578 -0.1914  0.4846
 1135CO2     D1 5643   8.298   3.663   0.933 -0.0038  0.2790  0.4236
 1135CO2     D2 5644   8.337   3.478   0.993  0.4056 -0.0353 -0.7844
 1135CO2      C 5645   8.318   3.570   0.963  0.2009  0.1219 -0.1804
 1135CO2     O1 5646   8.340   3.462   0.998  0.4410 -0.0625 -0.8887
 1135CO2     O2 5647   8.295   3.679   0.928 -0.0391  0.3062  0.5279
 1136CO2     D1 5648   1.896   7.590   6.546  0.0201  0.1337 -0.2607
 1136CO2     D2 5649   1.939   7.607   6.353 -0.4213  0.0179 -0.3706
 1136CO2      C 5650   1.918   7.599   6.450 -0.2006  0.0758 -0.3156
 1136CO2     O1 5651   1.943   7.609   6.337 -0.4594  0.0079 -0.3800
 1136CO2     O2 5652   1.893   7.589   6.562  0.0582  0.1437 -0.2512
 1137CO2     D1 5653   5.549   5.901   1.572  0.1099  0.0108  0.2110
 1137CO2     D2 5654   5.377   5.855   1.486  0.2033  0.2806 -0.1190
 1137CO2      C 5655   5.463   5.878   1.529  0.1566  0.1457  0.0460
 1137CO2     O1 5656   5.362   5.851   1.478  0.2114  0.3040 -0.1475
 1137CO2     O2 5657   5.563   5.905   1.580  0.1019 -0.0125  0.2395
 1138CO2     D1 5658   5.883   1.152   2.465  0.1287  0.1637  0.3472
 1138CO2     D2 5659   6.061   1.130   2.382 -0.0584 -0.1522  0.0291
 1138CO2      C 5660   5.972   1.141   2.424  0.0351  0.0057  0.1881
 1138CO2     O1 5661   6.077   1.128   2.375 -0.0746 -0.1795  0.0016
 1138CO2     O2 5662   5.868   1.154   2.473  0.1448  0.1910  0.3746
 1139CO2     D1 5663   5.985   2.859   1.729 -0.2416 -0.2102  0.1161
 1139CO2     D2 5664   6.061   2.971   1.874  0.5552  0.1327 -0.5578
 1139CO2      C 5665   6.023   2.915   1.802  0.1568 -0.0388 -0.2209
 1139CO2     O1 5666   6.067   2.980   1.887  0.6241  0.1623 -0.6160
 1139CO2     O2 5667   5.979   2.850   1.717 -0.3104 -0.2398  0.1743
 1140CO2     D1 5668   4.103   4.121   2.879  0.0862  0.1902 -0.0226
 1140CO2     D2 5669   4.241   4.046   2.758  0.3100  0.4930  0.0460
 1140CO2      C 5670   4.172   4.084   2.818  0.1981  0.3416  0.0117
 1140CO2     O1 5671   4.253   4.040   2.748  0.3294  0.5192  0.0519
 1140CO2     O2 5672   4.091   4.127   2.889  0.0669  0.1641 -0.0285
 1141CO2     D1 5673   6.519   1.052   7.490 -0.2238  0.2344  0.0725
 1141CO2     D2 5674   6.446   0.896   7.588 -0.6208  0.1287 -0.3940
 1141CO2      C 5675   6.482   0.974   7.539 -0.4223  0.1815 -0.1608
 1141CO2     O1 5676   6.439   0.883   7.596 -0.6551  0.1195 -0.4343
 1141CO2     O2 5677   6.525   1.065   7.482 -0.1895  0.2435  0.1128
 1142CO2     D1 5678   1.928   0.730   2.988  0.2231  0.2560 -0.0871
 1142CO2     D2 5679   1.889   0.634   2.819  0.0873 -0.0929  0.1425
 1142CO2      C 5680   1.909   0.682   2.904  0.1552  0.0815  0.0277
 1142CO2     O1 5681   1.886   0.625   2.805  0.0755 -0.1231  0.1624
 1142CO2     O2 5682   1.932   0.738   3.002  0.2348  0.2861 -0.1070
 1143CO2     D1 5683   5.579   1.961   5.263  0.0062  0.2203  0.2382
 1143CO2     D2 5684   5.532   1.778   5.205  0.0183  0.2472  0.1446
 1143CO2      C 5685   5.556   1.870   5.234  0.0123  0.2337  0.1914
 1143CO2     O1 5686   5.528   1.762   5.200  0.0194  0.2495  0.1365
 1143CO2     O2 5687   5.584   1.977   5.268  0.0051  0.2180  0.2463
 1144CO2     D1 5688   4.140   3.303   6.000 -0.2331 -0.2208  0.1727
 1144CO2     D2 5689   4.016   3.437   6.075 -0.2674 -0.0910 -0.1155
 1144CO2      C 5690   4.078   3.370   6.038 -0.2503 -0.1559  0.0286
 1144CO2     O1 5691   4.005   3.449   6.082 -0.2704 -0.0798 -0.1404
 1144CO2     O2 5692   4.150   3.291   5.994 -0.2302 -0.2320  0.1976
 1145CO2     D1 5693   0.381   5.372   3.355 -0.1813  0.4510  0.0506
 1145CO2     D2 5694   0.576   5.381   3.326 -0.1922  0.2115 -0.0956
 1145CO2      C 5695   0.479   5.377   3.340 -0.1868  0.3312 -0.0225
 1145CO2     O1 5696   0.593   5.382   3.323 -0.1932  0.1908 -0.1082
 1145CO2     O2 5697   0.364   5.371   3.358 -0.1804  0.4717  0.0633
 1146CO2     D1 5698   5.636   1.476   1.994  0.3392  0.2617 -0.1706
 1146CO2     D2 5699   5.557   1.335   1.879 -0.0153  0.3308 -0.0119
 1146CO2      C 5700   5.597   1.406   1.937  0.1620  0.2963 -0.0913
 1146CO2     O1 5701   5.550   1.323   1.870 -0.0459  0.3367  0.0018
 1146CO2     O2 5702   5.643   1.488   2.004  0.3698  0.2558 -0.1844
 1147CO2     D1 5703   6.052   7.566   4.780  0.2212 -0.0562 -0.0332
 1147CO2     D2 5704   6.023   7.448   4.624 -0.2106 -0.3084  0.2370
 1147CO2      C 5705   6.037   7.507   4.702  0.0053 -0.1823  0.1019
 1147CO2     O1 5706   6.021   7.438   4.611 -0.2479 -0.3302  0.2603
 1147CO2     O2 5707   6.054   7.577   4.793  0.2585 -0.0344 -0.0565
 1148CO2     D1 5708   4.392   0.576   4.466  0.3221  0.0022 -0.0725
 1148CO2     D2 5709   4.343   0.597   4.276  0.0160  0.1673  0.0247
 1148CO2      C 5710   4.368   0.586   4.371  0.1690  0.0848 -0.0239
 1148CO2     O1 5711   4.339   0.599   4.259 -0.0105  0.1816  0.0331
 1148CO2     O2 5712   4.397   0.574   4.482  0.3486 -0.0121 -0.0809
 1149CO2     D1 5713   5.661   7.800   3.715  0.6421 -0.3929  0.0205
 1149CO2     D2 5714   5.818   7.902   3.648  0.2894 -0.1114 -0.3798
 1149CO2      C 5715   5.740   7.851   3.682  0.4658 -0.2522 -0.1796
 1149CO2     O1 5716   5.831   7.911   3.642  0.2590 -0.0871 -0.4143
 1149CO2     O2 5717   5.648   7.792   3.721  0.6725 -0.4173  0.0550
 1150CO2     D1 5718   7.387   0.906   6.924  0.5497  0.4677 -0.3534
 1150CO2     D2 5719   7.442   1.088   6.979  0.3050  0.4710 -0.1209
 1150CO2      C 5720   7.415   0.997   6.951  0.4274  0.4694 -0.2372
 1150CO2     O1 5721   7.447   1.104   6.984  0.2839  0.4713 -0.1008
 1150CO2     O2 5722   7.383   0.891   6.919  0.5708  0.4674 -0.3735
 1151CO2     D1 5723   2.278   4.637   2.025  0.6275 -0.1528  0.1904
 1151CO2     D2 5724   2.185   4.560   2.181 -0.4910  0.1860 -0.3058
 1151CO2      C 5725   2.232   4.599   2.103  0.0683  0.0166 -0.0577
 1151CO2     O1 5726   2.177   4.553   2.195 -0.5876  0.2153 -0.3487
 1151CO2     O2 5727   2.287   4.644   2.011  0.7241 -0.1821  0.2332
 1152CO2     D1 5728   5.463   4.286   1.779  0.3339 -0.5942 -0.1203
 1152CO2     D2 5729   5.275   4.225   1.786  0.1478  0.0065  0.1512
 1152CO2      C 5730   5.369   4.256   1.783  0.2409 -0.2938  0.0154
 1152CO2     O1 5731   5.259   4.220   1.787  0.1318  0.0584  0.1746
 1152CO2     O2 5732   5.480   4.292   1.778  0.3500 -0.6460 -0.1438
 1153CO2     D1 5733   0.741   3.455   3.087  0.0809 -0.2345 -0.2660
 1153CO2     D2 5734   0.936   3.440   3.053  0.1370 -0.1624  0.0287
 1153CO2      C 5735   0.839   3.447   3.070  0.1090 -0.1985 -0.1187
 1153CO2     O1 5736   0.953   3.438   3.051  0.1419 -0.1562  0.0541
 1153CO2     O2 5737   0.725   3.456   3.089  0.0761 -0.2407 -0.2915
 1154CO2     D1 5738   8.322   5.253   3.089 -0.4964  0.1000  0.0827
 1154CO2     D2 5739   8.167   5.370   3.126 -0.1560  0.5327  0.1368
 1154CO2      C 5740   8.245   5.312   3.108 -0.3262  0.3163  0.1097
 1154CO2     O1 5741   8.154   5.380   3.130 -0.1266  0.5701  0.1414
 1154CO2     O2 5742   8.336   5.243   3.086 -0.5258  0.0626  0.0780
 1155CO2     D1 5743   6.655   4.016   3.021 -0.1858  0.1695 -0.5525
 1155CO2     D2 5744   6.470   4.078   3.054 -0.0923  0.1719 -0.0367
 1155CO2      C 5745   6.562   4.047   3.037 -0.1390  0.1707 -0.2946
 1155CO2     O1 5746   6.454   4.083   3.057 -0.0842  0.1721  0.0078
 1155CO2     O2 5747   6.670   4.011   3.018 -0.1939  0.1693 -0.5970
 1156CO2     D1 5748   3.985   5.620   1.470  0.2272  0.2951 -0.0015
 1156CO2     D2 5749   3.968   5.647   1.665 -0.4228 -0.1842  0.0111
 1156CO2      C 5750   3.976   5.633   1.567 -0.0978  0.0555  0.0048
 1156CO2     O1 5751   3.967   5.649   1.682 -0.4790 -0.2256  0.0122
 1156CO2     O2 5752   3.986   5.618   1.453  0.2834  0.3365 -0.0026
 1157CO2     D1 5753   2.148   5.721   1.829  0.3738  0.4248  0.1949
 1157CO2     D2 5754   2.288   5.646   1.712 -0.0883  0.0268 -0.1044
 1157CO2      C 5755   2.218   5.684   1.771  0.1428  0.2258  0.0452
 1157CO2     O1 5756   2.300   5.639   1.702 -0.1282 -0.0076 -0.1303
 1157CO2     O2 5757   2.136   5.728   1.839  0.4138  0.4592  0.2208
 1158CO2     D1 5758   4.897   8.006   7.237 -0.6906  0.2724 -0.1978
 1158CO2     D2 5759   4.739   7.887   7.241 -0.3957 -0.1168 -0.0201
 1158CO2      C 5760   4.818   7.946   7.239 -0.5431  0.0778 -0.1090
 1158CO2     O1 5761   4.725   7.877   7.241 -0.3702 -0.1504 -0.0048
 1158CO2     O2 5762   4.911   8.016   7.237 -0.7161  0.3061 -0.2131
 1159CO2     D1 5763   5.844   1.465   7.279 -0.0278 -0.2851 -0.3913
 1159CO2     D2 5764   5.833   1.577   7.116 -0.0736  0.2916  0.0073
 1159CO2      C 5765   5.839   1.521   7.197 -0.0507  0.0032 -0.1920
 1159CO2     O1 5766   5.832   1.587   7.102 -0.0776  0.3415  0.0418
 1159CO2     O2 5767   5.845   1.456   7.293 -0.0238 -0.3350 -0.4257
 1160CO2     D1 5768   2.793   5.892   7.482 -0.1993  0.1007  0.2812
 1160CO2     D2 5769   2.747   5.866   7.672 -0.2637 -0.1226  0.2356
 1160CO2      C 5770   2.770   5.879   7.577 -0.2315 -0.0109  0.2584
 1160CO2     O1 5771   2.743   5.863   7.689 -0.2692 -0.1418  0.2317
 1160CO2     O2 5772   2.797   5.894   7.465 -0.1937  0.1200  0.2851
 1161CO2     D1 5773   4.077   6.209   8.118 -0.2077  0.1892  0.1646
 1161CO2     D2 5774   3.965   6.062   8.189  0.2938 -0.5618 -0.5898
 1161CO2      C 5775   4.021   6.135   8.154  0.0430 -0.1863 -0.2126
 1161CO2     O1 5776   3.955   6.049   8.195  0.3371 -0.6267 -0.6550
 1161CO2     O2 5777   4.087   6.221   8.112 -0.2511  0.2541  0.2298
 1162CO2     D1 5778   5.442   1.322   5.868 -0.2797  0.0724 -0.7765
 1162CO2     D2 5779   5.630   1.381   5.880 -0.3692  0.3306 -0.6413
 1162CO2      C 5780   5.536   1.351   5.874 -0.3245  0.2015 -0.7089
 1162CO2     O1 5781   5.646   1.386   5.881 -0.3769  0.3529 -0.6296
 1162CO2     O2 5782   5.425   1.317   5.867 -0.2720  0.0501 -0.7882
 1163CO2     D1 5783   4.171   7.928   6.357  0.1397  0.2464 -0.2752
 1163CO2     D2 5784   4.069   8.085   6.293 -0.1206  0.2090  0.0510
 1163CO2      C 5785   4.120   8.007   6.325  0.0095  0.2277 -0.1121
 1163CO2     O1 5786   4.060   8.098   6.288 -0.1431  0.2058  0.0792
 1163CO2     O2 5787   4.180   7.915   6.363  0.1622  0.2496 -0.3034
 1164CO2     D1 5788   5.747   5.653   6.669 -0.1502 -0.1478  0.5122
 1164CO2     D2 5789   5.855   5.741   6.528 -0.3715  0.0918  0.4937
 1164CO2      C 5790   5.801   5.697   6.599 -0.2608 -0.0280  0.5029
 1164CO2     O1 5791   5.864   5.749   6.516 -0.3906  0.1125  0.4921
 1164CO2     O2 5792   5.738   5.645   6.681 -0.1311 -0.1685  0.5138
 1165CO2     D1 5793   5.552   1.541   0.502  0.3151 -0.1936  0.8154
 1165CO2     D2 5794   5.420   1.412   0.573 -0.5318 -0.0423 -0.4631
 1165CO2      C 5795   5.486   1.477   0.537 -0.1084 -0.1180  0.1762
 1165CO2     O1 5796   5.408   1.401   0.579 -0.6050 -0.0292 -0.5735
[truncated: 66,686 more chars]
