# Supplementary material for: Economically viable geological CO2 storage from direct air capture has critical threshold of 70% CO2 concentration
Source: Commun Eng. 2025 Jul 15;4:127. doi: 10.1038/s44172-025-00468-5 (PMC12264126; doi:10.1038/s44172-025-00468-5)
Supplement: Supplementary file 4 — Supplementary Data 1 [file 44172_2025_468_MOESM4_ESM.zip › Critical-Threshold-of-70-CO2-Concentration-for-Economically-Viable-Geological-Storage-from-DAC-main/95percent_293.15K-60bar-initial.gro]

Gromacs Runs On Most of All Computer Systems
 6762
    1O2      O1    1   6.376   2.300   4.333
    1O2      O2    2   6.340   2.210   4.406
    1O2      MW    3   6.358   2.255   4.370
    2O2      O1    4   8.523   6.060   6.618
    2O2      O2    5   8.527   5.984   6.712
    2O2      MW    6   8.525   6.022   6.665
    3O2      O1    7   3.787   1.466   8.771
    3O2      O2    8   3.748   1.373   8.839
    3O2      MW    9   3.767   1.420   8.805
    4O2      O1   10   5.612   4.270   4.319
    4O2      O2   11   5.689   4.362   4.305
    4O2      MW   12   5.650   4.316   4.312
    5O2      O1   13   8.824   5.450   9.607
    5O2      O2   14   8.938   5.414   9.626
    5O2      MW   15   8.882   5.432   9.617
    6O2      O1   16   0.530   0.618   8.885
    6O2      O2   17   0.519   0.633   9.005
    6O2      MW   18   0.524   0.626   8.945
    7O2      O1   19   9.425   1.004   9.293
    7O2      O2   20   9.438   1.107   9.232
    7O2      MW   21   9.431   1.056   9.263
    8O2      O1   22   9.923   4.133   9.825
    8O2      O2   23  10.009   4.063   9.776
    8O2      MW   24   9.966   4.098   9.800
    9O2      O1   25   3.652   7.744   0.998
    9O2      O2   26   3.606   7.805   0.904
    9O2      MW   27   3.629   7.775   0.951
   10O2      O1   28   3.046   6.991   7.371
   10O2      O2   29   2.926   7.003   7.373
   10O2      MW   30   2.986   6.997   7.372
   11O2      O1   31   0.565   2.608   7.177
   11O2      O2   32   0.596   2.555   7.073
   11O2      MW   33   0.580   2.582   7.125
   12O2      O1   34   4.133   0.993   6.238
   12O2      O2   35   4.214   0.996   6.148
   12O2      MW   36   4.174   0.994   6.193
   13O2      O1   37   9.465   6.801   0.195
   13O2      O2   38   9.392   6.896   0.177
   13O2      MW   39   9.429   6.849   0.186
   14O2      O1   40   1.279   5.644   3.550
   14O2      O2   41   1.291   5.676   3.434
   14O2      MW   42   1.285   5.660   3.492
   15CO2     D1   43   6.648   8.598   2.359
   15CO2     D2   44   6.583   8.436   2.266
   15CO2      C   45   6.616   8.517   2.313
   15CO2     O1   46   6.654   8.612   2.367
   15CO2     O2   47   6.577   8.422   2.258
   16CO2     D1   48   8.156   8.040   4.614
   16CO2     D2   49   8.256   7.890   4.694
   16CO2      C   50   8.206   7.965   4.654
   16CO2     O1   51   8.148   8.053   4.607
   16CO2     O2   52   8.265   7.877   4.701
   17CO2     D1   53   4.225   2.706   4.479
   17CO2     D2   54   4.070   2.731   4.358
   17CO2      C   55   4.148   2.718   4.419
   17CO2     O1   56   4.238   2.704   4.489
   17CO2     O2   57   4.057   2.733   4.348
   18CO2     D1   58   7.704   5.331   6.780
   18CO2     D2   59   7.634   5.515   6.755
   18CO2      C   60   7.669   5.423   6.767
   18CO2     O1   61   7.710   5.316   6.782
   18CO2     O2   62   7.628   5.531   6.752
   19CO2     D1   63   2.314   0.752   2.359
   19CO2     D2   64   2.296   0.694   2.171
   19CO2      C   65   2.305   0.723   2.265
   19CO2     O1   66   2.316   0.756   2.376
   19CO2     O2   67   2.294   0.689   2.155
   20CO2     D1   68   3.543   2.373   4.287
   20CO2     D2   69   3.432   2.451   4.430
   20CO2      C   70   3.488   2.412   4.358
   20CO2     O1   71   3.553   2.366   4.274
   20CO2     O2   72   3.422   2.457   4.443
   21CO2     D1   73   2.833   8.241   7.058
   21CO2     D2   74   3.003   8.180   7.137
   21CO2      C   75   2.918   8.210   7.098
   21CO2     O1   76   2.818   8.246   7.051
   21CO2     O2   77   3.018   8.174   7.144
   22CO2     D1   78   2.460   1.816   9.858
   22CO2     D2   79   2.492   1.747  10.041
   22CO2      C   80   2.476   1.782   9.950
   22CO2     O1   81   2.458   1.822   9.843
   22CO2     O2   82   2.495   1.741  10.057
   23CO2     D1   83   1.232   5.205   7.835
   23CO2     D2   84   1.148   5.159   7.662
   23CO2      C   85   1.190   5.182   7.748
   23CO2     O1   86   1.240   5.209   7.849
   23CO2     O2   87   1.140   5.155   7.647
   24CO2     D1   88   3.745   9.140   0.599
   24CO2     D2   89   3.579   9.244   0.572
   24CO2      C   90   3.662   9.192   0.586
   24CO2     O1   91   3.760   9.131   0.601
   24CO2     O2   92   3.565   9.253   0.570
   25CO2     D1   93   6.913  -0.002   6.882
   25CO2     D2   94   6.865   0.023   7.073
   25CO2      C   95   6.889   0.011   6.978
   25CO2     O1   96   6.917  -0.004   6.866
   25CO2     O2   97   6.861   0.025   7.089
   26CO2     D1   98   7.777   9.160   3.722
   26CO2     D2   99   7.687   9.118   3.893
   26CO2      C  100   7.732   9.139   3.808
   26CO2     O1  101   7.785   9.163   3.707
   26CO2     O2  102   7.679   9.115   3.908
   27CO2     D1  103   3.261   6.581   4.231
   27CO2     D2  104   3.289   6.753   4.138
   27CO2      C  105   3.275   6.667   4.185
   27CO2     O1  106   3.259   6.566   4.240
   27CO2     O2  107   3.292   6.768   4.130
   28CO2     D1  108   1.678   1.903   0.354
   28CO2     D2  109   1.763   2.071   0.295
   28CO2      C  110   1.721   1.987   0.324
   28CO2     O1  111   1.671   1.888   0.359
   28CO2     O2  112   1.771   2.086   0.290
   29CO2     D1  113   7.877   2.522   5.675
   29CO2     D2  114   7.850   2.394   5.527
   29CO2      C  115   7.864   2.458   5.601
   29CO2     O1  116   7.879   2.534   5.688
   29CO2     O2  117   7.848   2.383   5.514
   30CO2     D1  118   2.058   9.089   0.014
   30CO2     D2  119   1.909   9.034   0.132
   30CO2      C  120   1.984   9.061   0.073
   30CO2     O1  121   2.071   9.094   0.004
   30CO2     O2  122   1.896   9.029   0.142
   31CO2     D1  123   6.395   0.357   3.875
   31CO2     D2  124   6.302   0.435   4.031
   31CO2      C  125   6.348   0.396   3.953
   31CO2     O1  126   6.403   0.350   3.862
   31CO2     O2  127   6.293   0.441   4.045
   32CO2     D1  128   5.638   9.528   2.749
   32CO2     D2  129   5.616   9.368   2.863
   32CO2      C  130   5.627   9.448   2.806
   32CO2     O1  131   5.640   9.542   2.739
   32CO2     O2  132   5.614   9.354   2.873
   33CO2     D1  133   6.951   7.312   8.230
   33CO2     D2  134   6.825   7.223   8.106
   33CO2      C  135   6.888   7.267   8.168
   33CO2     O1  136   6.962   7.320   8.240
   33CO2     O2  137   6.815   7.215   8.095
   34CO2     D1  138   3.775   2.455   5.334
   34CO2     D2  139   3.785   2.458   5.532
   34CO2      C  140   3.780   2.456   5.433
   34CO2     O1  141   3.774   2.455   5.317
   34CO2     O2  142   3.786   2.458   5.549
   35CO2     D1  143   6.333   1.291   2.844
   35CO2     D2  144   6.274   1.103   2.864
   35CO2      C  145   6.303   1.197   2.854
   35CO2     O1  146   6.338   1.307   2.842
   35CO2     O2  147   6.269   1.087   2.866
   36CO2     D1  148   6.979   7.043   7.878
   36CO2     D2  149   6.919   7.088   7.695
   36CO2      C  150   6.949   7.065   7.787
   36CO2     O1  151   6.984   7.039   7.894
   36CO2     O2  152   6.914   7.092   7.679
   37CO2     D1  153   3.020   1.852   0.705
   37CO2     D2  154   3.100   1.940   0.547
   37CO2      C  155   3.060   1.896   0.626
   37CO2     O1  156   3.013   1.844   0.719
   37CO2     O2  157   3.107   1.947   0.534
   38CO2     D1  158   8.047   7.542   4.037
   38CO2     D2  159   8.085   7.453   3.865
   38CO2      C  160   8.066   7.497   3.951
   38CO2     O1  161   8.043   7.550   4.052
   38CO2     O2  162   8.089   7.445   3.850
   39CO2     D1  163   1.744   7.408   0.704
   39CO2     D2  164   1.558   7.452   0.755
   39CO2      C  165   1.651   7.430   0.730
   39CO2     O1  166   1.760   7.404   0.699
   39CO2     O2  167   1.542   7.456   0.760
   40CO2     D1  168   6.315   9.193   6.958
   40CO2     D2  169   6.399   9.055   7.073
   40CO2      C  170   6.357   9.124   7.016
   40CO2     O1  171   6.307   9.204   6.948
   40CO2     O2  172   6.406   9.043   7.083
   41CO2     D1  173   5.528   0.118   9.656
   41CO2     D2  174   5.354   0.052   9.591
   41CO2      C  175   5.441   0.085   9.623
   41CO2     O1  176   5.543   0.124   9.661
   41CO2     O2  177   5.339   0.046   9.585
   42CO2     D1  178   9.009   3.060   5.516
   42CO2     D2  179   9.183   3.113   5.594
   42CO2      C  180   9.096   3.086   5.555
   42CO2     O1  181   8.994   3.055   5.509
   42CO2     O2  182   9.198   3.117   5.600
   43CO2     D1  183   4.321   4.886   4.067
   43CO2     D2  184   4.318   4.732   3.943
   43CO2      C  185   4.319   4.809   4.005
   43CO2     O1  186   4.321   4.899   4.078
   43CO2     O2  187   4.317   4.719   3.932
   44CO2     D1  188   8.932   8.891   7.897
   44CO2     D2  189   9.090   8.880   7.778
   44CO2      C  190   9.011   8.885   7.838
   44CO2     O1  191   8.919   8.892   7.907
   44CO2     O2  192   9.104   8.879   7.768
   45CO2     D1  193   6.304   5.896   3.890
   45CO2     D2  194   6.111   5.884   3.931
   45CO2      C  195   6.208   5.890   3.911
   45CO2     O1  196   6.321   5.897   3.887
   45CO2     O2  197   6.094   5.883   3.935
   46CO2     D1  198   2.591   0.300   3.547
   46CO2     D2  199   2.622   0.328   3.741
   46CO2      C  200   2.606   0.314   3.644
   46CO2     O1  201   2.588   0.297   3.531
   46CO2     O2  202   2.624   0.330   3.757
   47CO2     D1  203   6.493   3.502   0.605
   47CO2     D2  204   6.479   3.389   0.766
   47CO2      C  205   6.486   3.445   0.686
   47CO2     O1  206   6.494   3.512   0.591
   47CO2     O2  207   6.477   3.379   0.780
   48CO2     D1  208   5.637   8.640   3.200
   48CO2     D2  209   5.527   8.762   3.310
   48CO2      C  210   5.582   8.701   3.255
   48CO2     O1  211   5.647   8.629   3.190
   48CO2     O2  212   5.518   8.773   3.319
   49CO2     D1  213   0.235   0.702   8.415
   49CO2     D2  214   0.199   0.674   8.223
   49CO2      C  215   0.217   0.688   8.319
   49CO2     O1  216   0.238   0.705   8.432
   49CO2     O2  217   0.196   0.671   8.206
   50CO2     D1  218   4.144   6.434   6.771
   50CO2     D2  219   4.247   6.461   6.604
   50CO2      C  220   4.195   6.447   6.688
   50CO2     O1  221   4.135   6.431   6.785
   50CO2     O2  222   4.255   6.463   6.590
   51CO2     D1  223   9.688   7.633   5.155
   51CO2     D2  224   9.690   7.727   5.329
   51CO2      C  225   9.689   7.680   5.242
   51CO2     O1  226   9.688   7.625   5.140
   51CO2     O2  227   9.690   7.735   5.344
   52CO2     D1  228   6.925   5.365   7.003
   52CO2     D2  229   7.116   5.333   7.043
   52CO2      C  230   7.020   5.349   7.023
   52CO2     O1  231   6.908   5.368   7.000
   52CO2     O2  232   7.132   5.330   7.046
   53CO2     D1  233   9.840   9.694   0.110
   53CO2     D2  234   9.905   9.877   0.076
   53CO2      C  235   9.873   9.785   0.093
   53CO2     O1  236   9.834   9.678   0.113
   53CO2     O2  237   9.911   9.893   0.073
   54CO2     D1  238   7.750   7.583   9.759
   54CO2     D2  239   7.835   7.612   9.935
   54CO2      C  240   7.793   7.597   9.847
   54CO2     O1  241   7.743   7.581   9.744
   54CO2     O2  242   7.843   7.614   9.951
   55CO2     D1  243   6.316   2.394   0.342
   55CO2     D2  244   6.339   2.584   0.389
   55CO2      C  245   6.327   2.489   0.365
   55CO2     O1  246   6.314   2.377   0.337
   55CO2     O2  247   6.341   2.601   0.393
   56CO2     D1  248   2.388   7.231   3.432
   56CO2     D2  249   2.525   7.191   3.295
   56CO2      C  250   2.457   7.211   3.363
   56CO2     O1  251   2.376   7.235   3.444
   56CO2     O2  252   2.537   7.188   3.283
   57CO2     D1  253   9.570   1.655   0.933
   57CO2     D2  254   9.527   1.573   1.108
   57CO2      C  255   9.549   1.614   1.020
   57CO2     O1  256   9.574   1.662   0.918
   57CO2     O2  257   9.524   1.566   1.123
   58CO2     D1  258   7.927   0.633   2.837
   58CO2     D2  259   7.809   0.682   2.686
   58CO2      C  260   7.868   0.657   2.761
   58CO2     O1  261   7.937   0.629   2.850
   58CO2     O2  262   7.799   0.686   2.673
   59CO2     D1  263   8.701   3.344   3.428
   59CO2     D2  264   8.621   3.370   3.607
   59CO2      C  265   8.661   3.357   3.518
   59CO2     O1  266   8.708   3.342   3.412
   59CO2     O2  267   8.614   3.372   3.623
   60CO2     D1  268   3.895   6.197   4.092
   60CO2     D2  269   3.825   6.293   4.250
   60CO2      C  270   3.860   6.245   4.171
   60CO2     O1  271   3.901   6.189   4.078
   60CO2     O2  272   3.819   6.301   4.264
   61CO2     D1  273   3.370   7.631   6.456
   61CO2     D2  274   3.279   7.667   6.628
   61CO2      C  275   3.324   7.649   6.542
   61CO2     O1  276   3.377   7.628   6.441
   61CO2     O2  277   3.271   7.670   6.643
   62CO2     D1  278   7.718   8.515   6.383
   62CO2     D2  279   7.704   8.353   6.270
   62CO2      C  280   7.711   8.434   6.326
   62CO2     O1  281   7.719   8.529   6.393
   62CO2     O2  282   7.703   8.339   6.260
   63CO2     D1  283   2.622   4.261   6.402
   63CO2     D2  284   2.526   4.384   6.523
   63CO2      C  285   2.574   4.323   6.463
   63CO2     O1  286   2.630   4.251   6.391
   63CO2     O2  287   2.517   4.395   6.534
   64CO2     D1  288   1.991   5.481   0.767
   64CO2     D2  289   2.016   5.448   0.574
   64CO2      C  290   2.004   5.464   0.670
   64CO2     O1  291   1.989   5.483   0.784
   64CO2     O2  292   2.019   5.445   0.557
   65CO2     D1  293   1.607   7.627   4.414
   65CO2     D2  294   1.802   7.651   4.433
   65CO2      C  295   1.704   7.639   4.424
   65CO2     O1  296   1.590   7.625   4.413
   65CO2     O2  297   1.819   7.654   4.435
   66CO2     D1  298   0.997   4.127   6.445
   66CO2     D2  299   0.901   3.976   6.362
   66CO2      C  300   0.949   4.052   6.404
   66CO2     O1  301   1.005   4.141   6.452
   66CO2     O2  302   0.892   3.963   6.355
   67CO2     D1  303   3.149   6.329   4.644
   67CO2     D2  304   3.176   6.370   4.452
   67CO2      C  305   3.162   6.350   4.548
   67CO2     O1  306   3.147   6.326   4.661
   67CO2     O2  307   3.178   6.373   4.436
   68CO2     D1  308   4.206   4.775   5.688
   68CO2     D2  309   4.176   4.853   5.868
   68CO2      C  310   4.191   4.814   5.778
   68CO2     O1  311   4.209   4.769   5.673
   68CO2     O2  312   4.173   4.859   5.883
   69CO2     D1  313   6.999   4.976   6.398
   69CO2     D2  314   7.060   4.981   6.586
   69CO2      C  315   7.029   4.979   6.492
   69CO2     O1  316   6.994   4.976   6.381
   69CO2     O2  317   7.065   4.982   6.602
   70CO2     D1  318   8.531   2.511   8.208
   70CO2     D2  319   8.539   2.673   8.095
   70CO2      C  320   8.535   2.592   8.151
   70CO2     O1  321   8.530   2.497   8.218
   70CO2     O2  322   8.540   2.687   8.085
   71CO2     D1  323   3.570   2.497   7.292
   71CO2     D2  324   3.574   2.407   7.115
   71CO2      C  325   3.572   2.452   7.203
   71CO2     O1  326   3.570   2.505   7.307
   71CO2     O2  327   3.574   2.400   7.100
   72CO2     D1  328   6.170   2.763   4.110
   72CO2     D2  329   6.169   2.654   3.946
   72CO2      C  330   6.170   2.708   4.028
   72CO2     O1  331   6.170   2.773   4.124
   72CO2     O2  332   6.169   2.644   3.931
   73CO2     D1  333   7.272   4.686   6.344
   73CO2     D2  334   7.198   4.803   6.485
   73CO2      C  335   7.235   4.744   6.414
   73CO2     O1  336   7.279   4.676   6.332
   73CO2     O2  337   7.191   4.813   6.497
   74CO2     D1  338   8.211   9.864   8.822
   74CO2     D2  339   8.157   9.792   8.646
   74CO2      C  340   8.184   9.828   8.734
   74CO2     O1  341   8.216   9.871   8.837
   74CO2     O2  342   8.152   9.785   8.631
   75CO2     D1  343   8.188   0.647   6.626
   75CO2     D2  344   8.152   0.647   6.432
   75CO2      C  345   8.170   0.647   6.529
   75CO2     O1  346   8.191   0.647   6.643
   75CO2     O2  347   8.149   0.647   6.415
   76CO2     D1  348   2.519   8.985   5.607
   76CO2     D2  349   2.348   9.077   5.642
   76CO2      C  350   2.433   9.031   5.624
   76CO2     O1  351   2.534   8.977   5.604
   76CO2     O2  352   2.333   9.085   5.645
   77CO2     D1  353   0.721   0.401   1.479
   77CO2     D2  354   0.533   0.370   1.425
   77CO2      C  355   0.627   0.386   1.452
   77CO2     O1  356   0.737   0.403   1.484
   77CO2     O2  357   0.516   0.368   1.420
   78CO2     D1  358   8.613   6.369   6.079
   78CO2     D2  359   8.662   6.373   6.270
   78CO2      C  360   8.638   6.371   6.175
   78CO2     O1  361   8.609   6.369   6.062
   78CO2     O2  362   8.667   6.373   6.287
   79CO2     D1  363   8.727   1.513   7.491
   79CO2     D2  364   8.671   1.409   7.333
   79CO2      C  365   8.699   1.461   7.412
   79CO2     O1  366   8.732   1.522   7.505
   79CO2     O2  367   8.666   1.400   7.319
   80CO2     D1  368   2.215   6.385   2.346
   80CO2     D2  369   2.145   6.240   2.462
   80CO2      C  370   2.180   6.313   2.404
   80CO2     O1  371   2.221   6.397   2.336
   80CO2     O2  372   2.139   6.228   2.472
   81CO2     D1  373   9.343   7.148   1.504
   81CO2     D2  374   9.426   7.100   1.332
   81CO2      C  375   9.384   7.124   1.418
   81CO2     O1  376   9.335   7.152   1.519
   81CO2     O2  377   9.433   7.096   1.317
   82CO2     D1  378   0.615   6.789   5.756
   82CO2     D2  379   0.792   6.852   5.816
   82CO2      C  380   0.704   6.820   5.786
   82CO2     O1  381   0.600   6.783   5.751
   82CO2     O2  382   0.808   6.858   5.822
   83CO2     D1  383   8.679   7.732   6.389
   83CO2     D2  384   8.851   7.701   6.482
   83CO2      C  385   8.765   7.716   6.435
   83CO2     O1  386   8.664   7.734   6.381
   83CO2     O2  387   8.865   7.699   6.490
   84CO2     D1  388   0.641   5.425   8.138
   84CO2     D2  389   0.586   5.450   8.326
   84CO2      C  390   0.614   5.438   8.232
   84CO2     O1  391   0.646   5.423   8.122
   84CO2     O2  392   0.582   5.452   8.343
   85CO2     D1  393   9.470   4.807   8.260
   85CO2     D2  394   9.304   4.791   8.153
   85CO2      C  395   9.387   4.799   8.206
   85CO2     O1  396   9.484   4.808   8.269
   85CO2     O2  397   9.289   4.790   8.144
   86CO2     D1  398   6.071   7.408   0.389
   86CO2     D2  399   5.950   7.506   0.267
   86CO2      C  400   6.011   7.457   0.328
   86CO2     O1  401   6.082   7.399   0.399
   86CO2     O2  402   5.940   7.514   0.257
   87CO2     D1  403   2.721   9.863   8.426
   87CO2     D2  404   2.783  10.037   8.496
   87CO2      C  405   2.752   9.950   8.461
   87CO2     O1  406   2.716   9.848   8.420
   87CO2     O2  407   2.788  10.052   8.502
   88CO2     D1  408   0.340   9.328   1.529
   88CO2     D2  409   0.207   9.292   1.387
   88CO2      C  410   0.274   9.310   1.458
   88CO2     O1  411   0.351   9.331   1.541
   88CO2     O2  412   0.196   9.289   1.375
   89CO2     D1  413   2.317   1.518   6.581
   89CO2     D2  414   2.363   1.443   6.404
   89CO2      C  415   2.340   1.481   6.493
   89CO2     O1  416   2.313   1.525   6.597
   89CO2     O2  417   2.367   1.436   6.389
   90CO2     D1  418   6.315   3.661   0.906
   90CO2     D2  419   6.280   3.669   0.712
   90CO2      C  420   6.298   3.665   0.809
   90CO2     O1  421   6.319   3.660   0.923
   90CO2     O2  422   6.277   3.670   0.695
   91CO2     D1  423   6.774   6.159   4.605
   91CO2     D2  424   6.729   6.348   4.639
   91CO2      C  425   6.751   6.253   4.622
   91CO2     O1  426   6.778   6.142   4.602
   91CO2     O2  427   6.725   6.365   4.641
   92CO2     D1  428   3.068   9.582   1.431
   92CO2     D2  429   2.993   9.684   1.583
   92CO2      C  430   3.030   9.633   1.507
   92CO2     O1  431   3.075   9.573   1.418
   92CO2     O2  432   2.986   9.693   1.596
   93CO2     D1  433   7.356   4.432   0.033
   93CO2     D2  434   7.319   4.403   0.225
   93CO2      C  435   7.338   4.418   0.129
   93CO2     O1  436   7.359   4.435   0.016
   93CO2     O2  437   7.316   4.400   0.242
   94CO2     D1  438   2.336   8.513   5.777
   94CO2     D2  439   2.345   8.510   5.975
   94CO2      C  440   2.340   8.512   5.876
   94CO2     O1  441   2.335   8.513   5.760
   94CO2     O2  442   2.346   8.510   5.992
   95CO2     D1  443   6.847   9.458   8.588
   95CO2     D2  444   6.821   9.568   8.750
   95CO2      C  445   6.834   9.513   8.669
   95CO2     O1  446   6.850   9.449   8.574
   95CO2     O2  447   6.819   9.578   8.764
   96CO2     D1  448   0.116   7.522   0.626
   96CO2     D2  449   0.024   7.475   0.458
   96CO2      C  450   0.070   7.499   0.542
   96CO2     O1  451   0.124   7.526   0.641
   96CO2     O2  452   0.016   7.471   0.443
   97CO2     D1  453   1.975   5.143   3.965
   97CO2     D2  454   2.000   5.279   4.107
   97CO2      C  455   1.988   5.211   4.036
   97CO2     O1  456   1.973   5.131   3.953
   97CO2     O2  457   2.002   5.290   4.119
   98CO2     D1  458   0.456   1.472   9.600
   98CO2     D2  459   0.508   1.450   9.790
   98CO2      C  460   0.482   1.461   9.695
   98CO2     O1  461   0.451   1.474   9.584
   98CO2     O2  462   0.512   1.448   9.806
   99CO2     D1  463   1.085   3.233   2.762
   99CO2     D2  464   1.084   3.235   2.564
   99CO2      C  465   1.085   3.234   2.663
   99CO2     O1  466   1.085   3.233   2.779
   99CO2     O2  467   1.084   3.235   2.547
  100CO2     D1  468   1.268   4.971   4.536
  100CO2     D2  469   1.395   5.083   4.433
  100CO2      C  470   1.332   5.027   4.485
  100CO2     O1  471   1.257   4.961   4.545
  100CO2     O2  472   1.406   5.092   4.424
  101CO2     D1  473   4.202   5.412   5.001
  101CO2     D2  474   4.358   5.531   4.977
  101CO2      C  475   4.280   5.471   4.989
  101CO2     O1  476   4.188   5.401   5.003
  101CO2     O2  477   4.372   5.541   4.975
  102CO2     D1  478   3.302   3.851   2.718
  102CO2     D2  479   3.270   3.811   2.527
  102CO2      C  480   3.286   3.831   2.623
  102CO2     O1  481   3.305   3.855   2.735
  102CO2     O2  482   3.267   3.808   2.511
  103CO2     D1  483   0.643   3.333   4.508
  103CO2     D2  484   0.515   3.287   4.652
  103CO2      C  485   0.579   3.310   4.580
  103CO2     O1  486   0.654   3.337   4.496
  103CO2     O2  487   0.504   3.283   4.664
  104CO2     D1  488   0.130   5.340   7.042
  104CO2     D2  489   0.133   5.468   6.891
  104CO2      C  490   0.132   5.404   6.966
  104CO2     O1  491   0.130   5.329   7.055
  104CO2     O2  492   0.134   5.479   6.878
  105CO2     D1  493   0.409   6.303   7.599
  105CO2     D2  494   0.333   6.129   7.543
  105CO2      C  495   0.371   6.216   7.571
  105CO2     O1  496   0.415   6.318   7.604
  105CO2     O2  497   0.326   6.114   7.538
  106CO2     D1  498   8.439   8.439   5.990
  106CO2     D2  499   8.350   8.265   6.018
  106CO2      C  500   8.394   8.352   6.004
  106CO2     O1  501   8.447   8.454   5.988
  106CO2     O2  502   8.342   8.250   6.020
  107CO2     D1  503   5.206   7.909   1.395
  107CO2     D2  504   5.306   8.025   1.521
  107CO2      C  505   5.256   7.967   1.458
  107CO2     O1  506   5.197   7.899   1.385
  107CO2     O2  507   5.315   8.035   1.532
  108CO2     D1  508   7.466   4.227   3.387
  108CO2     D2  509   7.483   4.275   3.196
  108CO2      C  510   7.474   4.251   3.292
  108CO2     O1  511   7.464   4.223   3.404
  108CO2     O2  512   7.484   4.279   3.180
  109CO2     D1  513   6.565   8.696   0.699
  109CO2     D2  514   6.376   8.724   0.751
  109CO2      C  515   6.470   8.710   0.725
  109CO2     O1  516   6.581   8.694   0.695
  109CO2     O2  517   6.360   8.727   0.756
  110CO2     D1  518   4.308   3.660   0.852
  110CO2     D2  519   4.379   3.838   0.901
  110CO2      C  520   4.344   3.749   0.877
  110CO2     O1  521   4.302   3.645   0.848
  110CO2     O2  522   4.386   3.853   0.905
  111CO2     D1  523   2.637   8.564   1.464
  111CO2     D2  524   2.577   8.722   1.566
  111CO2      C  525   2.607   8.643   1.515
  111CO2     O1  526   2.642   8.550   1.455
  111CO2     O2  527   2.571   8.736   1.574
  112CO2     D1  528   3.290   4.353   1.226
  112CO2     D2  529   3.389   4.321   1.058
  112CO2      C  530   3.340   4.337   1.142
  112CO2     O1  531   3.282   4.356   1.241
  112CO2     O2  532   3.397   4.318   1.043
  113CO2     D1  533   7.029   5.030   9.528
  113CO2     D2  534   6.980   5.123   9.696
  113CO2      C  535   7.005   5.076   9.612
  113CO2     O1  536   7.033   5.022   9.514
  113CO2     O2  537   6.976   5.131   9.711
  114CO2     D1  538   3.027   4.018   5.309
  114CO2     D2  539   2.935   4.065   5.140
  114CO2      C  540   2.981   4.042   5.225
  114CO2     O1  541   3.034   4.014   5.324
  114CO2     O2  542   2.927   4.069   5.126
  115CO2     D1  543   1.103   5.905   7.906
  115CO2     D2  544   1.042   5.763   7.783
  115CO2      C  545   1.072   5.834   7.845
  115CO2     O1  546   1.108   5.918   7.917
  115CO2     O2  547   1.037   5.751   7.773
  116CO2     D1  548   0.141   2.821   9.695
  116CO2     D2  549   0.216   2.695   9.562
  116CO2      C  550   0.178   2.758   9.629
  116CO2     O1  551   0.134   2.831   9.707
  116CO2     O2  552   0.223   2.685   9.551
  117CO2     D1  553   9.520   6.657   3.583
  117CO2     D2  554   9.493   6.618   3.775
  117CO2      C  555   9.507   6.638   3.679
  117CO2     O1  556   9.522   6.661   3.566
  117CO2     O2  557   9.491   6.615   3.791
  118CO2     D1  558   5.124   7.242   0.237
  118CO2     D2  559   5.204   7.091   0.337
  118CO2      C  560   5.164   7.166   0.287
  118CO2     O1  561   5.118   7.255   0.228
  118CO2     O2  562   5.211   7.078   0.345
  119CO2     D1  563   5.264   2.545   8.293
  119CO2     D2  564   5.266   2.478   8.106
  119CO2      C  565   5.265   2.512   8.200
  119CO2     O1  566   5.263   2.551   8.309
  119CO2     O2  567   5.267   2.473   8.090
  120CO2     D1  568   6.079   6.404   2.728
  120CO2     D2  569   6.005   6.360   2.906
  120CO2      C  570   6.042   6.382   2.817
  120CO2     O1  571   6.086   6.408   2.713
  120CO2     O2  572   5.999   6.357   2.922
  121CO2     D1  573   2.936   0.074   1.483
  121CO2     D2  574   2.938   0.083   1.286
  121CO2      C  575   2.937   0.079   1.385
  121CO2     O1  576   2.935   0.073   1.500
  121CO2     O2  577   2.938   0.084   1.269
  122CO2     D1  578   6.798   3.330   9.151
  122CO2     D2  579   6.777   3.346   8.955
  122CO2      C  580   6.787   3.338   9.053
  122CO2     O1  581   6.799   3.329   9.168
  122CO2     O2  582   6.775   3.347   8.938
  123CO2     D1  583   2.430   2.075   3.021
  123CO2     D2  584   2.439   2.236   3.135
  123CO2      C  585   2.434   2.156   3.078
  123CO2     O1  586   2.429   2.061   3.011
  123CO2     O2  587   2.439   2.250   3.145
  124CO2     D1  588   2.942   6.523   2.519
  124CO2     D2  589   3.002   6.342   2.573
  124CO2      C  590   2.972   6.432   2.546
  124CO2     O1  591   2.936   6.538   2.515
  124CO2     O2  592   3.007   6.326   2.578
  125CO2     D1  593   4.871   1.516   1.971
  125CO2     D2  594   4.866   1.488   2.167
  125CO2      C  595   4.869   1.502   2.069
  125CO2     O1  596   4.872   1.519   1.954
  125CO2     O2  597   4.866   1.486   2.184
  126CO2     D1  598   0.577   8.352   7.892
  126CO2     D2  599   0.598   8.386   8.085
  126CO2      C  600   0.587   8.369   7.989
  126CO2     O1  601   0.575   8.349   7.875
  126CO2     O2  602   0.600   8.389   8.102
  127CO2     D1  603   3.677   5.783   2.488
  127CO2     D2  604   3.872   5.767   2.461
  127CO2      C  605   3.775   5.775   2.475
  127CO2     O1  606   3.660   5.784   2.491
  127CO2     O2  607   3.889   5.765   2.458
  128CO2     D1  608   6.258   1.626   5.764
  128CO2     D2  609   6.319   1.812   5.791
  128CO2      C  610   6.288   1.719   5.778
  128CO2     O1  611   6.252   1.610   5.762
  128CO2     O2  612   6.325   1.828   5.794
  129CO2     D1  613   7.889   2.190   0.354
  129CO2     D2  614   7.860   2.129   0.540
  129CO2      C  615   7.874   2.160   0.447
  129CO2     O1  616   7.891   2.195   0.338
  129CO2     O2  617   7.857   2.124   0.556
  130CO2     D1  618   4.040   1.837   3.801
  130CO2     D2  619   4.064   1.721   3.959
  130CO2      C  620   4.052   1.779   3.880
  130CO2     O1  621   4.038   1.847   3.787
  130CO2     O2  622   4.066   1.711   3.973
  131CO2     D1  623   4.963   8.411   1.737
  131CO2     D2  624   5.076   8.339   1.882
  131CO2      C  625   5.019   8.375   1.809
  131CO2     O1  626   4.953   8.417   1.724
  131CO2     O2  627   5.085   8.333   1.895
  132CO2     D1  628   5.768   3.203   8.247
  132CO2     D2  629   5.946   3.120   8.273
  132CO2      C  630   5.857   3.161   8.260
  132CO2     O1  631   5.753   3.210   8.245
  132CO2     O2  632   5.961   3.113   8.275
  133CO2     D1  633   6.557   2.032   7.843
  133CO2     D2  634   6.525   2.105   7.662
  133CO2      C  635   6.541   2.069   7.752
  133CO2     O1  636   6.560   2.026   7.859
  133CO2     O2  637   6.523   2.111   7.646
  134CO2     D1  638   2.091   9.605   9.669
  134CO2     D2  639   1.986   9.511   9.808
  134CO2      C  640   2.039   9.558   9.738
  134CO2     O1  641   2.100   9.614   9.657
  134CO2     O2  642   1.977   9.503   9.820
  135CO2     D1  643   8.904   0.155   2.168
  135CO2     D2  644   9.005   0.085   2.014
  135CO2      C  645   8.955   0.120   2.091
  135CO2     O1  646   8.896   0.161   2.182
  135CO2     O2  647   9.014   0.079   2.000
  136CO2     D1  648   6.021   7.200   4.584
  136CO2     D2  649   6.032   7.195   4.782
  136CO2      C  650   6.027   7.198   4.683
  136CO2     O1  651   6.020   7.201   4.567
  136CO2     O2  652   6.033   7.195   4.799
  137CO2     D1  653   9.672   3.745   4.335
  137CO2     D2  654   9.711   3.567   4.411
  137CO2      C  655   9.692   3.656   4.373
  137CO2     O1  656   9.669   3.761   4.329
  137CO2     O2  657   9.715   3.552   4.418
  138CO2     D1  658   5.892   0.868   4.991
  138CO2     D2  659   5.839   0.791   5.166
  138CO2      C  660   5.866   0.829   5.078
  138CO2     O1  661   5.897   0.874   4.976
  138CO2     O2  662   5.834   0.784   5.181
  139CO2     D1  663   3.046   0.769   2.009
  139CO2     D2  664   3.231   0.818   1.956
  139CO2      C  665   3.139   0.793   1.983
  139CO2     O1  666   3.031   0.765   2.014
  139CO2     O2  667   3.247   0.822   1.952
  140CO2     D1  668   3.561   2.005   9.050
  140CO2     D2  669   3.576   2.009   8.853
  140CO2      C  670   3.568   2.007   8.951
  140CO2     O1  671   3.559   2.004   9.067
  140CO2     O2  672   3.577   2.009   8.836
  141CO2     D1  673   5.094   9.667   8.302
  141CO2     D2  674   5.210   9.509   8.272
  141CO2      C  675   5.152   9.588   8.287
  141CO2     O1  676   5.084   9.681   8.305
  141CO2     O2  677   5.220   9.496   8.270
  142CO2     D1  678   2.760   1.713   2.194
  142CO2     D2  679   2.757   1.744   2.389
  142CO2      C  680   2.759   1.728   2.291
  142CO2     O1  681   2.760   1.711   2.177
  142CO2     O2  682   2.757   1.746   2.406
  143CO2     D1  683   7.089   1.508   6.783
  143CO2     D2  684   7.013   1.595   6.943
  143CO2      C  685   7.051   1.551   6.863
  143CO2     O1  686   7.096   1.500   6.769
  143CO2     O2  687   7.006   1.603   6.957
  144CO2     D1  688   3.940   0.779   7.671
  144CO2     D2  689   3.832   0.647   7.571
  144CO2      C  690   3.886   0.713   7.621
  144CO2     O1  691   3.949   0.790   7.680
  144CO2     O2  692   3.822   0.635   7.562
  145CO2     D1  693   3.177   6.192   2.621
  145CO2     D2  694   3.193   6.231   2.814
  145CO2      C  695   3.185   6.212   2.717
  145CO2     O1  696   3.176   6.189   2.604
  145CO2     O2  697   3.195   6.234   2.831
  146CO2     D1  698   1.819   0.536   8.268
  146CO2     D2  699   1.909   0.647   8.405
  146CO2      C  700   1.864   0.591   8.337
  146CO2     O1  701   1.812   0.526   8.256
  146CO2     O2  702   1.917   0.656   8.417
  147CO2     D1  703   0.824   0.041   2.746
  147CO2     D2  704   0.716   0.131   2.608
  147CO2      C  705   0.770   0.086   2.677
  147CO2     O1  706   0.834   0.034   2.758
  147CO2     O2  707   0.706   0.139   2.596
  148CO2     D1  708   0.547   5.996   3.512
  148CO2     D2  709   0.548   5.996   3.710
  148CO2      C  710   0.547   5.996   3.611
  148CO2     O1  711   0.547   5.996   3.495
  148CO2     O2  712   0.548   5.996   3.727
  149CO2     D1  713   9.434   8.849   3.679
  149CO2     D2  714   9.630   8.852   3.659
  149CO2      C  715   9.532   8.850   3.669
  149CO2     O1  716   9.417   8.848   3.681
  149CO2     O2  717   9.647   8.852   3.657
  150CO2     D1  718   4.699   7.707   7.487
  150CO2     D2  719   4.732   7.515   7.523
  150CO2      C  720   4.715   7.611   7.505
  150CO2     O1  721   4.696   7.723   7.484
  150CO2     O2  722   4.735   7.498   7.526
  151CO2     D1  723   9.028   2.734   7.026
  151CO2     D2  724   9.065   2.922   7.074
  151CO2      C  725   9.047   2.828   7.050
  151CO2     O1  726   9.025   2.718   7.022
  151CO2     O2  727   9.068   2.939   7.079
  152CO2     D1  728   8.450   0.504   5.662
  152CO2     D2  729   8.521   0.614   5.514
  152CO2      C  730   8.485   0.559   5.588
  152CO2     O1  731   8.444   0.494   5.675
  152CO2     O2  732   8.527   0.624   5.502
  153CO2     D1  733   0.935   3.900   1.395
  153CO2     D2  734   1.058   4.007   1.284
  153CO2      C  735   0.997   3.954   1.340
  153CO2     O1  736   0.924   3.891   1.405
  153CO2     O2  737   1.069   4.017   1.274
  154CO2     D1  738   1.993   1.121   6.025
  154CO2     D2  739   1.977   0.957   6.133
  154CO2      C  740   1.985   1.039   6.079
  154CO2     O1  741   1.995   1.135   6.015
  154CO2     O2  742   1.975   0.943   6.143
  155CO2     D1  743   9.967   9.353   4.344
  155CO2     D2  744  10.009   9.542   4.383
  155CO2      C  745   9.988   9.448   4.364
  155CO2     O1  746   9.964   9.337   4.341
  155CO2     O2  747  10.012   9.559   4.387
  156CO2     D1  748   4.133   0.455   0.146
  156CO2     D2  749   4.036   0.596   0.047
  156CO2      C  750   4.084   0.525   0.096
  156CO2     O1  751   4.141   0.443   0.155
  156CO2     O2  752   4.028   0.608   0.038
  157CO2     D1  753   5.157   0.652   1.939
  157CO2     D2  754   5.117   0.470   2.006
  157CO2      C  755   5.137   0.561   1.972
  157CO2     O1  756   5.160   0.668   1.933
  157CO2     O2  757   5.114   0.455   2.012
  158CO2     D1  758   9.529   5.303   7.156
  158CO2     D2  759   9.497   5.306   6.960
  158CO2      C  760   9.513   5.304   7.058
  158CO2     O1  761   9.532   5.303   7.172
  158CO2     O2  762   9.494   5.306   6.944
  159CO2     D1  763   6.723   1.344   0.581
  159CO2     D2  764   6.527   1.370   0.598
  159CO2      C  765   6.625   1.357   0.590
  159CO2     O1  766   6.740   1.342   0.580
  159CO2     O2  767   6.510   1.372   0.600
  160CO2     D1  768   5.419   0.877   4.104
  160CO2     D2  769   5.396   0.835   3.912
  160CO2      C  770   5.408   0.856   4.008
  160CO2     O1  771   5.422   0.880   4.121
  160CO2     O2  772   5.394   0.831   3.896
  161CO2     D1  773   4.944   6.599   0.356
  161CO2     D2  774   5.081   6.646   0.491
  161CO2      C  775   5.012   6.622   0.424
  161CO2     O1  776   4.932   6.595   0.344
  161CO2     O2  777   5.092   6.650   0.503
  162CO2     D1  778   0.470   1.642   4.115
  162CO2     D2  779   0.661   1.631   4.062
  162CO2      C  780   0.566   1.637   4.089
  162CO2     O1  781   0.454   1.643   4.120
  162CO2     O2  782   0.677   1.630   4.058
  163CO2     D1  783   0.400   2.500   3.959
  163CO2     D2  784   0.535   2.544   4.096
  163CO2      C  785   0.468   2.522   4.027
  163CO2     O1  786   0.388   2.497   3.947
  163CO2     O2  787   0.547   2.548   4.108
  164CO2     D1  788   0.815   5.320   4.751
  164CO2     D2  789   0.812   5.127   4.707
  164CO2      C  790   0.814   5.224   4.729
  164CO2     O1  791   0.816   5.337   4.754
  164CO2     O2  792   0.812   5.111   4.703
  165CO2     D1  793   4.711   2.496   6.752
  165CO2     D2  794   4.673   2.688   6.725
  165CO2      C  795   4.692   2.592   6.738
  165CO2     O1  796   4.714   2.479   6.754
  165CO2     O2  797   4.670   2.705   6.723
  166CO2     D1  798   3.518   6.314   1.806
  166CO2     D2  799   3.579   6.214   1.646
  166CO2      C  800   3.549   6.264   1.726
  166CO2     O1  801   3.513   6.323   1.820
  166CO2     O2  802   3.585   6.205   1.633
  167CO2     D1  803   0.815   8.107   3.145
  167CO2     D2  804   0.800   8.206   2.974
  167CO2      C  805   0.808   8.156   3.059
  167CO2     O1  806   0.816   8.098   3.160
  167CO2     O2  807   0.799   8.214   2.959
  168CO2     D1  808   4.351   0.509   2.286
  168CO2     D2  809   4.341   0.524   2.089
  168CO2      C  810   4.346   0.516   2.187
  168CO2     O1  811   4.352   0.507   2.303
  168CO2     O2  812   4.341   0.525   2.072
  169CO2     D1  813   8.448   1.621   4.634
  169CO2     D2  814   8.344   1.613   4.465
  169CO2      C  815   8.396   1.617   4.549
  169CO2     O1  816   8.457   1.621   4.648
  169CO2     O2  817   8.335   1.613   4.451
  170CO2     D1  818   4.147   6.754   3.168
  170CO2     D2  819   4.077   6.879   3.031
  170CO2      C  820   4.112   6.816   3.100
  170CO2     O1  821   4.153   6.743   3.180
  170CO2     O2  822   4.071   6.889   3.020
  171CO2     D1  823   1.114   4.199   3.459
  171CO2     D2  824   0.929   4.160   3.516
  171CO2      C  825   1.022   4.180   3.487
  171CO2     O1  826   1.130   4.202   3.454
  171CO2     O2  827   0.913   4.157   3.521
  172CO2     D1  828   4.089   6.764   7.546
  172CO2     D2  829   4.007   6.929   7.475
  172CO2      C  830   4.048   6.847   7.511
  172CO2     O1  831   4.096   6.750   7.553
  172CO2     O2  832   4.000   6.943   7.469
  173CO2     D1  833   8.500   3.769   1.120
  173CO2     D2  834   8.606   3.879   0.994
  173CO2      C  835   8.553   3.824   1.057
  173CO2     O1  836   8.490   3.759   1.131
  173CO2     O2  837   8.615   3.888   0.984
  174CO2     D1  838   5.319   0.091   2.693
  174CO2     D2  839   5.153   0.045   2.789
  174CO2      C  840   5.236   0.068   2.741
  174CO2     O1  841   5.334   0.095   2.684
  174CO2     O2  842   5.139   0.041   2.797
  175CO2     D1  843   8.357   6.955   6.969
  175CO2     D2  844   8.497   6.817   6.947
  175CO2      C  845   8.427   6.886   6.958
  175CO2     O1  846   8.345   6.967   6.971
  175CO2     O2  847   8.509   6.806   6.945
  176CO2     D1  848   1.632   9.497   1.100
  176CO2     D2  849   1.651   9.692   1.124
  176CO2      C  850   1.642   9.595   1.112
  176CO2     O1  851   1.631   9.480   1.098
  176CO2     O2  852   1.653   9.709   1.126
  177CO2     D1  853   7.808   3.866   9.286
  177CO2     D2  854   7.643   3.847   9.180
  177CO2      C  855   7.725   3.856   9.233
  177CO2     O1  856   7.823   3.868   9.295
  177CO2     O2  857   7.628   3.845   9.171
  178CO2     D1  858   1.551   5.386   3.152
  178CO2     D2  859   1.610   5.464   2.980
  178CO2      C  860   1.580   5.425   3.066
  178CO2     O1  861   1.546   5.379   3.167
  178CO2     O2  862   1.615   5.471   2.966
  179CO2     D1  863   1.364   0.861   6.744
  179CO2     D2  864   1.364   0.859   6.942
  179CO2      C  865   1.364   0.860   6.843
  179CO2     O1  866   1.364   0.861   6.727
  179CO2     O2  867   1.364   0.859   6.959
  180CO2     D1  868   5.145   1.386   1.444
  180CO2     D2  869   5.290   1.279   1.364
  180CO2      C  870   5.217   1.333   1.404
  180CO2     O1  871   5.132   1.396   1.451
  180CO2     O2  872   5.303   1.270   1.357
  181CO2     D1  873   1.873   5.163   1.881
  181CO2     D2  874   2.026   5.189   1.758
  181CO2      C  875   1.950   5.176   1.819
  181CO2     O1  876   1.860   5.160   1.891
  181CO2     O2  877   2.040   5.191   1.747
  182CO2     D1  878   0.396   4.005   1.527
  182CO2     D2  879   0.227   4.106   1.544
  182CO2      C  880   0.311   4.056   1.535
  182CO2     O1  881   0.410   3.996   1.525
  182CO2     O2  882   0.212   4.115   1.545
  183CO2     D1  883   6.021   7.848   8.887
  183CO2     D2  884   5.842   7.841   8.969
  183CO2      C  885   5.932   7.844   8.928
  183CO2     O1  886   6.037   7.848   8.880
  183CO2     O2  887   5.826   7.841   8.976
  184CO2     D1  888   6.474   3.441   4.415
  184CO2     D2  889   6.373   3.324   4.291
  184CO2      C  890   6.424   3.383   4.353
  184CO2     O1  891   6.483   3.451   4.426
  184CO2     O2  892   6.364   3.314   4.281
  185CO2     D1  893   4.521   3.568   0.109
  185CO2     D2  894   4.577   3.637   0.286
  185CO2      C  895   4.549   3.602   0.198
  185CO2     O1  896   4.516   3.562   0.094
  185CO2     O2  897   4.582   3.643   0.301
  186CO2     D1  898   9.678   2.308   9.781
  186CO2     D2  899   9.630   2.459   9.899
  186CO2      C  900   9.654   2.384   9.840
  186CO2     O1  901   9.682   2.295   9.771
  186CO2     O2  902   9.625   2.472   9.910
  187CO2     D1  903   1.131   1.483   2.652
  187CO2     D2  904   1.025   1.633   2.580
  187CO2      C  905   1.078   1.558   2.616
  187CO2     O1  906   1.140   1.470   2.659
  187CO2     O2  907   1.015   1.646   2.574
  188CO2     D1  908   4.155   8.982   0.094
  188CO2     D2  909   4.150   8.869  -0.068
  188CO2      C  910   4.153   8.926   0.013
  188CO2     O1  911   4.155   8.991   0.109
  188CO2     O2  912   4.150   8.860  -0.082
  189CO2     D1  913   6.653   1.004   3.693
  189CO2     D2  914   6.708   0.816   3.722
  189CO2      C  915   6.680   0.910   3.708
  189CO2     O1  916   6.648   1.020   3.691
  189CO2     O2  917   6.713   0.800   3.725
  190CO2     D1  918   8.181   9.778   1.250
  190CO2     D2  919   8.203   9.761   1.054
  190CO2      C  920   8.192   9.769   1.152
  190CO2     O1  921   8.179   9.779   1.267
  190CO2     O2  922   8.205   9.760   1.038
  191CO2     D1  923   7.887   2.518   3.621
  191CO2     D2  924   7.865   2.530   3.818
  191CO2      C  925   7.876   2.524   3.720
  191CO2     O1  926   7.889   2.517   3.604
  191CO2     O2  927   7.863   2.531   3.835
  192CO2     D1  928   5.982   4.187   7.344
  192CO2     D2  929   5.884   4.248   7.183
  192CO2      C  930   5.933   4.218   7.263
  192CO2     O1  931   5.990   4.182   7.357
  192CO2     O2  932   5.876   4.253   7.169
  193CO2     D1  933   6.795   1.526   5.808
  193CO2     D2  934   6.787   1.446   5.989
  193CO2      C  935   6.791   1.486   5.899
  193CO2     O1  936   6.796   1.532   5.793
  193CO2     O2  937   6.786   1.439   6.005
  194CO2     D1  938   7.643   5.084   8.773
  194CO2     D2  939   7.636   5.160   8.591
  194CO2      C  940   7.640   5.122   8.682
  194CO2     O1  941   7.644   5.077   8.789
  194CO2     O2  942   7.635   5.167   8.575
  195CO2     D1  943   8.827   9.883   4.677
  195CO2     D2  944   8.834   9.915   4.482
  195CO2      C  945   8.830   9.899   4.580
  195CO2     O1  946   8.826   9.880   4.694
  195CO2     O2  947   8.834   9.917   4.465
  196CO2     D1  948   4.946   4.713   3.473
  196CO2     D2  949   4.892   4.609   3.313
  196CO2      C  950   4.919   4.661   3.393
  196CO2     O1  951   4.950   4.722   3.487
  196CO2     O2  952   4.888   4.600   3.299
  197CO2     D1  953   4.653   9.976   7.430
  197CO2     D2  954   4.714   9.885   7.265
  197CO2      C  955   4.684   9.930   7.347
  197CO2     O1  956   4.648   9.984   7.444
  197CO2     O2  957   4.720   9.877   7.251
  198CO2     D1  958   3.701   0.445   9.646
  198CO2     D2  959   3.632   0.508   9.471
  198CO2      C  960   3.666   0.477   9.558
  198CO2     O1  961   3.707   0.440   9.661
  198CO2     O2  962   3.626   0.513   9.456
  199CO2     D1  963   4.579   0.306   9.202
  199CO2     D2  964   4.579   0.314   9.005
  199CO2      C  965   4.579   0.310   9.104
  199CO2     O1  966   4.579   0.306   9.220
  199CO2     O2  967   4.579   0.314   8.988
  200CO2     D1  968   4.050   5.103   6.949
  200CO2     D2  969   4.064   5.051   7.139
  200CO2      C  970   4.057   5.077   7.044
  200CO2     O1  971   4.049   5.107   6.932
  200CO2     O2  972   4.065   5.047   7.156
  201CO2     D1  973   1.022   9.861  10.080
  201CO2     D2  974   0.951   9.812   9.903
  201CO2      C  975   0.986   9.837   9.991
  201CO2     O1  976   1.028   9.866  10.096
  201CO2     O2  977   0.945   9.808   9.887
  202CO2     D1  978   2.420   5.121   7.070
  202CO2     D2  979   2.234   5.055   7.078
  202CO2      C  980   2.327   5.088   7.074
  202CO2     O1  981   2.436   5.127   7.069
  202CO2     O2  982   2.218   5.049   7.079
  203CO2     D1  983   7.952   2.345   7.550
  203CO2     D2  984   7.994   2.468   7.699
  203CO2      C  985   7.973   2.406   7.625
  203CO2     O1  986   7.949   2.334   7.538
  203CO2     O2  987   7.998   2.479   7.712
  204CO2     D1  988   8.423   1.635   4.111
  204CO2     D2  989   8.569   1.648   4.245
  204CO2      C  990   8.496   1.641   4.178
  204CO2     O1  991   8.411   1.634   4.100
  204CO2     O2  992   8.581   1.649   4.256
  205CO2     D1  993   3.539   3.594   6.271
  205CO2     D2  994   3.492   3.748   6.156
  205CO2      C  995   3.515   3.671   6.214
  205CO2     O1  996   3.543   3.581   6.281
  205CO2     O2  997   3.488   3.761   6.146
  206CO2     D1  998   0.679   7.037   9.065
  206CO2     D2  999   0.800   7.147   8.954
  206CO2      C 1000   0.740   7.092   9.010
  206CO2     O1 1001   0.669   7.027   9.075
  206CO2     O2 1002   0.811   7.156   8.944
  207CO2     D1 1003   0.574   2.234   5.928
  207CO2     D2 1004   0.513   2.371   6.057
  207CO2      C 1005   0.544   2.302   5.993
  207CO2     O1 1006   0.579   2.222   5.917
  207CO2     O2 1007   0.508   2.382   6.069
  208CO2     D1 1008   8.958   3.991   5.055
  208CO2     D2 1009   9.043   4.020   4.878
  208CO2      C 1010   9.001   4.005   4.967
  208CO2     O1 1011   8.951   3.988   5.070
  208CO2     O2 1012   9.050   4.023   4.863
  209CO2     D1 1013   7.496   5.434   1.053
  209CO2     D2 1014   7.545   5.299   1.190
  209CO2      C 1015   7.521   5.367   1.121
  209CO2     O1 1016   7.492   5.445   1.041
  209CO2     O2 1017   7.549   5.288   1.201
  210CO2     D1 1018   1.343   2.834   4.465
  210CO2     D2 1019   1.450   2.759   4.614
  210CO2      C 1020   1.396   2.797   4.539
  210CO2     O1 1021   1.334   2.841   4.453
  210CO2     O2 1022   1.459   2.753   4.626
  211CO2     D1 1023   3.771   0.504   3.372
  211CO2     D2 1024   3.939   0.437   3.293
  211CO2      C 1025   3.855   0.470   3.332
  211CO2     O1 1026   3.756   0.510   3.379
  211CO2     O2 1027   3.954   0.431   3.286
  212CO2     D1 1028   1.878   7.352   7.472
  212CO2     D2 1029   1.787   7.378   7.646
  212CO2      C 1030   1.833   7.365   7.559
  212CO2     O1 1031   1.886   7.350   7.457
  212CO2     O2 1032   1.779   7.380   7.661
  213CO2     D1 1033   3.010   7.309   5.543
  213CO2     D2 1034   3.096   7.152   5.460
  213CO2      C 1035   3.053   7.230   5.502
  213CO2     O1 1036   3.003   7.323   5.551
  213CO2     O2 1037   3.103   7.138   5.452
  214CO2     D1 1038   5.968   6.570   5.670
  214CO2     D2 1039   5.985   6.658   5.846
  214CO2      C 1040   5.976   6.614   5.758
  214CO2     O1 1041   5.966   6.562   5.654
  214CO2     O2 1042   5.987   6.666   5.861
  215CO2     D1 1043   7.893   2.295   2.909
  215CO2     D2 1044   7.906   2.442   3.040
  215CO2      C 1045   7.899   2.369   2.974
  215CO2     O1 1046   7.892   2.282   2.898
  215CO2     O2 1047   7.907   2.455   3.051
  216CO2     D1 1048   9.426   1.349   3.440
  216CO2     D2 1049   9.566   1.461   3.524
  216CO2      C 1050   9.496   1.405   3.482
  216CO2     O1 1051   9.414   1.339   3.433
  216CO2     O2 1052   9.578   1.470   3.531
  217CO2     D1 1053   4.679   8.659   3.233
  217CO2     D2 1054   4.624   8.606   3.051
  217CO2      C 1055   4.651   8.633   3.142
  217CO2     O1 1056   4.683   8.663   3.249
  217CO2     O2 1057   4.619   8.602   3.035
  218CO2     D1 1058   5.079   1.376   2.763
  218CO2     D2 1059   5.042   1.312   2.580
  218CO2      C 1060   5.060   1.344   2.671
  218CO2     O1 1061   5.083   1.382   2.779
  218CO2     O2 1062   5.038   1.306   2.564
  219CO2     D1 1063   2.774   1.036   5.344
  219CO2     D2 1064   2.650   1.180   5.286
  219CO2      C 1065   2.712   1.108   5.315
  219CO2     O1 1066   2.784   1.024   5.349
  219CO2     O2 1067   2.639   1.192   5.282
  220CO2     D1 1068   7.044   9.185   7.013
  220CO2     D2 1069   6.864   9.102   7.009
  220CO2      C 1070   6.954   9.143   7.011
  220CO2     O1 1071   7.059   9.192   7.013
  220CO2     O2 1072   6.848   9.095   7.009
  221CO2     D1 1073   4.655   7.481   9.598
  221CO2     D2 1074   4.814   7.370   9.635
  221CO2      C 1075   4.735   7.426   9.617
  221CO2     O1 1076   4.641   7.491   9.595
  221CO2     O2 1077   4.828   7.360   9.638
  222CO2     D1 1078   2.335   0.528   3.208
  222CO2     D2 1079   2.318   0.466   3.021
  222CO2      C 1080   2.326   0.497   3.115
  222CO2     O1 1081   2.336   0.533   3.224
  222CO2     O2 1082   2.317   0.460   3.005
  223CO2     D1 1083   2.466   2.794   6.474
  223CO2     D2 1084   2.427   2.807   6.280
  223CO2      C 1085   2.447   2.800   6.377
  223CO2     O1 1086   2.469   2.793   6.490
  223CO2     O2 1087   2.424   2.808   6.263
  224CO2     D1 1088   6.494   0.819   1.768
  224CO2     D2 1089   6.478   0.840   1.964
  224CO2      C 1090   6.486   0.830   1.866
  224CO2     O1 1091   6.495   0.818   1.751
  224CO2     O2 1092   6.477   0.841   1.981
  225CO2     D1 1093   8.581   5.523   0.262
  225CO2     D2 1094   8.550   5.678   0.143
  225CO2      C 1095   8.566   5.601   0.202
  225CO2     O1 1096   8.584   5.510   0.272
  225CO2     O2 1097   8.548   5.692   0.132
  226CO2     D1 1098   2.449   5.149   4.025
  226CO2     D2 1099   2.591   5.020   3.976
  226CO2      C 1100   2.520   5.084   4.001
  226CO2     O1 1101   2.437   5.160   4.029
  226CO2     O2 1102   2.603   5.008   3.972
  227CO2     D1 1103   3.810   2.288   8.894
  227CO2     D2 1104   3.878   2.244   9.075
  227CO2      C 1105   3.844   2.266   8.984
  227CO2     O1 1106   3.804   2.292   8.879
  227CO2     O2 1107   3.883   2.240   9.090
  228CO2     D1 1108   6.293   3.073   3.598
  228CO2     D2 1109   6.219   3.119   3.776
  228CO2      C 1110   6.256   3.096   3.687
  228CO2     O1 1111   6.300   3.070   3.583
  228CO2     O2 1112   6.213   3.123   3.791
  229CO2     D1 1113   6.738   1.229   9.603
  229CO2     D2 1114   6.669   1.045   9.585
  229CO2      C 1115   6.703   1.137   9.594
  229CO2     O1 1116   6.744   1.245   9.605
  229CO2     O2 1117   6.663   1.029   9.583
  230CO2     D1 1118   0.525   0.786   1.562
  230CO2     D2 1119   0.349   0.703   1.523
  230CO2      C 1120   0.437   0.744   1.543
  230CO2     O1 1121   0.540   0.793   1.566
  230CO2     O2 1122   0.334   0.695   1.520
  231CO2     D1 1123   8.228   5.536   3.477
  231CO2     D2 1124   8.296   5.652   3.622
  231CO2      C 1125   8.262   5.594   3.549
  231CO2     O1 1126   8.222   5.526   3.464
  231CO2     O2 1127   8.302   5.662   3.634
  232CO2     D1 1128   0.150   5.628   8.579
  232CO2     D2 1129   0.119   5.524   8.414
  232CO2      C 1130   0.135   5.576   8.496
  232CO2     O1 1131   0.152   5.637   8.593
  232CO2     O2 1132   0.117   5.515   8.399
  233CO2     D1 1133   9.421   5.273   3.199
  233CO2     D2 1134   9.245   5.183   3.191
  233CO2      C 1135   9.333   5.228   3.195
  233CO2     O1 1136   9.436   5.281   3.199
  233CO2     O2 1137   9.230   5.176   3.190
  234CO2     D1 1138   9.517   1.894   2.622
  234CO2     D2 1139   9.488   1.884   2.426
  234CO2      C 1140   9.503   1.889   2.524
  234CO2     O1 1141   9.519   1.895   2.639
  234CO2     O2 1142   9.486   1.883   2.410
  235CO2     D1 1143   5.567   9.888   2.762
  235CO2     D2 1144   5.531   9.871   2.956
  235CO2      C 1145   5.549   9.880   2.859
  235CO2     O1 1146   5.570   9.889   2.745
  235CO2     O2 1147   5.528   9.870   2.973
  236CO2     D1 1148   7.085   7.875   0.614
  236CO2     D2 1149   7.089   7.889   0.812
  236CO2      C 1150   7.087   7.882   0.713
  236CO2     O1 1151   7.085   7.874   0.597
  236CO2     O2 1152   7.090   7.891   0.829
  237CO2     D1 1153   6.653   4.905   4.007
  237CO2     D2 1154   6.668   4.818   4.184
  237CO2      C 1155   6.661   4.862   4.095
  237CO2     O1 1156   6.652   4.913   3.992
  237CO2     O2 1157   6.670   4.811   4.199
  238CO2     D1 1158   6.830   9.434   2.460
  238CO2     D2 1159   6.964   9.319   2.549
  238CO2      C 1160   6.897   9.376   2.505
  238CO2     O1 1161   6.818   9.444   2.453
  238CO2     O2 1162   6.976   9.309   2.556
  239CO2     D1 1163   4.244   0.516   7.774
  239CO2     D2 1164   4.425   0.462   7.833
  239CO2      C 1165   4.334   0.489   7.803
  239CO2     O1 1166   4.228   0.520   7.769
  239CO2     O2 1167   4.440   0.458   7.838
  240CO2     D1 1168   0.230   9.385   4.831
  240CO2     D2 1169   0.099   9.242   4.868
  240CO2      C 1170   0.164   9.314   4.849
  240CO2     O1 1171   0.241   9.398   4.827
  240CO2     O2 1172   0.087   9.230   4.872
  241CO2     D1 1173   3.289   6.148   0.866
  241CO2     D2 1174   3.308   6.125   1.062
  241CO2      C 1175   3.299   6.136   0.964
  241CO2     O1 1176   3.287   6.150   0.849
  241CO2     O2 1177   3.310   6.123   1.079
  242CO2     D1 1178   2.228   1.450   9.035
  242CO2     D2 1179   2.099   1.599   9.053
  242CO2      C 1180   2.164   1.524   9.044
  242CO2     O1 1181   2.239   1.437   9.034
  242CO2     O2 1182   2.088   1.612   9.054
  243CO2     D1 1183   6.941   6.486   7.543
  243CO2     D2 1184   6.996   6.614   7.684
  243CO2      C 1185   6.969   6.550   7.614
  243CO2     O1 1186   6.937   6.475   7.531
  243CO2     O2 1187   7.000   6.626   7.696
  244CO2     D1 1188   6.806   7.534   9.954
  244CO2     D2 1189   6.865   7.544   9.765
  244CO2      C 1190   6.835   7.539   9.859
  244CO2     O1 1191   6.801   7.533   9.970
  244CO2     O2 1192   6.870   7.545   9.749
  245CO2     D1 1193   8.475   2.455   1.076
  245CO2     D2 1194   8.521   2.609   0.961
  245CO2      C 1195   8.498   2.532   1.018
  245CO2     O1 1196   8.471   2.442   1.086
  245CO2     O2 1197   8.525   2.622   0.951
  246CO2     D1 1198   0.538   0.108   1.276
  246CO2     D2 1199   0.684   0.053   1.155
  246CO2      C 1200   0.611   0.081   1.216
  246CO2     O1 1201   0.526   0.113   1.287
  246CO2     O2 1202   0.697   0.048   1.145
  247CO2     D1 1203   1.667   8.391   5.190
  247CO2     D2 1204   1.516   8.507   5.243
  247CO2      C 1205   1.592   8.449   5.217
  247CO2     O1 1206   1.680   8.380   5.186
  247CO2     O2 1207   1.503   8.518   5.248
  248CO2     D1 1208   4.290   0.298   0.143
  248CO2     D2 1209   4.251   0.335   0.334
  248CO2      C 1210   4.271   0.317   0.238
  248CO2     O1 1211   4.293   0.294   0.127
  248CO2     O2 1212   4.248   0.339   0.350
  249CO2     D1 1213   3.393   6.438   8.804
  249CO2     D2 1214   3.360   6.488   8.615
  249CO2      C 1215   3.376   6.463   8.710
  249CO2     O1 1216   3.395   6.434   8.820
  249CO2     O2 1217   3.358   6.493   8.599
  250CO2     D1 1218   2.773   1.952   1.966
  250CO2     D2 1219   2.772   1.943   1.769
  250CO2      C 1220   2.772   1.948   1.867
  250CO2     O1 1221   2.773   1.953   1.983
  250CO2     O2 1222   2.772   1.943   1.751
  251CO2     D1 1223   9.099   3.236   2.448
  251CO2     D2 1224   9.206   3.209   2.284
  251CO2      C 1225   9.152   3.223   2.366
  251CO2     O1 1226   9.090   3.239   2.463
  251CO2     O2 1227   9.215   3.207   2.270
  252CO2     D1 1228   0.830   0.391   0.186
  252CO2     D2 1229   0.653   0.386   0.098
  252CO2      C 1230   0.741   0.388   0.142
  252CO2     O1 1231   0.845   0.391   0.194
  252CO2     O2 1232   0.638   0.386   0.090
  253CO2     D1 1233   9.842   1.844   2.236
  253CO2     D2 1234   9.822   1.851   2.433
  253CO2      C 1235   9.832   1.848   2.334
  253CO2     O1 1236   9.844   1.844   2.219
  253CO2     O2 1237   9.820   1.852   2.450
  254CO2     D1 1238   6.240   4.650   1.916
  254CO2     D2 1239   6.080   4.615   2.026
  254CO2      C 1240   6.160   4.633   1.971
  254CO2     O1 1241   6.254   4.654   1.907
  254CO2     O2 1242   6.066   4.612   2.035
  255CO2     D1 1243   6.517   0.447   5.351
  255CO2     D2 1244   6.585   0.269   5.298
  255CO2      C 1245   6.551   0.358   5.325
  255CO2     O1 1246   6.511   0.463   5.356
  255CO2     O2 1247   6.591   0.254   5.293
  256CO2     D1 1248   5.376   9.436   6.128
  256CO2     D2 1249   5.469   9.468   6.300
  256CO2      C 1250   5.423   9.452   6.214
  256CO2     O1 1251   5.368   9.434   6.113
  256CO2     O2 1252   5.477   9.471   6.315
  257CO2     D1 1253   3.852   8.953   5.715
  257CO2     D2 1254   3.899   8.768   5.767
  257CO2      C 1255   3.876   8.861   5.741
  257CO2     O1 1256   3.848   8.969   5.711
  257CO2     O2 1257   3.903   8.752   5.771
  258CO2     D1 1258   0.361   1.800   7.214
  258CO2     D2 1259   0.558   1.792   7.206
  258CO2      C 1260   0.460   1.796   7.210
  258CO2     O1 1261   0.344   1.800   7.214
  258CO2     O2 1262   0.575   1.791   7.205
  259CO2     D1 1263   0.870   1.683   4.697
  259CO2     D2 1264   0.923   1.650   4.885
  259CO2      C 1265   0.896   1.667   4.791
  259CO2     O1 1266   0.865   1.686   4.681
  259CO2     O2 1267   0.928   1.647   4.901
  260CO2     D1 1268   9.884   5.499   4.830
  260CO2     D2 1269   9.964   5.481   5.010
  260CO2      C 1270   9.924   5.490   4.920
  260CO2     O1 1271   9.877   5.501   4.814
  260CO2     O2 1272   9.970   5.479   5.026
  261CO2     D1 1273   6.672   3.964   6.848
  261CO2     D2 1274   6.854   3.908   6.903
  261CO2      C 1275   6.763   3.936   6.876
  261CO2     O1 1276   6.657   3.969   6.843
  261CO2     O2 1277   6.869   3.903   6.908
  262CO2     D1 1278   8.694   1.550   0.484
  262CO2     D2 1279   8.881   1.492   0.516
  262CO2      C 1280   8.787   1.521   0.500
  262CO2     O1 1281   8.678   1.555   0.482
  262CO2     O2 1282   8.897   1.487   0.519
  263CO2     D1 1283   2.818   3.350   1.107
  263CO2     D2 1284   2.834   3.419   1.292
  263CO2      C 1285   2.826   3.384   1.200
  263CO2     O1 1286   2.816   3.345   1.091
  263CO2     O2 1287   2.835   3.424   1.308
  264CO2     D1 1288   6.406   7.808   7.894
  264CO2     D2 1289   6.261   7.899   7.993
  264CO2      C 1290   6.334   7.853   7.944
  264CO2     O1 1291   6.419   7.800   7.886
  264CO2     O2 1292   6.248   7.906   8.002
  265CO2     D1 1293   0.576   2.992   6.537
  265CO2     D2 1294   0.587   3.012   6.340
  265CO2      C 1295   0.582   3.002   6.438
  265CO2     O1 1296   0.575   2.990   6.554
  265CO2     O2 1297   0.588   3.014   6.323
  266CO2     D1 1298   7.403   3.189   0.941
  266CO2     D2 1299   7.419   3.174   1.137
  266CO2      C 1300   7.411   3.181   1.039
  266CO2     O1 1301   7.402   3.190   0.924
  266CO2     O2 1302   7.421   3.173   1.154
  267CO2     D1 1303   9.589   9.790   2.029
  267CO2     D2 1304   9.588   9.936   1.896
  267CO2      C 1305   9.588   9.863   1.963
  267CO2     O1 1306   9.589   9.777   2.041
  267CO2     O2 1307   9.588   9.949   1.885
  268CO2     D1 1308   5.246   2.690   8.680
  268CO2     D2 1309   5.419   2.684   8.584
  268CO2      C 1310   5.332   2.687   8.632
  268CO2     O1 1311   5.231   2.690   8.689
  268CO2     O2 1312   5.434   2.684   8.576
  269CO2     D1 1313   3.803   5.651   5.091
  269CO2     D2 1314   3.801   5.654   5.289
  269CO2      C 1315   3.802   5.652   5.190
  269CO2     O1 1316   3.803   5.651   5.074
  269CO2     O2 1317   3.801   5.654   5.306
  270CO2     D1 1318   4.839   2.982   1.179
  270CO2     D2 1319   4.946   3.029   1.338
  270CO2      C 1320   4.893   3.005   1.258
  270CO2     O1 1321   4.830   2.978   1.165
  270CO2     O2 1322   4.955   3.033   1.352
  271CO2     D1 1323   1.585   6.647   1.953
  271CO2     D2 1324   1.569   6.664   1.756
  271CO2      C 1325   1.577   6.655   1.855
  271CO2     O1 1326   1.587   6.645   1.970
  271CO2     O2 1327   1.568   6.665   1.739
  272CO2     D1 1328   7.821   2.637   2.322
  272CO2     D2 1329   7.842   2.611   2.517
  272CO2      C 1330   7.832   2.624   2.420
  272CO2     O1 1331   7.820   2.639   2.305
  272CO2     O2 1332   7.844   2.609   2.534
  273CO2     D1 1333   4.926   1.065   5.493
  273CO2     D2 1334   4.930   0.984   5.674
  273CO2      C 1335   4.928   1.024   5.584
  273CO2     O1 1336   4.926   1.072   5.478
  273CO2     O2 1337   4.930   0.977   5.690
  274CO2     D1 1338   2.642   7.013   4.992
  274CO2     D2 1339   2.752   7.160   5.065
  274CO2      C 1340   2.697   7.087   5.029
  274CO2     O1 1341   2.633   7.000   4.986
  274CO2     O2 1342   2.762   7.173   5.072
  275CO2     D1 1343   5.732   8.983   3.351
  275CO2     D2 1344   5.625   8.950   3.188
  275CO2      C 1345   5.679   8.966   3.269
  275CO2     O1 1346   5.742   8.985   3.365
  275CO2     O2 1347   5.615   8.947   3.174
  276CO2     D1 1348   3.037   3.309   7.372
  276CO2     D2 1349   2.996   3.407   7.205
  276CO2      C 1350   3.016   3.358   7.289
  276CO2     O1 1351   3.040   3.300   7.386
  276CO2     O2 1352   2.992   3.415   7.191
  277CO2     D1 1353   0.360   9.258   1.055
  277CO2     D2 1354   0.293   9.165   1.216
  277CO2      C 1355   0.326   9.212   1.136
  277CO2     O1 1356   0.366   9.266   1.041
  277CO2     O2 1357   0.287   9.157   1.230
  278CO2     D1 1358   2.000   8.238   4.922
  278CO2     D2 1359   1.890   8.370   4.824
  278CO2      C 1360   1.945   8.304   4.873
  278CO2     O1 1361   2.009   8.226   4.930
  278CO2     O2 1362   1.881   8.382   4.816
  279CO2     D1 1363   0.415   9.094   5.006
  279CO2     D2 1364   0.485   9.154   5.181
  279CO2      C 1365   0.450   9.124   5.093
  279CO2     O1 1366   0.408   9.089   4.991
  279CO2     O2 1367   0.491   9.159   5.196
  280CO2     D1 1368   6.884   3.993   4.137
  280CO2     D2 1369   6.854   3.873   4.292
  280CO2      C 1370   6.869   3.933   4.215
  280CO2     O1 1371   6.887   4.003   4.124
  280CO2     O2 1372   6.852   3.863   4.305
  281CO2     D1 1373   6.308   1.522   5.100
  281CO2     D2 1374   6.310   1.526   5.298
  281CO2      C 1375   6.309   1.524   5.199
  281CO2     O1 1376   6.308   1.521   5.083
  281CO2     O2 1377   6.310   1.526   5.315
  282CO2     D1 1378  10.027   0.541   4.356
  282CO2     D2 1379   9.842   0.474   4.363
  282CO2      C 1380   9.934   0.508   4.359
  282CO2     O1 1381  10.043   0.547   4.355
  282CO2     O2 1382   9.826   0.468   4.364
  283CO2     D1 1383   5.283   5.498   7.568
  283CO2     D2 1384   5.405   5.345   7.599
  283CO2      C 1385   5.344   5.422   7.583
  283CO2     O1 1386   5.273   5.511   7.565
  283CO2     O2 1387   5.416   5.332   7.602
  284CO2     D1 1388   8.308   8.670   2.296
  284CO2     D2 1389   8.135   8.577   2.270
  284CO2      C 1390   8.221   8.623   2.283
  284CO2     O1 1391   8.322   8.678   2.298
  284CO2     O2 1392   8.120   8.568   2.267
  285CO2     D1 1393   8.419   3.411   8.893
  285CO2     D2 1394   8.417   3.412   8.695
  285CO2      C 1395   8.418   3.411   8.794
  285CO2     O1 1396   8.419   3.410   8.910
  285CO2     O2 1397   8.417   3.412   8.678
  286CO2     D1 1398   8.776   7.029   6.523
  286CO2     D2 1399   8.669   6.972   6.367
  286CO2      C 1400   8.723   7.001   6.445
  286CO2     O1 1401   8.786   7.034   6.537
  286CO2     O2 1402   8.660   6.967   6.354
  287CO2     D1 1403   7.697   8.782   3.752
  287CO2     D2 1404   7.790   8.693   3.601
  287CO2      C 1405   7.743   8.738   3.677
  287CO2     O1 1406   7.689   8.790   3.765
  287CO2     O2 1407   7.798   8.685   3.588
  288CO2     D1 1408   7.370   9.648   7.456
  288CO2     D2 1409   7.458   9.699   7.625
  288CO2      C 1410   7.414   9.673   7.540
  288CO2     O1 1411   7.362   9.643   7.441
  288CO2     O2 1412   7.466   9.703   7.640
  289CO2     D1 1413   9.457   1.368   1.778
  289CO2     D2 1414   9.469   1.561   1.820
  289CO2      C 1415   9.463   1.464   1.799
  289CO2     O1 1416   9.456   1.351   1.775
  289CO2     O2 1417   9.470   1.577   1.823
  290CO2     D1 1418   4.855   7.324   0.153
  290CO2     D2 1419   4.865   7.317   0.350
  290CO2      C 1420   4.860   7.320   0.251
  290CO2     O1 1421   4.854   7.324   0.136
  290CO2     O2 1422   4.866   7.316   0.367
  291CO2     D1 1423   0.077   3.006   3.583
  291CO2     D2 1424   0.234   2.890   3.617
  291CO2      C 1425   0.155   2.948   3.600
  291CO2     O1 1426   0.064   3.016   3.580
  291CO2     O2 1427   0.247   2.880   3.620
  292CO2     D1 1428   7.003   3.697   0.536
  292CO2     D2 1429   6.837   3.620   0.462
  292CO2      C 1430   6.920   3.659   0.499
  292CO2     O1 1431   7.017   3.704   0.542
  292CO2     O2 1432   6.822   3.613   0.456
  293CO2     D1 1433   2.283   9.373   4.763
  293CO2     D2 1434   2.308   9.366   4.959
  293CO2      C 1435   2.295   9.369   4.861
  293CO2     O1 1436   2.280   9.373   4.746
  293CO2     O2 1437   2.310   9.366   4.976
  294CO2     D1 1438   6.463   2.649   8.279
  294CO2     D2 1439   6.427   2.681   8.087
  294CO2      C 1440   6.445   2.665   8.183
  294CO2     O1 1441   6.466   2.646   8.296
  294CO2     O2 1442   6.424   2.684   8.071
  295CO2     D1 1443   0.124   9.544   1.588
  295CO2     D2 1444   0.132   9.529   1.391
  295CO2      C 1445   0.128   9.536   1.489
  295CO2     O1 1446   0.123   9.545   1.605
  295CO2     O2 1447   0.133   9.527   1.374
  296CO2     D1 1448   3.438   8.228   2.344
  296CO2     D2 1449   3.529   8.110   2.214
  296CO2      C 1450   3.483   8.169   2.279
  296CO2     O1 1451   3.430   8.238   2.355
  296CO2     O2 1452   3.537   8.100   2.202
  297CO2     D1 1453   2.179   3.828   7.335
  297CO2     D2 1454   2.318   3.970   7.332
  297CO2      C 1455   2.248   3.899   7.333
  297CO2     O1 1456   2.167   3.816   7.335
  297CO2     O2 1457   2.329   3.982   7.332
  298CO2     D1 1458   3.120   9.378   5.125
  298CO2     D2 1459   3.193   9.370   5.309
  298CO2      C 1460   3.156   9.374   5.217
  298CO2     O1 1461   3.113   9.378   5.109
  298CO2     O2 1462   3.199   9.370   5.325
  299CO2     D1 1463   0.725   5.898   4.012
  299CO2     D2 1464   0.534   5.947   4.027
  299CO2      C 1465   0.629   5.922   4.019
  299CO2     O1 1466   0.741   5.894   4.010
  299CO2     O2 1467   0.517   5.951   4.028
  300CO2     D1 1468   9.002   2.415   7.877
  300CO2     D2 1469   9.030   2.455   8.068
  300CO2      C 1470   9.016   2.435   7.973
  300CO2     O1 1471   8.999   2.412   7.860
  300CO2     O2 1472   9.032   2.458   8.085
  301CO2     D1 1473   0.255   8.141   3.815
  301CO2     D2 1474   0.145   8.154   3.651
  301CO2      C 1475   0.200   8.148   3.733
  301CO2     O1 1476   0.264   8.140   3.829
  301CO2     O2 1477   0.135   8.156   3.637
  302CO2     D1 1478   4.110   3.772   6.243
  302CO2     D2 1479   4.088   3.731   6.435
  302CO2      C 1480   4.099   3.752   6.339
  302CO2     O1 1481   4.112   3.776   6.227
  302CO2     O2 1482   4.086   3.728   6.452
  303CO2     D1 1483   4.292   7.552   6.905
  303CO2     D2 1484   4.303   7.574   7.101
  303CO2      C 1485   4.298   7.563   7.003
  303CO2     O1 1486   4.291   7.551   6.888
  303CO2     O2 1487   4.304   7.576   7.118
  304CO2     D1 1488   6.159   3.649   1.944
  304CO2     D2 1489   6.086   3.476   2.006
  304CO2      C 1490   6.123   3.562   1.975
  304CO2     O1 1491   6.165   3.664   1.938
  304CO2     O2 1492   6.080   3.461   2.011
  305CO2     D1 1493   5.300   1.498   0.422
  305CO2     D2 1494   5.461   1.401   0.359
  305CO2      C 1495   5.381   1.450   0.390
  305CO2     O1 1496   5.286   1.506   0.427
  305CO2     O2 1497   5.475   1.393   0.354
  306CO2     D1 1498   0.744   1.339   7.710
  306CO2     D2 1499   0.798   1.237   7.549
  306CO2      C 1500   0.771   1.288   7.630
  306CO2     O1 1501   0.739   1.348   7.724
  306CO2     O2 1502   0.802   1.228   7.536
  307CO2     D1 1503   6.202   8.688   6.858
  307CO2     D2 1504   6.218   8.747   6.671
  307CO2      C 1505   6.210   8.717   6.765
  307CO2     O1 1506   6.201   8.682   6.875
  307CO2     O2 1507   6.220   8.753   6.654
  308CO2     D1 1508   7.850   2.061   3.925
  308CO2     D2 1509   7.861   1.894   3.820
  308CO2      C 1510   7.855   1.978   3.872
  308CO2     O1 1511   7.849   2.076   3.934
  308CO2     O2 1512   7.862   1.879   3.811
  309CO2     D1 1513   9.215   3.933   2.011
  309CO2     D2 1514   9.214   3.933   2.209
  309CO2      C 1515   9.215   3.933   2.110
  309CO2     O1 1516   9.215   3.933   1.994
  309CO2     O2 1517   9.214   3.933   2.226
  310CO2     D1 1518   9.035   0.946   3.549
  310CO2     D2 1519   9.151   0.787   3.571
  310CO2      C 1520   9.093   0.867   3.560
  310CO2     O1 1521   9.026   0.960   3.547
  310CO2     O2 1522   9.161   0.773   3.573
  311CO2     D1 1523   7.386   4.064   4.032
  311CO2     D2 1524   7.288   4.133   3.874
  311CO2      C 1525   7.337   4.099   3.953
  311CO2     O1 1526   7.395   4.058   4.045
  311CO2     O2 1527   7.279   4.139   3.861
  312CO2     D1 1528   3.059   8.208   4.609
  312CO2     D2 1529   3.253   8.232   4.578
  312CO2      C 1530   3.156   8.220   4.594
  312CO2     O1 1531   3.043   8.206   4.612
  312CO2     O2 1532   3.270   8.235   4.576
  313CO2     D1 1533   7.686   3.457   7.463
  313CO2     D2 1534   7.714   3.601   7.331
  313CO2      C 1535   7.700   3.529   7.397
  313CO2     O1 1536   7.684   3.444   7.474
  313CO2     O2 1537   7.716   3.614   7.319
  314CO2     D1 1538   2.880   6.493   1.830
  314CO2     D2 1539   2.802   6.580   1.989
  314CO2      C 1540   2.841   6.536   1.909
  314CO2     O1 1541   2.887   6.485   1.816
  314CO2     O2 1542   2.795   6.587   2.003
  315CO2     D1 1543   7.636   9.787   4.593
  315CO2     D2 1544   7.810   9.846   4.520
  315CO2      C 1545   7.723   9.816   4.556
  315CO2     O1 1546   7.621   9.782   4.599
  315CO2     O2 1547   7.826   9.851   4.513
  316CO2     D1 1548   1.381   6.076   0.980
  316CO2     D2 1549   1.259   5.946   0.895
  316CO2      C 1550   1.320   6.011   0.937
  316CO2     O1 1551   1.392   6.088   0.988
  316CO2     O2 1552   1.248   5.935   0.887
  317CO2     D1 1553   6.093   2.514   0.951
  317CO2     D2 1554   6.049   2.327   0.904
  317CO2      C 1555   6.071   2.420   0.927
  317CO2     O1 1556   6.097   2.530   0.955
  317CO2     O2 1557   6.045   2.311   0.900
  318CO2     D1 1558   3.661   1.954   0.792
  318CO2     D2 1559   3.547   1.915   0.949
  318CO2      C 1560   3.604   1.935   0.871
  318CO2     O1 1561   3.671   1.957   0.779
  318CO2     O2 1562   3.537   1.912   0.963
  319CO2     D1 1563   1.442   1.879   7.119
  319CO2     D2 1564   1.521   1.703   7.159
  319CO2      C 1565   1.481   1.791   7.139
  319CO2     O1 1566   1.435   1.894   7.116
  319CO2     O2 1567   1.528   1.687   7.163
  320CO2     D1 1568   3.626   1.846   1.631
  320CO2     D2 1569   3.595   2.040   1.610
  320CO2      C 1570   3.610   1.943   1.620
  320CO2     O1 1571   3.629   1.829   1.632
  320CO2     O2 1572   3.592   2.057   1.608
  321CO2     D1 1573   8.122   9.612   9.096
  321CO2     D2 1574   8.153   9.421   9.135
  321CO2      C 1575   8.138   9.516   9.115
  321CO2     O1 1576   8.119   9.628   9.092
  321CO2     O2 1577   8.156   9.404   9.138
  322CO2     D1 1578   4.774   8.769   0.259
  322CO2     D2 1579   4.732   8.656   0.416
  322CO2      C 1580   4.753   8.713   0.338
  322CO2     O1 1581   4.778   8.779   0.245
  322CO2     O2 1582   4.729   8.646   0.430
  323CO2     D1 1583   6.243   8.375   8.350
  323CO2     D2 1584   6.118   8.407   8.501
  323CO2      C 1585   6.181   8.391   8.426
  323CO2     O1 1586   6.254   8.372   8.338
  323CO2     O2 1587   6.108   8.410   8.514
  324CO2     D1 1588   6.300   7.174   6.433
  324CO2     D2 1589   6.342   7.290   6.279
  324CO2      C 1590   6.321   7.232   6.356
  324CO2     O1 1591   6.296   7.164   6.447
  324CO2     O2 1592   6.346   7.300   6.265
  325CO2     D1 1593   3.445   0.849   8.859
  325CO2     D2 1594   3.542   0.968   8.735
  325CO2      C 1595   3.493   0.908   8.797
  325CO2     O1 1596   3.436   0.839   8.870
  325CO2     O2 1597   3.551   0.978   8.724
  326CO2     D1 1598   2.625   4.838   4.425
  326CO2     D2 1599   2.772   4.970   4.435
  326CO2      C 1600   2.699   4.904   4.430
  326CO2     O1 1601   2.613   4.827   4.424
  326CO2     O2 1602   2.785   4.982   4.435
  327CO2     D1 1603   5.744   4.613   2.116
  327CO2     D2 1604   5.710   4.576   1.924
  327CO2      C 1605   5.727   4.595   2.020
  327CO2     O1 1606   5.747   4.616   2.132
  327CO2     O2 1607   5.707   4.573   1.908
  328CO2     D1 1608   3.327   5.131   6.960
  328CO2     D2 1609   3.258   4.996   6.833
  328CO2      C 1610   3.292   5.063   6.897
  328CO2     O1 1611   3.333   5.143   6.971
  328CO2     O2 1612   3.252   4.984   6.822
  329CO2     D1 1613   4.578   0.908   5.755
  329CO2     D2 1614   4.738   0.969   5.854
  329CO2      C 1615   4.658   0.939   5.804
  329CO2     O1 1616   4.564   0.903   5.746
  329CO2     O2 1617   4.752   0.974   5.862
  330CO2     D1 1618   2.864   7.337   6.061
  330CO2     D2 1619   2.901   7.509   5.971
  330CO2      C 1620   2.883   7.423   6.016
  330CO2     O1 1621   2.861   7.322   6.069
  330CO2     O2 1622   2.905   7.524   5.963
  331CO2     D1 1623   9.253   2.840   6.516
  331CO2     D2 1624   9.247   2.754   6.337
  331CO2      C 1625   9.250   2.797   6.427
  331CO2     O1 1626   9.254   2.847   6.531
  331CO2     O2 1627   9.246   2.746   6.322
  332CO2     D1 1628   7.823   0.534   9.908
  332CO2     D2 1629   7.820   0.631   9.735
  332CO2      C 1630   7.821   0.583   9.822
  332CO2     O1 1631   7.824   0.526   9.923
  332CO2     O2 1632   7.819   0.639   9.721
  333CO2     D1 1633   8.804   4.600   4.589
  333CO2     D2 1634   8.901   4.653   4.752
  333CO2      C 1635   8.853   4.626   4.671
  333CO2     O1 1636   8.796   4.595   4.575
  333CO2     O2 1637   8.910   4.658   4.767
  334CO2     D1 1638   6.536   6.056   7.248
  334CO2     D2 1639   6.582   6.005   7.063
  334CO2      C 1640   6.559   6.030   7.155
  334CO2     O1 1641   6.532   6.060   7.264
  334CO2     O2 1642   6.586   6.000   7.046
  335CO2     D1 1643   3.370   0.426   2.578
  335CO2     D2 1644   3.377   0.463   2.772
  335CO2      C 1645   3.373   0.445   2.675
  335CO2     O1 1646   3.369   0.423   2.561
  335CO2     O2 1647   3.377   0.466   2.789
  336CO2     D1 1648   6.027   3.671   6.118
  336CO2     D2 1649   6.060   3.692   5.924
  336CO2      C 1650   6.043   3.682   6.021
  336CO2     O1 1651   6.024   3.669   6.135
  336CO2     O2 1652   6.063   3.694   5.908
  337CO2     D1 1653   7.696   8.404   5.374
  337CO2     D2 1654   7.752   8.562   5.478
  337CO2      C 1655   7.724   8.483   5.426
  337CO2     O1 1656   7.691   8.391   5.365
  337CO2     O2 1657   7.757   8.576   5.487
  338CO2     D1 1658   3.301   1.484   6.857
  338CO2     D2 1659   3.239   1.651   6.772
  338CO2      C 1660   3.270   1.567   6.815
  338CO2     O1 1661   3.307   1.469   6.864
  338CO2     O2 1662   3.233   1.665   6.765
  339CO2     D1 1663   1.174   6.568   8.361
  339CO2     D2 1664   1.212   6.572   8.555
  339CO2      C 1665   1.193   6.570   8.458
  339CO2     O1 1666   1.171   6.567   8.344
  339CO2     O2 1667   1.215   6.572   8.572
  340CO2     D1 1668   4.591   5.689   7.513
  340CO2     D2 1669   4.577   5.629   7.325
  340CO2      C 1670   4.584   5.659   7.419
  340CO2     O1 1671   4.592   5.694   7.529
  340CO2     O2 1672   4.575   5.624   7.308
  341CO2     D1 1673   5.539   7.346   5.457
  341CO2     D2 1674   5.523   7.364   5.654
  341CO2      C 1675   5.531   7.355   5.555
  341CO2     O1 1676   5.541   7.344   5.440
  341CO2     O2 1677   5.521   7.365   5.670
  342CO2     D1 1678   1.124   5.808   0.073
  342CO2     D2 1679   1.310   5.815   0.007
  342CO2      C 1680   1.217   5.811   0.040
  342CO2     O1 1681   1.108   5.807   0.079
  342CO2     O2 1682   1.326   5.815   0.001
  343CO2     D1 1683   5.795   8.052   7.965
  343CO2     D2 1684   5.749   7.945   8.125
  343CO2      C 1685   5.772   7.999   8.045
  343CO2     O1 1686   5.799   8.061   7.951
  343CO2     O2 1687   5.745   7.936   8.139
  344CO2     D1 1688   6.085   2.557   1.332
  344CO2     D2 1689   6.115   2.731   1.244
  344CO2      C 1690   6.100   2.644   1.288
  344CO2     O1 1691   6.083   2.542   1.340
  344CO2     O2 1692   6.118   2.746   1.236
  345CO2     D1 1693   5.779   8.313   6.397
  345CO2     D2 1694   5.785   8.352   6.203
  345CO2      C 1695   5.782   8.333   6.300
  345CO2     O1 1696   5.779   8.310   6.414
  345CO2     O2 1697   5.785   8.356   6.186
  346CO2     D1 1698   7.770   5.330   5.797
  346CO2     D2 1699   7.615   5.421   5.715
  346CO2      C 1700   7.692   5.375   5.756
  346CO2     O1 1701   7.783   5.322   5.804
  346CO2     O2 1702   7.602   5.429   5.708
  347CO2     D1 1703   4.245   6.746   6.445
  347CO2     D2 1704   4.272   6.751   6.640
  347CO2      C 1705   4.259   6.748   6.542
  347CO2     O1 1706   4.243   6.745   6.428
  347CO2     O2 1707   4.274   6.751   6.657
  348CO2     D1 1708   4.523   9.796   5.791
  348CO2     D2 1709   4.460   9.740   5.612
  348CO2      C 1710   4.491   9.768   5.702
  348CO2     O1 1711   4.528   9.801   5.807
  348CO2     O2 1712   4.454   9.735   5.597
  349CO2     D1 1713   5.370   2.984   2.674
  349CO2     D2 1714   5.280   2.972   2.850
  349CO2      C 1715   5.325   2.978   2.762
  349CO2     O1 1716   5.377   2.985   2.659
  349CO2     O2 1717   5.272   2.971   2.865
  350CO2     D1 1718   0.544   5.604   7.140
  350CO2     D2 1719   0.741   5.585   7.129
  350CO2      C 1720   0.642   5.594   7.135
  350CO2     O1 1721   0.527   5.605   7.141
  350CO2     O2 1722   0.757   5.583   7.128
  351CO2     D1 1723   1.474   5.436   5.229
  351CO2     D2 1724   1.640   5.487   5.325
  351CO2      C 1725   1.557   5.462   5.277
  351CO2     O1 1726   1.460   5.432   5.220
  351CO2     O2 1727   1.654   5.492   5.333
  352CO2     D1 1728   0.843   5.744   4.717
  352CO2     D2 1729   0.813   5.712   4.525
  352CO2      C 1730   0.828   5.728   4.621
  352CO2     O1 1731   0.846   5.747   4.734
  352CO2     O2 1732   0.810   5.710   4.508
  353CO2     D1 1733   8.913   1.753   7.870
  353CO2     D2 1734   8.820   1.820   7.709
  353CO2      C 1735   8.867   1.786   7.790
  353CO2     O1 1736   8.921   1.747   7.884
  353CO2     O2 1737   8.812   1.825   7.695
  354CO2     D1 1738   0.208   5.366   3.633
  354CO2     D2 1739   0.226   5.372   3.830
  354CO2      C 1740   0.217   5.369   3.732
  354CO2     O1 1741   0.206   5.366   3.616
  354CO2     O2 1742   0.227   5.372   3.847
  355CO2     D1 1743   0.444   3.258   8.812
  355CO2     D2 1744   0.479   3.094   8.708
  355CO2      C 1745   0.461   3.176   8.760
  355CO2     O1 1746   0.441   3.273   8.821
  355CO2     O2 1747   0.482   3.080   8.699
  356CO2     D1 1748   1.924   6.522   8.467
  356CO2     D2 1749   1.890   6.576   8.655
  356CO2      C 1750   1.907   6.549   8.561
  356CO2     O1 1751   1.927   6.518   8.451
  356CO2     O2 1752   1.887   6.580   8.671
  357CO2     D1 1753   4.493   4.474   1.502
  357CO2     D2 1754   4.494   4.297   1.592
  357CO2      C 1755   4.494   4.385   1.547
  357CO2     O1 1756   4.493   4.489   1.494
  357CO2     O2 1757   4.494   4.282   1.599
  358CO2     D1 1758   8.059   7.230   7.380
  358CO2     D2 1759   8.223   7.207   7.489
  358CO2      C 1760   8.141   7.218   7.435
  358CO2     O1 1761   8.045   7.232   7.371
  358CO2     O2 1762   8.237   7.205   7.499
  359CO2     D1 1763   1.571   0.837   0.352
  359CO2     D2 1764   1.727   0.877   0.237
  359CO2      C 1765   1.649   0.857   0.295
  359CO2     O1 1766   1.557   0.833   0.362
  359CO2     O2 1767   1.741   0.880   0.228
  360CO2     D1 1768   5.439   7.767   0.074
  360CO2     D2 1769   5.420   7.679   0.250
  360CO2      C 1770   5.430   7.723   0.162
  360CO2     O1 1771   5.440   7.775   0.059
  360CO2     O2 1772   5.419   7.672   0.266
  361CO2     D1 1773   1.412   8.516   9.889
  361CO2     D2 1774   1.255   8.419   9.819
  361CO2      C 1775   1.333   8.468   9.854
  361CO2     O1 1776   1.425   8.525   9.896
  361CO2     O2 1777   1.241   8.411   9.813
  362CO2     D1 1778   7.103   4.432   7.401
  362CO2     D2 1779   7.214   4.340   7.266
  362CO2      C 1780   7.158   4.386   7.334
  362CO2     O1 1781   7.093   4.440   7.413
  362CO2     O2 1782   7.223   4.332   7.255
  363CO2     D1 1783   7.268   5.532   9.910
  363CO2     D2 1784   7.163   5.409   9.795
  363CO2      C 1785   7.215   5.471   9.853
  363CO2     O1 1786   7.277   5.542   9.920
  363CO2     O2 1787   7.154   5.399   9.786
  364CO2     D1 1788   0.161   7.176   5.996
  364CO2     D2 1789   0.153   7.169   6.193
  364CO2      C 1790   0.157   7.172   6.095
  364CO2     O1 1791   0.161   7.177   5.979
  364CO2     O2 1792   0.152   7.168   6.210
  365CO2     D1 1793   8.451   1.472   8.070
  365CO2     D2 1794   8.340   1.606   7.978
  365CO2      C 1795   8.395   1.539   8.024
  365CO2     O1 1796   8.460   1.460   8.078
  365CO2     O2 1797   8.330   1.618   7.969
  366CO2     D1 1798   7.300   6.951   8.467
  366CO2     D2 1799   7.191   6.965   8.632
  366CO2      C 1800   7.246   6.958   8.550
  366CO2     O1 1801   7.310   6.949   8.453
  366CO2     O2 1802   7.182   6.966   8.646
  367CO2     D1 1803   0.164   6.431   6.559
  367CO2     D2 1804   0.265   6.359   6.713
  367CO2      C 1805   0.214   6.395   6.636
  367CO2     O1 1806   0.155   6.437   6.546
  367CO2     O2 1807   0.274   6.353   6.726
  368CO2     D1 1808   8.675   6.187   3.295
  368CO2     D2 1809   8.498   6.265   3.253
  368CO2      C 1810   8.587   6.226   3.274
  368CO2     O1 1811   8.690   6.180   3.298
  368CO2     O2 1812   8.483   6.272   3.249
  369CO2     D1 1813   6.049   6.120   2.816
  369CO2     D2 1814   6.152   6.187   2.662
  369CO2      C 1815   6.100   6.154   2.739
  369CO2     O1 1816   6.040   6.115   2.830
  369CO2     O2 1817   6.161   6.193   2.648
  370CO2     D1 1818   3.901   0.865   2.419
  370CO2     D2 1819   3.951   1.053   2.383
  370CO2      C 1820   3.926   0.959   2.401
  370CO2     O1 1821   3.896   0.849   2.422
  370CO2     O2 1822   3.956   1.069   2.379
  371CO2     D1 1823   0.469   9.956   2.614
  371CO2     D2 1824   0.497  10.003   2.424
  371CO2      C 1825   0.483   9.979   2.519
  371CO2     O1 1826   0.466   9.952   2.630
  371CO2     O2 1827   0.500  10.007   2.408
  372CO2     D1 1828   5.903   2.745   0.611
  372CO2     D2 1829   5.875   2.648   0.441
  372CO2      C 1830   5.889   2.697   0.526
  372CO2     O1 1831   5.905   2.753   0.626
  372CO2     O2 1832   5.873   2.640   0.426
  373CO2     D1 1833   7.616   6.922   2.254
  373CO2     D2 1834   7.638   6.850   2.437
  373CO2      C 1835   7.627   6.886   2.346
  373CO2     O1 1836   7.614   6.928   2.238
  373CO2     O2 1837   7.640   6.844   2.453
  374CO2     D1 1838   8.908   4.963   9.150
  374CO2     D2 1839   8.756   4.843   9.192
  374CO2      C 1840   8.832   4.903   9.171
  374CO2     O1 1841   8.921   4.973   9.147
  374CO2     O2 1842   8.743   4.833   9.196
  375CO2     D1 1843   6.437   1.906   7.164
  375CO2     D2 1844   6.418   1.729   7.079
  375CO2      C 1845   6.427   1.818   7.121
  375CO2     O1 1846   6.438   1.922   7.171
  375CO2     O2 1847   6.416   1.714   7.071
  376CO2     D1 1848   6.581   2.659   1.256
  376CO2     D2 1849   6.462   2.596   1.400
  376CO2      C 1850   6.521   2.628   1.328
  376CO2     O1 1851   6.592   2.665   1.243
  376CO2     O2 1852   6.451   2.591   1.412
  377CO2     D1 1853   6.207   7.560   2.501
  377CO2     D2 1854   6.319   7.582   2.340
  377CO2      C 1855   6.263   7.571   2.421
  377CO2     O1 1856   6.197   7.558   2.515
  377CO2     O2 1857   6.329   7.584   2.326
  378CO2     D1 1858   1.502   5.163   6.875
  378CO2     D2 1859   1.513   5.114   6.684
  378CO2      C 1860   1.508   5.138   6.780
  378CO2     O1 1861   1.502   5.167   6.892
  378CO2     O2 1862   1.514   5.110   6.667
  379CO2     D1 1863   2.781   5.593   5.552
  379CO2     D2 1864   2.801   5.639   5.361
  379CO2      C 1865   2.791   5.616   5.456
  379CO2     O1 1866   2.780   5.589   5.568
  379CO2     O2 1867   2.803   5.643   5.344
  380CO2     D1 1868   0.846   4.251   0.745
  380CO2     D2 1869   0.672   4.189   0.816
  380CO2      C 1870   0.759   4.220   0.780
  380CO2     O1 1871   0.861   4.256   0.739
  380CO2     O2 1872   0.657   4.183   0.822
  381CO2     D1 1873   9.200   2.772   7.639
  381CO2     D2 1874   9.150   2.643   7.498
  381CO2      C 1875   9.175   2.708   7.569
  381CO2     O1 1876   9.204   2.783   7.652
  381CO2     O2 1877   9.145   2.632   7.486
  382CO2     D1 1878   6.775   5.856   0.458
  382CO2     D2 1879   6.602   5.903   0.375
  382CO2      C 1880   6.688   5.880   0.417
  382CO2     O1 1881   6.790   5.852   0.465
  382CO2     O2 1882   6.587   5.907   0.368
  383CO2     D1 1883   2.488   3.451   6.228
  383CO2     D2 1884   2.467   3.263   6.287
  383CO2      C 1885   2.477   3.357   6.258
  383CO2     O1 1886   2.490   3.467   6.223
  383CO2     O2 1887   2.465   3.247   6.293
  384CO2     D1 1888   6.422   3.603   5.401
  384CO2     D2 1889   6.274   3.540   5.285
  384CO2      C 1890   6.348   3.572   5.343
  384CO2     O1 1891   6.435   3.608   5.411
  384CO2     O2 1892   6.262   3.535   5.275
  385CO2     D1 1893   5.023   4.657   3.092
  385CO2     D2 1894   4.843   4.606   3.028
  385CO2      C 1895   4.933   4.631   3.060
  385CO2     O1 1896   5.039   4.661   3.098
  385CO2     O2 1897   4.827   4.602   3.022
  386CO2     D1 1898   1.141   9.810   3.155
  386CO2     D2 1899   1.205   9.936   3.293
  386CO2      C 1900   1.173   9.873   3.224
  386CO2     O1 1901   1.135   9.799   3.143
  386CO2     O2 1902   1.210   9.947   3.305
  387CO2     D1 1903   9.355   2.293   6.271
  387CO2     D2 1904   9.342   2.292   6.468
  387CO2      C 1905   9.349   2.293   6.370
  387CO2     O1 1906   9.357   2.294   6.254
  387CO2     O2 1907   9.341   2.292   6.485
  388CO2     D1 1908   9.119   1.957   3.547
  388CO2     D2 1909   9.151   1.970   3.742
  388CO2      C 1910   9.135   1.963   3.644
  388CO2     O1 1911   9.117   1.955   3.530
  388CO2     O2 1912   9.154   1.971   3.758
  389CO2     D1 1913   0.989   3.443   8.998
  389CO2     D2 1914   1.082   3.320   8.874
  389CO2      C 1915   1.035   3.381   8.936
  389CO2     O1 1916   0.981   3.453   9.009
  389CO2     O2 1917   1.090   3.309   8.864
  390CO2     D1 1918   5.293   2.116   2.813
  390CO2     D2 1919   5.402   1.957   2.854
  390CO2      C 1920   5.347   2.037   2.833
  390CO2     O1 1921   5.283   2.130   2.809
  390CO2     O2 1922   5.412   1.943   2.857
  391CO2     D1 1923   6.626   0.847   1.202
  391CO2     D2 1924   6.540   0.748   1.351
  391CO2      C 1925   6.583   0.798   1.277
  391CO2     O1 1926   6.633   0.855   1.189
  391CO2     O2 1927   6.533   0.740   1.364
  392CO2     D1 1928   3.924   3.875   4.584
  392CO2     D2 1929   3.917   3.903   4.779
  392CO2      C 1930   3.921   3.889   4.682
  392CO2     O1 1931   3.924   3.873   4.567
  392CO2     O2 1932   3.917   3.905   4.796
  393CO2     D1 1933   8.865   4.432   5.648
  393CO2     D2 1934   8.888   4.259   5.557
  393CO2      C 1935   8.876   4.345   5.603
  393CO2     O1 1936   8.863   4.447   5.656
  393CO2     O2 1937   8.890   4.243   5.549
  394CO2     D1 1938   6.157   0.904   6.016
  394CO2     D2 1939   6.256   0.952   5.852
  394CO2      C 1940   6.207   0.928   5.934
  394CO2     O1 1941   6.149   0.900   6.031
  394CO2     O2 1942   6.265   0.956   5.838
  395CO2     D1 1943   8.033   1.133   8.911
  395CO2     D2 1944   7.883   1.004   8.925
  395CO2      C 1945   7.958   1.068   8.918
  395CO2     O1 1946   8.046   1.144   8.910
  395CO2     O2 1947   7.871   0.993   8.926
  396CO2     D1 1948   4.060   9.975   5.261
  396CO2     D2 1949   4.047   9.990   5.458
  396CO2      C 1950   4.054   9.983   5.360
  396CO2     O1 1951   4.062   9.974   5.244
  396CO2     O2 1952   4.046   9.991   5.475
  397CO2     D1 1953   5.145   4.343   6.641
  397CO2     D2 1954   5.086   4.351   6.452
  397CO2      C 1955   5.116   4.347   6.547
  397CO2     O1 1956   5.150   4.342   6.657
  397CO2     O2 1957   5.081   4.352   6.436
  398CO2     D1 1958   0.428   3.150   3.303
  398CO2     D2 1959   0.607   3.108   3.228
  398CO2      C 1960   0.517   3.129   3.265
  398CO2     O1 1961   0.413   3.153   3.309
  398CO2     O2 1962   0.622   3.104   3.222
  399CO2     D1 1963   7.238   8.449   3.069
  399CO2     D2 1964   7.206   8.331   3.224
  399CO2      C 1965   7.222   8.390   3.146
  399CO2     O1 1966   7.241   8.460   3.055
  399CO2     O2 1967   7.203   8.321   3.237
  400CO2     D1 1968   3.599   0.976   4.001
  400CO2     D2 1969   3.506   0.953   4.175
  400CO2      C 1970   3.553   0.964   4.088
  400CO2     O1 1971   3.607   0.978   3.986
  400CO2     O2 1972   3.498   0.951   4.190
  401CO2     D1 1973   2.755   3.825   6.133
  401CO2     D2 1974   2.917   3.812   6.020
  401CO2      C 1975   2.836   3.819   6.076
  401CO2     O1 1976   2.741   3.827   6.143
  401CO2     O2 1977   2.931   3.811   6.010
  402CO2     D1 1978   1.425   3.596   0.006
  402CO2     D2 1979   1.455   3.600   0.201
  402CO2      C 1980   1.440   3.598   0.104
  402CO2     O1 1981   1.422   3.595  -0.011
  402CO2     O2 1982   1.458   3.600   0.218
  403CO2     D1 1983   5.398   3.155   6.970
  403CO2     D2 1984   5.203   3.187   6.957
  403CO2      C 1985   5.301   3.171   6.963
  403CO2     O1 1986   5.415   3.152   6.971
  403CO2     O2 1987   5.186   3.189   6.955
  404CO2     D1 1988   8.315   4.522   6.935
  404CO2     D2 1989   8.282   4.437   6.759
  404CO2      C 1990   8.298   4.480   6.847
  404CO2     O1 1991   8.318   4.530   6.950
  404CO2     O2 1992   8.279   4.430   6.744
  405CO2     D1 1993   4.491   8.319   1.688
  405CO2     D2 1994   4.366   8.411   1.812
  405CO2      C 1995   4.428   8.365   1.750
  405CO2     O1 1996   4.501   8.312   1.678
  405CO2     O2 1997   4.355   8.418   1.823
  406CO2     D1 1998   7.424   8.677   8.699
  406CO2     D2 1999   7.270   8.590   8.787
  406CO2      C 2000   7.347   8.634   8.743
  406CO2     O1 2001   7.437   8.685   8.691
  406CO2     O2 2002   7.257   8.583   8.795
  407CO2     D1 2003   7.651   0.706   7.284
  407CO2     D2 2004   7.659   0.653   7.475
  407CO2      C 2005   7.655   0.679   7.380
  407CO2     O1 2006   7.651   0.710   7.268
  407CO2     O2 2007   7.659   0.648   7.491
  408CO2     D1 2008   0.117   6.809   4.395
  408CO2     D2 2009   0.263   6.874   4.278
  408CO2      C 2010   0.190   6.841   4.337
  408CO2     O1 2011   0.104   6.803   4.406
  408CO2     O2 2012   0.275   6.879   4.268
  409CO2     D1 2013   6.315   7.182   7.025
  409CO2     D2 2014   6.338   7.177   6.828
  409CO2      C 2015   6.327   7.179   6.926
  409CO2     O1 2016   6.313   7.182   7.042
  409CO2     O2 2017   6.340   7.176   6.811
  410CO2     D1 2018   9.427   3.291   0.224
  410CO2     D2 2019   9.497   3.451   0.316
  410CO2      C 2020   9.462   3.371   0.270
  410CO2     O1 2021   9.421   3.277   0.216
  410CO2     O2 2022   9.503   3.465   0.324
  411CO2     D1 2023   2.512   9.546   3.137
  411CO2     D2 2024   2.505   9.565   2.940
  411CO2      C 2025   2.509   9.556   3.039
  411CO2     O1 2026   2.513   9.545   3.154
  411CO2     O2 2027   2.504   9.567   2.923
  412CO2     D1 2028   2.704   8.729   3.679
  412CO2     D2 2029   2.645   8.564   3.586
  412CO2      C 2030   2.675   8.646   3.632
  412CO2     O1 2031   2.709   8.743   3.687
  412CO2     O2 2032   2.640   8.550   3.578
  413CO2     D1 2033   9.331   1.645   7.587
  413CO2     D2 2034   9.342   1.704   7.776
  413CO2      C 2035   9.336   1.674   7.682
  413CO2     O1 2036   9.330   1.640   7.571
  413CO2     O2 2037   9.343   1.709   7.792
  414CO2     D1 2038   3.656   0.326   3.884
  414CO2     D2 2039   3.636   0.308   4.080
  414CO2      C 2040   3.646   0.317   3.982
  414CO2     O1 2041   3.658   0.328   3.867
  414CO2     O2 2042   3.634   0.306   4.097
  415CO2     D1 2043   5.973   2.621   7.370
  415CO2     D2 2044   6.056   2.616   7.550
  415CO2      C 2045   6.015   2.619   7.460
  415CO2     O1 2046   5.966   2.622   7.355
  415CO2     O2 2047   6.064   2.616   7.565
  416CO2     D1 2048   0.174   7.885   8.778
  416CO2     D2 2049   0.247   7.751   8.653
  416CO2      C 2050   0.210   7.818   8.716
  416CO2     O1 2051   0.167   7.897   8.789
  416CO2     O2 2052   0.253   7.739   8.642
  417CO2     D1 2053   9.073   3.114   8.241
  417CO2     D2 2054   8.946   3.204   8.118
  417CO2      C 2055   9.009   3.159   8.179
  417CO2     O1 2056   9.084   3.107   8.251
  417CO2     O2 2057   8.935   3.211   8.107
  418CO2     D1 2058   2.602   5.171   3.176
  418CO2     D2 2059   2.644   5.136   3.366
  418CO2      C 2060   2.623   5.153   3.271
  418CO2     O1 2061   2.598   5.174   3.159
  418CO2     O2 2062   2.648   5.133   3.382
  419CO2     D1 2063   4.908   0.404   9.607
  419CO2     D2 2064   4.907   0.402   9.805
  419CO2      C 2065   4.908   0.403   9.706
  419CO2     O1 2066   4.908   0.404   9.590
  419CO2     O2 2067   4.907   0.402   9.822
  420CO2     D1 2068   4.592   3.846   9.077
  420CO2     D2 2069   4.726   3.775   9.204
  420CO2      C 2070   4.659   3.811   9.141
  420CO2     O1 2071   4.580   3.853   9.067
  420CO2     O2 2072   4.738   3.769   9.215
  421CO2     D1 2073   3.202   4.476   2.255
  421CO2     D2 2074   3.130   4.648   2.190
  421CO2      C 2075   3.166   4.562   2.223
  421CO2     O1 2076   3.208   4.461   2.261
  421CO2     O2 2077   3.123   4.663   2.185
  422CO2     D1 2078   7.763   1.390   3.816
  422CO2     D2 2079   7.789   1.395   3.620
  422CO2      C 2080   7.776   1.392   3.718
  422CO2     O1 2081   7.761   1.389   3.833
  422CO2     O2 2082   7.791   1.395   3.603
  423CO2     D1 2083   4.278   5.795   9.838
  423CO2     D2 2084   4.099   5.736   9.895
  423CO2      C 2085   4.189   5.766   9.867
  423CO2     O1 2086   4.294   5.801   9.834
  423CO2     O2 2087   4.083   5.731   9.900
  424CO2     D1 2088   1.282   5.027   5.964
  424CO2     D2 2089   1.280   5.037   6.161
  424CO2      C 2090   1.281   5.032   6.063
  424CO2     O1 2091   1.283   5.026   5.947
  424CO2     O2 2092   1.280   5.038   6.179
  425CO2     D1 2093   7.772   1.636   2.092
  425CO2     D2 2094   7.807   1.654   2.286
  425CO2      C 2095   7.790   1.645   2.189
  425CO2     O1 2096   7.769   1.635   2.075
  425CO2     O2 2097   7.810   1.656   2.303
  426CO2     D1 2098   1.373   5.905   5.940
  426CO2     D2 2099   1.320   6.081   6.012
  426CO2      C 2100   1.347   5.993   5.976
  426CO2     O1 2101   1.378   5.889   5.933
  426CO2     O2 2102   1.315   6.096   6.018
  427CO2     D1 2103   6.778   6.204   0.318
  427CO2     D2 2104   6.765   6.369   0.210
  427CO2      C 2105   6.772   6.287   0.264
  427CO2     O1 2106   6.779   6.189   0.327
  427CO2     O2 2107   6.764   6.384   0.201
  428CO2     D1 2108   3.740   8.448   4.568
  428CO2     D2 2109   3.908   8.348   4.537
  428CO2      C 2110   3.824   8.398   4.552
  428CO2     O1 2111   3.725   8.457   4.570
  428CO2     O2 2112   3.922   8.340   4.535
  429CO2     D1 2113   0.580   9.717   3.170
  429CO2     D2 2114   0.392   9.656   3.176
  429CO2      C 2115   0.486   9.687   3.173
  429CO2     O1 2116   0.596   9.722   3.169
  429CO2     O2 2117   0.375   9.651   3.176
  430CO2     D1 2118   5.565   2.254   2.926
  430CO2     D2 2119   5.504   2.257   2.737
  430CO2      C 2120   5.535   2.255   2.831
  430CO2     O1 2121   5.570   2.254   2.942
  430CO2     O2 2122   5.499   2.257   2.721
  431CO2     D1 2123   6.600   0.008   3.445
  431CO2     D2 2124   6.641   0.005   3.252
  431CO2      C 2125   6.620   0.006   3.348
  431CO2     O1 2126   6.596   0.008   3.462
  431CO2     O2 2127   6.644   0.004   3.235
  432CO2     D1 2128   2.572   8.931   8.285
  432CO2     D2 2129   2.655   8.752   8.290
  432CO2      C 2130   2.613   8.841   8.288
  432CO2     O1 2131   2.565   8.946   8.285
  432CO2     O2 2132   2.662   8.736   8.291
  433CO2     D1 2133   2.351   6.011   3.903
  433CO2     D2 2134   2.346   6.202   3.954
  433CO2      C 2135   2.349   6.106   3.928
  433CO2     O1 2136   2.351   5.994   3.899
  433CO2     O2 2137   2.346   6.218   3.958
  434CO2     D1 2138   2.116   7.301   8.699
  434CO2     D2 2139   2.134   7.110   8.653
  434CO2      C 2140   2.125   7.205   8.676
  434CO2     O1 2141   2.114   7.318   8.703
  434CO2     O2 2142   2.135   7.093   8.649
  435CO2     D1 2143   3.667   8.700   5.926
  435CO2     D2 2144   3.649   8.696   6.123
  435CO2      C 2145   3.658   8.698   6.024
  435CO2     O1 2146   3.668   8.700   5.909
  435CO2     O2 2147   3.647   8.696   6.140
  436CO2     D1 2148   5.329   9.198   6.892
  436CO2     D2 2149   5.303   9.196   7.088
  436CO2      C 2150   5.316   9.197   6.990
  436CO2     O1 2151   5.332   9.199   6.875
  436CO2     O2 2152   5.300   9.195   7.105
  437CO2     D1 2153   8.415   4.814   6.802
  437CO2     D2 2154   8.504   4.841   6.976
  437CO2      C 2155   8.459   4.827   6.889
  437CO2     O1 2156   8.407   4.811   6.787
  437CO2     O2 2157   8.511   4.844   6.991
  438CO2     D1 2158   9.369  10.000   9.830
  438CO2     D2 2159   9.359   9.973  10.026
  438CO2      C 2160   9.364   9.986   9.928
  438CO2     O1 2161   9.369  10.002   9.813
  438CO2     O2 2162   9.358   9.971  10.043
  439CO2     D1 2163   7.306   9.472   7.201
  439CO2     D2 2164   7.447   9.336   7.225
  439CO2      C 2165   7.377   9.404   7.213
  439CO2     O1 2166   7.294   9.484   7.199
  439CO2     O2 2167   7.459   9.324   7.227
  440CO2     D1 2168   2.863   6.710   2.876
  440CO2     D2 2169   2.849   6.847   2.734
  440CO2      C 2170   2.856   6.778   2.805
  440CO2     O1 2171   2.864   6.698   2.888
  440CO2     O2 2172   2.848   6.858   2.722
  441CO2     D1 2173   1.410   4.811   7.447
  441CO2     D2 2174   1.591   4.730   7.443
  441CO2      C 2175   1.500   4.771   7.445
  441CO2     O1 2176   1.395   4.818   7.447
  441CO2     O2 2177   1.606   4.723   7.443
  442CO2     D1 2178   0.811   7.143   6.193
  442CO2     D2 2179   0.810   7.143   5.995
  442CO2      C 2180   0.811   7.143   6.094
  442CO2     O1 2181   0.811   7.143   6.210
  442CO2     O2 2182   0.810   7.143   5.978
  443CO2     D1 2183   3.055   1.727   3.582
  443CO2     D2 2184   3.187   1.700   3.437
  443CO2      C 2185   3.121   1.713   3.510
  443CO2     O1 2186   3.043   1.730   3.595
  443CO2     O2 2187   3.198   1.697   3.425
  444CO2     D1 2188   6.539   9.123   0.634
  444CO2     D2 2189   6.545   9.120   0.437
  444CO2      C 2190   6.542   9.121   0.536
  444CO2     O1 2191   6.539   9.123   0.652
  444CO2     O2 2192   6.546   9.119   0.420
  445CO2     D1 2193   8.053   6.355   6.845
  445CO2     D2 2194   8.128   6.514   6.754
  445CO2      C 2195   8.090   6.435   6.799
  445CO2     O1 2196   8.046   6.342   6.852
  445CO2     O2 2197   8.135   6.528   6.746
  446CO2     D1 2198   2.914   6.243   4.056
  446CO2     D2 2199   2.984   6.255   4.241
  446CO2      C 2200   2.949   6.249   4.148
  446CO2     O1 2201   2.908   6.242   4.040
  446CO2     O2 2202   2.990   6.256   4.256
  447CO2     D1 2203   4.089   8.392   0.996
  447CO2     D2 2204   3.981   8.443   0.839
  447CO2      C 2205   4.035   8.417   0.918
  447CO2     O1 2206   4.099   8.387   1.010
  447CO2     O2 2207   3.971   8.448   0.826
  448CO2     D1 2208   1.827   4.343   1.406
  448CO2     D2 2209   1.923   4.318   1.577
  448CO2      C 2210   1.875   4.331   1.492
  448CO2     O1 2211   1.819   4.345   1.391
  448CO2     O2 2212   1.931   4.316   1.592
  449CO2     D1 2213   9.763   1.348   3.125
  449CO2     D2 2214   9.710   1.326   3.315
  449CO2      C 2215   9.737   1.337   3.220
  449CO2     O1 2216   9.768   1.350   3.109
  449CO2     O2 2217   9.706   1.324   3.331
  450CO2     D1 2218   7.394   8.946   8.032
  450CO2     D2 2219   7.442   8.941   7.840
  450CO2      C 2220   7.418   8.943   7.936
  450CO2     O1 2221   7.390   8.947   8.049
  450CO2     O2 2222   7.446   8.940   7.824
  451CO2     D1 2223   3.279   9.602   8.264
  451CO2     D2 2224   3.182   9.717   8.136
  451CO2      C 2225   3.230   9.659   8.200
  451CO2     O1 2226   3.287   9.592   8.275
  451CO2     O2 2227   3.173   9.727   8.125
  452CO2     D1 2228   4.871   0.170   3.150
  452CO2     D2 2229   4.909   0.192   3.343
  452CO2      C 2230   4.890   0.181   3.247
  452CO2     O1 2231   4.868   0.168   3.134
  452CO2     O2 2232   4.913   0.194   3.360
  453CO2     D1 2233   1.758   4.474   5.403
  453CO2     D2 2234   1.698   4.614   5.276
  453CO2      C 2235   1.728   4.544   5.340
  453CO2     O1 2236   1.763   4.462   5.414
  453CO2     O2 2237   1.693   4.626   5.265
  454CO2     D1 2238   3.572   9.898   3.754
  454CO2     D2 2239   3.586   9.947   3.563
  454CO2      C 2240   3.579   9.922   3.659
  454CO2     O1 2241   3.571   9.894   3.771
  454CO2     O2 2242   3.587   9.951   3.547
  455CO2     D1 2243   7.874   4.832   0.291
  455CO2     D2 2244   7.827   4.846   0.100
  455CO2      C 2245   7.851   4.839   0.195
  455CO2     O1 2246   7.878   4.830   0.308
  455CO2     O2 2247   7.823   4.847   0.083
  456CO2     D1 2248   4.016   8.615   9.783
  456CO2     D2 2249   3.916   8.756   9.686
  456CO2      C 2250   3.966   8.686   9.735
  456CO2     O1 2251   4.025   8.603   9.791
  456CO2     O2 2252   3.908   8.769   9.678
  457CO2     D1 2253   9.879   6.635   4.201
  457CO2     D2 2254   9.852   6.730   4.372
  457CO2      C 2255   9.866   6.682   4.287
  457CO2     O1 2256   9.881   6.626   4.186
  457CO2     O2 2257   9.850   6.738   4.387
  458CO2     D1 2258   3.615   0.408   6.968
  458CO2     D2 2259   3.711   0.442   7.138
  458CO2      C 2260   3.663   0.425   7.053
  458CO2     O1 2261   3.607   0.405   6.954
  458CO2     O2 2262   3.719   0.445   7.152
  459CO2     D1 2263   9.011   8.802   8.503
  459CO2     D2 2264   8.937   8.803   8.686
  459CO2      C 2265   8.974   8.802   8.594
  459CO2     O1 2266   9.017   8.802   8.487
  459CO2     O2 2267   8.930   8.803   8.702
  460CO2     D1 2268   5.999   6.932   2.166
  460CO2     D2 2269   5.896   6.883   2.004
  460CO2      C 2270   5.947   6.907   2.085
  460CO2     O1 2271   6.007   6.936   2.180
  460CO2     O2 2272   5.888   6.879   1.990
  461CO2     D1 2273   7.074   5.123   7.760
  461CO2     D2 2274   7.071   5.122   7.958
  461CO2      C 2275   7.073   5.122   7.859
  461CO2     O1 2276   7.075   5.123   7.743
  461CO2     O2 2277   7.071   5.122   7.975
  462CO2     D1 2278   4.682   7.563   2.834
  462CO2     D2 2279   4.676   7.565   3.031
  462CO2      C 2280   4.679   7.564   2.933
  462CO2     O1 2281   4.683   7.563   2.817
  462CO2     O2 2282   4.676   7.566   3.049
  463CO2     D1 2283   6.718   2.589   2.783
  463CO2     D2 2284   6.630   2.591   2.960
  463CO2      C 2285   6.674   2.590   2.871
  463CO2     O1 2286   6.726   2.589   2.768
  463CO2     O2 2287   6.622   2.591   2.975
  464CO2     D1 2288   1.885   9.652   3.807
  464CO2     D2 2289   2.037   9.583   3.699
  464CO2      C 2290   1.961   9.617   3.753
  464CO2     O1 2291   1.872   9.657   3.816
  464CO2     O2 2292   2.050   9.577   3.690
  465CO2     D1 2293   0.945   8.075   3.627
  465CO2     D2 2294   0.898   8.179   3.789
  465CO2      C 2295   0.921   8.127   3.708
  465CO2     O1 2296   0.949   8.067   3.613
  465CO2     O2 2297   0.894   8.188   3.803
  466CO2     D1 2298   0.814   3.930   4.612
  466CO2     D2 2299   0.747   3.891   4.795
  466CO2      C 2300   0.780   3.911   4.703
  466CO2     O1 2301   0.820   3.934   4.597
  466CO2     O2 2302   0.741   3.888   4.810
  467CO2     D1 2303   6.849   1.909   9.833
  467CO2     D2 2304   7.024   1.838   9.776
  467CO2      C 2305   6.936   1.874   9.805
  467CO2     O1 2306   6.834   1.916   9.838
  467CO2     O2 2307   7.039   1.832   9.771
  468CO2     D1 2308   2.306   3.855  10.014
  468CO2     D2 2309   2.280   3.856   9.818
  468CO2      C 2310   2.293   3.855   9.916
  468CO2     O1 2311   2.308   3.855  10.031
  468CO2     O2 2312   2.278   3.856   9.801
  469CO2     D1 2313   1.986   8.654   6.125
  469CO2     D2 2314   1.937   8.615   5.937
  469CO2      C 2315   1.962   8.634   6.031
  469CO2     O1 2316   1.991   8.657   6.141
  469CO2     O2 2317   1.933   8.611   5.921
  470CO2     D1 2318   1.244   4.060   2.050
  470CO2     D2 2319   1.197   4.041   1.859
  470CO2      C 2320   1.220   4.050   1.954
  470CO2     O1 2321   1.248   4.062   2.067
  470CO2     O2 2322   1.193   4.039   1.842
  471CO2     D1 2323   6.878   5.915   4.697
  471CO2     D2 2324   6.889   5.901   4.500
  471CO2      C 2325   6.884   5.908   4.599
  471CO2     O1 2326   6.877   5.916   4.715
  471CO2     O2 2327   6.890   5.900   4.483
  472CO2     D1 2328   4.800   0.285   5.006
  472CO2     D2 2329   4.615   0.326   5.063
  472CO2      C 2330   4.707   0.306   5.034
  472CO2     O1 2331   4.816   0.282   5.001
  472CO2     O2 2332   4.599   0.330   5.068
  473CO2     D1 2333   5.429   6.411   2.760
  473CO2     D2 2334   5.323   6.465   2.602
  473CO2      C 2335   5.376   6.438   2.681
  473CO2     O1 2336   5.438   6.406   2.773
  473CO2     O2 2337   5.314   6.470   2.588
  474CO2     D1 2338   1.693   5.820   0.356
  474CO2     D2 2339   1.766   5.831   0.172
  474CO2      C 2340   1.730   5.825   0.264
  474CO2     O1 2341   1.687   5.819   0.372
  474CO2     O2 2342   1.773   5.832   0.156
  475CO2     D1 2343   9.484   0.942   7.204
  475CO2     D2 2344   9.649   0.861   7.278
  475CO2      C 2345   9.567   0.901   7.241
  475CO2     O1 2346   9.470   0.949   7.198
  475CO2     O2 2347   9.663   0.854   7.284
  476CO2     D1 2348   4.245   4.116   5.204
  476CO2     D2 2349   4.162   3.971   5.311
  476CO2      C 2350   4.204   4.044   5.257
  476CO2     O1 2351   4.252   4.128   5.195
  476CO2     O2 2352   4.155   3.959   5.320
  477CO2     D1 2353   7.599   0.484   3.957
  477CO2     D2 2354   7.454   0.368   3.888
  477CO2      C 2355   7.526   0.426   3.922
  477CO2     O1 2356   7.611   0.494   3.962
  477CO2     O2 2357   7.442   0.358   3.882
  478CO2     D1 2358   3.594   7.954   7.569
  478CO2     D2 2359   3.750   7.916   7.685
  478CO2      C 2360   3.672   7.935   7.627
  478CO2     O1 2361   3.581   7.957   7.559
  478CO2     O2 2362   3.763   7.913   7.695
  479CO2     D1 2363   8.779   8.276   8.585
  479CO2     D2 2364   8.746   8.333   8.399
  479CO2      C 2365   8.762   8.305   8.492
  479CO2     O1 2366   8.782   8.271   8.601
  479CO2     O2 2367   8.743   8.338   8.383
  480CO2     D1 2368   9.857   6.098   0.201
  480CO2     D2 2369   9.840   6.076   0.397
  480CO2      C 2370   9.849   6.087   0.299
  480CO2     O1 2371   9.859   6.100   0.184
  480CO2     O2 2372   9.839   6.074   0.414
  481CO2     D1 2373   5.436   7.076   9.179
  481CO2     D2 2374   5.452   6.879   9.178
  481CO2      C 2375   5.444   6.977   9.178
  481CO2     O1 2376   5.435   7.093   9.179
  481CO2     O2 2377   5.453   6.862   9.177
  482CO2     D1 2378   1.618   1.010   2.784
  482CO2     D2 2379   1.441   1.077   2.840
  482CO2      C 2380   1.530   1.044   2.812
  482CO2     O1 2381   1.634   1.004   2.779
  482CO2     O2 2382   1.426   1.083   2.845
  483CO2     D1 2383   0.376   0.188   3.320
  483CO2     D2 2384   0.421   0.366   3.392
  483CO2      C 2385   0.398   0.277   3.356
  483CO2     O1 2386   0.372   0.172   3.314
  483CO2     O2 2387   0.425   0.382   3.398
  484CO2     D1 2388   3.306   7.400   6.752
  484CO2     D2 2389   3.223   7.420   6.574
  484CO2      C 2390   3.264   7.410   6.663
  484CO2     O1 2391   3.313   7.399   6.768
  484CO2     O2 2392   3.216   7.422   6.558
  485CO2     D1 2393   9.291   1.021   2.168
  485CO2     D2 2394   9.365   0.923   2.323
  485CO2      C 2395   9.328   0.972   2.246
  485CO2     O1 2396   9.284   1.030   2.155
  485CO2     O2 2397   9.371   0.914   2.336
  486CO2     D1 2398   8.182   2.301   0.615
  486CO2     D2 2399   8.272   2.183   0.745
  486CO2      C 2400   8.227   2.242   0.680
  486CO2     O1 2401   8.175   2.311   0.604
  486CO2     O2 2402   8.280   2.173   0.757
  487CO2     D1 2403   9.605   1.581   9.109
  487CO2     D2 2404   9.580   1.504   8.928
  487CO2      C 2405   9.593   1.543   9.018
  487CO2     O1 2406   9.607   1.588   9.124
  487CO2     O2 2407   9.578   1.498   8.912
  488CO2     D1 2408   8.740   6.962   9.075
  488CO2     D2 2409   8.625   6.974   9.236
  488CO2      C 2410   8.683   6.968   9.155
  488CO2     O1 2411   8.750   6.961   9.061
  488CO2     O2 2412   8.615   6.975   9.250
  489CO2     D1 2413   7.389   9.842   0.236
  489CO2     D2 2414   7.230   9.731   0.196
  489CO2      C 2415   7.309   9.786   0.216
  489CO2     O1 2416   7.402   9.852   0.240
  489CO2     O2 2417   7.217   9.721   0.192
  490CO2     D1 2418   1.089   7.875   7.219
  490CO2     D2 2419   0.985   7.835   7.383
  490CO2      C 2420   1.037   7.855   7.301
  490CO2     O1 2421   1.098   7.878   7.205
  490CO2     O2 2422   0.976   7.831   7.397
  491CO2     D1 2423   0.734   1.791   0.420
  491CO2     D2 2424   0.916   1.849   0.369
  491CO2      C 2425   0.825   1.820   0.395
  491CO2     O1 2426   0.718   1.786   0.425
  491CO2     O2 2427   0.932   1.854   0.365
  492CO2     D1 2428   7.439   9.005   6.037
  492CO2     D2 2429   7.448   8.982   6.234
  492CO2      C 2430   7.444   8.993   6.135
  492CO2     O1 2431   7.438   9.007   6.020
  492CO2     O2 2432   7.449   8.980   6.251
  493CO2     D1 2433   8.696   6.335   4.094
  493CO2     D2 2434   8.695   6.334   4.292
  493CO2      C 2435   8.695   6.335   4.193
  493CO2     O1 2436   8.696   6.335   4.077
  493CO2     O2 2437   8.695   6.334   4.309
  494CO2     D1 2438   0.494   3.895   8.596
  494CO2     D2 2439   0.460   3.885   8.401
  494CO2      C 2440   0.477   3.890   8.498
  494CO2     O1 2441   0.497   3.896   8.613
  494CO2     O2 2442   0.457   3.885   8.384
  495CO2     D1 2443   9.257   2.835   4.272
  495CO2     D2 2444   9.162   2.793   4.440
  495CO2      C 2445   9.209   2.814   4.356
  495CO2     O1 2446   9.265   2.839   4.257
  495CO2     O2 2447   9.153   2.789   4.455
  496CO2     D1 2448   5.584   8.848   8.299
  496CO2     D2 2449   5.516   8.907   8.475
  496CO2      C 2450   5.550   8.878   8.387
  496CO2     O1 2451   5.590   8.843   8.284
  496CO2     O2 2452   5.510   8.912   8.491
  497CO2     D1 2453   7.674   5.060   9.395
  497CO2     D2 2454   7.739   5.105   9.214
  497CO2      C 2455   7.707   5.083   9.305
  497CO2     O1 2456   7.668   5.056   9.411
  497CO2     O2 2457   7.745   5.109   9.198
  498CO2     D1 2458   7.399   5.906   5.460
  498CO2     D2 2459   7.324   5.911   5.277
  498CO2      C 2460   7.361   5.909   5.369
  498CO2     O1 2461   7.405   5.906   5.476
  498CO2     O2 2462   7.318   5.912   5.261
  499CO2     D1 2463   4.397   8.009   3.531
  499CO2     D2 2464   4.281   7.962   3.378
  499CO2      C 2465   4.339   7.986   3.455
  499CO2     O1 2466   4.407   8.014   3.545
  499CO2     O2 2467   4.271   7.958   3.365
  500CO2     D1 2468   9.164   6.909   3.272
  500CO2     D2 2469   9.180   6.961   3.462
  500CO2      C 2470   9.172   6.935   3.367
  500CO2     O1 2471   9.162   6.905   3.255
  500CO2     O2 2472   9.182   6.966   3.478
  501CO2     D1 2473   4.985   7.654   8.054
  501CO2     D2 2474   4.907   7.627   7.874
  501CO2      C 2475   4.946   7.640   7.964
  501CO2     O1 2476   4.992   7.656   8.069
  501CO2     O2 2477   4.901   7.624   7.858
  502CO2     D1 2478   0.632   5.443   5.160
  502CO2     D2 2479   0.500   5.585   5.123
  502CO2      C 2480   0.566   5.514   5.141
  502CO2     O1 2481   0.643   5.431   5.163
  502CO2     O2 2482   0.488   5.598   5.120
  503CO2     D1 2483   9.127   3.728   4.733
  503CO2     D2 2484   9.054   3.732   4.917
  503CO2      C 2485   9.091   3.730   4.825
  503CO2     O1 2486   9.133   3.727   4.717
  503CO2     O2 2487   9.048   3.732   4.933
  504CO2     D1 2488   2.609   1.488   4.695
  504CO2     D2 2489   2.475   1.372   4.607
  504CO2      C 2490   2.542   1.430   4.651
  504CO2     O1 2491   2.620   1.498   4.702
  504CO2     O2 2492   2.463   1.362   4.599
  505CO2     D1 2493   1.864   0.686   0.641
  505CO2     D2 2494   1.864   0.688   0.443
  505CO2      C 2495   1.864   0.687   0.542
  505CO2     O1 2496   1.864   0.686   0.658
  505CO2     O2 2497   1.864   0.688   0.426
  506CO2     D1 2498   8.535   8.062   3.436
  506CO2     D2 2499   8.645   7.905   3.482
  506CO2      C 2500   8.590   7.984   3.459
  506CO2     O1 2501   8.525   8.076   3.432
  506CO2     O2 2502   8.655   7.891   3.486
  507CO2     D1 2503   5.143   9.576   5.576
  507CO2     D2 2504   5.140   9.772   5.550
  507CO2      C 2505   5.141   9.674   5.563
  507CO2     O1 2506   5.143   9.559   5.579
  507CO2     O2 2507   5.140   9.789   5.548
  508CO2     D1 2508   3.823   9.158   5.065
  508CO2     D2 2509   3.748   8.985   5.124
  508CO2      C 2510   3.786   9.072   5.095
  508CO2     O1 2511   3.830   9.173   5.060
  508CO2     O2 2512   3.742   8.970   5.129
  509CO2     D1 2513   1.982   9.146   4.181
  509CO2     D2 2514   2.019   9.134   4.375
  509CO2      C 2515   2.000   9.140   4.278
  509CO2     O1 2516   1.979   9.147   4.164
  509CO2     O2 2517   2.022   9.133   4.392
  510CO2     D1 2518   6.655   4.530   4.412
  510CO2     D2 2519   6.498   4.541   4.532
  510CO2      C 2520   6.576   4.535   4.472
  510CO2     O1 2521   6.668   4.529   4.401
  510CO2     O2 2522   6.485   4.542   4.543
  511CO2     D1 2523   9.299   0.846   1.706
  511CO2     D2 2524   9.303   0.785   1.894
  511CO2      C 2525   9.301   0.815   1.800
  511CO2     O1 2526   9.298   0.851   1.690
  511CO2     O2 2527   9.303   0.779   1.910
  512CO2     D1 2528   9.700   7.023   9.163
  512CO2     D2 2529   9.712   7.094   8.979
  512CO2      C 2530   9.706   7.059   9.071
  512CO2     O1 2531   9.699   7.017   9.179
  512CO2     O2 2532   9.713   7.100   8.963
  513CO2     D1 2533   2.394   5.269   9.129
  513CO2     D2 2534   2.372   5.237   9.323
  513CO2      C 2535   2.383   5.253   9.226
  513CO2     O1 2536   2.396   5.272   9.112
  513CO2     O2 2537   2.370   5.235   9.339
  514CO2     D1 2538   1.686   9.871   5.192
  514CO2     D2 2539   1.725   9.689   5.126
  514CO2      C 2540   1.706   9.780   5.159
  514CO2     O1 2541   1.683   9.887   5.198
  514CO2     O2 2542   1.728   9.673   5.120
  515CO2     D1 2543   5.836   6.296   8.699
  515CO2     D2 2544   5.872   6.310   8.505
  515CO2      C 2545   5.854   6.303   8.602
  515CO2     O1 2546   5.833   6.295   8.716
  515CO2     O2 2547   5.875   6.311   8.488
  516CO2     D1 2548   2.883   4.428   5.615
  516CO2     D2 2549   2.811   4.424   5.799
  516CO2      C 2550   2.847   4.426   5.707
  516CO2     O1 2551   2.889   4.428   5.599
  516CO2     O2 2552   2.805   4.424   5.815
  517CO2     D1 2553   5.774   6.621   6.529
  517CO2     D2 2554   5.754   6.555   6.343
  517CO2      C 2555   5.764   6.588   6.436
  517CO2     O1 2556   5.776   6.626   6.545
  517CO2     O2 2557   5.753   6.550   6.327
  518CO2     D1 2558   2.794   7.328   4.771
  518CO2     D2 2559   2.699   7.398   4.930
  518CO2      C 2560   2.747   7.363   4.850
  518CO2     O1 2561   2.803   7.322   4.757
  518CO2     O2 2562   2.691   7.404   4.943
  519CO2     D1 2563   7.953   4.194   0.841
  519CO2     D2 2564   8.078   4.282   0.966
  519CO2      C 2565   8.015   4.238   0.904
  519CO2     O1 2566   7.942   4.186   0.831
  519CO2     O2 2567   8.089   4.290   0.977
  520CO2     D1 2568   3.428   0.680   1.706
  520CO2     D2 2569   3.472   0.660   1.898
  520CO2      C 2570   3.450   0.670   1.802
  520CO2     O1 2571   3.425   0.682   1.690
  520CO2     O2 2572   3.476   0.658   1.915
  521CO2     D1 2573   6.337   3.676   1.714
  521CO2     D2 2574   6.218   3.830   1.677
  521CO2      C 2575   6.278   3.753   1.696
  521CO2     O1 2576   6.348   3.663   1.717
  521CO2     O2 2577   6.208   3.843   1.674
  522CO2     D1 2578   9.107   6.352   0.677
  522CO2     D2 2579   9.209   6.369   0.846
  522CO2      C 2580   9.158   6.360   0.762
  522CO2     O1 2581   9.098   6.350   0.663
  522CO2     O2 2582   9.217   6.370   0.861
  523CO2     D1 2583   8.433   1.682   9.765
  523CO2     D2 2584   8.523   1.708   9.940
  523CO2      C 2585   8.478   1.695   9.852
  523CO2     O1 2586   8.426   1.680   9.750
  523CO2     O2 2587   8.531   1.710   9.955
  524CO2     D1 2588   0.760   6.044   8.350
  524CO2     D2 2589   0.883   6.152   8.462
  524CO2      C 2590   0.821   6.098   8.406
  524CO2     O1 2591   0.749   6.034   8.340
  524CO2     O2 2592   0.893   6.161   8.471
  525CO2     D1 2593   7.254   8.683   4.769
  525CO2     D2 2594   7.094   8.764   4.854
  525CO2      C 2595   7.174   8.724   4.812
  525CO2     O1 2596   7.268   8.676   4.762
  525CO2     O2 2597   7.081   8.771   4.861
  526CO2     D1 2598   8.969   3.514   5.983
  526CO2     D2 2599   9.115   3.421   6.080
  526CO2      C 2600   9.042   3.468   6.032
  526CO2     O1 2601   8.957   3.522   5.975
  526CO2     O2 2602   9.127   3.413   6.088
  527CO2     D1 2603   1.915   3.398   1.147
  527CO2     D2 2604   2.106   3.366   1.186
  527CO2      C 2605   2.011   3.382   1.166
  527CO2     O1 2606   1.899   3.401   1.143
  527CO2     O2 2607   2.123   3.363   1.190
  528CO2     D1 2608   7.145   8.414   8.772
  528CO2     D2 2609   7.130   8.355   8.960
  528CO2      C 2610   7.137   8.385   8.866
  528CO2     O1 2611   7.146   8.419   8.756
  528CO2     O2 2612   7.128   8.350   8.977
  529CO2     D1 2613   9.182   0.225   9.256
  529CO2     D2 2614   9.184   0.275   9.448
  529CO2      C 2615   9.183   0.250   9.352
  529CO2     O1 2616   9.181   0.221   9.240
  529CO2     O2 2617   9.184   0.280   9.464
  530CO2     D1 2618   1.951   8.618   3.068
  530CO2     D2 2619   1.789   8.598   2.955
  530CO2      C 2620   1.870   8.608   3.012
  530CO2     O1 2621   1.965   8.620   3.078
  530CO2     O2 2622   1.775   8.596   2.946
  531CO2     D1 2623   4.383   9.382   9.135
  531CO2     D2 2624   4.258   9.287   9.256
  531CO2      C 2625   4.320   9.334   9.195
  531CO2     O1 2626   4.394   9.390   9.124
  531CO2     O2 2627   4.247   9.279   9.266
  532CO2     D1 2628   6.066   4.313   6.354
  532CO2     D2 2629   5.968   4.327   6.183
  532CO2      C 2630   6.017   4.320   6.269
  532CO2     O1 2631   6.075   4.312   6.369
  532CO2     O2 2632   5.959   4.328   6.169
  533CO2     D1 2633   1.048   3.664   4.289
  533CO2     D2 2634   1.095   3.810   4.414
  533CO2      C 2635   1.072   3.737   4.352
  533CO2     O1 2636   1.044   3.651   4.278
  533CO2     O2 2637   1.099   3.822   4.425
  534CO2     D1 2638   3.096   0.488   2.389
  534CO2     D2 2639   3.014   0.481   2.209
  534CO2      C 2640   3.055   0.485   2.299
  534CO2     O1 2641   3.103   0.489   2.405
  534CO2     O2 2642   3.007   0.481   2.193
  535CO2     D1 2643   8.340   7.240   7.077
  535CO2     D2 2644   8.350   7.090   7.205
  535CO2      C 2645   8.345   7.165   7.141
  535CO2     O1 2646   8.339   7.253   7.065
  535CO2     O2 2647   8.351   7.077   7.216
  536CO2     D1 2648   1.100   9.337   5.339
  536CO2     D2 2649   1.159   9.338   5.150
  536CO2      C 2650   1.130   9.338   5.245
  536CO2     O1 2651   1.095   9.337   5.356
  536CO2     O2 2652   1.164   9.339   5.134
  537CO2     D1 2653   7.255   6.002   1.774
  537CO2     D2 2654   7.189   6.170   1.693
  537CO2      C 2655   7.222   6.086   1.734
  537CO2     O1 2656   7.261   5.987   1.781
  537CO2     O2 2657   7.183   6.184   1.686
  538CO2     D1 2658   8.588   9.795   2.105
  538CO2     D2 2659   8.574   9.797   2.302
  538CO2      C 2660   8.581   9.796   2.204
  538CO2     O1 2661   8.589   9.795   2.088
  538CO2     O2 2662   8.573   9.797   2.319
  539CO2     D1 2663   1.488   5.391   2.028
  539CO2     D2 2664   1.294   5.411   1.996
  539CO2      C 2665   1.391   5.401   2.012
  539CO2     O1 2666   1.505   5.390   2.031
  539CO2     O2 2667   1.277   5.413   1.993
  540CO2     D1 2668   0.574   1.222   4.017
  540CO2     D2 2669   0.726   1.305   3.922
  540CO2      C 2670   0.650   1.263   3.970
  540CO2     O1 2671   0.561   1.214   4.025
  540CO2     O2 2672   0.739   1.312   3.914
  541CO2     D1 2673   3.967  -0.065   4.182
  541CO2     D2 2674   3.962   0.125   4.238
  541CO2      C 2675   3.964   0.030   4.210
  541CO2     O1 2676   3.967  -0.081   4.178
  541CO2     O2 2677   3.961   0.141   4.242
  542CO2     D1 2678   5.778   5.364   8.304
  542CO2     D2 2679   5.856   5.183   8.322
  542CO2      C 2680   5.817   5.274   8.313
  542CO2     O1 2681   5.771   5.380   8.302
  542CO2     O2 2682   5.862   5.168   8.324
  543CO2     D1 2683   4.416   1.805   9.549
  543CO2     D2 2684   4.430   1.814   9.352
  543CO2      C 2685   4.423   1.809   9.451
  543CO2     O1 2686   4.415   1.804   9.566
  543CO2     O2 2687   4.432   1.815   9.335
  544CO2     D1 2688   0.062   7.896   2.890
  544CO2     D2 2689   0.130   7.820   3.060
  544CO2      C 2690   0.096   7.858   2.975
  544CO2     O1 2691   0.056   7.902   2.875
  544CO2     O2 2692   0.135   7.814   3.075
  545CO2     D1 2693   6.368   0.520   8.370
  545CO2     D2 2694   6.253   0.366   8.322
  545CO2      C 2695   6.311   0.443   8.346
  545CO2     O1 2696   6.378   0.533   8.374
  545CO2     O2 2697   6.243   0.353   8.317
  546CO2     D1 2698   8.295   5.197   1.245
  546CO2     D2 2699   8.450   5.319   1.255
  546CO2      C 2700   8.373   5.258   1.250
  546CO2     O1 2701   8.281   5.187   1.244
  546CO2     O2 2702   8.464   5.330   1.256
  547CO2     D1 2703   2.481   1.946   4.870
  547CO2     D2 2704   2.575   1.827   4.998
  547CO2      C 2705   2.528   1.887   4.934
  547CO2     O1 2706   2.473   1.956   4.859
  547CO2     O2 2707   2.583   1.817   5.009
  548CO2     D1 2708   6.820   0.502   4.604
  548CO2     D2 2709   6.752   0.471   4.787
  548CO2      C 2710   6.786   0.487   4.695
  548CO2     O1 2711   6.826   0.505   4.588
  548CO2     O2 2712   6.746   0.468   4.803
  549CO2     D1 2713   9.404   4.700   1.607
  549CO2     D2 2714   9.368   4.636   1.791
  549CO2      C 2715   9.386   4.668   1.699
  549CO2     O1 2716   9.407   4.705   1.591
  549CO2     O2 2717   9.365   4.630   1.807
  550CO2     D1 2718   3.743   2.722   3.750
  550CO2     D2 2719   3.763   2.752   3.555
  550CO2      C 2720   3.753   2.737   3.652
  550CO2     O1 2721   3.741   2.719   3.766
  550CO2     O2 2722   3.764   2.754   3.538
  551CO2     D1 2723   9.515   5.933   3.088
  551CO2     D2 2724   9.520   5.937   3.286
  551CO2      C 2725   9.518   5.935   3.187
  551CO2     O1 2726   9.515   5.933   3.071
  551CO2     O2 2727   9.521   5.937   3.303
  552CO2     D1 2728   9.323   6.570   7.935
  552CO2     D2 2729   9.254   6.583   7.750
  552CO2      C 2730   9.288   6.576   7.842
  552CO2     O1 2731   9.329   6.569   7.951
  552CO2     O2 2732   9.248   6.584   7.734
  553CO2     D1 2733   1.818   3.205   6.272
  553CO2     D2 2734   1.683   3.203   6.416
  553CO2      C 2735   1.751   3.204   6.344
  553CO2     O1 2736   1.830   3.205   6.259
  553CO2     O2 2737   1.671   3.203   6.428
  554CO2     D1 2738   1.844   9.841   5.370
  554CO2     D2 2739   1.858   9.654   5.308
  554CO2      C 2740   1.851   9.748   5.339
  554CO2     O1 2741   1.843   9.858   5.375
  554CO2     O2 2742   1.859   9.638   5.303
  555CO2     D1 2743   5.527   2.532   2.866
  555CO2     D2 2744   5.504   2.591   3.054
  555CO2      C 2745   5.515   2.562   2.960
  555CO2     O1 2746   5.529   2.527   2.850
  555CO2     O2 2747   5.502   2.596   3.070
  556CO2     D1 2748   2.592   7.364   1.536
  556CO2     D2 2749   2.593   7.185   1.452
  556CO2      C 2750   2.592   7.274   1.494
  556CO2     O1 2751   2.592   7.379   1.543
  556CO2     O2 2752   2.593   7.169   1.444
  557CO2     D1 2753   5.587   2.590   7.685
  557CO2     D2 2754   5.744   2.603   7.566
  557CO2      C 2755   5.666   2.597   7.626
  557CO2     O1 2756   5.573   2.589   7.696
  557CO2     O2 2757   5.758   2.604   7.556
  558CO2     D1 2758   9.371   9.425   1.718
  558CO2     D2 2759   9.250   9.348   1.855
  558CO2      C 2760   9.311   9.387   1.787
  558CO2     O1 2761   9.381   9.432   1.707
  558CO2     O2 2762   9.240   9.342   1.867
  559CO2     D1 2763   0.588   4.306   3.714
  559CO2     D2 2764   0.543   4.358   3.899
  559CO2      C 2765   0.565   4.332   3.807
  559CO2     O1 2766   0.591   4.302   3.698
  559CO2     O2 2767   0.539   4.362   3.916
  560CO2     D1 2768   9.115   7.920   5.253
  560CO2     D2 2769   9.200   7.930   5.431
  560CO2      C 2770   9.158   7.925   5.342
  560CO2     O1 2771   9.108   7.919   5.238
  560CO2     O2 2772   9.207   7.931   5.447
  561CO2     D1 2773   2.650   4.505   2.744
  561CO2     D2 2774   2.570   4.331   2.692
  561CO2      C 2775   2.610   4.418   2.718
  561CO2     O1 2776   2.657   4.519   2.748
  561CO2     O2 2777   2.563   4.316   2.687
  562CO2     D1 2778   0.642   7.097   5.371
  562CO2     D2 2779   0.834   7.146   5.385
  562CO2      C 2780   0.738   7.121   5.378
  562CO2     O1 2781   0.626   7.093   5.369
  562CO2     O2 2782   0.850   7.150   5.386
  563CO2     D1 2783   9.770   4.949   6.103
  563CO2     D2 2784   9.643   5.025   5.973
  563CO2      C 2785   9.707   4.987   6.038
  563CO2     O1 2786   9.781   4.942   6.115
  563CO2     O2 2787   9.632   5.032   5.961
  564CO2     D1 2788   6.924   5.944   5.069
  564CO2     D2 2789   7.010   6.029   4.912
  564CO2      C 2790   6.967   5.986   4.991
  564CO2     O1 2791   6.916   5.936   5.082
  564CO2     O2 2792   7.017   6.036   4.899
  565CO2     D1 2793   6.335   1.010   0.202
  565CO2     D2 2794   6.342   1.010   0.005
  565CO2      C 2795   6.338   1.010   0.103
  565CO2     O1 2796   6.334   1.010   0.219
  565CO2     O2 2797   6.343   1.010  -0.013
  566CO2     D1 2798   0.872   0.650   1.698
  566CO2     D2 2799   0.793   0.797   1.592
  566CO2      C 2800   0.833   0.723   1.645
  566CO2     O1 2801   0.879   0.637   1.707
  566CO2     O2 2802   0.786   0.810   1.583
  567CO2     D1 2803   3.603   0.220   9.762
  567CO2     D2 2804   3.562   0.084   9.900
  567CO2      C 2805   3.582   0.152   9.831
  567CO2     O1 2806   3.606   0.232   9.751
  567CO2     O2 2807   3.558   0.072   9.911
  568CO2     D1 2808   6.723   7.189   2.300
  568CO2     D2 2809   6.686   7.253   2.117
  568CO2      C 2810   6.705   7.221   2.209
  568CO2     O1 2811   6.726   7.183   2.316
  568CO2     O2 2812   6.683   7.258   2.101
  569CO2     D1 2813   4.941   1.764   1.764
  569CO2     D2 2814   4.801   1.730   1.628
  569CO2      C 2815   4.871   1.747   1.696
  569CO2     O1 2816   4.953   1.767   1.776
  569CO2     O2 2817   4.789   1.727   1.617
  570CO2     D1 2818   9.012   5.684   8.377
  570CO2     D2 2819   9.071   5.622   8.556
  570CO2      C 2820   9.042   5.653   8.466
  570CO2     O1 2821   9.007   5.689   8.362
  570CO2     O2 2822   9.077   5.617   8.571
  571CO2     D1 2823   2.278   0.544   9.638
  571CO2     D2 2824   2.313   0.632   9.465
  571CO2      C 2825   2.295   0.588   9.552
  571CO2     O1 2826   2.275   0.536   9.653
  571CO2     O2 2827   2.316   0.640   9.450
  572CO2     D1 2828   9.810   9.249   2.611
  572CO2     D2 2829   9.775   9.091   2.497
  572CO2      C 2830   9.793   9.170   2.554
  572CO2     O1 2831   9.813   9.263   2.621
  572CO2     O2 2832   9.772   9.078   2.487
  573CO2     D1 2833   6.292   3.742   4.232
  573CO2     D2 2834   6.110   3.817   4.215
  573CO2      C 2835   6.201   3.779   4.224
  573CO2     O1 2836   6.308   3.735   4.234
  573CO2     O2 2837   6.094   3.824   4.214
  574CO2     D1 2838   7.779   9.612   8.787
  574CO2     D2 2839   7.667   9.648   8.628
  574CO2      C 2840   7.723   9.630   8.708
  574CO2     O1 2841   7.789   9.609   8.801
  574CO2     O2 2842   7.658   9.651   8.614
  575CO2     D1 2843   8.807   2.134   2.529
  575CO2     D2 2844   8.929   1.999   2.451
  575CO2      C 2845   8.868   2.066   2.490
  575CO2     O1 2846   8.796   2.145   2.536
  575CO2     O2 2847   8.940   1.988   2.444
  576CO2     D1 2848   2.376   0.276   6.966
  576CO2     D2 2849   2.415   0.145   7.110
  576CO2      C 2850   2.395   0.211   7.038
  576CO2     O1 2851   2.373   0.287   6.954
  576CO2     O2 2852   2.418   0.134   7.122
  577CO2     D1 2853   0.930   8.628   8.521
  577CO2     D2 2854   0.921   8.628   8.323
  577CO2      C 2855   0.925   8.628   8.422
  577CO2     O1 2856   0.930   8.627   8.538
  577CO2     O2 2857   0.920   8.628   8.306
  578CO2     D1 2858   9.381   0.084   7.157
  578CO2     D2 2859   9.417   0.094   6.962
  578CO2      C 2860   9.399   0.089   7.060
  578CO2     O1 2861   9.378   0.084   7.173
  578CO2     O2 2862   9.420   0.095   6.946
  579CO2     D1 2863   7.803   2.771   1.210
  579CO2     D2 2864   7.737   2.801   1.026
  579CO2      C 2865   7.770   2.786   1.118
  579CO2     O1 2866   7.809   2.768   1.226
  579CO2     O2 2867   7.731   2.804   1.010
  580CO2     D1 2868   9.304   6.377   8.089
  580CO2     D2 2869   9.178   6.392   7.936
  580CO2      C 2870   9.241   6.385   8.013
  580CO2     O1 2871   9.314   6.376   8.102
  580CO2     O2 2872   9.168   6.393   7.923
  581CO2     D1 2873   1.718   7.238   6.877
  581CO2     D2 2874   1.741   7.274   7.070
  581CO2      C 2875   1.729   7.256   6.973
  581CO2     O1 2876   1.716   7.235   6.860
  581CO2     O2 2877   1.743   7.277   7.087
  582CO2     D1 2878   9.375   1.558   3.895
  582CO2     D2 2879   9.252   1.514   4.043
  582CO2      C 2880   9.314   1.536   3.969
  582CO2     O1 2881   9.386   1.562   3.882
  582CO2     O2 2882   9.242   1.511   4.056
  583CO2     D1 2883   4.011   3.558   8.748
  583CO2     D2 2884   3.959   3.395   8.848
  583CO2      C 2885   3.985   3.476   8.798
  583CO2     O1 2886   4.016   3.572   8.740
  583CO2     O2 2887   3.954   3.381   8.856
  584CO2     D1 2888   3.967   7.377   1.688
  584CO2     D2 2889   4.046   7.332   1.513
  584CO2      C 2890   4.006   7.354   1.600
  584CO2     O1 2891   3.960   7.381   1.704
  584CO2     O2 2892   4.052   7.328   1.497
  585CO2     D1 2893   3.682   6.905   3.446
  585CO2     D2 2894   3.665   6.811   3.619
  585CO2      C 2895   3.673   6.858   3.533
  585CO2     O1 2896   3.683   6.913   3.431
  585CO2     O2 2897   3.663   6.803   3.634
  586CO2     D1 2898   3.299   1.934   6.557
  586CO2     D2 2899   3.159   1.971   6.692
  586CO2      C 2900   3.229   1.953   6.625
  586CO2     O1 2901   3.311   1.931   6.545
  586CO2     O2 2902   3.147   1.974   6.704
  587CO2     D1 2903   8.307   7.196   0.486
  587CO2     D2 2904   8.401   7.209   0.313
  587CO2      C 2905   8.354   7.203   0.400
  587CO2     O1 2906   8.299   7.195   0.501
  587CO2     O2 2907   8.410   7.210   0.298
  588CO2     D1 2908   6.461   1.636   3.665
  588CO2     D2 2909   6.446   1.825   3.723
  588CO2      C 2910   6.453   1.731   3.694
  588CO2     O1 2911   6.462   1.620   3.660
  588CO2     O2 2912   6.444   1.841   3.728
  589CO2     D1 2913   2.376   6.183   7.761
  589CO2     D2 2914   2.336   6.012   7.852
  589CO2      C 2915   2.356   6.097   7.807
  589CO2     O1 2916   2.380   6.197   7.753
  589CO2     O2 2917   2.333   5.997   7.860
  590CO2     D1 2918   2.361   7.275   0.226
  590CO2     D2 2919   2.399   7.260   0.420
  590CO2      C 2920   2.380   7.267   0.323
  590CO2     O1 2921   2.357   7.276   0.210
  590CO2     O2 2922   2.402   7.259   0.437
  591CO2     D1 2923   7.528   0.481   6.128
  591CO2     D2 2924   7.362   0.424   6.037
  591CO2      C 2925   7.445   0.453   6.083
  591CO2     O1 2926   7.542   0.486   6.136
  591CO2     O2 2927   7.347   0.419   6.030
  592CO2     D1 2928   6.420   1.292   6.058
  592CO2     D2 2929   6.406   1.490   6.054
  592CO2      C 2930   6.413   1.391   6.056
  592CO2     O1 2931   6.421   1.275   6.058
  592CO2     O2 2932   6.405   1.507   6.053
  593CO2     D1 2933   2.216   0.737   6.548
  593CO2     D2 2934   2.044   0.828   6.511
  593CO2      C 2935   2.130   0.782   6.529
  593CO2     O1 2936   2.231   0.729   6.551
  593CO2     O2 2937   2.029   0.835   6.507
  594CO2     D1 2938   4.586  -0.007   9.662
  594CO2     D2 2939   4.548   0.014   9.469
  594CO2      C 2940   4.567   0.003   9.566
  594CO2     O1 2941   4.589  -0.009   9.679
  594CO2     O2 2942   4.545   0.016   9.453
  595CO2     D1 2943   5.638   1.219   4.939
  595CO2     D2 2944   5.627   1.118   5.108
  595CO2      C 2945   5.632   1.169   5.023
  595CO2     O1 2946   5.639   1.228   4.924
  595CO2     O2 2947   5.626   1.109   5.123
  596CO2     D1 2948   1.961   0.213   4.106
  596CO2     D2 2949   1.974   0.171   3.913
  596CO2      C 2950   1.967   0.192   4.010
  596CO2     O1 2951   1.960   0.217   4.123
  596CO2     O2 2952   1.975   0.167   3.896
  597CO2     D1 2953   5.048   7.656   2.243
  597CO2     D2 2954   5.105   7.732   2.070
  597CO2      C 2955   5.076   7.694   2.157
  597CO2     O1 2956   5.043   7.649   2.258
  597CO2     O2 2957   5.110   7.739   2.055
  598CO2     D1 2958   4.494   2.312   8.709
  598CO2     D2 2959   4.477   2.295   8.513
  598CO2      C 2960   4.486   2.303   8.611
  598CO2     O1 2961   4.495   2.313   8.726
  598CO2     O2 2962   4.476   2.293   8.496
  599CO2     D1 2963   3.311   3.437   7.206
  599CO2     D2 2964   3.263   3.403   7.395
  599CO2      C 2965   3.287   3.420   7.300
  599CO2     O1 2966   3.315   3.440   7.189
  599CO2     O2 2967   3.259   3.400   7.411
  600CO2     D1 2968   5.733   8.249   5.455
  600CO2     D2 2969   5.729   8.210   5.261
  600CO2      C 2970   5.731   8.229   5.358
  600CO2     O1 2971   5.733   8.252   5.472
  600CO2     O2 2972   5.729   8.207   5.245
  601CO2     D1 2973   4.949   5.490   8.949
  601CO2     D2 2974   5.146   5.476   8.957
  601CO2      C 2975   5.048   5.483   8.953
  601CO2     O1 2976   4.932   5.491   8.948
  601CO2     O2 2977   5.163   5.475   8.958
  602CO2     D1 2978   5.724   1.636   7.392
  602CO2     D2 2979   5.691   1.522   7.551
  602CO2      C 2980   5.708   1.579   7.472
  602CO2     O1 2981   5.727   1.645   7.379
  602CO2     O2 2982   5.688   1.512   7.564
  603CO2     D1 2983   8.119   9.198   7.043
  603CO2     D2 2984   8.158   9.234   6.852
  603CO2      C 2985   8.139   9.216   6.948
  603CO2     O1 2986   8.116   9.194   7.059
  603CO2     O2 2987   8.162   9.238   6.836
  604CO2     D1 2988   1.835   0.456   2.243
  604CO2     D2 2989   1.752   0.429   2.421
  604CO2      C 2990   1.793   0.442   2.332
  604CO2     O1 2991   1.842   0.458   2.228
  604CO2     O2 2992   1.745   0.427   2.436
  605CO2     D1 2993   1.444   8.634   7.152
  605CO2     D2 2994   1.605   8.610   7.265
  605CO2      C 2995   1.525   8.622   7.208
  605CO2     O1 2996   1.430   8.636   7.143
  605CO2     O2 2997   1.619   8.608   7.274
  606CO2     D1 2998   2.637   9.430   2.072
  606CO2     D2 2999   2.664   9.303   1.923
  606CO2      C 3000   2.651   9.366   1.998
  606CO2     O1 3001   2.635   9.441   2.085
  606CO2     O2 3002   2.666   9.292   1.910
  607CO2     D1 3003   6.260   7.462   4.903
  607CO2     D2 3004   6.342   7.600   5.019
  607CO2      C 3005   6.301   7.531   4.961
  607CO2     O1 3006   6.253   7.450   4.893
  607CO2     O2 3007   6.350   7.611   5.029
  608CO2     D1 3008   5.052   2.273   7.403
  608CO2     D2 3009   5.102   2.462   7.377
  608CO2      C 3010   5.077   2.368   7.390
  608CO2     O1 3011   5.048   2.256   7.405
  608CO2     O2 3012   5.106   2.479   7.375
  609CO2     D1 3013   9.523   0.211   5.260
  609CO2     D2 3014   9.535   0.193   5.063
  609CO2      C 3015   9.529   0.202   5.161
  609CO2     O1 3016   9.521   0.212   5.277
  609CO2     O2 3017   9.537   0.191   5.046
  610CO2     D1 3018   3.746   8.131   2.759
  610CO2     D2 3019   3.744   8.135   2.957
  610CO2      C 3020   3.745   8.133   2.858
  610CO2     O1 3021   3.746   8.131   2.742
  610CO2     O2 3022   3.744   8.136   2.974
  611CO2     D1 3023   6.579   4.348   0.321
  611CO2     D2 3024   6.493   4.316   0.496
  611CO2      C 3025   6.536   4.332   0.408
  611CO2     O1 3026   6.586   4.351   0.305
  611CO2     O2 3027   6.486   4.313   0.511
  612CO2     D1 3028   0.230   0.915   6.916
  612CO2     D2 3029   0.292   0.945   6.731
  612CO2      C 3030   0.261   0.930   6.823
  612CO2     O1 3031   0.225   0.912   6.932
  612CO2     O2 3032   0.297   0.948   6.715
  613CO2     D1 3033   0.090   4.060   9.235
  613CO2     D2 3034   0.006   4.235   9.198
  613CO2      C 3035   0.048   4.147   9.217
  613CO2     O1 3036   0.097   4.045   9.238
  613CO2     O2 3037  -0.002   4.250   9.195
  614CO2     D1 3038   1.218   4.016  10.034
  614CO2     D2 3039   1.208   4.022   9.836
  614CO2      C 3040   1.213   4.019   9.935
  614CO2     O1 3041   1.219   4.016  10.051
  614CO2     O2 3042   1.207   4.023   9.819
  615CO2     D1 3043   9.171   5.776   1.204
  615CO2     D2 3044   9.101   5.782   1.019
  615CO2      C 3045   9.136   5.779   1.111
  615CO2     O1 3046   9.177   5.776   1.220
  615CO2     O2 3047   9.095   5.783   1.003
  616CO2     D1 3048   0.802   5.605   3.895
  616CO2     D2 3049   0.797   5.451   4.018
  616CO2      C 3050   0.799   5.528   3.956
  616CO2     O1 3051   0.802   5.619   3.884
  616CO2     O2 3052   0.797   5.437   4.028
  617CO2     D1 3053   4.864   5.834   5.405
  617CO2     D2 3054   4.682   5.864   5.476
  617CO2      C 3055   4.773   5.849   5.440
  617CO2     O1 3056   4.880   5.832   5.398
  617CO2     O2 3057   4.666   5.866   5.482
  618CO2     D1 3058   1.402   7.254   7.943
  618CO2     D2 3059   1.599   7.250   7.959
  618CO2      C 3060   1.501   7.252   7.951
  618CO2     O1 3061   1.385   7.254   7.942
  618CO2     O2 3062   1.616   7.250   7.961
  619CO2     D1 3063   6.566   5.460   2.585
  619CO2     D2 3064   6.425   5.488   2.450
  619CO2      C 3065   6.496   5.474   2.517
  619CO2     O1 3066   6.579   5.457   2.597
  619CO2     O2 3067   6.413   5.491   2.438
  620CO2     D1 3068   7.890   9.774   7.983
  620CO2     D2 3069   8.023   9.737   7.841
  620CO2      C 3070   7.957   9.755   7.912
  620CO2     O1 3071   7.879   9.777   7.995
  620CO2     O2 3072   8.035   9.734   7.829
  621CO2     D1 3073   7.843   7.464   6.988
  621CO2     D2 3074   7.884   7.379   7.162
  621CO2      C 3075   7.864   7.422   7.075
  621CO2     O1 3076   7.840   7.471   6.973
  621CO2     O2 3077   7.887   7.372   7.177
  622CO2     D1 3078   4.758   2.272   0.797
  622CO2     D2 3079   4.724   2.195   0.619
  622CO2      C 3080   4.741   2.234   0.708
  622CO2     O1 3081   4.761   2.279   0.813
  622CO2     O2 3082   4.721   2.188   0.603
  623CO2     D1 3083   8.100   9.038   2.537
  623CO2     D2 3084   7.978   8.916   2.441
  623CO2      C 3085   8.039   8.977   2.489
  623CO2     O1 3086   8.110   9.048   2.546
  623CO2     O2 3087   7.967   8.905   2.433
  624CO2     D1 3088   0.118   5.116   3.848
  624CO2     D2 3089   0.119   4.921   3.882
  624CO2      C 3090   0.119   5.018   3.865
  624CO2     O1 3091   0.118   5.132   3.845
  624CO2     O2 3092   0.120   4.904   3.885
  625CO2     D1 3093   0.328   4.228   4.880
  625CO2     D2 3094   0.263   4.303   4.709
  625CO2      C 3095   0.295   4.266   4.795
  625CO2     O1 3096   0.333   4.222   4.895
  625CO2     O2 3097   0.257   4.310   4.694
  626CO2     D1 3098   6.914   6.231   5.414
  626CO2     D2 3099   6.806   6.173   5.570
  626CO2      C 3100   6.860   6.202   5.492
  626CO2     O1 3101   6.923   6.236   5.401
  626CO2     O2 3102   6.797   6.169   5.583
  627CO2     D1 3103   3.544   0.552   7.962
  627CO2     D2 3104   3.583   0.423   7.817
  627CO2      C 3105   3.563   0.488   7.889
  627CO2     O1 3106   3.541   0.563   7.974
  627CO2     O2 3107   3.586   0.412   7.805
  628CO2     D1 3108   6.792   8.919   2.708
  628CO2     D2 3109   6.960   8.896   2.810
  628CO2      C 3110   6.876   8.907   2.759
  628CO2     O1 3111   6.777   8.921   2.699
  628CO2     O2 3112   6.974   8.894   2.819
  629CO2     D1 3113   6.674   3.333   4.511
  629CO2     D2 3114   6.678   3.343   4.313
  629CO2      C 3115   6.676   3.338   4.412
  629CO2     O1 3116   6.673   3.333   4.528
  629CO2     O2 3117   6.678   3.344   4.296
  630CO2     D1 3118   0.245   4.101   6.388
  630CO2     D2 3119   0.275   4.250   6.515
  630CO2      C 3120   0.260   4.176   6.452
  630CO2     O1 3121   0.242   4.089   6.377
  630CO2     O2 3122   0.277   4.263   6.526
  631CO2     D1 3123   1.494   0.689   1.727
  631CO2     D2 3124   1.520   0.765   1.547
  631CO2      C 3125   1.507   0.727   1.637
  631CO2     O1 3126   1.492   0.682   1.743
  631CO2     O2 3127   1.522   0.771   1.531
  632CO2     D1 3128   4.725   7.827   2.560
  632CO2     D2 3129   4.655   7.643   2.580
  632CO2      C 3130   4.690   7.735   2.570
  632CO2     O1 3131   4.732   7.843   2.558
  632CO2     O2 3132   4.649   7.627   2.581
  633CO2     D1 3133   7.571   1.244   2.345
  633CO2     D2 3134   7.558   1.229   2.148
  633CO2      C 3135   7.564   1.237   2.247
  633CO2     O1 3136   7.572   1.245   2.362
  633CO2     O2 3137   7.556   1.228   2.131
  634CO2     D1 3138   0.773   5.470   0.165
  634CO2     D2 3139   0.822   5.380   0.334
  634CO2      C 3140   0.797   5.425   0.250
  634CO2     O1 3141   0.768   5.478   0.151
  634CO2     O2 3142   0.826   5.372   0.349
  635CO2     D1 3143   8.003   8.907   9.730
  635CO2     D2 3144   7.822   8.827   9.715
  635CO2      C 3145   7.912   8.867   9.723
  635CO2     O1 3146   8.018   8.913   9.731
  635CO2     O2 3147   7.806   8.821   9.714
  636CO2     D1 3148   2.714   2.468   5.003
  636CO2     D2 3149   2.810   2.617   4.915
  636CO2      C 3150   2.762   2.543   4.959
  636CO2     O1 3151   2.705   2.455   5.010
  636CO2     O2 3152   2.819   2.630   4.908
  637CO2     D1 3153   9.322   6.378   9.823
  637CO2     D2 3154   9.309   6.381  10.021
  637CO2      C 3155   9.315   6.380   9.922
  637CO2     O1 3156   9.323   6.377   9.806
  637CO2     O2 3157   9.308   6.382  10.038
  638CO2     D1 3158   2.533   6.681   7.426
  638CO2     D2 3159   2.457   6.669   7.609
  638CO2      C 3160   2.495   6.675   7.518
  638CO2     O1 3161   2.539   6.682   7.411
  638CO2     O2 3162   2.450   6.668   7.624
  639CO2     D1 3163   5.332   0.449   7.221
  639CO2     D2 3164   5.476   0.550   7.130
  639CO2      C 3165   5.404   0.500   7.175
  639CO2     O1 3166   5.320   0.440   7.229
  639CO2     O2 3167   5.489   0.559   7.122
  640CO2     D1 3168   5.120   1.791   4.587
  640CO2     D2 3169   5.016   1.674   4.708
  640CO2      C 3170   5.068   1.733   4.647
  640CO2     O1 3171   5.129   1.801   4.576
  640CO2     O2 3172   5.007   1.664   4.718
  641CO2     D1 3173   6.888   9.264   9.722
  641CO2     D2 3174   6.865   9.258   9.525
  641CO2      C 3175   6.877   9.261   9.624
  641CO2     O1 3176   6.890   9.264   9.739
  641CO2     O2 3177   6.863   9.258   9.508
  642CO2     D1 3178   6.799   3.746   3.374
  642CO2     D2 3179   6.740   3.626   3.520
  642CO2      C 3180   6.769   3.686   3.447
  642CO2     O1 3181   6.804   3.757   3.361
  642CO2     O2 3182   6.735   3.616   3.532
  643CO2     D1 3183   3.095   1.549   2.367
  643CO2     D2 3184   3.093   1.538   2.170
  643CO2      C 3185   3.094   1.543   2.269
  643CO2     O1 3186   3.095   1.550   2.384
  643CO2     O2 3187   3.093   1.537   2.153
  644CO2     D1 3188   3.203   7.215   8.295
  644CO2     D2 3189   3.132   7.194   8.111
  644CO2      C 3190   3.168   7.205   8.203
  644CO2     O1 3191   3.209   7.217   8.311
  644CO2     O2 3192   3.126   7.193   8.096
  645CO2     D1 3193   8.384   2.297   7.344
  645CO2     D2 3194   8.244   2.328   7.207
  645CO2      C 3195   8.314   2.312   7.275
  645CO2     O1 3196   8.396   2.294   7.355
  645CO2     O2 3197   8.232   2.331   7.196
  646CO2     D1 3198   3.196   9.617   9.451
  646CO2     D2 3199   3.331   9.755   9.492
  646CO2      C 3200   3.263   9.686   9.471
  646CO2     O1 3201   3.184   9.605   9.447
  646CO2     O2 3202   3.343   9.767   9.496
  647CO2     D1 3203   1.521   4.103   1.490
  647CO2     D2 3204   1.714   4.127   1.455
  647CO2      C 3205   1.617   4.115   1.473
  647CO2     O1 3206   1.504   4.101   1.494
  647CO2     O2 3207   1.731   4.129   1.452
  648CO2     D1 3208   6.584   8.097   3.009
  648CO2     D2 3209   6.656   7.935   2.923
  648CO2      C 3210   6.620   8.016   2.966
  648CO2     O1 3211   6.578   8.111   3.017
  648CO2     O2 3212   6.662   7.920   2.915
  649CO2     D1 3213   3.458   7.650   2.190
  649CO2     D2 3214   3.351   7.766   2.310
  649CO2      C 3215   3.405   7.708   2.250
  649CO2     O1 3216   3.467   7.640   2.180
  649CO2     O2 3217   3.342   7.776   2.320
  650CO2     D1 3218   0.460   2.911   4.904
  650CO2     D2 3219   0.361   2.924   4.733
  650CO2      C 3220   0.411   2.918   4.818
  650CO2     O1 3221   0.469   2.910   4.918
  650CO2     O2 3222   0.353   2.925   4.718
  651CO2     D1 3223   1.303   2.176   5.873
  651CO2     D2 3224   1.242   2.114   5.696
  651CO2      C 3225   1.272   2.145   5.784
  651CO2     O1 3226   1.308   2.182   5.888
  651CO2     O2 3227   1.237   2.108   5.680
  652CO2     D1 3228   8.294   6.155   5.750
  652CO2     D2 3229   8.374   6.045   5.893
  652CO2      C 3230   8.334   6.100   5.822
  652CO2     O1 3231   8.287   6.165   5.738
  652CO2     O2 3232   8.381   6.036   5.906
  653CO2     D1 3233   6.071   1.476   2.225
  653CO2     D2 3234   6.227   1.552   2.321
  653CO2      C 3235   6.149   1.514   2.273
  653CO2     O1 3236   6.058   1.469   2.216
  653CO2     O2 3237   6.240   1.558   2.329
  654CO2     D1 3238   7.771   9.772   4.807
  654CO2     D2 3239   7.864   9.896   4.930
  654CO2      C 3240   7.818   9.834   4.869
  654CO2     O1 3241   7.763   9.761   4.797
  654CO2     O2 3242   7.872   9.907   4.941
  655CO2     D1 3243   3.140   3.046   5.051
  655CO2     D2 3244   3.090   3.057   5.242
  655CO2      C 3245   3.115   3.051   5.147
  655CO2     O1 3246   3.145   3.045   5.035
  655CO2     O2 3247   3.085   3.058   5.259
  656CO2     D1 3248   0.377   9.355   6.545
  656CO2     D2 3249   0.205   9.399   6.460
  656CO2      C 3250   0.291   9.377   6.503
  656CO2     O1 3251   0.392   9.351   6.553
  656CO2     O2 3252   0.190   9.403   6.452
  657CO2     D1 3253   9.227   5.628   3.887
  657CO2     D2 3254   9.251   5.459   3.987
  657CO2      C 3255   9.239   5.544   3.937
  657CO2     O1 3256   9.225   5.643   3.879
  657CO2     O2 3257   9.254   5.444   3.996
  658CO2     D1 3258   0.594   2.973   8.184
  658CO2     D2 3259   0.681   3.122   8.281
  658CO2      C 3260   0.638   3.048   8.233
  658CO2     O1 3261   0.587   2.960   8.176
  658CO2     O2 3262   0.689   3.135   8.289
  659CO2     D1 3263   8.665   7.782   0.722
  659CO2     D2 3264   8.588   7.795   0.540
  659CO2      C 3265   8.626   7.788   0.631
  659CO2     O1 3266   8.671   7.781   0.738
  659CO2     O2 3267   8.581   7.796   0.525
  660CO2     D1 3268   3.245   3.446   2.313
  660CO2     D2 3269   3.280   3.408   2.504
  660CO2      C 3270   3.262   3.427   2.409
  660CO2     O1 3271   3.242   3.450   2.297
  660CO2     O2 3272   3.283   3.404   2.521
  661CO2     D1 3273   6.227   0.065   4.150
  661CO2     D2 3274   6.394   0.146   4.219
  661CO2      C 3275   6.310   0.106   4.185
  661CO2     O1 3276   6.212   0.058   4.144
  661CO2     O2 3277   6.408   0.153   4.225
  662CO2     D1 3278   4.273   7.827   3.058
  662CO2     D2 3279   4.285   7.787   3.251
  662CO2      C 3280   4.279   7.807   3.155
  662CO2     O1 3281   4.272   7.831   3.042
  662CO2     O2 3282   4.287   7.783   3.268
  663CO2     D1 3283   5.602   6.546   4.058
  663CO2     D2 3284   5.800   6.545   4.059
  663CO2      C 3285   5.701   6.545   4.059
  663CO2     O1 3286   5.585   6.546   4.058
  663CO2     O2 3287   5.817   6.544   4.059
  664CO2     D1 3288   2.651   8.568   5.538
  664CO2     D2 3289   2.598   8.723   5.649
  664CO2      C 3290   2.624   8.646   5.594
  664CO2     O1 3291   2.655   8.555   5.529
  664CO2     O2 3292   2.593   8.736   5.659
  665CO2     D1 3293   4.114   8.875   8.226
  665CO2     D2 3294   4.152   8.964   8.054
  665CO2      C 3295   4.133   8.920   8.140
  665CO2     O1 3296   4.110   8.867   8.241
  665CO2     O2 3297   4.156   8.972   8.039
  666CO2     D1 3298   5.923   2.728   0.862
  666CO2     D2 3299   5.924   2.755   1.058
  666CO2      C 3300   5.924   2.742   0.960
  666CO2     O1 3301   5.923   2.726   0.845
  666CO2     O2 3302   5.924   2.757   1.075
  667CO2     D1 3303   0.610   3.613   1.095
  667CO2     D2 3304   0.642   3.592   1.289
  667CO2      C 3305   0.626   3.602   1.192
  667CO2     O1 3306   0.608   3.615   1.078
  667CO2     O2 3307   0.645   3.590   1.306
  668CO2     D1 3308   0.581   5.785   1.443
  668CO2     D2 3309   0.437   5.846   1.564
  668CO2      C 3310   0.509   5.815   1.504
  668CO2     O1 3311   0.594   5.780   1.433
  668CO2     O2 3312   0.424   5.851   1.574
  669CO2     D1 3313   5.419   7.393   1.232
  669CO2     D2 3314   5.450   7.385   1.037
  669CO2      C 3315   5.435   7.389   1.135
  669CO2     O1 3316   5.417   7.393   1.249
  669CO2     O2 3317   5.453   7.385   1.020
  670CO2     D1 3318   3.066   8.514   0.674
  670CO2     D2 3319   3.251   8.453   0.644
  670CO2      C 3320   3.158   8.484   0.659
  670CO2     O1 3321   3.049   8.519   0.677
  670CO2     O2 3322   3.267   8.448   0.641
  671CO2     D1 3323   8.422   9.591   8.353
  671CO2     D2 3324   8.609   9.613   8.413
  671CO2      C 3325   8.516   9.602   8.383
  671CO2     O1 3326   8.406   9.589   8.347
  671CO2     O2 3327   8.625   9.615   8.419
  672CO2     D1 3328   9.833   9.544   1.060
  672CO2     D2 3329   9.839   9.555   1.257
  672CO2      C 3330   9.836   9.550   1.159
  672CO2     O1 3331   9.833   9.543   1.043
  672CO2     O2 3332   9.839   9.556   1.274
  673CO2     D1 3333   8.332   3.664   8.454
  673CO2     D2 3334   8.458   3.657   8.606
  673CO2      C 3335   8.395   3.661   8.530
  673CO2     O1 3336   8.322   3.665   8.441
  673CO2     O2 3337   8.469   3.657   8.620
  674CO2     D1 3338   2.981   2.947   2.993
  674CO2     D2 3339   3.090   2.787   2.955
  674CO2      C 3340   3.036   2.867   2.974
  674CO2     O1 3341   2.972   2.961   2.996
  674CO2     O2 3342   3.100   2.773   2.952
  675CO2     D1 3343   7.644   3.015   7.314
  675CO2     D2 3344   7.480   2.959   7.409
  675CO2      C 3345   7.562   2.987   7.362
  675CO2     O1 3346   7.659   3.020   7.306
  675CO2     O2 3347   7.465   2.955   7.417
  676CO2     D1 3348   6.950   0.344   0.830
  676CO2     D2 3349   7.140   0.346   0.775
  676CO2      C 3350   7.045   0.345   0.802
  676CO2     O1 3351   6.934   0.344   0.834
  676CO2     O2 3352   7.157   0.346   0.771
  677CO2     D1 3353  -0.022   6.949   0.322
  677CO2     D2 3354   0.122   7.057   0.404
  677CO2      C 3355   0.050   7.003   0.363
  677CO2     O1 3356  -0.035   6.939   0.315
  677CO2     O2 3357   0.134   7.066   0.411
  678CO2     D1 3358   8.035   2.284   2.426
  678CO2     D2 3359   8.030   2.278   2.229
  678CO2      C 3360   8.032   2.281   2.328
  678CO2     O1 3361   8.035   2.285   2.444
  678CO2     O2 3362   8.030   2.277   2.212
  679CO2     D1 3363   5.309   3.066   0.356
  679CO2     D2 3364   5.165   3.086   0.489
  679CO2      C 3365   5.237   3.076   0.423
  679CO2     O1 3366   5.322   3.064   0.345
  679CO2     O2 3367   5.152   3.088   0.501
  680CO2     D1 3368   2.437   7.445   4.895
  680CO2     D2 3369   2.420   7.430   4.699
  680CO2      C 3370   2.429   7.437   4.797
  680CO2     O1 3371   2.439   7.446   4.912
  680CO2     O2 3372   2.419   7.429   4.682
  681CO2     D1 3373   6.036   1.566   5.612
  681CO2     D2 3374   6.056   1.733   5.508
  681CO2      C 3375   6.046   1.649   5.560
  681CO2     O1 3376   6.034   1.551   5.621
  681CO2     O2 3377   6.058   1.747   5.499
  682CO2     D1 3378   6.651   6.747   7.728
  682CO2     D2 3379   6.652   6.749   7.531
  682CO2      C 3380   6.652   6.748   7.630
  682CO2     O1 3381   6.651   6.747   7.746
  682CO2     O2 3382   6.652   6.749   7.514
  683CO2     D1 3383   9.974   6.456   4.047
  683CO2     D2 3384   9.988   6.425   3.853
  683CO2      C 3385   9.981   6.440   3.950
  683CO2     O1 3386   9.973   6.459   4.064
  683CO2     O2 3387   9.989   6.422   3.836
  684CO2     D1 3388   6.289   8.143   7.970
  684CO2     D2 3389   6.374   8.304   8.047
  684CO2      C 3390   6.332   8.223   8.008
  684CO2     O1 3391   6.282   8.129   7.963
  684CO2     O2 3392   6.382   8.318   8.054
  685CO2     D1 3393   0.527   6.054   7.720
  685CO2     D2 3394   0.555   6.155   7.888
  685CO2      C 3395   0.541   6.104   7.804
  685CO2     O1 3396   0.524   6.045   7.706
  685CO2     O2 3397   0.557   6.164   7.902
  686CO2     D1 3398   1.330   8.272   1.949
  686CO2     D2 3399   1.168   8.384   1.959
  686CO2      C 3400   1.249   8.328   1.954
  686CO2     O1 3401   1.344   8.262   1.948
  686CO2     O2 3402   1.154   8.394   1.960
  687CO2     D1 3403   2.951   1.598   5.906
  687CO2     D2 3404   2.884   1.758   6.002
  687CO2      C 3405   2.917   1.678   5.954
  687CO2     O1 3406   2.957   1.585   5.898
  687CO2     O2 3407   2.878   1.772   6.010
  688CO2     D1 3408   5.022   1.582   0.939
  688CO2     D2 3409   5.090   1.400   0.904
  688CO2      C 3410   5.056   1.491   0.922
  688CO2     O1 3411   5.016   1.598   0.942
  688CO2     O2 3412   5.096   1.384   0.901
  689CO2     D1 3413   5.139   8.256   2.641
  689CO2     D2 3414   5.119   8.301   2.833
  689CO2      C 3415   5.129   8.279   2.737
  689CO2     O1 3416   5.141   8.252   2.625
  689CO2     O2 3417   5.117   8.305   2.849
  690CO2     D1 3418   7.652   6.914  -0.031
  690CO2     D2 3419   7.796   6.909   0.104
  690CO2      C 3420   7.724   6.911   0.036
  690CO2     O1 3421   7.639   6.914  -0.043
  690CO2     O2 3422   7.808   6.909   0.116
  691CO2     D1 3423   0.024   3.244   2.453
  691CO2     D2 3424   0.077   3.365   2.600
  691CO2      C 3425   0.050   3.305   2.526
  691CO2     O1 3426   0.019   3.234   2.440
  691CO2     O2 3427   0.081   3.376   2.613
  692CO2     D1 3428   7.957   7.725   4.996
  692CO2     D2 3429   7.907   7.647   4.821
  692CO2      C 3430   7.932   7.686   4.908
  692CO2     O1 3431   7.961   7.731   5.011
  692CO2     O2 3432   7.903   7.641   4.805
  693CO2     D1 3433   1.781   3.415   8.227
  693CO2     D2 3434   1.823   3.438   8.419
  693CO2      C 3435   1.802   3.427   8.323
  693CO2     O1 3436   1.778   3.413   8.210
  693CO2     O2 3437   1.826   3.440   8.436
  694CO2     D1 3438   1.321   9.607   6.883
  694CO2     D2 3439   1.503   9.675   6.846
  694CO2      C 3440   1.412   9.641   6.864
  694CO2     O1 3441   1.305   9.601   6.886
  694CO2     O2 3442   1.519   9.681   6.843
  695CO2     D1 3443   0.240   7.923   5.305
  695CO2     D2 3444   0.260   7.916   5.502
  695CO2      C 3445   0.250   7.920   5.403
  695CO2     O1 3446   0.238   7.924   5.288
  695CO2     O2 3447   0.262   7.915   5.519
  696CO2     D1 3448   1.938   1.009   9.401
  696CO2     D2 3449   1.890   0.847   9.299
  696CO2      C 3450   1.914   0.928   9.350
  696CO2     O1 3451   1.942   1.023   9.410
  696CO2     O2 3452   1.885   0.833   9.290
  697CO2     D1 3453   0.613   9.492   9.512
  697CO2     D2 3454   0.587   9.479   9.316
  697CO2      C 3455   0.600   9.485   9.414
  697CO2     O1 3456   0.615   9.493   9.529
  697CO2     O2 3457   0.585   9.478   9.299
  698CO2     D1 3458   0.367   4.295   6.901
  698CO2     D2 3459   0.536   4.257   6.996
  698CO2      C 3460   0.451   4.276   6.948
  698CO2     O1 3461   0.352   4.298   6.893
  698CO2     O2 3462   0.551   4.254   7.004
  699CO2     D1 3463   6.770   9.798   0.124
  699CO2     D2 3464   6.738   9.698  -0.044
  699CO2      C 3465   6.754   9.748   0.040
  699CO2     O1 3466   6.773   9.807   0.138
  699CO2     O2 3467   6.736   9.689  -0.059
  700CO2     D1 3468   9.576   0.122   5.711
  700CO2     D2 3469   9.579   0.133   5.514
  700CO2      C 3470   9.578   0.128   5.613
  700CO2     O1 3471   9.576   0.121   5.728
  700CO2     O2 3472   9.579   0.134   5.497
  701CO2     D1 3473   8.948   2.876   8.079
  701CO2     D2 3474   8.982   2.890   8.273
  701CO2      C 3475   8.965   2.883   8.176
  701CO2     O1 3476   8.945   2.874   8.062
  701CO2     O2 3477   8.984   2.891   8.290
  702CO2     D1 3478   5.862   4.388   2.771
  702CO2     D2 3479   6.031   4.296   2.819
  702CO2      C 3480   5.947   4.342   2.795
  702CO2     O1 3481   5.848   4.396   2.767
  702CO2     O2 3482   6.045   4.288   2.823
  703CO2     D1 3483   3.800   6.332   3.295
  703CO2     D2 3484   3.754   6.340   3.487
  703CO2      C 3485   3.777   6.336   3.391
  703CO2     O1 3486   3.804   6.331   3.278
  703CO2     O2 3487   3.750   6.341   3.504
  704CO2     D1 3488   5.319   6.031   0.605
  704CO2     D2 3489   5.319   6.034   0.802
  704CO2      C 3490   5.319   6.033   0.703
  704CO2     O1 3491   5.319   6.031   0.588
  704CO2     O2 3492   5.319   6.034   0.819
  705CO2     D1 3493   8.634   0.242   3.307
  705CO2     D2 3494   8.615   0.439   3.315
  705CO2      C 3495   8.625   0.340   3.311
  705CO2     O1 3496   8.636   0.225   3.306
  705CO2     O2 3497   8.614   0.456   3.316
  706CO2     D1 3498   0.347   9.183   9.863
  706CO2     D2 3499   0.496   9.240   9.746
  706CO2      C 3500   0.421   9.212   9.804
  706CO2     O1 3501   0.334   9.178   9.873
  706CO2     O2 3502   0.509   9.245   9.736
  707CO2     D1 3503   0.307   4.627   8.710
  707CO2     D2 3504   0.214   4.452   8.699
  707CO2      C 3505   0.261   4.540   8.705
  707CO2     O1 3506   0.315   4.642   8.711
  707CO2     O2 3507   0.207   4.437   8.698
  708CO2     D1 3508   7.596   2.398   4.340
  708CO2     D2 3509   7.471   2.488   4.217
  708CO2      C 3510   7.534   2.443   4.278
  708CO2     O1 3511   7.607   2.390   4.351
  708CO2     O2 3512   7.460   2.496   4.206
  709CO2     D1 3513   7.404   4.301   5.396
  709CO2     D2 3514   7.408   4.304   5.594
  709CO2      C 3515   7.406   4.302   5.495
  709CO2     O1 3516   7.403   4.301   5.379
  709CO2     O2 3517   7.409   4.304   5.611
  710CO2     D1 3518   6.489   8.871   6.642
  710CO2     D2 3519   6.345   8.855   6.507
  710CO2      C 3520   6.417   8.863   6.574
  710CO2     O1 3521   6.501   8.872   6.653
  710CO2     O2 3522   6.332   8.854   6.495
  711CO2     D1 3523   5.457   6.859   3.338
  711CO2     D2 3524   5.424   6.856   3.533
  711CO2      C 3525   5.440   6.857   3.435
  711CO2     O1 3526   5.459   6.859   3.321
  711CO2     O2 3527   5.421   6.856   3.550
  712CO2     D1 3528   9.984   2.103   0.441
  712CO2     D2 3529   9.912   2.137   0.622
  712CO2      C 3530   9.948   2.120   0.532
  712CO2     O1 3531   9.991   2.100   0.426
  712CO2     O2 3532   9.906   2.140   0.638
  713CO2     D1 3533   5.610   7.574   9.446
  713CO2     D2 3534   5.598   7.524   9.255
  713CO2      C 3535   5.604   7.549   9.351
  713CO2     O1 3536   5.612   7.578   9.463
  713CO2     O2 3537   5.597   7.520   9.239
  714CO2     D1 3538   5.905   3.301   0.894
  714CO2     D2 3539   5.781   3.242   0.751
  714CO2      C 3540   5.843   3.271   0.822
  714CO2     O1 3541   5.916   3.306   0.906
  714CO2     O2 3542   5.770   3.237   0.739
  715CO2     D1 3543   1.008   3.380   2.196
  715CO2     D2 3544   0.867   3.269   2.113
  715CO2      C 3545   0.938   3.325   2.155
  715CO2     O1 3546   1.020   3.390   2.204
  715CO2     O2 3547   0.855   3.260   2.106
  716CO2     D1 3548   8.043   6.728   5.902
  716CO2     D2 3549   8.025   6.903   5.992
  716CO2      C 3550   8.034   6.816   5.947
  716CO2     O1 3551   8.045   6.713   5.894
  716CO2     O2 3552   8.023   6.918   6.000
  717CO2     D1 3553   8.947   7.909   7.331
  717CO2     D2 3554   8.798   7.851   7.448
  717CO2      C 3555   8.873   7.880   7.389
  717CO2     O1 3556   8.960   7.914   7.321
  717CO2     O2 3557   8.785   7.846   7.458
  718CO2     D1 3558   0.735   3.779   7.160
  718CO2     D2 3559   0.827   3.738   7.331
  718CO2      C 3560   0.781   3.759   7.245
  718CO2     O1 3561   0.727   3.783   7.145
  718CO2     O2 3562   0.834   3.735   7.345
  719CO2     D1 3563   6.485   2.080   6.843
  719CO2     D2 3564   6.446   2.047   6.652
  719CO2      C 3565   6.466   2.063   6.747
  719CO2     O1 3566   6.489   2.083   6.859
  719CO2     O2 3567   6.443   2.044   6.635
  720CO2     D1 3568   9.028   8.149   1.953
  720CO2     D2 3569   9.201   8.099   1.872
  720CO2      C 3570   9.115   8.124   1.912
  720CO2     O1 3571   9.013   8.153   1.960
  720CO2     O2 3572   9.216   8.095   1.865
  721CO2     D1 3573   4.000   9.132   2.347
  721CO2     D2 3574   3.954   9.182   2.533
  721CO2      C 3575   3.977   9.157   2.440
  721CO2     O1 3576   4.004   9.128   2.331
  721CO2     O2 3577   3.950   9.187   2.549
  722CO2     D1 3578   4.646   1.955   0.308
  722CO2     D2 3579   4.684   1.870   0.133
  722CO2      C 3580   4.665   1.912   0.221
  722CO2     O1 3581   4.643   1.962   0.323
  722CO2     O2 3582   4.687   1.863   0.118
  723CO2     D1 3583   5.150   6.604   3.457
  723CO2     D2 3584   5.017   6.687   3.577
  723CO2      C 3585   5.083   6.645   3.517
  723CO2     O1 3586   5.161   6.597   3.446
  723CO2     O2 3587   5.005   6.694   3.588
  724CO2     D1 3588   6.361   3.332   6.615
  724CO2     D2 3589   6.175   3.327   6.547
  724CO2      C 3590   6.268   3.330   6.581
  724CO2     O1 3591   6.377   3.333   6.621
  724CO2     O2 3592   6.159   3.327   6.541
  725CO2     D1 3593   1.742   2.063   7.480
  725CO2     D2 3594   1.779   1.964   7.312
  725CO2      C 3595   1.760   2.014   7.396
  725CO2     O1 3596   1.739   2.071   7.494
  725CO2     O2 3597   1.782   1.956   7.298
  726CO2     D1 3598   6.958   4.025   0.201
  726CO2     D2 3599   6.876   4.163   0.085
  726CO2      C 3600   6.917   4.094   0.143
  726CO2     O1 3601   6.965   4.014   0.211
  726CO2     O2 3602   6.869   4.175   0.075
  727CO2     D1 3603   5.210   4.144   3.263
  727CO2     D2 3604   5.116   4.047   3.119
  727CO2      C 3605   5.163   4.096   3.191
  727CO2     O1 3606   5.218   4.153   3.276
  727CO2     O2 3607   5.108   4.039   3.107
  728CO2     D1 3608   9.811   4.526   3.809
  728CO2     D2 3609   9.817   4.556   3.614
  728CO2      C 3610   9.814   4.541   3.712
  728CO2     O1 3611   9.811   4.524   3.826
  728CO2     O2 3612   9.817   4.559   3.597
  729CO2     D1 3613   3.320   7.650   5.225
  729CO2     D2 3614   3.378   7.778   5.365
  729CO2      C 3615   3.349   7.714   5.295
  729CO2     O1 3616   3.316   7.639   5.213
  729CO2     O2 3617   3.383   7.789   5.377
  730CO2     D1 3618   3.115   8.709   6.582
  730CO2     D2 3619   3.138   8.720   6.386
  730CO2      C 3620   3.126   8.714   6.484
  730CO2     O1 3621   3.113   8.708   6.599
  730CO2     O2 3622   3.140   8.721   6.369
  731CO2     D1 3623   5.747   9.404   9.515
  731CO2     D2 3624   5.777   9.551   9.387
  731CO2      C 3625   5.762   9.477   9.451
  731CO2     O1 3626   5.744   9.391   9.527
  731CO2     O2 3627   5.780   9.564   9.376
  732CO2     D1 3628   5.805   7.197   3.318
  732CO2     D2 3629   5.994   7.159   3.360
  732CO2      C 3630   5.899   7.178   3.339
  732CO2     O1 3631   5.788   7.201   3.314
  732CO2     O2 3632   6.010   7.156   3.364
  733CO2     D1 3633   0.758   2.916   3.414
  733CO2     D2 3634   0.826   2.900   3.229
  733CO2      C 3635   0.792   2.908   3.321
  733CO2     O1 3636   0.752   2.917   3.430
  733CO2     O2 3637   0.832   2.898   3.213
  734CO2     D1 3638   9.488   0.166   0.346
  734CO2     D2 3639   9.346   0.059   0.433
  734CO2      C 3640   9.417   0.112   0.390
  734CO2     O1 3641   9.500   0.175   0.338
  734CO2     O2 3642   9.334   0.050   0.441
  735CO2     D1 3643   6.399   3.606   0.107
  735CO2     D2 3644   6.372   3.540  -0.078
  735CO2      C 3645   6.386   3.573   0.014
  735CO2     O1 3646   6.401   3.612   0.123
  735CO2     O2 3647   6.370   3.535  -0.094
  736CO2     D1 3648   3.485   5.973   7.180
  736CO2     D2 3649   3.672   5.977   7.118
  736CO2      C 3650   3.579   5.975   7.149
  736CO2     O1 3651   3.469   5.973   7.186
  736CO2     O2 3652   3.689   5.978   7.113
  737CO2     D1 3653   2.710   0.024   2.038
  737CO2     D2 3654   2.572   0.009   1.898
  737CO2      C 3655   2.641   0.017   1.968
  737CO2     O1 3656   2.722   0.026   2.050
  737CO2     O2 3657   2.560   0.007   1.885
  738CO2     D1 3658   2.492   5.387   6.092
  738CO2     D2 3659   2.317   5.295   6.091
  738CO2      C 3660   2.404   5.341   6.092
  738CO2     O1 3661   2.507   5.395   6.092
  738CO2     O2 3662   2.302   5.287   6.091
  739CO2     D1 3663   7.827   0.435   7.636
  739CO2     D2 3664   7.723   0.332   7.503
  739CO2      C 3665   7.775   0.383   7.569
  739CO2     O1 3666   7.836   0.444   7.647
  739CO2     O2 3667   7.714   0.323   7.491
  740CO2     D1 3668   2.039   7.070   9.583
  740CO2     D2 3669   1.914   6.944   9.671
  740CO2      C 3670   1.976   7.007   9.627
  740CO2     O1 3671   2.049   7.081   9.576
  740CO2     O2 3672   1.903   6.933   9.679
  741CO2     D1 3673   9.491   9.763   4.777
  741CO2     D2 3674   9.618   9.642   4.869
  741CO2      C 3675   9.554   9.702   4.823
  741CO2     O1 3676   9.480   9.773   4.769
  741CO2     O2 3677   9.629   9.631   4.877
  742CO2     D1 3678   1.520   2.886   1.836
  742CO2     D2 3679   1.643   2.890   1.992
  742CO2      C 3680   1.582   2.888   1.914
  742CO2     O1 3681   1.510   2.886   1.823
  742CO2     O2 3682   1.653   2.890   2.005
  743CO2     D1 3683   0.548   1.465   8.386
  743CO2     D2 3684   0.564   1.453   8.583
  743CO2      C 3685   0.556   1.459   8.484
  743CO2     O1 3686   0.546   1.466   8.369
  743CO2     O2 3687   0.566   1.453   8.600
  744CO2     D1 3688   1.343   5.937   0.624
  744CO2     D2 3689   1.462   6.086   0.572
  744CO2      C 3690   1.403   6.012   0.598
  744CO2     O1 3691   1.333   5.924   0.628
  744CO2     O2 3692   1.473   6.099   0.568
  745CO2     D1 3693   5.172   1.970   0.756
  745CO2     D2 3694   5.175   1.965   0.953
  745CO2      C 3695   5.174   1.967   0.854
  745CO2     O1 3696   5.172   1.970   0.738
  745CO2     O2 3697   5.175   1.964   0.970
  746CO2     D1 3698   0.662   8.446   4.574
  746CO2     D2 3699   0.722   8.594   4.691
  746CO2      C 3700   0.692   8.520   4.632
  746CO2     O1 3701   0.656   8.434   4.564
  746CO2     O2 3702   0.727   8.607   4.701
  747CO2     D1 3703   2.777   3.684   0.246
  747CO2     D2 3704   2.774   3.805   0.403
  747CO2      C 3705   2.776   3.744   0.325
  747CO2     O1 3706   2.777   3.673   0.233
  747CO2     O2 3707   2.774   3.815   0.417
  748CO2     D1 3708   1.535   1.613   3.290
  748CO2     D2 3709   1.617   1.732   3.154
  748CO2      C 3710   1.576   1.673   3.222
  748CO2     O1 3711   1.528   1.603   3.302
  748CO2     O2 3712   1.624   1.742   3.143
  749CO2     D1 3713   8.266   5.636   4.867
  749CO2     D2 3714   8.315   5.648   5.058
  749CO2      C 3715   8.291   5.642   4.963
  749CO2     O1 3716   8.261   5.635   4.851
  749CO2     O2 3717   8.320   5.649   5.075
  750CO2     D1 3718   5.804   4.560   9.042
  750CO2     D2 3719   5.902   4.388   9.046
  750CO2      C 3720   5.853   4.474   9.044
  750CO2     O1 3721   5.796   4.575   9.042
  750CO2     O2 3722   5.910   4.373   9.046
  751CO2     D1 3723   0.152   5.734   6.470
  751CO2     D2 3724   0.311   5.769   6.357
  751CO2      C 3725   0.231   5.752   6.413
  751CO2     O1 3726   0.138   5.731   6.479
  751CO2     O2 3727   0.325   5.772   6.347
  752CO2     D1 3728   9.151   0.714   7.721
  752CO2     D2 3729   9.143   0.612   7.890
  752CO2      C 3730   9.147   0.663   7.805
  752CO2     O1 3731   9.152   0.723   7.706
  752CO2     O2 3732   9.142   0.603   7.905
  753CO2     D1 3733   3.712   5.584   5.734
  753CO2     D2 3734   3.575   5.537   5.600
  753CO2      C 3735   3.644   5.561   5.667
  753CO2     O1 3736   3.724   5.589   5.745
  753CO2     O2 3737   3.563   5.533   5.589
  754CO2     D1 3738   3.509   2.635   8.769
  754CO2     D2 3739   3.556   2.550   8.941
  754CO2      C 3740   3.532   2.593   8.855
  754CO2     O1 3741   3.505   2.642   8.754
  754CO2     O2 3742   3.560   2.543   8.956
  755CO2     D1 3743   0.620   4.518   4.791
  755CO2     D2 3744   0.676   4.617   4.952
  755CO2      C 3745   0.648   4.567   4.871
  755CO2     O1 3746   0.615   4.509   4.777
  755CO2     O2 3747   0.681   4.626   4.966
  756CO2     D1 3748   3.372   9.384   1.860
  756CO2     D2 3749   3.353   9.416   2.054
  756CO2      C 3750   3.362   9.400   1.957
  756CO2     O1 3751   3.374   9.381   1.843
  756CO2     O2 3752   3.351   9.418   2.071
  757CO2     D1 3753   1.603   0.154   0.144
  757CO2     D2 3754   1.688   0.304   0.047
  757CO2      C 3755   1.645   0.229   0.096
  757CO2     O1 3756   1.595   0.141   0.152
  757CO2     O2 3757   1.696   0.317   0.039
  758CO2     D1 3758   8.855   4.940   2.139
  758CO2     D2 3759   8.924   4.971   2.322
  758CO2      C 3760   8.889   4.955   2.231
  758CO2     O1 3761   8.849   4.937   2.124
  758CO2     O2 3762   8.930   4.973   2.338
  759CO2     D1 3763   6.164   5.132   5.008
  759CO2     D2 3764   6.334   5.159   5.106
  759CO2      C 3765   6.249   5.146   5.057
  759CO2     O1 3766   6.149   5.130   4.999
  759CO2     O2 3767   6.349   5.161   5.114
  760CO2     D1 3768   7.916   3.935   9.015
  760CO2     D2 3769   7.833   3.757   8.998
  760CO2      C 3770   7.874   3.846   9.006
  760CO2     O1 3771   7.923   3.950   9.016
  760CO2     O2 3772   7.825   3.741   8.996
  761CO2     D1 3773   4.269   5.881   6.471
  761CO2     D2 3774   4.218   5.776   6.311
  761CO2      C 3775   4.244   5.828   6.391
  761CO2     O1 3776   4.274   5.890   6.485
  761CO2     O2 3777   4.214   5.767   6.298
  762CO2     D1 3778   0.709   1.999   4.378
  762CO2     D2 3779   0.513   2.012   4.402
  762CO2      C 3780   0.611   2.006   4.390
  762CO2     O1 3781   0.726   1.998   4.376
  762CO2     O2 3782   0.496   2.013   4.404
  763CO2     D1 3783   1.351   8.029   9.608
  763CO2     D2 3784   1.503   7.902   9.626
  763CO2      C 3785   1.427   7.965   9.617
  763CO2     O1 3786   1.338   8.039   9.606
  763CO2     O2 3787   1.516   7.891   9.627
  764CO2     D1 3788   4.268   2.210   2.166
  764CO2     D2 3789   4.361   2.036   2.169
  764CO2      C 3790   4.314   2.123   2.168
  764CO2     O1 3791   4.260   2.226   2.166
  764CO2     O2 3792   4.369   2.021   2.169
  765CO2     D1 3793   3.724   9.328   7.633
  765CO2     D2 3794   3.844   9.480   7.592
  765CO2      C 3795   3.784   9.404   7.613
  765CO2     O1 3796   3.714   9.315   7.637
  765CO2     O2 3797   3.854   9.493   7.589
  766CO2     D1 3798   6.840   6.801   3.055
  766CO2     D2 3799   6.843   6.940   2.914
  766CO2      C 3800   6.842   6.870   2.985
  766CO2     O1 3801   6.840   6.789   3.068
  766CO2     O2 3802   6.843   6.952   2.902
  767CO2     D1 3803   1.160   7.212   4.114
  767CO2     D2 3804   1.347   7.189   4.177
  767CO2      C 3805   1.253   7.201   4.145
  767CO2     O1 3806   1.144   7.214   4.109
  767CO2     O2 3807   1.363   7.187   4.182
  768CO2     D1 3808   9.586   6.240   4.704
  768CO2     D2 3809   9.721   6.182   4.837
  768CO2      C 3810   9.654   6.211   4.770
  768CO2     O1 3811   9.575   6.245   4.693
  768CO2     O2 3812   9.733   6.177   4.848
  769CO2     D1 3813   8.336   4.631   7.713
  769CO2     D2 3814   8.402   4.528   7.868
  769CO2      C 3815   8.369   4.579   7.790
  769CO2     O1 3816   8.330   4.640   7.699
  769CO2     O2 3817   8.408   4.519   7.881
  770CO2     D1 3818   6.726   8.108   7.006
  770CO2     D2 3819   6.842   8.233   7.107
  770CO2      C 3820   6.784   8.170   7.057
  770CO2     O1 3821   6.716   8.097   6.997
  770CO2     O2 3822   6.852   8.243   7.116
  771CO2     D1 3823   6.880   9.557   6.674
  771CO2     D2 3824   6.920   9.366   6.641
  771CO2      C 3825   6.900   9.461   6.658
  771CO2     O1 3826   6.877   9.573   6.677
  771CO2     O2 3827   6.924   9.349   6.639
  772CO2     D1 3828   9.520   3.567   7.905
  772CO2     D2 3829   9.393   3.660   7.786
  772CO2      C 3830   9.457   3.614   7.846
  772CO2     O1 3831   9.531   3.559   7.915
  772CO2     O2 3832   9.382   3.668   7.776
  773CO2     D1 3833   8.737   6.466   7.498
  773CO2     D2 3834   8.739   6.463   7.300
  773CO2      C 3835   8.738   6.464   7.399
  773CO2     O1 3836   8.737   6.466   7.515
  773CO2     O2 3837   8.740   6.463   7.283
  774CO2     D1 3838   4.270   0.003   9.437
  774CO2     D2 3839   4.202   0.040   9.255
  774CO2      C 3840   4.236   0.021   9.346
  774CO2     O1 3841   4.276  -0.000   9.453
  774CO2     O2 3842   4.196   0.043   9.239
  775CO2     D1 3843   4.134   2.649   7.237
  775CO2     D2 3844   4.155   2.650   7.040
  775CO2      C 3845   4.144   2.650   7.139
  775CO2     O1 3846   4.132   2.649   7.254
  775CO2     O2 3847   4.156   2.650   7.023
  776CO2     D1 3848   4.704   2.929   5.509
  776CO2     D2 3849   4.869   2.918   5.401
  776CO2      C 3850   4.787   2.924   5.455
  776CO2     O1 3851   4.690   2.930   5.519
  776CO2     O2 3852   4.884   2.917   5.392
  777CO2     D1 3853   6.074   5.395   8.056
  777CO2     D2 3854   6.183   5.362   8.218
  777CO2      C 3855   6.129   5.379   8.137
  777CO2     O1 3856   6.065   5.398   8.042
  777CO2     O2 3857   6.192   5.360   8.232
  778CO2     D1 3858   6.446   1.344   5.682
  778CO2     D2 3859   6.409   1.368   5.489
  778CO2      C 3860   6.427   1.356   5.585
  778CO2     O1 3861   6.449   1.341   5.698
  778CO2     O2 3862   6.406   1.370   5.472
  779CO2     D1 3863   8.294   2.525   2.803
  779CO2     D2 3864   8.490   2.552   2.800
  779CO2      C 3865   8.392   2.539   2.801
  779CO2     O1 3866   8.277   2.522   2.803
  779CO2     O2 3867   8.507   2.555   2.800
  780CO2     D1 3868   2.195   6.323   7.139
  780CO2     D2 3869   2.164   6.329   6.943
  780CO2      C 3870   2.179   6.326   7.041
  780CO2     O1 3871   2.197   6.323   7.155
  780CO2     O2 3872   2.162   6.329   6.926
  781CO2     D1 3873   1.513   5.164   1.533
  781CO2     D2 3874   1.709   5.190   1.528
  781CO2      C 3875   1.611   5.177   1.530
  781CO2     O1 3876   1.496   5.161   1.534
  781CO2     O2 3877   1.726   5.192   1.527
  782CO2     D1 3878   8.705   0.261   6.892
  782CO2     D2 3879   8.706   0.242   7.089
  782CO2      C 3880   8.705   0.252   6.991
  782CO2     O1 3881   8.705   0.263   6.875
  782CO2     O2 3882   8.706   0.240   7.106
  783CO2     D1 3883   7.918   9.577   6.508
  783CO2     D2 3884   7.926   9.529   6.700
  783CO2      C 3885   7.922   9.553   6.604
  783CO2     O1 3886   7.917   9.581   6.492
  783CO2     O2 3887   7.926   9.525   6.717
  784CO2     D1 3888   8.843   0.964   0.561
  784CO2     D2 3889   8.893   0.930   0.373
  784CO2      C 3890   8.868   0.947   0.467
  784CO2     O1 3891   8.839   0.967   0.577
  784CO2     O2 3892   8.898   0.927   0.356
  785CO2     D1 3893   1.255   5.245   1.540
  785CO2     D2 3894   1.420   5.352   1.562
  785CO2      C 3895   1.337   5.298   1.551
  785CO2     O1 3896   1.240   5.236   1.538
  785CO2     O2 3897   1.434   5.361   1.563
  786CO2     D1 3898   5.958   0.165   8.611
  786CO2     D2 3899   5.884   0.339   8.551
  786CO2      C 3900   5.921   0.252   8.581
  786CO2     O1 3901   5.964   0.150   8.616
  786CO2     O2 3902   5.878   0.354   8.546
  787CO2     D1 3903   6.119   3.643   2.648
  787CO2     D2 3904   6.080   3.620   2.840
  787CO2      C 3905   6.099   3.631   2.744
  787CO2     O1 3906   6.122   3.645   2.631
  787CO2     O2 3907   6.076   3.618   2.857
  788CO2     D1 3908   4.077   9.677   1.549
  788CO2     D2 3909   4.094   9.737   1.361
  788CO2      C 3910   4.085   9.707   1.455
  788CO2     O1 3911   4.075   9.672   1.565
  788CO2     O2 3912   4.095   9.742   1.345
  789CO2     D1 3913   3.647   6.895   6.169
  789CO2     D2 3914   3.499   6.884   6.300
  789CO2      C 3915   3.573   6.890   6.234
  789CO2     O1 3916   3.659   6.896   6.158
  789CO2     O2 3917   3.486   6.883   6.311
  790CO2     D1 3918   5.427   8.739   4.226
  790CO2     D2 3919   5.530   8.768   4.060
  790CO2      C 3920   5.478   8.754   4.143
  790CO2     O1 3921   5.418   8.736   4.240
  790CO2     O2 3922   5.539   8.771   4.046
  791CO2     D1 3923   7.954   4.317   8.054
  791CO2     D2 3924   7.968   4.285   8.249
  791CO2      C 3925   7.961   4.301   8.151
  791CO2     O1 3926   7.953   4.319   8.037
  791CO2     O2 3927   7.969   4.283   8.265
  792CO2     D1 3928   0.943   7.085   8.642
  792CO2     D2 3929   0.860   7.162   8.480
  792CO2      C 3930   0.901   7.123   8.561
  792CO2     O1 3931   0.950   7.078   8.656
  792CO2     O2 3932   0.853   7.168   8.466
  793CO2     D1 3933   9.250   4.321   0.556
  793CO2     D2 3934   9.281   4.329   0.361
  793CO2      C 3935   9.265   4.325   0.458
  793CO2     O1 3936   9.247   4.320   0.573
  793CO2     O2 3937   9.283   4.330   0.344
  794CO2     D1 3938   8.977   9.820   5.034
  794CO2     D2 3939   8.841   9.678   5.050
  794CO2      C 3940   8.909   9.749   5.042
  794CO2     O1 3941   8.989   9.832   5.033
  794CO2     O2 3942   8.829   9.665   5.052
  795CO2     D1 3943   8.102   5.028   0.957
  795CO2     D2 3944   7.925   5.113   0.928
  795CO2      C 3945   8.013   5.071   0.943
  795CO2     O1 3946   8.117   5.021   0.960
  795CO2     O2 3947   7.910   5.120   0.926
  796CO2     D1 3948   3.983   5.578   9.704
  796CO2     D2 3949   3.982   5.555   9.507
  796CO2      C 3950   3.982   5.566   9.606
  796CO2     O1 3951   3.983   5.580   9.721
  796CO2     O2 3952   3.982   5.553   9.490
  797CO2     D1 3953   9.757   6.880   3.510
  797CO2     D2 3954   9.771   6.920   3.317
  797CO2      C 3955   9.764   6.900   3.413
  797CO2     O1 3956   9.756   6.876   3.526
  797CO2     O2 3957   9.772   6.924   3.300
  798CO2     D1 3958   4.747   7.630   1.560
  798CO2     D2 3959   4.567   7.604   1.636
  798CO2      C 3960   4.657   7.617   1.598
  798CO2     O1 3961   4.763   7.633   1.553
  798CO2     O2 3962   4.551   7.601   1.643
  799CO2     D1 3963   3.882   6.806   9.387
  799CO2     D2 3964   3.841   6.657   9.510
  799CO2      C 3965   3.861   6.732   9.448
  799CO2     O1 3966   3.886   6.819   9.376
  799CO2     O2 3967   3.837   6.645   9.521
  800CO2     D1 3968   4.498   9.256   6.816
  800CO2     D2 3969   4.530   9.198   7.002
  800CO2      C 3970   4.514   9.227   6.909
  800CO2     O1 3971   4.496   9.261   6.800
  800CO2     O2 3972   4.532   9.193   7.018
  801CO2     D1 3973   0.712   0.602   3.828
  801CO2     D2 3974   0.743   0.689   4.003
  801CO2      C 3975   0.727   0.645   3.916
  801CO2     O1 3976   0.709   0.594   3.813
  801CO2     O2 3977   0.746   0.697   4.018
  802CO2     D1 3978   3.750   7.766   2.032
  802CO2     D2 3979   3.723   7.754   2.227
  802CO2      C 3980   3.736   7.760   2.129
  802CO2     O1 3981   3.752   7.767   2.015
  802CO2     O2 3982   3.720   7.753   2.244
  803CO2     D1 3983   6.432   1.212   9.544
  803CO2     D2 3984   6.356   1.266   9.369
  803CO2      C 3985   6.394   1.239   9.457
  803CO2     O1 3986   6.439   1.207   9.559
  803CO2     O2 3987   6.350   1.270   9.354
  804CO2     D1 3988   4.785   8.496   8.976
  804CO2     D2 3989   4.782   8.312   8.902
  804CO2      C 3990   4.783   8.404   8.939
  804CO2     O1 3991   4.785   8.512   8.982
  804CO2     O2 3992   4.782   8.296   8.896
  805CO2     D1 3993   0.719   5.316   6.911
  805CO2     D2 3994   0.563   5.437   6.895
  805CO2      C 3995   0.641   5.377   6.903
  805CO2     O1 3996   0.733   5.306   6.913
  805CO2     O2 3997   0.550   5.447   6.894
  806CO2     D1 3998   6.547   1.732   1.024
  806CO2     D2 3999   6.385   1.618   1.013
  806CO2      C 4000   6.466   1.675   1.018
  806CO2     O1 4001   6.561   1.741   1.025
  806CO2     O2 4002   6.372   1.608   1.012
  807CO2     D1 4003   9.596   7.551   4.795
  807CO2     D2 4004   9.422   7.481   4.731
  807CO2      C 4005   9.509   7.516   4.763
  807CO2     O1 4006   9.611   7.557   4.800
  807CO2     O2 4007   9.407   7.475   4.726
  808CO2     D1 4008   8.938   0.045   9.146
  808CO2     D2 4009   8.901   0.107   8.962
  808CO2      C 4010   8.920   0.076   9.054
  808CO2     O1 4011   8.942   0.040   9.162
  808CO2     O2 4012   8.898   0.112   8.946
  809CO2     D1 4013   2.077   6.526   7.460
  809CO2     D2 4014   2.061   6.491   7.266
  809CO2      C 4015   2.069   6.508   7.363
  809CO2     O1 4016   2.078   6.529   7.477
  809CO2     O2 4017   2.059   6.487   7.249
  810CO2     D1 4018   3.015   2.442   2.325
  810CO2     D2 4019   2.965   2.601   2.431
  810CO2      C 4020   2.990   2.521   2.378
  810CO2     O1 4021   3.019   2.428   2.315
  810CO2     O2 4022   2.961   2.615   2.441
  811CO2     D1 4023   2.059   5.102   5.431
  811CO2     D2 4024   1.980   5.039   5.261
  811CO2      C 4025   2.019   5.070   5.346
  811CO2     O1 4026   2.066   5.108   5.446
  811CO2     O2 4027   1.973   5.033   5.247
  812CO2     D1 4028   6.668   2.228   6.465
  812CO2     D2 4029   6.477   2.187   6.434
  812CO2      C 4030   6.572   2.208   6.449
  812CO2     O1 4031   6.685   2.231   6.468
  812CO2     O2 4032   6.460   2.184   6.431
  813CO2     D1 4033   6.426   3.499   5.058
  813CO2     D2 4034   6.406   3.542   4.866
  813CO2      C 4035   6.416   3.520   4.962
  813CO2     O1 4036   6.428   3.495   5.075
  813CO2     O2 4037   6.404   3.546   4.850
  814CO2     D1 4038   7.446   3.679   2.051
  814CO2     D2 4039   7.426   3.612   1.866
  814CO2      C 4040   7.436   3.645   1.959
  814CO2     O1 4041   7.448   3.685   2.067
  814CO2     O2 4042   7.424   3.606   1.850
  815CO2     D1 4043   2.213   8.267   8.820
  815CO2     D2 4044   2.231   8.164   8.987
  815CO2      C 4045   2.222   8.215   8.904
  815CO2     O1 4046   2.211   8.276   8.805
  815CO2     O2 4047   2.232   8.155   9.002
  816CO2     D1 4048   5.634   8.476   8.305
  816CO2     D2 4049   5.794   8.372   8.253
  816CO2      C 4050   5.714   8.424   8.279
  816CO2     O1 4051   5.621   8.486   8.309
  816CO2     O2 4052   5.807   8.362   8.248
  817CO2     D1 4053   0.790   2.233   5.636
  817CO2     D2 4054   0.730   2.185   5.454
  817CO2      C 4055   0.760   2.209   5.545
  817CO2     O1 4056   0.795   2.237   5.652
  817CO2     O2 4057   0.724   2.180   5.438
  818CO2     D1 4058   7.170   2.274   2.841
  818CO2     D2 4059   7.092   2.207   2.672
  818CO2      C 4060   7.131   2.241   2.757
  818CO2     O1 4061   7.176   2.280   2.856
  818CO2     O2 4062   7.085   2.202   2.657
  819CO2     D1 4063   8.558   0.025   5.236
  819CO2     D2 4064   8.437   0.142   5.131
  819CO2      C 4065   8.497   0.084   5.183
  819CO2     O1 4066   8.568   0.015   5.245
  819CO2     O2 4067   8.427   0.152   5.122
  820CO2     D1 4068   2.189   6.448   2.724
  820CO2     D2 4069   2.172   6.447   2.921
  820CO2      C 4070   2.180   6.447   2.822
  820CO2     O1 4071   2.190   6.448   2.707
  820CO2     O2 4072   2.170   6.446   2.938
  821CO2     D1 4073   5.129   1.901   3.923
  821CO2     D2 4074   5.222   1.941   4.093
  821CO2      C 4075   5.176   1.921   4.008
  821CO2     O1 4076   5.121   1.897   3.908
  821CO2     O2 4077   5.230   1.945   4.108
  822CO2     D1 4078   8.781   2.849   6.441
  822CO2     D2 4079   8.755   2.948   6.271
  822CO2      C 4080   8.768   2.899   6.356
  822CO2     O1 4081   8.783   2.841   6.455
  822CO2     O2 4082   8.752   2.957   6.257
  823CO2     D1 4083   2.481   0.469   4.060
  823CO2     D2 4084   2.511   0.419   4.249
  823CO2      C 4085   2.496   0.444   4.154
  823CO2     O1 4086   2.478   0.474   4.044
  823CO2     O2 4087   2.513   0.415   4.265
  824CO2     D1 4088   6.839   4.693   7.051
  824CO2     D2 4089   6.894   4.598   6.886
  824CO2      C 4090   6.866   4.645   6.969
  824CO2     O1 4091   6.834   4.701   7.065
  824CO2     O2 4092   6.899   4.590   6.872
  825CO2     D1 4093   4.092   7.467   2.442
  825CO2     D2 4094   4.097   7.624   2.322
  825CO2      C 4095   4.094   7.545   2.382
  825CO2     O1 4096   4.091   7.453   2.453
  825CO2     O2 4097   4.097   7.637   2.311
  826CO2     D1 4098   9.205   8.618   1.808
  826CO2     D2 4099   9.203   8.794   1.719
  826CO2      C 4100   9.204   8.706   1.763
  826CO2     O1 4101   9.205   8.602   1.815
  826CO2     O2 4102   9.202   8.810   1.711
  827CO2     D1 4103   8.707   2.261   0.622
  827CO2     D2 4104   8.722   2.338   0.440
  827CO2      C 4105   8.715   2.300   0.531
  827CO2     O1 4106   8.706   2.255   0.637
  827CO2     O2 4107   8.723   2.345   0.424
  828CO2     D1 4108   8.655   7.540   9.959
  828CO2     D2 4109   8.844   7.596   9.948
  828CO2      C 4110   8.749   7.568   9.954
  828CO2     O1 4111   8.638   7.535   9.960
  828CO2     O2 4112   8.860   7.601   9.947
  829CO2     D1 4113   3.161   8.684   4.583
  829CO2     D2 4114   3.028   8.714   4.440
  829CO2      C 4115   3.094   8.699   4.512
  829CO2     O1 4116   3.173   8.681   4.595
  829CO2     O2 4117   3.016   8.717   4.428
  830CO2     D1 4118   9.090   7.804   9.392
  830CO2     D2 4119   9.087   7.855   9.201
  830CO2      C 4120   9.088   7.830   9.296
  830CO2     O1 4121   9.090   7.800   9.409
  830CO2     O2 4122   9.086   7.859   9.184
  831CO2     D1 4123   9.609   6.311   9.035
  831CO2     D2 4124   9.595   6.496   9.105
  831CO2      C 4125   9.602   6.403   9.070
  831CO2     O1 4126   9.610   6.295   9.029
  831CO2     O2 4127   9.594   6.512   9.111
  832CO2     D1 4128   8.189   5.518   7.131
  832CO2     D2 4129   8.190   5.707   7.073
  832CO2      C 4130   8.189   5.613   7.102
  832CO2     O1 4131   8.189   5.502   7.136
  832CO2     O2 4132   8.190   5.723   7.068
  833CO2     D1 4133   9.210   4.939   0.876
  833CO2     D2 4134   9.310   4.914   0.707
  833CO2      C 4135   9.260   4.927   0.791
  833CO2     O1 4136   9.201   4.941   0.890
  833CO2     O2 4137   9.319   4.912   0.692
  834CO2     D1 4138   8.909   0.776   4.581
  834CO2     D2 4139   8.787   0.811   4.429
  834CO2      C 4140   8.848   0.794   4.505
  834CO2     O1 4141   8.920   0.774   4.594
  834CO2     O2 4142   8.777   0.814   4.416
  835CO2     D1 4143   9.756   0.425   9.333
  835CO2     D2 4144   9.867   0.511   9.472
  835CO2      C 4145   9.812   0.468   9.402
  835CO2     O1 4146   9.746   0.418   9.321
  835CO2     O2 4147   9.877   0.518   9.484
  836CO2     D1 4148   0.233   3.057   4.530
  836CO2     D2 4149   0.169   3.239   4.485
  836CO2      C 4150   0.201   3.148   4.507
  836CO2     O1 4151   0.238   3.041   4.534
  836CO2     O2 4152   0.164   3.255   4.481
  837CO2     D1 4153   6.398   7.134   1.324
  837CO2     D2 4154   6.419   7.155   1.128
  837CO2      C 4155   6.408   7.145   1.226
  837CO2     O1 4156   6.396   7.132   1.341
  837CO2     O2 4157   6.420   7.157   1.111
  838CO2     D1 4158   1.497   7.612   3.005
  838CO2     D2 4159   1.500   7.604   3.203
  838CO2      C 4160   1.498   7.608   3.104
  838CO2     O1 4161   1.497   7.613   2.988
  838CO2     O2 4162   1.500   7.603   3.220
  839CO2     D1 4163   8.015   2.817   3.487
  839CO2     D2 4164   7.824   2.770   3.466
  839CO2      C 4165   7.920   2.794   3.476
  839CO2     O1 4166   8.032   2.821   3.489
  839CO2     O2 4167   7.808   2.766   3.464
  840CO2     D1 4168   8.837   8.294   5.177
  840CO2     D2 4169   8.741   8.193   5.036
  840CO2      C 4170   8.789   8.243   5.107
  840CO2     O1 4171   8.845   8.302   5.189
  840CO2     O2 4172   8.733   8.184   5.024
  841CO2     D1 4173   1.467   8.900   0.612
  841CO2     D2 4174   1.397   9.065   0.527
  841CO2      C 4175   1.432   8.983   0.569
  841CO2     O1 4176   1.473   8.886   0.619
  841CO2     O2 4177   1.391   9.079   0.520
  842CO2     D1 4178   7.463   8.873   3.977
  842CO2     D2 4179   7.415   8.935   4.158
  842CO2      C 4180   7.439   8.904   4.068
  842CO2     O1 4181   7.468   8.868   3.961
  842CO2     O2 4182   7.410   8.940   4.174
  843CO2     D1 4183   8.907   7.842   0.235
  843CO2     D2 4184   9.097   7.893   0.215
  843CO2      C 4185   9.002   7.868   0.225
  843CO2     O1 4186   8.890   7.838   0.237
  843CO2     O2 4187   9.113   7.898   0.214
  844CO2     D1 4188   7.982   2.705   2.051
  844CO2     D2 4189   7.801   2.767   2.001
  844CO2      C 4190   7.891   2.736   2.026
  844CO2     O1 4191   7.998   2.700   2.055
  844CO2     O2 4192   7.785   2.772   1.997
  845CO2     D1 4193   7.829   4.172   0.626
  845CO2     D2 4194   7.963   4.297   0.551
  845CO2      C 4195   7.896   4.234   0.589
  845CO2     O1 4196   7.818   4.161   0.633
  845CO2     O2 4197   7.975   4.308   0.545
  846CO2     D1 4198   6.129   0.347   5.652
  846CO2     D2 4199   6.278   0.436   5.556
  846CO2      C 4200   6.204   0.391   5.604
  846CO2     O1 4201   6.116   0.339   5.660
  846CO2     O2 4202   6.291   0.443   5.548
  847CO2     D1 4203   1.451   5.714   9.678
  847CO2     D2 4204   1.493   5.895   9.743
  847CO2      C 4205   1.472   5.804   9.711
  847CO2     O1 4206   1.448   5.698   9.673
  847CO2     O2 4207   1.497   5.911   9.749
  848CO2     D1 4208   6.811   0.405   3.266
  848CO2     D2 4209   6.704   0.252   3.199
  848CO2      C 4210   6.757   0.329   3.232
  848CO2     O1 4211   6.820   0.418   3.272
  848CO2     O2 4212   6.694   0.239   3.193
  849CO2     D1 4213   8.387   0.531   3.657
  849CO2     D2 4214   8.241   0.639   3.579
  849CO2      C 4215   8.314   0.585   3.618
  849CO2     O1 4216   8.400   0.522   3.664
  849CO2     O2 4217   8.229   0.649   3.572
  850CO2     D1 4218   0.566   7.313   9.769
  850CO2     D2 4219   0.558   7.326   9.966
  850CO2      C 4220   0.562   7.319   9.867
  850CO2     O1 4221   0.567   7.311   9.752
  850CO2     O2 4222   0.557   7.328   9.983
  851CO2     D1 4223   4.647   7.047   4.218
  851CO2     D2 4224   4.669   7.023   4.413
  851CO2      C 4225   4.658   7.035   4.316
  851CO2     O1 4226   4.645   7.049   4.201
  851CO2     O2 4227   4.671   7.021   4.430
  852CO2     D1 4228   5.652   3.510   9.963
  852CO2     D2 4229   5.653   3.510   9.765
  852CO2      C 4230   5.652   3.510   9.864
  852CO2     O1 4231   5.652   3.510   9.980
  852CO2     O2 4232   5.653   3.510   9.748
  853CO2     D1 4233   6.047   1.442   3.578
  853CO2     D2 4234   5.885   1.480   3.685
  853CO2      C 4235   5.966   1.461   3.631
  853CO2     O1 4236   6.061   1.439   3.568
  853CO2     O2 4237   5.871   1.483   3.695
  854CO2     D1 4238   2.906   8.504   3.144
  854CO2     D2 4239   2.842   8.678   3.213
  854CO2      C 4240   2.874   8.591   3.179
  854CO2     O1 4241   2.911   8.488   3.138
  854CO2     O2 4242   2.837   8.693   3.219
  855CO2     D1 4243   8.087   0.386   6.305
  855CO2     D2 4244   8.066   0.424   6.112
  855CO2      C 4245   8.077   0.405   6.208
  855CO2     O1 4246   8.089   0.382   6.321
  855CO2     O2 4247   8.064   0.428   6.095
  856CO2     D1 4248   8.140   3.625   9.470
  856CO2     D2 4249   7.958   3.554   9.499
  856CO2      C 4250   8.049   3.589   9.485
  856CO2     O1 4251   8.156   3.631   9.468
  856CO2     O2 4252   7.942   3.547   9.501
  857CO2     D1 4253   3.930   1.768   5.390
  857CO2     D2 4254   3.939   1.782   5.587
  857CO2      C 4255   3.934   1.775   5.488
  857CO2     O1 4256   3.929   1.767   5.373
  857CO2     O2 4257   3.939   1.783   5.604
  858CO2     D1 4258   0.730   0.045   3.923
  858CO2     D2 4259   0.818   0.220   3.946
  858CO2      C 4260   0.774   0.132   3.935
  858CO2     O1 4261   0.722   0.029   3.921
  858CO2     O2 4262   0.826   0.235   3.948
  859CO2     D1 4263   8.882   2.892   9.360
  859CO2     D2 4264   8.830   2.772   9.509
  859CO2      C 4265   8.856   2.832   9.434
  859CO2     O1 4266   8.887   2.902   9.347
  859CO2     O2 4267   8.825   2.762   9.521
  860CO2     D1 4268   8.854   2.571   4.481
  860CO2     D2 4269   8.850   2.540   4.676
  860CO2      C 4270   8.852   2.555   4.578
  860CO2     O1 4271   8.855   2.574   4.464
  860CO2     O2 4272   8.849   2.537   4.693
  861CO2     D1 4273   3.797   2.210   2.325
  861CO2     D2 4274   3.648   2.081   2.340
  861CO2      C 4275   3.722   2.146   2.333
  861CO2     O1 4276   3.810   2.221   2.324
  861CO2     O2 4277   3.635   2.070   2.341
  862CO2     D1 4278   4.650   3.369   2.717
  862CO2     D2 4279   4.778   3.384   2.567
  862CO2      C 4280   4.714   3.376   2.642
  862CO2     O1 4281   4.639   3.368   2.730
  862CO2     O2 4282   4.789   3.385   2.554
  863CO2     D1 4283   5.129   4.614   5.818
  863CO2     D2 4284   5.267   4.473   5.834
  863CO2      C 4285   5.198   4.543   5.826
  863CO2     O1 4286   5.117   4.626   5.817
  863CO2     O2 4287   5.279   4.461   5.836
  864CO2     D1 4288   7.958   6.938   2.459
  864CO2     D2 4289   8.093   7.075   2.504
  864CO2      C 4290   8.025   7.007   2.482
  864CO2     O1 4291   7.946   6.927   2.455
  864CO2     O2 4292   8.105   7.087   2.508
  865CO2     D1 4293   8.858   4.523   5.109
  865CO2     D2 4294   8.750   4.440   4.966
  865CO2      C 4295   8.804   4.482   5.038
  865CO2     O1 4296   8.867   4.530   5.122
  865CO2     O2 4297   8.741   4.433   4.954
  866CO2     D1 4298   7.901   7.897   5.775
  866CO2     D2 4299   7.944   7.980   5.600
  866CO2      C 4300   7.922   7.939   5.687
  866CO2     O1 4301   7.897   7.890   5.790
  866CO2     O2 4302   7.947   7.987   5.585
  867CO2     D1 4303   1.729   7.951   2.708
  867CO2     D2 4304   1.671   7.762   2.718
  867CO2      C 4305   1.700   7.857   2.713
  867CO2     O1 4306   1.734   7.967   2.707
  867CO2     O2 4307   1.665   7.746   2.719
  868CO2     D1 4308   1.718   8.132   6.844
  868CO2     D2 4309   1.774   8.085   6.660
  868CO2      C 4310   1.746   8.108   6.752
  868CO2     O1 4311   1.713   8.136   6.860
  868CO2     O2 4312   1.779   8.081   6.645
  869CO2     D1 4313   2.961   1.667   5.262
  869CO2     D2 4314   2.912   1.610   5.445
  869CO2      C 4315   2.937   1.639   5.354
  869CO2     O1 4316   2.966   1.672   5.246
  869CO2     O2 4317   2.907   1.605   5.461
  870CO2     D1 4318   0.595   3.739   2.752
  870CO2     D2 4319   0.591   3.739   2.554
  870CO2      C 4320   0.593   3.739   2.653
  870CO2     O1 4321   0.595   3.739   2.769
  870CO2     O2 4322   0.591   3.739   2.537
  871CO2     D1 4323   1.719   6.114   9.782
  871CO2     D2 4324   1.721   6.293   9.866
  871CO2      C 4325   1.720   6.203   9.824
  871CO2     O1 4326   1.719   6.099   9.774
  871CO2     O2 4327   1.721   6.308   9.874
  872CO2     D1 4328   9.704   5.068   9.133
  872CO2     D2 4329   9.627   4.900   9.062
  872CO2      C 4330   9.665   4.984   9.098
  872CO2     O1 4331   9.710   5.082   9.140
  872CO2     O2 4332   9.620   4.886   9.056
  873CO2     D1 4333   3.247   4.723   6.501
  873CO2     D2 4334   3.210   4.577   6.630
  873CO2      C 4335   3.229   4.650   6.565
  873CO2     O1 4336   3.250   4.735   6.490
  873CO2     O2 4337   3.207   4.565   6.641
  874CO2     D1 4338   3.915   7.283   6.199
  874CO2     D2 4339   3.835   7.390   6.054
  874CO2      C 4340   3.875   7.337   6.126
  874CO2     O1 4341   3.922   7.273   6.211
  874CO2     O2 4342   3.828   7.400   6.041
  875CO2     D1 4343   1.336   0.201   5.576
  875CO2     D2 4344   1.204   0.318   5.486
  875CO2      C 4345   1.270   0.260   5.531
  875CO2     O1 4346   1.348   0.191   5.584
  875CO2     O2 4347   1.192   0.328   5.478
  876CO2     D1 4348   7.086   2.336   5.315
  876CO2     D2 4349   7.061   2.204   5.170
  876CO2      C 4350   7.073   2.270   5.243
  876CO2     O1 4351   7.088   2.347   5.328
  876CO2     O2 4352   7.058   2.193   5.157
  877CO2     D1 4353   8.819   2.302   4.589
  877CO2     D2 4354   8.774   2.352   4.775
  877CO2      C 4355   8.796   2.327   4.682
  877CO2     O1 4356   8.823   2.298   4.573
  877CO2     O2 4357   8.770   2.356   4.791
  878CO2     D1 4358   4.491   6.586   1.841
  878CO2     D2 4359   4.438   6.593   1.650
  878CO2      C 4360   4.465   6.589   1.745
  878CO2     O1 4361   4.496   6.586   1.857
  878CO2     O2 4362   4.434   6.593   1.634
  879CO2     D1 4363   8.594   1.792   8.663
  879CO2     D2 4364   8.539   1.674   8.812
  879CO2      C 4365   8.566   1.733   8.738
  879CO2     O1 4366   8.599   1.802   8.651
  879CO2     O2 4367   8.534   1.664   8.825
  880CO2     D1 4368   7.678   7.517   2.358
  880CO2     D2 4369   7.808   7.544   2.211
  880CO2      C 4370   7.743   7.531   2.285
  880CO2     O1 4371   7.667   7.515   2.371
  880CO2     O2 4372   7.819   7.546   2.199
  881CO2     D1 4373   3.106   8.499   3.355
  881CO2     D2 4374   3.130   8.643   3.489
  881CO2      C 4375   3.118   8.571   3.422
  881CO2     O1 4376   3.103   8.487   3.344
  881CO2     O2 4377   3.132   8.655   3.500
  882CO2     D1 4378   6.357   1.659   8.214
  882CO2     D2 4379   6.381   1.827   8.314
  882CO2      C 4380   6.369   1.743   8.264
  882CO2     O1 4381   6.355   1.644   8.205
  882CO2     O2 4382   6.383   1.842   8.323
  883CO2     D1 4383   6.109   2.423   6.625
  883CO2     D2 4384   6.064   2.504   6.799
  883CO2      C 4385   6.087   2.463   6.712
  883CO2     O1 4386   6.113   2.416   6.610
  883CO2     O2 4387   6.060   2.511   6.814
  884CO2     D1 4388   4.062   5.363   6.917
  884CO2     D2 4389   4.062   5.373   6.719
  884CO2      C 4390   4.062   5.368   6.818
  884CO2     O1 4391   4.062   5.362   6.934
  884CO2     O2 4392   4.062   5.374   6.702
  885CO2     D1 4393   7.950   0.153   6.761
  885CO2     D2 4394   8.098   0.036   6.699
  885CO2      C 4395   8.024   0.095   6.730
  885CO2     O1 4396   7.938   0.163   6.766
  885CO2     O2 4397   8.110   0.026   6.693
  886CO2     D1 4398  10.000   3.691   8.495
  886CO2     D2 4399   9.997   3.700   8.692
  886CO2      C 4400   9.998   3.696   8.593
  886CO2     O1 4401  10.000   3.691   8.478
  886CO2     O2 4402   9.997   3.701   8.709
  887CO2     D1 4403   3.088   7.422   0.041
  887CO2     D2 4404   3.163   7.384   0.219
  887CO2      C 4405   3.126   7.403   0.130
  887CO2     O1 4406   3.081   7.425   0.025
  887CO2     O2 4407   3.170   7.380   0.235
  888CO2     D1 4408   3.531   0.329   5.895
  888CO2     D2 4409   3.643   0.332   5.732
  888CO2      C 4410   3.587   0.330   5.814
  888CO2     O1 4411   3.522   0.328   5.910
  888CO2     O2 4412   3.653   0.332   5.718
  889CO2     D1 4413   3.593   0.238   4.404
  889CO2     D2 4414   3.457   0.312   4.528
  889CO2      C 4415   3.525   0.275   4.466
  889CO2     O1 4416   3.604   0.232   4.393
  889CO2     O2 4417   3.446   0.319   4.539
  890CO2     D1 4418   1.206   3.487   1.239
  890CO2     D2 4419   1.203   3.488   1.437
  890CO2      C 4420   1.204   3.487   1.338
  890CO2     O1 4421   1.207   3.487   1.222
  890CO2     O2 4422   1.202   3.488   1.454
  891CO2     D1 4423   0.555   8.072   4.825
  891CO2     D2 4424   0.575   7.925   4.955
  891CO2      C 4425   0.565   7.998   4.890
  891CO2     O1 4426   0.553   8.084   4.813
  891CO2     O2 4427   0.577   7.912   4.967
  892CO2     D1 4428   9.211   2.782   9.257
  892CO2     D2 4429   9.305   2.948   9.203
  892CO2      C 4430   9.258   2.865   9.230
  892CO2     O1 4431   9.203   2.767   9.262
  892CO2     O2 4432   9.313   2.962   9.199
  893CO2     D1 4433   1.996   5.993   9.943
  893CO2     D2 4434   1.848   6.098  10.020
  893CO2      C 4435   1.922   6.045   9.982
  893CO2     O1 4436   2.009   5.983   9.936
  893CO2     O2 4437   1.836   6.108  10.027
  894CO2     D1 4438   5.819   9.285   8.293
  894CO2     D2 4439   5.790   9.282   8.098
  894CO2      C 4440   5.804   9.284   8.196
  894CO2     O1 4441   5.821   9.285   8.310
  894CO2     O2 4442   5.787   9.282   8.081
  895CO2     D1 4443   7.712   4.362   6.553
  895CO2     D2 4444   7.656   4.238   6.697
  895CO2      C 4445   7.684   4.300   6.625
  895CO2     O1 4446   7.716   4.373   6.541
  895CO2     O2 4447   7.651   4.228   6.710
  896CO2     D1 4448   7.215   9.973   6.227
  896CO2     D2 4449   7.296  10.008   6.404
  896CO2      C 4450   7.256   9.991   6.316
  896CO2     O1 4451   7.208   9.970   6.212
  896CO2     O2 4452   7.303  10.011   6.420
  897CO2     D1 4453   7.543   8.804   6.544
  897CO2     D2 4454   7.646   8.935   6.650
  897CO2      C 4455   7.594   8.870   6.597
  897CO2     O1 4456   7.535   8.792   6.534
  897CO2     O2 4457   7.654   8.947   6.660
  898CO2     D1 4458   8.270   7.961   4.136
  898CO2     D2 4459   8.271   8.013   4.326
  898CO2      C 4460   8.270   7.987   4.231
  898CO2     O1 4461   8.270   7.956   4.119
  898CO2     O2 4462   8.271   8.017   4.343
  899CO2     D1 4463   9.938   3.885   9.065
  899CO2     D2 4464   9.998   4.030   8.944
  899CO2      C 4465   9.968   3.957   9.005
  899CO2     O1 4466   9.932   3.873   9.075
  899CO2     O2 4467  10.003   4.042   8.934
  900CO2     D1 4468   1.532   3.709   1.574
  900CO2     D2 4469   1.623   3.799   1.726
  900CO2      C 4470   1.578   3.754   1.650
  900CO2     O1 4471   1.525   3.702   1.561
  900CO2     O2 4472   1.630   3.806   1.739
  901CO2     D1 4473   8.853   4.758   6.284
  901CO2     D2 4474   8.769   4.622   6.399
  901CO2      C 4475   8.811   4.690   6.342
  901CO2     O1 4476   8.860   4.770   6.274
  901CO2     O2 4477   8.762   4.610   6.409
  902CO2     D1 4478   3.833   5.270   4.038
  902CO2     D2 4479   3.755   5.450   4.066
  902CO2      C 4480   3.794   5.360   4.052
  902CO2     O1 4481   3.839   5.255   4.035
  902CO2     O2 4482   3.748   5.465   4.068
  903CO2     D1 4483   1.208   9.356   0.024
  903CO2     D2 4484   1.120   9.304   0.193
  903CO2      C 4485   1.164   9.330   0.109
  903CO2     O1 4486   1.216   9.360   0.009
  903CO2     O2 4487   1.113   9.300   0.208
  904CO2     D1 4488   3.804   1.673   2.255
  904CO2     D2 4489   3.971   1.684   2.149
  904CO2      C 4490   3.888   1.679   2.202
  904CO2     O1 4491   3.790   1.672   2.265
  904CO2     O2 4492   3.985   1.685   2.140
  905CO2     D1 4493   2.847   7.209   8.862
  905CO2     D2 4494   2.846   7.167   8.669
  905CO2      C 4495   2.847   7.188   8.766
  905CO2     O1 4496   2.847   7.213   8.879
  905CO2     O2 4497   2.846   7.163   8.652
  906CO2     D1 4498   7.424   5.980   9.231
  906CO2     D2 4499   7.558   5.991   9.376
  906CO2      C 4500   7.491   5.986   9.303
  906CO2     O1 4501   7.412   5.979   9.218
  906CO2     O2 4502   7.570   5.992   9.388
  907CO2     D1 4503   3.440   7.338   9.443
  907CO2     D2 4504   3.493   7.392   9.626
  907CO2      C 4505   3.466   7.365   9.534
  907CO2     O1 4506   3.435   7.334   9.427
  907CO2     O2 4507   3.498   7.396   9.641
  908CO2     D1 4508   9.048   9.358   4.278
  908CO2     D2 4509   9.048   9.506   4.147
  908CO2      C 4510   9.048   9.432   4.212
  908CO2     O1 4511   9.048   9.345   4.289
  908CO2     O2 4512   9.048   9.519   4.136
  909CO2     D1 4513   3.840   5.410   3.401
  909CO2     D2 4514   3.812   5.581   3.495
  909CO2      C 4515   3.826   5.495   3.448
  909CO2     O1 4516   3.842   5.395   3.392
  909CO2     O2 4517   3.810   5.596   3.503
  910CO2     D1 4518   6.785   5.699   4.137
  910CO2     D2 4519   6.878   5.873   4.160
  910CO2      C 4520   6.831   5.786   4.148
  910CO2     O1 4521   6.777   5.684   4.135
  910CO2     O2 4522   6.886   5.888   4.162
  911CO2     D1 4523   5.835   7.502   2.496
  911CO2     D2 4524   5.893   7.386   2.645
  911CO2      C 4525   5.864   7.444   2.570
  911CO2     O1 4526   5.830   7.512   2.483
  911CO2     O2 4527   5.898   7.376   2.658
  912CO2     D1 4528   5.127   2.930   1.528
  912CO2     D2 4529   5.205   2.879   1.702
  912CO2      C 4530   5.166   2.904   1.615
  912CO2     O1 4531   5.120   2.934   1.513
  912CO2     O2 4532   5.212   2.875   1.718
  913CO2     D1 4533   8.026   0.102   8.479
  913CO2     D2 4534   8.191   0.149   8.577
  913CO2      C 4535   8.109   0.126   8.528
  913CO2     O1 4536   8.012   0.098   8.470
  913CO2     O2 4537   8.205   0.153   8.586
  914CO2     D1 4538   0.245   6.895   9.041
  914CO2     D2 4539   0.309   6.994   8.882
  914CO2      C 4540   0.277   6.944   8.961
  914CO2     O1 4541   0.240   6.886   9.054
  914CO2     O2 4542   0.314   7.002   8.868
  915CO2     D1 4543   4.941   3.381   0.638
  915CO2     D2 4544   5.046   3.549   0.643
  915CO2      C 4545   4.993   3.465   0.641
  915CO2     O1 4546   4.931   3.367   0.638
  915CO2     O2 4547   5.055   3.563   0.644
  916CO2     D1 4548   7.263   3.716   1.154
  916CO2     D2 4549   7.272   3.780   0.967
  916CO2      C 4550   7.268   3.748   1.061
  916CO2     O1 4551   7.263   3.711   1.170
  916CO2     O2 4552   7.273   3.786   0.951
  917CO2     D1 4553   5.809   6.973   7.446
  917CO2     D2 4554   5.792   6.905   7.261
  917CO2      C 4555   5.801   6.939   7.354
  917CO2     O1 4556   5.811   6.979   7.462
  917CO2     O2 4557   5.791   6.899   7.245
  918CO2     D1 4558   3.210   2.006   8.645
  918CO2     D2 4559   3.376   2.025   8.539
  918CO2      C 4560   3.293   2.016   8.592
  918CO2     O1 4561   3.196   2.004   8.654
  918CO2     O2 4562   3.391   2.027   8.530
  919CO2     D1 4563   5.430   4.371   3.480
  919CO2     D2 4564   5.420   4.379   3.678
  919CO2      C 4565   5.425   4.375   3.579
  919CO2     O1 4566   5.431   4.370   3.463
  919CO2     O2 4567   5.419   4.379   3.695
  920CO2     D1 4568   4.139   7.599   3.985
  920CO2     D2 4569   4.148   7.521   4.166
  920CO2      C 4570   4.143   7.560   4.075
  920CO2     O1 4571   4.138   7.606   3.969
  920CO2     O2 4572   4.149   7.514   4.182
  921CO2     D1 4573   7.652   1.446   2.208
  921CO2     D2 4574   7.510   1.583   2.222
  921CO2      C 4575   7.581   1.515   2.215
  921CO2     O1 4576   7.665   1.434   2.207
  921CO2     O2 4577   7.498   1.595   2.223
  922CO2     D1 4578   9.596   8.241   5.154
  922CO2     D2 4579   9.503   8.389   5.248
  922CO2      C 4580   9.549   8.315   5.201
  922CO2     O1 4581   9.604   8.229   5.146
  922CO2     O2 4582   9.495   8.402   5.256
  923CO2     D1 4583   1.284   5.059   8.917
  923CO2     D2 4584   1.284   5.064   9.115
  923CO2      C 4585   1.284   5.061   9.016
  923CO2     O1 4586   1.284   5.058   8.900
  923CO2     O2 4587   1.284   5.064   9.132
  924CO2     D1 4588   7.741   2.539   2.757
  924CO2     D2 4589   7.620   2.422   2.653
  924CO2      C 4590   7.681   2.480   2.705
  924CO2     O1 4591   7.752   2.549   2.766
  924CO2     O2 4592   7.610   2.412   2.644
  925CO2     D1 4593   6.511   7.026   4.070
  925CO2     D2 4594   6.519   6.922   4.238
  925CO2      C 4595   6.515   6.974   4.154
  925CO2     O1 4596   6.511   7.035   4.055
  925CO2     O2 4597   6.520   6.913   4.252
  926CO2     D1 4598   7.197   2.552   8.989
  926CO2     D2 4599   7.172   2.417   9.132
  926CO2      C 4600   7.184   2.485   9.060
  926CO2     O1 4601   7.199   2.563   8.976
  926CO2     O2 4602   7.170   2.406   9.144
  927CO2     D1 4603   2.430   9.940   7.611
  927CO2     D2 4604   2.280  10.042   7.689
  927CO2      C 4605   2.355   9.991   7.650
  927CO2     O1 4606   2.443   9.931   7.604
  927CO2     O2 4607   2.267  10.051   7.696
  928CO2     D1 4608   4.782   1.723   8.971
  928CO2     D2 4609   4.628   1.821   8.895
  928CO2      C 4610   4.705   1.772   8.933
  928CO2     O1 4611   4.795   1.715   8.978
  928CO2     O2 4612   4.614   1.829   8.889
  929CO2     D1 4613   3.083   0.164   8.186
  929CO2     D2 4614   3.117   0.114   7.997
  929CO2      C 4615   3.100   0.139   8.092
  929CO2     O1 4616   3.081   0.168   8.202
  929CO2     O2 4617   3.120   0.110   7.981
  930CO2     D1 4618   6.132   3.062   4.828
  930CO2     D2 4619   6.274   3.127   4.707
  930CO2      C 4620   6.203   3.094   4.768
  930CO2     O1 4621   6.119   3.056   4.839
  930CO2     O2 4622   6.286   3.133   4.697
  931CO2     D1 4623   7.208   7.304   3.745
  931CO2     D2 4624   7.305   7.385   3.593
  931CO2      C 4625   7.256   7.344   3.669
  931CO2     O1 4626   7.199   7.297   3.758
  931CO2     O2 4627   7.313   7.392   3.580
  932CO2     D1 4628   7.156   6.410   9.171
  932CO2     D2 4629   7.096   6.499   9.006
  932CO2      C 4630   7.126   6.455   9.089
  932CO2     O1 4631   7.161   6.402   9.186
  932CO2     O2 4632   7.091   6.507   8.991
  933CO2     D1 4633   6.662   2.246   1.725
  933CO2     D2 4634   6.497   2.280   1.622
  933CO2      C 4635   6.580   2.263   1.673
  933CO2     O1 4636   6.676   2.243   1.734
  933CO2     O2 4637   6.483   2.283   1.613
  934CO2     D1 4638   4.481   2.999   5.880
  934CO2     D2 4639   4.586   3.014   5.713
  934CO2      C 4640   4.534   3.007   5.797
  934CO2     O1 4641   4.472   2.998   5.894
  934CO2     O2 4642   4.595   3.015   5.699
  935CO2     D1 4643   2.488   2.551   3.926
  935CO2     D2 4644   2.412   2.580   4.106
  935CO2      C 4645   2.450   2.565   4.016
  935CO2     O1 4646   2.494   2.548   3.910
  935CO2     O2 4647   2.405   2.583   4.122
  936CO2     D1 4648   4.747   2.858   8.059
  936CO2     D2 4649   4.662   2.690   7.999
  936CO2      C 4650   4.705   2.774   8.029
  936CO2     O1 4651   4.754   2.873   8.064
  936CO2     O2 4652   4.655   2.675   7.994
  937CO2     D1 4653   2.536   0.526   0.963
  937CO2     D2 4654   2.479   0.450   1.136
  937CO2      C 4655   2.507   0.488   1.049
  937CO2     O1 4656   2.541   0.533   0.948
  937CO2     O2 4657   2.474   0.443   1.151
  938CO2     D1 4658   0.286   7.411   4.816
  938CO2     D2 4659   0.334   7.230   4.881
  938CO2      C 4660   0.310   7.320   4.849
  938CO2     O1 4661   0.282   7.426   4.811
  938CO2     O2 4662   0.338   7.214   4.887
  939CO2     D1 4663   3.471   6.926   4.718
  939CO2     D2 4664   3.286   6.945   4.783
  939CO2      C 4665   3.378   6.936   4.751
  939CO2     O1 4666   3.487   6.925   4.712
  939CO2     O2 4667   3.269   6.947   4.789
  940CO2     D1 4668   8.912   5.937   2.771
  940CO2     D2 4669   9.080   5.903   2.673
  940CO2      C 4670   8.996   5.920   2.722
  940CO2     O1 4671   8.898   5.940   2.779
  940CO2     O2 4672   9.095   5.900   2.664
  941CO2     D1 4673   0.166   8.750   2.803
  941CO2     D2 4674   0.171   8.735   2.606
  941CO2      C 4675   0.168   8.743   2.705
  941CO2     O1 4676   0.165   8.751   2.821
  941CO2     O2 4677   0.171   8.734   2.589
  942CO2     D1 4678   5.793   1.882   4.020
  942CO2     D2 4679   5.916   1.949   4.159
  942CO2      C 4680   5.855   1.916   4.089
  942CO2     O1 4681   5.783   1.876   4.008
  942CO2     O2 4682   5.927   1.955   4.171
  943CO2     D1 4683   1.360   1.679   1.519
  943CO2     D2 4684   1.470   1.803   1.411
  943CO2      C 4685   1.415   1.741   1.465
  943CO2     O1 4686   1.351   1.668   1.528
  943CO2     O2 4687   1.479   1.814   1.401
  944CO2     D1 4688   7.181   7.725   8.771
  944CO2     D2 4689   7.358   7.716   8.858
  944CO2      C 4690   7.269   7.721   8.815
  944CO2     O1 4691   7.165   7.726   8.763
  944CO2     O2 4692   7.373   7.715   8.866
  945CO2     D1 4693   1.697   5.558   0.101
  945CO2     D2 4694   1.502   5.527   0.101
  945CO2      C 4695   1.599   5.542   0.101
  945CO2     O1 4696   1.714   5.561   0.101
  945CO2     O2 4697   1.485   5.524   0.101
  946CO2     D1 4698   2.982   5.304   1.935
  946CO2     D2 4699   3.112   5.450   1.901
  946CO2      C 4700   3.047   5.377   1.918
  946CO2     O1 4701   2.971   5.291   1.938
  946CO2     O2 4702   3.123   5.462   1.898
  947CO2     D1 4703   5.290   0.652   0.572
  947CO2     D2 4704   5.363   0.691   0.752
  947CO2      C 4705   5.327   0.671   0.662
  947CO2     O1 4706   5.284   0.649   0.556
  947CO2     O2 4707   5.369   0.694   0.767
  948CO2     D1 4708   7.035   4.146   7.074
  948CO2     D2 4709   7.223   4.205   7.075
  948CO2      C 4710   7.129   4.175   7.075
  948CO2     O1 4711   7.018   4.140   7.074
  948CO2     O2 4712   7.240   4.210   7.075
  949CO2     D1 4713   3.763   5.183   4.368
  949CO2     D2 4714   3.872   5.031   4.431
  949CO2      C 4715   3.818   5.107   4.400
  949CO2     O1 4716   3.753   5.196   4.362
  949CO2     O2 4717   3.882   5.018   4.437
  950CO2     D1 4718   0.728   9.027   7.811
  950CO2     D2 4719   0.897   8.963   7.892
  950CO2      C 4720   0.812   8.995   7.851
  950CO2     O1 4721   0.713   9.033   7.804
  950CO2     O2 4722   0.911   8.957   7.899
  951CO2     D1 4723   1.832   7.605   7.308
  951CO2     D2 4724   1.738   7.666   7.471
  951CO2      C 4725   1.785   7.635   7.389
  951CO2     O1 4726   1.840   7.600   7.294
  951CO2     O2 4727   1.730   7.671   7.485
  952CO2     D1 4728   7.749   2.411   9.682
  952CO2     D2 4729   7.744   2.332   9.864
  952CO2      C 4730   7.746   2.371   9.773
  952CO2     O1 4731   7.749   2.418   9.667
  952CO2     O2 4732   7.744   2.325   9.879
  953CO2     D1 4733   3.046   5.600   1.509
  953CO2     D2 4734   3.020   5.509   1.335
  953CO2      C 4735   3.033   5.555   1.422
  953CO2     O1 4736   3.048   5.608   1.524
  953CO2     O2 4737   3.018   5.501   1.320
  954CO2     D1 4738   9.765   2.041   1.088
  954CO2     D2 4739   9.869   1.880   1.137
  954CO2      C 4740   9.817   1.960   1.112
  954CO2     O1 4741   9.756   2.055   1.084
  954CO2     O2 4742   9.878   1.866   1.141
  955CO2     D1 4743   7.760   8.478   9.691
  955CO2     D2 4744   7.820   8.458   9.504
  955CO2      C 4745   7.790   8.468   9.597
  955CO2     O1 4746   7.755   8.480   9.707
  955CO2     O2 4747   7.825   8.457   9.487
  956CO2     D1 4748   4.544   6.377   2.270
  956CO2     D2 4749   4.736   6.419   2.290
  956CO2      C 4750   4.640   6.398   2.280
  956CO2     O1 4751   4.527   6.374   2.269
  956CO2     O2 4752   4.753   6.422   2.292
  957CO2     D1 4753   1.374   1.654   4.631
  957CO2     D2 4754   1.408   1.786   4.487
  957CO2      C 4755   1.391   1.720   4.559
  957CO2     O1 4756   1.372   1.642   4.643
  957CO2     O2 4757   1.411   1.797   4.475
  958CO2     D1 4758   2.090   1.536   0.913
  958CO2     D2 4759   2.132   1.368   1.008
  958CO2      C 4760   2.111   1.452   0.961
  958CO2     O1 4761   2.086   1.550   0.904
  958CO2     O2 4762   2.136   1.353   1.017
  959CO2     D1 4763   4.817   4.643   3.780
  959CO2     D2 4764   4.974   4.762   3.762
  959CO2      C 4765   4.896   4.702   3.771
  959CO2     O1 4766   4.804   4.632   3.782
  959CO2     O2 4767   4.988   4.772   3.760
  960CO2     D1 4768   8.378   5.071   0.058
  960CO2     D2 4769   8.559   5.069  -0.023
  960CO2      C 4770   8.468   5.070   0.017
  960CO2     O1 4771   8.363   5.072   0.065
  960CO2     O2 4772   8.574   5.068  -0.030
  961CO2     D1 4773   9.218   8.876   5.132
  961CO2     D2 4774   9.360   8.893   5.270
  961CO2      C 4775   9.289   8.885   5.201
  961CO2     O1 4776   9.206   8.874   5.120
  961CO2     O2 4777   9.372   8.895   5.282
  962CO2     D1 4778   9.059   0.838   6.065
  962CO2     D2 4779   9.038   1.016   6.150
  962CO2      C 4780   9.049   0.927   6.108
  962CO2     O1 4781   9.061   0.823   6.058
  962CO2     O2 4782   9.036   1.031   6.157
  963CO2     D1 4783   7.253   5.609   0.116
  963CO2     D2 4784   7.232   5.476   0.260
  963CO2      C 4785   7.243   5.542   0.188
  963CO2     O1 4786   7.255   5.621   0.103
  963CO2     O2 4787   7.231   5.464   0.272
  964CO2     D1 4788   7.871   2.925   0.113
  964CO2     D2 4789   7.713   2.973   0.004
  964CO2      C 4790   7.792   2.949   0.059
  964CO2     O1 4791   7.884   2.921   0.123
  964CO2     O2 4792   7.699   2.977  -0.006
  965CO2     D1 4793   1.360   1.726   0.813
  965CO2     D2 4794   1.179   1.656   0.772
  965CO2      C 4795   1.270   1.691   0.792
  965CO2     O1 4796   1.376   1.732   0.816
  965CO2     O2 4797   1.164   1.650   0.768
  966CO2     D1 4798   1.531   6.366   1.719
  966CO2     D2 4799   1.587   6.239   1.578
  966CO2      C 4800   1.559   6.303   1.649
  966CO2     O1 4801   1.527   6.377   1.732
  966CO2     O2 4802   1.592   6.228   1.566
  967CO2     D1 4803   6.914   6.837   9.449
  967CO2     D2 4804   7.081   6.937   9.420
  967CO2      C 4805   6.997   6.887   9.435
  967CO2     O1 4806   6.899   6.828   9.452
  967CO2     O2 4807   7.096   6.946   9.417
  968CO2     D1 4808   1.028   0.409   8.674
  968CO2     D2 4809   0.832   0.408   8.700
  968CO2      C 4810   0.930   0.409   8.687
  968CO2     O1 4811   1.045   0.410   8.672
  968CO2     O2 4812   0.815   0.407   8.702
  969CO2     D1 4813   1.013   3.900   5.156
  969CO2     D2 4814   1.022   3.917   5.352
  969CO2      C 4815   1.018   3.909   5.254
  969CO2     O1 4816   1.013   3.899   5.139
  969CO2     O2 4817   1.023   3.918   5.369
  970CO2     D1 4818   8.176   9.795   2.531
  970CO2     D2 4819   8.298   9.888   2.407
  970CO2      C 4820   8.237   9.841   2.469
  970CO2     O1 4821   8.165   9.787   2.541
  970CO2     O2 4822   8.309   9.896   2.396
  971CO2     D1 4823   8.072   9.212   6.537
  971CO2     D2 4824   7.953   9.190   6.693
  971CO2      C 4825   8.012   9.201   6.615
  971CO2     O1 4826   8.082   9.213   6.523
  971CO2     O2 4827   7.943   9.188   6.707
  972CO2     D1 4828   8.989   6.354   1.488
  972CO2     D2 4829   8.976   6.417   1.675
  972CO2      C 4830   8.982   6.386   1.581
  972CO2     O1 4831   8.990   6.349   1.471
  972CO2     O2 4832   8.975   6.423   1.691
  973CO2     D1 4833   5.415   8.895   7.822
  973CO2     D2 4834   5.417   8.895   8.020
  973CO2      C 4835   5.416   8.895   7.921
  973CO2     O1 4836   5.415   8.895   7.805
  973CO2     O2 4837   5.417   8.895   8.037
  974CO2     D1 4838   4.451   6.883   7.696
  974CO2     D2 4839   4.503   6.854   7.507
  974CO2      C 4840   4.477   6.869   7.601
  974CO2     O1 4841   4.446   6.886   7.712
  974CO2     O2 4842   4.507   6.852   7.491
  975CO2     D1 4843   1.651   2.215   5.655
  975CO2     D2 4844   1.711   2.113   5.814
  975CO2      C 4845   1.681   2.164   5.735
  975CO2     O1 4846   1.646   2.224   5.641
  975CO2     O2 4847   1.716   2.104   5.828
  976CO2     D1 4848   4.706   7.122   6.806
  976CO2     D2 4849   4.900   7.156   6.790
  976CO2      C 4850   4.803   7.139   6.798
  976CO2     O1 4851   4.689   7.119   6.808
  976CO2     O2 4852   4.916   7.159   6.788
  977CO2     D1 4853   2.991   1.179   9.699
  977CO2     D2 4854   3.128   1.127   9.831
  977CO2      C 4855   3.059   1.153   9.765
  977CO2     O1 4856   2.979   1.183   9.687
  977CO2     O2 4857   3.140   1.123   9.843
  978CO2     D1 4858   7.420   3.954   5.509
  978CO2     D2 4859   7.522   3.949   5.678
  978CO2      C 4860   7.471   3.951   5.593
  978CO2     O1 4861   7.411   3.954   5.494
  978CO2     O2 4862   7.531   3.948   5.692
  979CO2     D1 4863   6.946   6.154   7.757
  979CO2     D2 4864   7.006   6.241   7.590
  979CO2      C 4865   6.976   6.197   7.674
  979CO2     O1 4866   6.941   6.146   7.772
  979CO2     O2 4867   7.011   6.249   7.576
  980CO2     D1 4868   7.221   6.505   2.664
  980CO2     D2 4869   7.208   6.627   2.509
  980CO2      C 4870   7.215   6.566   2.587
  980CO2     O1 4871   7.222   6.494   2.678
  980CO2     O2 4872   7.207   6.638   2.496
  981CO2     D1 4873   4.570   4.796   9.387
  981CO2     D2 4874   4.577   4.777   9.190
  981CO2      C 4875   4.574   4.787   9.288
  981CO2     O1 4876   4.570   4.798   9.404
  981CO2     O2 4877   4.577   4.775   9.173
  982CO2     D1 4878   4.075   3.019   6.132
  982CO2     D2 4879   4.178   3.171   6.205
  982CO2      C 4880   4.126   3.095   6.169
  982CO2     O1 4881   4.066   3.006   6.126
  982CO2     O2 4882   4.187   3.184   6.211
  983CO2     D1 4883   4.595   5.288   3.744
  983CO2     D2 4884   4.640   5.147   3.876
  983CO2      C 4885   4.618   5.217   3.810
  983CO2     O1 4886   4.592   5.300   3.733
  983CO2     O2 4887   4.644   5.135   3.887
  984CO2     D1 4888   4.241   3.666   5.425
  984CO2     D2 4889   4.208   3.796   5.571
  984CO2      C 4890   4.224   3.731   5.498
  984CO2     O1 4891   4.243   3.655   5.412
  984CO2     O2 4892   4.205   3.807   5.584
  985CO2     D1 4893   4.689   9.676  10.002
  985CO2     D2 4894   4.611   9.678   9.820
  985CO2      C 4895   4.650   9.677   9.911
  985CO2     O1 4896   4.696   9.676  10.017
  985CO2     O2 4897   4.604   9.678   9.804
  986CO2     D1 4898   3.881   9.490   4.279
  986CO2     D2 4899   3.805   9.663   4.221
  986CO2      C 4900   3.843   9.577   4.250
  986CO2     O1 4901   3.888   9.475   4.284
  986CO2     O2 4902   3.799   9.678   4.216
  987CO2     D1 4903   3.629   8.608   8.332
  987CO2     D2 4904   3.610   8.414   8.363
  987CO2      C 4905   3.619   8.511   8.347
  987CO2     O1 4906   3.631   8.625   8.329
  987CO2     O2 4907   3.608   8.397   8.366
  988CO2     D1 4908   2.354   3.907   5.801
  988CO2     D2 4909   2.311   3.917   5.608
  988CO2      C 4910   2.333   3.912   5.704
  988CO2     O1 4911   2.357   3.906   5.817
  988CO2     O2 4912   2.308   3.918   5.591
  989CO2     D1 4913   8.365   3.147   6.002
  989CO2     D2 4914   8.381   3.344   5.984
  989CO2      C 4915   8.373   3.245   5.993
  989CO2     O1 4916   8.364   3.130   6.004
  989CO2     O2 4917   8.383   3.360   5.982
  990CO2     D1 4918   1.540   3.115   6.094
  990CO2     D2 4919   1.459   3.134   6.274
  990CO2      C 4920   1.500   3.124   6.184
  990CO2     O1 4921   1.547   3.114   6.079
  990CO2     O2 4922   1.452   3.135   6.289
  991CO2     D1 4923  -0.039   5.967   8.414
  991CO2     D2 4924   0.102   5.877   8.307
  991CO2      C 4925   0.032   5.922   8.360
  991CO2     O1 4926  -0.051   5.974   8.423
  991CO2     O2 4927   0.114   5.869   8.298
  992CO2     D1 4928   5.370   6.600   9.884
  992CO2     D2 4929   5.254   6.605  10.044
  992CO2      C 4930   5.312   6.603   9.964
  992CO2     O1 4931   5.380   6.600   9.871
  992CO2     O2 4932   5.243   6.606  10.058
  993CO2     D1 4933   7.100   9.319   3.376
  993CO2     D2 4934   7.086   9.341   3.180
  993CO2      C 4935   7.093   9.330   3.278
  993CO2     O1 4936   7.101   9.317   3.393
  993CO2     O2 4937   7.085   9.343   3.163
  994CO2     D1 4938   0.690   3.381   3.288
  994CO2     D2 4939   0.741   3.481   3.450
  994CO2      C 4940   0.715   3.431   3.369
  994CO2     O1 4941   0.686   3.372   3.274
  994CO2     O2 4942   0.745   3.489   3.464
  995CO2     D1 4943   4.032   4.523   3.037
  995CO2     D2 4944   4.164   4.559   2.895
  995CO2      C 4945   4.098   4.541   2.966
  995CO2     O1 4946   4.020   4.519   3.049
  995CO2     O2 4947   4.176   4.562   2.882
  996CO2     D1 4948   7.304   6.453   8.222
  996CO2     D2 4949   7.147   6.471   8.341
  996CO2      C 4950   7.226   6.462   8.281
  996CO2     O1 4951   7.318   6.452   8.212
  996CO2     O2 4952   7.134   6.473   8.351
  997CO2     D1 4953   5.819   4.709   7.517
  997CO2     D2 4954   5.778   4.541   7.422
  997CO2      C 4955   5.799   4.625   7.470
  997CO2     O1 4956   5.823   4.724   7.526
  997CO2     O2 4957   5.775   4.526   7.414
  998CO2     D1 4958   7.424   5.562   4.147
  998CO2     D2 4959   7.519   5.736   4.147
  998CO2      C 4960   7.472   5.649   4.147
  998CO2     O1 4961   7.416   5.547   4.147
  998CO2     O2 4962   7.527   5.751   4.147
  999CO2     D1 4963   8.940   2.573   3.523
  999CO2     D2 4964   8.899   2.612   3.333
  999CO2      C 4965   8.919   2.592   3.428
  999CO2     O1 4966   8.943   2.569   3.539
  999CO2     O2 4967   8.895   2.616   3.317
 1000CO2     D1 4968   5.340   2.219   5.631
 1000CO2     D2 4969   5.145   2.222   5.665
 1000CO2      C 4970   5.243   2.220   5.648
 1000CO2     O1 4971   5.357   2.219   5.628
 1000CO2     O2 4972   5.129   2.222   5.668
 1001CO2     D1 4973   3.627   5.641   7.637
 1001CO2     D2 4974   3.481   5.507   7.638
 1001CO2      C 4975   3.554   5.574   7.638
 1001CO2     O1 4976   3.640   5.653   7.637
 1001CO2     O2 4977   3.469   5.495   7.638
 1002CO2     D1 4978   0.111   8.404   7.638
 1002CO2     D2 4979   0.125   8.387   7.441
 1002CO2      C 4980   0.118   8.396   7.540
 1002CO2     O1 4981   0.109   8.406   7.655
 1002CO2     O2 4982   0.126   8.385   7.424
 1003CO2     D1 4983  10.028   2.831   2.339
 1003CO2     D2 4984   9.929   2.732   2.478
 1003CO2      C 4985   9.978   2.781   2.409
 1003CO2     O1 4986  10.036   2.840   2.327
 1003CO2     O2 4987   9.920   2.723   2.490
 1004CO2     D1 4988   4.922   4.525   2.472
 1004CO2     D2 4989   4.880   4.564   2.283
 1004CO2      C 4990   4.901   4.545   2.377
 1004CO2     O1 4991   4.926   4.522   2.488
 1004CO2     O2 4992   4.876   4.567   2.266
 1005CO2     D1 4993   7.044   5.156   5.656
 1005CO2     D2 4994   6.894   5.050   5.583
 1005CO2      C 4995   6.969   5.103   5.620
 1005CO2     O1 4996   7.057   5.165   5.663
 1005CO2     O2 4997   6.881   5.041   5.576
 1006CO2     D1 4998   1.709   0.818   7.586
 1006CO2     D2 4999   1.725   0.699   7.742
 1006CO2      C 5000   1.717   0.758   7.664
 1006CO2     O1 5001   1.708   0.828   7.572
 1006CO2     O2 5002   1.726   0.688   7.756
 1007CO2     D1 5003   0.226   7.362   4.131
 1007CO2     D2 5004   0.155   7.270   4.291
 1007CO2      C 5005   0.191   7.316   4.211
 1007CO2     O1 5006   0.232   7.370   4.117
 1007CO2     O2 5007   0.149   7.262   4.305
 1008CO2     D1 5008   5.222   4.591   6.593
 1008CO2     D2 5009   5.196   4.537   6.404
 1008CO2      C 5010   5.209   4.564   6.499
 1008CO2     O1 5011   5.224   4.595   6.609
 1008CO2     O2 5012   5.193   4.533   6.388
 1009CO2     D1 5013   5.327  -0.062   8.167
 1009CO2     D2 5014   5.362   0.076   8.030
 1009CO2      C 5015   5.345   0.007   8.099
 1009CO2     O1 5016   5.324  -0.074   8.179
 1009CO2     O2 5017   5.365   0.088   8.019
 1010CO2     D1 5018   0.173   6.017   1.868
 1010CO2     D2 5019   0.131   6.187   1.961
 1010CO2      C 5020   0.152   6.102   1.914
 1010CO2     O1 5021   0.177   6.003   1.860
 1010CO2     O2 5022   0.127   6.201   1.969
 1011CO2     D1 5023   1.736   3.959   8.659
 1011CO2     D2 5024   1.804   3.850   8.810
 1011CO2      C 5025   1.770   3.905   8.735
 1011CO2     O1 5026   1.730   3.969   8.646
 1011CO2     O2 5027   1.809   3.840   8.823
 1012CO2     D1 5028   9.058   9.687   3.609
 1012CO2     D2 5029   9.059   9.687   3.807
 1012CO2      C 5030   9.058   9.687   3.708
 1012CO2     O1 5031   9.057   9.687   3.592
 1012CO2     O2 5032   9.059   9.687   3.824
 1013CO2     D1 5033   7.565   2.196   0.735
 1013CO2     D2 5034   7.593   2.300   0.901
 1013CO2      C 5035   7.579   2.248   0.818
 1013CO2     O1 5036   7.563   2.186   0.721
 1013CO2     O2 5037   7.596   2.309   0.915
 1014CO2     D1 5038   1.967   4.471   0.855
 1014CO2     D2 5039   1.983   4.458   0.659
 1014CO2      C 5040   1.975   4.464   0.757
 1014CO2     O1 5041   1.965   4.472   0.872
 1014CO2     O2 5042   1.984   4.457   0.642
 1015CO2     D1 5043   8.840   0.990   8.414
 1015CO2     D2 5044   8.663   1.004   8.501
 1015CO2      C 5045   8.752   0.997   8.457
 1015CO2     O1 5046   8.856   0.989   8.406
 1015CO2     O2 5047   8.648   1.005   8.508
 1016CO2     D1 5048   2.640   5.259   8.858
 1016CO2     D2 5049   2.721   5.395   8.976
 1016CO2      C 5050   2.680   5.327   8.917
 1016CO2     O1 5051   2.633   5.247   8.847
 1016CO2     O2 5052   2.728   5.406   8.986
 1017CO2     D1 5053   9.196   8.883   7.507
 1017CO2     D2 5054   9.009   8.848   7.453
 1017CO2      C 5055   9.103   8.865   7.480
 1017CO2     O1 5056   9.212   8.886   7.512
 1017CO2     O2 5057   8.993   8.845   7.448
 1018CO2     D1 5058   4.268   3.607   4.007
 1018CO2     D2 5059   4.373   3.641   4.172
 1018CO2      C 5060   4.321   3.624   4.089
 1018CO2     O1 5061   4.259   3.604   3.993
 1018CO2     O2 5062   4.382   3.644   4.186
 1019CO2     D1 5063   5.533   3.566   6.285
 1019CO2     D2 5064   5.595   3.748   6.240
 1019CO2      C 5065   5.564   3.657   6.263
 1019CO2     O1 5066   5.528   3.550   6.289
 1019CO2     O2 5067   5.601   3.764   6.236
 1020CO2     D1 5068   2.419   7.738   6.246
 1020CO2     D2 5069   2.328   7.617   6.373
 1020CO2      C 5070   2.373   7.677   6.310
 1020CO2     O1 5071   2.427   7.748   6.235
 1020CO2     O2 5072   2.320   7.607   6.385
 1021CO2     D1 5073   2.143   4.359   2.193
 1021CO2     D2 5074   1.951   4.328   2.159
 1021CO2      C 5075   2.047   4.344   2.176
 1021CO2     O1 5076   2.160   4.362   2.196
 1021CO2     O2 5077   1.934   4.326   2.156
 1022CO2     D1 5078   0.446   5.179   3.000
 1022CO2     D2 5079   0.583   5.049   3.060
 1022CO2      C 5080   0.514   5.114   3.030
 1022CO2     O1 5081   0.434   5.190   2.995
 1022CO2     O2 5082   0.595   5.038   3.065
 1023CO2     D1 5083   3.608   9.674   0.897
 1023CO2     D2 5084   3.715   9.777   0.767
 1023CO2      C 5085   3.661   9.726   0.832
 1023CO2     O1 5086   3.598   9.665   0.909
 1023CO2     O2 5087   3.724   9.786   0.755
 1024CO2     D1 5088   6.644   6.688   8.134
 1024CO2     D2 5089   6.607   6.660   7.941
 1024CO2      C 5090   6.626   6.674   8.038
 1024CO2     O1 5091   6.647   6.691   8.150
 1024CO2     O2 5092   6.604   6.657   7.925
 1025CO2     D1 5093   7.245   1.468   7.407
 1025CO2     D2 5094   7.281   1.546   7.229
 1025CO2      C 5095   7.263   1.507   7.318
 1025CO2     O1 5096   7.242   1.461   7.422
 1025CO2     O2 5097   7.284   1.553   7.214
 1026CO2     D1 5098   6.083   0.015   9.305
 1026CO2     D2 5099   6.138  -0.015   9.493
 1026CO2      C 5100   6.110   0.000   9.399
 1026CO2     O1 5101   6.078   0.018   9.289
 1026CO2     O2 5102   6.143  -0.018   9.509
 1027CO2     D1 5103   4.466   7.517   3.376
 1027CO2     D2 5104   4.487   7.712   3.396
 1027CO2      C 5105   4.477   7.614   3.386
 1027CO2     O1 5106   4.464   7.500   3.374
 1027CO2     O2 5107   4.489   7.729   3.398
 1028CO2     D1 5108   6.587   2.358   4.850
 1028CO2     D2 5109   6.510   2.387   4.670
 1028CO2      C 5110   6.549   2.372   4.760
 1028CO2     O1 5111   6.594   2.355   4.865
 1028CO2     O2 5112   6.504   2.389   4.654
 1029CO2     D1 5113   7.891   7.114   1.566
 1029CO2     D2 5114   7.914   7.167   1.755
 1029CO2      C 5115   7.903   7.140   1.661
 1029CO2     O1 5116   7.889   7.109   1.550
 1029CO2     O2 5117   7.916   7.171   1.772
 1030CO2     D1 5118   6.459   5.135   4.290
 1030CO2     D2 5119   6.407   4.946   4.317
 1030CO2      C 5120   6.433   5.040   4.304
 1030CO2     O1 5121   6.463   5.151   4.288
 1030CO2     O2 5122   6.402   4.930   4.319
 1031CO2     D1 5123   4.027   2.776   0.691
 1031CO2     D2 5124   4.027   2.776   0.494
 1031CO2      C 5125   4.027   2.776   0.592
 1031CO2     O1 5126   4.027   2.776   0.708
 1031CO2     O2 5127   4.027   2.776   0.476
 1032CO2     D1 5128   9.407   8.467   2.364
 1032CO2     D2 5129   9.400   8.558   2.540
 1032CO2      C 5130   9.403   8.513   2.452
 1032CO2     O1 5131   9.408   8.459   2.349
 1032CO2     O2 5132   9.399   8.566   2.555
 1033CO2     D1 5133   5.795   3.924   0.146
 1033CO2     D2 5134   5.847   4.065   0.017
 1033CO2      C 5135   5.821   3.995   0.081
 1033CO2     O1 5136   5.790   3.912   0.157
 1033CO2     O2 5137   5.851   4.077   0.005
 1034CO2     D1 5138   8.128   2.750   7.530
 1034CO2     D2 5139   8.208   2.760   7.711
 1034CO2      C 5140   8.168   2.755   7.620
 1034CO2     O1 5141   8.121   2.749   7.514
 1034CO2     O2 5142   8.215   2.761   7.726
 1035CO2     D1 5143   8.315   0.652   8.086
 1035CO2     D2 5144   8.303   0.642   8.284
 1035CO2      C 5145   8.309   0.647   8.185
 1035CO2     O1 5146   8.316   0.653   8.069
 1035CO2     O2 5147   8.302   0.642   8.301
 1036CO2     D1 5148   4.794   0.681   7.425
 1036CO2     D2 5149   4.810   0.668   7.621
 1036CO2      C 5150   4.802   0.674   7.523
 1036CO2     O1 5151   4.793   0.682   7.408
 1036CO2     O2 5152   4.811   0.667   7.638
 1037CO2     D1 5153   6.999   6.641   8.870
 1037CO2     D2 5154   7.013   6.753   8.707
 1037CO2      C 5155   7.006   6.697   8.788
 1037CO2     O1 5156   6.998   6.631   8.884
 1037CO2     O2 5157   7.015   6.763   8.693
 1038CO2     D1 5158   4.726   4.621   8.811
 1038CO2     D2 5159   4.740   4.656   8.617
 1038CO2      C 5160   4.733   4.638   8.714
 1038CO2     O1 5161   4.724   4.618   8.828
 1038CO2     O2 5162   4.742   4.659   8.600
 1039CO2     D1 5163   2.310   3.699   3.776
 1039CO2     D2 5164   2.368   3.575   3.919
 1039CO2      C 5165   2.339   3.637   3.848
 1039CO2     O1 5166   2.305   3.710   3.764
 1039CO2     O2 5167   2.373   3.564   3.931
 1040CO2     D1 5168   9.337   7.322   1.976
 1040CO2     D2 5169   9.364   7.445   2.128
 1040CO2      C 5170   9.350   7.384   2.052
 1040CO2     O1 5171   9.334   7.312   1.963
 1040CO2     O2 5172   9.366   7.456   2.142
 1041CO2     D1 5173   6.499   8.387   7.595
 1041CO2     D2 5174   6.494   8.214   7.690
 1041CO2      C 5175   6.496   8.300   7.643
 1041CO2     O1 5176   6.500   8.402   7.587
 1041CO2     O2 5177   6.493   8.199   7.699
 1042CO2     D1 5178   4.129   2.027   7.032
 1042CO2     D2 5179   3.983   2.161   7.028
 1042CO2      C 5180   4.056   2.094   7.030
 1042CO2     O1 5181   4.142   2.016   7.032
 1042CO2     O2 5182   3.971   2.173   7.028
 1043CO2     D1 5183   0.459   6.038   3.246
 1043CO2     D2 5184   0.513   6.136   3.083
 1043CO2      C 5185   0.486   6.087   3.165
 1043CO2     O1 5186   0.454   6.029   3.260
 1043CO2     O2 5187   0.517   6.144   3.069
 1044CO2     D1 5188   9.659   9.143   7.247
 1044CO2     D2 5189   9.666   8.946   7.249
 1044CO2      C 5190   9.663   9.045   7.248
 1044CO2     O1 5191   9.658   9.161   7.247
 1044CO2     O2 5192   9.667   8.929   7.249
 1045CO2     D1 5193   6.384   7.430   3.404
 1045CO2     D2 5194   6.396   7.455   3.599
 1045CO2      C 5195   6.390   7.443   3.501
 1045CO2     O1 5196   6.382   7.428   3.387
 1045CO2     O2 5197   6.397   7.457   3.616
 1046CO2     D1 5198   4.782   7.677   8.921
 1046CO2     D2 5199   4.879   7.749   9.078
 1046CO2      C 5200   4.830   7.713   8.999
 1046CO2     O1 5201   4.773   7.671   8.907
 1046CO2     O2 5202   4.887   7.756   9.091
 1047CO2     D1 5203   4.382   4.761   6.835
 1047CO2     D2 5204   4.557   4.820   6.763
 1047CO2      C 5205   4.470   4.790   6.799
 1047CO2     O1 5206   4.367   4.756   6.841
 1047CO2     O2 5207   4.572   4.825   6.757
 1048CO2     D1 5208   8.015   0.668   7.517
 1048CO2     D2 5209   8.088   0.690   7.335
 1048CO2      C 5210   8.051   0.679   7.426
 1048CO2     O1 5211   8.008   0.666   7.533
 1048CO2     O2 5212   8.094   0.692   7.319
 1049CO2     D1 5213   8.815   4.574   7.911
 1049CO2     D2 5214   8.866   4.395   7.978
 1049CO2      C 5215   8.841   4.484   7.945
 1049CO2     O1 5216   8.811   4.590   7.905
 1049CO2     O2 5217   8.870   4.379   7.984
 1050CO2     D1 5218   8.678   5.936   9.773
 1050CO2     D2 5219   8.716   6.130   9.781
 1050CO2      C 5220   8.697   6.033   9.777
 1050CO2     O1 5221   8.675   5.919   9.772
 1050CO2     O2 5222   8.719   6.146   9.782
 1051CO2     D1 5223   8.054   2.589   4.336
 1051CO2     D2 5224   8.023   2.585   4.531
 1051CO2      C 5225   8.038   2.587   4.433
 1051CO2     O1 5226   8.057   2.589   4.319
 1051CO2     O2 5227   8.020   2.584   4.548
 1052CO2     D1 5228   9.629   0.327   6.353
 1052CO2     D2 5229   9.647   0.390   6.167
 1052CO2      C 5230   9.638   0.358   6.260
 1052CO2     O1 5231   9.627   0.321   6.369
 1052CO2     O2 5232   9.648   0.396   6.151
 1053CO2     D1 5233   9.731   7.494   4.959
 1053CO2     D2 5234   9.705   7.324   5.056
 1053CO2      C 5235   9.718   7.409   5.008
 1053CO2     O1 5236   9.733   7.509   4.951
 1053CO2     O2 5237   9.702   7.309   5.065
 1054CO2     D1 5238   1.140   6.898   9.185
 1054CO2     D2 5239   1.228   6.733   9.121
 1054CO2      C 5240   1.184   6.816   9.153
 1054CO2     O1 5241   1.133   6.912   9.190
 1054CO2     O2 5242   1.236   6.719   9.115
 1055CO2     D1 5243   2.814   3.190   1.998
 1055CO2     D2 5244   2.909   3.186   1.825
 1055CO2      C 5245   2.861   3.188   1.912
 1055CO2     O1 5246   2.805   3.190   2.013
 1055CO2     O2 5247   2.917   3.185   1.810
 1056CO2     D1 5248   1.399   3.069   2.327
 1056CO2     D2 5249   1.244   3.190   2.312
 1056CO2      C 5250   1.322   3.129   2.319
 1056CO2     O1 5251   1.413   3.058   2.328
 1056CO2     O2 5252   1.230   3.201   2.310
 1057CO2     D1 5253   5.662   1.590   8.019
 1057CO2     D2 5254   5.819   1.520   8.115
 1057CO2      C 5255   5.741   1.555   8.067
 1057CO2     O1 5256   5.648   1.596   8.010
 1057CO2     O2 5257   5.833   1.514   8.124
 1058CO2     D1 5258   1.841   9.089   5.284
 1058CO2     D2 5259   1.709   8.970   5.371
 1058CO2      C 5260   1.775   9.029   5.328
 1058CO2     O1 5261   1.852   9.099   5.277
 1058CO2     O2 5262   1.697   8.959   5.379
 1059CO2     D1 5263   3.740   3.442   1.977
 1059CO2     D2 5264   3.611   3.292   1.981
 1059CO2      C 5265   3.676   3.367   1.979
 1059CO2     O1 5266   3.752   3.455   1.977
 1059CO2     O2 5267   3.599   3.280   1.981
 1060CO2     D1 5268   3.512   1.736   7.435
 1060CO2     D2 5269   3.700   1.795   7.416
 1060CO2      C 5270   3.606   1.766   7.426
 1060CO2     O1 5271   3.496   1.731   7.437
 1060CO2     O2 5272   3.716   1.800   7.415
 1061CO2     D1 5273   4.132   7.783   8.508
 1061CO2     D2 5274   4.127   7.759   8.705
 1061CO2      C 5275   4.129   7.771   8.607
 1061CO2     O1 5276   4.132   7.785   8.491
 1061CO2     O2 5277   4.127   7.757   8.722
 1062CO2     D1 5278   4.964   5.298   0.761
 1062CO2     D2 5279   4.845   5.141   0.737
 1062CO2      C 5280   4.904   5.219   0.749
 1062CO2     O1 5281   4.974   5.311   0.763
 1062CO2     O2 5282   4.834   5.128   0.735
 1063CO2     D1 5283   5.772  10.012   1.183
 1063CO2     D2 5284   5.911   9.872   1.163
 1063CO2      C 5285   5.841   9.942   1.173
 1063CO2     O1 5286   5.760  10.024   1.185
 1063CO2     O2 5287   5.923   9.860   1.161
 1064CO2     D1 5288   8.098   9.418   4.041
 1064CO2     D2 5289   8.151   9.487   4.218
 1064CO2      C 5290   8.124   9.452   4.130
 1064CO2     O1 5291   8.093   9.412   4.026
 1064CO2     O2 5292   8.156   9.493   4.233
 1065CO2     D1 5293   5.135   2.600   7.837
 1065CO2     D2 5294   5.326   2.571   7.799
 1065CO2      C 5295   5.231   2.586   7.818
 1065CO2     O1 5296   5.118   2.602   7.841
 1065CO2     O2 5297   5.343   2.569   7.795
 1066CO2     D1 5298   1.628   9.405   6.741
 1066CO2     D2 5299   1.694   9.394   6.555
 1066CO2      C 5300   1.661   9.399   6.648
 1066CO2     O1 5301   1.622   9.406   6.757
 1066CO2     O2 5302   1.700   9.393   6.539
 1067CO2     D1 5303   5.383   8.207   8.810
 1067CO2     D2 5304   5.296   8.033   8.848
 1067CO2      C 5305   5.339   8.120   8.829
 1067CO2     O1 5306   5.391   8.222   8.807
 1067CO2     O2 5307   5.288   8.018   8.851
 1068CO2     D1 5308   7.334   4.251   1.058
 1068CO2     D2 5309   7.322   4.259   1.256
 1068CO2      C 5310   7.328   4.255   1.157
 1068CO2     O1 5311   7.335   4.250   1.041
 1068CO2     O2 5312   7.321   4.259   1.273
 1069CO2     D1 5313   4.267   6.186   5.182
 1069CO2     D2 5314   4.284   6.189   4.985
 1069CO2      C 5315   4.276   6.187   5.083
 1069CO2     O1 5316   4.266   6.186   5.199
 1069CO2     O2 5317   4.286   6.189   4.968
 1070CO2     D1 5318   0.870   4.732   9.740
 1070CO2     D2 5319   0.807   4.920   9.740
 1070CO2      C 5320   0.838   4.826   9.740
 1070CO2     O1 5321   0.875   4.716   9.740
 1070CO2     O2 5322   0.802   4.936   9.740
 1071CO2     D1 5323   1.898   9.193   5.731
 1071CO2     D2 5324   1.763   9.156   5.871
 1071CO2      C 5325   1.831   9.174   5.801
 1071CO2     O1 5326   1.910   9.196   5.719
 1071CO2     O2 5327   1.751   9.153   5.883
 1072CO2     D1 5328   6.938   1.761   1.882
 1072CO2     D2 5329   6.916   1.909   2.011
 1072CO2      C 5330   6.927   1.835   1.946
 1072CO2     O1 5331   6.940   1.748   1.871
 1072CO2     O2 5332   6.914   1.922   2.022
 1073CO2     D1 5333   5.451   9.068   0.554
 1073CO2     D2 5334   5.455   9.177   0.719
 1073CO2      C 5335   5.453   9.122   0.637
 1073CO2     O1 5336   5.450   9.058   0.540
 1073CO2     O2 5337   5.455   9.186   0.733
 1074CO2     D1 5338   2.439   7.323   1.821
 1074CO2     D2 5339   2.244   7.333   1.855
 1074CO2      C 5340   2.342   7.328   1.838
 1074CO2     O1 5341   2.456   7.322   1.818
 1074CO2     O2 5342   2.227   7.334   1.858
 1075CO2     D1 5343   7.144   1.498   5.273
 1075CO2     D2 5344   7.084   1.616   5.420
 1075CO2      C 5345   7.114   1.557   5.347
 1075CO2     O1 5346   7.149   1.488   5.260
 1075CO2     O2 5347   7.079   1.626   5.433
 1076CO2     D1 5348   9.142   0.107   0.573
 1076CO2     D2 5349   8.975   0.111   0.677
 1076CO2      C 5350   9.059   0.109   0.625
 1076CO2     O1 5351   9.157   0.106   0.564
 1076CO2     O2 5352   8.960   0.112   0.686
 1077CO2     D1 5353   4.888   6.317   6.652
 1077CO2     D2 5354   4.730   6.289   6.768
 1077CO2      C 5355   4.809   6.303   6.710
 1077CO2     O1 5356   4.902   6.319   6.642
 1077CO2     O2 5357   4.717   6.287   6.778
 1078CO2     D1 5358   3.947   5.613   7.333
 1078CO2     D2 5359   3.850   5.577   7.164
 1078CO2      C 5360   3.899   5.595   7.248
 1078CO2     O1 5361   3.955   5.616   7.347
 1078CO2     O2 5362   3.842   5.574   7.149
 1079CO2     D1 5363   6.195   8.705   6.293
 1079CO2     D2 5364   6.283   8.870   6.230
 1079CO2      C 5365   6.239   8.787   6.261
 1079CO2     O1 5366   6.187   8.690   6.299
 1079CO2     O2 5367   6.291   8.884   6.224
 1080CO2     D1 5368   7.695   5.081   8.258
 1080CO2     D2 5369   7.590   5.053   8.092
 1080CO2      C 5370   7.643   5.067   8.175
 1080CO2     O1 5371   7.704   5.084   8.272
 1080CO2     O2 5372   7.581   5.050   8.078
 1081CO2     D1 5373   1.575   1.948   3.954
 1081CO2     D2 5374   1.566   1.752   3.928
 1081CO2      C 5375   1.571   1.850   3.941
 1081CO2     O1 5376   1.576   1.965   3.956
 1081CO2     O2 5377   1.566   1.735   3.926
 1082CO2     D1 5378   4.831   3.445   5.810
 1082CO2     D2 5379   4.838   3.444   5.612
 1082CO2      C 5380   4.835   3.444   5.711
 1082CO2     O1 5381   4.831   3.445   5.827
 1082CO2     O2 5382   4.839   3.444   5.595
 1083CO2     D1 5383   6.387   3.652   9.130
 1083CO2     D2 5384   6.349   3.533   8.977
 1083CO2      C 5385   6.368   3.592   9.054
 1083CO2     O1 5386   6.391   3.662   9.144
 1083CO2     O2 5387   6.346   3.522   8.964
 1084CO2     D1 5388   4.120   5.879   7.129
 1084CO2     D2 5389   4.296   5.956   7.084
 1084CO2      C 5390   4.208   5.917   7.106
 1084CO2     O1 5391   4.105   5.872   7.132
 1084CO2     O2 5392   4.312   5.963   7.081
 1085CO2     D1 5393   8.102   0.152   4.006
 1085CO2     D2 5394   8.208   0.312   4.051
 1085CO2      C 5395   8.155   0.232   4.029
 1085CO2     O1 5396   8.092   0.138   4.002
 1085CO2     O2 5397   8.217   0.326   4.055
 1086CO2     D1 5398   6.582   7.277   8.619
 1086CO2     D2 5399   6.587   7.284   8.817
 1086CO2      C 5400   6.585   7.281   8.718
 1086CO2     O1 5401   6.582   7.277   8.602
 1086CO2     O2 5402   6.587   7.284   8.834
 1087CO2     D1 5403   7.258   1.575   2.543
 1087CO2     D2 5404   7.213   1.762   2.592
 1087CO2      C 5405   7.236   1.668   2.567
 1087CO2     O1 5406   7.262   1.559   2.539
 1087CO2     O2 5407   7.209   1.778   2.596
 1088CO2     D1 5408   0.621   0.270   0.708
 1088CO2     D2 5409   0.647   0.289   0.903
 1088CO2      C 5410   0.634   0.280   0.806
 1088CO2     O1 5411   0.619   0.269   0.691
 1088CO2     O2 5412   0.649   0.291   0.920
 1089CO2     D1 5413   4.023   3.728   2.315
 1089CO2     D2 5414   4.078   3.563   2.410
 1089CO2      C 5415   4.050   3.646   2.362
 1089CO2     O1 5416   4.018   3.742   2.307
 1089CO2     O2 5417   4.082   3.549   2.418
 1090CO2     D1 5418   3.323   9.876   9.141
 1090CO2     D2 5419   3.271  10.026   9.258
 1090CO2      C 5420   3.297   9.951   9.199
 1090CO2     O1 5421   3.327   9.863   9.130
 1090CO2     O2 5422   3.266  10.039   9.268
 1091CO2     D1 5423   8.377   7.047   2.030
 1091CO2     D2 5424   8.390   7.047   2.228
 1091CO2      C 5425   8.384   7.047   2.129
 1091CO2     O1 5426   8.376   7.047   2.013
 1091CO2     O2 5427   8.391   7.047   2.245
 1092CO2     D1 5428   6.839   8.545   0.059
 1092CO2     D2 5429   6.768   8.361   0.074
 1092CO2      C 5430   6.803   8.453   0.067
 1092CO2     O1 5431   6.845   8.561   0.058
 1092CO2     O2 5432   6.762   8.346   0.075
 1093CO2     D1 5433   7.652   4.636   6.953
 1093CO2     D2 5434   7.630   4.640   6.756
 1093CO2      C 5435   7.641   4.638   6.855
 1093CO2     O1 5436   7.654   4.636   6.970
 1093CO2     O2 5437   7.628   4.640   6.739
 1094CO2     D1 5438   8.756   4.767   8.082
 1094CO2     D2 5439   8.734   4.821   8.271
 1094CO2      C 5440   8.745   4.794   8.177
 1094CO2     O1 5441   8.758   4.763   8.066
 1094CO2     O2 5442   8.732   4.825   8.288
 1095CO2     D1 5443   6.621   9.131  -0.045
 1095CO2     D2 5444   6.646   9.149   0.151
 1095CO2      C 5445   6.633   9.140   0.053
 1095CO2     O1 5446   6.618   9.129  -0.062
 1095CO2     O2 5447   6.648   9.151   0.167
 1096CO2     D1 5448   8.132   8.932   7.665
 1096CO2     D2 5449   8.098   8.974   7.855
 1096CO2      C 5450   8.115   8.953   7.760
 1096CO2     O1 5451   8.135   8.928   7.649
 1096CO2     O2 5452   8.095   8.978   7.872
 1097CO2     D1 5453   5.543   5.620   0.045
 1097CO2     D2 5454   5.435   5.523   0.178
 1097CO2      C 5455   5.489   5.571   0.112
 1097CO2     O1 5456   5.552   5.629   0.033
 1097CO2     O2 5457   5.425   5.514   0.190
 1098CO2     D1 5458   0.422   6.463   9.264
 1098CO2     D2 5459   0.430   6.653   9.320
 1098CO2      C 5460   0.426   6.558   9.292
 1098CO2     O1 5461   0.422   6.447   9.259
 1098CO2     O2 5462   0.431   6.669   9.325
 1099CO2     D1 5463   5.868   0.467   6.111
 1099CO2     D2 5464   6.027   0.444   6.226
 1099CO2      C 5465   5.947   0.455   6.169
 1099CO2     O1 5466   5.854   0.469   6.101
 1099CO2     O2 5467   6.041   0.442   6.236
 1100CO2     D1 5468   5.207   6.197   8.571
 1100CO2     D2 5469   5.344   6.316   8.491
 1100CO2      C 5470   5.276   6.257   8.531
 1100CO2     O1 5471   5.196   6.187   8.578
 1100CO2     O2 5472   5.356   6.326   8.484
 1101CO2     D1 5473   7.464   5.758   0.555
 1101CO2     D2 5474   7.287   5.846   0.559
 1101CO2      C 5475   7.375   5.802   0.557
 1101CO2     O1 5476   7.479   5.750   0.554
 1101CO2     O2 5477   7.271   5.854   0.559
 1102CO2     D1 5478   1.657   6.287   3.130
 1102CO2     D2 5479   1.649   6.270   3.327
 1102CO2      C 5480   1.653   6.278   3.229
 1102CO2     O1 5481   1.658   6.288   3.113
 1102CO2     O2 5482   1.648   6.268   3.344
 1103CO2     D1 5483   5.580   1.445   1.668
 1103CO2     D2 5484   5.684   1.388   1.509
 1103CO2      C 5485   5.632   1.416   1.588
 1103CO2     O1 5486   5.571   1.449   1.681
 1103CO2     O2 5487   5.693   1.383   1.496
 1104CO2     D1 5488   2.114   5.547   9.740
 1104CO2     D2 5489   2.227   5.709   9.753
 1104CO2      C 5490   2.170   5.628   9.746
 1104CO2     O1 5491   2.104   5.533   9.739
 1104CO2     O2 5492   2.237   5.723   9.754
 1105CO2     D1 5493   8.270   3.533   7.354
 1105CO2     D2 5494   8.111   3.650   7.353
 1105CO2      C 5495   8.191   3.592   7.353
 1105CO2     O1 5496   8.284   3.523   7.354
 1105CO2     O2 5497   8.097   3.660   7.353
 1106CO2     D1 5498   1.856   3.065   2.533
 1106CO2     D2 5499   1.873   2.953   2.371
 1106CO2      C 5500   1.865   3.009   2.452
 1106CO2     O1 5501   1.855   3.075   2.547
 1106CO2     O2 5502   1.875   2.944   2.357
 1107CO2     D1 5503   2.345   6.670   8.485
 1107CO2     D2 5504   2.430   6.650   8.662
 1107CO2      C 5505   2.387   6.660   8.574
 1107CO2     O1 5506   2.337   6.672   8.470
 1107CO2     O2 5507   2.437   6.649   8.678
 1108CO2     D1 5508   0.238   1.945   8.611
 1108CO2     D2 5509   0.262   2.045   8.780
 1108CO2      C 5510   0.250   1.995   8.695
 1108CO2     O1 5511   0.236   1.936   8.596
 1108CO2     O2 5512   0.264   2.053   8.794
 1109CO2     D1 5513   2.596   1.800   0.878
 1109CO2     D2 5514   2.487   1.786   0.713
 1109CO2      C 5515   2.541   1.793   0.796
 1109CO2     O1 5516   2.605   1.801   0.892
 1109CO2     O2 5517   2.477   1.784   0.699
 1110CO2     D1 5518   5.088   1.616   8.942
 1110CO2     D2 5519   5.018   1.741   9.079
 1110CO2      C 5520   5.053   1.679   9.011
 1110CO2     O1 5521   5.094   1.605   8.931
 1110CO2     O2 5522   5.012   1.752   9.091
 1111CO2     D1 5523   1.375   9.219   4.120
 1111CO2     D2 5524   1.416   9.305   4.293
 1111CO2      C 5525   1.395   9.262   4.206
 1111CO2     O1 5526   1.371   9.212   4.105
 1111CO2     O2 5527   1.419   9.313   4.308
 1112CO2     D1 5528   1.618   0.993   1.808
 1112CO2     D2 5529   1.515   0.924   1.962
 1112CO2      C 5530   1.566   0.958   1.885
 1112CO2     O1 5531   1.627   0.999   1.794
 1112CO2     O2 5532   1.506   0.918   1.975
 1113CO2     D1 5533   4.974   9.080   5.363
 1113CO2     D2 5534   5.099   9.155   5.497
 1113CO2      C 5535   5.036   9.117   5.430
 1113CO2     O1 5536   4.963   9.073   5.351
 1113CO2     O2 5537   5.109   9.161   5.509
 1114CO2     D1 5538   0.818   5.515   1.763
 1114CO2     D2 5539   0.829   5.447   1.948
 1114CO2      C 5540   0.824   5.481   1.855
 1114CO2     O1 5541   0.817   5.520   1.747
 1114CO2     O2 5542   0.830   5.441   1.964
 1115CO2     D1 5543   4.804   2.126   5.074
 1115CO2     D2 5544   4.650   2.228   5.145
 1115CO2      C 5545   4.727   2.177   5.109
 1115CO2     O1 5546   4.817   2.117   5.068
 1115CO2     O2 5547   4.637   2.237   5.151
 1116CO2     D1 5548   4.922   1.436   5.785
 1116CO2     D2 5549   4.971   1.440   5.594
 1116CO2      C 5550   4.947   1.438   5.689
 1116CO2     O1 5551   4.918   1.436   5.802
 1116CO2     O2 5552   4.975   1.440   5.577
 1117CO2     D1 5553   2.378   1.744   8.318
 1117CO2     D2 5554   2.521   1.783   8.449
 1117CO2      C 5555   2.450   1.764   8.383
 1117CO2     O1 5556   2.366   1.741   8.306
 1117CO2     O2 5557   2.534   1.786   8.460
 1118CO2     D1 5558   3.747   6.043   5.763
 1118CO2     D2 5559   3.822   6.080   5.583
 1118CO2      C 5560   3.784   6.062   5.673
 1118CO2     O1 5561   3.741   6.040   5.778
 1118CO2     O2 5562   3.828   6.083   5.568
 1119CO2     D1 5563   3.300   8.817   5.550
 1119CO2     D2 5564   3.371   8.867   5.728
 1119CO2      C 5565   3.336   8.842   5.639
 1119CO2     O1 5566   3.294   8.813   5.534
 1119CO2     O2 5567   3.378   8.871   5.743
 1120CO2     D1 5568   0.611   5.053   7.933
 1120CO2     D2 5569   0.577   5.087   7.741
 1120CO2      C 5570   0.594   5.070   7.837
 1120CO2     O1 5571   0.613   5.050   7.950
 1120CO2     O2 5572   0.574   5.090   7.725
 1121CO2     D1 5573   6.997   9.107   3.816
 1121CO2     D2 5574   7.138   9.002   3.905
 1121CO2      C 5575   7.068   9.054   3.861
 1121CO2     O1 5576   6.985   9.116   3.808
 1121CO2     O2 5577   7.151   8.993   3.913
 1122CO2     D1 5578   9.820   2.503   0.487
 1122CO2     D2 5579   9.961   2.384   0.560
 1122CO2      C 5580   9.891   2.443   0.523
 1122CO2     O1 5581   9.808   2.513   0.481
 1122CO2     O2 5582   9.973   2.374   0.566
 1123CO2     D1 5583   1.093   2.505   7.677
 1123CO2     D2 5584   1.160   2.385   7.819
 1123CO2      C 5585   1.127   2.445   7.748
 1123CO2     O1 5586   1.088   2.515   7.664
 1123CO2     O2 5587   1.166   2.375   7.832
 1124CO2     D1 5588   8.736   2.433   7.230
 1124CO2     D2 5589   8.703   2.442   7.035
 1124CO2      C 5590   8.719   2.438   7.132
 1124CO2     O1 5591   8.738   2.432   7.247
 1124CO2     O2 5592   8.700   2.443   7.018
 1125CO2     D1 5593   8.549   7.503   2.273
 1125CO2     D2 5594   8.549   7.558   2.083
 1125CO2      C 5595   8.549   7.530   2.178
 1125CO2     O1 5596   8.549   7.498   2.289
 1125CO2     O2 5597   8.549   7.563   2.067
 1126CO2     D1 5598   8.346   2.357   1.328
 1126CO2     D2 5599   8.234   2.352   1.490
 1126CO2      C 5600   8.290   2.354   1.409
 1126CO2     O1 5601   8.356   2.357   1.314
 1126CO2     O2 5602   8.224   2.352   1.504
 1127CO2     D1 5603   7.714   4.341   2.255
 1127CO2     D2 5604   7.748   4.321   2.449
 1127CO2      C 5605   7.731   4.331   2.352
 1127CO2     O1 5606   7.711   4.343   2.238
 1127CO2     O2 5607   7.751   4.319   2.465
 1128CO2     D1 5608   4.955   0.367   1.201
 1128CO2     D2 5609   4.972   0.413   1.393
 1128CO2      C 5610   4.964   0.390   1.297
 1128CO2     O1 5611   4.954   0.363   1.185
 1128CO2     O2 5612   4.973   0.417   1.410
 1129CO2     D1 5613   3.423   5.528   5.226
 1129CO2     D2 5614   3.397   5.442   5.402
 1129CO2      C 5615   3.410   5.485   5.314
 1129CO2     O1 5616   3.425   5.536   5.211
 1129CO2     O2 5617   3.395   5.435   5.418
 1130CO2     D1 5618   4.174   4.710   1.324
 1130CO2     D2 5619   4.225   4.801   1.156
 1130CO2      C 5620   4.199   4.755   1.240
 1130CO2     O1 5621   4.170   4.702   1.338
 1130CO2     O2 5622   4.229   4.809   1.141
 1131CO2     D1 5623   4.249   0.307   9.413
 1131CO2     D2 5624   4.385   0.417   9.504
 1131CO2      C 5625   4.317   0.362   9.458
 1131CO2     O1 5626   4.237   0.297   9.405
 1131CO2     O2 5627   4.397   0.427   9.512
 1132CO2     D1 5628   1.795   9.383   1.777
 1132CO2     D2 5629   1.607   9.439   1.755
 1132CO2      C 5630   1.701   9.411   1.766
 1132CO2     O1 5631   1.811   9.379   1.779
 1132CO2     O2 5632   1.590   9.444   1.753
 1133CO2     D1 5633   1.290   5.974   5.394
 1133CO2     D2 5634   1.132   6.038   5.294
 1133CO2      C 5635   1.211   6.006   5.344
 1133CO2     O1 5636   1.304   5.969   5.403
 1133CO2     O2 5637   1.118   6.044   5.286
 1134CO2     D1 5638   2.683   3.019   2.604
 1134CO2     D2 5639   2.670   2.996   2.801
 1134CO2      C 5640   2.676   3.007   2.702
 1134CO2     O1 5641   2.684   3.021   2.587
 1134CO2     O2 5642   2.669   2.994   2.817
 1135CO2     D1 5643   2.144   7.077   9.887
 1135CO2     D2 5644   2.315   6.978   9.888
 1135CO2      C 5645   2.230   7.028   9.887
 1135CO2     O1 5646   2.129   7.085   9.886
 1135CO2     O2 5647   2.330   6.970   9.888
 1136CO2     D1 5648   8.557   9.399   6.487
 1136CO2     D2 5649   8.612   9.461   6.667
 1136CO2      C 5650   8.585   9.430   6.577
 1136CO2     O1 5651   8.552   9.394   6.471
 1136CO2     O2 5652   8.617   9.466   6.682
 1137CO2     D1 5653   6.130   1.202   7.411
 1137CO2     D2 5654   6.141   1.228   7.607
 1137CO2      C 5655   6.135   1.215   7.509
 1137CO2     O1 5656   6.129   1.200   7.394
 1137CO2     O2 5657   6.142   1.230   7.624
 1138CO2     D1 5658   6.437   1.449   7.031
 1138CO2     D2 5659   6.275   1.563   7.028
 1138CO2      C 5660   6.356   1.506   7.029
 1138CO2     O1 5661   6.451   1.439   7.032
 1138CO2     O2 5662   6.261   1.573   7.027
 1139CO2     D1 5663   6.304   2.807   5.981
 1139CO2     D2 5664   6.154   2.936   5.977
 1139CO2      C 5665   6.229   2.872   5.979
 1139CO2     O1 5666   6.317   2.796   5.982
 1139CO2     O2 5667   6.141   2.947   5.977
 1140CO2     D1 5668   2.900   7.628   5.679
 1140CO2     D2 5669   3.082   7.584   5.616
 1140CO2      C 5670   2.991   7.606   5.648
 1140CO2     O1 5671   2.884   7.632   5.685
 1140CO2     O2 5672   3.098   7.580   5.610
 1141CO2     D1 5673   9.046   9.775   8.310
 1141CO2     D2 5674   9.080   9.723   8.122
 1141CO2      C 5675   9.063   9.749   8.216
 1141CO2     O1 5676   9.043   9.780   8.326
 1141CO2     O2 5677   9.083   9.718   8.106
 1142CO2     D1 5678   3.846   2.497   8.159
 1142CO2     D2 5679   3.892   2.406   7.990
 1142CO2      C 5680   3.869   2.451   8.075
 1142CO2     O1 5681   3.842   2.505   8.174
 1142CO2     O2 5682   3.896   2.398   7.975
 1143CO2     D1 5683   4.928   1.970   2.658
 1143CO2     D2 5684   4.840   2.073   2.802
 1143CO2      C 5685   4.884   2.021   2.730
 1143CO2     O1 5686   4.936   1.961   2.645
 1143CO2     O2 5687   4.832   2.082   2.814
 1144CO2     D1 5688   5.828   0.833   2.952
 1144CO2     D2 5689   5.842   0.744   3.129
 1144CO2      C 5690   5.835   0.788   3.040
 1144CO2     O1 5691   5.826   0.840   2.937
 1144CO2     O2 5692   5.844   0.736   3.144
 1145CO2     D1 5693   3.391   0.244   3.157
 1145CO2     D2 5694   3.517   0.300   3.299
 1145CO2      C 5695   3.454   0.272   3.228
 1145CO2     O1 5696   3.380   0.239   3.145
 1145CO2     O2 5697   3.527   0.305   3.312
 1146CO2     D1 5698   6.483   7.586   0.519
 1146CO2     D2 5699   6.315   7.489   0.478
 1146CO2      C 5700   6.399   7.537   0.499
 1146CO2     O1 5701   6.498   7.594   0.523
 1146CO2     O2 5702   6.301   7.481   0.475
 1147CO2     D1 5703   4.854   5.332   3.225
 1147CO2     D2 5704   4.854   5.220   3.388
 1147CO2      C 5705   4.854   5.276   3.307
 1147CO2     O1 5706   4.854   5.342   3.211
 1147CO2     O2 5707   4.854   5.211   3.402
 1148CO2     D1 5708   3.896   6.229   7.141
 1148CO2     D2 5709   3.919   6.038   7.094
 1148CO2      C 5710   3.908   6.134   7.117
 1148CO2     O1 5711   3.894   6.246   7.145
 1148CO2     O2 5712   3.922   6.022   7.090
 1149CO2     D1 5713   0.784   9.590   6.950
 1149CO2     D2 5714   0.845   9.568   7.136
 1149CO2      C 5715   0.815   9.579   7.043
 1149CO2     O1 5716   0.779   9.592   6.933
 1149CO2     O2 5717   0.851   9.566   7.152
 1150CO2     D1 5718   9.913   5.542   6.495
 1150CO2     D2 5719   9.836   5.420   6.630
 1150CO2      C 5720   9.874   5.481   6.562
 1150CO2     O1 5721   9.919   5.553   6.483
 1150CO2     O2 5722   9.830   5.409   6.642
 1151CO2     D1 5723   5.221   2.621   7.097
 1151CO2     D2 5724   5.144   2.439   7.089
 1151CO2      C 5725   5.183   2.530   7.093
 1151CO2     O1 5726   5.228   2.637   7.097
 1151CO2     O2 5727   5.137   2.423   7.089
 1152CO2     D1 5728   3.828   2.552   0.497
 1152CO2     D2 5729   3.818   2.560   0.299
 1152CO2      C 5730   3.823   2.556   0.398
 1152CO2     O1 5731   3.829   2.552   0.514
 1152CO2     O2 5732   3.817   2.561   0.282
 1153CO2     D1 5733   1.468   5.455   7.862
 1153CO2     D2 5734   1.407   5.468   8.050
 1153CO2      C 5735   1.437   5.461   7.956
 1153CO2     O1 5736   1.473   5.454   7.846
 1153CO2     O2 5737   1.401   5.469   8.066
 1154CO2     D1 5738   0.087   4.668   5.746
 1154CO2     D2 5739  -0.078   4.566   5.707
 1154CO2      C 5740   0.005   4.617   5.727
 1154CO2     O1 5741   0.102   4.677   5.750
 1154CO2     O2 5742  -0.092   4.557   5.704
 1155CO2     D1 5743   2.531   0.730   9.739
 1155CO2     D2 5744   2.626   0.837   9.602
 1155CO2      C 5745   2.579   0.783   9.671
 1155CO2     O1 5746   2.523   0.721   9.751
 1155CO2     O2 5747   2.635   0.846   9.590
 1156CO2     D1 5748   8.476   7.408   6.191
 1156CO2     D2 5749   8.576   7.414   6.362
 1156CO2      C 5750   8.526   7.411   6.277
 1156CO2     O1 5751   8.468   7.407   6.176
 1156CO2     O2 5752   8.584   7.414   6.377
 1157CO2     D1 5753   6.687   7.842   1.283
 1157CO2     D2 5754   6.643   7.988   1.409
 1157CO2      C 5755   6.665   7.915   1.346
 1157CO2     O1 5756   6.690   7.829   1.272
 1157CO2     O2 5757   6.639   8.001   1.420
 1158CO2     D1 5758   0.704   6.586   7.989
 1158CO2     D2 5759   0.564   6.450   8.022
 1158CO2      C 5760   0.634   6.518   8.005
 1158CO2     O1 5761   0.716   6.598   7.986
 1158CO2     O2 5762   0.552   6.439   8.025
 1159CO2     D1 5763   4.062   8.396   6.000
 1159CO2     D2 5764   3.964   8.316   5.848
 1159CO2      C 5765   4.013   8.356   5.924
 1159CO2     O1 5766   4.071   8.402   6.013
 1159CO2     O2 5767   3.955   8.309   5.835
 1160CO2     D1 5768   5.632   1.639   4.517
 1160CO2     D2 5769   5.667   1.658   4.710
 1160CO2      C 5770   5.649   1.649   4.614
 1160CO2     O1 5771   5.629   1.637   4.500
 1160CO2     O2 5772   5.670   1.660   4.727
 1161CO2     D1 5773   2.803   2.142   0.896
 1161CO2     D2 5774   2.990   2.089   0.857
 1161CO2      C 5775   2.897   2.115   0.876
 1161CO2     O1 5776   2.787   2.147   0.899
 1161CO2     O2 5777   3.006   2.084   0.854
 1162CO2     D1 5778   1.032   8.419   7.744
 1162CO2     D2 5779   0.903   8.317   7.855
 1162CO2      C 5780   0.967   8.368   7.800
 1162CO2     O1 5781   1.043   8.428   7.734
 1162CO2     O2 5782   0.892   8.308   7.865
 1163CO2     D1 5783   8.129   5.911   0.645
 1163CO2     D2 5784   8.031   5.854   0.483
 1163CO2      C 5785   8.080   5.882   0.564
 1163CO2     O1 5786   8.137   5.916   0.659
 1163CO2     O2 5787   8.022   5.849   0.469
 1164CO2     D1 5788   5.102   0.404   6.966
 1164CO2     D2 5789   5.250   0.521   6.908
 1164CO2      C 5790   5.176   0.463   6.937
 1164CO2     O1 5791   5.089   0.394   6.971
 1164CO2     O2 5792   5.263   0.531   6.903
 1165CO2     D1 5793   5.014   4.078   8.732
 1165CO2     D2 5794   5.131   3.924   8.769
 1165CO2      C 5795   5.072   4.001   8.750
 1165CO2     O1 5796   5.003   4.092   8.729
 1165CO2     O2 5797   5.141   3.910   8.772
 1166CO2     D1 5798   4.253   0.851   2.852
 1166CO2     D2 5799   4.098   0.897   2.739
 1166CO2      C 5800   4.176   0.874   2.795
 1166CO2     O1 5801   4.267   0.847   2.862
 1166CO2     O2 5802   4.085   0.901   2.729
 1167CO2     D1 5803   7.712   5.744   6.757
 1167CO2     D2 5804   7.516   5.754   6.736
 1167CO2      C 5805   7.614   5.749   6.746
 1167CO2     O1 5806   7.729   5.744   6.759
 1167CO2     O2 5807   7.499   5.755   6.734
 1168CO2     D1 5808   7.692   0.274   2.842
 1168CO2     D2 5809   7.626   0.400   2.704
 1168CO2      C 5810   7.659   0.337   2.773
 1168CO2     O1 5811   7.698   0.263   2.854
 1168CO2     O2 5812   7.620   0.410   2.692
 1169CO2     D1 5813   1.840   7.342   5.525
 1169CO2     D2 5814   1.811   7.335   5.330
 1169CO2      C 5815   1.825   7.339   5.428
 1169CO2     O1 5816   1.842   7.342   5.542
 1169CO2     O2 5817   1.808   7.335   5.313
 1170CO2     D1 5818   3.918   1.659   4.780
 1170CO2     D2 5819   4.065   1.547   4.711
 1170CO2      C 5820   3.991   1.603   4.746
 1170CO2     O1 5821   3.905   1.669   4.786
 1170CO2     O2 5822   4.078   1.537   4.705
 1171CO2     D1 5823   9.292   9.474   1.337
 1171CO2     D2 5824   9.320   9.348   1.487
 1171CO2      C 5825   9.306   9.411   1.412
 1171CO2     O1 5826   9.289   9.484   1.324
 1171CO2     O2 5827   9.322   9.337   1.500
 1172CO2     D1 5828   3.064   2.160   6.716
 1172CO2     D2 5829   3.091   2.190   6.910
 1172CO2      C 5830   3.078   2.175   6.813
 1172CO2     O1 5831   3.062   2.158   6.699
 1172CO2     O2 5832   3.094   2.192   6.926
 1173CO2     D1 5833   9.486   1.791   3.462
 1173CO2     D2 5834   9.647   1.892   3.409
 1173CO2      C 5835   9.566   1.842   3.435
 1173CO2     O1 5836   9.472   1.782   3.466
 1173CO2     O2 5837   9.661   1.901   3.405
 1174CO2     D1 5838   9.040   4.937   1.914
 1174CO2     D2 5839   9.057   4.918   1.717
 1174CO2      C 5840   9.048   4.927   1.816
 1174CO2     O1 5841   9.038   4.939   1.931
 1174CO2     O2 5842   9.058   4.916   1.701
 1175CO2     D1 5843   2.465   4.525   9.583
 1175CO2     D2 5844   2.573   4.687   9.546
 1175CO2      C 5845   2.519   4.606   9.564
 1175CO2     O1 5846   2.456   4.511   9.586
 1175CO2     O2 5847   2.583   4.701   9.543
 1176CO2     D1 5848   8.878   8.373   1.499
 1176CO2     D2 5849   8.936   8.420   1.683
 1176CO2      C 5850   8.907   8.397   1.591
 1176CO2     O1 5851   8.873   8.369   1.484
 1176CO2     O2 5852   8.941   8.424   1.699
 1177CO2     D1 5853   4.756   1.718   1.918
 1177CO2     D2 5854   4.736   1.719   2.115
 1177CO2      C 5855   4.746   1.718   2.016
 1177CO2     O1 5856   4.758   1.718   1.901
 1177CO2     O2 5857   4.734   1.719   2.132
 1178CO2     D1 5858   4.152   1.899   2.628
 1178CO2     D2 5859   4.102   1.876   2.438
 1178CO2      C 5860   4.127   1.888   2.533
 1178CO2     O1 5861   4.156   1.901   2.645
 1178CO2     O2 5862   4.098   1.874   2.422
 1179CO2     D1 5863   3.500   3.905   6.867
 1179CO2     D2 5864   3.684   3.966   6.908
 1179CO2      C 5865   3.592   3.935   6.887
 1179CO2     O1 5866   3.484   3.900   6.864
 1179CO2     O2 5867   3.699   3.971   6.911
 1180CO2     D1 5868   6.915   2.373   3.798
 1180CO2     D2 5869   6.913   2.440   3.984
 1180CO2      C 5870   6.914   2.406   3.891
 1180CO2     O1 5871   6.916   2.367   3.782
 1180CO2     O2 5872   6.913   2.446   4.000
 1181CO2     D1 5873   4.898   5.151   6.505
 1181CO2     D2 5874   4.707   5.144   6.557
 1181CO2      C 5875   4.803   5.147   6.531
 1181CO2     O1 5876   4.915   5.152   6.500
 1181CO2     O2 5877   4.691   5.143   6.561
 1182CO2     D1 5878   5.112   3.047   7.179
 1182CO2     D2 5879   5.026   2.974   7.341
 1182CO2      C 5880   5.069   3.010   7.260
 1182CO2     O1 5881   5.119   3.053   7.165
 1182CO2     O2 5882   5.018   2.968   7.355
 1183CO2     D1 5883   5.280   6.807   0.709
 1183CO2     D2 5884   5.448   6.710   0.749
 1183CO2      C 5885   5.364   6.759   0.729
 1183CO2     O1 5886   5.265   6.815   0.705
 1183CO2     O2 5887   5.462   6.702   0.753
 1184CO2     D1 5888   9.324   4.581   1.159
 1184CO2     D2 5889   9.254   4.396   1.164
 1184CO2      C 5890   9.289   4.488   1.162
 1184CO2     O1 5891   9.330   4.596   1.159
 1184CO2     O2 5892   9.248   4.380   1.165
 1185CO2     D1 5893   5.499   3.216   0.770
 1185CO2     D2 5894   5.499   3.225   0.573
 1185CO2      C 5895   5.499   3.220   0.671
 1185CO2     O1 5896   5.499   3.215   0.787
 1185CO2     O2 5897   5.499   3.226   0.555
 1186CO2     D1 5898   7.471   2.609   5.314
 1186CO2     D2 5899   7.393   2.681   5.148
 1186CO2      C 5900   7.432   2.645   5.231
 1186CO2     O1 5901   7.478   2.603   5.329
 1186CO2     O2 5902   7.386   2.688   5.133
 1187CO2     D1 5903   6.391   1.632   1.449
 1187CO2     D2 5904   6.513   1.702   1.589
 1187CO2      C 5905   6.452   1.667   1.519
 1187CO2     O1 5906   6.380   1.626   1.437
 1187CO2     O2 5907   6.523   1.708   1.601
 1188CO2     D1 5908   7.395   3.259   4.768
 1188CO2     D2 5909   7.407   3.270   4.965
 1188CO2      C 5910   7.401   3.265   4.867
 1188CO2     O1 5911   7.394   3.258   4.751
 1188CO2     O2 5912   7.408   3.271   4.982
 1189CO2     D1 5913   9.864   2.273   7.009
 1189CO2     D2 5914   9.977   2.390   7.121
 1189CO2      C 5915   9.921   2.332   7.065
 1189CO2     O1 5916   9.854   2.263   7.000
 1189CO2     O2 5917   9.987   2.401   7.131
 1190CO2     D1 5918   9.623   2.228   8.173
 1190CO2     D2 5919   9.619   2.036   8.219
 1190CO2      C 5920   9.621   2.132   8.196
 1190CO2     O1 5921   9.624   2.245   8.169
 1190CO2     O2 5922   9.618   2.019   8.223
 1191CO2     D1 5923   7.965   0.421   0.634
 1191CO2     D2 5924   7.920   0.472   0.449
 1191CO2      C 5925   7.942   0.447   0.541
 1191CO2     O1 5926   7.969   0.417   0.650
 1191CO2     O2 5927   7.916   0.476   0.433
 1192CO2     D1 5928   4.511   4.227   1.923
 1192CO2     D2 5929   4.392   4.070   1.904
 1192CO2      C 5930   4.451   4.149   1.914
 1192CO2     O1 5931   4.521   4.241   1.924
 1192CO2     O2 5932   4.382   4.057   1.903
 1193CO2     D1 5933   9.268   3.999   1.473
 1193CO2     D2 5934   9.235   3.804   1.465
 1193CO2      C 5935   9.251   3.902   1.469
 1193CO2     O1 5936   9.270   4.016   1.474
 1193CO2     O2 5937   9.232   3.788   1.464
 1194CO2     D1 5938   5.576   4.087   0.495
 1194CO2     D2 5939   5.458   4.074   0.337
 1194CO2      C 5940   5.517   4.081   0.416
 1194CO2     O1 5941   5.587   4.088   0.509
 1194CO2     O2 5942   5.448   4.073   0.324
 1195CO2     D1 5943   1.609   8.435   8.863
 1195CO2     D2 5944   1.616   8.347   8.686
 1195CO2      C 5945   1.613   8.391   8.775
 1195CO2     O1 5946   1.608   8.443   8.878
 1195CO2     O2 5947   1.617   8.339   8.671
 1196CO2     D1 5948   3.505   5.058   4.599
 1196CO2     D2 5949   3.358   4.950   4.676
 1196CO2      C 5950   3.431   5.004   4.638
 1196CO2     O1 5951   3.517   5.067   4.592
 1196CO2     O2 5952   3.346   4.940   4.683
 1197CO2     D1 5953   1.590   9.250   3.927
 1197CO2     D2 5954   1.549   9.373   3.778
 1197CO2      C 5955   1.570   9.312   3.853
 1197CO2     O1 5956   1.594   9.240   3.940
 1197CO2     O2 5957   1.545   9.384   3.765
 1198CO2     D1 5958   7.500   4.279   8.333
 1198CO2     D2 5959   7.627   4.430   8.330
 1198CO2      C 5960   7.564   4.354   8.331
 1198CO2     O1 5961   7.489   4.266   8.333
 1198CO2     O2 5962   7.638   4.443   8.329
 1199CO2     D1 5963   4.065   9.520   4.560
 1199CO2     D2 5964   4.021   9.592   4.739
 1199CO2      C 5965   4.043   9.556   4.650
 1199CO2     O1 5966   4.069   9.514   4.545
 1199CO2     O2 5967   4.017   9.598   4.755
 1200CO2     D1 5968   2.953   5.537   3.245
 1200CO2     D2 5969   2.956   5.539   3.443
 1200CO2      C 5970   2.955   5.538   3.344
 1200CO2     O1 5971   2.953   5.537   3.228
 1200CO2     O2 5972   2.957   5.539   3.460
 1201CO2     D1 5973   0.932   5.889   0.745
 1201CO2     D2 5974   0.981   5.943   0.561
 1201CO2      C 5975   0.956   5.916   0.653
 1201CO2     O1 5976   0.928   5.884   0.761
 1201CO2     O2 5977   0.985   5.948   0.545
 1202CO2     D1 5978   0.828   6.721   0.442
 1202CO2     D2 5979   0.822   6.907   0.511
 1202CO2      C 5980   0.825   6.814   0.477
 1202CO2     O1 5981   0.829   6.705   0.437
 1202CO2     O2 5982   0.821   6.923   0.517
 1203CO2     D1 5983   3.050   8.309   4.822
 1203CO2     D2 5984   3.205   8.191   4.860
 1203CO2      C 5985   3.127   8.250   4.841
 1203CO2     O1 5986   3.037   8.319   4.819
 1203CO2     O2 5987   3.218   8.180   4.863
 1204CO2     D1 5988   1.628   7.039   3.928
 1204CO2     D2 5989   1.479   7.061   4.057
 1204CO2      C 5990   1.553   7.050   3.993
 1204CO2     O1 5991   1.640   7.037   3.917
 1204CO2     O2 5992   1.466   7.063   4.068
 1205CO2     D1 5993   2.953  -0.021   6.783
 1205CO2     D2 5994   2.907   0.171   6.775
 1205CO2      C 5995   2.930   0.075   6.779
 1205CO2     O1 5996   2.957  -0.037   6.784
 1205CO2     O2 5997   2.903   0.188   6.774
 1206CO2     D1 5998   1.526   6.412   4.178
 1206CO2     D2 5999   1.526   6.463   4.369
 1206CO2      C 6000   1.526   6.437   4.273
 1206CO2     O1 6001   1.526   6.408   4.161
 1206CO2     O2 6002   1.526   6.467   4.385
 1207CO2     D1 6003   3.181   7.117   2.918
 1207CO2     D2 6004   3.168   7.206   3.094
 1207CO2      C 6005   3.175   7.161   3.006
 1207CO2     O1 6006   3.183   7.109   2.903
 1207CO2     O2 6007   3.167   7.214   3.110
 1208CO2     D1 6008   2.804   9.066   3.911
 1208CO2     D2 6009   2.901   9.017   4.077
 1208CO2      C 6010   2.852   9.042   3.994
 1208CO2     O1 6011   2.796   9.070   3.897
 1208CO2     O2 6012   2.909   9.013   4.091
 1209CO2     D1 6013   4.258   4.137   7.372
 1209CO2     D2 6014   4.229   4.149   7.567
 1209CO2      C 6015   4.243   4.143   7.470
 1209CO2     O1 6016   4.260   4.136   7.355
 1209CO2     O2 6017   4.226   4.150   7.584
 1210CO2     D1 6018   4.042   5.975   6.839
 1210CO2     D2 6019   4.144   5.916   6.681
 1210CO2      C 6020   4.093   5.946   6.760
 1210CO2     O1 6021   4.033   5.980   6.853
 1210CO2     O2 6022   4.153   5.911   6.667
 1211CO2     D1 6023   5.955   1.534   1.313
 1211CO2     D2 6024   6.048   1.616   1.159
 1211CO2      C 6025   6.002   1.575   1.236
 1211CO2     O1 6026   5.947   1.527   1.327
 1211CO2     O2 6027   6.056   1.623   1.146
 1212CO2     D1 6028   4.515   1.196   3.394
 1212CO2     D2 6029   4.475   1.323   3.539
 1212CO2      C 6030   4.495   1.260   3.466
 1212CO2     O1 6031   4.519   1.185   3.381
 1212CO2     O2 6032   4.471   1.334   3.552
 1213CO2     D1 6033   2.400   0.963   5.979
 1213CO2     D2 6034   2.575   0.894   6.039
 1213CO2      C 6035   2.487   0.928   6.009
 1213CO2     O1 6036   2.384   0.969   5.974
 1213CO2     O2 6037   2.590   0.888   6.044
 1214CO2     D1 6038   2.980   4.027   2.171
 1214CO2     D2 6039   2.892   4.137   2.033
 1214CO2      C 6040   2.936   4.082   2.102
 1214CO2     O1 6041   2.988   4.017   2.183
 1214CO2     O2 6042   2.885   4.147   2.021
 1215CO2     D1 6043   2.584   1.221   2.385
 1215CO2     D2 6044   2.396   1.253   2.438
 1215CO2      C 6045   2.490   1.237   2.411
 1215CO2     O1 6046   2.600   1.218   2.380
 1215CO2     O2 6047   2.380   1.255   2.442
 1216CO2     D1 6048   8.735   8.863   6.532
 1216CO2     D2 6049   8.826   8.885   6.357
 1216CO2      C 6050   8.780   8.874   6.445
 1216CO2     O1 6051   8.728   8.862   6.547
 1216CO2     O2 6052   8.833   8.886   6.342
 1217CO2     D1 6053   0.568   5.453   6.633
 1217CO2     D2 6054   0.463   5.433   6.466
 1217CO2      C 6055   0.516   5.443   6.549
 1217CO2     O1 6056   0.577   5.455   6.647
 1217CO2     O2 6057   0.454   5.432   6.452
 1218CO2     D1 6058   3.461   8.954   0.476
 1218CO2     D2 6059   3.276   9.023   0.457
 1218CO2      C 6060   3.368   8.988   0.467
 1218CO2     O1 6061   3.477   8.948   0.478
 1218CO2     O2 6062   3.260   9.029   0.456
 1219CO2     D1 6063   3.946   0.602   2.723
 1219CO2     D2 6064   3.985   0.598   2.917
 1219CO2      C 6065   3.966   0.600   2.820
 1219CO2     O1 6066   3.943   0.603   2.707
 1219CO2     O2 6067   3.988   0.597   2.934
 1220CO2     D1 6068   0.729   6.755   3.100
 1220CO2     D2 6069   0.871   6.638   3.027
 1220CO2      C 6070   0.800   6.697   3.064
 1220CO2     O1 6071   0.717   6.765   3.106
 1220CO2     O2 6072   0.883   6.628   3.021
 1221CO2     D1 6073   0.825   6.410   4.809
 1221CO2     D2 6074   0.797   6.521   4.970
 1221CO2      C 6075   0.811   6.465   4.889
 1221CO2     O1 6076   0.827   6.400   4.795
 1221CO2     O2 6077   0.795   6.530   4.984
 1222CO2     D1 6078   3.710   9.735   5.993
 1222CO2     D2 6079   3.643   9.908   5.924
 1222CO2      C 6080   3.676   9.822   5.958
 1222CO2     O1 6081   3.715   9.720   5.999
 1222CO2     O2 6082   3.637   9.923   5.918
 1223CO2     D1 6083   3.823   7.433   9.085
 1223CO2     D2 6084   3.944   7.505   8.945
 1223CO2      C 6085   3.884   7.469   9.015
 1223CO2     O1 6086   3.813   7.427   9.097
 1223CO2     O2 6087   3.955   7.511   8.933
 1224CO2     D1 6088   3.029   9.315   4.243
 1224CO2     D2 6089   3.181   9.438   4.274
 1224CO2      C 6090   3.105   9.376   4.259
 1224CO2     O1 6091   3.016   9.304   4.241
 1224CO2     O2 6092   3.194   9.448   4.277
 1225CO2     D1 6093   1.055   7.230   6.451
 1225CO2     D2 6094   1.188   7.278   6.589
 1225CO2      C 6095   1.122   7.254   6.520
 1225CO2     O1 6096   1.043   7.226   6.439
 1225CO2     O2 6097   1.200   7.282   6.601
 1226CO2     D1 6098   1.590   0.763   5.466
 1226CO2     D2 6099   1.552   0.682   5.290
 1226CO2      C 6100   1.571   0.723   5.378
 1226CO2     O1 6101   1.593   0.770   5.481
 1226CO2     O2 6102   1.549   0.675   5.274
 1227CO2     D1 6103   8.940   2.475   1.385
 1227CO2     D2 6104   8.808   2.408   1.517
 1227CO2      C 6105   8.874   2.442   1.451
 1227CO2     O1 6106   8.951   2.481   1.373
 1227CO2     O2 6107   8.797   2.403   1.528
 1228CO2     D1 6108   0.604   4.080   6.215
 1228CO2     D2 6109   0.598   4.097   6.018
 1228CO2      C 6110   0.601   4.089   6.116
 1228CO2     O1 6111   0.605   4.079   6.232
 1228CO2     O2 6112   0.598   4.099   6.001
 1229CO2     D1 6113   5.469   5.409   1.905
 1229CO2     D2 6114   5.462   5.392   1.708
 1229CO2      C 6115   5.465   5.400   1.807
 1229CO2     O1 6116   5.470   5.410   1.922
 1229CO2     O2 6117   5.461   5.391   1.691
 1230CO2     D1 6118   0.336   8.812   1.719
 1230CO2     D2 6119   0.497   8.833   1.832
 1230CO2      C 6120   0.417   8.823   1.776
 1230CO2     O1 6121   0.322   8.811   1.710
 1230CO2     O2 6122   0.511   8.835   1.842
 1231CO2     D1 6123   2.473   1.993   9.449
 1231CO2     D2 6124   2.595   2.031   9.600
 1231CO2      C 6125   2.534   2.012   9.525
 1231CO2     O1 6126   2.463   1.989   9.436
 1231CO2     O2 6127   2.605   2.034   9.613
 1232CO2     D1 6128   5.605   2.047   4.701
 1232CO2     D2 6129   5.523   2.098   4.528
 1232CO2      C 6130   5.564   2.072   4.615
 1232CO2     O1 6131   5.612   2.042   4.716
 1232CO2     O2 6132   5.516   2.102   4.513
 1233CO2     D1 6133   7.726   5.047   5.150
 1233CO2     D2 6134   7.709   4.953   4.978
 1233CO2      C 6135   7.717   5.000   5.064
 1233CO2     O1 6136   7.727   5.056   5.165
 1233CO2     O2 6137   7.707   4.944   4.963
 1234CO2     D1 6138   5.752   2.703   5.558
 1234CO2     D2 6139   5.749   2.720   5.361
 1234CO2      C 6140   5.750   2.712   5.459
 1234CO2     O1 6141   5.753   2.701   5.575
 1234CO2     O2 6142   5.748   2.722   5.344
 1235CO2     D1 6143   5.306   9.054   7.448
 1235CO2     D2 6144   5.315   9.052   7.646
 1235CO2      C 6145   5.311   9.053   7.547
 1235CO2     O1 6146   5.306   9.054   7.431
 1235CO2     O2 6147   5.316   9.052   7.663
 1236CO2     D1 6148   3.846   4.191   1.023
 1236CO2     D2 6149   3.927   4.174   1.203
 1236CO2      C 6150   3.886   4.183   1.113
 1236CO2     O1 6151   3.839   4.193   1.008
 1236CO2     O2 6152   3.934   4.172   1.218
 1237CO2     D1 6153   7.458   3.352   7.641
 1237CO2     D2 6154   7.531   3.218   7.766
 1237CO2      C 6155   7.494   3.285   7.703
 1237CO2     O1 6156   7.451   3.364   7.630
 1237CO2     O2 6157   7.537   3.206   7.777
 1238CO2     D1 6158   4.116   4.442   1.695
 1238CO2     D2 6159   4.191   4.469   1.876
 1238CO2      C 6160   4.154   4.456   1.785
 1238CO2     O1 6161   4.109   4.440   1.679
 1238CO2     O2 6162   4.198   4.471   1.891
 1239CO2     D1 6163   7.992   3.443   0.082
 1239CO2     D2 6164   7.803   3.384   0.080
 1239CO2      C 6165   7.898   3.414   0.081
 1239CO2     O1 6166   8.008   3.448   0.083
 1239CO2     O2 6167   7.787   3.379   0.080
 1240CO2     D1 6168   1.442   7.316   0.266
 1240CO2     D2 6169   1.277   7.393   0.344
 1240CO2      C 6170   1.360   7.354   0.305
 1240CO2     O1 6171   1.456   7.309   0.259
 1240CO2     O2 6172   1.263   7.399   0.351
 1241CO2     D1 6173   8.346   8.323   1.137
 1241CO2     D2 6174   8.359   8.247   0.956
 1241CO2      C 6175   8.352   8.285   1.046
 1241CO2     O1 6176   8.345   8.330   1.153
 1241CO2     O2 6177   8.360   8.240   0.940
 1242CO2     D1 6178   9.080   2.617   2.940
 1242CO2     D2 6179   9.159   2.569   2.765
 1242CO2      C 6180   9.120   2.593   2.853
 1242CO2     O1 6181   9.074   2.621   2.955
 1242CO2     O2 6182   9.166   2.565   2.750
 1243CO2     D1 6183   2.386   0.453   7.681
 1243CO2     D2 6184   2.420   0.258   7.677
 1243CO2      C 6185   2.403   0.356   7.679
 1243CO2     O1 6186   2.384   0.470   7.682
 1243CO2     O2 6187   2.423   0.242   7.677
 1244CO2     D1 6188   4.683   9.346   1.712
 1244CO2     D2 6189   4.679   9.346   1.514
 1244CO2      C 6190   4.681   9.346   1.613
 1244CO2     O1 6191   4.684   9.346   1.729
 1244CO2     O2 6192   4.678   9.346   1.497
 1245CO2     D1 6193   0.778   4.791   6.219
 1245CO2     D2 6194   0.818   4.603   6.172
 1245CO2      C 6195   0.798   4.697   6.196
 1245CO2     O1 6196   0.775   4.807   6.224
 1245CO2     O2 6197   0.821   4.587   6.168
 1246CO2     D1 6198   2.407   0.478   5.599
 1246CO2     D2 6199   2.363   0.444   5.789
 1246CO2      C 6200   2.385   0.461   5.694
 1246CO2     O1 6201   2.411   0.481   5.583
 1246CO2     O2 6202   2.359   0.442   5.806
 1247CO2     D1 6203   9.742   4.656   2.458
 1247CO2     D2 6204   9.663   4.659   2.277
 1247CO2      C 6205   9.702   4.657   2.367
 1247CO2     O1 6206   9.748   4.655   2.474
 1247CO2     O2 6207   9.656   4.659   2.261
 1248CO2     D1 6208   1.490   7.714   9.430
 1248CO2     D2 6209   1.496   7.780   9.243
 1248CO2      C 6210   1.493   7.747   9.336
 1248CO2     O1 6211   1.489   7.709   9.446
 1248CO2     O2 6212   1.496   7.786   9.227
 1249CO2     D1 6213   4.475   3.082   6.527
 1249CO2     D2 6214   4.428   3.075   6.335
 1249CO2      C 6215   4.451   3.079   6.431
 1249CO2     O1 6216   4.479   3.083   6.544
 1249CO2     O2 6217   4.424   3.074   6.318
 1250CO2     D1 6218   5.483   7.975   7.630
 1250CO2     D2 6219   5.680   7.972   7.640
 1250CO2      C 6220   5.582   7.973   7.635
 1250CO2     O1 6221   5.466   7.976   7.629
 1250CO2     O2 6222   5.697   7.971   7.641
 1251CO2     D1 6223   6.977   2.601   1.289
 1251CO2     D2 6224   7.083   2.452   1.213
 1251CO2      C 6225   7.030   2.526   1.251
 1251CO2     O1 6226   6.967   2.613   1.296
 1251CO2     O2 6227   7.092   2.439   1.207
 1252CO2     D1 6228   7.136   5.776   1.956
 1252CO2     D2 6229   7.265   5.792   2.105
 1252CO2      C 6230   7.201   5.784   2.030
 1252CO2     O1 6231   7.125   5.775   1.943
 1252CO2     O2 6232   7.276   5.793   2.118
 1253CO2     D1 6233   0.515   3.843   3.860
 1253CO2     D2 6234   0.489   4.001   3.745
 1253CO2      C 6235   0.502   3.922   3.802
 1253CO2     O1 6236   0.518   3.829   3.870
 1253CO2     O2 6237   0.487   4.015   3.735
 1254CO2     D1 6238   1.660   5.565   4.565
 1254CO2     D2 6239   1.641   5.595   4.760
 1254CO2      C 6240   1.650   5.580   4.663
 1254CO2     O1 6241   1.661   5.562   4.549
 1254CO2     O2 6242   1.639   5.598   4.777
 1255CO2     D1 6243   4.900   9.650   4.177
 1255CO2     D2 6244   4.830   9.582   4.005
 1255CO2      C 6245   4.865   9.616   4.091
 1255CO2     O1 6246   4.906   9.656   4.191
 1255CO2     O2 6247   4.824   9.576   3.990
 1256CO2     D1 6248   3.856   7.954   7.358
 1256CO2     D2 6249   3.723   7.908   7.219
 1256CO2      C 6250   3.789   7.931   7.288
 1256CO2     O1 6251   3.867   7.958   7.370
 1256CO2     O2 6252   3.712   7.904   7.207
 1257CO2     D1 6253   5.242   2.717   5.018
 1257CO2     D2 6254   5.248   2.716   4.820
 1257CO2      C 6255   5.245   2.717   4.919
 1257CO2     O1 6256   5.241   2.717   5.035
 1257CO2     O2 6257   5.249   2.716   4.803
 1258CO2     D1 6258   2.757   1.869   5.676
 1258CO2     D2 6259   2.675   1.916   5.850
 1258CO2      C 6260   2.716   1.893   5.763
 1258CO2     O1 6261   2.764   1.865   5.661
 1258CO2     O2 6262   2.668   1.920   5.865
 1259CO2     D1 6263   7.922   3.378   5.891
 1259CO2     D2 6264   7.922   3.376   5.693
 1259CO2      C 6265   7.922   3.377   5.792
 1259CO2     O1 6266   7.922   3.378   5.908
 1259CO2     O2 6267   7.921   3.376   5.676
 1260CO2     D1 6268   9.863   0.354   5.094
 1260CO2     D2 6269   9.828   0.164   5.055
 1260CO2      C 6270   9.845   0.259   5.074
 1260CO2     O1 6271   9.866   0.371   5.097
 1260CO2     O2 6272   9.825   0.147   5.051
 1261CO2     D1 6273   6.526   4.412   2.351
 1261CO2     D2 6274   6.429   4.512   2.492
 1261CO2      C 6275   6.477   4.462   2.421
 1261CO2     O1 6276   6.534   4.404   2.339
 1261CO2     O2 6277   6.421   4.521   2.504
 1262CO2     D1 6278   0.500   8.576   6.887
 1262CO2     D2 6279   0.514   8.555   6.691
 1262CO2      C 6280   0.507   8.566   6.789
 1262CO2     O1 6281   0.498   8.578   6.904
 1262CO2     O2 6282   0.515   8.553   6.674
 1263CO2     D1 6283   6.855   0.562   1.476
 1263CO2     D2 6284   6.866   0.512   1.667
 1263CO2      C 6285   6.860   0.537   1.571
 1263CO2     O1 6286   6.854   0.566   1.459
 1263CO2     O2 6287   6.866   0.508   1.683
 1264CO2     D1 6288   8.418   8.585   0.508
 1264CO2     D2 6289   8.309   8.592   0.343
 1264CO2      C 6290   8.363   8.589   0.426
 1264CO2     O1 6291   8.427   8.584   0.522
 1264CO2     O2 6292   8.299   8.593   0.329
 1265CO2     D1 6293   6.049   3.730   7.397
 1265CO2     D2 6294   6.018   3.709   7.591
 1265CO2      C 6295   6.033   3.719   7.494
 1265CO2     O1 6296   6.052   3.731   7.380
 1265CO2     O2 6297   6.015   3.707   7.608
 1266CO2     D1 6298   8.556   9.706   9.547
 1266CO2     D2 6299   8.470   9.534   9.591
 1266CO2      C 6300   8.513   9.620   9.569
 1266CO2     O1 6301   8.564   9.721   9.544
 1266CO2     O2 6302   8.463   9.519   9.594
 1267CO2     D1 6303   9.216   9.124   2.877
 1267CO2     D2 6304   9.370   9.009   2.923
 1267CO2      C 6305   9.293   9.067   2.900
 1267CO2     O1 6306   9.202   9.134   2.873
 1267CO2     O2 6307   9.384   8.999   2.927
 1268CO2     D1 6308   1.282   9.987   9.762
 1268CO2     D2 6309   1.134   9.858   9.785
 1268CO2      C 6310   1.208   9.923   9.774
 1268CO2     O1 6311   1.295   9.999   9.761
 1268CO2     O2 6312   1.121   9.847   9.787
 1269CO2     D1 6313   4.497   7.225   8.520
 1269CO2     D2 6314   4.552   7.083   8.646
 1269CO2      C 6315   4.525   7.154   8.583
 1269CO2     O1 6316   4.492   7.238   8.509
 1269CO2     O2 6317   4.557   7.070   8.657
 1270CO2     D1 6318   5.334   4.838   1.385
 1270CO2     D2 6319   5.176   4.800   1.272
 1270CO2      C 6320   5.255   4.819   1.328
 1270CO2     O1 6321   5.347   4.841   1.395
 1270CO2     O2 6322   5.162   4.797   1.262
 1271CO2     D1 6323   5.465   2.639   4.303
 1271CO2     D2 6324   5.516   2.725   4.132
 1271CO2      C 6325   5.491   2.682   4.218
 1271CO2     O1 6326   5.461   2.632   4.318
 1271CO2     O2 6327   5.520   2.732   4.117
 1272CO2     D1 6328   2.174   4.746   8.827
 1272CO2     D2 6329   2.021   4.708   8.708
 1272CO2      C 6330   2.098   4.727   8.768
 1272CO2     O1 6331   2.188   4.749   8.838
 1272CO2     O2 6332   2.008   4.705   8.698
 1273CO2     D1 6333   5.310   1.634   0.106
 1273CO2     D2 6334   5.408   1.560  -0.049
 1273CO2      C 6335   5.359   1.597   0.029
 1273CO2     O1 6336   5.301   1.641   0.119
 1273CO2     O2 6337   5.416   1.554  -0.062
 1274CO2     D1 6338   4.752   3.011   3.845
 1274CO2     D2 6339   4.770   3.117   4.012
 1274CO2      C 6340   4.761   3.064   3.928
 1274CO2     O1 6341   4.751   3.002   3.831
 1274CO2     O2 6342   4.771   3.126   4.026
 1275CO2     D1 6343   8.210   1.183   9.531
 1275CO2     D2 6344   8.362   1.261   9.433
 1275CO2      C 6345   8.286   1.222   9.482
 1275CO2     O1 6346   8.197   1.176   9.540
 1275CO2     O2 6347   8.375   1.268   9.424
 1276CO2     D1 6348   5.976   4.297   9.253
 1276CO2     D2 6349   5.938   4.253   9.442
 1276CO2      C 6350   5.957   4.275   9.347
 1276CO2     O1 6351   5.979   4.301   9.236
 1276CO2     O2 6352   5.934   4.249   9.458
 1277CO2     D1 6353   2.773   1.319   8.157
 1277CO2     D2 6354   2.885   1.157   8.145
 1277CO2      C 6355   2.829   1.238   8.151
 1277CO2     O1 6356   2.763   1.333   8.158
 1277CO2     O2 6357   2.895   1.143   8.144
 1278CO2     D1 6358   4.373   7.944   8.167
 1278CO2     D2 6359   4.418   7.845   8.332
 1278CO2      C 6360   4.395   7.894   8.250
 1278CO2     O1 6361   4.369   7.953   8.153
 1278CO2     O2 6362   4.422   7.836   8.346
 1279CO2     D1 6363   2.288   3.769   6.837
 1279CO2     D2 6364   2.376   3.898   6.958
 1279CO2      C 6365   2.332   3.834   6.898
 1279CO2     O1 6366   2.280   3.757   6.827
 1279CO2     O2 6367   2.383   3.910   6.969
 1280CO2     D1 6368   5.055   0.273   0.385
 1280CO2     D2 6369   5.063   0.379   0.218
 1280CO2      C 6370   5.059   0.326   0.301
 1280CO2     O1 6371   5.054   0.264   0.399
 1280CO2     O2 6372   5.064   0.388   0.204
 1281CO2     D1 6373   6.356   9.834   7.134
 1281CO2     D2 6374   6.267   9.939   6.992
 1281CO2      C 6375   6.311   9.887   7.063
 1281CO2     O1 6376   6.363   9.825   7.146
 1281CO2     O2 6377   6.259   9.948   6.979
 1282CO2     D1 6378   5.115   6.603   4.995
 1282CO2     D2 6379   5.152   6.797   4.978
 1282CO2      C 6380   5.134   6.700   4.986
 1282CO2     O1 6381   5.112   6.587   4.997
 1282CO2     O2 6382   5.156   6.814   4.976
 1283CO2     D1 6383   7.288   0.889   3.690
 1283CO2     D2 6384   7.327   0.872   3.883
 1283CO2      C 6385   7.307   0.880   3.786
 1283CO2     O1 6386   7.285   0.891   3.673
 1283CO2     O2 6387   7.330   0.870   3.899
 1284CO2     D1 6388   7.317   4.918   7.289
 1284CO2     D2 6389   7.359   4.986   7.108
 1284CO2      C 6390   7.338   4.952   7.198
 1284CO2     O1 6391   7.313   4.913   7.304
 1284CO2     O2 6392   7.363   4.992   7.092
 1285CO2     D1 6393   3.021   1.681   9.565
 1285CO2     D2 6394   3.179   1.721   9.452
 1285CO2      C 6395   3.100   1.701   9.509
 1285CO2     O1 6396   3.007   1.678   9.575
 1285CO2     O2 6397   3.193   1.724   9.443
 1286CO2     D1 6398   8.617   9.557   4.220
 1286CO2     D2 6399   8.533   9.630   4.384
 1286CO2      C 6400   8.575   9.593   4.302
 1286CO2     O1 6401   8.624   9.550   4.206
 1286CO2     O2 6402   8.526   9.636   4.398
 1287CO2     D1 6403   7.676   2.427   7.405
 1287CO2     D2 6404   7.613   2.552   7.266
 1287CO2      C 6405   7.645   2.489   7.336
 1287CO2     O1 6406   7.682   2.416   7.417
 1287CO2     O2 6407   7.607   2.563   7.254
 1288CO2     D1 6408   0.864   8.245   1.408
 1288CO2     D2 6409   0.854   8.260   1.605
 1288CO2      C 6410   0.859   8.252   1.506
 1288CO2     O1 6411   0.865   8.244   1.391
 1288CO2     O2 6412   0.853   8.261   1.622
 1289CO2     D1 6413   2.136   7.559   0.303
 1289CO2     D2 6414   1.956   7.593   0.377
 1289CO2      C 6415   2.046   7.576   0.340
 1289CO2     O1 6416   2.152   7.556   0.296
 1289CO2     O2 6417   1.940   7.596   0.383
 1290CO2     D1 6418   4.569   5.440   4.549
 1290CO2     D2 6419   4.625   5.585   4.671
 1290CO2      C 6420   4.597   5.513   4.610
 1290CO2     O1 6421   4.564   5.427   4.539
 1290CO2     O2 6422   4.630   5.598   4.682
 1291CO2     D1 6423   6.125   9.937   5.243
 1291CO2     D2 6424   6.164   9.952   5.050
 1291CO2      C 6425   6.144   9.945   5.147
 1291CO2     O1 6426   6.122   9.936   5.260
 1291CO2     O2 6427   6.167   9.954   5.033
 1292CO2     D1 6428   8.768   2.690   1.167
 1292CO2     D2 6429   8.803   2.664   1.360
 1292CO2      C 6430   8.786   2.677   1.264
 1292CO2     O1 6431   8.765   2.692   1.151
 1292CO2     O2 6432   8.806   2.661   1.377
 1293CO2     D1 6433   3.093   4.223   4.695
 1293CO2     D2 6434   3.190   4.296   4.539
 1293CO2      C 6435   3.141   4.260   4.617
 1293CO2     O1 6436   3.084   4.217   4.709
 1293CO2     O2 6437   3.199   4.302   4.526
 1294CO2     D1 6438   8.187   8.814   5.154
 1294CO2     D2 6439   8.193   8.802   5.351
 1294CO2      C 6440   8.190   8.808   5.252
 1294CO2     O1 6441   8.186   8.815   5.137
 1294CO2     O2 6442   8.194   8.801   5.368
 1295CO2     D1 6443   5.343   8.943   4.540
 1295CO2     D2 6444   5.160   8.998   4.490
 1295CO2      C 6445   5.251   8.970   4.515
 1295CO2     O1 6446   5.359   8.938   4.545
 1295CO2     O2 6447   5.144   9.003   4.486
 1296CO2     D1 6448   9.873   4.009   8.390
 1296CO2     D2 6449   9.923   4.096   8.219
 1296CO2      C 6450   9.898   4.052   8.305
 1296CO2     O1 6451   9.868   4.001   8.405
 1296CO2     O2 6452   9.928   4.103   8.205
 1297CO2     D1 6453   8.184   4.634   7.317
 1297CO2     D2 6454   8.131   4.450   7.270
 1297CO2      C 6455   8.157   4.542   7.293
 1297CO2     O1 6456   8.188   4.650   7.321
 1297CO2     O2 6457   8.126   4.434   7.266
 1298CO2     D1 6458   6.844   4.874   3.118
 1298CO2     D2 6459   6.829   4.993   2.962
 1298CO2      C 6460   6.836   4.934   3.040
 1298CO2     O1 6461   6.845   4.863   3.132
 1298CO2     O2 6462   6.827   5.004   2.948
 1299CO2     D1 6463   8.798   0.458   9.263
 1299CO2     D2 6464   8.940   0.344   9.338
 1299CO2      C 6465   8.869   0.401   9.301
 1299CO2     O1 6466   8.785   0.468   9.257
 1299CO2     O2 6467   8.952   0.334   9.345
 1300CO2     D1 6468   2.592   8.941   2.099
 1300CO2     D2 6469   2.614   8.752   2.046
 1300CO2      C 6470   2.603   8.846   2.073
 1300CO2     O1 6471   2.590   8.957   2.104
 1300CO2     O2 6472   2.616   8.735   2.042
 1301CO2     D1 6473   1.715   5.785   3.260
 1301CO2     D2 6474   1.765   5.836   3.445
 1301CO2      C 6475   1.740   5.811   3.353
 1301CO2     O1 6476   1.711   5.781   3.245
 1301CO2     O2 6477   1.769   5.841   3.461
 1302CO2     D1 6478   6.393   8.605   4.907
 1302CO2     D2 6479   6.571   8.520   4.898
 1302CO2      C 6480   6.482   8.562   4.903
 1302CO2     O1 6481   6.377   8.612   4.908
 1302CO2     O2 6482   6.587   8.512   4.898
 1303CO2     D1 6483   8.948   0.585   2.855
 1303CO2     D2 6484   8.972   0.586   3.052
 1303CO2      C 6485   8.960   0.585   2.954
 1303CO2     O1 6486   8.946   0.585   2.838
 1303CO2     O2 6487   8.974   0.586   3.069
 1304CO2     D1 6488   9.101   8.339   4.652
 1304CO2     D2 6489   9.150   8.194   4.778
 1304CO2      C 6490   9.125   8.267   4.715
 1304CO2     O1 6491   9.096   8.351   4.641
 1304CO2     O2 6492   9.154   8.182   4.789
 1305CO2     D1 6493   0.282   8.616   8.641
 1305CO2     D2 6494   0.276   8.492   8.795
 1305CO2      C 6495   0.279   8.554   8.718
 1305CO2     O1 6496   0.283   8.626   8.628
 1305CO2     O2 6497   0.275   8.481   8.808
 1306CO2     D1 6498   2.301   1.544   5.621
 1306CO2     D2 6499   2.131   1.597   5.705
 1306CO2      C 6500   2.216   1.570   5.663
 1306CO2     O1 6501   2.316   1.539   5.613
 1306CO2     O2 6502   2.116   1.601   5.712
 1307CO2     D1 6503   1.417   2.814   8.410
 1307CO2     D2 6504   1.279   2.812   8.268
 1307CO2      C 6505   1.348   2.813   8.339
 1307CO2     O1 6506   1.429   2.814   8.422
 1307CO2     O2 6507   1.267   2.812   8.255
 1308CO2     D1 6508   3.225   1.035   6.129
 1308CO2     D2 6509   3.045   1.117   6.141
 1308CO2      C 6510   3.135   1.076   6.135
 1308CO2     O1 6511   3.241   1.028   6.128
 1308CO2     O2 6512   3.030   1.124   6.142
 1309CO2     D1 6513   5.599   6.974   1.418
 1309CO2     D2 6514   5.493   7.068   1.556
 1309CO2      C 6515   5.546   7.021   1.487
 1309CO2     O1 6516   5.608   6.966   1.406
 1309CO2     O2 6517   5.484   7.076   1.568
 1310CO2     D1 6518   0.006   3.637   4.156
 1310CO2     D2 6519  -0.005   3.615   4.352
 1310CO2      C 6520   0.000   3.626   4.254
 1310CO2     O1 6521   0.007   3.638   4.139
 1310CO2     O2 6522  -0.006   3.613   4.369
 1311CO2     D1 6523   1.337   4.382   9.128
 1311CO2     D2 6524   1.259   4.341   9.305
 1311CO2      C 6525   1.298   4.361   9.216
 1311CO2     O1 6526   1.343   4.386   9.112
 1311CO2     O2 6527   1.253   4.337   9.320
 1312CO2     D1 6528   5.141   6.550   1.437
 1312CO2     D2 6529   5.118   6.561   1.633
 1312CO2      C 6530   5.129   6.555   1.535
 1312CO2     O1 6531   5.143   6.549   1.420
 1312CO2     O2 6532   5.116   6.562   1.650
 1313CO2     D1 6533   2.404   9.162   6.239
 1313CO2     D2 6534   2.287   9.264   6.116
 1313CO2      C 6535   2.345   9.213   6.178
 1313CO2     O1 6536   2.414   9.153   6.250
 1313CO2     O2 6537   2.277   9.273   6.106
 1314CO2     D1 6538   5.902   5.186   4.428
 1314CO2     D2 6539   6.013   5.234   4.272
 1314CO2      C 6540   5.957   5.210   4.350
 1314CO2     O1 6541   5.892   5.182   4.442
 1314CO2     O2 6542   6.023   5.238   4.259
 1315CO2     D1 6543   5.682   5.493   2.466
 1315CO2     D2 6544   5.492   5.445   2.498
 1315CO2      C 6545   5.587   5.469   2.482
 1315CO2     O1 6546   5.698   5.497   2.463
 1315CO2     O2 6547   5.476   5.441   2.500
 1316CO2     D1 6548   6.065  -0.051   8.958
 1316CO2     D2 6549   6.188   0.065   8.855
 1316CO2      C 6550   6.127   0.007   8.906
 1316CO2     O1 6551   6.054  -0.061   8.966
 1316CO2     O2 6552   6.199   0.075   8.846
 1317CO2     D1 6553   5.937   3.467   5.898
 1317CO2     D2 6554   5.937   3.597   5.749
 1317CO2      C 6555   5.937   3.532   5.824
 1317CO2     O1 6556   5.937   3.456   5.911
 1317CO2     O2 6557   5.937   3.608   5.736
 1318CO2     D1 6558   0.487   6.589   1.952
 1318CO2     D2 6559   0.296   6.544   1.973
 1318CO2      C 6560   0.392   6.566   1.962
 1318CO2     O1 6561   0.504   6.593   1.950
 1318CO2     O2 6562   0.279   6.540   1.975
 1319CO2     D1 6563   9.742   5.873   5.732
 1319CO2     D2 6564   9.753   5.927   5.922
 1319CO2      C 6565   9.748   5.900   5.827
 1319CO2     O1 6566   9.741   5.869   5.716
 1319CO2     O2 6567   9.754   5.931   5.939
 1320CO2     D1 6568   1.270   6.446   7.096
 1320CO2     D2 6569   1.301   6.642   7.097
 1320CO2      C 6570   1.286   6.544   7.097
 1320CO2     O1 6571   1.267   6.429   7.096
 1320CO2     O2 6572   1.304   6.659   7.097
 1321CO2     D1 6573   8.769   6.803   1.063
 1321CO2     D2 6574   8.703   6.786   1.249
 1321CO2      C 6575   8.736   6.794   1.156
 1321CO2     O1 6576   8.774   6.804   1.047
 1321CO2     O2 6577   8.698   6.784   1.265
 1322CO2     D1 6578   9.328   1.578   3.031
 1322CO2     D2 6579   9.286   1.454   2.882
 1322CO2      C 6580   9.307   1.516   2.956
 1322CO2     O1 6581   9.332   1.589   3.043
 1322CO2     O2 6582   9.283   1.444   2.869
 1323CO2     D1 6583   0.529   7.179   2.120
 1323CO2     D2 6584   0.541   7.369   2.068
 1323CO2      C 6585   0.535   7.274   2.094
 1323CO2     O1 6586   0.528   7.162   2.125
 1323CO2     O2 6587   0.542   7.386   2.063
 1324CO2     D1 6588   9.171   1.523   8.357
 1324CO2     D2 6589   9.235   1.417   8.511
 1324CO2      C 6590   9.203   1.470   8.434
 1324CO2     O1 6591   9.166   1.532   8.344
 1324CO2     O2 6592   9.240   1.407   8.525
 1325CO2     D1 6593   3.909   7.729   6.812
 1325CO2     D2 6594   3.831   7.689   6.989
 1325CO2      C 6595   3.870   7.709   6.901
 1325CO2     O1 6596   3.916   7.733   6.797
 1325CO2     O2 6597   3.825   7.685   7.004
 1326N2      N1 6598   6.549   8.211   9.186
 1326N2      N2 6599   6.490   8.298   9.217
 1326N2      MW 6600   6.520   8.254   9.202
 1327N2      N1 6601   6.180   9.382   3.672
 1327N2      N2 6602   6.251   9.387   3.588
 1327N2      MW 6603   6.216   9.385   3.630
 1328N2      N1 6604   6.263   7.844   2.602
 1328N2      N2 6605   6.281   7.934   2.662
 1328N2      MW 6606   6.272   7.889   2.632
 1329N2      N1 6607   2.664   8.180   0.779
 1329N2      N2 6608   2.743   8.125   0.832
 1329N2      MW 6609   2.704   8.153   0.806
 1330N2      N1 6610   1.038   6.995   6.091
 1330N2      N2 6611   0.997   7.039   5.999
 1330N2      MW 6612   1.017   7.017   6.045
 1331N2      N1 6613   8.976   2.919   0.180
 1331N2      N2 6614   8.964   2.900   0.288
 1331N2      MW 6615   8.970   2.909   0.234
 1332N2      N1 6616   5.894   3.776   2.199
 1332N2      N2 6617   5.823   3.725   2.266
 1332N2      MW 6618   5.859   3.750   2.232
 1333N2      N1 6619   2.829   1.436   9.136
 1333N2      N2 6620   2.829   1.364   9.219
 1333N2      MW 6621   2.829   1.400   9.177
 1334N2      N1 6622   6.197   0.400   2.391
 1334N2      N2 6623   6.123   0.339   2.443
 1334N2      MW 6624   6.160   0.370   2.417
 1335N2      N1 6625   2.779   4.918   9.491
 1335N2      N2 6626   2.841   4.989   9.435
 1335N2      MW 6627   2.810   4.953   9.463
 1336N2      N1 6628   5.092   8.673   8.407
 1336N2      N2 6629   5.028   8.583   8.404
 1336N2      MW 6630   5.060   8.628   8.406
 1337N2      N1 6631   7.909   6.344   8.497
 1337N2      N2 6632   7.915   6.298   8.597
 1337N2      MW 6633   7.912   6.321   8.547
 1338N2      N1 6634   7.005   1.619   4.319
 1338N2      N2 6635   6.942   1.666   4.242
 1338N2      MW 6636   6.974   1.642   4.281
 1339N2      N1 6637   6.227   7.806   1.570
 1339N2      N2 6638   6.150   7.822   1.494
 1339N2      MW 6639   6.189   7.814   1.532
 1340N2      N1 6640   0.886   9.450   7.983
 1340N2      N2 6641   0.908   9.504   8.076
 1340N2      MW 6642   0.897   9.477   8.030
 1341N2      N1 6643   0.252   4.119   9.555
 1341N2      N2 6644   0.194   4.111   9.648
 1341N2      MW 6645   0.223   4.115   9.601
 1342N2      N1 6646   6.853   5.675   8.174
 1342N2      N2 6647   6.949   5.692   8.225
 1342N2      MW 6648   6.901   5.683   8.200
 1343N2      N1 6649   3.884   6.701   1.874
 1343N2      N2 6650   3.779   6.722   1.899
 1343N2      MW 6651   3.832   6.712   1.886
 1344N2      N1 6652   7.946   1.118   4.172
 1344N2      N2 6653   8.025   1.054   4.215
 1344N2      MW 6654   7.986   1.086   4.193
 1345N2      N1 6655   1.933   7.179   4.490
 1345N2      N2 6656   1.894   7.149   4.588
 1345N2      MW 6657   1.913   7.164   4.539
 1346N2      N1 6658   4.804   4.861   1.935
 1346N2      N2 6659   4.821   4.912   2.031
 1346N2      MW 6660   4.813   4.886   1.983
 1347N2      N1 6661   1.988   0.469   9.540
 1347N2      N2 6662   1.956   0.564   9.494
 1347N2      MW 6663   1.972   0.516   9.517
 1348N2      N1 6664   5.160   2.663   0.819
 1348N2      N2 6665   5.141   2.699   0.922
 1348N2      MW 6666   5.150   2.681   0.871
 1349N2      N1 6667   6.714   3.857   9.621
 1349N2      N2 6668   6.719   3.915   9.527
 1349N2      MW 6669   6.716   3.886   9.574
 1350N2      N1 6670   5.139   0.066   0.526
 1350N2      N2 6671   5.179   0.120   0.614
 1350N2      MW 6672   5.159   0.093   0.570
 1351N2      N1 6673   3.228   7.613   9.401
 1351N2      N2 6674   3.273   7.554   9.483
 1351N2      MW 6675   3.250   7.584   9.442
 1352N2      N1 6676   9.312   7.150   8.664
 1352N2      N2 6677   9.343   7.220   8.585
 1352N2      MW 6678   9.327   7.185   8.625
 1353N2      N1 6679   7.286   8.991   2.394
 1353N2      N2 6680   7.209   9.063   2.427
 1353N2      MW 6681   7.248   9.027   2.410
 1354N2      N1 6682   7.771   1.087   5.986
 1354N2      N2 6683   7.861   1.076   6.049
 1354N2      MW 6684   7.816   1.081   6.017
 1355N2      N1 6685   1.352   2.406   4.868
 1355N2      N2 6686   1.267   2.462   4.909
 1355N2      MW 6687   1.310   2.434   4.888
 1356N2      N1 6688   1.144   9.447   4.897
 1356N2      N2 6689   1.074   9.376   4.852
 1356N2      MW 6690   1.109   9.411   4.874
 1357N2      N1 6691   6.395   3.102   6.276
 1357N2      N2 6692   6.443   3.051   6.191
 1357N2      MW 6693   6.419   3.076   6.233
 1358N2      N1 6694   3.394   3.548   4.047
 1358N2      N2 6695   3.287   3.576   4.053
 1358N2      MW 6696   3.341   3.562   4.050
 1359N2      N1 6697   4.045   2.656   5.162
 1359N2      N2 6698   4.102   2.692   5.076
 1359N2      MW 6699   4.073   2.674   5.119
 1360N2      N1 6700   5.782   5.095   4.962
 1360N2      N2 6701   5.886   5.083   4.995
 1360N2      MW 6702   5.834   5.089   4.978
 1361N2      N1 6703   7.684   2.695   1.752
 1361N2      N2 6704   7.653   2.641   1.843
 1361N2      MW 6705   7.669   2.668   1.797
 1362N2      N1 6706   1.329   9.616   0.256
 1362N2      N2 6707   1.303   9.720   0.233
 1362N2      MW 6708   1.316   9.668   0.245
 1363N2      N1 6709   8.735   7.530   5.067
 1363N2      N2 6710   8.817   7.603   5.070
 1363N2      MW 6711   8.776   7.567   5.069
 1364N2      N1 6712   0.339   9.577   9.186
 1364N2      N2 6713   0.254   9.507   9.193
 1364N2      MW 6714   0.296   9.542   9.190
 1365N2      N1 6715   9.279   8.549   4.105
 1365N2      N2 6716   9.187   8.579   4.053
 1365N2      MW 6717   9.233   8.564   4.079
 1366N2      N1 6718   2.777   1.807   1.177
 1366N2      N2 6719   2.824   1.740   1.104
 1366N2      MW 6720   2.800   1.773   1.141
 1367N2      N1 6721   0.139   2.893   0.058
 1367N2      N2 6722   0.103   2.984   0.008
 1367N2      MW 6723   0.121   2.938   0.033
 1368N2      N1 6724   3.722   1.483   4.298
 1368N2      N2 6725   3.749   1.479   4.404
 1368N2      MW 6726   3.735   1.481   4.351
 1369N2      N1 6727   8.578   8.308   4.630
 1369N2      N2 6728   8.674   8.360   4.628
 1369N2      MW 6729   8.626   8.334   4.629
 1370N2      N1 6730   0.713   3.971   1.534
 1370N2      N2 6731   0.662   3.956   1.630
 1370N2      MW 6732   0.687   3.963   1.582
 1371N2      N1 6733   6.192   4.498   2.409
 1371N2      N2 6734   6.166   4.393   2.423
 1371N2      MW 6735   6.179   4.446   2.416
 1372N2      N1 6736   0.690   7.374   5.511
 1372N2      N2 6737   0.758   7.451   5.550
 1372N2      MW 6738   0.724   7.413   5.531
 1373N2      N1 6739   1.914   0.974   1.428
 1373N2      N2 6740   1.847   1.020   1.503
 1373N2      MW 6741   1.881   0.997   1.465
 1374N2      N1 6742   3.302   7.974   7.751
 1374N2      N2 6743   3.261   7.989   7.650
 1374N2      MW 6744   3.281   7.981   7.701
 1375N2      N1 6745   5.835   7.285   1.784
 1375N2      N2 6746   5.729   7.257   1.781
 1375N2      MW 6747   5.782   7.271   1.783
 1376N2      N1 6748   2.908   0.944   2.963
 1376N2      N2 6749   2.979   0.972   2.884
 1376N2      MW 6750   2.943   0.958   2.923
 1377N2      N1 6751   6.365   5.074   8.902
 1377N2      N2 6752   6.320   5.173   8.891
 1377N2      MW 6753   6.343   5.124   8.896
 1378N2      N1 6754   5.519   2.561   0.539
 1378N2      N2 6755   5.539   2.613   0.634
 1378N2      MW 6756   5.529   2.587   0.587
 1379N2      N1 6757   1.360   0.200   4.956
 1379N2      N2 6758   1.260   0.219   4.999
 1379N2      MW 6759   1.310   0.210   4.977
 1380N2      N1 6760   9.858   5.828   3.175
 1380N2      N2 6761   9.903   5.884   3.259
 1380N2      MW 6762   9.880   5.856   3.217
  10.00000  10.00000  10.00000
